# Supplementary material for: Single Nucleotide Polymorphism Discovery in Bovine Pituitary Gland Using RNA-Seq Technology
Source: PLoS One. 2016 Sep 8;11(9):e0161370. doi: 10.1371/journal.pone.0161370 (PMC5015895; doi:10.1371/journal.pone.0161370)
Supplement: S1 Table — (XLSX) [file pone.0161370.s001.xlsx]

## Sheet: SNP
sTable 1: RNA-seq SNP-db of bovine pituitary gland tissue of young bull-1 of Hereford cattle aged 6 months.
reference	location	ref_seq	sample seq	# of reads as Ref	# of reads as SNP	% ref	% SNP
gnl|Btau_4.6.1|chrY	2520830	C	T	0	3	0	1
gnl|Btau_4.6.1|chrY	2523967	A	G	0	2	0	1
gnl|Btau_4.6.1|chrY	2526047	A	G	0	2	0	1
gnl|Btau_4.6.1|chrY	2526057	C	G	0	2	0	1
gnl|Btau_4.6.1|chrY	2526065	G	A	0	2	0	1
gnl|Btau_4.6.1|chrY	2529818	T	C	0	2	0	1
gnl|Btau_4.6.1|chrY	2536899	A	G	0	1	0	1
gnl|Btau_4.6.1|chrY	2799577	A	G	0	5	0	1
gnl|Btau_4.6.1|chrY	2799583	A	G	0	5	0	1
gnl|Btau_4.6.1|chrY	2943062	T	A	0	2	0	1
gnl|Btau_4.6.1|chrY	2991411	T	C	0	3	0	1
gnl|Btau_4.6.1|chrY	3126861	C	T	0	31	0	1
gnl|Btau_4.6.1|chrY	3126898	A	G	0	22	0	1
gnl|Btau_4.6.1|chrY	3635556	T	C	0	2	0	1
gnl|Btau_4.6.1|chrY	3635604	T	C	0	2	0	1
gnl|Btau_4.6.1|chrY	3735335	T	C	0	4	0	1
gnl|Btau_4.6.1|chrY	6473726	T	C	0	1	0	1
gnl|Btau_4.6.1|chrY	6591996	A	T	0	2	0	1
gnl|Btau_4.6.1|chrY	7694045	T	A	0	19	0	1
gnl|Btau_4.6.1|chrY	9453639	C	G	0	30	0	1
gnl|Btau_4.6.1|chrY	9453643	T	C	0	33	0	1
gnl|Btau_4.6.1|chrY	9453826	A	G	0	27	0	1
gnl|Btau_4.6.1|chrY	9454004	A	G	0	8	0	1
gnl|Btau_4.6.1|chrY	9454031	A	G	0	7	0	1
gnl|Btau_4.6.1|chrY	9454061	T	C	0	6	0	1
gnl|Btau_4.6.1|chrY	15302862	G	A	0	63	0	1
gnl|Btau_4.6.1|chrY	16448051	G	A	0	2	0	1
gnl|Btau_4.6.1|chrY	16448063	A	C	0	2	0	1
gnl|Btau_4.6.1|chrY	16448067	G	C	0	2	0	1
gnl|Btau_4.6.1|chrY	16448081	C	A	0	2	0	1
gnl|Btau_4.6.1|chrY	16448085	T	C	0	2	0	1
gnl|Btau_4.6.1|chrY	42378038	A	G	0	3	0	1
gnl|Btau_4.6.1|chrY	42378053	A	G	0	3	0	1
gnl|Btau_4.6.1|chrY	42378060	A	G	0	3	0	1
gnl|Btau_4.6.1|chrY	42397133	A	G	0	4	0	1
gnl|Btau_4.6.1|chrY	42400898	A	G	0	3	0	1
gnl|Btau_4.6.1|chrY	42404306	A	G	0	2	0	1
gnl|Btau_4.6.1|chrY	42404630	G	C	0	2	0	1
gnl|UMD3.1|GK000010.2	248481	C	A	0	2	0	1
gnl|UMD3.1|GK000010.2	326705	C	T	0	2	0	1
gnl|UMD3.1|GK000010.2	326757	C	T	0	2	0	1
gnl|UMD3.1|GK000010.2	326899	C	T	0	2	0	1
gnl|UMD3.1|GK000010.2	326900	A	G	0	2	0	1
gnl|UMD3.1|GK000010.2	327811	C	T	0	2	0	1
gnl|UMD3.1|GK000010.2	327851	A	T	0	2	0	1
gnl|UMD3.1|GK000010.2	345304	G	A	0	3	0	1
gnl|UMD3.1|GK000010.2	345414	T	C	0	2	0	1
gnl|UMD3.1|GK000010.2	345419	T	C	0	2	0	1
gnl|UMD3.1|GK000010.2	345431	T	C	0	2	0	1
gnl|UMD3.1|GK000010.2	365685	T	C	0	2	0	1
gnl|UMD3.1|GK000010.2	385066	T	C	0	2	0	1
gnl|UMD3.1|GK000010.2	385071	T	C	0	2	0	1
gnl|UMD3.1|GK000010.2	389949	T	A	0	2	0	1
gnl|UMD3.1|GK000010.2	389981	C	G	0	2	0	1
gnl|UMD3.1|GK000010.2	400782	G	A	0	2	0	1
gnl|UMD3.1|GK000010.2	401064	T	C	0	2	0	1
gnl|UMD3.1|GK000010.2	401118	A	G	0	2	0	1
gnl|UMD3.1|GK000010.2	403551	C	T	0	2	0	1
gnl|UMD3.1|GK000010.2	403569	C	A	0	2	0	1
gnl|UMD3.1|GK000010.2	404700	G	A	0	5	0	1
gnl|UMD3.1|GK000010.2	404760	A	C	0	4	0	1
gnl|UMD3.1|GK000010.2	404953	T	C	0	7	0	1
gnl|UMD3.1|GK000010.2	404962	C	T	0	7	0	1
gnl|UMD3.1|GK000010.2	404985	T	G	0	6	0	1
gnl|UMD3.1|GK000010.2	405063	C	T	0	2	0	1
gnl|UMD3.1|GK000010.2	407190	C	T	0	2	0	1
gnl|UMD3.1|GK000010.2	407762	T	C	0	2	0	1
gnl|UMD3.1|GK000010.2	407768	A	G	0	2	0	1
gnl|UMD3.1|GK000010.2	418054	T	C	0	2	0	1
gnl|UMD3.1|GK000010.2	419765	G	A	0	2	0	1
gnl|UMD3.1|GK000010.2	432253	C	T	0	2	0	1
gnl|UMD3.1|GK000010.2	439194	N	C	0	2	0	1
gnl|UMD3.1|GK000010.2	442128	G	A	0	2	0	1
gnl|UMD3.1|GK000010.2	445152	G	C	0	2	0	1
gnl|UMD3.1|GK000010.2	445159	T	G	0	2	0	1
gnl|UMD3.1|GK000010.2	446458	T	C	0	3	0	1
gnl|UMD3.1|GK000010.2	470005	T	C	0	2	0	1
gnl|UMD3.1|GK000010.2	491030	G	T	0	1	0	1
gnl|UMD3.1|GK000010.2	524942	A	G	0	3	0	1
gnl|UMD3.1|GK000010.2	524943	A	G	0	3	0	1
gnl|UMD3.1|GK000010.2	524988	A	C	0	3	0	1
gnl|UMD3.1|GK000010.2	553017	A	G	0	4	0	1
gnl|UMD3.1|GK000010.2	554415	A	G	0	6	0	1
gnl|UMD3.1|GK000010.2	554530	C	T	0	4	0	1
gnl|UMD3.1|GK000010.2	555598	A	G	0	36	0	1
gnl|UMD3.1|GK000010.2	555632	A	G	0	38	0	1
gnl|UMD3.1|GK000010.2	555657	T	C	0	34	0	1
gnl|UMD3.1|GK000010.2	555666	T	C	0	35	0	1
gnl|UMD3.1|GK000010.2	555684	A	G	0	33	0	1
gnl|UMD3.1|GK000010.2	565549	T	G	0	3	0	1
gnl|UMD3.1|GK000010.2	566485	A	G	0	2	0	1
gnl|UMD3.1|GK000010.2	580968	G	T	0	2	0	1
gnl|UMD3.1|GK000010.2	583956	A	G	0	2	0	1
gnl|UMD3.1|GK000010.2	583991	A	C	0	2	0	1
gnl|UMD3.1|GK000010.2	585142	G	A	0	2	0	1
gnl|UMD3.1|GK000010.2	590041	G	A	0	2	0	1
gnl|UMD3.1|GK000010.2	590046	T	C	0	2	0	1
gnl|UMD3.1|GK000010.2	595648	T	C	0	2	0	1
gnl|UMD3.1|GK000010.2	595884	A	T	0	1	0	1
gnl|UMD3.1|GK000010.2	597799	C	T	0	2	0	1
gnl|UMD3.1|GK000010.2	598474	C	T	0	2	0	1
gnl|UMD3.1|GK000010.2	600049	G	A	0	3	0	1
gnl|UMD3.1|GK000010.2	601537	A	C	0	2	0	1
gnl|UMD3.1|GK000010.2	601558	G	C	0	3	0	1
gnl|UMD3.1|GK000010.2	602299	C	T	0	2	0	1
gnl|UMD3.1|GK000010.2	603574	T	G	0	2	0	1
gnl|UMD3.1|GK000010.2	603867	A	G	0	2	0	1
gnl|UMD3.1|GK000010.2	603873	A	G	0	2	0	1
gnl|UMD3.1|GK000010.2	603880	A	G	0	3	0	1
gnl|UMD3.1|GK000010.2	613033	C	G	0	5	0	1
gnl|UMD3.1|GK000010.2	613380	T	A	0	4	0	1
gnl|UMD3.1|GK000010.2	615472	T	G	0	2	0	1
gnl|UMD3.1|GK000010.2	615556	G	T	0	6	0	1
gnl|UMD3.1|GK000010.2	615572	G	A	0	6	0	1
gnl|UMD3.1|GK000010.2	615594	T	C	0	4	0	1
gnl|UMD3.1|GK000010.2	615642	G	T	0	5	0	1
gnl|UMD3.1|GK000010.2	617404	A	G	0	6	0	1
gnl|UMD3.1|GK000010.2	617525	C	T	0	7	0	1
gnl|UMD3.1|GK000010.2	617536	G	A	0	7	0	1
gnl|UMD3.1|GK000010.2	617550	G	A	0	7	0	1
gnl|UMD3.1|GK000010.2	620459	G	T	0	2	0	1
gnl|UMD3.1|GK000010.2	623954	G	A	0	12	0	1
gnl|UMD3.1|GK000010.2	627853	T	A	0	3	0	1
gnl|UMD3.1|GK000010.2	639299	C	T	0	2	0	1
gnl|UMD3.1|GK000010.2	639304	G	A	0	2	0	1
gnl|UMD3.1|GK000010.2	644280	C	G	0	2	0	1
gnl|UMD3.1|GK000010.2	644752	T	C	0	2	0	1
gnl|UMD3.1|GK000010.2	647994	T	A	0	2	0	1
gnl|UMD3.1|GK000010.2	672502	T	C	0	4	0	1
gnl|UMD3.1|GK000010.2	678925	T	A	0	2	0	1
gnl|UMD3.1|GK000010.2	688237	A	G	0	8	0	1
gnl|UMD3.1|GK000010.2	693735	G	A	0	2	0	1
gnl|UMD3.1|GK000010.2	700092	T	C	0	2	0	1
gnl|UMD3.1|GK000010.2	716410	G	C	0	2	0	1
gnl|UMD3.1|GK000010.2	717281	G	T	0	2	0	1
gnl|UMD3.1|GK000010.2	717315	A	G	0	2	0	1
gnl|UMD3.1|GK000010.2	717787	G	A	0	2	0	1
gnl|UMD3.1|GK000010.2	718533	T	C	0	2	0	1
gnl|UMD3.1|GK000010.2	718644	A	G	0	1	0	1
gnl|UMD3.1|GK000010.2	718688	G	T	0	4	0	1
gnl|UMD3.1|GK000010.2	739701	T	C	0	2	0	1
gnl|UMD3.1|GK000010.2	754682	N	T	0	2	0	1
gnl|UMD3.1|GK000010.2	754683	N	T	0	2	0	1
gnl|UMD3.1|GK000010.2	779262	T	A	0	2	0	1
gnl|UMD3.1|GK000010.2	791752	A	G	0	2	0	1
gnl|UMD3.1|GK000010.2	800078	A	G	0	2	0	1
gnl|UMD3.1|GK000010.2	829535	G	T	0	2	0	1
gnl|UMD3.1|GK000010.2	834863	C	T	0	2	0	1
gnl|UMD3.1|GK000010.2	849725	G	T	0	2	0	1
gnl|UMD3.1|GK000010.2	859018	T	G	0	3	0	1
gnl|UMD3.1|GK000010.2	859020	T	A	0	3	0	1
gnl|UMD3.1|GK000010.2	859021	T	A	0	3	0	1
gnl|UMD3.1|GK000010.2	859029	T	A	0	3	0	1
gnl|UMD3.1|GK000010.2	861192	T	G	0	2	0	1
gnl|UMD3.1|GK000010.2	863064	A	C	0	2	0	1
gnl|UMD3.1|GK000010.2	864678	A	G	0	4	0	1
gnl|UMD3.1|GK000010.2	865330	C	T	0	2	0	1
gnl|UMD3.1|GK000010.2	865685	T	C	0	4	0	1
gnl|UMD3.1|GK000010.2	865969	T	C	0	2	0	1
gnl|UMD3.1|GK000010.2	867545	G	C	0	2	0	1
gnl|UMD3.1|GK000010.2	867632	C	T	0	2	0	1
gnl|UMD3.1|GK000010.2	869165	A	G	0	2	0	1
gnl|UMD3.1|GK000010.2	875362	A	C	0	3	0	1
gnl|UMD3.1|GK000010.2	879438	G	A	0	3	0	1
gnl|UMD3.1|GK000010.2	884779	A	G	0	2	0	1
gnl|UMD3.1|GK000010.2	889915	T	C	0	2	0	1
gnl|UMD3.1|GK000010.2	890942	C	T	0	2	0	1
gnl|UMD3.1|GK000010.2	891352	G	A	0	2	0	1
gnl|UMD3.1|GK000010.2	891371	G	A	0	2	0	1
gnl|UMD3.1|GK000010.2	893090	C	T	0	2	0	1
gnl|UMD3.1|GK000010.2	896511	C	T	0	3	0	1
gnl|UMD3.1|GK000010.2	896521	A	T	0	3	0	1
gnl|UMD3.1|GK000010.2	896524	A	T	0	3	0	1
gnl|UMD3.1|GK000010.2	912956	A	C	0	2	0	1
gnl|UMD3.1|GK000010.2	913661	G	T	0	1	0	1
gnl|UMD3.1|GK000010.2	916009	C	T	0	2	0	1
gnl|UMD3.1|GK000010.2	916032	G	A	0	2	0	1
gnl|UMD3.1|GK000010.2	916047	C	T	0	2	0	1
gnl|UMD3.1|GK000010.2	916807	G	A	0	2	0	1
gnl|UMD3.1|GK000010.2	917953	C	T	0	5	0	1
gnl|UMD3.1|GK000010.2	918401	A	C	0	2	0	1
gnl|UMD3.1|GK000010.2	919443	A	G	0	2	0	1
gnl|UMD3.1|GK000010.2	924068	C	T	0	3	0	1
gnl|UMD3.1|GK000010.2	943186	N	G	0	2	0	1
gnl|UMD3.1|GK000010.2	943263	T	A	0	5	0	1
gnl|UMD3.1|GK000010.2	943425	G	A	0	4	0	1
gnl|UMD3.1|GK000010.2	951293	G	A	0	2	0	1
gnl|UMD3.1|GK000010.2	958994	T	G	0	2	0	1
gnl|UMD3.1|GK000010.2	959401	C	T	0	2	0	1
gnl|UMD3.1|GK000010.2	977430	G	A	0	3	0	1
gnl|UMD3.1|GK000010.2	989865	T	A	0	2	0	1
gnl|UMD3.1|GK000010.2	989938	A	G	0	4	0	1
gnl|UMD3.1|GK000010.2	991248	G	A	0	2	0	1
gnl|UMD3.1|GK000010.2	991322	G	A	0	1	0	1
gnl|UMD3.1|GK000010.2	1029760	T	C	0	2	0	1
gnl|UMD3.1|GK000010.2	1029766	T	C	0	2	0	1
gnl|UMD3.1|GK000010.2	1029795	T	C	0	2	0	1
gnl|UMD3.1|GK000010.2	1043901	A	T	0	2	0	1
gnl|UMD3.1|GK000010.2	1065239	A	G	0	2	0	1
gnl|UMD3.1|GK000010.2	1065279	A	G	0	2	0	1
gnl|UMD3.1|GK000010.2	1074126	G	C	0	4	0	1
gnl|UMD3.1|GK000010.2	1084357	G	A	0	2	0	1
gnl|UMD3.1|GK000010.2	1084955	A	C	0	3	0	1
gnl|UMD3.1|GK000010.2	1084992	C	A	0	3	0	1
gnl|UMD3.1|GK000010.2	1087593	T	A	0	3	0	1
gnl|UMD3.1|GK000010.2	1088788	T	C	0	2	0	1
gnl|UMD3.1|GK000010.2	1094765	C	A	0	1	0	1
gnl|UMD3.1|GK000010.2	1113027	G	A	0	3	0	1
gnl|UMD3.1|GK000010.2	1116637	A	C	0	2	0	1
gnl|UMD3.1|GK000010.2	1122573	C	T	0	28	0	1
gnl|UMD3.1|GK000010.2	1125937	T	C	0	2	0	1
gnl|UMD3.1|GK000010.2	1162679	G	A	0	7	0	1
gnl|UMD3.1|GK000010.2	1194377	G	A	0	2	0	1
gnl|UMD3.1|GK000010.2	1207776	N	A	0	4	0	1
gnl|UMD3.1|GK000010.2	1207875	N	A	0	4	0	1
gnl|UMD3.1|GK000010.2	1209767	C	T	0	2	0	1
gnl|UMD3.1|GK000010.2	1227030	T	A	0	3	0	1
gnl|UMD3.1|GK000010.2	1227807	A	G	0	6	0	1
gnl|UMD3.1|GK000010.2	1228277	T	C	0	4	0	1
gnl|UMD3.1|GK000010.2	1228820	A	T	0	2	0	1
gnl|UMD3.1|GK000010.2	1228823	A	C	0	2	0	1
gnl|UMD3.1|GK000010.2	1228863	A	C	0	2	0	1
gnl|UMD3.1|GK000010.2	1228948	G	T	0	9	0	1
gnl|UMD3.1|GK000010.2	1228972	A	C	0	9	0	1
gnl|UMD3.1|GK000010.2	1233337	T	C	0	4	0	1
gnl|UMD3.1|GK000010.2	1233373	T	C	0	4	0	1
gnl|UMD3.1|GK000010.2	1237775	C	T	0	4	0	1
gnl|UMD3.1|GK000010.2	1252370	T	C	0	2	0	1
gnl|UMD3.1|GK000010.2	1257084	T	C	0	2	0	1
gnl|UMD3.1|GK000010.2	1257094	T	C	0	2	0	1
gnl|UMD3.1|GK000010.2	1257101	T	C	0	2	0	1
gnl|UMD3.1|GK000010.2	1257338	G	A	0	2	0	1
gnl|UMD3.1|GK000010.2	1312283	T	C	0	2	0	1
gnl|UMD3.1|GK000010.2	1312287	T	C	0	2	0	1
gnl|UMD3.1|GK000010.2	1312302	T	C	0	2	0	1
gnl|UMD3.1|GK000010.2	1312324	T	C	0	2	0	1
gnl|UMD3.1|GK000010.2	1342717	C	T	0	2	0	1
gnl|UMD3.1|GK000010.2	1397645	G	A	0	2	0	1
gnl|UMD3.1|GK000010.2	1482088	A	G	0	2	0	1
gnl|UMD3.1|GK000010.2	1482090	A	G	0	2	0	1
gnl|UMD3.1|GK000010.2	1483086	C	A	0	6	0	1
gnl|UMD3.1|GK000010.2	1504799	A	G	0	2	0	1
gnl|UMD3.1|GK000010.2	1504800	A	G	0	2	0	1
gnl|UMD3.1|GK000010.2	1504838	A	G	0	2	0	1
gnl|UMD3.1|GK000010.2	1520979	C	T	0	2	0	1
gnl|UMD3.1|GK000010.2	1529194	T	G	0	2	0	1
gnl|UMD3.1|GK000010.2	1561284	G	T	0	2	0	1
gnl|UMD3.1|GK000010.2	1581542	A	T	0	2	0	1
gnl|UMD3.1|GK000010.2	1582082	A	G	0	2	0	1
gnl|UMD3.1|GK000010.2	1589002	T	C	0	2	0	1
gnl|UMD3.1|GK000010.2	1592794	C	T	0	2	0	1
gnl|UMD3.1|GK000010.2	1605175	A	G	0	2	0	1
gnl|UMD3.1|GK000010.2	1605182	A	G	0	3	0	1
gnl|UMD3.1|GK000010.2	1606917	A	G	0	2	0	1
gnl|UMD3.1|GK000010.2	1609496	G	A	0	2	0	1
gnl|UMD3.1|GK000010.2	1612143	T	C	0	2	0	1
gnl|UMD3.1|GK000010.2	1615394	G	A	0	3	0	1
gnl|UMD3.1|GK000010.2	1615420	G	C	0	3	0	1
gnl|UMD3.1|GK000010.2	1629884	A	G	0	2	0	1
gnl|UMD3.1|GK000010.2	1631846	G	A	0	2	0	1
gnl|UMD3.1|GK000010.2	1632881	A	G	0	3	0	1
gnl|UMD3.1|GK000010.2	1650373	C	T	0	2	0	1
gnl|UMD3.1|GK000010.2	1658390	T	G	0	2	0	1
gnl|UMD3.1|GK000010.2	1661527	T	G	0	2	0	1
gnl|UMD3.1|GK000010.2	1668659	G	A	0	2	0	1
gnl|UMD3.1|GK000010.2	1683067	G	A	0	2	0	1
gnl|UMD3.1|GK000010.2	1687782	A	G	0	3	0	1
gnl|UMD3.1|GK000010.2	1687803	A	G	0	3	0	1
gnl|UMD3.1|GK000010.2	1695362	G	A	0	3	0	1
gnl|UMD3.1|GK000010.2	1698682	C	T	0	2	0	1
gnl|UMD3.1|GK000010.2	1700495	C	T	0	2	0	1
gnl|UMD3.1|GK000010.2	1726143	T	C	0	5	0	1
gnl|UMD3.1|GK000010.2	1734816	A	T	0	2	0	1
gnl|UMD3.1|GK000010.2	1742206	T	A	0	2	0	1
gnl|UMD3.1|GK000010.2	1744914	A	G	0	2	0	1
gnl|UMD3.1|GK000010.2	1746139	C	T	0	4	0	1
gnl|UMD3.1|GK000010.2	1790030	A	G	0	2	0	1
gnl|UMD3.1|GK000010.2	1868992	G	A	0	2	0	1
gnl|UMD3.1|GK000010.2	1869035	T	C	0	2	0	1
gnl|UMD3.1|GK000010.2	1869036	G	A	0	2	0	1
gnl|UMD3.1|GK000010.2	1869064	T	C	0	1	0	1
gnl|UMD3.1|GK000010.2	1869265	A	G	0	2	0	1
gnl|UMD3.1|GK000010.2	1869313	T	G	0	2	0	1
gnl|UMD3.1|GK000010.2	1869328	T	A	0	2	0	1
gnl|UMD3.1|GK000010.2	1890798	C	T	0	2	0	1
gnl|UMD3.1|GK000010.2	1960041	T	A	0	2	0	1
gnl|UMD3.1|GK000010.2	2005903	T	C	0	2	0	1
gnl|UMD3.1|GK000010.2	2067848	A	G	0	7	0	1
gnl|UMD3.1|GK000010.2	2067863	A	C	0	10	0	1
gnl|UMD3.1|GK000010.2	2067897	C	A	0	15	0	1
gnl|UMD3.1|GK000010.2	2067911	C	T	0	15	0	1
gnl|UMD3.1|GK000010.2	2067926	T	C	0	18	0	1
gnl|UMD3.1|GK000010.2	2067962	A	G	0	19	0	1
gnl|UMD3.1|GK000010.2	2067974	T	C	0	17	0	1
gnl|UMD3.1|GK000010.2	2068004	A	G	0	12	0	1
gnl|UMD3.1|GK000010.2	2068034	T	C	0	12	0	1
gnl|UMD3.1|GK000010.2	2068035	A	T	0	12	0	1
gnl|UMD3.1|GK000010.2	2068064	G	A	0	10	0	1
gnl|UMD3.1|GK000010.2	2068067	C	G	0	10	0	1
gnl|UMD3.1|GK000010.2	2068084	G	T	0	11	0	1
gnl|UMD3.1|GK000010.2	2068085	A	G	0	11	0	1
gnl|UMD3.1|GK000010.2	2068111	G	C	0	8	0	1
gnl|UMD3.1|GK000010.2	2068114	A	T	0	8	0	1
gnl|UMD3.1|GK000010.2	2068137	C	T	0	7	0	1
gnl|UMD3.1|GK000010.2	2068166	G	T	0	2	0	1
gnl|UMD3.1|GK000010.2	2068169	C	T	0	2	0	1
gnl|UMD3.1|GK000010.2	2068174	A	G	0	2	0	1
gnl|UMD3.1|GK000010.2	2068181	C	T	0	2	0	1
gnl|UMD3.1|GK000010.2	2068200	G	T	0	2	0	1
gnl|UMD3.1|GK000010.2	2068204	C	G	0	2	0	1
gnl|UMD3.1|GK000010.2	2068275	A	G	0	8	0	1
gnl|UMD3.1|GK000010.2	2068282	T	C	0	8	0	1
gnl|UMD3.1|GK000010.2	2068290	C	T	0	8	0	1
gnl|UMD3.1|GK000010.2	2068293	G	T	0	8	0	1
gnl|UMD3.1|GK000010.2	2068299	A	G	0	8	0	1
gnl|UMD3.1|GK000010.2	2068320	T	C	0	8	0	1
gnl|UMD3.1|GK000010.2	2068325	T	A	0	8	0	1
gnl|UMD3.1|GK000010.2	2068326	G	A	0	8	0	1
gnl|UMD3.1|GK000010.2	2068330	C	T	0	8	0	1
gnl|UMD3.1|GK000010.2	2068352	A	C	0	13	0	1
gnl|UMD3.1|GK000010.2	2068411	T	C	0	12	0	1
gnl|UMD3.1|GK000010.2	2068412	G	T	0	12	0	1
gnl|UMD3.1|GK000010.2	2068421	T	C	0	13	0	1
gnl|UMD3.1|GK000010.2	2068430	C	A	0	15	0	1
gnl|UMD3.1|GK000010.2	2068431	G	A	0	15	0	1
gnl|UMD3.1|GK000010.2	2068454	G	A	0	20	0	1
gnl|UMD3.1|GK000010.2	2068462	G	T	0	18	0	1
gnl|UMD3.1|GK000010.2	2068464	C	A	0	18	0	1
gnl|UMD3.1|GK000010.2	2068534	G	T	0	8	0	1
gnl|UMD3.1|GK000010.2	2068552	T	C	0	7	0	1
gnl|UMD3.1|GK000010.2	2068554	G	A	0	8	0	1
gnl|UMD3.1|GK000010.2	2171032	A	G	0	2	0	1
gnl|UMD3.1|GK000010.2	2173651	A	C	0	2	0	1
gnl|UMD3.1|GK000010.2	2176707	C	A	0	2	0	1
gnl|UMD3.1|GK000010.2	2176711	C	A	0	1	0	1
gnl|UMD3.1|GK000010.2	2176732	T	G	0	4	0	1
gnl|UMD3.1|GK000010.2	2190308	T	A	0	1	0	1
gnl|UMD3.1|GK000010.2	2208837	C	T	0	2	0	1
gnl|UMD3.1|GK000010.2	2255880	T	C	0	2	0	1
gnl|UMD3.1|GK000010.2	2260796	A	G	0	2	0	1
gnl|UMD3.1|GK000010.2	2261361	C	T	0	2	0	1
gnl|UMD3.1|GK000010.2	2302219	G	A	0	2	0	1
gnl|UMD3.1|GK000010.2	2303561	G	A	0	2	0	1
gnl|UMD3.1|GK000010.2	2365542	A	G	0	4	0	1
gnl|UMD3.1|GK000010.2	2365546	A	G	0	3	0	1
gnl|UMD3.1|GK000010.2	2365600	A	G	0	2	0	1
gnl|UMD3.1|GK000010.2	2365604	A	G	0	2	0	1
gnl|UMD3.1|GK000010.2	2365605	A	G	0	2	0	1
gnl|UMD3.1|GK000010.2	2365608	A	G	0	2	0	1
gnl|UMD3.1|GK000010.2	2365610	A	G	0	2	0	1
gnl|UMD3.1|GK000010.2	2365611	A	G	0	2	0	1
gnl|UMD3.1|GK000010.2	2369201	T	G	0	2	0	1
gnl|UMD3.1|GK000010.2	2393828	G	T	0	1	0	1
gnl|UMD3.1|GK000010.2	2401660	A	G	0	2	0	1
gnl|UMD3.1|GK000010.2	2509953	T	C	0	2	0	1
gnl|UMD3.1|GK000010.2	2666804	G	T	0	2	0	1
gnl|UMD3.1|GK000010.2	2907659	T	C	0	2	0	1
gnl|UMD3.1|GK000010.2	2909373	A	G	0	2	0	1
gnl|UMD3.1|GK000010.2	3065437	C	T	0	2	0	1
gnl|UMD3.1|GK000010.2	3072991	T	C	0	2	0	1
gnl|UMD3.1|GK000010.2	3075743	G	A	0	2	0	1
gnl|UMD3.1|GK000010.2	3078565	C	G	0	2	0	1
gnl|UMD3.1|GK000010.2	3138205	G	T	0	2	0	1
gnl|UMD3.1|GK000010.2	3151651	C	T	0	2	0	1
gnl|UMD3.1|GK000010.2	3152658	C	T	0	2	0	1
gnl|UMD3.1|GK000010.2	3153354	G	A	0	1	0	1
gnl|UMD3.1|GK000010.2	3153366	G	A	0	2	0	1
gnl|UMD3.1|GK000010.2	3153374	T	C	0	2	0	1
gnl|UMD3.1|GK000010.2	3153415	T	G	0	2	0	1
gnl|UMD3.1|GK000010.2	3175128	A	G	0	2	0	1
gnl|UMD3.1|GK000010.2	3175152	A	G	0	2	0	1
gnl|UMD3.1|GK000010.2	3195747	G	C	0	4	0	1
gnl|UMD3.1|GK000010.2	3202502	A	G	0	3	0	1
gnl|UMD3.1|GK000010.2	3213555	C	G	0	2	0	1
gnl|UMD3.1|GK000010.2	3215589	T	C	0	2	0	1
gnl|UMD3.1|GK000010.2	3238434	A	G	0	2	0	1
gnl|UMD3.1|GK000010.2	3238649	T	G	0	2	0	1
gnl|UMD3.1|GK000010.2	3239471	C	A	0	2	0	1
gnl|UMD3.1|GK000010.2	3267104	A	G	0	6	0	1
gnl|UMD3.1|GK000010.2	3267112	A	C	0	6	0	1
gnl|UMD3.1|GK000010.2	3267121	A	G	0	6	0	1
gnl|UMD3.1|GK000010.2	3267210	A	C	0	3	0	1
gnl|UMD3.1|GK000010.2	3269569	T	C	0	5	0	1
gnl|UMD3.1|GK000010.2	3276689	A	G	0	2	0	1
gnl|UMD3.1|GK000010.2	3276799	T	C	0	2	0	1
gnl|UMD3.1|GK000010.2	3276831	A	C	0	2	0	1
gnl|UMD3.1|GK000010.2	3282307	C	G	0	2	0	1
gnl|UMD3.1|GK000010.2	3282311	A	G	0	2	0	1
gnl|UMD3.1|GK000010.2	3282349	A	G	0	2	0	1
gnl|UMD3.1|GK000010.2	3282352	C	T	0	2	0	1
gnl|UMD3.1|GK000010.2	3293365	A	G	0	2	0	1
gnl|UMD3.1|GK000010.2	3300059	T	C	0	2	0	1
gnl|UMD3.1|GK000010.2	3308730	T	C	0	2	0	1
gnl|UMD3.1|GK000010.2	3308735	A	G	0	2	0	1
gnl|UMD3.1|GK000010.2	3308835	C	G	0	2	0	1
gnl|UMD3.1|GK000010.2	3308847	G	A	0	2	0	1
gnl|UMD3.1|GK000010.2	3308928	A	G	0	2	0	1
gnl|UMD3.1|GK000010.2	3319977	C	T	0	2	0	1
gnl|UMD3.1|GK000010.2	3336842	T	A	0	2	0	1
gnl|UMD3.1|GK000010.2	3341257	T	A	0	2	0	1
gnl|UMD3.1|GK000010.2	3343108	T	C	0	2	0	1
gnl|UMD3.1|GK000010.2	3343119	C	A	0	2	0	1
gnl|UMD3.1|GK000010.2	3343140	C	T	0	2	0	1
gnl|UMD3.1|GK000010.2	3360726	A	G	0	2	0	1
gnl|UMD3.1|GK000010.2	3360739	A	G	0	2	0	1
gnl|UMD3.1|GK000010.2	3361576	G	T	0	2	0	1
gnl|UMD3.1|GK000010.2	3361580	G	T	0	2	0	1
gnl|UMD3.1|GK000010.2	3361603	G	T	0	2	0	1
gnl|UMD3.1|GK000010.2	3361631	G	T	0	1	0	1
gnl|UMD3.1|GK000010.2	3361726	T	C	0	2	0	1
gnl|UMD3.1|GK000010.2	3361982	A	G	0	2	0	1
gnl|UMD3.1|GK000010.2	3368469	A	G	0	4	0	1
gnl|UMD3.1|GK000010.2	3586034	A	G	0	3	0	1
gnl|UMD3.1|GK000010.2	3586052	G	A	0	12	0	1
gnl|UMD3.1|GK000010.2	3586134	T	C	0	28	0	1
gnl|UMD3.1|GK000010.2	3586152	T	C	0	30	0	1
gnl|UMD3.1|GK000010.2	3586206	C	G	0	33	0	1
gnl|UMD3.1|GK000010.2	3586250	A	G	0	32	0	1
gnl|UMD3.1|GK000010.2	3586449	G	A	0	11	0	1
gnl|UMD3.1|GK000010.2	3586541	A	C	0	4	0	1
gnl|UMD3.1|GK000010.2	3645794	A	C	0	2	0	1
gnl|UMD3.1|GK000010.2	3908297	T	C	0	2	0	1
gnl|UMD3.1|GK000010.2	3990905	A	G	0	2	0	1
gnl|UMD3.1|GK000010.2	3990932	A	G	0	2	0	1
gnl|UMD3.1|GK000010.2	3990937	C	T	0	2	0	1
gnl|UMD3.1|GK000010.2	3990949	G	A	0	2	0	1
gnl|UMD3.1|GK000010.2	3993680	T	C	0	2	0	1
gnl|UMD3.1|GK000010.2	4002536	T	A	0	3	0	1
gnl|UMD3.1|GK000010.2	4002540	G	A	0	3	0	1
gnl|UMD3.1|GK000010.2	4002544	G	A	0	3	0	1
gnl|UMD3.1|GK000010.2	4002553	G	A	0	4	0	1
gnl|UMD3.1|GK000010.2	4002594	T	A	0	2	0	1
gnl|UMD3.1|GK000010.2	4002598	T	A	0	2	0	1
gnl|UMD3.1|GK000010.2	4002629	C	T	0	3	0	1
gnl|UMD3.1|GK000010.2	4002639	G	A	0	2	0	1
gnl|UMD3.1|GK000010.2	4002718	T	A	0	2	0	1
gnl|UMD3.1|GK000010.2	4002733	G	C	0	2	0	1
gnl|UMD3.1|GK000010.2	4003139	A	T	0	2	0	1
gnl|UMD3.1|GK000010.2	4003308	C	T	0	4	0	1
gnl|UMD3.1|GK000010.2	4003698	A	G	0	3	0	1
gnl|UMD3.1|GK000010.2	4006055	T	G	0	2	0	1
gnl|UMD3.1|GK000010.2	4009788	T	C	0	3	0	1
gnl|UMD3.1|GK000010.2	4023210	A	G	0	2	0	1
gnl|UMD3.1|GK000010.2	4028061	G	C	0	2	0	1
gnl|UMD3.1|GK000010.2	4028519	T	C	0	2	0	1
gnl|UMD3.1|GK000010.2	4028881	T	G	0	3	0	1
gnl|UMD3.1|GK000010.2	4028995	A	C	0	3	0	1
gnl|UMD3.1|GK000010.2	4034153	A	T	0	2	0	1
gnl|UMD3.1|GK000010.2	4034656	T	C	0	2	0	1
gnl|UMD3.1|GK000010.2	4034663	C	A	0	2	0	1
gnl|UMD3.1|GK000010.2	4034690	C	T	0	3	0	1
gnl|UMD3.1|GK000010.2	4034695	G	C	0	4	0	1
gnl|UMD3.1|GK000010.2	4034768	G	C	0	8	0	1
gnl|UMD3.1|GK000010.2	4045472	G	T	0	3	0	1
gnl|UMD3.1|GK000010.2	4053523	C	T	0	2	0	1
gnl|UMD3.1|GK000010.2	4056197	G	T	0	28	0	1
gnl|UMD3.1|GK000010.2	4060054	A	G	0	2	0	1
gnl|UMD3.1|GK000010.2	4069587	G	A	0	2	0	1
gnl|UMD3.1|GK000010.2	4076289	C	G	0	2	0	1
gnl|UMD3.1|GK000010.2	4078933	A	G	0	2	0	1
gnl|UMD3.1|GK000010.2	4078943	T	G	0	2	0	1
gnl|UMD3.1|GK000010.2	4079142	G	A	0	4	0	1
gnl|UMD3.1|GK000010.2	4079245	A	G	0	2	0	1
gnl|UMD3.1|GK000010.2	4079258	G	A	0	2	0	1
gnl|UMD3.1|GK000010.2	4079485	T	C	0	7	0	1
gnl|UMD3.1|GK000010.2	4080070	C	T	0	2	0	1
gnl|UMD3.1|GK000010.2	4080978	C	A	0	3	0	1
gnl|UMD3.1|GK000010.2	4081718	C	T	0	2	0	1
gnl|UMD3.1|GK000010.2	4081760	C	T	0	2	0	1
gnl|UMD3.1|GK000010.2	4083667	T	A	0	3	0	1
gnl|UMD3.1|GK000010.2	4150554	T	A	0	2	0	1
gnl|UMD3.1|GK000010.2	4270458	T	C	0	2	0	1
gnl|UMD3.1|GK000010.2	4323943	T	C	0	3	0	1
gnl|UMD3.1|GK000010.2	4324118	T	A	0	3	0	1
gnl|UMD3.1|GK000010.2	4324344	T	C	0	3	0	1
gnl|UMD3.1|GK000010.2	4324368	T	C	0	3	0	1
gnl|UMD3.1|GK000010.2	4360270	T	C	0	2	0	1
gnl|UMD3.1|GK000010.2	4360291	G	A	0	2	0	1
gnl|UMD3.1|GK000010.2	4360292	T	C	0	2	0	1
gnl|UMD3.1|GK000010.2	4360308	G	A	0	6	0	1
gnl|UMD3.1|GK000010.2	4360324	G	A	0	6	0	1
gnl|UMD3.1|GK000010.2	4360333	C	A	0	6	0	1
gnl|UMD3.1|GK000010.2	4360344	A	G	0	6	0	1
gnl|UMD3.1|GK000010.2	4360349	T	C	0	6	0	1
gnl|UMD3.1|GK000010.2	4360350	G	T	0	6	0	1
gnl|UMD3.1|GK000010.2	4360386	A	G	0	7	0	1
gnl|UMD3.1|GK000010.2	4360412	T	G	0	4	0	1
gnl|UMD3.1|GK000010.2	4360415	A	G	0	4	0	1
gnl|UMD3.1|GK000010.2	4360425	C	G	0	6	0	1
gnl|UMD3.1|GK000010.2	4360458	T	G	0	6	0	1
gnl|UMD3.1|GK000010.2	4360459	T	C	0	6	0	1
gnl|UMD3.1|GK000010.2	4360469	T	C	0	6	0	1
gnl|UMD3.1|GK000010.2	4360473	C	T	0	6	0	1
gnl|UMD3.1|GK000010.2	4360488	C	T	0	5	0	1
gnl|UMD3.1|GK000010.2	4360495	A	C	0	5	0	1
gnl|UMD3.1|GK000010.2	4360500	C	G	0	5	0	1
gnl|UMD3.1|GK000010.2	4360520	G	A	0	5	0	1
gnl|UMD3.1|GK000010.2	4360529	A	C	0	5	0	1
gnl|UMD3.1|GK000010.2	4360977	G	C	0	3	0	1
gnl|UMD3.1|GK000010.2	4361001	T	C	0	3	0	1
gnl|UMD3.1|GK000010.2	4361020	T	C	0	3	0	1
gnl|UMD3.1|GK000010.2	4361034	A	G	0	4	0	1
gnl|UMD3.1|GK000010.2	4361057	A	G	0	4	0	1
gnl|UMD3.1|GK000010.2	4361085	T	G	0	2	0	1
gnl|UMD3.1|GK000010.2	4361087	T	G	0	3	0	1
gnl|UMD3.1|GK000010.2	4361088	C	G	0	3	0	1
gnl|UMD3.1|GK000010.2	4361140	C	T	0	4	0	1
gnl|UMD3.1|GK000010.2	4361147	G	A	0	3	0	1
gnl|UMD3.1|GK000010.2	4361181	T	C	0	4	0	1
gnl|UMD3.1|GK000010.2	4361192	A	G	0	4	0	1
gnl|UMD3.1|GK000010.2	4361227	A	G	0	4	0	1
gnl|UMD3.1|GK000010.2	4361238	T	G	0	4	0	1
gnl|UMD3.1|GK000010.2	4361249	C	T	0	2	0	1
gnl|UMD3.1|GK000010.2	4361251	A	G	0	2	0	1
gnl|UMD3.1|GK000010.2	4361261	T	C	0	2	0	1
gnl|UMD3.1|GK000010.2	4361439	A	G	0	1	0	1
gnl|UMD3.1|GK000010.2	4361462	T	C	0	2	0	1
gnl|UMD3.1|GK000010.2	4361596	G	A	0	3	0	1
gnl|UMD3.1|GK000010.2	4361607	G	A	0	4	0	1
gnl|UMD3.1|GK000010.2	4361650	C	A	0	7	0	1
gnl|UMD3.1|GK000010.2	4361701	C	T	0	7	0	1
gnl|UMD3.1|GK000010.2	4361736	A	C	0	4	0	1
gnl|UMD3.1|GK000010.2	4361754	G	C	0	3	0	1
gnl|UMD3.1|GK000010.2	4361762	G	A	0	2	0	1
gnl|UMD3.1|GK000010.2	4387635	A	C	0	2	0	1
gnl|UMD3.1|GK000010.2	4387716	C	T	0	2	0	1
gnl|UMD3.1|GK000010.2	4389082	T	A	0	2	0	1
gnl|UMD3.1|GK000010.2	4392342	T	C	0	2	0	1
gnl|UMD3.1|GK000010.2	4395439	C	A	0	2	0	1
gnl|UMD3.1|GK000010.2	4395531	G	T	0	3	0	1
gnl|UMD3.1|GK000010.2	4395601	A	G	0	3	0	1
gnl|UMD3.1|GK000010.2	4396500	G	T	0	3	0	1
gnl|UMD3.1|GK000010.2	4397188	T	A	0	2	0	1
gnl|UMD3.1|GK000010.2	4404030	C	T	0	3	0	1
gnl|UMD3.1|GK000010.2	4404628	C	T	0	18	0	1
gnl|UMD3.1|GK000010.2	4405192	C	G	0	35	0	1
gnl|UMD3.1|GK000010.2	4410341	G	T	0	15	0	1
gnl|UMD3.1|GK000010.2	4411544	T	A	0	12	0	1
gnl|UMD3.1|GK000010.2	4411854	A	G	0	10	0	1
gnl|UMD3.1|GK000010.2	4417884	C	A	0	2	0	1
gnl|UMD3.1|GK000010.2	4417906	T	C	0	2	0	1
gnl|UMD3.1|GK000010.2	4420145	T	C	0	2	0	1
gnl|UMD3.1|GK000010.2	4606532	A	G	0	2	0	1
gnl|UMD3.1|GK000010.2	4615902	T	C	0	3	0	1
gnl|UMD3.1|GK000010.2	4623223	G	T	0	2	0	1
gnl|UMD3.1|GK000010.2	4623806	T	G	0	6	0	1
gnl|UMD3.1|GK000010.2	4640508	A	T	0	2	0	1
gnl|UMD3.1|GK000010.2	4640511	G	T	0	2	0	1
gnl|UMD3.1|GK000010.2	4647873	T	C	0	2	0	1
gnl|UMD3.1|GK000010.2	4648011	G	A	0	2	0	1
gnl|UMD3.1|GK000010.2	4649073	A	G	0	2	0	1
gnl|UMD3.1|GK000010.2	4651103	A	C	0	2	0	1
gnl|UMD3.1|GK000010.2	4652750	A	T	0	2	0	1
gnl|UMD3.1|GK000010.2	4652765	T	G	0	2	0	1
gnl|UMD3.1|GK000010.2	4655168	G	A	0	2	0	1
gnl|UMD3.1|GK000010.2	4656868	G	C	0	2	0	1
gnl|UMD3.1|GK000010.2	4657602	C	T	0	4	0	1
gnl|UMD3.1|GK000010.2	4663616	T	G	0	4	0	1
gnl|UMD3.1|GK000010.2	4663658	T	C	0	3	0	1
gnl|UMD3.1|GK000010.2	4665726	T	C	0	3	0	1
gnl|UMD3.1|GK000010.2	4665827	T	G	0	5	0	1
gnl|UMD3.1|GK000010.2	4665910	G	C	0	2	0	1
gnl|UMD3.1|GK000010.2	4665926	G	T	0	2	0	1
gnl|UMD3.1|GK000010.2	4669222	G	C	0	2	0	1
gnl|UMD3.1|GK000010.2	4687314	C	T	0	2	0	1
gnl|UMD3.1|GK000010.2	4698183	A	G	0	2	0	1
gnl|UMD3.1|GK000010.2	4703145	T	A	0	2	0	1
gnl|UMD3.1|GK000010.2	4705274	A	G	0	2	0	1
gnl|UMD3.1|GK000010.2	4710233	A	C	0	4	0	1
gnl|UMD3.1|GK000010.2	4712515	C	G	0	2	0	1
gnl|UMD3.1|GK000010.2	4713372	C	T	0	2	0	1
gnl|UMD3.1|GK000010.2	4713388	A	G	0	3	0	1
gnl|UMD3.1|GK000010.2	4718504	A	G	0	2	0	1
gnl|UMD3.1|GK000010.2	4729036	T	G	0	2	0	1
gnl|UMD3.1|GK000010.2	4729060	G	A	0	2	0	1
gnl|UMD3.1|GK000010.2	4793524	A	G	0	3	0	1
gnl|UMD3.1|GK000010.2	4842950	T	C	0	11	0	1
gnl|UMD3.1|GK000010.2	4843010	C	G	0	15	0	1
gnl|UMD3.1|GK000010.2	4843064	A	G	0	8	0	1
gnl|UMD3.1|GK000010.2	4843070	T	C	0	6	0	1
gnl|UMD3.1|GK000010.2	4843131	A	G	0	19	0	1
gnl|UMD3.1|GK000010.2	4843144	C	T	0	22	0	1
gnl|UMD3.1|GK000010.2	4843315	G	C	0	40	0	1
gnl|UMD3.1|GK000010.2	4843438	T	C	0	32	0	1
gnl|UMD3.1|GK000010.2	4843445	C	A	0	32	0	1
gnl|UMD3.1|GK000010.2	4843572	G	A	0	3	0	1
gnl|UMD3.1|GK000010.2	4843573	A	G	0	3	0	1
gnl|UMD3.1|GK000010.2	4843596	G	A	0	2	0	1
gnl|UMD3.1|GK000010.2	4843635	C	T	0	4	0	1
gnl|UMD3.1|GK000010.2	4843797	T	G	0	4	0	1
gnl|UMD3.1|GK000010.2	4954658	G	T	0	2	0	1
gnl|UMD3.1|GK000010.2	4987356	A	T	0	2	0	1
gnl|UMD3.1|GK000010.2	5020186	T	C	0	2	0	1
gnl|UMD3.1|GK000010.2	5025445	C	A	0	1	0	1
gnl|UMD3.1|GK000010.2	5025467	T	G	0	2	0	1
gnl|UMD3.1|GK000010.2	5025481	G	T	0	2	0	1
gnl|UMD3.1|GK000010.2	5025519	T	C	0	2	0	1
gnl|UMD3.1|GK000010.2	5031070	C	A	0	2	0	1
gnl|UMD3.1|GK000010.2	5131654	G	T	0	3	0	1
gnl|UMD3.1|GK000010.2	5141251	T	G	0	2	0	1
gnl|UMD3.1|GK000010.2	5145844	G	C	0	2	0	1
gnl|UMD3.1|GK000010.2	5145853	G	T	0	2	0	1
gnl|UMD3.1|GK000010.2	5160423	A	G	0	2	0	1
gnl|UMD3.1|GK000010.2	5190310	A	G	0	2	0	1
gnl|UMD3.1|GK000010.2	5217375	A	C	0	2	0	1
gnl|UMD3.1|GK000010.2	5218375	N	A	0	6	0	1
gnl|UMD3.1|GK000010.2	5229977	A	G	0	2	0	1
gnl|UMD3.1|GK000010.2	5232479	T	C	0	2	0	1
gnl|UMD3.1|GK000010.2	5232512	T	C	0	2	0	1
gnl|UMD3.1|GK000010.2	5232521	T	C	0	2	0	1
gnl|UMD3.1|GK000010.2	5234626	C	A	0	2	0	1
gnl|UMD3.1|GK000010.2	5245805	T	C	0	2	0	1
gnl|UMD3.1|GK000010.2	5254526	G	T	0	1	0	1
gnl|UMD3.1|GK000010.2	5260798	T	C	0	2	0	1
gnl|UMD3.1|GK000010.2	5261621	T	C	0	4	0	1
gnl|UMD3.1|GK000010.2	5261646	T	C	0	4	0	1
gnl|UMD3.1|GK000010.2	5267179	T	C	0	2	0	1
gnl|UMD3.1|GK000010.2	5267188	T	C	0	2	0	1
gnl|UMD3.1|GK000010.2	5276825	C	T	0	4	0	1
gnl|UMD3.1|GK000010.2	5288060	T	C	0	3	0	1
gnl|UMD3.1|GK000010.2	5290063	T	C	0	3	0	1
gnl|UMD3.1|GK000010.2	5295383	G	A	0	2	0	1
gnl|UMD3.1|GK000010.2	5297749	C	T	0	2	0	1
gnl|UMD3.1|GK000010.2	5409280	G	A	0	2	0	1
gnl|UMD3.1|GK000010.2	5434767	G	A	0	3	0	1
gnl|UMD3.1|GK000010.2	5558051	T	A	0	6	0	1
gnl|UMD3.1|GK000010.2	5558713	C	T	0	2	0	1
gnl|UMD3.1|GK000010.2	5558719	G	A	0	2	0	1
gnl|UMD3.1|GK000010.2	5558742	T	C	0	2	0	1
gnl|UMD3.1|GK000010.2	5560279	C	A	0	2	0	1
gnl|UMD3.1|GK000010.2	5560768	C	T	0	4	0	1
gnl|UMD3.1|GK000010.2	5562304	G	A	0	2	0	1
gnl|UMD3.1|GK000010.2	5562409	G	T	0	2	0	1
gnl|UMD3.1|GK000010.2	5563292	T	G	0	2	0	1
gnl|UMD3.1|GK000010.2	5563871	C	T	0	2	0	1
gnl|UMD3.1|GK000010.2	5565355	T	C	0	4	0	1
gnl|UMD3.1|GK000010.2	5565363	C	T	0	2	0	1
gnl|UMD3.1|GK000010.2	5565364	C	T	0	2	0	1
gnl|UMD3.1|GK000010.2	5565365	A	G	0	2	0	1
gnl|UMD3.1|GK000010.2	5567972	T	A	0	2	0	1
gnl|UMD3.1|GK000010.2	5571048	C	G	0	3	0	1
gnl|UMD3.1|GK000010.2	5574357	G	C	0	6	0	1
gnl|UMD3.1|GK000010.2	5577771	G	A	0	2	0	1
gnl|UMD3.1|GK000010.2	5585432	A	G	0	2	0	1
gnl|UMD3.1|GK000010.2	5585503	T	C	0	2	0	1
gnl|UMD3.1|GK000010.2	5593734	C	T	0	2	0	1
gnl|UMD3.1|GK000010.2	5593737	A	G	0	2	0	1
gnl|UMD3.1|GK000010.2	5599741	T	C	0	2	0	1
gnl|UMD3.1|GK000010.2	5607356	T	C	0	2	0	1
gnl|UMD3.1|GK000010.2	5608117	T	C	0	2	0	1
gnl|UMD3.1|GK000010.2	5608377	T	C	0	3	0	1
gnl|UMD3.1|GK000010.2	5608408	T	C	0	2	0	1
gnl|UMD3.1|GK000010.2	6181787	C	A	0	6	0	1
gnl|UMD3.1|GK000010.2	6181790	C	A	0	10	0	1
gnl|UMD3.1|GK000010.2	6181796	T	G	0	11	0	1
gnl|UMD3.1|GK000010.2	6181803	A	G	0	11	0	1
gnl|UMD3.1|GK000010.2	6181822	C	A	0	15	0	1
gnl|UMD3.1|GK000010.2	6181831	C	A	0	16	0	1
gnl|UMD3.1|GK000010.2	6181861	G	A	0	16	0	1
gnl|UMD3.1|GK000010.2	6181877	C	A	0	16	0	1
gnl|UMD3.1|GK000010.2	6181893	T	C	0	15	0	1
gnl|UMD3.1|GK000010.2	6181920	C	T	0	7	0	1
gnl|UMD3.1|GK000010.2	6181926	A	G	0	5	0	1
gnl|UMD3.1|GK000010.2	6324943	C	G	0	2	0	1
gnl|UMD3.1|GK000010.2	6324958	C	A	0	2	0	1
gnl|UMD3.1|GK000010.2	6345453	C	A	0	2	0	1
gnl|UMD3.1|GK000010.2	6345465	G	T	0	2	0	1
gnl|UMD3.1|GK000010.2	6447207	G	C	0	2	0	1
gnl|UMD3.1|GK000010.2	6447707	G	A	0	2	0	1
gnl|UMD3.1|GK000010.2	6453173	T	C	0	2	0	1
gnl|UMD3.1|GK000010.2	6453191	T	C	0	2	0	1
gnl|UMD3.1|GK000010.2	6453270	T	C	0	2	0	1
gnl|UMD3.1|GK000010.2	6453274	T	C	0	2	0	1
gnl|UMD3.1|GK000010.2	6453275	T	C	0	2	0	1
gnl|UMD3.1|GK000010.2	6482722	G	A	0	2	0	1
gnl|UMD3.1|GK000010.2	6497969	A	G	0	4	0	1
gnl|UMD3.1|GK000010.2	6557166	T	C	0	2	0	1
gnl|UMD3.1|GK000010.2	6596534	C	T	0	2	0	1
gnl|UMD3.1|GK000010.2	6596592	T	C	0	2	0	1
gnl|UMD3.1|GK000010.2	6596606	A	C	0	1	0	1
gnl|UMD3.1|GK000010.2	6596607	T	C	0	2	0	1
gnl|UMD3.1|GK000010.2	6596620	T	C	0	2	0	1
gnl|UMD3.1|GK000010.2	6601293	C	T	0	2	0	1
gnl|UMD3.1|GK000010.2	6693547	C	G	0	2	0	1
gnl|UMD3.1|GK000010.2	6704809	C	A	0	4	0	1
gnl|UMD3.1|GK000010.2	6706362	A	G	0	2	0	1
gnl|UMD3.1|GK000010.2	6707292	C	T	0	2	0	1
gnl|UMD3.1|GK000010.2	6707421	G	A	0	3	0	1
gnl|UMD3.1|GK000010.2	6715813	A	G	0	5	0	1
gnl|UMD3.1|GK000010.2	6720765	C	A	0	7	0	1
gnl|UMD3.1|GK000010.2	6720766	A	G	0	7	0	1
gnl|UMD3.1|GK000010.2	6721692	G	C	0	3	0	1
gnl|UMD3.1|GK000010.2	6721748	T	C	0	7	0	1
gnl|UMD3.1|GK000010.2	6724516	C	T	0	56	0	1
gnl|UMD3.1|GK000010.2	6725388	G	A	0	7	0	1
gnl|UMD3.1|GK000010.2	6725652	T	G	0	7	0	1
gnl|UMD3.1|GK000010.2	6725690	A	G	0	7	0	1
gnl|UMD3.1|GK000010.2	6725875	G	A	0	8	0	1
gnl|UMD3.1|GK000010.2	6730855	A	G	0	2	0	1
gnl|UMD3.1|GK000010.2	6735784	C	G	0	2	0	1
gnl|UMD3.1|GK000010.2	6745535	A	G	0	2	0	1
gnl|UMD3.1|GK000010.2	6745962	T	C	0	4	0	1
gnl|UMD3.1|GK000010.2	6750835	A	G	0	3	0	1
gnl|UMD3.1|GK000010.2	6751254	T	C	0	3	0	1
gnl|UMD3.1|GK000010.2	6751895	G	A	0	3	0	1
gnl|UMD3.1|GK000010.2	6753077	T	C	0	2	0	1
gnl|UMD3.1|GK000010.2	6753084	T	C	0	2	0	1
gnl|UMD3.1|GK000010.2	6754070	T	G	0	2	0	1
gnl|UMD3.1|GK000010.2	6754919	T	C	0	4	0	1
gnl|UMD3.1|GK000010.2	6755363	C	T	0	3	0	1
gnl|UMD3.1|GK000010.2	6756397	G	T	0	4	0	1
gnl|UMD3.1|GK000010.2	6756559	T	G	0	2	0	1
gnl|UMD3.1|GK000010.2	6757952	A	G	0	2	0	1
gnl|UMD3.1|GK000010.2	6760225	T	A	0	2	0	1
gnl|UMD3.1|GK000010.2	6761530	C	T	0	2	0	1
gnl|UMD3.1|GK000010.2	6763672	A	G	0	5	0	1
gnl|UMD3.1|GK000010.2	6766668	C	T	0	2	0	1
gnl|UMD3.1|GK000010.2	6766871	A	C	0	2	0	1
gnl|UMD3.1|GK000010.2	6766962	A	G	0	2	0	1
gnl|UMD3.1|GK000010.2	6780251	A	G	0	1	0	1
gnl|UMD3.1|GK000010.2	6786102	C	A	0	5	0	1
gnl|UMD3.1|GK000010.2	6786952	G	A	0	2	0	1
gnl|UMD3.1|GK000010.2	6789186	A	G	0	3	0	1
gnl|UMD3.1|GK000010.2	6796117	C	G	0	1	0	1
gnl|UMD3.1|GK000010.2	6796516	T	C	0	2	0	1
gnl|UMD3.1|GK000010.2	6803982	A	G	0	2	0	1
gnl|UMD3.1|GK000010.2	6809481	T	A	0	4	0	1
gnl|UMD3.1|GK000010.2	6812119	A	G	0	2	0	1
gnl|UMD3.1|GK000010.2	6818318	T	C	0	2	0	1
gnl|UMD3.1|GK000010.2	6818413	T	C	0	2	0	1
gnl|UMD3.1|GK000010.2	6820181	G	A	0	3	0	1
gnl|UMD3.1|GK000010.2	6826685	C	T	0	2	0	1
gnl|UMD3.1|GK000010.2	6829976	C	A	0	4	0	1
gnl|UMD3.1|GK000010.2	6832870	C	T	0	3	0	1
gnl|UMD3.1|GK000010.2	6836820	T	C	0	3	0	1
gnl|UMD3.1|GK000010.2	6839747	A	G	0	6	0	1
gnl|UMD3.1|GK000010.2	6845541	T	C	0	2	0	1
gnl|UMD3.1|GK000010.2	6853383	N	T	0	11	0	1
gnl|UMD3.1|GK000010.2	6862535	T	C	0	4	0	1
gnl|UMD3.1|GK000010.2	6863177	G	T	0	3	0	1
gnl|UMD3.1|GK000010.2	6863194	G	A	0	2	0	1
gnl|UMD3.1|GK000010.2	6864267	G	A	0	2	0	1
gnl|UMD3.1|GK000010.2	6865162	G	A	0	2	0	1
gnl|UMD3.1|GK000010.2	6870964	T	A	0	2	0	1
gnl|UMD3.1|GK000010.2	6870965	G	T	0	1	0	1
gnl|UMD3.1|GK000010.2	6870966	A	G	0	2	0	1
gnl|UMD3.1|GK000010.2	6871000	T	C	0	2	0	1
gnl|UMD3.1|GK000010.2	6871180	A	G	0	2	0	1
gnl|UMD3.1|GK000010.2	6871740	A	G	0	2	0	1
gnl|UMD3.1|GK000010.2	6872417	G	C	0	2	0	1
gnl|UMD3.1|GK000010.2	6872463	C	T	0	3	0	1
gnl|UMD3.1|GK000010.2	6872637	C	T	0	2	0	1
gnl|UMD3.1|GK000010.2	6872640	A	G	0	1	0	1
gnl|UMD3.1|GK000010.2	6873126	C	T	0	2	0	1
gnl|UMD3.1|GK000010.2	6873144	A	T	0	2	0	1
gnl|UMD3.1|GK000010.2	6874057	G	A	0	2	0	1
gnl|UMD3.1|GK000010.2	6874089	C	T	0	2	0	1
gnl|UMD3.1|GK000010.2	6874361	T	G	0	3	0	1
gnl|UMD3.1|GK000010.2	6874398	A	G	0	4	0	1
gnl|UMD3.1|GK000010.2	6874439	A	T	0	4	0	1
gnl|UMD3.1|GK000010.2	6874663	T	C	0	3	0	1
gnl|UMD3.1|GK000010.2	6874858	G	A	0	2	0	1
gnl|UMD3.1|GK000010.2	6875393	A	G	0	1	0	1
gnl|UMD3.1|GK000010.2	6875442	T	C	0	4	0	1
gnl|UMD3.1|GK000010.2	6875496	G	A	0	4	0	1
gnl|UMD3.1|GK000010.2	6877472	G	A	0	2	0	1
gnl|UMD3.1|GK000010.2	6877493	C	A	0	2	0	1
gnl|UMD3.1|GK000010.2	6877514	G	C	0	2	0	1
gnl|UMD3.1|GK000010.2	6877583	G	A	0	3	0	1
gnl|UMD3.1|GK000010.2	6878244	G	T	0	2	0	1
gnl|UMD3.1|GK000010.2	6878248	A	G	0	3	0	1
gnl|UMD3.1|GK000010.2	6878391	G	A	0	2	0	1
gnl|UMD3.1|GK000010.2	6881030	G	T	0	2	0	1
gnl|UMD3.1|GK000010.2	6881304	A	T	0	2	0	1
gnl|UMD3.1|GK000010.2	6881358	G	C	0	2	0	1
gnl|UMD3.1|GK000010.2	6890825	G	A	0	2	0	1
gnl|UMD3.1|GK000010.2	6891313	T	G	0	2	0	1
gnl|UMD3.1|GK000010.2	6892005	G	T	0	2	0	1
gnl|UMD3.1|GK000010.2	6894025	G	C	0	3	0	1
gnl|UMD3.1|GK000010.2	6894131	G	A	0	3	0	1
gnl|UMD3.1|GK000010.2	6894134	A	T	0	3	0	1
gnl|UMD3.1|GK000010.2	6894456	C	T	0	2	0	1
gnl|UMD3.1|GK000010.2	6894527	T	C	0	3	0	1
gnl|UMD3.1|GK000010.2	6894528	G	T	0	3	0	1
gnl|UMD3.1|GK000010.2	6894598	T	A	0	2	0	1
gnl|UMD3.1|GK000010.2	6895024	C	T	0	2	0	1
gnl|UMD3.1|GK000010.2	6895202	G	A	0	2	0	1
gnl|UMD3.1|GK000010.2	6895241	G	T	0	3	0	1
gnl|UMD3.1|GK000010.2	6895877	T	C	0	2	0	1
gnl|UMD3.1|GK000010.2	6895902	T	G	0	3	0	1
gnl|UMD3.1|GK000010.2	6895945	G	A	0	5	0	1
gnl|UMD3.1|GK000010.2	6895981	A	G	0	4	0	1
gnl|UMD3.1|GK000010.2	6896258	C	T	0	2	0	1
gnl|UMD3.1|GK000010.2	6896328	A	G	0	2	0	1
gnl|UMD3.1|GK000010.2	6896885	C	T	0	4	0	1
gnl|UMD3.1|GK000010.2	6897093	C	G	0	3	0	1
gnl|UMD3.1|GK000010.2	6897095	G	A	0	3	0	1
gnl|UMD3.1|GK000010.2	6897487	G	A	0	3	0	1
gnl|UMD3.1|GK000010.2	6897564	A	G	0	5	0	1
gnl|UMD3.1|GK000010.2	6898106	C	G	0	2	0	1
gnl|UMD3.1|GK000010.2	6898482	T	C	0	5	0	1
gnl|UMD3.1|GK000010.2	6898483	G	A	0	5	0	1
gnl|UMD3.1|GK000010.2	6898766	T	C	0	5	0	1
gnl|UMD3.1|GK000010.2	6899222	T	A	0	2	0	1
gnl|UMD3.1|GK000010.2	6899346	G	A	0	5	0	1
gnl|UMD3.1|GK000010.2	6899654	A	T	0	4	0	1
gnl|UMD3.1|GK000010.2	6900046	G	A	0	3	0	1
gnl|UMD3.1|GK000010.2	6900298	A	G	0	4	0	1
gnl|UMD3.1|GK000010.2	6900521	A	G	0	3	0	1
gnl|UMD3.1|GK000010.2	6900707	C	T	0	3	0	1
gnl|UMD3.1|GK000010.2	6900783	A	G	0	1	0	1
gnl|UMD3.1|GK000010.2	6900975	A	G	0	2	0	1
gnl|UMD3.1|GK000010.2	6901017	G	A	0	5	0	1
gnl|UMD3.1|GK000010.2	6901227	A	G	0	5	0	1
gnl|UMD3.1|GK000010.2	6901368	C	T	0	2	0	1
gnl|UMD3.1|GK000010.2	6902316	G	T	0	5	0	1
gnl|UMD3.1|GK000010.2	6902505	C	T	0	5	0	1
gnl|UMD3.1|GK000010.2	6902822	T	C	0	3	0	1
gnl|UMD3.1|GK000010.2	6903025	G	A	0	1	0	1
gnl|UMD3.1|GK000010.2	6903335	G	A	0	2	0	1
gnl|UMD3.1|GK000010.2	6903474	T	C	0	9	0	1
gnl|UMD3.1|GK000010.2	6910180	C	T	0	9	0	1
gnl|UMD3.1|GK000010.2	6914620	C	A	0	2	0	1
gnl|UMD3.1|GK000010.2	6915355	G	A	0	2	0	1
gnl|UMD3.1|GK000010.2	6915464	A	G	0	2	0	1
gnl|UMD3.1|GK000010.2	6915903	G	A	0	2	0	1
gnl|UMD3.1|GK000010.2	6916902	G	A	0	3	0	1
gnl|UMD3.1|GK000010.2	6917343	C	A	0	2	0	1
gnl|UMD3.1|GK000010.2	6917703	T	C	0	3	0	1
gnl|UMD3.1|GK000010.2	6918267	T	C	0	3	0	1
gnl|UMD3.1|GK000010.2	6918332	T	C	0	5	0	1
gnl|UMD3.1|GK000010.2	6918559	C	T	0	2	0	1
gnl|UMD3.1|GK000010.2	6918593	G	C	0	5	0	1
gnl|UMD3.1|GK000010.2	6918607	G	A	0	6	0	1
gnl|UMD3.1|GK000010.2	6918939	T	G	0	5	0	1
gnl|UMD3.1|GK000010.2	6919081	A	C	0	4	0	1
gnl|UMD3.1|GK000010.2	6919140	A	G	0	8	0	1
gnl|UMD3.1|GK000010.2	6919233	G	T	0	3	0	1
gnl|UMD3.1|GK000010.2	6919381	C	A	0	5	0	1
gnl|UMD3.1|GK000010.2	6919558	A	T	0	1	0	1
gnl|UMD3.1|GK000010.2	6919664	T	G	0	2	0	1
gnl|UMD3.1|GK000010.2	6919908	C	T	0	5	0	1
gnl|UMD3.1|GK000010.2	6919912	A	T	0	4	0	1
gnl|UMD3.1|GK000010.2	6920079	G	A	0	7	0	1
gnl|UMD3.1|GK000010.2	6920089	C	T	0	8	0	1
gnl|UMD3.1|GK000010.2	6927165	G	T	0	2	0	1
gnl|UMD3.1|GK000010.2	6931858	C	T	0	10	0	1
gnl|UMD3.1|GK000010.2	6932130	T	A	0	17	0	1
gnl|UMD3.1|GK000010.2	6932135	G	A	0	17	0	1
gnl|UMD3.1|GK000010.2	6933103	C	G	0	3	0	1
gnl|UMD3.1|GK000010.2	6933177	T	C	0	10	0	1
gnl|UMD3.1|GK000010.2	7008042	T	C	0	2	0	1
gnl|UMD3.1|GK000010.2	7008730	C	A	0	4	0	1
gnl|UMD3.1|GK000010.2	7012291	C	T	0	2	0	1
gnl|UMD3.1|GK000010.2	7016936	C	T	0	9	0	1
gnl|UMD3.1|GK000010.2	7017297	A	T	0	4	0	1
gnl|UMD3.1|GK000010.2	7017369	A	G	0	4	0	1
gnl|UMD3.1|GK000010.2	7017372	A	C	0	4	0	1
gnl|UMD3.1|GK000010.2	7017390	T	A	0	7	0	1
gnl|UMD3.1|GK000010.2	7017494	G	A	0	5	0	1
gnl|UMD3.1|GK000010.2	7019371	G	C	0	2	0	1
gnl|UMD3.1|GK000010.2	7019384	C	A	0	2	0	1
gnl|UMD3.1|GK000010.2	7019850	T	G	0	4	0	1
gnl|UMD3.1|GK000010.2	7020059	T	G	0	2	0	1
gnl|UMD3.1|GK000010.2	7020084	T	C	0	2	0	1
gnl|UMD3.1|GK000010.2	7021119	A	G	0	19	0	1
gnl|UMD3.1|GK000010.2	7021497	G	A	0	2	0	1
gnl|UMD3.1|GK000010.2	7021538	T	C	0	2	0	1
gnl|UMD3.1|GK000010.2	7021839	C	T	0	2	0	1
gnl|UMD3.1|GK000010.2	7021856	T	C	0	2	0	1
gnl|UMD3.1|GK000010.2	7023963	G	A	0	2	0	1
gnl|UMD3.1|GK000010.2	7025467	C	T	0	2	0	1
gnl|UMD3.1|GK000010.2	7025534	G	A	0	2	0	1
gnl|UMD3.1|GK000010.2	7025901	C	T	0	4	0	1
gnl|UMD3.1|GK000010.2	7025922	A	G	0	5	0	1
gnl|UMD3.1|GK000010.2	7026032	G	A	0	3	0	1
gnl|UMD3.1|GK000010.2	7027767	T	C	0	1	0	1
gnl|UMD3.1|GK000010.2	7027850	T	C	0	3	0	1
gnl|UMD3.1|GK000010.2	7027851	G	A	0	3	0	1
gnl|UMD3.1|GK000010.2	7032119	T	C	0	2	0	1
gnl|UMD3.1|GK000010.2	7032226	G	A	0	4	0	1
gnl|UMD3.1|GK000010.2	7032889	C	A	0	2	0	1
gnl|UMD3.1|GK000010.2	7032921	C	A	0	1	0	1
gnl|UMD3.1|GK000010.2	7032954	G	A	0	3	0	1
gnl|UMD3.1|GK000010.2	7032960	T	A	0	3	0	1
gnl|UMD3.1|GK000010.2	7033068	G	T	0	1	0	1
gnl|UMD3.1|GK000010.2	7033506	G	T	0	4	0	1
gnl|UMD3.1|GK000010.2	7033988	T	G	0	4	0	1
gnl|UMD3.1|GK000010.2	7035195	A	G	0	1	0	1
gnl|UMD3.1|GK000010.2	7036694	G	A	0	3	0	1
gnl|UMD3.1|GK000010.2	7038608	C	T	0	2	0	1
gnl|UMD3.1|GK000010.2	7039065	G	A	0	2	0	1
gnl|UMD3.1|GK000010.2	7040586	C	T	0	3	0	1
gnl|UMD3.1|GK000010.2	7042908	C	A	0	2	0	1
gnl|UMD3.1|GK000010.2	7297140	A	G	0	2	0	1
gnl|UMD3.1|GK000010.2	7297151	G	A	0	2	0	1
gnl|UMD3.1|GK000010.2	7325366	A	G	0	2	0	1
gnl|UMD3.1|GK000010.2	7325978	A	G	0	1	0	1
gnl|UMD3.1|GK000010.2	7326254	A	G	0	2	0	1
gnl|UMD3.1|GK000010.2	7342250	G	T	0	2	0	1
gnl|UMD3.1|GK000010.2	7342267	A	G	0	2	0	1
gnl|UMD3.1|GK000010.2	7349459	T	C	0	2	0	1
gnl|UMD3.1|GK000010.2	7359765	G	A	0	2	0	1
gnl|UMD3.1|GK000010.2	7359806	A	G	0	4	0	1
gnl|UMD3.1|GK000010.2	7359809	T	G	0	4	0	1
gnl|UMD3.1|GK000010.2	7359830	C	T	0	2	0	1
gnl|UMD3.1|GK000010.2	7359908	A	C	0	2	0	1
gnl|UMD3.1|GK000010.2	7364564	T	C	0	2	0	1
gnl|UMD3.1|GK000010.2	7364578	C	T	0	2	0	1
gnl|UMD3.1|GK000010.2	7364588	G	A	0	2	0	1
gnl|UMD3.1|GK000010.2	7393070	C	G	0	2	0	1
gnl|UMD3.1|GK000010.2	7394598	G	A	0	2	0	1
gnl|UMD3.1|GK000010.2	7397538	A	G	0	2	0	1
gnl|UMD3.1|GK000010.2	7398813	G	C	0	2	0	1
gnl|UMD3.1|GK000010.2	7418256	T	C	0	2	0	1
gnl|UMD3.1|GK000010.2	7446709	T	C	0	2	0	1
gnl|UMD3.1|GK000010.2	7450575	C	G	0	2	0	1
gnl|UMD3.1|GK000010.2	7453020	A	G	0	2	0	1
gnl|UMD3.1|GK000010.2	7472256	G	A	0	2	0	1
gnl|UMD3.1|GK000010.2	7472674	C	G	0	3	0	1
gnl|UMD3.1|GK000010.2	7472736	C	T	0	3	0	1
gnl|UMD3.1|GK000010.2	7475329	C	A	0	2	0	1
gnl|UMD3.1|GK000010.2	7475338	C	T	0	2	0	1
gnl|UMD3.1|GK000010.2	7475412	G	C	0	2	0	1
gnl|UMD3.1|GK000010.2	7475464	C	T	0	1	0	1
gnl|UMD3.1|GK000010.2	7476610	C	T	0	2	0	1
gnl|UMD3.1|GK000010.2	7476642	C	G	0	2	0	1
gnl|UMD3.1|GK000010.2	7476646	G	C	0	2	0	1
gnl|UMD3.1|GK000010.2	7478189	C	T	0	2	0	1
gnl|UMD3.1|GK000010.2	7478337	A	C	0	2	0	1
gnl|UMD3.1|GK000010.2	7484655	C	T	0	2	0	1
gnl|UMD3.1|GK000010.2	7507035	G	A	0	2	0	1
gnl|UMD3.1|GK000010.2	7510158	C	T	0	2	0	1
gnl|UMD3.1|GK000010.2	7510242	G	C	0	3	0	1
gnl|UMD3.1|GK000010.2	7510685	A	G	0	2	0	1
gnl|UMD3.1|GK000010.2	7511038	G	T	0	2	0	1
gnl|UMD3.1|GK000010.2	7554525	T	A	0	2	0	1
gnl|UMD3.1|GK000010.2	7558655	T	G	0	2	0	1
gnl|UMD3.1|GK000010.2	7560894	T	G	0	2	0	1
gnl|UMD3.1|GK000010.2	7564303	G	A	0	2	0	1
gnl|UMD3.1|GK000010.2	7564914	C	T	0	3	0	1
gnl|UMD3.1|GK000010.2	7570958	A	G	0	2	0	1
gnl|UMD3.1|GK000010.2	7571258	C	T	0	2	0	1
gnl|UMD3.1|GK000010.2	7576693	C	A	0	4	0	1
gnl|UMD3.1|GK000010.2	7578399	C	A	0	2	0	1
gnl|UMD3.1|GK000010.2	7580729	G	C	0	2	0	1
gnl|UMD3.1|GK000010.2	7585968	G	C	0	2	0	1
gnl|UMD3.1|GK000010.2	7590193	G	A	0	2	0	1
gnl|UMD3.1|GK000010.2	7590438	A	G	0	2	0	1
gnl|UMD3.1|GK000010.2	7591627	A	G	0	2	0	1
gnl|UMD3.1|GK000010.2	7591949	G	A	0	2	0	1
gnl|UMD3.1|GK000010.2	7597906	T	C	0	4	0	1
gnl|UMD3.1|GK000010.2	7600317	G	C	0	2	0	1
gnl|UMD3.1|GK000010.2	7605402	T	C	0	2	0	1
gnl|UMD3.1|GK000010.2	7608548	G	T	0	7	0	1
gnl|UMD3.1|GK000010.2	7616253	C	T	0	2	0	1
gnl|UMD3.1|GK000010.2	7617233	G	A	0	2	0	1
gnl|UMD3.1|GK000010.2	7618390	T	A	0	6	0	1
gnl|UMD3.1|GK000010.2	7619542	A	G	0	2	0	1
gnl|UMD3.1|GK000010.2	7619564	T	C	0	2	0	1
gnl|UMD3.1|GK000010.2	7620058	A	G	0	2	0	1
gnl|UMD3.1|GK000010.2	7620061	G	C	0	2	0	1
gnl|UMD3.1|GK000010.2	7620620	G	A	0	2	0	1
gnl|UMD3.1|GK000010.2	7620629	T	C	0	2	0	1
gnl|UMD3.1|GK000010.2	7620698	T	C	0	2	0	1
gnl|UMD3.1|GK000010.2	7620699	G	A	0	2	0	1
gnl|UMD3.1|GK000010.2	7620848	T	C	0	2	0	1
gnl|UMD3.1|GK000010.2	7621023	A	G	0	2	0	1
gnl|UMD3.1|GK000010.2	7621141	C	T	0	2	0	1
gnl|UMD3.1|GK000010.2	7621171	C	T	0	3	0	1
gnl|UMD3.1|GK000010.2	7621427	A	G	0	3	0	1
gnl|UMD3.1|GK000010.2	7621548	T	C	0	2	0	1
gnl|UMD3.1|GK000010.2	7621902	G	A	0	2	0	1
gnl|UMD3.1|GK000010.2	7623821	A	G	0	2	0	1
gnl|UMD3.1|GK000010.2	7623831	T	A	0	2	0	1
gnl|UMD3.1|GK000010.2	7627522	T	C	0	2	0	1
gnl|UMD3.1|GK000010.2	7631950	A	G	0	2	0	1
gnl|UMD3.1|GK000010.2	7636257	T	G	0	4	0	1
gnl|UMD3.1|GK000010.2	7639952	G	A	0	3	0	1
gnl|UMD3.1|GK000010.2	7649894	A	G	0	2	0	1
gnl|UMD3.1|GK000010.2	7649986	A	G	0	2	0	1
gnl|UMD3.1|GK000010.2	7650000	G	A	0	2	0	1
gnl|UMD3.1|GK000010.2	7650009	C	A	0	2	0	1
gnl|UMD3.1|GK000010.2	7650014	C	T	0	2	0	1
gnl|UMD3.1|GK000010.2	7650516	C	A	0	2	0	1
gnl|UMD3.1|GK000010.2	7650539	G	A	0	2	0	1
gnl|UMD3.1|GK000010.2	7650543	C	A	0	2	0	1
gnl|UMD3.1|GK000010.2	7651278	A	G	0	2	0	1
gnl|UMD3.1|GK000010.2	7651297	T	G	0	2	0	1
gnl|UMD3.1|GK000010.2	7651370	C	T	0	2	0	1
gnl|UMD3.1|GK000010.2	7651393	A	C	0	2	0	1
gnl|UMD3.1|GK000010.2	7651523	T	A	0	2	0	1
gnl|UMD3.1|GK000010.2	7651526	C	T	0	2	0	1
gnl|UMD3.1|GK000010.2	7652301	C	A	0	2	0	1
gnl|UMD3.1|GK000010.2	7652315	C	T	0	2	0	1
gnl|UMD3.1|GK000010.2	7652319	T	C	0	2	0	1
gnl|UMD3.1|GK000010.2	7652335	T	G	0	2	0	1
gnl|UMD3.1|GK000010.2	7652490	C	G	0	3	0	1
gnl|UMD3.1|GK000010.2	7652491	A	G	0	3	0	1
gnl|UMD3.1|GK000010.2	7652493	A	G	0	3	0	1
gnl|UMD3.1|GK000010.2	7652531	C	T	0	3	0	1
gnl|UMD3.1|GK000010.2	7652560	C	T	0	3	0	1
gnl|UMD3.1|GK000010.2	7652562	G	C	0	3	0	1
gnl|UMD3.1|GK000010.2	7652567	C	T	0	2	0	1
gnl|UMD3.1|GK000010.2	7652762	T	C	0	3	0	1
gnl|UMD3.1|GK000010.2	7652773	C	T	0	4	0	1
gnl|UMD3.1|GK000010.2	7652814	A	G	0	4	0	1
gnl|UMD3.1|GK000010.2	7652997	G	T	0	3	0	1
gnl|UMD3.1|GK000010.2	7653096	T	C	0	4	0	1
gnl|UMD3.1|GK000010.2	7653214	A	G	0	2	0	1
gnl|UMD3.1|GK000010.2	7653277	T	C	0	2	0	1
gnl|UMD3.1|GK000010.2	7653372	T	A	0	2	0	1
gnl|UMD3.1|GK000010.2	7653457	T	C	0	3	0	1
gnl|UMD3.1|GK000010.2	7653488	C	G	0	3	0	1
gnl|UMD3.1|GK000010.2	7654052	A	G	0	2	0	1
gnl|UMD3.1|GK000010.2	7654058	C	T	0	2	0	1
gnl|UMD3.1|GK000010.2	7654201	G	T	0	6	0	1
gnl|UMD3.1|GK000010.2	7654294	G	T	0	4	0	1
gnl|UMD3.1|GK000010.2	7654364	G	A	0	3	0	1
gnl|UMD3.1|GK000010.2	7654369	C	T	0	3	0	1
gnl|UMD3.1|GK000010.2	7654636	C	G	0	4	0	1
gnl|UMD3.1|GK000010.2	7654695	T	C	0	4	0	1
gnl|UMD3.1|GK000010.2	7654725	G	T	0	4	0	1
gnl|UMD3.1|GK000010.2	7654758	T	C	0	6	0	1
gnl|UMD3.1|GK000010.2	7654774	C	A	0	9	0	1
gnl|UMD3.1|GK000010.2	7654783	T	C	0	7	0	1
gnl|UMD3.1|GK000010.2	7654798	G	A	0	8	0	1
gnl|UMD3.1|GK000010.2	7654818	G	A	0	7	0	1
gnl|UMD3.1|GK000010.2	7654819	T	G	0	7	0	1
gnl|UMD3.1|GK000010.2	7654877	A	G	0	7	0	1
gnl|UMD3.1|GK000010.2	7654911	C	T	0	5	0	1
gnl|UMD3.1|GK000010.2	7655003	T	A	0	5	0	1
gnl|UMD3.1|GK000010.2	7655206	G	A	0	6	0	1
gnl|UMD3.1|GK000010.2	7655231	T	C	0	7	0	1
gnl|UMD3.1|GK000010.2	7655486	C	T	0	6	0	1
gnl|UMD3.1|GK000010.2	7655548	G	A	0	5	0	1
gnl|UMD3.1|GK000010.2	7655636	T	C	0	2	0	1
gnl|UMD3.1|GK000010.2	7655648	C	T	0	2	0	1
gnl|UMD3.1|GK000010.2	7655792	T	G	0	3	0	1
gnl|UMD3.1|GK000010.2	7655977	C	A	0	6	0	1
gnl|UMD3.1|GK000010.2	7656071	G	T	0	3	0	1
gnl|UMD3.1|GK000010.2	7656155	G	A	0	2	0	1
gnl|UMD3.1|GK000010.2	7656197	T	C	0	3	0	1
gnl|UMD3.1|GK000010.2	7656227	G	A	0	2	0	1
gnl|UMD3.1|GK000010.2	7657916	G	A	0	2	0	1
gnl|UMD3.1|GK000010.2	7657956	T	C	0	2	0	1
gnl|UMD3.1|GK000010.2	7658753	A	C	0	3	0	1
gnl|UMD3.1|GK000010.2	7658784	G	A	0	3	0	1
gnl|UMD3.1|GK000010.2	7659984	A	G	0	2	0	1
gnl|UMD3.1|GK000010.2	7664824	C	T	0	2	0	1
gnl|UMD3.1|GK000010.2	7665061	C	T	0	2	0	1
gnl|UMD3.1|GK000010.2	7678681	G	A	0	5	0	1
gnl|UMD3.1|GK000010.2	7681428	A	C	0	3	0	1
gnl|UMD3.1|GK000010.2	7681575	C	T	0	1	0	1
gnl|UMD3.1|GK000010.2	7681576	T	C	0	1	0	1
gnl|UMD3.1|GK000010.2	7682016	A	G	0	2	0	1
gnl|UMD3.1|GK000010.2	7682025	A	G	0	2	0	1
gnl|UMD3.1|GK000010.2	7682067	T	C	0	2	0	1
gnl|UMD3.1|GK000010.2	7682073	A	T	0	2	0	1
gnl|UMD3.1|GK000010.2	7682106	C	T	0	2	0	1
gnl|UMD3.1|GK000010.2	7682712	G	A	0	2	0	1
gnl|UMD3.1|GK000010.2	7682746	G	A	0	3	0	1
gnl|UMD3.1|GK000010.2	7682749	G	C	0	3	0	1
gnl|UMD3.1|GK000010.2	7682791	T	C	0	3	0	1
gnl|UMD3.1|GK000010.2	7682978	G	A	0	2	0	1
gnl|UMD3.1|GK000010.2	7683038	C	T	0	3	0	1
gnl|UMD3.1|GK000010.2	7683045	A	G	0	3	0	1
gnl|UMD3.1|GK000010.2	7683140	A	T	0	2	0	1
gnl|UMD3.1|GK000010.2	7683227	T	C	0	3	0	1
gnl|UMD3.1|GK000010.2	7683284	A	G	0	2	0	1
gnl|UMD3.1|GK000010.2	7683784	T	C	0	3	0	1
gnl|UMD3.1|GK000010.2	7683863	T	G	0	4	0	1
gnl|UMD3.1|GK000010.2	7684596	G	T	0	3	0	1
gnl|UMD3.1|GK000010.2	7684937	A	C	0	3	0	1
gnl|UMD3.1|GK000010.2	7699027	C	T	0	2	0	1
gnl|UMD3.1|GK000010.2	7702923	A	C	0	2	0	1
gnl|UMD3.1|GK000010.2	7703718	G	T	0	2	0	1
gnl|UMD3.1|GK000010.2	7704013	G	A	0	2	0	1
gnl|UMD3.1|GK000010.2	7707012	A	G	0	1	0	1
gnl|UMD3.1|GK000010.2	7707995	A	G	0	2	0	1
gnl|UMD3.1|GK000010.2	7710688	C	A	0	1	0	1
gnl|UMD3.1|GK000010.2	7710697	T	A	0	2	0	1
gnl|UMD3.1|GK000010.2	7713523	G	A	0	2	0	1
gnl|UMD3.1|GK000010.2	7721250	A	T	0	6	0	1
gnl|UMD3.1|GK000010.2	7724000	C	T	0	3	0	1
gnl|UMD3.1|GK000010.2	7726308	C	T	0	2	0	1
gnl|UMD3.1|GK000010.2	7737637	G	T	0	2	0	1
gnl|UMD3.1|GK000010.2	7737672	G	A	0	2	0	1
gnl|UMD3.1|GK000010.2	7737692	G	A	0	2	0	1
gnl|UMD3.1|GK000010.2	7742035	A	G	0	2	0	1
gnl|UMD3.1|GK000010.2	7750350	G	C	0	2	0	1
gnl|UMD3.1|GK000010.2	7752629	G	A	0	2	0	1
gnl|UMD3.1|GK000010.2	7754428	T	C	0	8	0	1
gnl|UMD3.1|GK000010.2	7755462	C	A	0	2	0	1
gnl|UMD3.1|GK000010.2	7760384	T	C	0	2	0	1
gnl|UMD3.1|GK000010.2	7761644	A	G	0	3	0	1
gnl|UMD3.1|GK000010.2	7761652	A	T	0	3	0	1
gnl|UMD3.1|GK000010.2	7777455	T	G	0	4	0	1
gnl|UMD3.1|GK000010.2	7777467	T	C	0	4	0	1
gnl|UMD3.1|GK000010.2	7777537	G	C	0	5	0	1
gnl|UMD3.1|GK000010.2	7777667	A	G	0	5	0	1
gnl|UMD3.1|GK000010.2	7777714	T	A	0	7	0	1
gnl|UMD3.1|GK000010.2	7777719	T	C	0	5	0	1
gnl|UMD3.1|GK000010.2	7777733	G	T	0	7	0	1
gnl|UMD3.1|GK000010.2	7777917	T	C	0	3	0	1
gnl|UMD3.1|GK000010.2	7777957	C	T	0	4	0	1
gnl|UMD3.1|GK000010.2	7778134	A	G	0	5	0	1
gnl|UMD3.1|GK000010.2	7778277	A	G	0	5	0	1
gnl|UMD3.1|GK000010.2	7778290	G	A	0	5	0	1
gnl|UMD3.1|GK000010.2	7778355	C	A	0	9	0	1
gnl|UMD3.1|GK000010.2	7778361	A	G	0	8	0	1
gnl|UMD3.1|GK000010.2	7778364	G	A	0	7	0	1
gnl|UMD3.1|GK000010.2	7778397	T	C	0	6	0	1
gnl|UMD3.1|GK000010.2	7778506	A	G	0	4	0	1
gnl|UMD3.1|GK000010.2	7778565	T	C	0	3	0	1
gnl|UMD3.1|GK000010.2	7778591	T	A	0	4	0	1
gnl|UMD3.1|GK000010.2	7778721	T	A	0	5	0	1
gnl|UMD3.1|GK000010.2	7778756	G	A	0	8	0	1
gnl|UMD3.1|GK000010.2	7778761	T	C	0	7	0	1
gnl|UMD3.1|GK000010.2	7778766	T	G	0	7	0	1
gnl|UMD3.1|GK000010.2	7778940	T	C	0	2	0	1
gnl|UMD3.1|GK000010.2	7785349	C	T	0	2	0	1
gnl|UMD3.1|GK000010.2	7789659	G	A	0	2	0	1
gnl|UMD3.1|GK000010.2	7802262	T	C	0	3	0	1
gnl|UMD3.1|GK000010.2	7803096	T	C	0	2	0	1
gnl|UMD3.1|GK000010.2	7803319	T	C	0	2	0	1
gnl|UMD3.1|GK000010.2	7803378	T	A	0	2	0	1
gnl|UMD3.1|GK000010.2	7803382	C	T	0	2	0	1
gnl|UMD3.1|GK000010.2	7803409	C	T	0	2	0	1
gnl|UMD3.1|GK000010.2	7807660	T	A	0	2	0	1
gnl|UMD3.1|GK000010.2	7815282	G	A	0	1	0	1
gnl|UMD3.1|GK000010.2	7816069	G	A	0	2	0	1
gnl|UMD3.1|GK000010.2	7816384	A	G	0	2	0	1
gnl|UMD3.1|GK000010.2	7816977	A	G	0	2	0	1
gnl|UMD3.1|GK000010.2	7817160	C	A	0	2	0	1
gnl|UMD3.1|GK000010.2	7817600	G	T	0	3	0	1
gnl|UMD3.1|GK000010.2	7817661	G	A	0	3	0	1
gnl|UMD3.1|GK000010.2	7817666	T	C	0	3	0	1
gnl|UMD3.1|GK000010.2	7817947	G	A	0	3	0	1
gnl|UMD3.1|GK000010.2	7828434	G	A	0	2	0	1
gnl|UMD3.1|GK000010.2	7828614	G	C	0	3	0	1
gnl|UMD3.1|GK000010.2	7828678	T	G	0	5	0	1
gnl|UMD3.1|GK000010.2	7828702	G	A	0	3	0	1
gnl|UMD3.1|GK000010.2	7828730	C	T	0	4	0	1
gnl|UMD3.1|GK000010.2	7831508	T	C	0	2	0	1
gnl|UMD3.1|GK000010.2	7836324	A	G	0	2	0	1
gnl|UMD3.1|GK000010.2	7841245	C	T	0	2	0	1
gnl|UMD3.1|GK000010.2	7841322	C	T	0	2	0	1
gnl|UMD3.1|GK000010.2	7841517	C	A	0	4	0	1
gnl|UMD3.1|GK000010.2	7843128	T	G	0	2	0	1
gnl|UMD3.1|GK000010.2	7843142	G	A	0	2	0	1
gnl|UMD3.1|GK000010.2	7843160	G	A	0	2	0	1
gnl|UMD3.1|GK000010.2	7843217	C	T	0	2	0	1
gnl|UMD3.1|GK000010.2	7843274	G	A	0	2	0	1
gnl|UMD3.1|GK000010.2	7843305	G	A	0	2	0	1
gnl|UMD3.1|GK000010.2	7843334	A	G	0	2	0	1
gnl|UMD3.1|GK000010.2	7843342	C	T	0	2	0	1
gnl|UMD3.1|GK000010.2	7843368	G	T	0	2	0	1
gnl|UMD3.1|GK000010.2	7844959	T	C	0	2	0	1
gnl|UMD3.1|GK000010.2	7844974	T	A	0	2	0	1
gnl|UMD3.1|GK000010.2	7845009	C	T	0	2	0	1
gnl|UMD3.1|GK000010.2	7889824	T	C	0	2	0	1
gnl|UMD3.1|GK000010.2	7889950	G	A	0	2	0	1
gnl|UMD3.1|GK000010.2	7889954	T	C	0	2	0	1
gnl|UMD3.1|GK000010.2	7889964	T	C	0	2	0	1
gnl|UMD3.1|GK000010.2	7893960	T	C	0	3	0	1
gnl|UMD3.1|GK000010.2	7926310	N	G	0	268	0	1
gnl|UMD3.1|GK000010.2	7926333	N	T	0	76	0	1
gnl|UMD3.1|GK000010.2	7926353	N	T	0	106	0	1
gnl|UMD3.1|GK000010.2	7926365	N	G	0	223	0	1
gnl|UMD3.1|GK000010.2	8109502	T	C	0	2	0	1
gnl|UMD3.1|GK000010.2	8125217	A	G	0	2	0	1
gnl|UMD3.1|GK000010.2	8125219	A	G	0	2	0	1
gnl|UMD3.1|GK000010.2	8128452	A	G	0	2	0	1
gnl|UMD3.1|GK000010.2	8130272	A	G	0	2	0	1
gnl|UMD3.1|GK000010.2	8146909	T	G	0	2	0	1
gnl|UMD3.1|GK000010.2	8147913	A	T	0	26	0	1
gnl|UMD3.1|GK000010.2	8161768	A	G	0	2	0	1
gnl|UMD3.1|GK000010.2	8162279	A	G	0	2	0	1
gnl|UMD3.1|GK000010.2	8164844	G	A	0	2	0	1
gnl|UMD3.1|GK000010.2	8174312	G	T	0	2	0	1
gnl|UMD3.1|GK000010.2	8174719	T	C	0	3	0	1
gnl|UMD3.1|GK000010.2	8175952	A	C	0	3	0	1
gnl|UMD3.1|GK000010.2	8184445	C	T	0	3	0	1
gnl|UMD3.1|GK000010.2	8184448	C	T	0	3	0	1
gnl|UMD3.1|GK000010.2	8184576	A	T	0	5	0	1
gnl|UMD3.1|GK000010.2	8184678	T	C	0	3	0	1
gnl|UMD3.1|GK000010.2	8186204	G	A	0	2	0	1
gnl|UMD3.1|GK000010.2	8229614	A	G	0	2	0	1
gnl|UMD3.1|GK000010.2	8275476	A	G	0	2	0	1
gnl|UMD3.1|GK000010.2	8275477	A	G	0	2	0	1
gnl|UMD3.1|GK000010.2	8275528	A	G	0	2	0	1
gnl|UMD3.1|GK000010.2	8275702	A	G	0	2	0	1
gnl|UMD3.1|GK000010.2	8292960	G	A	0	2	0	1
gnl|UMD3.1|GK000010.2	8298684	C	A	0	4	0	1
gnl|UMD3.1|GK000010.2	8298691	C	A	0	2	0	1
gnl|UMD3.1|GK000010.2	8304405	A	G	0	2	0	1
gnl|UMD3.1|GK000010.2	8304617	T	C	0	4	0	1
gnl|UMD3.1|GK000010.2	8304641	T	C	0	4	0	1
gnl|UMD3.1|GK000010.2	8305310	C	G	0	2	0	1
gnl|UMD3.1|GK000010.2	8307608	C	A	0	2	0	1
gnl|UMD3.1|GK000010.2	8308693	C	T	0	2	0	1
gnl|UMD3.1|GK000010.2	8311786	G	A	0	2	0	1
gnl|UMD3.1|GK000010.2	8313340	T	C	0	5	0	1
gnl|UMD3.1|GK000010.2	8315945	C	T	0	1	0	1
gnl|UMD3.1|GK000010.2	8315987	A	G	0	3	0	1
gnl|UMD3.1|GK000010.2	8316100	T	C	0	2	0	1
gnl|UMD3.1|GK000010.2	8316443	A	G	0	2	0	1
gnl|UMD3.1|GK000010.2	8318755	A	C	0	3	0	1
gnl|UMD3.1|GK000010.2	8321045	A	C	0	2	0	1
gnl|UMD3.1|GK000010.2	8321074	A	G	0	2	0	1
gnl|UMD3.1|GK000010.2	8321077	A	G	0	2	0	1
gnl|UMD3.1|GK000010.2	8321107	A	G	0	2	0	1
gnl|UMD3.1|GK000010.2	8321855	C	A	0	2	0	1
gnl|UMD3.1|GK000010.2	8323362	A	C	0	3	0	1
gnl|UMD3.1|GK000010.2	8324781	A	G	0	4	0	1
gnl|UMD3.1|GK000010.2	8325538	A	G	0	2	0	1
gnl|UMD3.1|GK000010.2	8326323	T	A	0	3	0	1
gnl|UMD3.1|GK000010.2	8326329	A	G	0	3	0	1
gnl|UMD3.1|GK000010.2	8326779	T	G	0	2	0	1
gnl|UMD3.1|GK000010.2	8327418	A	G	0	3	0	1
gnl|UMD3.1|GK000010.2	8328075	G	A	0	3	0	1
gnl|UMD3.1|GK000010.2	8329594	G	A	0	2	0	1
gnl|UMD3.1|GK000010.2	8331461	A	G	0	4	0	1
gnl|UMD3.1|GK000010.2	8332083	C	T	0	4	0	1
gnl|UMD3.1|GK000010.2	8332221	G	T	0	2	0	1
gnl|UMD3.1|GK000010.2	8333776	C	A	0	2	0	1
gnl|UMD3.1|GK000010.2	8337112	T	C	0	2	0	1
gnl|UMD3.1|GK000010.2	8337133	T	C	0	2	0	1
gnl|UMD3.1|GK000010.2	8338969	C	T	0	2	0	1
gnl|UMD3.1|GK000010.2	8338984	A	C	0	2	0	1
gnl|UMD3.1|GK000010.2	8339155	T	G	0	3	0	1
gnl|UMD3.1|GK000010.2	8339156	C	T	0	3	0	1
gnl|UMD3.1|GK000010.2	8339797	T	G	0	2	0	1
gnl|UMD3.1|GK000010.2	8340550	G	T	0	6	0	1
gnl|UMD3.1|GK000010.2	8345168	T	C	0	5	0	1
gnl|UMD3.1|GK000010.2	8347782	C	T	0	2	0	1
gnl|UMD3.1|GK000010.2	8348534	T	G	0	2	0	1
gnl|UMD3.1|GK000010.2	8348927	C	T	0	2	0	1
gnl|UMD3.1|GK000010.2	8350508	C	T	0	2	0	1
gnl|UMD3.1|GK000010.2	8357003	G	T	0	1	0	1
gnl|UMD3.1|GK000010.2	8359551	T	C	0	2	0	1
gnl|UMD3.1|GK000010.2	8362823	T	C	0	3	0	1
gnl|UMD3.1|GK000010.2	8362897	A	G	0	5	0	1
gnl|UMD3.1|GK000010.2	8362955	C	A	0	3	0	1
gnl|UMD3.1|GK000010.2	8362956	A	G	0	3	0	1
gnl|UMD3.1|GK000010.2	8363335	T	C	0	2	0	1
gnl|UMD3.1|GK000010.2	8363444	G	A	0	2	0	1
gnl|UMD3.1|GK000010.2	8364008	T	C	0	3	0	1
gnl|UMD3.1|GK000010.2	8364220	T	C	0	3	0	1
gnl|UMD3.1|GK000010.2	8364732	G	A	0	3	0	1
gnl|UMD3.1|GK000010.2	8364766	G	A	0	3	0	1
gnl|UMD3.1|GK000010.2	8365220	G	A	0	1	0	1
gnl|UMD3.1|GK000010.2	8365231	A	G	0	2	0	1
gnl|UMD3.1|GK000010.2	8366872	A	G	0	2	0	1
gnl|UMD3.1|GK000010.2	8369126	T	C	0	2	0	1
gnl|UMD3.1|GK000010.2	8369223	C	T	0	2	0	1
gnl|UMD3.1|GK000010.2	8370952	T	C	0	2	0	1
gnl|UMD3.1|GK000010.2	8371074	C	T	0	3	0	1
gnl|UMD3.1|GK000010.2	8371088	A	G	0	4	0	1
gnl|UMD3.1|GK000010.2	8372118	A	G	0	3	0	1
gnl|UMD3.1|GK000010.2	8379302	G	A	0	2	0	1
gnl|UMD3.1|GK000010.2	8380438	C	G	0	2	0	1
gnl|UMD3.1|GK000010.2	8384040	A	T	0	2	0	1
gnl|UMD3.1|GK000010.2	8384231	A	G	0	3	0	1
gnl|UMD3.1|GK000010.2	8386635	C	T	0	3	0	1
gnl|UMD3.1|GK000010.2	8388841	A	G	0	5	0	1
gnl|UMD3.1|GK000010.2	8392440	T	C	0	8	0	1
gnl|UMD3.1|GK000010.2	8392708	G	T	0	2	0	1
gnl|UMD3.1|GK000010.2	8393127	G	A	0	2	0	1
gnl|UMD3.1|GK000010.2	8393871	G	A	0	3	0	1
gnl|UMD3.1|GK000010.2	8405771	A	G	0	3	0	1
gnl|UMD3.1|GK000010.2	8406711	A	G	0	4	0	1
gnl|UMD3.1|GK000010.2	8410440	C	T	0	2	0	1
gnl|UMD3.1|GK000010.2	8410986	T	C	0	3	0	1
gnl|UMD3.1|GK000010.2	8411175	A	G	0	3	0	1
gnl|UMD3.1|GK000010.2	8413618	G	A	0	1	0	1
gnl|UMD3.1|GK000010.2	8421609	A	G	0	2	0	1
gnl|UMD3.1|GK000010.2	8423508	T	C	0	3	0	1
gnl|UMD3.1|GK000010.2	8423526	G	A	0	2	0	1
gnl|UMD3.1|GK000010.2	8423531	G	A	0	2	0	1
gnl|UMD3.1|GK000010.2	8426124	A	G	0	2	0	1
gnl|UMD3.1|GK000010.2	8426780	G	T	0	2	0	1
gnl|UMD3.1|GK000010.2	8431921	A	G	0	2	0	1
gnl|UMD3.1|GK000010.2	8433423	C	T	0	2	0	1
gnl|UMD3.1|GK000010.2	8434606	A	G	0	4	0	1
gnl|UMD3.1|GK000010.2	8434972	A	G	0	2	0	1
gnl|UMD3.1|GK000010.2	8436578	T	C	0	2	0	1
gnl|UMD3.1|GK000010.2	8436579	G	A	0	2	0	1
gnl|UMD3.1|GK000010.2	8436750	A	G	0	3	0	1
gnl|UMD3.1|GK000010.2	8436759	T	A	0	3	0	1
gnl|UMD3.1|GK000010.2	8437777	A	G	0	2	0	1
gnl|UMD3.1|GK000010.2	8441209	C	T	0	2	0	1
gnl|UMD3.1|GK000010.2	8457276	A	G	0	3	0	1
gnl|UMD3.1|GK000010.2	8457297	T	C	0	2	0	1
gnl|UMD3.1|GK000010.2	8458911	G	A	0	2	0	1
gnl|UMD3.1|GK000010.2	8459194	T	C	0	2	0	1
gnl|UMD3.1|GK000010.2	8460686	A	C	0	2	0	1
gnl|UMD3.1|GK000010.2	8462185	A	G	0	2	0	1
gnl|UMD3.1|GK000010.2	8463982	A	G	0	2	0	1
gnl|UMD3.1|GK000010.2	8463994	A	G	0	3	0	1
gnl|UMD3.1|GK000010.2	8464060	C	T	0	2	0	1
gnl|UMD3.1|GK000010.2	8464298	G	A	0	4	0	1
gnl|UMD3.1|GK000010.2	8464315	A	G	0	4	0	1
gnl|UMD3.1|GK000010.2	8464333	G	A	0	3	0	1
gnl|UMD3.1|GK000010.2	8464558	T	A	0	3	0	1
gnl|UMD3.1|GK000010.2	8464947	T	C	0	2	0	1
gnl|UMD3.1|GK000010.2	8464955	T	C	0	2	0	1
gnl|UMD3.1|GK000010.2	8465062	C	T	0	3	0	1
gnl|UMD3.1|GK000010.2	8465197	C	T	0	3	0	1
gnl|UMD3.1|GK000010.2	8465369	C	T	0	4	0	1
gnl|UMD3.1|GK000010.2	8465553	C	T	0	2	0	1
gnl|UMD3.1|GK000010.2	8465580	T	C	0	5	0	1
gnl|UMD3.1|GK000010.2	8465609	A	G	0	5	0	1
gnl|UMD3.1|GK000010.2	8465863	T	C	0	4	0	1
gnl|UMD3.1|GK000010.2	8465872	T	G	0	4	0	1
gnl|UMD3.1|GK000010.2	8465997	C	G	0	2	0	1
gnl|UMD3.1|GK000010.2	8466045	T	C	0	4	0	1
gnl|UMD3.1|GK000010.2	8466105	C	T	0	3	0	1
gnl|UMD3.1|GK000010.2	8466191	T	C	0	2	0	1
gnl|UMD3.1|GK000010.2	8466337	G	A	0	5	0	1
gnl|UMD3.1|GK000010.2	8466367	T	A	0	3	0	1
gnl|UMD3.1|GK000010.2	8466457	T	G	0	5	0	1
gnl|UMD3.1|GK000010.2	8466571	T	C	0	2	0	1
gnl|UMD3.1|GK000010.2	8466707	G	T	0	3	0	1
gnl|UMD3.1|GK000010.2	8466849	A	G	0	2	0	1
gnl|UMD3.1|GK000010.2	8466854	C	T	0	2	0	1
gnl|UMD3.1|GK000010.2	8466858	T	G	0	2	0	1
gnl|UMD3.1|GK000010.2	8467029	G	A	0	2	0	1
gnl|UMD3.1|GK000010.2	8467384	C	T	0	3	0	1
gnl|UMD3.1|GK000010.2	8467425	T	C	0	4	0	1
gnl|UMD3.1|GK000010.2	8467469	G	C	0	4	0	1
gnl|UMD3.1|GK000010.2	8467481	A	T	0	4	0	1
gnl|UMD3.1|GK000010.2	8467499	C	A	0	4	0	1
gnl|UMD3.1|GK000010.2	8467573	C	T	0	3	0	1
gnl|UMD3.1|GK000010.2	8467580	C	T	0	3	0	1
gnl|UMD3.1|GK000010.2	8467919	G	A	0	3	0	1
gnl|UMD3.1|GK000010.2	8467934	G	A	0	3	0	1
gnl|UMD3.1|GK000010.2	8467974	G	A	0	2	0	1
gnl|UMD3.1|GK000010.2	8467986	T	C	0	2	0	1
gnl|UMD3.1|GK000010.2	8468140	G	C	0	2	0	1
gnl|UMD3.1|GK000010.2	8468250	G	A	0	5	0	1
gnl|UMD3.1|GK000010.2	8468280	C	G	0	5	0	1
gnl|UMD3.1|GK000010.2	8468309	G	A	0	5	0	1
gnl|UMD3.1|GK000010.2	8468401	A	G	0	2	0	1
gnl|UMD3.1|GK000010.2	8468407	T	C	0	2	0	1
gnl|UMD3.1|GK000010.2	8468412	A	C	0	3	0	1
gnl|UMD3.1|GK000010.2	8468466	T	C	0	2	0	1
gnl|UMD3.1|GK000010.2	8468563	G	A	0	4	0	1
gnl|UMD3.1|GK000010.2	8468606	A	G	0	5	0	1
gnl|UMD3.1|GK000010.2	8468792	G	C	0	2	0	1
gnl|UMD3.1|GK000010.2	8468860	A	T	0	7	0	1
gnl|UMD3.1|GK000010.2	8468878	A	G	0	6	0	1
gnl|UMD3.1|GK000010.2	8469170	T	C	0	1	0	1
gnl|UMD3.1|GK000010.2	8469180	T	C	0	2	0	1
gnl|UMD3.1|GK000010.2	8469315	C	T	0	4	0	1
gnl|UMD3.1|GK000010.2	8469404	T	C	0	5	0	1
gnl|UMD3.1|GK000010.2	8469458	C	T	0	3	0	1
gnl|UMD3.1|GK000010.2	8469709	T	C	0	2	0	1
gnl|UMD3.1|GK000010.2	8469801	G	A	0	3	0	1
gnl|UMD3.1|GK000010.2	8469805	T	C	0	3	0	1
gnl|UMD3.1|GK000010.2	8469824	T	C	0	3	0	1
gnl|UMD3.1|GK000010.2	8469858	G	A	0	4	0	1
gnl|UMD3.1|GK000010.2	8469876	G	A	0	4	0	1
gnl|UMD3.1|GK000010.2	8469936	C	T	0	3	0	1
gnl|UMD3.1|GK000010.2	8469958	G	A	0	2	0	1
gnl|UMD3.1|GK000010.2	8469994	G	A	0	2	0	1
gnl|UMD3.1|GK000010.2	8470358	G	A	0	3	0	1
gnl|UMD3.1|GK000010.2	8471722	A	G	0	2	0	1
gnl|UMD3.1|GK000010.2	8479244	T	A	0	2	0	1
gnl|UMD3.1|GK000010.2	8484055	C	T	0	2	0	1
gnl|UMD3.1|GK000010.2	8486844	T	C	0	3	0	1
gnl|UMD3.1|GK000010.2	8489909	A	G	0	4	0	1
gnl|UMD3.1|GK000010.2	8490263	G	C	0	5	0	1
gnl|UMD3.1|GK000010.2	8490795	G	A	0	2	0	1
gnl|UMD3.1|GK000010.2	8490891	G	A	0	4	0	1
gnl|UMD3.1|GK000010.2	8492667	G	A	0	2	0	1
gnl|UMD3.1|GK000010.2	8492761	C	T	0	3	0	1
gnl|UMD3.1|GK000010.2	8492828	T	C	0	4	0	1
gnl|UMD3.1|GK000010.2	8492829	G	A	0	4	0	1
gnl|UMD3.1|GK000010.2	8492886	T	C	0	2	0	1
gnl|UMD3.1|GK000010.2	8493826	A	G	0	2	0	1
gnl|UMD3.1|GK000010.2	8493848	G	A	0	2	0	1
gnl|UMD3.1|GK000010.2	8493887	G	T	0	3	0	1
gnl|UMD3.1|GK000010.2	8494014	C	G	0	3	0	1
gnl|UMD3.1|GK000010.2	8494096	A	G	0	2	0	1
gnl|UMD3.1|GK000010.2	8494360	C	T	0	2	0	1
gnl|UMD3.1|GK000010.2	8494365	G	C	0	2	0	1
gnl|UMD3.1|GK000010.2	8494373	G	A	0	2	0	1
gnl|UMD3.1|GK000010.2	8494433	C	T	0	2	0	1
gnl|UMD3.1|GK000010.2	8494453	C	T	0	2	0	1
gnl|UMD3.1|GK000010.2	8494501	C	G	0	2	0	1
gnl|UMD3.1|GK000010.2	8494503	G	A	0	2	0	1
gnl|UMD3.1|GK000010.2	8494531	G	A	0	4	0	1
gnl|UMD3.1|GK000010.2	8494552	C	T	0	3	0	1
gnl|UMD3.1|GK000010.2	8494571	G	A	0	3	0	1
gnl|UMD3.1|GK000010.2	8494579	A	G	0	3	0	1
gnl|UMD3.1|GK000010.2	8494600	C	A	0	3	0	1
gnl|UMD3.1|GK000010.2	8494603	C	A	0	2	0	1
gnl|UMD3.1|GK000010.2	8494616	C	T	0	2	0	1
gnl|UMD3.1|GK000010.2	8495138	T	C	0	4	0	1
gnl|UMD3.1|GK000010.2	8495170	G	A	0	7	0	1
gnl|UMD3.1|GK000010.2	8495192	C	T	0	7	0	1
gnl|UMD3.1|GK000010.2	8495214	A	G	0	8	0	1
gnl|UMD3.1|GK000010.2	8495219	C	T	0	7	0	1
gnl|UMD3.1|GK000010.2	8495253	T	C	0	4	0	1
gnl|UMD3.1|GK000010.2	8495284	A	G	0	4	0	1
gnl|UMD3.1|GK000010.2	8495294	G	A	0	3	0	1
gnl|UMD3.1|GK000010.2	8495501	A	G	0	4	0	1
gnl|UMD3.1|GK000010.2	8495634	G	A	0	3	0	1
gnl|UMD3.1|GK000010.2	8495815	C	A	0	6	0	1
gnl|UMD3.1|GK000010.2	8495929	C	T	0	3	0	1
gnl|UMD3.1|GK000010.2	8495997	T	C	0	2	0	1
gnl|UMD3.1|GK000010.2	8497950	C	A	0	3	0	1
gnl|UMD3.1|GK000010.2	8499158	G	A	0	2	0	1
gnl|UMD3.1|GK000010.2	8499181	T	C	0	2	0	1
gnl|UMD3.1|GK000010.2	8499182	G	A	0	2	0	1
gnl|UMD3.1|GK000010.2	8499197	G	C	0	2	0	1
gnl|UMD3.1|GK000010.2	8499309	G	A	0	3	0	1
gnl|UMD3.1|GK000010.2	8499340	C	T	0	4	0	1
gnl|UMD3.1|GK000010.2	8501146	T	C	0	2	0	1
gnl|UMD3.1|GK000010.2	8502041	A	C	0	2	0	1
gnl|UMD3.1|GK000010.2	8502733	G	A	0	2	0	1
gnl|UMD3.1|GK000010.2	8502817	A	G	0	5	0	1
gnl|UMD3.1|GK000010.2	8502860	T	C	0	5	0	1
gnl|UMD3.1|GK000010.2	8503963	C	T	0	4	0	1
gnl|UMD3.1|GK000010.2	8504396	T	A	0	2	0	1
gnl|UMD3.1|GK000010.2	8504866	G	C	0	3	0	1
gnl|UMD3.1|GK000010.2	8504942	T	C	0	2	0	1
gnl|UMD3.1|GK000010.2	8504995	C	G	0	2	0	1
gnl|UMD3.1|GK000010.2	8505686	T	C	0	4	0	1
gnl|UMD3.1|GK000010.2	8505723	A	G	0	4	0	1
gnl|UMD3.1|GK000010.2	8505787	A	G	0	4	0	1
gnl|UMD3.1|GK000010.2	8506264	C	A	0	5	0	1
gnl|UMD3.1|GK000010.2	8506414	T	G	0	3	0	1
gnl|UMD3.1|GK000010.2	8506579	A	G	0	2	0	1
gnl|UMD3.1|GK000010.2	8506584	C	T	0	3	0	1
gnl|UMD3.1|GK000010.2	8506658	A	G	0	6	0	1
gnl|UMD3.1|GK000010.2	8506749	G	A	0	2	0	1
gnl|UMD3.1|GK000010.2	8506965	T	C	0	3	0	1
gnl|UMD3.1|GK000010.2	8506986	A	G	0	4	0	1
gnl|UMD3.1|GK000010.2	8508140	C	T	0	2	0	1
gnl|UMD3.1|GK000010.2	8508184	C	G	0	2	0	1
gnl|UMD3.1|GK000010.2	8509583	T	C	0	2	0	1
gnl|UMD3.1|GK000010.2	8509688	T	C	0	2	0	1
gnl|UMD3.1|GK000010.2	8509795	A	G	0	2	0	1
gnl|UMD3.1|GK000010.2	8509832	T	C	0	3	0	1
gnl|UMD3.1|GK000010.2	8509961	T	C	0	3	0	1
gnl|UMD3.1|GK000010.2	8510059	T	C	0	2	0	1
gnl|UMD3.1|GK000010.2	8510095	T	G	0	2	0	1
gnl|UMD3.1|GK000010.2	8510166	A	G	0	2	0	1
gnl|UMD3.1|GK000010.2	8510839	T	C	0	2	0	1
gnl|UMD3.1|GK000010.2	8511043	G	T	0	3	0	1
gnl|UMD3.1|GK000010.2	8511099	C	T	0	3	0	1
gnl|UMD3.1|GK000010.2	8511136	G	A	0	2	0	1
gnl|UMD3.1|GK000010.2	8511881	C	G	0	4	0	1
gnl|UMD3.1|GK000010.2	8511896	C	T	0	4	0	1
gnl|UMD3.1|GK000010.2	8512172	T	C	0	4	0	1
gnl|UMD3.1|GK000010.2	8512178	T	C	0	4	0	1
gnl|UMD3.1|GK000010.2	8512295	G	A	0	4	0	1
gnl|UMD3.1|GK000010.2	8512445	T	G	0	3	0	1
gnl|UMD3.1|GK000010.2	8512464	T	C	0	4	0	1
gnl|UMD3.1|GK000010.2	8512520	T	C	0	3	0	1
gnl|UMD3.1|GK000010.2	8512521	T	C	0	3	0	1
gnl|UMD3.1|GK000010.2	8512529	C	G	0	3	0	1
gnl|UMD3.1|GK000010.2	8512545	A	G	0	2	0	1
gnl|UMD3.1|GK000010.2	8513472	T	A	0	2	0	1
gnl|UMD3.1|GK000010.2	8513487	A	G	0	2	0	1
gnl|UMD3.1|GK000010.2	8514183	G	A	0	2	0	1
gnl|UMD3.1|GK000010.2	8517126	C	T	0	2	0	1
gnl|UMD3.1|GK000010.2	8517212	T	C	0	3	0	1
gnl|UMD3.1|GK000010.2	8517254	G	A	0	2	0	1
gnl|UMD3.1|GK000010.2	8517655	C	T	0	3	0	1
gnl|UMD3.1|GK000010.2	8517948	A	T	0	4	0	1
gnl|UMD3.1|GK000010.2	8518001	G	C	0	2	0	1
gnl|UMD3.1|GK000010.2	8519064	C	T	0	2	0	1
gnl|UMD3.1|GK000010.2	8519162	A	C	0	4	0	1
gnl|UMD3.1|GK000010.2	8519339	G	A	0	2	0	1
gnl|UMD3.1|GK000010.2	8519787	T	G	0	3	0	1
gnl|UMD3.1|GK000010.2	8519837	G	A	0	4	0	1
gnl|UMD3.1|GK000010.2	8519852	C	T	0	3	0	1
gnl|UMD3.1|GK000010.2	8519871	A	T	0	4	0	1
gnl|UMD3.1|GK000010.2	8519900	A	G	0	3	0	1
gnl|UMD3.1|GK000010.2	8519928	A	G	0	4	0	1
gnl|UMD3.1|GK000010.2	8520070	C	T	0	9	0	1
gnl|UMD3.1|GK000010.2	8520199	C	G	0	4	0	1
gnl|UMD3.1|GK000010.2	8520242	G	C	0	3	0	1
gnl|UMD3.1|GK000010.2	8520244	A	C	0	3	0	1
gnl|UMD3.1|GK000010.2	8520249	C	T	0	4	0	1
gnl|UMD3.1|GK000010.2	8520273	C	A	0	4	0	1
gnl|UMD3.1|GK000010.2	8520328	A	C	0	6	0	1
gnl|UMD3.1|GK000010.2	8520341	T	A	0	7	0	1
gnl|UMD3.1|GK000010.2	8520389	G	T	0	9	0	1
gnl|UMD3.1|GK000010.2	8520462	T	A	0	5	0	1
gnl|UMD3.1|GK000010.2	8520610	C	T	0	8	0	1
gnl|UMD3.1|GK000010.2	8520775	A	G	0	3	0	1
gnl|UMD3.1|GK000010.2	8521066	T	C	0	2	0	1
gnl|UMD3.1|GK000010.2	8521137	G	A	0	2	0	1
gnl|UMD3.1|GK000010.2	8521145	T	G	0	2	0	1
gnl|UMD3.1|GK000010.2	8521354	G	A	0	2	0	1
gnl|UMD3.1|GK000010.2	8521713	C	A	0	2	0	1
gnl|UMD3.1|GK000010.2	8521723	T	C	0	2	0	1
gnl|UMD3.1|GK000010.2	8521757	C	A	0	2	0	1
gnl|UMD3.1|GK000010.2	8521764	A	G	0	2	0	1
gnl|UMD3.1|GK000010.2	8521782	C	A	0	2	0	1
gnl|UMD3.1|GK000010.2	8523107	A	T	0	2	0	1
gnl|UMD3.1|GK000010.2	8523833	A	C	0	11	0	1
gnl|UMD3.1|GK000010.2	8523840	A	G	0	10	0	1
gnl|UMD3.1|GK000010.2	8524223	C	T	0	32	0	1
gnl|UMD3.1|GK000010.2	8524314	T	A	0	20	0	1
gnl|UMD3.1|GK000010.2	8524361	A	T	0	23	0	1
gnl|UMD3.1|GK000010.2	8524764	C	A	0	80	0	1
gnl|UMD3.1|GK000010.2	8524802	G	T	0	91	0	1
gnl|UMD3.1|GK000010.2	8524834	G	T	0	87	0	1
gnl|UMD3.1|GK000010.2	8524839	A	G	0	83	0	1
gnl|UMD3.1|GK000010.2	8524846	C	T	0	89	0	1
gnl|UMD3.1|GK000010.2	8524853	C	A	0	84	0	1
gnl|UMD3.1|GK000010.2	8524862	C	A	0	85	0	1
gnl|UMD3.1|GK000010.2	8524867	C	T	0	83	0	1
gnl|UMD3.1|GK000010.2	8524875	C	T	0	73	0	1
gnl|UMD3.1|GK000010.2	8524930	G	T	0	72	0	1
gnl|UMD3.1|GK000010.2	8524942	G	A	0	62	0	1
gnl|UMD3.1|GK000010.2	8525368	G	A	0	22	0	1
gnl|UMD3.1|GK000010.2	8525428	C	T	0	29	0	1
gnl|UMD3.1|GK000010.2	8525455	A	G	0	23	0	1
gnl|UMD3.1|GK000010.2	8525605	G	A	0	18	0	1
gnl|UMD3.1|GK000010.2	8526049	A	G	0	26	0	1
gnl|UMD3.1|GK000010.2	8526110	G	T	0	25	0	1
gnl|UMD3.1|GK000010.2	8526192	T	C	0	24	0	1
gnl|UMD3.1|GK000010.2	8526226	C	T	0	16	0	1
gnl|UMD3.1|GK000010.2	8526327	C	T	0	14	0	1
gnl|UMD3.1|GK000010.2	8526378	T	C	0	14	0	1
gnl|UMD3.1|GK000010.2	8526620	A	G	0	17	0	1
gnl|UMD3.1|GK000010.2	8526629	T	A	0	15	0	1
gnl|UMD3.1|GK000010.2	8526661	G	A	0	16	0	1
gnl|UMD3.1|GK000010.2	8526669	A	G	0	16	0	1
gnl|UMD3.1|GK000010.2	8526673	T	C	0	15	0	1
gnl|UMD3.1|GK000010.2	8526848	A	G	0	5	0	1
gnl|UMD3.1|GK000010.2	8527252	A	G	0	12	0	1
gnl|UMD3.1|GK000010.2	8528814	G	A	0	2	0	1
gnl|UMD3.1|GK000010.2	8529396	A	G	0	2	0	1
gnl|UMD3.1|GK000010.2	8529435	T	C	0	3	0	1
gnl|UMD3.1|GK000010.2	8529677	C	T	0	3	0	1
gnl|UMD3.1|GK000010.2	8529780	C	A	0	4	0	1
gnl|UMD3.1|GK000010.2	8530551	C	T	0	4	0	1
gnl|UMD3.1|GK000010.2	8530811	C	G	0	2	0	1
gnl|UMD3.1|GK000010.2	8531170	C	T	0	3	0	1
gnl|UMD3.1|GK000010.2	8531375	T	C	0	5	0	1
gnl|UMD3.1|GK000010.2	8531461	C	T	0	5	0	1
gnl|UMD3.1|GK000010.2	8532224	A	G	0	4	0	1
gnl|UMD3.1|GK000010.2	8532296	G	T	0	4	0	1
gnl|UMD3.1|GK000010.2	8533728	G	A	0	2	0	1
gnl|UMD3.1|GK000010.2	8533792	G	T	0	2	0	1
gnl|UMD3.1|GK000010.2	8534433	T	C	0	6	0	1
gnl|UMD3.1|GK000010.2	8534447	T	G	0	5	0	1
gnl|UMD3.1|GK000010.2	8534460	A	G	0	4	0	1
gnl|UMD3.1|GK000010.2	8534517	T	G	0	2	0	1
gnl|UMD3.1|GK000010.2	8534526	C	G	0	2	0	1
gnl|UMD3.1|GK000010.2	8534531	T	C	0	2	0	1
gnl|UMD3.1|GK000010.2	8535197	A	C	0	5	0	1
gnl|UMD3.1|GK000010.2	8535248	C	T	0	8	0	1
gnl|UMD3.1|GK000010.2	8535328	A	G	0	12	0	1
gnl|UMD3.1|GK000010.2	8535703	A	C	0	3	0	1
gnl|UMD3.1|GK000010.2	8535801	A	G	0	2	0	1
gnl|UMD3.1|GK000010.2	8536162	A	C	0	5	0	1
gnl|UMD3.1|GK000010.2	8536415	G	C	0	2	0	1
gnl|UMD3.1|GK000010.2	8536446	C	T	0	2	0	1
gnl|UMD3.1|GK000010.2	8536927	T	C	0	34	0	1
gnl|UMD3.1|GK000010.2	8537052	A	G	0	12	0	1
gnl|UMD3.1|GK000010.2	8537071	G	A	0	13	0	1
gnl|UMD3.1|GK000010.2	8537322	T	C	0	41	0	1
gnl|UMD3.1|GK000010.2	8537413	A	C	0	1	0	1
gnl|UMD3.1|GK000010.2	8537431	C	T	0	31	0	1
gnl|UMD3.1|GK000010.2	8537450	C	A	0	24	0	1
gnl|UMD3.1|GK000010.2	8537634	C	T	0	35	0	1
gnl|UMD3.1|GK000010.2	8537635	A	G	0	41	0	1
gnl|UMD3.1|GK000010.2	8537691	C	T	0	35	0	1
gnl|UMD3.1|GK000010.2	8538005	C	T	0	20	0	1
gnl|UMD3.1|GK000010.2	8538766	G	T	0	18	0	1
gnl|UMD3.1|GK000010.2	8538891	A	G	0	14	0	1
gnl|UMD3.1|GK000010.2	8539007	C	T	0	14	0	1
gnl|UMD3.1|GK000010.2	8539090	A	G	0	14	0	1
gnl|UMD3.1|GK000010.2	8539254	C	A	0	11	0	1
gnl|UMD3.1|GK000010.2	8539702	A	G	0	16	0	1
gnl|UMD3.1|GK000010.2	8539806	A	G	0	15	0	1
gnl|UMD3.1|GK000010.2	8539813	C	T	0	14	0	1
gnl|UMD3.1|GK000010.2	8539879	T	C	0	12	0	1
gnl|UMD3.1|GK000010.2	8539985	T	C	0	10	0	1
gnl|UMD3.1|GK000010.2	8539986	T	C	0	12	0	1
gnl|UMD3.1|GK000010.2	8540020	C	T	0	8	0	1
gnl|UMD3.1|GK000010.2	8540274	C	G	0	3	0	1
gnl|UMD3.1|GK000010.2	8540548	A	G	0	8	0	1
gnl|UMD3.1|GK000010.2	8540616	C	T	0	18	0	1
gnl|UMD3.1|GK000010.2	8540704	A	G	0	15	0	1
gnl|UMD3.1|GK000010.2	8540753	A	G	0	20	0	1
gnl|UMD3.1|GK000010.2	8540930	T	C	0	11	0	1
gnl|UMD3.1|GK000010.2	8540931	A	G	0	12	0	1
gnl|UMD3.1|GK000010.2	8541020	G	A	0	13	0	1
gnl|UMD3.1|GK000010.2	8541101	C	G	0	16	0	1
gnl|UMD3.1|GK000010.2	8541236	G	T	0	16	0	1
gnl|UMD3.1|GK000010.2	8541375	G	A	0	3	0	1
gnl|UMD3.1|GK000010.2	8541422	C	T	0	3	0	1
gnl|UMD3.1|GK000010.2	8542882	A	G	0	2	0	1
gnl|UMD3.1|GK000010.2	8543008	C	T	0	2	0	1
gnl|UMD3.1|GK000010.2	8543083	T	C	0	2	0	1
gnl|UMD3.1|GK000010.2	8543624	G	T	0	2	0	1
gnl|UMD3.1|GK000010.2	8543723	C	A	0	3	0	1
gnl|UMD3.1|GK000010.2	8543732	A	G	0	3	0	1
gnl|UMD3.1|GK000010.2	8543749	T	C	0	7	0	1
gnl|UMD3.1|GK000010.2	8543757	A	G	0	5	0	1
gnl|UMD3.1|GK000010.2	8544292	C	T	0	3	0	1
gnl|UMD3.1|GK000010.2	8544343	C	T	0	2	0	1
gnl|UMD3.1|GK000010.2	8544568	C	T	0	5	0	1
gnl|UMD3.1|GK000010.2	8544672	T	C	0	2	0	1
gnl|UMD3.1|GK000010.2	8544713	A	G	0	3	0	1
gnl|UMD3.1|GK000010.2	8544938	A	G	0	2	0	1
gnl|UMD3.1|GK000010.2	8545254	G	T	0	2	0	1
gnl|UMD3.1|GK000010.2	8545339	A	G	0	3	0	1
gnl|UMD3.1|GK000010.2	8545398	C	A	0	3	0	1
gnl|UMD3.1|GK000010.2	8545408	C	T	0	3	0	1
gnl|UMD3.1|GK000010.2	8545508	A	G	0	2	0	1
gnl|UMD3.1|GK000010.2	8545825	T	C	0	1	0	1
gnl|UMD3.1|GK000010.2	8546006	G	A	0	2	0	1
gnl|UMD3.1|GK000010.2	8546070	C	G	0	2	0	1
gnl|UMD3.1|GK000010.2	8547607	A	G	0	2	0	1
gnl|UMD3.1|GK000010.2	8547696	C	A	0	2	0	1
gnl|UMD3.1|GK000010.2	8557767	T	C	0	4	0	1
gnl|UMD3.1|GK000010.2	8560040	A	G	0	2	0	1
gnl|UMD3.1|GK000010.2	8562739	T	G	0	3	0	1
gnl|UMD3.1|GK000010.2	8567007	A	T	0	2	0	1
gnl|UMD3.1|GK000010.2	8574019	C	T	0	3	0	1
gnl|UMD3.1|GK000010.2	8574098	T	C	0	2	0	1
gnl|UMD3.1|GK000010.2	8704230	T	C	0	2	0	1
gnl|UMD3.1|GK000010.2	8704234	A	G	0	2	0	1
gnl|UMD3.1|GK000010.2	8718684	A	T	0	3	0	1
gnl|UMD3.1|GK000010.2	8721508	G	A	0	2	0	1
gnl|UMD3.1|GK000010.2	8726677	G	T	0	2	0	1
gnl|UMD3.1|GK000010.2	8731905	T	A	0	2	0	1
gnl|UMD3.1|GK000010.2	8732418	A	T	0	2	0	1
gnl|UMD3.1|GK000010.2	8736938	C	T	0	2	0	1
gnl|UMD3.1|GK000010.2	8737816	T	A	0	3	0	1
gnl|UMD3.1|GK000010.2	8739460	A	T	0	4	0	1
gnl|UMD3.1|GK000010.2	8746208	C	G	0	1	0	1
gnl|UMD3.1|GK000010.2	8749795	T	C	0	2	0	1
gnl|UMD3.1|GK000010.2	8754260	G	A	0	2	0	1
gnl|UMD3.1|GK000010.2	8755110	T	C	0	2	0	1
gnl|UMD3.1|GK000010.2	8756966	C	A	0	2	0	1
gnl|UMD3.1|GK000010.2	8757480	T	C	0	2	0	1
gnl|UMD3.1|GK000010.2	8757616	T	C	0	4	0	1
gnl|UMD3.1|GK000010.2	8757967	T	C	0	2	0	1
gnl|UMD3.1|GK000010.2	8775909	C	T	0	2	0	1
gnl|UMD3.1|GK000010.2	8784813	G	C	0	2	0	1
gnl|UMD3.1|GK000010.2	8786035	G	A	0	2	0	1
gnl|UMD3.1|GK000010.2	8791053	A	G	0	3	0	1
gnl|UMD3.1|GK000010.2	8791202	G	T	0	2	0	1
gnl|UMD3.1|GK000010.2	8791519	A	T	0	3	0	1
gnl|UMD3.1|GK000010.2	8800585	T	C	0	4	0	1
gnl|UMD3.1|GK000010.2	8801181	A	G	0	7	0	1
gnl|UMD3.1|GK000010.2	8802535	C	T	0	3	0	1
gnl|UMD3.1|GK000010.2	8803696	C	T	0	2	0	1
gnl|UMD3.1|GK000010.2	8806416	N	A	0	2	0	1
gnl|UMD3.1|GK000010.2	8807823	G	C	0	3	0	1
gnl|UMD3.1|GK000010.2	8807899	A	G	0	6	0	1
gnl|UMD3.1|GK000010.2	8810518	A	G	0	2	0	1
gnl|UMD3.1|GK000010.2	8814385	A	C	0	2	0	1
gnl|UMD3.1|GK000010.2	8814420	G	T	0	1	0	1
gnl|UMD3.1|GK000010.2	8814433	G	T	0	2	0	1
gnl|UMD3.1|GK000010.2	8814435	A	T	0	2	0	1
gnl|UMD3.1|GK000010.2	8814438	G	T	0	2	0	1
gnl|UMD3.1|GK000010.2	8814440	A	T	0	2	0	1
gnl|UMD3.1|GK000010.2	8816271	A	G	0	3	0	1
gnl|UMD3.1|GK000010.2	8817970	G	C	0	2	0	1
gnl|UMD3.1|GK000010.2	8818455	G	C	0	2	0	1
gnl|UMD3.1|GK000010.2	8819181	T	C	0	4	0	1
gnl|UMD3.1|GK000010.2	8893312	C	T	0	9	0	1
gnl|UMD3.1|GK000010.2	8893730	C	T	0	12	0	1
gnl|UMD3.1|GK000010.2	8893771	C	T	0	12	0	1
gnl|UMD3.1|GK000010.2	8893777	A	G	0	12	0	1
gnl|UMD3.1|GK000010.2	8893883	A	T	0	7	0	1
gnl|UMD3.1|GK000010.2	8893955	C	T	0	5	0	1
gnl|UMD3.1|GK000010.2	8893963	C	G	0	5	0	1
gnl|UMD3.1|GK000010.2	8894009	A	T	0	4	0	1
gnl|UMD3.1|GK000010.2	9039383	C	G	0	2	0	1
gnl|UMD3.1|GK000010.2	9057987	T	G	0	4	0	1
gnl|UMD3.1|GK000010.2	9058001	G	A	0	4	0	1
gnl|UMD3.1|GK000010.2	9063752	C	A	0	2	0	1
gnl|UMD3.1|GK000010.2	9070972	G	A	0	3	0	1
gnl|UMD3.1|GK000010.2	9077336	C	A	0	2	0	1
gnl|UMD3.1|GK000010.2	9092910	T	C	0	1	0	1
gnl|UMD3.1|GK000010.2	9107097	T	A	0	2	0	1
gnl|UMD3.1|GK000010.2	9126504	A	T	0	2	0	1
gnl|UMD3.1|GK000010.2	9150496	C	T	0	3	0	1
gnl|UMD3.1|GK000010.2	9156138	C	T	0	3	0	1
gnl|UMD3.1|GK000010.2	9156139	G	C	0	3	0	1
gnl|UMD3.1|GK000010.2	9156245	G	A	0	2	0	1
gnl|UMD3.1|GK000010.2	9156275	T	C	0	2	0	1
gnl|UMD3.1|GK000010.2	9157061	G	A	0	2	0	1
gnl|UMD3.1|GK000010.2	9157111	C	T	0	2	0	1
gnl|UMD3.1|GK000010.2	9157192	C	A	0	2	0	1
gnl|UMD3.1|GK000010.2	9157469	A	T	0	2	0	1
gnl|UMD3.1|GK000010.2	9157517	G	A	0	2	0	1
gnl|UMD3.1|GK000010.2	9159086	C	A	0	3	0	1
gnl|UMD3.1|GK000010.2	9159096	C	G	0	3	0	1
gnl|UMD3.1|GK000010.2	9159112	C	T	0	2	0	1
gnl|UMD3.1|GK000010.2	9159166	C	T	0	2	0	1
gnl|UMD3.1|GK000010.2	9159188	T	G	0	2	0	1
gnl|UMD3.1|GK000010.2	9159657	G	A	0	2	0	1
gnl|UMD3.1|GK000010.2	9163024	C	T	0	2	0	1
gnl|UMD3.1|GK000010.2	9164786	T	C	0	2	0	1
gnl|UMD3.1|GK000010.2	9175481	T	C	0	2	0	1
gnl|UMD3.1|GK000010.2	9180494	A	G	0	2	0	1
gnl|UMD3.1|GK000010.2	9181881	A	G	0	2	0	1
gnl|UMD3.1|GK000010.2	9183213	G	C	0	2	0	1
gnl|UMD3.1|GK000010.2	9203789	C	T	0	3	0	1
gnl|UMD3.1|GK000010.2	9203854	A	G	0	4	0	1
gnl|UMD3.1|GK000010.2	9204185	G	T	0	5	0	1
gnl|UMD3.1|GK000010.2	9205303	T	C	0	10	0	1
gnl|UMD3.1|GK000010.2	9205506	N	C	0	5	0	1
gnl|UMD3.1|GK000010.2	9210645	G	A	0	3	0	1
gnl|UMD3.1|GK000010.2	9210703	T	C	0	2	0	1
gnl|UMD3.1|GK000010.2	9213740	C	T	0	2	0	1
gnl|UMD3.1|GK000010.2	9213765	T	C	0	3	0	1
gnl|UMD3.1|GK000010.2	9214647	C	T	0	4	0	1
gnl|UMD3.1|GK000010.2	9216675	G	T	0	3	0	1
gnl|UMD3.1|GK000010.2	9216980	A	C	0	3	0	1
gnl|UMD3.1|GK000010.2	9217613	G	T	0	3	0	1
gnl|UMD3.1|GK000010.2	9218051	C	T	0	2	0	1
gnl|UMD3.1|GK000010.2	9219394	A	G	0	2	0	1
gnl|UMD3.1|GK000010.2	9220403	T	A	0	5	0	1
gnl|UMD3.1|GK000010.2	9220435	C	A	0	4	0	1
gnl|UMD3.1|GK000010.2	9220500	T	C	0	2	0	1
gnl|UMD3.1|GK000010.2	9222162	C	T	0	2	0	1
gnl|UMD3.1|GK000010.2	9222281	A	G	0	3	0	1
gnl|UMD3.1|GK000010.2	9222346	G	A	0	3	0	1
gnl|UMD3.1|GK000010.2	9222370	A	T	0	2	0	1
gnl|UMD3.1|GK000010.2	9222917	G	A	0	2	0	1
gnl|UMD3.1|GK000010.2	9224784	C	T	0	2	0	1
gnl|UMD3.1|GK000010.2	9238693	C	T	0	3	0	1
gnl|UMD3.1|GK000010.2	9238918	T	A	0	2	0	1
gnl|UMD3.1|GK000010.2	9249803	T	C	0	3	0	1
gnl|UMD3.1|GK000010.2	9250359	T	C	0	1	0	1
gnl|UMD3.1|GK000010.2	9250368	T	C	0	2	0	1
gnl|UMD3.1|GK000010.2	9251078	C	A	0	3	0	1
gnl|UMD3.1|GK000010.2	9252004	C	G	0	2	0	1
gnl|UMD3.1|GK000010.2	9253587	C	T	0	5	0	1
gnl|UMD3.1|GK000010.2	9257293	T	C	0	3	0	1
gnl|UMD3.1|GK000010.2	9257347	A	G	0	3	0	1
gnl|UMD3.1|GK000010.2	9258658	A	G	0	2	0	1
gnl|UMD3.1|GK000010.2	9258663	T	C	0	1	0	1
gnl|UMD3.1|GK000010.2	9258694	C	A	0	2	0	1
gnl|UMD3.1|GK000010.2	9258720	G	A	0	2	0	1
gnl|UMD3.1|GK000010.2	9260027	T	G	0	3	0	1
gnl|UMD3.1|GK000010.2	9260057	G	T	0	2	0	1
gnl|UMD3.1|GK000010.2	9261139	G	A	0	3	0	1
gnl|UMD3.1|GK000010.2	9261941	C	T	0	3	0	1
gnl|UMD3.1|GK000010.2	9262431	A	G	0	2	0	1
gnl|UMD3.1|GK000010.2	9262810	T	A	0	2	0	1
gnl|UMD3.1|GK000010.2	9263139	A	G	0	2	0	1
gnl|UMD3.1|GK000010.2	9264325	C	T	0	2	0	1
gnl|UMD3.1|GK000010.2	9266037	T	C	0	2	0	1
gnl|UMD3.1|GK000010.2	9267278	T	G	0	2	0	1
gnl|UMD3.1|GK000010.2	9267409	T	G	0	2	0	1
gnl|UMD3.1|GK000010.2	9267539	C	T	0	2	0	1
gnl|UMD3.1|GK000010.2	9269786	G	C	0	2	0	1
gnl|UMD3.1|GK000010.2	9270413	T	C	0	2	0	1
gnl|UMD3.1|GK000010.2	9270472	T	A	0	2	0	1
gnl|UMD3.1|GK000010.2	9270496	T	C	0	2	0	1
gnl|UMD3.1|GK000010.2	9270884	A	G	0	2	0	1
gnl|UMD3.1|GK000010.2	9270929	T	C	0	2	0	1
gnl|UMD3.1|GK000010.2	9271473	C	G	0	2	0	1
gnl|UMD3.1|GK000010.2	9271491	T	G	0	2	0	1
gnl|UMD3.1|GK000010.2	9271523	C	T	0	2	0	1
gnl|UMD3.1|GK000010.2	9276780	C	A	0	2	0	1
gnl|UMD3.1|GK000010.2	9276882	T	C	0	2	0	1
gnl|UMD3.1|GK000010.2	9276935	G	A	0	2	0	1
gnl|UMD3.1|GK000010.2	9280329	T	C	0	2	0	1
gnl|UMD3.1|GK000010.2	9280357	T	C	0	2	0	1
gnl|UMD3.1|GK000010.2	9284989	A	G	0	1	0	1
gnl|UMD3.1|GK000010.2	9284998	A	G	0	2	0	1
gnl|UMD3.1|GK000010.2	9299931	G	T	0	2	0	1
gnl|UMD3.1|GK000010.2	9368746	A	C	0	1	0	1
gnl|UMD3.1|GK000010.2	9368791	G	T	0	2	0	1
gnl|UMD3.1|GK000010.2	9370813	A	G	0	4	0	1
gnl|UMD3.1|GK000010.2	9377945	C	T	0	2	0	1
gnl|UMD3.1|GK000010.2	9378041	A	C	0	2	0	1
gnl|UMD3.1|GK000010.2	9380314	T	A	0	2	0	1
gnl|UMD3.1|GK000010.2	9381073	T	C	0	2	0	1
gnl|UMD3.1|GK000010.2	9381100	A	G	0	2	0	1
gnl|UMD3.1|GK000010.2	9387899	T	C	0	2	0	1
gnl|UMD3.1|GK000010.2	9396879	T	C	0	5	0	1
gnl|UMD3.1|GK000010.2	9396880	G	A	0	5	0	1
gnl|UMD3.1|GK000010.2	9403868	A	G	0	2	0	1
gnl|UMD3.1|GK000010.2	9404653	T	A	0	4	0	1
gnl|UMD3.1|GK000010.2	9405701	A	G	0	2	0	1
gnl|UMD3.1|GK000010.2	9406254	A	G	0	2	0	1
gnl|UMD3.1|GK000010.2	9408169	T	C	0	2	0	1
gnl|UMD3.1|GK000010.2	9408495	C	T	0	2	0	1
gnl|UMD3.1|GK000010.2	9410311	A	G	0	2	0	1
gnl|UMD3.1|GK000010.2	9410744	T	C	0	2	0	1
gnl|UMD3.1|GK000010.2	9410853	A	G	0	2	0	1
gnl|UMD3.1|GK000010.2	9411743	T	G	0	5	0	1
gnl|UMD3.1|GK000010.2	9411891	C	T	0	6	0	1
gnl|UMD3.1|GK000010.2	9413761	C	T	0	6	0	1
gnl|UMD3.1|GK000010.2	9414804	T	C	0	4	0	1
gnl|UMD3.1|GK000010.2	9416336	A	C	0	9	0	1
gnl|UMD3.1|GK000010.2	9416353	T	C	0	9	0	1
gnl|UMD3.1|GK000010.2	9417190	A	G	0	2	0	1
gnl|UMD3.1|GK000010.2	9417257	A	G	0	2	0	1
gnl|UMD3.1|GK000010.2	9417272	C	T	0	2	0	1
gnl|UMD3.1|GK000010.2	9417400	T	C	0	3	0	1
gnl|UMD3.1|GK000010.2	9417550	T	C	0	2	0	1
gnl|UMD3.1|GK000010.2	9417655	A	C	0	5	0	1
gnl|UMD3.1|GK000010.2	9417756	T	C	0	4	0	1
gnl|UMD3.1|GK000010.2	9417878	C	T	0	6	0	1
gnl|UMD3.1|GK000010.2	9418237	A	C	0	2	0	1
gnl|UMD3.1|GK000010.2	9418511	C	T	0	3	0	1
gnl|UMD3.1|GK000010.2	9418588	T	G	0	4	0	1
gnl|UMD3.1|GK000010.2	9422670	C	G	0	2	0	1
gnl|UMD3.1|GK000010.2	9422763	G	A	0	2	0	1
gnl|UMD3.1|GK000010.2	9422860	T	C	0	2	0	1
gnl|UMD3.1|GK000010.2	9423089	A	C	0	2	0	1
gnl|UMD3.1|GK000010.2	9423204	C	T	0	2	0	1
gnl|UMD3.1|GK000010.2	9423370	C	T	0	2	0	1
gnl|UMD3.1|GK000010.2	9423534	G	A	0	2	0	1
gnl|UMD3.1|GK000010.2	9423568	C	T	0	2	0	1
gnl|UMD3.1|GK000010.2	9423767	C	T	0	3	0	1
gnl|UMD3.1|GK000010.2	9424028	A	T	0	2	0	1
gnl|UMD3.1|GK000010.2	9424453	A	C	0	2	0	1
gnl|UMD3.1|GK000010.2	9424457	T	C	0	2	0	1
gnl|UMD3.1|GK000010.2	9424721	T	C	0	5	0	1
gnl|UMD3.1|GK000010.2	9424853	G	T	0	4	0	1
gnl|UMD3.1|GK000010.2	9424886	A	G	0	6	0	1
gnl|UMD3.1|GK000010.2	9424954	G	A	0	5	0	1
gnl|UMD3.1|GK000010.2	9424970	C	A	0	5	0	1
gnl|UMD3.1|GK000010.2	9425229	A	G	0	6	0	1
gnl|UMD3.1|GK000010.2	9425290	C	T	0	7	0	1
gnl|UMD3.1|GK000010.2	9425348	G	A	0	5	0	1
gnl|UMD3.1|GK000010.2	9425529	C	G	0	2	0	1
gnl|UMD3.1|GK000010.2	9425546	G	A	0	2	0	1
gnl|UMD3.1|GK000010.2	9426010	G	T	0	4	0	1
gnl|UMD3.1|GK000010.2	9426122	A	G	0	3	0	1
gnl|UMD3.1|GK000010.2	9426484	T	C	0	2	0	1
gnl|UMD3.1|GK000010.2	9426810	G	A	0	5	0	1
gnl|UMD3.1|GK000010.2	9427208	G	A	0	3	0	1
gnl|UMD3.1|GK000010.2	9427238	G	C	0	3	0	1
gnl|UMD3.1|GK000010.2	9427494	C	T	0	2	0	1
gnl|UMD3.1|GK000010.2	9427570	G	A	0	4	0	1
gnl|UMD3.1|GK000010.2	9427601	T	C	0	2	0	1
gnl|UMD3.1|GK000010.2	9428369	C	T	0	2	0	1
gnl|UMD3.1|GK000010.2	9429268	G	A	0	2	0	1
gnl|UMD3.1|GK000010.2	9430297	G	C	0	3	0	1
gnl|UMD3.1|GK000010.2	9430639	G	T	0	2	0	1
gnl|UMD3.1|GK000010.2	9430771	G	A	0	2	0	1
gnl|UMD3.1|GK000010.2	9430899	T	C	0	2	0	1
gnl|UMD3.1|GK000010.2	9431487	T	C	0	3	0	1
gnl|UMD3.1|GK000010.2	9431649	G	A	0	2	0	1
gnl|UMD3.1|GK000010.2	9431655	C	G	0	2	0	1
gnl|UMD3.1|GK000010.2	9431659	C	T	0	2	0	1
gnl|UMD3.1|GK000010.2	9432253	C	T	0	2	0	1
gnl|UMD3.1|GK000010.2	9432254	A	G	0	2	0	1
gnl|UMD3.1|GK000010.2	9433410	T	C	0	3	0	1
gnl|UMD3.1|GK000010.2	9433436	T	C	0	3	0	1
gnl|UMD3.1|GK000010.2	9433808	A	G	0	2	0	1
gnl|UMD3.1|GK000010.2	9433825	C	A	0	2	0	1
gnl|UMD3.1|GK000010.2	9434603	T	C	0	2	0	1
gnl|UMD3.1|GK000010.2	9434615	G	C	0	2	0	1
gnl|UMD3.1|GK000010.2	9435837	T	C	0	3	0	1
gnl|UMD3.1|GK000010.2	9436063	A	G	0	3	0	1
gnl|UMD3.1|GK000010.2	9436590	C	T	0	2	0	1
gnl|UMD3.1|GK000010.2	9436744	T	G	0	1	0	1
gnl|UMD3.1|GK000010.2	9436763	C	T	0	2	0	1
gnl|UMD3.1|GK000010.2	9437565	T	G	0	4	0	1
gnl|UMD3.1|GK000010.2	9438252	C	T	0	2	0	1
gnl|UMD3.1|GK000010.2	9438287	G	A	0	4	0	1
gnl|UMD3.1|GK000010.2	9438354	G	C	0	2	0	1
gnl|UMD3.1|GK000010.2	9438385	T	C	0	2	0	1
gnl|UMD3.1|GK000010.2	9438388	A	G	0	2	0	1
gnl|UMD3.1|GK000010.2	9438604	T	C	0	2	0	1
gnl|UMD3.1|GK000010.2	9439443	T	A	0	3	0	1
gnl|UMD3.1|GK000010.2	9439587	A	G	0	2	0	1
gnl|UMD3.1|GK000010.2	9439610	G	C	0	3	0	1
gnl|UMD3.1|GK000010.2	9439639	A	G	0	4	0	1
gnl|UMD3.1|GK000010.2	9439698	G	A	0	4	0	1
gnl|UMD3.1|GK000010.2	9440597	G	A	0	2	0	1
gnl|UMD3.1|GK000010.2	9440686	G	T	0	3	0	1
gnl|UMD3.1|GK000010.2	9440766	A	G	0	2	0	1
gnl|UMD3.1|GK000010.2	9441011	A	T	0	3	0	1
gnl|UMD3.1|GK000010.2	9441153	T	G	0	3	0	1
gnl|UMD3.1|GK000010.2	9441238	T	C	0	1	0	1
gnl|UMD3.1|GK000010.2	9443689	T	C	0	4	0	1
gnl|UMD3.1|GK000010.2	9445162	A	G	0	2	0	1
gnl|UMD3.1|GK000010.2	9445786	T	C	0	3	0	1
gnl|UMD3.1|GK000010.2	9445919	T	A	0	5	0	1
gnl|UMD3.1|GK000010.2	9446031	A	G	0	3	0	1
gnl|UMD3.1|GK000010.2	9446905	A	G	0	2	0	1
gnl|UMD3.1|GK000010.2	9447133	T	A	0	2	0	1
gnl|UMD3.1|GK000010.2	9447446	A	G	0	2	0	1
gnl|UMD3.1|GK000010.2	9447981	A	G	0	2	0	1
gnl|UMD3.1|GK000010.2	9448336	C	G	0	2	0	1
gnl|UMD3.1|GK000010.2	9449240	G	T	0	3	0	1
gnl|UMD3.1|GK000010.2	9450264	G	A	0	2	0	1
gnl|UMD3.1|GK000010.2	9450893	C	A	0	2	0	1
gnl|UMD3.1|GK000010.2	9451247	G	C	0	3	0	1
gnl|UMD3.1|GK000010.2	9451670	G	A	0	2	0	1
gnl|UMD3.1|GK000010.2	9452046	T	C	0	2	0	1
gnl|UMD3.1|GK000010.2	9452220	T	C	0	4	0	1
gnl|UMD3.1|GK000010.2	9452249	G	T	0	4	0	1
gnl|UMD3.1|GK000010.2	9453267	A	T	0	4	0	1
gnl|UMD3.1|GK000010.2	9454900	G	A	0	2	0	1
gnl|UMD3.1|GK000010.2	9455030	C	T	0	2	0	1
gnl|UMD3.1|GK000010.2	9455529	G	C	0	2	0	1
gnl|UMD3.1|GK000010.2	9456172	A	G	0	2	0	1
gnl|UMD3.1|GK000010.2	9457119	G	A	0	2	0	1
gnl|UMD3.1|GK000010.2	9457160	G	A	0	2	0	1
gnl|UMD3.1|GK000010.2	9457193	A	G	0	3	0	1
gnl|UMD3.1|GK000010.2	9457454	A	G	0	3	0	1
gnl|UMD3.1|GK000010.2	9457625	T	C	0	5	0	1
gnl|UMD3.1|GK000010.2	9457653	A	G	0	4	0	1
gnl|UMD3.1|GK000010.2	9457686	T	C	0	3	0	1
gnl|UMD3.1|GK000010.2	9458000	T	C	0	3	0	1
gnl|UMD3.1|GK000010.2	9458032	C	T	0	5	0	1
gnl|UMD3.1|GK000010.2	9458104	A	G	0	2	0	1
gnl|UMD3.1|GK000010.2	9458329	A	G	0	2	0	1
gnl|UMD3.1|GK000010.2	9458362	T	C	0	2	0	1
gnl|UMD3.1|GK000010.2	9458498	G	T	0	2	0	1
gnl|UMD3.1|GK000010.2	9459008	T	A	0	3	0	1
gnl|UMD3.1|GK000010.2	9459188	T	C	0	2	0	1
gnl|UMD3.1|GK000010.2	9459205	C	T	0	2	0	1
gnl|UMD3.1|GK000010.2	9459214	T	G	0	2	0	1
gnl|UMD3.1|GK000010.2	9459221	G	C	0	2	0	1
gnl|UMD3.1|GK000010.2	9459224	T	C	0	2	0	1
gnl|UMD3.1|GK000010.2	9459369	A	C	0	2	0	1
gnl|UMD3.1|GK000010.2	9459436	T	C	0	3	0	1
gnl|UMD3.1|GK000010.2	9459457	A	G	0	3	0	1
gnl|UMD3.1|GK000010.2	9459572	A	G	0	3	0	1
gnl|UMD3.1|GK000010.2	9459649	T	C	0	4	0	1
gnl|UMD3.1|GK000010.2	9459667	C	T	0	4	0	1
gnl|UMD3.1|GK000010.2	9459694	C	T	0	4	0	1
gnl|UMD3.1|GK000010.2	9461663	C	T	0	5	0	1
gnl|UMD3.1|GK000010.2	9461817	T	C	0	7	0	1
gnl|UMD3.1|GK000010.2	9461897	G	C	0	5	0	1
gnl|UMD3.1|GK000010.2	9463957	G	C	0	4	0	1
gnl|UMD3.1|GK000010.2	9465753	T	C	0	2	0	1
gnl|UMD3.1|GK000010.2	9467244	A	T	0	2	0	1
gnl|UMD3.1|GK000010.2	9470497	A	G	0	2	0	1
gnl|UMD3.1|GK000010.2	9471982	A	G	0	4	0	1
gnl|UMD3.1|GK000010.2	9473286	G	A	0	4	0	1
gnl|UMD3.1|GK000010.2	9474016	C	A	0	4	0	1
gnl|UMD3.1|GK000010.2	9474017	T	G	0	4	0	1
gnl|UMD3.1|GK000010.2	9474233	T	G	0	4	0	1
gnl|UMD3.1|GK000010.2	9475580	A	T	0	6	0	1
gnl|UMD3.1|GK000010.2	9475581	G	C	0	6	0	1
gnl|UMD3.1|GK000010.2	9476210	T	G	0	2	0	1
gnl|UMD3.1|GK000010.2	9478789	T	C	0	3	0	1
gnl|UMD3.1|GK000010.2	9479759	C	T	0	4	0	1
gnl|UMD3.1|GK000010.2	9479794	T	C	0	2	0	1
gnl|UMD3.1|GK000010.2	9485036	C	A	0	2	0	1
gnl|UMD3.1|GK000010.2	9486203	A	G	0	2	0	1
gnl|UMD3.1|GK000010.2	9488714	A	C	0	2	0	1
gnl|UMD3.1|GK000010.2	9488901	C	T	0	2	0	1
gnl|UMD3.1|GK000010.2	9491369	A	G	0	15	0	1
gnl|UMD3.1|GK000010.2	9493895	G	A	0	11	0	1
gnl|UMD3.1|GK000010.2	9493896	G	C	0	11	0	1
gnl|UMD3.1|GK000010.2	9493988	G	C	0	11	0	1
gnl|UMD3.1|GK000010.2	9494092	T	C	0	10	0	1
gnl|UMD3.1|GK000010.2	9494298	C	T	0	10	0	1
gnl|UMD3.1|GK000010.2	9494399	C	G	0	9	0	1
gnl|UMD3.1|GK000010.2	9494902	C	G	0	4	0	1
gnl|UMD3.1|GK000010.2	9495736	G	A	0	2	0	1
gnl|UMD3.1|GK000010.2	9500626	A	G	0	9	0	1
gnl|UMD3.1|GK000010.2	9500988	T	C	0	17	0	1
gnl|UMD3.1|GK000010.2	9502031	C	T	0	21	0	1
gnl|UMD3.1|GK000010.2	9502139	C	G	0	5	0	1
gnl|UMD3.1|GK000010.2	9502399	C	G	0	12	0	1
gnl|UMD3.1|GK000010.2	9502422	T	C	0	12	0	1
gnl|UMD3.1|GK000010.2	9503377	T	C	0	19	0	1
gnl|UMD3.1|GK000010.2	9503410	A	G	0	16	0	1
gnl|UMD3.1|GK000010.2	9503476	A	G	0	13	0	1
gnl|UMD3.1|GK000010.2	9503569	G	C	0	13	0	1
gnl|UMD3.1|GK000010.2	9503770	T	C	0	13	0	1
gnl|UMD3.1|GK000010.2	9503812	T	G	0	8	0	1
gnl|UMD3.1|GK000010.2	9503922	G	A	0	14	0	1
gnl|UMD3.1|GK000010.2	9503973	A	G	0	16	0	1
gnl|UMD3.1|GK000010.2	9504234	T	C	0	17	0	1
gnl|UMD3.1|GK000010.2	9504285	C	G	0	12	0	1
gnl|UMD3.1|GK000010.2	9504638	A	G	0	4	0	1
gnl|UMD3.1|GK000010.2	9504649	A	G	0	4	0	1
gnl|UMD3.1|GK000010.2	9504676	G	A	0	4	0	1
gnl|UMD3.1|GK000010.2	9504920	G	A	0	3	0	1
gnl|UMD3.1|GK000010.2	9505165	G	A	0	2	0	1
gnl|UMD3.1|GK000010.2	9505405	A	G	0	2	0	1
gnl|UMD3.1|GK000010.2	9505461	T	C	0	3	0	1
gnl|UMD3.1|GK000010.2	9505566	A	G	0	2	0	1
gnl|UMD3.1|GK000010.2	9506415	G	A	0	2	0	1
gnl|UMD3.1|GK000010.2	9507562	A	C	0	2	0	1
gnl|UMD3.1|GK000010.2	9508042	C	T	0	3	0	1
gnl|UMD3.1|GK000010.2	9508879	T	C	0	5	0	1
gnl|UMD3.1|GK000010.2	9509028	A	C	0	3	0	1
[truncated: 736,396+ more rows]
