# Supplementary material for: Single Nucleotide Polymorphism Discovery in Bovine Pituitary Gland Using RNA-Seq Technology
Source: PLoS One. 2016 Sep 8;11(9):e0161370. doi: 10.1371/journal.pone.0161370 (PMC5015895; doi:10.1371/journal.pone.0161370)
Supplement: S2 Table — (XLSX) [file pone.0161370.s002.xlsx]

## Sheet: SNP
sTable 2: RNA-seq SNP-db of bovine pituitary gland tissue of young bull-2 of Hereford cattle aged 6 months.
reference	location	ref_seq	sample seq	# of reads as Ref	# of reads as SNP	% ref	% SNP
gnl|Btau_4.6.1|chrY	2526047	A	G	0	3	0	1
gnl|Btau_4.6.1|chrY	2526057	C	G	0	2	0	1
gnl|Btau_4.6.1|chrY	2526082	C	G	0	2	0	1
gnl|Btau_4.6.1|chrY	2534342	A	G	0	2	0	1
gnl|Btau_4.6.1|chrY	2539788	T	C	2	2	0.5	0.5
gnl|Btau_4.6.1|chrY	2569657	C	A	13	3	0.8125	0.1875
gnl|Btau_4.6.1|chrY	2571238	A	T	12	4	0.75	0.25
gnl|Btau_4.6.1|chrY	2799499	C	A	2	2	0.5	0.5
gnl|Btau_4.6.1|chrY	2799583	A	G	0	4	0	1
gnl|Btau_4.6.1|chrY	2888012	G	A	2	2	0.5	0.5
gnl|Btau_4.6.1|chrY	2903036	A	G	2	2	0.5	0.5
gnl|Btau_4.6.1|chrY	2903844	G	A	5	2	0.714286	0.285714
gnl|Btau_4.6.1|chrY	2915997	G	A	6	2	0.75	0.25
gnl|Btau_4.6.1|chrY	2928147	G	T	8	2	0.8	0.2
gnl|Btau_4.6.1|chrY	2928772	G	A	0	2	0	1
gnl|Btau_4.6.1|chrY	2932115	T	A	0	2	0	1
gnl|Btau_4.6.1|chrY	2939701	C	A	0	2	0	1
gnl|Btau_4.6.1|chrY	2942837	T	C	0	2	0	1
gnl|Btau_4.6.1|chrY	2991767	C	A	2	2	0.5	0.5
gnl|Btau_4.6.1|chrY	3126861	C	T	0	31	0	1
gnl|Btau_4.6.1|chrY	3126898	A	G	0	30	0	1
gnl|Btau_4.6.1|chrY	3126915	C	T	0	27	0	1
gnl|Btau_4.6.1|chrY	3126928	C	T	0	24	0	1
gnl|Btau_4.6.1|chrY	3126932	C	T	0	26	0	1
gnl|Btau_4.6.1|chrY	3280643	C	T	10	2	0.833333	0.166667
gnl|Btau_4.6.1|chrY	3323565	A	G	0	2	0	1
gnl|Btau_4.6.1|chrY	3720691	A	G	4	2	0.666667	0.333333
gnl|Btau_4.6.1|chrY	3722013	T	C	0	2	0	1
gnl|Btau_4.6.1|chrY	3735223	T	C	1	2	0.333333	0.666667
gnl|Btau_4.6.1|chrY	3735335	T	C	3	2	0.6	0.4
gnl|Btau_4.6.1|chrY	3736609	T	C	8	2	0.8	0.2
gnl|Btau_4.6.1|chrY	3736742	T	C	3	2	0.6	0.4
gnl|Btau_4.6.1|chrY	3737631	T	C	7	5	0.583333	0.416667
gnl|Btau_4.6.1|chrY	3738452	T	C	8	2	0.8	0.2
gnl|Btau_4.6.1|chrY	3739643	T	C	2	2	0.5	0.5
gnl|Btau_4.6.1|chrY	3740563	T	A	4	4	0.5	0.5
gnl|Btau_4.6.1|chrY	3748532	T	A	5	3	0.625	0.375
gnl|Btau_4.6.1|chrY	3748535	A	C	2	2	0.5	0.5
gnl|Btau_4.6.1|chrY	3748807	T	A	0	2	0	1
gnl|Btau_4.6.1|chrY	6518122	T	C	0	2	0	1
gnl|Btau_4.6.1|chrY	6518165	T	C	0	2	0	1
gnl|Btau_4.6.1|chrY	6518302	T	C	0	2	0	1
gnl|Btau_4.6.1|chrY	6526527	C	A	2	3	0.4	0.6
gnl|Btau_4.6.1|chrY	6526537	C	A	2	2	0.5	0.5
gnl|Btau_4.6.1|chrY	6550216	A	G	12	2	0.857143	0.142857
gnl|Btau_4.6.1|chrY	6554262	A	G	5	2	0.714286	0.285714
gnl|Btau_4.6.1|chrY	6562024	C	A	2	2	0.5	0.5
gnl|Btau_4.6.1|chrY	6564259	T	C	0	2	0	1
gnl|Btau_4.6.1|chrY	6580146	C	A	0	1	0	1
gnl|Btau_4.6.1|chrY	6594013	T	C	0	2	0	1
gnl|Btau_4.6.1|chrY	6594016	T	C	0	2	0	1
gnl|Btau_4.6.1|chrY	6594017	T	C	0	2	0	1
gnl|Btau_4.6.1|chrY	6595999	T	C	1	2	0.333333	0.666667
gnl|Btau_4.6.1|chrY	6612087	T	A	1	2	0.333333	0.666667
gnl|Btau_4.6.1|chrY	6619958	C	T	3	2	0.6	0.4
gnl|Btau_4.6.1|chrY	6629848	G	A	7	2	0.777778	0.222222
gnl|Btau_4.6.1|chrY	6630684	C	A	8	2	0.8	0.2
gnl|Btau_4.6.1|chrY	6638407	A	G	1	1	0.5	0.5
gnl|Btau_4.6.1|chrY	6639108	G	A	1	2	0.333333	0.666667
gnl|Btau_4.6.1|chrY	9453639	C	G	0	17	0	1
gnl|Btau_4.6.1|chrY	9453643	T	C	0	21	0	1
gnl|Btau_4.6.1|chrY	9453826	A	G	0	18	0	1
gnl|Btau_4.6.1|chrY	9453840	G	A	8	6	0.571429	0.428571
gnl|Btau_4.6.1|chrY	9453846	A	T	6	6	0.5	0.5
gnl|Btau_4.6.1|chrY	9453849	A	G	6	6	0.5	0.5
gnl|Btau_4.6.1|chrY	16949874	G	T	0	2	0	1
gnl|Btau_4.6.1|chrY	18915286	C	T	0	2	0	1
gnl|Btau_4.6.1|chrY	25565719	A	C	0	2	0	1
gnl|Btau_4.6.1|chrY	42377982	A	G	3	2	0.6	0.4
gnl|Btau_4.6.1|chrY	42378038	A	G	6	2	0.75	0.25
gnl|Btau_4.6.1|chrY	42378156	A	G	3	2	0.6	0.4
gnl|Btau_4.6.1|chrY	42378185	A	G	1	2	0.333333	0.666667
gnl|Btau_4.6.1|chrY	42378552	A	G	8	2	0.8	0.2
gnl|Btau_4.6.1|chrY	42378560	A	G	5	5	0.5	0.5
gnl|Btau_4.6.1|chrY	42378571	A	G	3	7	0.3	0.7
gnl|Btau_4.6.1|chrY	42378572	A	G	2	9	0.181818	0.818182
gnl|Btau_4.6.1|chrY	42378573	A	G	9	4	0.692308	0.307692
gnl|Btau_4.6.1|chrY	42378717	A	G	6	2	0.75	0.25
gnl|Btau_4.6.1|chrY	42379143	A	G	6	2	0.75	0.25
gnl|Btau_4.6.1|chrY	42379146	A	G	7	2	0.777778	0.222222
gnl|Btau_4.6.1|chrY	42379147	A	G	6	3	0.666667	0.333333
gnl|Btau_4.6.1|chrY	42379169	A	G	6	2	0.75	0.25
gnl|Btau_4.6.1|chrY	42379172	A	G	6	2	0.75	0.25
gnl|Btau_4.6.1|chrY	42379230	A	G	0	2	0	1
gnl|Btau_4.6.1|chrY	42379646	A	G	2	3	0.4	0.6
gnl|Btau_4.6.1|chrY	42380302	A	G	9	2	0.818182	0.181818
gnl|Btau_4.6.1|chrY	42380367	A	G	5	2	0.714286	0.285714
gnl|Btau_4.6.1|chrY	42380371	A	G	4	2	0.666667	0.333333
gnl|Btau_4.6.1|chrY	42380554	A	G	7	2	0.777778	0.222222
gnl|Btau_4.6.1|chrY	42382583	A	G	3	3	0.5	0.5
gnl|Btau_4.6.1|chrY	42382589	A	G	4	3	0.571429	0.428571
gnl|Btau_4.6.1|chrY	42382598	A	G	4	2	0.666667	0.333333
gnl|Btau_4.6.1|chrY	42382605	A	G	5	2	0.714286	0.285714
gnl|Btau_4.6.1|chrY	42382625	A	G	4	4	0.5	0.5
gnl|Btau_4.6.1|chrY	42382632	A	T	6	2	0.75	0.25
gnl|Btau_4.6.1|chrY	42382639	A	G	4	3	0.571429	0.428571
gnl|Btau_4.6.1|chrY	42382657	A	G	5	3	0.625	0.375
gnl|Btau_4.6.1|chrY	42382760	A	G	1	2	0.333333	0.666667
gnl|Btau_4.6.1|chrY	42383075	A	G	1	2	0.333333	0.666667
gnl|Btau_4.6.1|chrY	42383449	A	G	3	2	0.6	0.4
gnl|Btau_4.6.1|chrY	42384758	A	G	1	2	0.333333	0.666667
gnl|Btau_4.6.1|chrY	42384796	A	G	0	3	0	1
gnl|Btau_4.6.1|chrY	42384954	A	G	0	2	0	1
gnl|Btau_4.6.1|chrY	42384985	A	G	0	4	0	1
gnl|Btau_4.6.1|chrY	42386770	A	G	1	3	0.25	0.75
gnl|Btau_4.6.1|chrY	42386773	A	G	1	2	0.333333	0.666667
gnl|Btau_4.6.1|chrY	42386774	A	G	1	2	0.333333	0.666667
gnl|Btau_4.6.1|chrY	42386775	A	G	2	2	0.5	0.5
gnl|Btau_4.6.1|chrY	42386779	A	G	2	2	0.5	0.5
gnl|Btau_4.6.1|chrY	42386789	A	G	2	2	0.5	0.5
gnl|Btau_4.6.1|chrY	42405495	C	T	0	2	0	1
gnl|Btau_4.6.1|chrY	42415118	A	G	0	2	0	1
gnl|Btau_4.6.1|chrY	42415212	A	G	0	2	0	1
gnl|Btau_4.6.1|chrY	42415213	A	G	0	2	0	1
gnl|Btau_4.6.1|chrY	42417206	G	A	0	2	0	1
gnl|Btau_4.6.1|chrY	42428104	A	G	0	2	0	1
gnl|Btau_4.6.1|chrY	42448026	C	T	0	2	0	1
gnl|Btau_4.6.1|chrY	42834369	T	C	0	2	0	1
gnl|UMD3.1|GK000010.2	328721	C	G	0	4	0	1
gnl|UMD3.1|GK000010.2	331242	T	C	0	3	0	1
gnl|UMD3.1|GK000010.2	331260	T	G	0	3	0	1
gnl|UMD3.1|GK000010.2	331274	T	C	0	3	0	1
gnl|UMD3.1|GK000010.2	331299	A	T	0	3	0	1
gnl|UMD3.1|GK000010.2	331476	A	C	0	3	0	1
gnl|UMD3.1|GK000010.2	331528	A	T	0	3	0	1
gnl|UMD3.1|GK000010.2	341147	T	C	3	2	0.6	0.4
gnl|UMD3.1|GK000010.2	344150	A	G	3	2	0.6	0.4
gnl|UMD3.1|GK000010.2	349463	G	A	0	3	0	1
gnl|UMD3.1|GK000010.2	351914	T	C	0	2	0	1
gnl|UMD3.1|GK000010.2	356876	G	A	0	2	0	1
gnl|UMD3.1|GK000010.2	360512	C	G	0	2	0	1
gnl|UMD3.1|GK000010.2	367660	T	C	0	2	0	1
gnl|UMD3.1|GK000010.2	367727	T	C	0	2	0	1
gnl|UMD3.1|GK000010.2	368086	G	A	0	6	0	1
gnl|UMD3.1|GK000010.2	368150	G	T	0	4	0	1
gnl|UMD3.1|GK000010.2	377207	T	C	0	2	0	1
gnl|UMD3.1|GK000010.2	377237	T	C	0	2	0	1
gnl|UMD3.1|GK000010.2	377238	T	C	0	2	0	1
gnl|UMD3.1|GK000010.2	377299	T	C	0	2	0	1
gnl|UMD3.1|GK000010.2	379554	T	C	0	2	0	1
gnl|UMD3.1|GK000010.2	379562	T	C	0	2	0	1
gnl|UMD3.1|GK000010.2	388285	A	T	1	2	0.333333	0.666667
gnl|UMD3.1|GK000010.2	393294	T	C	1	2	0.333333	0.666667
gnl|UMD3.1|GK000010.2	395433	G	A	0	2	0	1
gnl|UMD3.1|GK000010.2	398905	T	C	2	2	0.5	0.5
gnl|UMD3.1|GK000010.2	398907	G	A	2	2	0.5	0.5
gnl|UMD3.1|GK000010.2	399713	A	G	0	2	0	1
gnl|UMD3.1|GK000010.2	400205	G	A	0	2	0	1
gnl|UMD3.1|GK000010.2	400214	T	G	0	2	0	1
gnl|UMD3.1|GK000010.2	401064	T	C	0	2	0	1
gnl|UMD3.1|GK000010.2	401118	A	G	0	2	0	1
gnl|UMD3.1|GK000010.2	404575	G	C	2	3	0.4	0.6
gnl|UMD3.1|GK000010.2	404700	G	A	0	4	0	1
gnl|UMD3.1|GK000010.2	404760	A	C	0	6	0	1
gnl|UMD3.1|GK000010.2	404798	T	C	0	3	0	1
gnl|UMD3.1|GK000010.2	404881	C	T	0	4	0	1
gnl|UMD3.1|GK000010.2	404890	G	T	0	4	0	1
gnl|UMD3.1|GK000010.2	404953	T	C	0	2	0	1
gnl|UMD3.1|GK000010.2	404962	C	T	0	2	0	1
gnl|UMD3.1|GK000010.2	404985	T	G	0	3	0	1
gnl|UMD3.1|GK000010.2	405063	C	T	0	1	0	1
gnl|UMD3.1|GK000010.2	407231	T	G	2	3	0.4	0.6
gnl|UMD3.1|GK000010.2	409216	G	A	0	2	0	1
gnl|UMD3.1|GK000010.2	409675	T	C	2	2	0.5	0.5
gnl|UMD3.1|GK000010.2	409805	T	C	0	3	0	1
gnl|UMD3.1|GK000010.2	412638	G	A	0	3	0	1
gnl|UMD3.1|GK000010.2	412650	C	T	0	3	0	1
gnl|UMD3.1|GK000010.2	412721	C	G	1	3	0.25	0.75
gnl|UMD3.1|GK000010.2	412723	A	G	1	3	0.25	0.75
gnl|UMD3.1|GK000010.2	413737	T	C	0	3	0	1
gnl|UMD3.1|GK000010.2	414324	A	G	0	2	0	1
gnl|UMD3.1|GK000010.2	414327	A	G	0	2	0	1
gnl|UMD3.1|GK000010.2	415234	A	G	1	3	0.25	0.75
gnl|UMD3.1|GK000010.2	417650	G	A	2	2	0.5	0.5
gnl|UMD3.1|GK000010.2	417971	G	A	0	2	0	1
gnl|UMD3.1|GK000010.2	417972	G	A	0	2	0	1
gnl|UMD3.1|GK000010.2	421435	G	C	3	2	0.6	0.4
gnl|UMD3.1|GK000010.2	421523	C	T	1	2	0.333333	0.666667
gnl|UMD3.1|GK000010.2	421825	C	T	0	2	0	1
gnl|UMD3.1|GK000010.2	425522	A	T	2	2	0.5	0.5
gnl|UMD3.1|GK000010.2	425524	A	T	2	2	0.5	0.5
gnl|UMD3.1|GK000010.2	425539	A	T	2	2	0.5	0.5
gnl|UMD3.1|GK000010.2	425552	G	T	0	2	0	1
gnl|UMD3.1|GK000010.2	427698	T	G	3	4	0.428571	0.571429
gnl|UMD3.1|GK000010.2	427753	A	G	2	4	0.333333	0.666667
gnl|UMD3.1|GK000010.2	436181	G	C	1	2	0.333333	0.666667
gnl|UMD3.1|GK000010.2	437096	T	C	0	2	0	1
gnl|UMD3.1|GK000010.2	437105	A	C	0	2	0	1
gnl|UMD3.1|GK000010.2	437118	C	T	0	2	0	1
gnl|UMD3.1|GK000010.2	438006	T	G	0	2	0	1
gnl|UMD3.1|GK000010.2	441848	T	A	0	3	0	1
gnl|UMD3.1|GK000010.2	442071	G	A	0	2	0	1
gnl|UMD3.1|GK000010.2	443536	C	G	0	3	0	1
gnl|UMD3.1|GK000010.2	443670	C	T	0	2	0	1
gnl|UMD3.1|GK000010.2	451456	T	G	1	2	0.333333	0.666667
gnl|UMD3.1|GK000010.2	451457	G	T	1	2	0.333333	0.666667
gnl|UMD3.1|GK000010.2	454724	T	C	0	2	0	1
gnl|UMD3.1|GK000010.2	467397	C	T	0	2	0	1
gnl|UMD3.1|GK000010.2	468581	T	G	0	2	0	1
gnl|UMD3.1|GK000010.2	475758	T	C	0	2	0	1
gnl|UMD3.1|GK000010.2	480669	G	C	0	2	0	1
gnl|UMD3.1|GK000010.2	483610	A	G	0	2	0	1
gnl|UMD3.1|GK000010.2	483620	A	G	0	2	0	1
gnl|UMD3.1|GK000010.2	484250	G	T	1	5	0.166667	0.833333
gnl|UMD3.1|GK000010.2	484424	C	T	1	2	0.333333	0.666667
gnl|UMD3.1|GK000010.2	485183	T	C	1	2	0.333333	0.666667
gnl|UMD3.1|GK000010.2	497367	T	C	0	2	0	1
gnl|UMD3.1|GK000010.2	506818	C	T	2	2	0.5	0.5
gnl|UMD3.1|GK000010.2	512634	T	C	0	3	0	1
gnl|UMD3.1|GK000010.2	517059	A	G	0	2	0	1
gnl|UMD3.1|GK000010.2	517068	A	G	0	2	0	1
gnl|UMD3.1|GK000010.2	517077	A	G	0	2	0	1
gnl|UMD3.1|GK000010.2	524630	A	G	1	2	0.333333	0.666667
gnl|UMD3.1|GK000010.2	524639	A	G	1	2	0.333333	0.666667
gnl|UMD3.1|GK000010.2	524942	A	G	2	2	0.5	0.5
gnl|UMD3.1|GK000010.2	524943	A	G	1	3	0.25	0.75
gnl|UMD3.1|GK000010.2	524965	A	G	2	2	0.5	0.5
gnl|UMD3.1|GK000010.2	524988	A	C	0	7	0	1
gnl|UMD3.1|GK000010.2	525008	A	G	3	4	0.428571	0.571429
gnl|UMD3.1|GK000010.2	525024	A	G	4	2	0.666667	0.333333
gnl|UMD3.1|GK000010.2	525367	A	G	2	2	0.5	0.5
gnl|UMD3.1|GK000010.2	525790	G	T	0	3	0	1
gnl|UMD3.1|GK000010.2	531108	A	G	2	4	0.333333	0.666667
gnl|UMD3.1|GK000010.2	531110	A	G	3	3	0.5	0.5
gnl|UMD3.1|GK000010.2	532916	A	G	2	2	0.5	0.5
gnl|UMD3.1|GK000010.2	535288	C	T	0	2	0	1
gnl|UMD3.1|GK000010.2	536003	A	G	1	2	0.333333	0.666667
gnl|UMD3.1|GK000010.2	536067	A	G	1	2	0.333333	0.666667
gnl|UMD3.1|GK000010.2	536489	G	T	2	2	0.5	0.5
gnl|UMD3.1|GK000010.2	547834	C	T	4	2	0.666667	0.333333
gnl|UMD3.1|GK000010.2	547937	A	G	2	2	0.5	0.5
gnl|UMD3.1|GK000010.2	548012	G	C	5	2	0.714286	0.285714
gnl|UMD3.1|GK000010.2	549886	G	A	0	2	0	1
gnl|UMD3.1|GK000010.2	552987	A	G	4	3	0.571429	0.428571
gnl|UMD3.1|GK000010.2	553017	A	G	4	3	0.571429	0.428571
gnl|UMD3.1|GK000010.2	553019	A	G	5	2	0.714286	0.285714
gnl|UMD3.1|GK000010.2	553028	A	G	5	2	0.714286	0.285714
gnl|UMD3.1|GK000010.2	553064	A	G	1	4	0.2	0.8
gnl|UMD3.1|GK000010.2	553065	A	G	3	2	0.6	0.4
gnl|UMD3.1|GK000010.2	553066	A	G	4	2	0.666667	0.333333
gnl|UMD3.1|GK000010.2	553073	A	G	1	4	0.2	0.8
gnl|UMD3.1|GK000010.2	554160	G	T	3	2	0.6	0.4
gnl|UMD3.1|GK000010.2	554415	A	G	0	3	0	1
gnl|UMD3.1|GK000010.2	554455	A	G	1	3	0.25	0.75
gnl|UMD3.1|GK000010.2	554969	G	A	4	2	0.666667	0.333333
gnl|UMD3.1|GK000010.2	555243	A	G	2	3	0.4	0.6
gnl|UMD3.1|GK000010.2	555250	A	C	2	4	0.333333	0.666667
gnl|UMD3.1|GK000010.2	555259	C	T	1	5	0.166667	0.833333
gnl|UMD3.1|GK000010.2	555260	A	G	1	5	0.166667	0.833333
gnl|UMD3.1|GK000010.2	555265	A	G	2	5	0.285714	0.714286
gnl|UMD3.1|GK000010.2	555292	C	A	2	15	0.117647	0.882353
gnl|UMD3.1|GK000010.2	555317	G	C	3	19	0.136364	0.863636
gnl|UMD3.1|GK000010.2	555363	G	A	3	26	0.103448	0.896552
gnl|UMD3.1|GK000010.2	555424	T	C	4	32	0.111111	0.888889
gnl|UMD3.1|GK000010.2	555483	C	G	3	23	0.115385	0.884615
gnl|UMD3.1|GK000010.2	555598	A	G	1	30	0.0322581	0.967742
gnl|UMD3.1|GK000010.2	555632	A	G	3	30	0.0909091	0.909091
gnl|UMD3.1|GK000010.2	555657	T	C	2	27	0.0689655	0.931034
gnl|UMD3.1|GK000010.2	555666	T	C	2	25	0.0740741	0.925926
gnl|UMD3.1|GK000010.2	555684	A	G	0	16	0	1
gnl|UMD3.1|GK000010.2	555780	G	A	1	16	0.0588235	0.941176
gnl|UMD3.1|GK000010.2	555811	A	T	2	15	0.117647	0.882353
gnl|UMD3.1|GK000010.2	560554	A	G	0	2	0	1
gnl|UMD3.1|GK000010.2	560688	G	C	3	2	0.6	0.4
gnl|UMD3.1|GK000010.2	561089	A	G	0	4	0	1
gnl|UMD3.1|GK000010.2	564463	G	T	0	2	0	1
gnl|UMD3.1|GK000010.2	564755	C	T	4	2	0.666667	0.333333
gnl|UMD3.1|GK000010.2	564916	T	A	6	2	0.75	0.25
gnl|UMD3.1|GK000010.2	565549	T	G	3	3	0.5	0.5
gnl|UMD3.1|GK000010.2	566240	G	C	0	2	0	1
gnl|UMD3.1|GK000010.2	567975	G	C	1	2	0.333333	0.666667
gnl|UMD3.1|GK000010.2	568476	T	A	3	2	0.6	0.4
gnl|UMD3.1|GK000010.2	568710	A	G	8	2	0.8	0.2
gnl|UMD3.1|GK000010.2	568736	A	G	8	5	0.615385	0.384615
gnl|UMD3.1|GK000010.2	568746	A	G	12	2	0.857143	0.142857
gnl|UMD3.1|GK000010.2	568761	A	G	9	2	0.818182	0.181818
gnl|UMD3.1|GK000010.2	568781	A	G	10	2	0.833333	0.166667
gnl|UMD3.1|GK000010.2	568800	A	G	11	2	0.846154	0.153846
gnl|UMD3.1|GK000010.2	568811	A	G	11	2	0.846154	0.153846
gnl|UMD3.1|GK000010.2	568823	A	G	9	2	0.818182	0.181818
gnl|UMD3.1|GK000010.2	568828	A	G	9	2	0.818182	0.181818
gnl|UMD3.1|GK000010.2	568833	A	G	7	3	0.7	0.3
gnl|UMD3.1|GK000010.2	568841	A	G	7	2	0.777778	0.222222
gnl|UMD3.1|GK000010.2	568849	A	G	5	2	0.714286	0.285714
gnl|UMD3.1|GK000010.2	571928	A	G	0	2	0	1
gnl|UMD3.1|GK000010.2	571929	A	G	0	2	0	1
gnl|UMD3.1|GK000010.2	572744	A	G	0	2	0	1
gnl|UMD3.1|GK000010.2	576092	G	C	2	2	0.5	0.5
gnl|UMD3.1|GK000010.2	576324	G	A	5	2	0.714286	0.285714
gnl|UMD3.1|GK000010.2	576430	A	G	2	2	0.5	0.5
gnl|UMD3.1|GK000010.2	576505	A	G	2	2	0.5	0.5
gnl|UMD3.1|GK000010.2	577128	A	C	1	2	0.333333	0.666667
gnl|UMD3.1|GK000010.2	577501	A	G	1	2	0.333333	0.666667
gnl|UMD3.1|GK000010.2	577657	A	G	2	3	0.4	0.6
gnl|UMD3.1|GK000010.2	577663	A	G	3	2	0.6	0.4
gnl|UMD3.1|GK000010.2	577664	A	G	3	2	0.6	0.4
gnl|UMD3.1|GK000010.2	577725	A	G	3	2	0.6	0.4
gnl|UMD3.1|GK000010.2	578141	T	G	2	2	0.5	0.5
gnl|UMD3.1|GK000010.2	580048	A	G	0	2	0	1
gnl|UMD3.1|GK000010.2	580411	T	A	1	2	0.333333	0.666667
gnl|UMD3.1|GK000010.2	582076	T	C	4	4	0.5	0.5
gnl|UMD3.1|GK000010.2	582484	A	G	0	2	0	1
gnl|UMD3.1|GK000010.2	582511	A	G	0	2	0	1
gnl|UMD3.1|GK000010.2	582512	A	G	0	2	0	1
gnl|UMD3.1|GK000010.2	582514	A	G	0	2	0	1
gnl|UMD3.1|GK000010.2	582515	A	G	0	2	0	1
gnl|UMD3.1|GK000010.2	582518	A	G	0	2	0	1
gnl|UMD3.1|GK000010.2	582628	G	A	0	2	0	1
gnl|UMD3.1|GK000010.2	583095	A	T	0	2	0	1
gnl|UMD3.1|GK000010.2	583096	A	C	0	2	0	1
gnl|UMD3.1|GK000010.2	583465	A	C	3	2	0.6	0.4
gnl|UMD3.1|GK000010.2	586338	T	C	0	2	0	1
gnl|UMD3.1|GK000010.2	590041	G	A	0	2	0	1
gnl|UMD3.1|GK000010.2	590046	T	C	0	2	0	1
gnl|UMD3.1|GK000010.2	590114	G	T	0	2	0	1
gnl|UMD3.1|GK000010.2	590142	C	A	0	1	0	1
gnl|UMD3.1|GK000010.2	590433	A	C	3	3	0.5	0.5
gnl|UMD3.1|GK000010.2	591898	A	G	5	2	0.714286	0.285714
gnl|UMD3.1|GK000010.2	591912	T	C	5	2	0.714286	0.285714
gnl|UMD3.1|GK000010.2	593369	A	C	0	4	0	1
gnl|UMD3.1|GK000010.2	595648	T	C	0	2	0	1
gnl|UMD3.1|GK000010.2	597035	A	G	0	3	0	1
gnl|UMD3.1|GK000010.2	597666	T	G	5	2	0.714286	0.285714
gnl|UMD3.1|GK000010.2	598315	T	C	1	2	0.333333	0.666667
gnl|UMD3.1|GK000010.2	599455	C	T	2	2	0.5	0.5
gnl|UMD3.1|GK000010.2	599635	G	A	0	3	0	1
gnl|UMD3.1|GK000010.2	599697	T	C	0	4	0	1
gnl|UMD3.1|GK000010.2	601234	C	T	0	4	0	1
gnl|UMD3.1|GK000010.2	602299	C	T	2	4	0.333333	0.666667
gnl|UMD3.1|GK000010.2	607851	C	A	2	2	0.5	0.5
gnl|UMD3.1|GK000010.2	611624	A	G	2	3	0.4	0.6
gnl|UMD3.1|GK000010.2	612232	T	A	1	2	0.333333	0.666667
gnl|UMD3.1|GK000010.2	612842	A	G	3	2	0.6	0.4
gnl|UMD3.1|GK000010.2	613033	C	G	0	2	0	1
gnl|UMD3.1|GK000010.2	613380	T	A	0	7	0	1
gnl|UMD3.1|GK000010.2	615556	G	T	0	4	0	1
gnl|UMD3.1|GK000010.2	615572	G	A	0	3	0	1
gnl|UMD3.1|GK000010.2	615594	T	C	0	4	0	1
gnl|UMD3.1|GK000010.2	615642	G	T	0	4	0	1
gnl|UMD3.1|GK000010.2	616415	G	A	0	5	0	1
gnl|UMD3.1|GK000010.2	617404	A	G	0	5	0	1
gnl|UMD3.1|GK000010.2	617487	T	G	2	2	0.5	0.5
gnl|UMD3.1|GK000010.2	617525	C	T	0	4	0	1
gnl|UMD3.1|GK000010.2	617536	G	A	0	3	0	1
gnl|UMD3.1|GK000010.2	617550	G	A	0	3	0	1
gnl|UMD3.1|GK000010.2	620459	G	T	3	4	0.428571	0.571429
gnl|UMD3.1|GK000010.2	620534	G	C	3	3	0.5	0.5
gnl|UMD3.1|GK000010.2	620605	C	G	0	6	0	1
gnl|UMD3.1|GK000010.2	620670	C	T	6	2	0.75	0.25
gnl|UMD3.1|GK000010.2	621201	C	T	0	4	0	1
gnl|UMD3.1|GK000010.2	622613	C	G	0	3	0	1
gnl|UMD3.1|GK000010.2	622876	A	G	2	6	0.25	0.75
gnl|UMD3.1|GK000010.2	623954	G	A	0	4	0	1
gnl|UMD3.1|GK000010.2	624673	C	T	6	6	0.5	0.5
gnl|UMD3.1|GK000010.2	625895	T	A	6	2	0.75	0.25
gnl|UMD3.1|GK000010.2	626791	A	G	5	2	0.714286	0.285714
gnl|UMD3.1|GK000010.2	627329	G	T	4	3	0.571429	0.428571
gnl|UMD3.1|GK000010.2	627442	A	G	8	3	0.727273	0.272727
gnl|UMD3.1|GK000010.2	627457	A	G	7	2	0.777778	0.222222
gnl|UMD3.1|GK000010.2	627464	A	G	6	2	0.75	0.25
gnl|UMD3.1|GK000010.2	627468	A	G	5	2	0.714286	0.285714
gnl|UMD3.1|GK000010.2	627675	A	T	4	5	0.444444	0.555556
gnl|UMD3.1|GK000010.2	627701	A	G	3	4	0.428571	0.571429
gnl|UMD3.1|GK000010.2	627853	T	A	3	2	0.6	0.4
gnl|UMD3.1|GK000010.2	628581	G	C	9	4	0.692308	0.307692
gnl|UMD3.1|GK000010.2	628672	G	A	7	3	0.7	0.3
gnl|UMD3.1|GK000010.2	628977	A	G	8	11	0.421053	0.578947
gnl|UMD3.1|GK000010.2	629169	G	A	7	9	0.4375	0.5625
gnl|UMD3.1|GK000010.2	629405	A	C	12	13	0.48	0.52
gnl|UMD3.1|GK000010.2	630445	G	T	11	5	0.6875	0.3125
gnl|UMD3.1|GK000010.2	630482	G	T	7	5	0.583333	0.416667
gnl|UMD3.1|GK000010.2	631260	T	G	4	3	0.571429	0.428571
gnl|UMD3.1|GK000010.2	631265	G	A	4	3	0.571429	0.428571
gnl|UMD3.1|GK000010.2	631394	A	G	8	10	0.444444	0.555556
gnl|UMD3.1|GK000010.2	632236	T	C	4	14	0.222222	0.777778
gnl|UMD3.1|GK000010.2	632280	T	C	9	3	0.75	0.25
gnl|UMD3.1|GK000010.2	632357	A	T	9	11	0.45	0.55
gnl|UMD3.1|GK000010.2	632560	A	G	7	22	0.241379	0.758621
gnl|UMD3.1|GK000010.2	632610	G	A	7	20	0.259259	0.740741
gnl|UMD3.1|GK000010.2	632751	T	G	8	5	0.615385	0.384615
gnl|UMD3.1|GK000010.2	632760	G	A	5	5	0.5	0.5
gnl|UMD3.1|GK000010.2	632838	T	G	6	7	0.461538	0.538462
gnl|UMD3.1|GK000010.2	632839	A	G	6	6	0.5	0.5
gnl|UMD3.1|GK000010.2	632840	T	A	6	7	0.461538	0.538462
gnl|UMD3.1|GK000010.2	633008	G	A	6	8	0.428571	0.571429
gnl|UMD3.1|GK000010.2	633046	G	A	3	9	0.25	0.75
gnl|UMD3.1|GK000010.2	633106	G	A	5	10	0.333333	0.666667
gnl|UMD3.1|GK000010.2	633121	A	G	5	9	0.357143	0.642857
gnl|UMD3.1|GK000010.2	633194	G	A	6	10	0.375	0.625
gnl|UMD3.1|GK000010.2	633326	G	A	6	5	0.545455	0.454545
gnl|UMD3.1|GK000010.2	633348	C	G	3	7	0.3	0.7
gnl|UMD3.1|GK000010.2	633540	C	T	3	7	0.3	0.7
gnl|UMD3.1|GK000010.2	633595	A	G	5	6	0.454545	0.545455
gnl|UMD3.1|GK000010.2	633738	G	A	6	5	0.545455	0.454545
gnl|UMD3.1|GK000010.2	633937	T	A	10	5	0.666667	0.333333
gnl|UMD3.1|GK000010.2	634053	A	G	9	4	0.692308	0.307692
gnl|UMD3.1|GK000010.2	634269	A	G	4	4	0.5	0.5
gnl|UMD3.1|GK000010.2	634392	A	G	2	4	0.333333	0.666667
gnl|UMD3.1|GK000010.2	634427	C	T	2	6	0.25	0.75
gnl|UMD3.1|GK000010.2	634478	G	A	5	8	0.384615	0.615385
gnl|UMD3.1|GK000010.2	634574	G	A	8	3	0.727273	0.272727
gnl|UMD3.1|GK000010.2	634699	C	T	6	5	0.545455	0.454545
gnl|UMD3.1|GK000010.2	634925	A	C	10	2	0.833333	0.166667
gnl|UMD3.1|GK000010.2	634955	A	G	8	5	0.615385	0.384615
gnl|UMD3.1|GK000010.2	634972	G	A	10	5	0.666667	0.333333
gnl|UMD3.1|GK000010.2	635034	A	G	5	5	0.5	0.5
gnl|UMD3.1|GK000010.2	635065	A	C	4	8	0.333333	0.666667
gnl|UMD3.1|GK000010.2	635224	T	C	7	2	0.777778	0.222222
gnl|UMD3.1|GK000010.2	635358	T	G	0	2	0	1
gnl|UMD3.1|GK000010.2	635661	T	C	3	4	0.428571	0.571429
gnl|UMD3.1|GK000010.2	635662	G	A	3	5	0.375	0.625
gnl|UMD3.1|GK000010.2	635761	G	A	5	4	0.555556	0.444444
gnl|UMD3.1|GK000010.2	635792	A	C	6	3	0.666667	0.333333
gnl|UMD3.1|GK000010.2	635890	T	C	3	4	0.428571	0.571429
gnl|UMD3.1|GK000010.2	636891	C	G	2	6	0.25	0.75
gnl|UMD3.1|GK000010.2	637041	T	G	0	3	0	1
gnl|UMD3.1|GK000010.2	637173	G	C	2	8	0.2	0.8
gnl|UMD3.1|GK000010.2	637292	G	T	2	4	0.333333	0.666667
gnl|UMD3.1|GK000010.2	637662	G	T	2	5	0.285714	0.714286
gnl|UMD3.1|GK000010.2	638250	G	A	0	2	0	1
gnl|UMD3.1|GK000010.2	638510	C	T	2	2	0.5	0.5
gnl|UMD3.1|GK000010.2	638619	T	C	2	2	0.5	0.5
gnl|UMD3.1|GK000010.2	638649	T	C	0	2	0	1
gnl|UMD3.1|GK000010.2	638829	C	T	0	3	0	1
gnl|UMD3.1|GK000010.2	638877	A	G	0	2	0	1
gnl|UMD3.1|GK000010.2	638905	C	T	1	2	0.333333	0.666667
gnl|UMD3.1|GK000010.2	638948	T	C	2	2	0.5	0.5
gnl|UMD3.1|GK000010.2	639140	A	G	3	2	0.6	0.4
gnl|UMD3.1|GK000010.2	639193	G	C	2	2	0.5	0.5
gnl|UMD3.1|GK000010.2	639207	A	G	0	4	0	1
gnl|UMD3.1|GK000010.2	639238	T	G	2	2	0.5	0.5
gnl|UMD3.1|GK000010.2	639494	G	A	2	4	0.333333	0.666667
gnl|UMD3.1|GK000010.2	639843	G	A	0	7	0	1
gnl|UMD3.1|GK000010.2	640827	C	A	2	4	0.333333	0.666667
gnl|UMD3.1|GK000010.2	641060	T	C	0	2	0	1
gnl|UMD3.1|GK000010.2	644192	A	G	4	2	0.666667	0.333333
gnl|UMD3.1|GK000010.2	644198	A	G	3	3	0.5	0.5
gnl|UMD3.1|GK000010.2	644280	C	G	2	2	0.5	0.5
gnl|UMD3.1|GK000010.2	644309	A	G	1	2	0.333333	0.666667
gnl|UMD3.1|GK000010.2	644310	A	G	0	3	0	1
gnl|UMD3.1|GK000010.2	644892	A	G	2	2	0.5	0.5
gnl|UMD3.1|GK000010.2	644893	A	G	2	2	0.5	0.5
gnl|UMD3.1|GK000010.2	644901	A	G	2	2	0.5	0.5
gnl|UMD3.1|GK000010.2	644945	A	G	0	2	0	1
gnl|UMD3.1|GK000010.2	648651	C	A	1	2	0.333333	0.666667
gnl|UMD3.1|GK000010.2	651405	G	T	3	2	0.6	0.4
gnl|UMD3.1|GK000010.2	651552	G	A	0	3	0	1
gnl|UMD3.1|GK000010.2	652313	A	T	3	2	0.6	0.4
gnl|UMD3.1|GK000010.2	652393	A	C	2	2	0.5	0.5
gnl|UMD3.1|GK000010.2	667573	C	T	2	2	0.5	0.5
gnl|UMD3.1|GK000010.2	672502	T	C	0	3	0	1
gnl|UMD3.1|GK000010.2	673778	G	C	2	2	0.5	0.5
gnl|UMD3.1|GK000010.2	675792	T	A	5	2	0.714286	0.285714
gnl|UMD3.1|GK000010.2	677758	T	A	3	2	0.6	0.4
gnl|UMD3.1|GK000010.2	677763	T	A	2	2	0.5	0.5
gnl|UMD3.1|GK000010.2	681573	G	C	2	2	0.5	0.5
gnl|UMD3.1|GK000010.2	686661	G	T	2	2	0.5	0.5
gnl|UMD3.1|GK000010.2	687401	C	T	8	2	0.8	0.2
gnl|UMD3.1|GK000010.2	687478	A	C	7	2	0.777778	0.222222
gnl|UMD3.1|GK000010.2	687671	A	G	5	2	0.714286	0.285714
gnl|UMD3.1|GK000010.2	688165	A	G	5	4	0.555556	0.444444
gnl|UMD3.1|GK000010.2	688183	A	G	5	5	0.5	0.5
gnl|UMD3.1|GK000010.2	688192	A	G	5	5	0.5	0.5
gnl|UMD3.1|GK000010.2	688237	A	G	6	5	0.545455	0.454545
gnl|UMD3.1|GK000010.2	688239	A	G	5	6	0.454545	0.545455
gnl|UMD3.1|GK000010.2	688240	A	G	5	6	0.454545	0.545455
gnl|UMD3.1|GK000010.2	688252	A	G	5	5	0.5	0.5
gnl|UMD3.1|GK000010.2	689057	G	A	6	2	0.75	0.25
gnl|UMD3.1|GK000010.2	690430	C	T	7	2	0.777778	0.222222
gnl|UMD3.1|GK000010.2	693668	A	G	4	2	0.666667	0.333333
gnl|UMD3.1|GK000010.2	693735	G	A	0	2	0	1
gnl|UMD3.1|GK000010.2	697768	T	C	3	2	0.6	0.4
gnl|UMD3.1|GK000010.2	703502	A	G	2	2	0.5	0.5
gnl|UMD3.1|GK000010.2	705237	G	A	2	2	0.5	0.5
gnl|UMD3.1|GK000010.2	706896	C	T	0	1	0	1
gnl|UMD3.1|GK000010.2	714865	T	A	1	3	0.25	0.75
gnl|UMD3.1|GK000010.2	715706	A	G	0	3	0	1
gnl|UMD3.1|GK000010.2	715839	A	G	0	2	0	1
gnl|UMD3.1|GK000010.2	716410	G	C	0	2	0	1
gnl|UMD3.1|GK000010.2	716563	G	A	2	2	0.5	0.5
gnl|UMD3.1|GK000010.2	716576	G	A	2	3	0.4	0.6
gnl|UMD3.1|GK000010.2	717615	A	G	1	2	0.333333	0.666667
gnl|UMD3.1|GK000010.2	717787	G	A	0	3	0	1
gnl|UMD3.1|GK000010.2	718064	C	A	0	1	0	1
gnl|UMD3.1|GK000010.2	718533	T	C	0	2	0	1
gnl|UMD3.1|GK000010.2	718688	G	T	0	3	0	1
gnl|UMD3.1|GK000010.2	727070	G	A	2	2	0.5	0.5
gnl|UMD3.1|GK000010.2	727244	A	G	0	2	0	1
gnl|UMD3.1|GK000010.2	732477	G	C	3	2	0.6	0.4
gnl|UMD3.1|GK000010.2	738468	A	G	0	2	0	1
gnl|UMD3.1|GK000010.2	738487	A	G	1	2	0.333333	0.666667
gnl|UMD3.1|GK000010.2	741064	G	C	8	2	0.8	0.2
gnl|UMD3.1|GK000010.2	741311	G	A	0	2	0	1
gnl|UMD3.1|GK000010.2	746254	G	T	0	2	0	1
gnl|UMD3.1|GK000010.2	747922	A	G	0	2	0	1
gnl|UMD3.1|GK000010.2	747935	G	A	0	2	0	1
gnl|UMD3.1|GK000010.2	747977	G	A	0	2	0	1
gnl|UMD3.1|GK000010.2	748391	A	T	0	1	0	1
gnl|UMD3.1|GK000010.2	750446	A	G	0	2	0	1
gnl|UMD3.1|GK000010.2	786249	T	C	3	2	0.6	0.4
gnl|UMD3.1|GK000010.2	790803	T	C	0	2	0	1
gnl|UMD3.1|GK000010.2	794776	C	T	0	2	0	1
gnl|UMD3.1|GK000010.2	799615	C	T	1	4	0.2	0.8
gnl|UMD3.1|GK000010.2	800644	G	C	0	3	0	1
gnl|UMD3.1|GK000010.2	800647	G	T	0	3	0	1
gnl|UMD3.1|GK000010.2	805920	C	T	0	2	0	1
gnl|UMD3.1|GK000010.2	808169	G	T	0	2	0	1
gnl|UMD3.1|GK000010.2	819294	A	G	0	2	0	1
gnl|UMD3.1|GK000010.2	826864	G	T	0	2	0	1
gnl|UMD3.1|GK000010.2	831737	T	A	2	4	0.333333	0.666667
gnl|UMD3.1|GK000010.2	832527	T	C	0	2	0	1
gnl|UMD3.1|GK000010.2	836478	C	T	1	3	0.25	0.75
gnl|UMD3.1|GK000010.2	838225	G	A	0	2	0	1
gnl|UMD3.1|GK000010.2	841679	G	T	2	2	0.5	0.5
gnl|UMD3.1|GK000010.2	846406	A	G	2	2	0.5	0.5
gnl|UMD3.1|GK000010.2	848332	A	T	1	2	0.333333	0.666667
gnl|UMD3.1|GK000010.2	849725	G	T	4	3	0.571429	0.428571
gnl|UMD3.1|GK000010.2	854526	G	A	0	2	0	1
gnl|UMD3.1|GK000010.2	859021	T	A	0	2	0	1
gnl|UMD3.1|GK000010.2	859029	T	A	0	2	0	1
gnl|UMD3.1|GK000010.2	862751	G	C	0	2	0	1
gnl|UMD3.1|GK000010.2	863304	C	T	0	2	0	1
gnl|UMD3.1|GK000010.2	863307	A	G	0	2	0	1
gnl|UMD3.1|GK000010.2	864604	C	G	2	2	0.5	0.5
gnl|UMD3.1|GK000010.2	864678	A	G	0	3	0	1
gnl|UMD3.1|GK000010.2	864960	C	A	1	2	0.333333	0.666667
gnl|UMD3.1|GK000010.2	865969	T	C	0	2	0	1
gnl|UMD3.1|GK000010.2	866992	G	A	0	2	0	1
gnl|UMD3.1|GK000010.2	866998	C	A	0	2	0	1
gnl|UMD3.1|GK000010.2	867002	G	A	0	2	0	1
gnl|UMD3.1|GK000010.2	867111	G	A	0	2	0	1
gnl|UMD3.1|GK000010.2	868090	A	C	0	4	0	1
gnl|UMD3.1|GK000010.2	868091	G	A	0	4	0	1
gnl|UMD3.1|GK000010.2	868141	A	G	1	2	0.333333	0.666667
gnl|UMD3.1|GK000010.2	868151	A	G	2	2	0.5	0.5
gnl|UMD3.1|GK000010.2	868159	A	G	2	2	0.5	0.5
gnl|UMD3.1|GK000010.2	868199	A	G	0	2	0	1
gnl|UMD3.1|GK000010.2	868398	C	T	0	3	0	1
gnl|UMD3.1|GK000010.2	868511	T	G	0	2	0	1
gnl|UMD3.1|GK000010.2	868600	T	C	0	4	0	1
gnl|UMD3.1|GK000010.2	868766	C	T	0	2	0	1
gnl|UMD3.1|GK000010.2	868799	C	A	0	2	0	1
gnl|UMD3.1|GK000010.2	868812	G	A	0	2	0	1
gnl|UMD3.1|GK000010.2	869112	G	A	2	2	0.5	0.5
gnl|UMD3.1|GK000010.2	869274	A	C	0	2	0	1
gnl|UMD3.1|GK000010.2	875760	A	G	0	2	0	1
gnl|UMD3.1|GK000010.2	875827	A	G	0	4	0	1
gnl|UMD3.1|GK000010.2	878731	T	A	0	3	0	1
gnl|UMD3.1|GK000010.2	878732	T	A	0	3	0	1
gnl|UMD3.1|GK000010.2	878733	C	A	0	3	0	1
gnl|UMD3.1|GK000010.2	880951	C	T	0	2	0	1
gnl|UMD3.1|GK000010.2	883418	A	T	0	2	0	1
gnl|UMD3.1|GK000010.2	889621	A	G	0	4	0	1
gnl|UMD3.1|GK000010.2	889663	T	A	1	2	0.333333	0.666667
gnl|UMD3.1|GK000010.2	890263	G	A	0	2	0	1
gnl|UMD3.1|GK000010.2	890457	C	T	0	2	0	1
gnl|UMD3.1|GK000010.2	890473	T	C	0	2	0	1
gnl|UMD3.1|GK000010.2	890507	G	A	0	2	0	1
gnl|UMD3.1|GK000010.2	894015	A	T	0	4	0	1
gnl|UMD3.1|GK000010.2	894095	T	A	0	3	0	1
gnl|UMD3.1|GK000010.2	894105	A	G	0	3	0	1
gnl|UMD3.1|GK000010.2	894114	G	T	0	3	0	1
gnl|UMD3.1|GK000010.2	907834	T	A	4	2	0.666667	0.333333
gnl|UMD3.1|GK000010.2	910355	A	T	1	2	0.333333	0.666667
gnl|UMD3.1|GK000010.2	912956	A	C	2	2	0.5	0.5
gnl|UMD3.1|GK000010.2	914279	T	C	0	2	0	1
gnl|UMD3.1|GK000010.2	916701	C	A	0	2	0	1
gnl|UMD3.1|GK000010.2	916705	G	T	0	2	0	1
gnl|UMD3.1|GK000010.2	916828	G	T	0	2	0	1
gnl|UMD3.1|GK000010.2	916872	T	C	0	2	0	1
gnl|UMD3.1|GK000010.2	916882	A	G	0	3	0	1
gnl|UMD3.1|GK000010.2	917221	C	T	1	2	0.333333	0.666667
gnl|UMD3.1|GK000010.2	917255	A	G	2	4	0.333333	0.666667
gnl|UMD3.1|GK000010.2	917266	G	A	2	6	0.25	0.75
gnl|UMD3.1|GK000010.2	917329	C	T	3	5	0.375	0.625
gnl|UMD3.1|GK000010.2	917333	C	T	3	5	0.375	0.625
gnl|UMD3.1|GK000010.2	917335	T	C	3	5	0.375	0.625
gnl|UMD3.1|GK000010.2	918144	A	G	2	2	0.5	0.5
gnl|UMD3.1|GK000010.2	918146	G	A	2	2	0.5	0.5
gnl|UMD3.1|GK000010.2	919249	A	G	1	4	0.2	0.8
gnl|UMD3.1|GK000010.2	919280	T	C	1	1	0.5	0.5
gnl|UMD3.1|GK000010.2	919570	G	A	4	2	0.666667	0.333333
gnl|UMD3.1|GK000010.2	919626	T	C	3	3	0.5	0.5
gnl|UMD3.1|GK000010.2	919710	A	T	1	2	0.333333	0.666667
gnl|UMD3.1|GK000010.2	919767	T	C	1	2	0.333333	0.666667
gnl|UMD3.1|GK000010.2	922054	C	A	0	2	0	1
gnl|UMD3.1|GK000010.2	922505	T	C	4	3	0.571429	0.428571
gnl|UMD3.1|GK000010.2	924025	A	G	7	2	0.777778	0.222222
gnl|UMD3.1|GK000010.2	924028	G	A	7	2	0.777778	0.222222
gnl|UMD3.1|GK000010.2	925258	T	A	3	2	0.6	0.4
gnl|UMD3.1|GK000010.2	927342	A	T	1	2	0.333333	0.666667
gnl|UMD3.1|GK000010.2	928149	G	A	9	2	0.818182	0.181818
gnl|UMD3.1|GK000010.2	929189	G	A	5	2	0.714286	0.285714
gnl|UMD3.1|GK000010.2	929683	G	A	0	5	0	1
gnl|UMD3.1|GK000010.2	930129	T	C	3	4	0.428571	0.571429
gnl|UMD3.1|GK000010.2	930165	T	C	9	5	0.642857	0.357143
gnl|UMD3.1|GK000010.2	930203	A	G	13	4	0.764706	0.235294
gnl|UMD3.1|GK000010.2	930206	T	C	12	5	0.705882	0.294118
gnl|UMD3.1|GK000010.2	930473	C	G	9	2	0.818182	0.181818
gnl|UMD3.1|GK000010.2	930787	T	C	1	5	0.166667	0.833333
gnl|UMD3.1|GK000010.2	930801	T	C	1	3	0.25	0.75
gnl|UMD3.1|GK000010.2	930822	T	C	1	3	0.25	0.75
gnl|UMD3.1|GK000010.2	930836	T	C	2	2	0.5	0.5
gnl|UMD3.1|GK000010.2	930851	T	C	0	3	0	1
gnl|UMD3.1|GK000010.2	930852	T	C	0	3	0	1
gnl|UMD3.1|GK000010.2	933462	T	C	16	6	0.727273	0.272727
gnl|UMD3.1|GK000010.2	933925	G	A	9	15	0.375	0.625
gnl|UMD3.1|GK000010.2	935574	A	G	12	9	0.571429	0.428571
gnl|UMD3.1|GK000010.2	936035	C	T	1	3	0.25	0.75
gnl|UMD3.1|GK000010.2	936626	T	A	7	2	0.777778	0.222222
gnl|UMD3.1|GK000010.2	937830	C	T	3	6	0.333333	0.666667
gnl|UMD3.1|GK000010.2	940144	G	C	6	2	0.75	0.25
gnl|UMD3.1|GK000010.2	940519	C	A	6	3	0.666667	0.333333
gnl|UMD3.1|GK000010.2	943186	N	G	0	5	0	1
gnl|UMD3.1|GK000010.2	943263	T	A	0	7	0	1
gnl|UMD3.1|GK000010.2	943425	G	A	0	5	0	1
gnl|UMD3.1|GK000010.2	943844	A	G	4	4	0.5	0.5
gnl|UMD3.1|GK000010.2	948796	T	C	2	2	0.5	0.5
gnl|UMD3.1|GK000010.2	948988	C	G	4	2	0.666667	0.333333
gnl|UMD3.1|GK000010.2	950713	T	C	6	2	0.75	0.25
gnl|UMD3.1|GK000010.2	956294	C	G	1	2	0.333333	0.666667
gnl|UMD3.1|GK000010.2	956585	G	A	1	2	0.333333	0.666667
gnl|UMD3.1|GK000010.2	957206	G	C	1	2	0.333333	0.666667
gnl|UMD3.1|GK000010.2	958204	C	T	1	2	0.333333	0.666667
gnl|UMD3.1|GK000010.2	958636	A	G	0	2	0	1
gnl|UMD3.1|GK000010.2	959319	A	G	2	3	0.4	0.6
gnl|UMD3.1|GK000010.2	959766	A	G	0	3	0	1
gnl|UMD3.1|GK000010.2	960132	C	A	0	2	0	1
gnl|UMD3.1|GK000010.2	964150	C	T	4	3	0.571429	0.428571
gnl|UMD3.1|GK000010.2	966632	A	G	2	2	0.5	0.5
gnl|UMD3.1|GK000010.2	980290	G	A	2	2	0.5	0.5
gnl|UMD3.1|GK000010.2	984893	C	A	0	2	0	1
gnl|UMD3.1|GK000010.2	984990	T	C	0	2	0	1
gnl|UMD3.1|GK000010.2	988904	T	A	3	3	0.5	0.5
gnl|UMD3.1|GK000010.2	989248	T	C	0	2	0	1
gnl|UMD3.1|GK000010.2	989865	T	A	0	2	0	1
gnl|UMD3.1|GK000010.2	989938	A	G	0	2	0	1
gnl|UMD3.1|GK000010.2	990029	T	A	0	2	0	1
gnl|UMD3.1|GK000010.2	990534	G	A	2	2	0.5	0.5
gnl|UMD3.1|GK000010.2	990701	T	G	3	2	0.6	0.4
gnl|UMD3.1|GK000010.2	991761	C	T	1	3	0.25	0.75
gnl|UMD3.1|GK000010.2	992511	A	G	2	3	0.4	0.6
gnl|UMD3.1|GK000010.2	1049399	G	T	1	2	0.333333	0.666667
gnl|UMD3.1|GK000010.2	1072551	G	C	0	2	0	1
gnl|UMD3.1|GK000010.2	1074627	C	T	0	4	0	1
gnl|UMD3.1|GK000010.2	1074631	A	G	2	2	0.5	0.5
gnl|UMD3.1|GK000010.2	1074632	A	G	2	2	0.5	0.5
gnl|UMD3.1|GK000010.2	1075072	T	G	0	2	0	1
gnl|UMD3.1|GK000010.2	1075230	T	C	2	2	0.5	0.5
gnl|UMD3.1|GK000010.2	1076465	A	G	6	2	0.75	0.25
gnl|UMD3.1|GK000010.2	1076488	A	G	6	2	0.75	0.25
gnl|UMD3.1|GK000010.2	1076584	A	G	2	2	0.5	0.5
gnl|UMD3.1|GK000010.2	1078805	A	G	2	3	0.4	0.6
gnl|UMD3.1|GK000010.2	1078865	T	C	6	3	0.666667	0.333333
gnl|UMD3.1|GK000010.2	1079227	C	T	6	2	0.75	0.25
gnl|UMD3.1|GK000010.2	1079825	G	A	9	2	0.818182	0.181818
gnl|UMD3.1|GK000010.2	1080534	T	G	3	2	0.6	0.4
gnl|UMD3.1|GK000010.2	1081652	G	T	6	2	0.75	0.25
gnl|UMD3.1|GK000010.2	1084234	A	C	2	4	0.333333	0.666667
gnl|UMD3.1|GK000010.2	1084357	G	A	2	2	0.5	0.5
gnl|UMD3.1|GK000010.2	1086912	T	A	1	1	0.5	0.5
gnl|UMD3.1|GK000010.2	1088241	C	T	3	3	0.5	0.5
gnl|UMD3.1|GK000010.2	1089449	G	C	1	3	0.25	0.75
gnl|UMD3.1|GK000010.2	1089497	T	C	10	13	0.434783	0.565217
gnl|UMD3.1|GK000010.2	1089851	A	T	1	2	0.333333	0.666667
gnl|UMD3.1|GK000010.2	1092369	A	G	36	34	0.514286	0.485714
gnl|UMD3.1|GK000010.2	1093739	A	G	131	119	0.524	0.476
gnl|UMD3.1|GK000010.2	1093835	A	C	110	127	0.464135	0.535865
gnl|UMD3.1|GK000010.2	1093876	C	T	132	177	0.427184	0.572816
gnl|UMD3.1|GK000010.2	1104102	G	A	7	8	0.466667	0.533333
gnl|UMD3.1|GK000010.2	1104295	T	C	10	4	0.714286	0.285714
gnl|UMD3.1|GK000010.2	1104306	C	T	14	4	0.777778	0.222222
gnl|UMD3.1|GK000010.2	1104953	A	C	3	11	0.214286	0.785714
gnl|UMD3.1|GK000010.2	1104981	T	C	10	2	0.833333	0.166667
gnl|UMD3.1|GK000010.2	1106628	T	G	4	5	0.444444	0.555556
gnl|UMD3.1|GK000010.2	1108174	A	G	2	8	0.2	0.8
gnl|UMD3.1|GK000010.2	1109225	C	G	2	4	0.333333	0.666667
gnl|UMD3.1|GK000010.2	1113027	G	A	0	3	0	1
gnl|UMD3.1|GK000010.2	1113696	G	T	3	2	0.6	0.4
gnl|UMD3.1|GK000010.2	1113697	G	T	6	2	0.75	0.25
gnl|UMD3.1|GK000010.2	1113698	G	T	4	2	0.666667	0.333333
gnl|UMD3.1|GK000010.2	1113699	G	T	6	2	0.75	0.25
gnl|UMD3.1|GK000010.2	1113806	G	T	1	1	0.5	0.5
gnl|UMD3.1|GK000010.2	1113818	G	T	1	2	0.333333	0.666667
gnl|UMD3.1|GK000010.2	1113822	G	T	1	2	0.333333	0.666667
gnl|UMD3.1|GK000010.2	1114729	G	A	1	4	0.2	0.8
gnl|UMD3.1|GK000010.2	1114762	G	A	1	4	0.2	0.8
gnl|UMD3.1|GK000010.2	1114889	C	T	3	2	0.6	0.4
gnl|UMD3.1|GK000010.2	1115810	C	G	8	2	0.8	0.2
gnl|UMD3.1|GK000010.2	1115836	T	C	1	8	0.111111	0.888889
gnl|UMD3.1|GK000010.2	1116637	A	C	0	2	0	1
gnl|UMD3.1|GK000010.2	1122573	C	T	0	31	0	1
gnl|UMD3.1|GK000010.2	1126617	A	G	2	2	0.5	0.5
gnl|UMD3.1|GK000010.2	1128371	G	A	5	2	0.714286	0.285714
gnl|UMD3.1|GK000010.2	1131205	G	A	0	4	0	1
gnl|UMD3.1|GK000010.2	1133046	C	T	2	2	0.5	0.5
gnl|UMD3.1|GK000010.2	1135706	A	G	4	2	0.666667	0.333333
gnl|UMD3.1|GK000010.2	1143067	G	A	0	2	0	1
gnl|UMD3.1|GK000010.2	1158458	T	A	4	2	0.666667	0.333333
gnl|UMD3.1|GK000010.2	1162679	G	A	0	2	0	1
gnl|UMD3.1|GK000010.2	1162826	A	T	1	2	0.333333	0.666667
gnl|UMD3.1|GK000010.2	1164065	G	T	3	2	0.6	0.4
gnl|UMD3.1|GK000010.2	1166578	A	T	2	2	0.5	0.5
gnl|UMD3.1|GK000010.2	1176893	G	A	4	2	0.666667	0.333333
gnl|UMD3.1|GK000010.2	1178234	C	G	1	3	0.25	0.75
gnl|UMD3.1|GK000010.2	1189053	C	A	1	2	0.333333	0.666667
gnl|UMD3.1|GK000010.2	1194377	G	A	0	2	0	1
gnl|UMD3.1|GK000010.2	1194518	T	A	0	4	0	1
gnl|UMD3.1|GK000010.2	1201007	T	A	3	2	0.6	0.4
gnl|UMD3.1|GK000010.2	1215965	C	A	0	1	0	1
gnl|UMD3.1|GK000010.2	1225935	G	A	3	3	0.5	0.5
gnl|UMD3.1|GK000010.2	1227030	T	A	0	2	0	1
gnl|UMD3.1|GK000010.2	1228277	T	C	0	11	0	1
gnl|UMD3.1|GK000010.2	1228714	G	T	8	5	0.615385	0.384615
gnl|UMD3.1|GK000010.2	1228753	C	A	11	5	0.6875	0.3125
gnl|UMD3.1|GK000010.2	1228820	A	T	0	12	0	1
gnl|UMD3.1|GK000010.2	1228823	A	C	1	11	0.0833333	0.916667
gnl|UMD3.1|GK000010.2	1228948	G	T	0	8	0	1
gnl|UMD3.1|GK000010.2	1228972	A	C	0	7	0	1
gnl|UMD3.1|GK000010.2	1230307	T	G	18	3	0.857143	0.142857
gnl|UMD3.1|GK000010.2	1230437	T	C	12	2	0.857143	0.142857
gnl|UMD3.1|GK000010.2	1230463	T	C	10	4	0.714286	0.285714
gnl|UMD3.1|GK000010.2	1230560	T	C	7	3	0.7	0.3
gnl|UMD3.1|GK000010.2	1230561	T	C	7	3	0.7	0.3
gnl|UMD3.1|GK000010.2	1231243	T	C	2	2	0.5	0.5
gnl|UMD3.1|GK000010.2	1232434	G	C	0	7	0	1
gnl|UMD3.1|GK000010.2	1232557	T	C	2	7	0.222222	0.777778
gnl|UMD3.1|GK000010.2	1232567	T	C	5	3	0.625	0.375
gnl|UMD3.1|GK000010.2	1232568	T	C	4	4	0.5	0.5
gnl|UMD3.1|GK000010.2	1232630	T	C	1	6	0.142857	0.857143
gnl|UMD3.1|GK000010.2	1232703	T	C	1	2	0.333333	0.666667
gnl|UMD3.1|GK000010.2	1233253	T	C	2	2	0.5	0.5
gnl|UMD3.1|GK000010.2	1233337	T	C	0	3	0	1
gnl|UMD3.1|GK000010.2	1233344	T	C	1	3	0.25	0.75
gnl|UMD3.1|GK000010.2	1236868	G	C	0	2	0	1
gnl|UMD3.1|GK000010.2	1237775	C	T	0	2	0	1
gnl|UMD3.1|GK000010.2	1239007	G	T	0	2	0	1
gnl|UMD3.1|GK000010.2	1242097	T	C	3	2	0.6	0.4
gnl|UMD3.1|GK000010.2	1250838	C	T	3	2	0.6	0.4
gnl|UMD3.1|GK000010.2	1254049	T	C	0	2	0	1
gnl|UMD3.1|GK000010.2	1254050	T	C	0	2	0	1
gnl|UMD3.1|GK000010.2	1254059	T	C	0	2	0	1
gnl|UMD3.1|GK000010.2	1254072	T	C	0	2	0	1
gnl|UMD3.1|GK000010.2	1254195	T	C	0	2	0	1
gnl|UMD3.1|GK000010.2	1254219	T	C	0	2	0	1
gnl|UMD3.1|GK000010.2	1254266	T	C	0	2	0	1
gnl|UMD3.1|GK000010.2	1254268	T	C	0	2	0	1
gnl|UMD3.1|GK000010.2	1254292	T	C	1	2	0.333333	0.666667
gnl|UMD3.1|GK000010.2	1254303	T	C	2	2	0.5	0.5
gnl|UMD3.1|GK000010.2	1287256	G	A	1	2	0.333333	0.666667
gnl|UMD3.1|GK000010.2	1363558	C	A	0	2	0	1
gnl|UMD3.1|GK000010.2	1393237	T	C	0	1	0	1
gnl|UMD3.1|GK000010.2	1432506	T	C	0	2	0	1
gnl|UMD3.1|GK000010.2	1432531	T	C	0	2	0	1
gnl|UMD3.1|GK000010.2	1467396	T	A	2	4	0.333333	0.666667
gnl|UMD3.1|GK000010.2	1470908	G	T	0	3	0	1
gnl|UMD3.1|GK000010.2	1471277	C	A	0	2	0	1
gnl|UMD3.1|GK000010.2	1471702	T	C	3	2	0.6	0.4
gnl|UMD3.1|GK000010.2	1471724	T	C	1	2	0.333333	0.666667
gnl|UMD3.1|GK000010.2	1474340	C	T	0	2	0	1
gnl|UMD3.1|GK000010.2	1475628	G	A	0	3	0	1
gnl|UMD3.1|GK000010.2	1475998	A	G	0	3	0	1
gnl|UMD3.1|GK000010.2	1479916	G	T	3	2	0.6	0.4
gnl|UMD3.1|GK000010.2	1482229	A	G	3	2	0.6	0.4
gnl|UMD3.1|GK000010.2	1483086	C	A	2	3	0.4	0.6
gnl|UMD3.1|GK000010.2	1483922	T	G	1	2	0.333333	0.666667
gnl|UMD3.1|GK000010.2	1505211	G	A	0	2	0	1
gnl|UMD3.1|GK000010.2	1506652	A	T	0	2	0	1
gnl|UMD3.1|GK000010.2	1506967	C	T	0	2	0	1
gnl|UMD3.1|GK000010.2	1521029	C	G	4	2	0.666667	0.333333
gnl|UMD3.1|GK000010.2	1521089	A	T	2	4	0.333333	0.666667
gnl|UMD3.1|GK000010.2	1524909	A	T	3	2	0.6	0.4
gnl|UMD3.1|GK000010.2	1529288	A	G	1	2	0.333333	0.666667
gnl|UMD3.1|GK000010.2	1529302	A	G	0	4	0	1
gnl|UMD3.1|GK000010.2	1529314	A	G	1	4	0.2	0.8
gnl|UMD3.1|GK000010.2	1529319	A	G	1	4	0.2	0.8
gnl|UMD3.1|GK000010.2	1529324	A	G	1	4	0.2	0.8
gnl|UMD3.1|GK000010.2	1529337	G	A	3	2	0.6	0.4
gnl|UMD3.1|GK000010.2	1529354	A	G	1	4	0.2	0.8
gnl|UMD3.1|GK000010.2	1529390	A	G	1	2	0.333333	0.666667
gnl|UMD3.1|GK000010.2	1529399	A	G	1	2	0.333333	0.666667
gnl|UMD3.1|GK000010.2	1533252	T	C	0	2	0	1
gnl|UMD3.1|GK000010.2	1537946	A	T	1	2	0.333333	0.666667
gnl|UMD3.1|GK000010.2	1540757	A	T	1	2	0.333333	0.666667
gnl|UMD3.1|GK000010.2	1547291	A	T	0	1	0	1
gnl|UMD3.1|GK000010.2	1555314	G	C	0	1	0	1
gnl|UMD3.1|GK000010.2	1565326	A	G	0	2	0	1
gnl|UMD3.1|GK000010.2	1570668	A	G	0	2	0	1
gnl|UMD3.1|GK000010.2	1571000	C	T	2	2	0.5	0.5
gnl|UMD3.1|GK000010.2	1575267	G	C	0	2	0	1
gnl|UMD3.1|GK000010.2	1583544	G	A	1	5	0.166667	0.833333
gnl|UMD3.1|GK000010.2	1588841	C	T	0	2	0	1
gnl|UMD3.1|GK000010.2	1610302	C	T	0	2	0	1
gnl|UMD3.1|GK000010.2	1610305	G	T	0	2	0	1
gnl|UMD3.1|GK000010.2	1613239	T	C	1	2	0.333333	0.666667
gnl|UMD3.1|GK000010.2	1617799	T	C	0	2	0	1
gnl|UMD3.1|GK000010.2	1622307	T	C	1	3	0.25	0.75
gnl|UMD3.1|GK000010.2	1623064	A	G	1	3	0.25	0.75
gnl|UMD3.1|GK000010.2	1623075	A	G	1	2	0.333333	0.666667
gnl|UMD3.1|GK000010.2	1623082	C	G	0	3	0	1
gnl|UMD3.1|GK000010.2	1629994	C	T	0	2	0	1
gnl|UMD3.1|GK000010.2	1638148	A	G	0	2	0	1
gnl|UMD3.1|GK000010.2	1638168	A	G	0	2	0	1
gnl|UMD3.1|GK000010.2	1644797	T	C	5	2	0.714286	0.285714
gnl|UMD3.1|GK000010.2	1653829	T	A	0	2	0	1
gnl|UMD3.1|GK000010.2	1656358	C	T	0	2	0	1
gnl|UMD3.1|GK000010.2	1661527	T	G	1	3	0.25	0.75
gnl|UMD3.1|GK000010.2	1661912	A	G	0	2	0	1
gnl|UMD3.1|GK000010.2	1666320	G	C	0	3	0	1
gnl|UMD3.1|GK000010.2	1670184	T	A	1	2	0.333333	0.666667
gnl|UMD3.1|GK000010.2	1675314	T	G	0	2	0	1
gnl|UMD3.1|GK000010.2	1676721	T	A	0	1	0	1
gnl|UMD3.1|GK000010.2	1681409	T	A	4	2	0.666667	0.333333
gnl|UMD3.1|GK000010.2	1681781	A	G	2	2	0.5	0.5
gnl|UMD3.1|GK000010.2	1683514	A	G	0	4	0	1
gnl|UMD3.1|GK000010.2	1686260	T	C	4	2	0.666667	0.333333
gnl|UMD3.1|GK000010.2	1688218	G	A	1	2	0.333333	0.666667
gnl|UMD3.1|GK000010.2	1690540	G	A	4	2	0.666667	0.333333
gnl|UMD3.1|GK000010.2	1691050	A	G	1	2	0.333333	0.666667
gnl|UMD3.1|GK000010.2	1691061	A	G	1	2	0.333333	0.666667
gnl|UMD3.1|GK000010.2	1691499	C	A	5	2	0.714286	0.285714
gnl|UMD3.1|GK000010.2	1691832	T	A	4	2	0.666667	0.333333
gnl|UMD3.1|GK000010.2	1692413	T	A	2	2	0.5	0.5
gnl|UMD3.1|GK000010.2	1696132	T	C	2	2	0.5	0.5
gnl|UMD3.1|GK000010.2	1696450	T	A	1	2	0.333333	0.666667
gnl|UMD3.1|GK000010.2	1697150	A	T	2	2	0.5	0.5
gnl|UMD3.1|GK000010.2	1697154	T	C	1	2	0.333333	0.666667
gnl|UMD3.1|GK000010.2	1704877	G	T	0	2	0	1
gnl|UMD3.1|GK000010.2	1712868	T	A	3	5	0.375	0.625
gnl|UMD3.1|GK000010.2	1716035	T	C	12	3	0.8	0.2
gnl|UMD3.1|GK000010.2	1716385	T	C	9	7	0.5625	0.4375
gnl|UMD3.1|GK000010.2	1716681	A	T	6	11	0.352941	0.647059
gnl|UMD3.1|GK000010.2	1717908	T	C	6	7	0.461538	0.538462
gnl|UMD3.1|GK000010.2	1718135	C	T	7	7	0.5	0.5
gnl|UMD3.1|GK000010.2	1718391	A	G	5	2	0.714286	0.285714
gnl|UMD3.1|GK000010.2	1720449	G	C	6	2	0.75	0.25
gnl|UMD3.1|GK000010.2	1720676	C	T	5	2	0.714286	0.285714
gnl|UMD3.1|GK000010.2	1724142	C	T	8	2	0.8	0.2
gnl|UMD3.1|GK000010.2	1725461	G	A	1	2	0.333333	0.666667
gnl|UMD3.1|GK000010.2	1726143	T	C	0	5	0	1
gnl|UMD3.1|GK000010.2	1727225	C	A	2	2	0.5	0.5
gnl|UMD3.1|GK000010.2	1727242	G	A	0	2	0	1
gnl|UMD3.1|GK000010.2	1727262	A	T	2	3	0.4	0.6
gnl|UMD3.1|GK000010.2	1727988	A	G	2	9	0.181818	0.818182
gnl|UMD3.1|GK000010.2	1729208	G	A	0	5	0	1
gnl|UMD3.1|GK000010.2	1729210	G	A	3	2	0.6	0.4
gnl|UMD3.1|GK000010.2	1729452	C	A	3	5	0.375	0.625
gnl|UMD3.1|GK000010.2	1732862	C	T	0	2	0	1
gnl|UMD3.1|GK000010.2	1748848	A	G	0	3	0	1
gnl|UMD3.1|GK000010.2	1748854	A	G	1	2	0.333333	0.666667
gnl|UMD3.1|GK000010.2	1748946	A	G	1	2	0.333333	0.666667
gnl|UMD3.1|GK000010.2	1748949	A	G	1	2	0.333333	0.666667
gnl|UMD3.1|GK000010.2	1750588	A	G	0	2	0	1
gnl|UMD3.1|GK000010.2	1752880	C	A	2	2	0.5	0.5
gnl|UMD3.1|GK000010.2	1753176	C	A	2	2	0.5	0.5
gnl|UMD3.1|GK000010.2	1758213	A	G	1	2	0.333333	0.666667
gnl|UMD3.1|GK000010.2	1758845	C	T	2	2	0.5	0.5
gnl|UMD3.1|GK000010.2	1761001	C	T	8	11	0.421053	0.578947
gnl|UMD3.1|GK000010.2	1761240	T	G	7	6	0.538462	0.461538
gnl|UMD3.1|GK000010.2	1761978	T	C	0	2	0	1
gnl|UMD3.1|GK000010.2	1762039	T	G	0	2	0	1
gnl|UMD3.1|GK000010.2	1763999	C	T	43	73	0.37069	0.62931
gnl|UMD3.1|GK000010.2	1764298	A	T	8	8	0.5	0.5
gnl|UMD3.1|GK000010.2	1769269	T	C	0	3	0	1
gnl|UMD3.1|GK000010.2	1769371	A	G	0	3	0	1
gnl|UMD3.1|GK000010.2	1769381	A	G	0	3	0	1
gnl|UMD3.1|GK000010.2	1769417	A	G	0	3	0	1
gnl|UMD3.1|GK000010.2	1769428	A	G	0	3	0	1
gnl|UMD3.1|GK000010.2	1769433	A	G	0	3	0	1
gnl|UMD3.1|GK000010.2	1769448	G	T	0	3	0	1
gnl|UMD3.1|GK000010.2	1783418	G	T	0	2	0	1
gnl|UMD3.1|GK000010.2	1912134	G	A	0	2	0	1
gnl|UMD3.1|GK000010.2	1986138	A	G	0	2	0	1
gnl|UMD3.1|GK000010.2	1986139	A	G	0	2	0	1
gnl|UMD3.1|GK000010.2	1986144	A	G	0	2	0	1
gnl|UMD3.1|GK000010.2	2067848	A	G	0	10	0	1
gnl|UMD3.1|GK000010.2	2067863	A	C	0	14	0	1
gnl|UMD3.1|GK000010.2	2067897	C	A	0	19	0	1
gnl|UMD3.1|GK000010.2	2067911	C	T	0	23	0	1
gnl|UMD3.1|GK000010.2	2067926	T	C	0	25	0	1
gnl|UMD3.1|GK000010.2	2067962	A	G	0	27	0	1
gnl|UMD3.1|GK000010.2	2067974	T	C	0	29	0	1
gnl|UMD3.1|GK000010.2	2068004	A	G	0	25	0	1
gnl|UMD3.1|GK000010.2	2068034	T	C	0	24	0	1
gnl|UMD3.1|GK000010.2	2068035	A	T	0	21	0	1
gnl|UMD3.1|GK000010.2	2068064	G	A	0	20	0	1
gnl|UMD3.1|GK000010.2	2068067	C	G	0	21	0	1
gnl|UMD3.1|GK000010.2	2068084	G	T	0	20	0	1
gnl|UMD3.1|GK000010.2	2068085	A	G	0	21	0	1
gnl|UMD3.1|GK000010.2	2068111	G	C	0	16	0	1
gnl|UMD3.1|GK000010.2	2068114	A	T	0	17	0	1
gnl|UMD3.1|GK000010.2	2068137	C	T	0	13	0	1
gnl|UMD3.1|GK000010.2	2068166	G	T	0	6	0	1
gnl|UMD3.1|GK000010.2	2068169	C	T	0	5	0	1
gnl|UMD3.1|GK000010.2	2068174	A	G	0	6	0	1
gnl|UMD3.1|GK000010.2	2068181	C	T	0	6	0	1
gnl|UMD3.1|GK000010.2	2068200	G	T	0	3	0	1
gnl|UMD3.1|GK000010.2	2068204	C	G	0	2	0	1
gnl|UMD3.1|GK000010.2	2068229	C	A	0	3	0	1
gnl|UMD3.1|GK000010.2	2068247	T	C	0	3	0	1
gnl|UMD3.1|GK000010.2	2068282	T	C	0	5	0	1
gnl|UMD3.1|GK000010.2	2068290	C	T	0	6	0	1
gnl|UMD3.1|GK000010.2	2068293	G	T	0	6	0	1
gnl|UMD3.1|GK000010.2	2068299	A	G	0	5	0	1
gnl|UMD3.1|GK000010.2	2068325	T	A	0	7	0	1
gnl|UMD3.1|GK000010.2	2068326	G	A	0	7	0	1
gnl|UMD3.1|GK000010.2	2068330	C	T	0	7	0	1
gnl|UMD3.1|GK000010.2	2068352	A	C	0	10	0	1
gnl|UMD3.1|GK000010.2	2068411	T	C	0	15	0	1
gnl|UMD3.1|GK000010.2	2068412	G	T	0	14	0	1
gnl|UMD3.1|GK000010.2	2068421	T	C	0	15	0	1
gnl|UMD3.1|GK000010.2	2068430	C	A	0	15	0	1
gnl|UMD3.1|GK000010.2	2068431	G	A	0	16	0	1
gnl|UMD3.1|GK000010.2	2068454	G	A	0	20	0	1
gnl|UMD3.1|GK000010.2	2068462	G	T	0	17	0	1
gnl|UMD3.1|GK000010.2	2068464	C	A	0	17	0	1
gnl|UMD3.1|GK000010.2	2166830	A	T	1	2	0.333333	0.666667
gnl|UMD3.1|GK000010.2	2168982	A	C	0	4	0	1
gnl|UMD3.1|GK000010.2	2176753	C	A	2	2	0.5	0.5
gnl|UMD3.1|GK000010.2	2176760	C	A	1	2	0.333333	0.666667
gnl|UMD3.1|GK000010.2	2182627	A	T	5	2	0.714286	0.285714
gnl|UMD3.1|GK000010.2	2189550	C	T	0	2	0	1
gnl|UMD3.1|GK000010.2	2190308	T	A	1	3	0.25	0.75
gnl|UMD3.1|GK000010.2	2193006	T	A	28	17	0.622222	0.377778
gnl|UMD3.1|GK000010.2	2193124	A	C	10	2	0.833333	0.166667
gnl|UMD3.1|GK000010.2	2211087	G	A	0	2	0	1
gnl|UMD3.1|GK000010.2	2217328	A	G	0	2	0	1
gnl|UMD3.1|GK000010.2	2217342	A	G	0	2	0	1
gnl|UMD3.1|GK000010.2	2217393	A	G	0	2	0	1
gnl|UMD3.1|GK000010.2	2217401	A	G	0	2	0	1
gnl|UMD3.1|GK000010.2	2217415	A	G	0	2	0	1
gnl|UMD3.1|GK000010.2	2217431	A	G	0	1	0	1
gnl|UMD3.1|GK000010.2	2228359	T	C	2	2	0.5	0.5
gnl|UMD3.1|GK000010.2	2242692	T	C	0	2	0	1
gnl|UMD3.1|GK000010.2	2290726	C	T	0	2	0	1
gnl|UMD3.1|GK000010.2	2364041	C	A	0	1	0	1
gnl|UMD3.1|GK000010.2	2364096	C	A	4	2	0.666667	0.333333
gnl|UMD3.1|GK000010.2	2364140	G	A	2	2	0.5	0.5
gnl|UMD3.1|GK000010.2	2365542	A	G	0	8	0	1
gnl|UMD3.1|GK000010.2	2365546	A	G	2	6	0.25	0.75
gnl|UMD3.1|GK000010.2	2365586	A	G	3	3	0.5	0.5
gnl|UMD3.1|GK000010.2	2365600	A	G	0	1	0	1
gnl|UMD3.1|GK000010.2	2366541	C	T	0	3	0	1
gnl|UMD3.1|GK000010.2	2366680	C	A	6	4	0.6	0.4
gnl|UMD3.1|GK000010.2	2366910	G	T	2	2	0.5	0.5
gnl|UMD3.1|GK000010.2	2369816	A	G	2	2	0.5	0.5
gnl|UMD3.1|GK000010.2	2370339	C	T	6	2	0.75	0.25
gnl|UMD3.1|GK000010.2	2371883	T	A	1	2	0.333333	0.666667
gnl|UMD3.1|GK000010.2	2374884	C	T	4	2	0.666667	0.333333
gnl|UMD3.1|GK000010.2	2376933	G	T	1	2	0.333333	0.666667
gnl|UMD3.1|GK000010.2	2381898	A	G	1	2	0.333333	0.666667
gnl|UMD3.1|GK000010.2	2388238	A	T	3	2	0.6	0.4
gnl|UMD3.1|GK000010.2	2392788	G	T	3	3	0.5	0.5
gnl|UMD3.1|GK000010.2	2392819	G	T	3	2	0.6	0.4
gnl|UMD3.1|GK000010.2	2393012	T	A	6	2	0.75	0.25
gnl|UMD3.1|GK000010.2	2393166	T	C	6	2	0.75	0.25
gnl|UMD3.1|GK000010.2	2402926	C	T	0	2	0	1
gnl|UMD3.1|GK000010.2	2408994	A	G	6	2	0.75	0.25
gnl|UMD3.1|GK000010.2	2412831	C	T	0	2	0	1
gnl|UMD3.1|GK000010.2	2414216	T	C	9	2	0.818182	0.181818
gnl|UMD3.1|GK000010.2	2421791	C	T	1	2	0.333333	0.666667
gnl|UMD3.1|GK000010.2	2431009	A	G	4	2	0.666667	0.333333
gnl|UMD3.1|GK000010.2	2431015	A	G	4	2	0.666667	0.333333
gnl|UMD3.1|GK000010.2	2431016	A	G	4	2	0.666667	0.333333
gnl|UMD3.1|GK000010.2	2431957	T	C	0	2	0	1
gnl|UMD3.1|GK000010.2	2432061	A	C	1	3	0.25	0.75
gnl|UMD3.1|GK000010.2	2432869	G	A	0	2	0	1
gnl|UMD3.1|GK000010.2	2434362	T	C	23	18	0.560976	0.439024
gnl|UMD3.1|GK000010.2	2434420	G	T	31	13	0.704545	0.295455
gnl|UMD3.1|GK000010.2	2434425	G	T	37	15	0.711538	0.288462
gnl|UMD3.1|GK000010.2	2434455	G	A	46	15	0.754098	0.245902
gnl|UMD3.1|GK000010.2	2509261	G	A	0	10	0	1
gnl|UMD3.1|GK000010.2	2598390	A	G	0	1	0	1
gnl|UMD3.1|GK000010.2	2769961	T	C	0	2	0	1
gnl|UMD3.1|GK000010.2	2770037	G	A	0	2	0	1
gnl|UMD3.1|GK000010.2	2770057	C	T	0	2	0	1
gnl|UMD3.1|GK000010.2	2876649	A	C	0	3	0	1
gnl|UMD3.1|GK000010.2	2877220	T	G	1	2	0.333333	0.666667
gnl|UMD3.1|GK000010.2	2889571	A	G	1	1	0.5	0.5
gnl|UMD3.1|GK000010.2	2889617	A	G	0	2	0	1
gnl|UMD3.1|GK000010.2	2915305	G	A	0	4	0	1
gnl|UMD3.1|GK000010.2	2919655	T	C	0	3	0	1
gnl|UMD3.1|GK000010.2	2919656	T	A	0	3	0	1
gnl|UMD3.1|GK000010.2	2919762	G	T	2	2	0.5	0.5
gnl|UMD3.1|GK000010.2	2919775	G	T	2	2	0.5	0.5
gnl|UMD3.1|GK000010.2	2927189	A	G	0	3	0	1
gnl|UMD3.1|GK000010.2	2927201	A	C	0	3	0	1
gnl|UMD3.1|GK000010.2	2927226	T	C	2	2	0.5	0.5
gnl|UMD3.1|GK000010.2	2927323	G	A	1	2	0.333333	0.666667
gnl|UMD3.1|GK000010.2	2929215	C	A	0	2	0	1
gnl|UMD3.1|GK000010.2	2929236	T	G	0	1	0	1
gnl|UMD3.1|GK000010.2	2938547	C	T	0	2	0	1
gnl|UMD3.1|GK000010.2	2959616	A	G	0	2	0	1
gnl|UMD3.1|GK000010.2	3023350	A	C	2	2	0.5	0.5
gnl|UMD3.1|GK000010.2	3030664	G	T	8	3	0.727273	0.272727
gnl|UMD3.1|GK000010.2	3030676	G	T	7	3	0.7	0.3
gnl|UMD3.1|GK000010.2	3030680	G	T	7	5	0.583333	0.416667
gnl|UMD3.1|GK000010.2	3030713	G	T	6	2	0.75	0.25
gnl|UMD3.1|GK000010.2	3030722	G	T	4	3	0.571429	0.428571
gnl|UMD3.1|GK000010.2	3039539	T	G	1	2	0.333333	0.666667
gnl|UMD3.1|GK000010.2	3048395	A	G	5	2	0.714286	0.285714
gnl|UMD3.1|GK000010.2	3049935	G	T	4	2	0.666667	0.333333
gnl|UMD3.1|GK000010.2	3049973	C	A	2	2	0.5	0.5
gnl|UMD3.1|GK000010.2	3052227	A	G	0	2	0	1
gnl|UMD3.1|GK000010.2	3052248	A	G	1	2	0.333333	0.666667
gnl|UMD3.1|GK000010.2	3052287	G	C	1	2	0.333333	0.666667
gnl|UMD3.1|GK000010.2	3052870	C	A	0	4	0	1
gnl|UMD3.1|GK000010.2	3060232	A	G	0	2	0	1
gnl|UMD3.1|GK000010.2	3075173	A	G	0	2	0	1
gnl|UMD3.1|GK000010.2	3083479	A	G	0	4	0	1
gnl|UMD3.1|GK000010.2	3083481	A	G	0	4	0	1
gnl|UMD3.1|GK000010.2	3083611	G	C	0	2	0	1
gnl|UMD3.1|GK000010.2	3083637	C	T	0	2	0	1
gnl|UMD3.1|GK000010.2	3088273	C	A	4	2	0.666667	0.333333
gnl|UMD3.1|GK000010.2	3090509	A	G	2	2	0.5	0.5
gnl|UMD3.1|GK000010.2	3090529	A	G	2	2	0.5	0.5
gnl|UMD3.1|GK000010.2	3090553	A	G	3	2	0.6	0.4
gnl|UMD3.1|GK000010.2	3090564	A	G	4	2	0.666667	0.333333
gnl|UMD3.1|GK000010.2	3090566	A	G	4	2	0.666667	0.333333
gnl|UMD3.1|GK000010.2	3091030	C	A	2	2	0.5	0.5
gnl|UMD3.1|GK000010.2	3098569	A	G	1	2	0.333333	0.666667
gnl|UMD3.1|GK000010.2	3111098	T	C	1	2	0.333333	0.666667
gnl|UMD3.1|GK000010.2	3134637	A	G	0	2	0	1
gnl|UMD3.1|GK000010.2	3134641	A	G	0	2	0	1
gnl|UMD3.1|GK000010.2	3140871	A	G	0	2	0	1
gnl|UMD3.1|GK000010.2	3140894	A	G	0	2	0	1
gnl|UMD3.1|GK000010.2	3140926	A	G	0	2	0	1
gnl|UMD3.1|GK000010.2	3150090	A	G	0	2	0	1
gnl|UMD3.1|GK000010.2	3151651	C	T	0	2	0	1
gnl|UMD3.1|GK000010.2	3158806	A	G	0	2	0	1
gnl|UMD3.1|GK000010.2	3158835	G	A	0	1	0	1
gnl|UMD3.1|GK000010.2	3161533	G	A	0	1	0	1
gnl|UMD3.1|GK000010.2	3164661	G	T	0	2	0	1
gnl|UMD3.1|GK000010.2	3173622	T	C	2	3	0.4	0.6
gnl|UMD3.1|GK000010.2	3173629	A	G	3	2	0.6	0.4
gnl|UMD3.1|GK000010.2	3173632	T	C	2	3	0.4	0.6
gnl|UMD3.1|GK000010.2	3173694	T	C	4	2	0.666667	0.333333
gnl|UMD3.1|GK000010.2	3173713	A	G	3	2	0.6	0.4
gnl|UMD3.1|GK000010.2	3174806	T	C	0	2	0	1
gnl|UMD3.1|GK000010.2	3193467	T	C	0	2	0	1
gnl|UMD3.1|GK000010.2	3195816	G	A	2	2	0.5	0.5
gnl|UMD3.1|GK000010.2	3203141	G	A	0	2	0	1
gnl|UMD3.1|GK000010.2	3204881	C	A	0	2	0	1
gnl|UMD3.1|GK000010.2	3205497	T	G	1	2	0.333333	0.666667
gnl|UMD3.1|GK000010.2	3207259	T	C	0	2	0	1
gnl|UMD3.1|GK000010.2	3207270	C	A	0	4	0	1
gnl|UMD3.1|GK000010.2	3207295	A	C	0	5	0	1
gnl|UMD3.1|GK000010.2	3232305	G	T	1	2	0.333333	0.666667
gnl|UMD3.1|GK000010.2	3234471	G	T	0	2	0	1
gnl|UMD3.1|GK000010.2	3234493	C	T	0	2	0	1
gnl|UMD3.1|GK000010.2	3234667	C	T	0	3	0	1
gnl|UMD3.1|GK000010.2	3234753	C	T	0	2	0	1
gnl|UMD3.1|GK000010.2	3238428	A	G	0	2	0	1
gnl|UMD3.1|GK000010.2	3250129	A	T	0	2	0	1
gnl|UMD3.1|GK000010.2	3250131	A	T	0	2	0	1
gnl|UMD3.1|GK000010.2	3250133	G	T	0	1	0	1
gnl|UMD3.1|GK000010.2	3255682	C	A	3	2	0.6	0.4
gnl|UMD3.1|GK000010.2	3265694	C	T	0	2	0	1
gnl|UMD3.1|GK000010.2	3265708	A	G	0	2	0	1
gnl|UMD3.1|GK000010.2	3267112	A	C	0	2	0	1
gnl|UMD3.1|GK000010.2	3267121	A	G	0	2	0	1
gnl|UMD3.1|GK000010.2	3273830	T	G	0	2	0	1
gnl|UMD3.1|GK000010.2	3278086	C	T	0	2	0	1
gnl|UMD3.1|GK000010.2	3278695	G	A	0	2	0	1
gnl|UMD3.1|GK000010.2	3280590	A	C	1	2	0.333333	0.666667
gnl|UMD3.1|GK000010.2	3281422	C	G	0	3	0	1
gnl|UMD3.1|GK000010.2	3281435	C	T	1	3	0.25	0.75
gnl|UMD3.1|GK000010.2	3295263	G	A	3	2	0.6	0.4
gnl|UMD3.1|GK000010.2	3296745	A	G	2	4	0.333333	0.666667
gnl|UMD3.1|GK000010.2	3298861	C	T	1	2	0.333333	0.666667
gnl|UMD3.1|GK000010.2	3309640	C	T	0	2	0	1
gnl|UMD3.1|GK000010.2	3309681	T	C	0	2	0	1
gnl|UMD3.1|GK000010.2	3309688	G	T	0	2	0	1
gnl|UMD3.1|GK000010.2	3314304	G	A	1	1	0.5	0.5
gnl|UMD3.1|GK000010.2	3320411	T	G	0	2	0	1
gnl|UMD3.1|GK000010.2	3339748	T	G	0	2	0	1
gnl|UMD3.1|GK000010.2	3339809	G	C	0	2	0	1
gnl|UMD3.1|GK000010.2	3339898	A	G	0	2	0	1
gnl|UMD3.1|GK000010.2	3358018	G	A	0	2	0	1
gnl|UMD3.1|GK000010.2	3359840	C	T	1	3	0.25	0.75
gnl|UMD3.1|GK000010.2	3362069	A	G	0	2	0	1
gnl|UMD3.1|GK000010.2	3367273	G	T	0	3	0	1
gnl|UMD3.1|GK000010.2	3373764	C	T	0	2	0	1
gnl|UMD3.1|GK000010.2	3586034	A	G	0	2	0	1
gnl|UMD3.1|GK000010.2	3586052	G	A	0	3	0	1
gnl|UMD3.1|GK000010.2	3586134	T	C	0	12	0	1
gnl|UMD3.1|GK000010.2	3586152	T	C	0	13	0	1
gnl|UMD3.1|GK000010.2	3586206	C	G	0	22	0	1
gnl|UMD3.1|GK000010.2	3586250	A	G	0	27	0	1
gnl|UMD3.1|GK000010.2	3586449	G	A	0	3	0	1
gnl|UMD3.1|GK000010.2	3586541	A	C	0	3	0	1
gnl|UMD3.1|GK000010.2	3817525	C	T	0	2	0	1
gnl|UMD3.1|GK000010.2	3920908	A	G	2	7	0.222222	0.777778
gnl|UMD3.1|GK000010.2	3921155	A	G	0	2	0	1
gnl|UMD3.1|GK000010.2	3924097	G	C	0	2	0	1
gnl|UMD3.1|GK000010.2	3924107	T	C	0	2	0	1
gnl|UMD3.1|GK000010.2	3935489	T	C	0	2	0	1
gnl|UMD3.1|GK000010.2	3947263	C	T	0	2	0	1
gnl|UMD3.1|GK000010.2	3947341	C	T	0	2	0	1
gnl|UMD3.1|GK000010.2	3948313	T	A	2	2	0.5	0.5
gnl|UMD3.1|GK000010.2	3948331	T	A	1	2	0.333333	0.666667
gnl|UMD3.1|GK000010.2	3948369	A	T	0	2	0	1
gnl|UMD3.1|GK000010.2	3958405	G	T	1	2	0.333333	0.666667
gnl|UMD3.1|GK000010.2	3987913	G	A	0	2	0	1
gnl|UMD3.1|GK000010.2	3991316	A	G	0	2	0	1
gnl|UMD3.1|GK000010.2	3991351	A	G	0	2	0	1
gnl|UMD3.1|GK000010.2	3991357	C	G	0	2	0	1
gnl|UMD3.1|GK000010.2	3991907	G	A	0	2	0	1
gnl|UMD3.1|GK000010.2	3992969	T	C	2	2	0.5	0.5
gnl|UMD3.1|GK000010.2	3992973	A	G	2	3	0.4	0.6
gnl|UMD3.1|GK000010.2	3993246	C	A	3	2	0.6	0.4
gnl|UMD3.1|GK000010.2	3993612	T	C	1	3	0.25	0.75
gnl|UMD3.1|GK000010.2	3994582	T	C	1	2	0.333333	0.666667
gnl|UMD3.1|GK000010.2	3995878	A	G	0	2	0	1
gnl|UMD3.1|GK000010.2	3996007	C	T	8	3	0.727273	0.272727
gnl|UMD3.1|GK000010.2	3996672	G	T	0	1	0	1
gnl|UMD3.1|GK000010.2	3996759	T	C	2	2	0.5	0.5
gnl|UMD3.1|GK000010.2	3997024	A	T	2	2	0.5	0.5
gnl|UMD3.1|GK000010.2	3997043	A	G	1	3	0.25	0.75
gnl|UMD3.1|GK000010.2	3998006	T	C	6	5	0.545455	0.454545
gnl|UMD3.1|GK000010.2	4000989	G	T	0	3	0	1
gnl|UMD3.1|GK000010.2	4002346	A	T	3	2	0.6	0.4
gnl|UMD3.1|GK000010.2	4002536	T	A	0	2	0	1
gnl|UMD3.1|GK000010.2	4002540	G	A	0	2	0	1
gnl|UMD3.1|GK000010.2	4002544	G	A	0	2	0	1
gnl|UMD3.1|GK000010.2	4002553	G	A	0	2	0	1
gnl|UMD3.1|GK000010.2	4003698	A	G	0	3	0	1
gnl|UMD3.1|GK000010.2	4004775	G	A	0	2	0	1
gnl|UMD3.1|GK000010.2	4015609	T	C	5	2	0.714286	0.285714
gnl|UMD3.1|GK000010.2	4015620	A	G	1	6	0.142857	0.857143
gnl|UMD3.1|GK000010.2	4017816	C	T	0	2	0	1
gnl|UMD3.1|GK000010.2	4021287	G	A	5	4	0.555556	0.444444
gnl|UMD3.1|GK000010.2	4022490	C	T	1	2	0.333333	0.666667
gnl|UMD3.1|GK000010.2	4022843	A	G	0	2	0	1
gnl|UMD3.1|GK000010.2	4024121	C	T	3	2	0.6	0.4
gnl|UMD3.1|GK000010.2	4024140	C	G	3	2	0.6	0.4
gnl|UMD3.1|GK000010.2	4025649	C	T	0	2	0	1
gnl|UMD3.1|GK000010.2	4026432	T	C	1	2	0.333333	0.666667
gnl|UMD3.1|GK000010.2	4026445	T	C	1	2	0.333333	0.666667
gnl|UMD3.1|GK000010.2	4026523	A	G	0	5	0	1
gnl|UMD3.1|GK000010.2	4026609	T	C	7	2	0.777778	0.222222
gnl|UMD3.1|GK000010.2	4026611	T	C	7	2	0.777778	0.222222
gnl|UMD3.1|GK000010.2	4027292	G	T	6	2	0.75	0.25
gnl|UMD3.1|GK000010.2	4028519	T	C	1	2	0.333333	0.666667
gnl|UMD3.1|GK000010.2	4029328	A	G	3	4	0.428571	0.571429
gnl|UMD3.1|GK000010.2	4029330	T	C	2	4	0.333333	0.666667
gnl|UMD3.1|GK000010.2	4029362	G	C	6	6	0.5	0.5
gnl|UMD3.1|GK000010.2	4029413	C	G	8	5	0.615385	0.384615
gnl|UMD3.1|GK000010.2	4029738	C	G	2	3	0.4	0.6
gnl|UMD3.1|GK000010.2	4030578	G	A	1	2	0.333333	0.666667
gnl|UMD3.1|GK000010.2	4030738	C	G	2	3	0.4	0.6
gnl|UMD3.1|GK000010.2	4030743	T	C	3	2	0.6	0.4
gnl|UMD3.1|GK000010.2	4030980	C	G	0	2	0	1
gnl|UMD3.1|GK000010.2	4031715	C	G	1	6	0.142857	0.857143
gnl|UMD3.1|GK000010.2	4031776	G	A	1	6	0.142857	0.857143
gnl|UMD3.1|GK000010.2	4031954	G	A	1	3	0.25	0.75
gnl|UMD3.1|GK000010.2	4032076	T	C	1	5	0.166667	0.833333
gnl|UMD3.1|GK000010.2	4032124	T	C	0	3	0	1
gnl|UMD3.1|GK000010.2	4032238	T	C	1	2	0.333333	0.666667
gnl|UMD3.1|GK000010.2	4032248	T	C	1	2	0.333333	0.666667
gnl|UMD3.1|GK000010.2	4032281	C	T	3	2	0.6	0.4
gnl|UMD3.1|GK000010.2	4032850	G	A	2	2	0.5	0.5
gnl|UMD3.1|GK000010.2	4032859	A	G	2	2	0.5	0.5
gnl|UMD3.1|GK000010.2	4032977	T	C	1	4	0.2	0.8
gnl|UMD3.1|GK000010.2	4033011	C	T	1	2	0.333333	0.666667
gnl|UMD3.1|GK000010.2	4033629	T	C	0	2	0	1
gnl|UMD3.1|GK000010.2	4033637	T	C	0	2	0	1
gnl|UMD3.1|GK000010.2	4034302	C	T	0	3	0	1
gnl|UMD3.1|GK000010.2	4034768	G	C	4	2	0.666667	0.333333
gnl|UMD3.1|GK000010.2	4034849	T	A	4	2	0.666667	0.333333
gnl|UMD3.1|GK000010.2	4034898	C	T	1	4	0.2	0.8
gnl|UMD3.1|GK000010.2	4035181	A	G	0	2	0	1
gnl|UMD3.1|GK000010.2	4036110	A	G	0	5	0	1
gnl|UMD3.1|GK000010.2	4036402	G	A	11	4	0.733333	0.266667
gnl|UMD3.1|GK000010.2	4036454	T	C	3	11	0.214286	0.785714
gnl|UMD3.1|GK000010.2	4037465	G	C	0	3	0	1
gnl|UMD3.1|GK000010.2	4037591	C	A	2	2	0.5	0.5
gnl|UMD3.1|GK000010.2	4039938	A	C	3	2	0.6	0.4
gnl|UMD3.1|GK000010.2	4040028	A	G	3	2	0.6	0.4
gnl|UMD3.1|GK000010.2	4041020	A	G	0	2	0	1
gnl|UMD3.1|GK000010.2	4041674	G	C	0	2	0	1
gnl|UMD3.1|GK000010.2	4045704	T	C	0	2	0	1
gnl|UMD3.1|GK000010.2	4045711	T	C	0	2	0	1
gnl|UMD3.1|GK000010.2	4045712	T	C	0	2	0	1
gnl|UMD3.1|GK000010.2	4045715	T	C	0	2	0	1
gnl|UMD3.1|GK000010.2	4045766	T	C	0	2	0	1
gnl|UMD3.1|GK000010.2	4046011	T	C	0	2	0	1
gnl|UMD3.1|GK000010.2	4046047	T	C	0	2	0	1
gnl|UMD3.1|GK000010.2	4046920	T	C	0	2	0	1
gnl|UMD3.1|GK000010.2	4054458	A	C	0	2	0	1
gnl|UMD3.1|GK000010.2	4056197	G	T	0	31	0	1
gnl|UMD3.1|GK000010.2	4059326	A	C	6	7	0.461538	0.538462
gnl|UMD3.1|GK000010.2	4059542	C	T	1	5	0.166667	0.833333
gnl|UMD3.1|GK000010.2	4060054	A	G	0	3	0	1
gnl|UMD3.1|GK000010.2	4060125	C	T	3	3	0.5	0.5
gnl|UMD3.1|GK000010.2	4060270	T	C	3	4	0.428571	0.571429
gnl|UMD3.1|GK000010.2	4060576	A	G	0	4	0	1
gnl|UMD3.1|GK000010.2	4061978	C	A	2	2	0.5	0.5
gnl|UMD3.1|GK000010.2	4062125	C	T	3	3	0.5	0.5
gnl|UMD3.1|GK000010.2	4063128	C	A	5	4	0.555556	0.444444
gnl|UMD3.1|GK000010.2	4064454	G	A	3	2	0.6	0.4
gnl|UMD3.1|GK000010.2	4066565	G	A	6	2	0.75	0.25
gnl|UMD3.1|GK000010.2	4066581	G	T	6	2	0.75	0.25
gnl|UMD3.1|GK000010.2	4068106	C	T	0	3	0	1
gnl|UMD3.1|GK000010.2	4068893	T	C	0	4	0	1
gnl|UMD3.1|GK000010.2	4068896	T	C	1	2	0.333333	0.666667
gnl|UMD3.1|GK000010.2	4070976	A	T	0	2	0	1
gnl|UMD3.1|GK000010.2	4073911	T	C	0	2	0	1
gnl|UMD3.1|GK000010.2	4077066	T	C	2	4	0.333333	0.666667
gnl|UMD3.1|GK000010.2	4077249	C	T	1	4	0.2	0.8
gnl|UMD3.1|GK000010.2	4077390	T	C	1	2	0.333333	0.666667
gnl|UMD3.1|GK000010.2	4077417	T	C	1	4	0.2	0.8
gnl|UMD3.1|GK000010.2	4077902	C	A	1	2	0.333333	0.666667
gnl|UMD3.1|GK000010.2	4079142	G	A	5	4	0.555556	0.444444
gnl|UMD3.1|GK000010.2	4079245	A	G	4	2	0.666667	0.333333
gnl|UMD3.1|GK000010.2	4079258	G	A	1	3	0.25	0.75
gnl|UMD3.1|GK000010.2	4079286	C	T	2	4	0.333333	0.666667
gnl|UMD3.1|GK000010.2	4079323	C	A	0	4	0	1
gnl|UMD3.1|GK000010.2	4079428	A	G	3	4	0.428571	0.571429
gnl|UMD3.1|GK000010.2	4079485	T	C	7	6	0.538462	0.461538
gnl|UMD3.1|GK000010.2	4079491	G	A	9	3	0.75	0.25
gnl|UMD3.1|GK000010.2	4079798	G	C	10	2	0.833333	0.166667
gnl|UMD3.1|GK000010.2	4080478	C	T	2	3	0.4	0.6
gnl|UMD3.1|GK000010.2	4080730	C	A	4	3	0.571429	0.428571
gnl|UMD3.1|GK000010.2	4080731	A	G	2	5	0.285714	0.714286
gnl|UMD3.1|GK000010.2	4080939	G	T	4	2	0.666667	0.333333
gnl|UMD3.1|GK000010.2	4081001	C	A	7	3	0.7	0.3
gnl|UMD3.1|GK000010.2	4081261	T	C	2	3	0.4	0.6
gnl|UMD3.1|GK000010.2	4081295	G	T	3	4	0.428571	0.571429
gnl|UMD3.1|GK000010.2	4081905	C	A	1	2	0.333333	0.666667
gnl|UMD3.1|GK000010.2	4082361	A	G	2	2	0.5	0.5
gnl|UMD3.1|GK000010.2	4082370	A	T	1	4	0.2	0.8
gnl|UMD3.1|GK000010.2	4082388	C	T	1	3	0.25	0.75
gnl|UMD3.1|GK000010.2	4082638	T	C	0	2	0	1
gnl|UMD3.1|GK000010.2	4082771	G	A	0	2	0	1
gnl|UMD3.1|GK000010.2	4082784	G	A	0	2	0	1
gnl|UMD3.1|GK000010.2	4082794	T	C	0	2	0	1
gnl|UMD3.1|GK000010.2	4083667	T	A	0	2	0	1
gnl|UMD3.1|GK000010.2	4084591	G	A	1	2	0.333333	0.666667
gnl|UMD3.1|GK000010.2	4084959	G	C	0	3	0	1
gnl|UMD3.1|GK000010.2	4134302	C	A	0	4	0	1
gnl|UMD3.1|GK000010.2	4285776	A	G	0	2	0	1
gnl|UMD3.1|GK000010.2	4304589	A	G	6	2	0.75	0.25
gnl|UMD3.1|GK000010.2	4306051	G	A	6	4	0.6	0.4
gnl|UMD3.1|GK000010.2	4306409	A	T	19	4	0.826087	0.173913
gnl|UMD3.1|GK000010.2	4306434	T	A	17	4	0.809524	0.190476
gnl|UMD3.1|GK000010.2	4307359	C	A	11	2	0.846154	0.153846
gnl|UMD3.1|GK000010.2	4307575	T	A	6	2	0.75	0.25
gnl|UMD3.1|GK000010.2	4307947	T	C	4	2	0.666667	0.333333
gnl|UMD3.1|GK000010.2	4308536	G	A	9	5	0.642857	0.357143
gnl|UMD3.1|GK000010.2	4309024	T	A	0	2	0	1
gnl|UMD3.1|GK000010.2	4314066	T	C	2	2	0.5	0.5
gnl|UMD3.1|GK000010.2	4314073	C	A	1	2	0.333333	0.666667
gnl|UMD3.1|GK000010.2	4316718	C	A	2	3	0.4	0.6
gnl|UMD3.1|GK000010.2	4323943	T	C	0	3	0	1
gnl|UMD3.1|GK000010.2	4324118	T	A	0	5	0	1
gnl|UMD3.1|GK000010.2	4333493	T	C	1	2	0.333333	0.666667
gnl|UMD3.1|GK000010.2	4333561	G	A	2	2	0.5	0.5
gnl|UMD3.1|GK000010.2	4357526	A	G	0	3	0	1
gnl|UMD3.1|GK000010.2	4357544	G	A	0	3	0	1
gnl|UMD3.1|GK000010.2	4357563	C	G	0	3	0	1
gnl|UMD3.1|GK000010.2	4357574	C	T	0	3	0	1
gnl|UMD3.1|GK000010.2	4357589	A	T	0	4	0	1
gnl|UMD3.1|GK000010.2	4357621	A	T	0	4	0	1
gnl|UMD3.1|GK000010.2	4357626	A	T	0	6	0	1
gnl|UMD3.1|GK000010.2	4357656	A	T	0	4	0	1
gnl|UMD3.1|GK000010.2	4357689	T	C	0	5	0	1
gnl|UMD3.1|GK000010.2	4357705	C	T	0	5	0	1
gnl|UMD3.1|GK000010.2	4360386	A	G	0	2	0	1
gnl|UMD3.1|GK000010.2	4360412	T	G	0	2	0	1
gnl|UMD3.1|GK000010.2	4360415	A	G	0	2	0	1
gnl|UMD3.1|GK000010.2	4361001	T	C	0	2	0	1
gnl|UMD3.1|GK000010.2	4361020	T	C	0	4	0	1
gnl|UMD3.1|GK000010.2	4361034	A	G	0	4	0	1
gnl|UMD3.1|GK000010.2	4361057	A	G	0	4	0	1
gnl|UMD3.1|GK000010.2	4361085	T	G	0	2	0	1
gnl|UMD3.1|GK000010.2	4361087	T	G	0	2	0	1
gnl|UMD3.1|GK000010.2	4361088	C	G	0	2	0	1
gnl|UMD3.1|GK000010.2	4361181	T	C	0	2	0	1
gnl|UMD3.1|GK000010.2	4361192	A	G	0	2	0	1
gnl|UMD3.1|GK000010.2	4361227	A	G	0	2	0	1
gnl|UMD3.1|GK000010.2	4361238	T	G	0	2	0	1
gnl|UMD3.1|GK000010.2	4361249	C	T	0	2	0	1
gnl|UMD3.1|GK000010.2	4361251	A	G	0	2	0	1
gnl|UMD3.1|GK000010.2	4361261	T	C	0	2	0	1
gnl|UMD3.1|GK000010.2	4361297	T	C	0	2	0	1
gnl|UMD3.1|GK000010.2	4361650	C	A	0	2	0	1
gnl|UMD3.1|GK000010.2	4361701	C	T	0	2	0	1
gnl|UMD3.1|GK000010.2	4367743	T	C	0	2	0	1
gnl|UMD3.1|GK000010.2	4367796	T	C	0	2	0	1
gnl|UMD3.1|GK000010.2	4374564	G	A	8	2	0.8	0.2
gnl|UMD3.1|GK000010.2	4375946	C	T	17	8	0.68	0.32
gnl|UMD3.1|GK000010.2	4376184	G	T	5	2	0.714286	0.285714
gnl|UMD3.1|GK000010.2	4376277	G	A	6	6	0.5	0.5
gnl|UMD3.1|GK000010.2	4377079	T	A	6	2	0.75	0.25
gnl|UMD3.1|GK000010.2	4381658	T	G	0	2	0	1
gnl|UMD3.1|GK000010.2	4384979	G	A	0	2	0	1
gnl|UMD3.1|GK000010.2	4388935	G	A	1	3	0.25	0.75
gnl|UMD3.1|GK000010.2	4390875	T	C	0	2	0	1
gnl|UMD3.1|GK000010.2	4391784	A	C	0	4	0	1
gnl|UMD3.1|GK000010.2	4391801	A	C	0	5	0	1
gnl|UMD3.1|GK000010.2	4392584	A	C	2	2	0.5	0.5
gnl|UMD3.1|GK000010.2	4395439	C	A	0	3	0	1
gnl|UMD3.1|GK000010.2	4395531	G	T	0	3	0	1
gnl|UMD3.1|GK000010.2	4395601	A	G	0	2	0	1
gnl|UMD3.1|GK000010.2	4396500	G	T	0	2	0	1
gnl|UMD3.1|GK000010.2	4396734	T	G	4	3	0.571429	0.428571
gnl|UMD3.1|GK000010.2	4397067	C	T	0	3	0	1
gnl|UMD3.1|GK000010.2	4404030	C	T	0	4	0	1
gnl|UMD3.1|GK000010.2	4404628	C	T	0	10	0	1
gnl|UMD3.1|GK000010.2	4404632	A	T	5	4	0.555556	0.444444
gnl|UMD3.1|GK000010.2	4405023	G	A	17	27	0.386364	0.613636
gnl|UMD3.1|GK000010.2	4405192	C	G	0	24	0	1
gnl|UMD3.1|GK000010.2	4408897	G	A	50	14	0.78125	0.21875
gnl|UMD3.1|GK000010.2	4408898	A	T	42	7	0.857143	0.142857
gnl|UMD3.1|GK000010.2	4410341	G	T	0	17	0	1
gnl|UMD3.1|GK000010.2	4410577	A	G	0	4	0	1
gnl|UMD3.1|GK000010.2	4411078	C	A	5	4	0.555556	0.444444
gnl|UMD3.1|GK000010.2	4411089	C	A	5	3	0.625	0.375
gnl|UMD3.1|GK000010.2	4411544	T	A	0	12	0	1
gnl|UMD3.1|GK000010.2	4411854	A	G	0	12	0	1
gnl|UMD3.1|GK000010.2	4413055	C	T	12	16	0.428571	0.571429
gnl|UMD3.1|GK000010.2	4416517	A	G	2	3	0.4	0.6
gnl|UMD3.1|GK000010.2	4416643	C	T	0	4	0	1
gnl|UMD3.1|GK000010.2	4417472	G	A	1	3	0.25	0.75
gnl|UMD3.1|GK000010.2	4417481	A	G	0	3	0	1
gnl|UMD3.1|GK000010.2	4417884	C	A	10	3	0.769231	0.230769
gnl|UMD3.1|GK000010.2	4417906	T	C	2	7	0.222222	0.777778
gnl|UMD3.1|GK000010.2	4420461	C	A	0	2	0	1
gnl|UMD3.1|GK000010.2	4421698	T	A	0	2	0	1
gnl|UMD3.1|GK000010.2	4421894	C	T	0	2	0	1
gnl|UMD3.1|GK000010.2	4421924	T	C	0	2	0	1
gnl|UMD3.1|GK000010.2	4421965	A	G	0	2	0	1
gnl|UMD3.1|GK000010.2	4422077	G	A	0	3	0	1
gnl|UMD3.1|GK000010.2	4422106	G	T	0	2	0	1
gnl|UMD3.1|GK000010.2	4496275	C	T	0	2	0	1
gnl|UMD3.1|GK000010.2	4598642	T	G	24	20	0.545455	0.454545
gnl|UMD3.1|GK000010.2	4601953	G	A	4	2	0.666667	0.333333
gnl|UMD3.1|GK000010.2	4602397	T	C	2	9	0.181818	0.818182
gnl|UMD3.1|GK000010.2	4607645	C	T	0	2	0	1
gnl|UMD3.1|GK000010.2	4615299	A	G	0	2	0	1
gnl|UMD3.1|GK000010.2	4619750	T	C	23	25	0.479167	0.520833
gnl|UMD3.1|GK000010.2	4622958	A	G	0	4	0	1
gnl|UMD3.1|GK000010.2	4623806	T	G	0	2	0	1
gnl|UMD3.1|GK000010.2	4623918	A	T	1	2	0.333333	0.666667
gnl|UMD3.1|GK000010.2	4624121	A	T	6	8	0.428571	0.571429
gnl|UMD3.1|GK000010.2	4624935	T	A	6	2	0.75	0.25
gnl|UMD3.1|GK000010.2	4627519	G	A	1	2	0.333333	0.666667
gnl|UMD3.1|GK000010.2	4632826	G	A	0	2	0	1
gnl|UMD3.1|GK000010.2	4635299	A	C	0	2	0	1
gnl|UMD3.1|GK000010.2	4640302	C	T	4	2	0.666667	0.333333
gnl|UMD3.1|GK000010.2	4644995	G	A	0	3	0	1
gnl|UMD3.1|GK000010.2	4646138	T	A	0	2	0	1
gnl|UMD3.1|GK000010.2	4647611	T	A	0	3	0	1
gnl|UMD3.1|GK000010.2	4647653	G	A	0	3	0	1
gnl|UMD3.1|GK000010.2	4648270	G	A	0	3	0	1
gnl|UMD3.1|GK000010.2	4648309	C	A	0	3	0	1
gnl|UMD3.1|GK000010.2	4648311	G	A	0	3	0	1
gnl|UMD3.1|GK000010.2	4651749	T	C	0	1	0	1
gnl|UMD3.1|GK000010.2	4652153	A	C	2	2	0.5	0.5
gnl|UMD3.1|GK000010.2	4653308	A	G	2	2	0.5	0.5
gnl|UMD3.1|GK000010.2	4653498	A	G	1	5	0.166667	0.833333
gnl|UMD3.1|GK000010.2	4653508	G	T	1	5	0.166667	0.833333
gnl|UMD3.1|GK000010.2	4653589	G	A	1	2	0.333333	0.666667
gnl|UMD3.1|GK000010.2	4653729	G	A	1	3	0.25	0.75
gnl|UMD3.1|GK000010.2	4656433	T	A	0	2	0	1
gnl|UMD3.1|GK000010.2	4658124	G	T	0	4	0	1
gnl|UMD3.1|GK000010.2	4658163	T	C	0	3	0	1
gnl|UMD3.1|GK000010.2	4659413	A	G	0	2	0	1
gnl|UMD3.1|GK000010.2	4659417	C	T	0	2	0	1
gnl|UMD3.1|GK000010.2	4662893	A	G	1	3	0.25	0.75
gnl|UMD3.1|GK000010.2	4663013	G	A	0	2	0	1
gnl|UMD3.1|GK000010.2	4665677	G	A	3	2	0.6	0.4
gnl|UMD3.1|GK000010.2	4666008	T	C	1	2	0.333333	0.666667
gnl|UMD3.1|GK000010.2	4666037	T	C	1	3	0.25	0.75
gnl|UMD3.1|GK000010.2	4666251	C	T	1	2	0.333333	0.666667
gnl|UMD3.1|GK000010.2	4666407	A	G	0	4	0	1
gnl|UMD3.1|GK000010.2	4675273	A	G	0	2	0	1
gnl|UMD3.1|GK000010.2	4675275	T	A	0	2	0	1
gnl|UMD3.1|GK000010.2	4675330	G	A	0	2	0	1
gnl|UMD3.1|GK000010.2	4677199	C	T	0	2	0	1
gnl|UMD3.1|GK000010.2	4679386	T	C	0	3	0	1
gnl|UMD3.1|GK000010.2	4679388	C	G	0	3	0	1
gnl|UMD3.1|GK000010.2	4681020	A	G	2	2	0.5	0.5
gnl|UMD3.1|GK000010.2	4687307	C	A	0	2	0	1
gnl|UMD3.1|GK000010.2	4689587	A	G	0	2	0	1
gnl|UMD3.1|GK000010.2	4691757	C	T	7	5	0.583333	0.416667
gnl|UMD3.1|GK000010.2	4691938	C	T	3	3	0.5	0.5
gnl|UMD3.1|GK000010.2	4692759	A	G	6	2	0.75	0.25
gnl|UMD3.1|GK000010.2	4692976	T	C	9	3	0.75	0.25
gnl|UMD3.1|GK000010.2	4693828	A	G	7	7	0.5	0.5
gnl|UMD3.1|GK000010.2	4693939	T	C	3	7	0.3	0.7
gnl|UMD3.1|GK000010.2	4694034	G	A	3	2	0.6	0.4
gnl|UMD3.1|GK000010.2	4694262	A	G	2	6	0.25	0.75
gnl|UMD3.1|GK000010.2	4694358	T	C	2	7	0.222222	0.777778
gnl|UMD3.1|GK000010.2	4695625	A	G	10	3	0.769231	0.230769
gnl|UMD3.1|GK000010.2	4695889	G	A	0	7	0	1
gnl|UMD3.1|GK000010.2	4696232	T	C	4	2	0.666667	0.333333
gnl|UMD3.1|GK000010.2	4696681	A	G	4	2	0.666667	0.333333
gnl|UMD3.1|GK000010.2	4696712	A	G	6	2	0.75	0.25
gnl|UMD3.1|GK000010.2	4697079	A	G	5	2	0.714286	0.285714
gnl|UMD3.1|GK000010.2	4697087	A	G	5	2	0.714286	0.285714
gnl|UMD3.1|GK000010.2	4697337	G	A	2	2	0.5	0.5
gnl|UMD3.1|GK000010.2	4697443	A	G	2	3	0.4	0.6
gnl|UMD3.1|GK000010.2	4698524	T	C	0	2	0	1
gnl|UMD3.1|GK000010.2	4699489	A	C	0	9	0	1
gnl|UMD3.1|GK000010.2	4699985	T	A	1	3	0.25	0.75
gnl|UMD3.1|GK000010.2	4700879	G	A	0	4	0	1
gnl|UMD3.1|GK000010.2	4701427	G	C	2	2	0.5	0.5
gnl|UMD3.1|GK000010.2	4701868	A	G	0	2	0	1
gnl|UMD3.1|GK000010.2	4702768	C	T	0	2	0	1
gnl|UMD3.1|GK000010.2	4703276	G	A	0	3	0	1
gnl|UMD3.1|GK000010.2	4705654	A	G	1	2	0.333333	0.666667
gnl|UMD3.1|GK000010.2	4706302	C	A	1	1	0.5	0.5
gnl|UMD3.1|GK000010.2	4706308	C	A	1	2	0.333333	0.666667
gnl|UMD3.1|GK000010.2	4708003	A	G	0	2	0	1
gnl|UMD3.1|GK000010.2	4713812	T	C	3	2	0.6	0.4
gnl|UMD3.1|GK000010.2	4718504	A	G	0	3	0	1
gnl|UMD3.1|GK000010.2	4718932	A	G	0	2	0	1
gnl|UMD3.1|GK000010.2	4718951	A	G	0	2	0	1
gnl|UMD3.1|GK000010.2	4718955	A	G	0	2	0	1
gnl|UMD3.1|GK000010.2	4725737	C	T	0	2	0	1
gnl|UMD3.1|GK000010.2	4727769	A	G	0	2	0	1
gnl|UMD3.1|GK000010.2	4727783	A	G	0	2	0	1
gnl|UMD3.1|GK000010.2	4808397	T	G	0	2	0	1
gnl|UMD3.1|GK000010.2	4842944	C	T	0	7	0	1
gnl|UMD3.1|GK000010.2	4842950	T	C	0	7	0	1
gnl|UMD3.1|GK000010.2	4843010	C	G	0	10	0	1
gnl|UMD3.1|GK000010.2	4843064	A	G	0	15	0	1
gnl|UMD3.1|GK000010.2	4843070	T	C	0	13	0	1
gnl|UMD3.1|GK000010.2	4843131	A	G	0	20	0	1
gnl|UMD3.1|GK000010.2	4843144	C	T	0	21	0	1
gnl|UMD3.1|GK000010.2	4843315	G	C	1	21	0.0454545	0.954545
gnl|UMD3.1|GK000010.2	4843438	T	C	0	23	0	1
gnl|UMD3.1|GK000010.2	4843445	C	A	0	24	0	1
gnl|UMD3.1|GK000010.2	4843594	A	G	0	4	0	1
gnl|UMD3.1|GK000010.2	4843596	G	A	0	4	0	1
gnl|UMD3.1|GK000010.2	4843635	C	T	0	4	0	1
gnl|UMD3.1|GK000010.2	4850222	T	A	0	1	0	1
gnl|UMD3.1|GK000010.2	4854313	T	C	0	2	0	1
gnl|UMD3.1|GK000010.2	4958514	T	G	1	1	0.5	0.5
gnl|UMD3.1|GK000010.2	4959805	T	A	9	2	0.818182	0.181818
gnl|UMD3.1|GK000010.2	4962646	T	A	0	2	0	1
gnl|UMD3.1|GK000010.2	4972975	C	A	1	2	0.333333	0.666667
gnl|UMD3.1|GK000010.2	4975936	A	T	0	3	0	1
gnl|UMD3.1|GK000010.2	4982505	G	A	1	2	0.333333	0.666667
gnl|UMD3.1|GK000010.2	4988832	C	T	0	2	0	1
gnl|UMD3.1|GK000010.2	5000542	A	C	0	2	0	1
gnl|UMD3.1|GK000010.2	5002770	C	A	2	2	0.5	0.5
gnl|UMD3.1|GK000010.2	5005148	A	G	0	2	0	1
gnl|UMD3.1|GK000010.2	5005597	G	A	4	2	0.666667	0.333333
gnl|UMD3.1|GK000010.2	5005939	A	G	5	2	0.714286	0.285714
gnl|UMD3.1|GK000010.2	5009448	T	C	3	3	0.5	0.5
gnl|UMD3.1|GK000010.2	5012836	A	C	1	2	0.333333	0.666667
gnl|UMD3.1|GK000010.2	5013006	A	T	2	2	0.5	0.5
gnl|UMD3.1|GK000010.2	5019315	C	A	1	2	0.333333	0.666667
gnl|UMD3.1|GK000010.2	5025392	A	G	0	2	0	1
gnl|UMD3.1|GK000010.2	5026950	A	T	1	2	0.333333	0.666667
gnl|UMD3.1|GK000010.2	5028827	T	A	0	2	0	1
gnl|UMD3.1|GK000010.2	5030616	C	A	3	2	0.6	0.4
gnl|UMD3.1|GK000010.2	5031070	C	A	0	2	0	1
gnl|UMD3.1|GK000010.2	5031873	T	C	8	11	0.421053	0.578947
gnl|UMD3.1|GK000010.2	5031903	A	C	8	9	0.470588	0.529412
gnl|UMD3.1|GK000010.2	5032635	A	G	8	2	0.8	0.2
gnl|UMD3.1|GK000010.2	5033108	A	G	3	2	0.6	0.4
gnl|UMD3.1|GK000010.2	5045823	C	A	0	2	0	1
gnl|UMD3.1|GK000010.2	5060458	A	G	0	2	0	1
gnl|UMD3.1|GK000010.2	5123852	T	C	0	2	0	1
gnl|UMD3.1|GK000010.2	5126136	T	G	0	3	0	1
gnl|UMD3.1|GK000010.2	5127007	C	T	0	2	0	1
gnl|UMD3.1|GK000010.2	5127843	C	G	1	2	0.333333	0.666667
gnl|UMD3.1|GK000010.2	5130214	G	A	4	2	0.666667	0.333333
gnl|UMD3.1|GK000010.2	5130320	A	T	0	2	0	1
gnl|UMD3.1|GK000010.2	5132677	G	A	0	2	0	1
gnl|UMD3.1|GK000010.2	5132739	G	C	0	1	0	1
gnl|UMD3.1|GK000010.2	5137712	A	G	1	2	0.333333	0.666667
gnl|UMD3.1|GK000010.2	5145594	T	G	1	2	0.333333	0.666667
gnl|UMD3.1|GK000010.2	5159608	C	T	0	2	0	1
gnl|UMD3.1|GK000010.2	5195176	T	C	2	2	0.5	0.5
gnl|UMD3.1|GK000010.2	5195954	C	T	0	2	0	1
gnl|UMD3.1|GK000010.2	5195960	G	A	0	2	0	1
gnl|UMD3.1|GK000010.2	5197615	A	G	0	2	0	1
gnl|UMD3.1|GK000010.2	5212981	A	G	44	47	0.483516	0.516484
gnl|UMD3.1|GK000010.2	5213592	C	T	15	16	0.483871	0.516129
gnl|UMD3.1|GK000010.2	5214547	T	A	16	11	0.592593	0.407407
gnl|UMD3.1|GK000010.2	5215177	G	T	8	5	0.615385	0.384615
gnl|UMD3.1|GK000010.2	5215229	T	C	5	9	0.357143	0.642857
gnl|UMD3.1|GK000010.2	5216122	C	A	8	2	0.8	0.2
gnl|UMD3.1|GK000010.2	5216149	T	C	10	2	0.833333	0.166667
gnl|UMD3.1|GK000010.2	5216154	G	T	9	2	0.818182	0.181818
gnl|UMD3.1|GK000010.2	5216155	C	G	10	2	0.833333	0.166667
gnl|UMD3.1|GK000010.2	5217571	T	C	6	2	0.75	0.25
gnl|UMD3.1|GK000010.2	5218034	A	G	0	4	0	1
gnl|UMD3.1|GK000010.2	5218375	N	A	0	2	0	1
gnl|UMD3.1|GK000010.2	5218918	C	T	11	2	0.846154	0.153846
gnl|UMD3.1|GK000010.2	5219935	C	T	1	2	0.333333	0.666667
gnl|UMD3.1|GK000010.2	5223103	C	T	1	2	0.333333	0.666667
gnl|UMD3.1|GK000010.2	5225606	C	G	0	8	0	1
gnl|UMD3.1|GK000010.2	5225608	T	A	0	9	0	1
gnl|UMD3.1|GK000010.2	5225648	T	G	1	14	0.0666667	0.933333
gnl|UMD3.1|GK000010.2	5225831	T	G	0	2	0	1
gnl|UMD3.1|GK000010.2	5227754	G	T	0	2	0	1
gnl|UMD3.1|GK000010.2	5233772	A	G	0	2	0	1
gnl|UMD3.1|GK000010.2	5239235	C	A	1	2	0.333333	0.666667
gnl|UMD3.1|GK000010.2	5239489	T	A	1	2	0.333333	0.666667
gnl|UMD3.1|GK000010.2	5243711	A	C	0	2	0	1
gnl|UMD3.1|GK000010.2	5249300	T	G	0	1	0	1
gnl|UMD3.1|GK000010.2	5250115	G	A	0	1	0	1
gnl|UMD3.1|GK000010.2	5261646	T	C	0	4	0	1
gnl|UMD3.1|GK000010.2	5261664	T	C	1	3	0.25	0.75
gnl|UMD3.1|GK000010.2	5261690	T	C	2	2	0.5	0.5
gnl|UMD3.1|GK000010.2	5265682	C	T	3	2	0.6	0.4
gnl|UMD3.1|GK000010.2	5267791	C	A	1	2	0.333333	0.666667
gnl|UMD3.1|GK000010.2	5267928	C	T	0	2	0	1
gnl|UMD3.1|GK000010.2	5268913	A	T	0	2	0	1
gnl|UMD3.1|GK000010.2	5268941	A	G	1	2	0.333333	0.666667
gnl|UMD3.1|GK000010.2	5271417	G	T	0	1	0	1
gnl|UMD3.1|GK000010.2	5272168	T	A	1	2	0.333333	0.666667
gnl|UMD3.1|GK000010.2	5276825	C	T	0	3	0	1
gnl|UMD3.1|GK000010.2	5278073	A	T	1	1	0.5	0.5
gnl|UMD3.1|GK000010.2	5280934	G	A	8	2	0.8	0.2
gnl|UMD3.1|GK000010.2	5281272	A	G	5	2	0.714286	0.285714
gnl|UMD3.1|GK000010.2	5283098	T	C	0	3	0	1
gnl|UMD3.1|GK000010.2	5283824	G	A	3	2	0.6	0.4
gnl|UMD3.1|GK000010.2	5283936	A	G	0	2	0	1
gnl|UMD3.1|GK000010.2	5286598	C	G	0	2	0	1
gnl|UMD3.1|GK000010.2	5291073	A	T	0	2	0	1
gnl|UMD3.1|GK000010.2	5292358	A	G	0	2	0	1
gnl|UMD3.1|GK000010.2	5292569	T	C	1	4	0.2	0.8
gnl|UMD3.1|GK000010.2	5292616	C	T	2	5	0.285714	0.714286
gnl|UMD3.1|GK000010.2	5292630	A	T	4	2	0.666667	0.333333
gnl|UMD3.1|GK000010.2	5295512	T	G	1	3	0.25	0.75
gnl|UMD3.1|GK000010.2	5299891	T	G	2	5	0.285714	0.714286
gnl|UMD3.1|GK000010.2	5300033	T	C	2	2	0.5	0.5
gnl|UMD3.1|GK000010.2	5309670	G	A	0	2	0	1
gnl|UMD3.1|GK000010.2	5551210	C	A	8	2	0.8	0.2
gnl|UMD3.1|GK000010.2	5552278	T	C	22	16	0.578947	0.421053
gnl|UMD3.1|GK000010.2	5552567	T	G	44	15	0.745763	0.254237
gnl|UMD3.1|GK000010.2	5552596	A	T	29	17	0.630435	0.369565
gnl|UMD3.1|GK000010.2	5557246	T	C	1	2	0.333333	0.666667
gnl|UMD3.1|GK000010.2	5558793	A	G	2	2	0.5	0.5
gnl|UMD3.1|GK000010.2	5558836	C	A	1	2	0.333333	0.666667
gnl|UMD3.1|GK000010.2	5558855	A	G	0	2	0	1
gnl|UMD3.1|GK000010.2	5562244	G	A	2	4	0.333333	0.666667
gnl|UMD3.1|GK000010.2	5562532	T	A	2	2	0.5	0.5
gnl|UMD3.1|GK000010.2	5566071	A	C	1	2	0.333333	0.666667
gnl|UMD3.1|GK000010.2	5571364	C	G	0	2	0	1
gnl|UMD3.1|GK000010.2	5577721	G	T	3	2	0.6	0.4
gnl|UMD3.1|GK000010.2	5579177	A	T	4	2	0.666667	0.333333
gnl|UMD3.1|GK000010.2	5596365	G	A	9	2	0.818182	0.181818
gnl|UMD3.1|GK000010.2	5656403	T	G	0	2	0	1
gnl|UMD3.1|GK000010.2	6181724	T	G	0	2	0	1
gnl|UMD3.1|GK000010.2	6181728	T	C	0	3	0	1
gnl|UMD3.1|GK000010.2	6181755	T	C	0	3	0	1
gnl|UMD3.1|GK000010.2	6181756	A	G	0	3	0	1
gnl|UMD3.1|GK000010.2	6181769	A	G	0	2	0	1
gnl|UMD3.1|GK000010.2	6181787	C	A	0	2	0	1
gnl|UMD3.1|GK000010.2	6181790	C	A	0	3	0	1
gnl|UMD3.1|GK000010.2	6181796	T	G	0	4	0	1
gnl|UMD3.1|GK000010.2	6181803	A	G	0	4	0	1
gnl|UMD3.1|GK000010.2	6181822	C	A	0	5	0	1
gnl|UMD3.1|GK000010.2	6181831	C	A	0	7	0	1
gnl|UMD3.1|GK000010.2	6181861	G	A	0	8	0	1
gnl|UMD3.1|GK000010.2	6181877	C	A	0	7	0	1
gnl|UMD3.1|GK000010.2	6181893	T	C	0	5	0	1
gnl|UMD3.1|GK000010.2	6266318	T	C	0	2	0	1
gnl|UMD3.1|GK000010.2	6427413	G	A	0	2	0	1
gnl|UMD3.1|GK000010.2	6429590	T	A	3	2	0.6	0.4
gnl|UMD3.1|GK000010.2	6430612	A	G	8	2	0.8	0.2
gnl|UMD3.1|GK000010.2	6430829	G	A	4	2	0.666667	0.333333
gnl|UMD3.1|GK000010.2	6431928	T	C	0	3	0	1
gnl|UMD3.1|GK000010.2	6431952	C	G	0	5	0	1
gnl|UMD3.1|GK000010.2	6440185	T	C	0	2	0	1
gnl|UMD3.1|GK000010.2	6450131	C	A	0	2	0	1
gnl|UMD3.1|GK000010.2	6531652	G	T	2	2	0.5	0.5
gnl|UMD3.1|GK000010.2	6549303	T	C	0	1	0	1
gnl|UMD3.1|GK000010.2	6569242	G	A	0	2	0	1
gnl|UMD3.1|GK000010.2	6576699	C	G	0	2	0	1
gnl|UMD3.1|GK000010.2	6577921	G	A	2	2	0.5	0.5
gnl|UMD3.1|GK000010.2	6603527	T	C	0	2	0	1
gnl|UMD3.1|GK000010.2	6603541	T	C	0	2	0	1
gnl|UMD3.1|GK000010.2	6697264	T	A	1	2	0.333333	0.666667
gnl|UMD3.1|GK000010.2	6704096	G	A	1	2	0.333333	0.666667
gnl|UMD3.1|GK000010.2	6704699	G	T	1	4	0.2	0.8
gnl|UMD3.1|GK000010.2	6706684	G	C	12	3	0.8	0.2
gnl|UMD3.1|GK000010.2	6709699	T	A	3	2	0.6	0.4
gnl|UMD3.1|GK000010.2	6710974	G	C	2	2	0.5	0.5
gnl|UMD3.1|GK000010.2	6711267	T	C	0	2	0	1
gnl|UMD3.1|GK000010.2	6714000	T	C	0	2	0	1
gnl|UMD3.1|GK000010.2	6720608	G	A	0	4	0	1
gnl|UMD3.1|GK000010.2	6720629	C	T	0	4	0	1
gnl|UMD3.1|GK000010.2	6720887	A	C	5	2	0.714286	0.285714
gnl|UMD3.1|GK000010.2	6724516	C	T	28	29	0.491228	0.508772
gnl|UMD3.1|GK000010.2	6725388	G	A	3	2	0.6	0.4
gnl|UMD3.1|GK000010.2	6725652	T	G	0	5	0	1
gnl|UMD3.1|GK000010.2	6725690	A	G	1	7	0.125	0.875
gnl|UMD3.1|GK000010.2	6725833	C	T	2	3	0.4	0.6
gnl|UMD3.1|GK000010.2	6725875	G	A	4	2	0.666667	0.333333
gnl|UMD3.1|GK000010.2	6730122	C	G	1	2	0.333333	0.666667
gnl|UMD3.1|GK000010.2	6745613	T	C	2	3	0.4	0.6
gnl|UMD3.1|GK000010.2	6745653	G	A	5	2	0.714286	0.285714
gnl|UMD3.1|GK000010.2	6745655	T	C	5	2	0.714286	0.285714
gnl|UMD3.1|GK000010.2	6745703	T	C	6	3	0.666667	0.333333
gnl|UMD3.1|GK000010.2	6745705	T	C	7	2	0.777778	0.222222
gnl|UMD3.1|GK000010.2	6746354	T	C	5	2	0.714286	0.285714
gnl|UMD3.1|GK000010.2	6750835	A	G	0	2	0	1
gnl|UMD3.1|GK000010.2	6751220	A	G	2	2	0.5	0.5
gnl|UMD3.1|GK000010.2	6752108	T	C	0	2	0	1
gnl|UMD3.1|GK000010.2	6752489	G	C	2	2	0.5	0.5
gnl|UMD3.1|GK000010.2	6755363	C	T	0	3	0	1
gnl|UMD3.1|GK000010.2	6755657	A	G	5	3	0.625	0.375
gnl|UMD3.1|GK000010.2	6760687	G	T	0	2	0	1
gnl|UMD3.1|GK000010.2	6761966	T	A	1	2	0.333333	0.666667
gnl|UMD3.1|GK000010.2	6763946	G	C	3	6	0.333333	0.666667
gnl|UMD3.1|GK000010.2	6764421	A	G	0	9	0	1
gnl|UMD3.1|GK000010.2	6764489	C	T	0	5	0	1
gnl|UMD3.1|GK000010.2	6766871	A	C	1	2	0.333333	0.666667
gnl|UMD3.1|GK000010.2	6766962	A	G	2	3	0.4	0.6
gnl|UMD3.1|GK000010.2	6782073	C	T	0	3	0	1
gnl|UMD3.1|GK000010.2	6786732	T	C	2	3	0.4	0.6
gnl|UMD3.1|GK000010.2	6786734	T	C	3	2	0.6	0.4
gnl|UMD3.1|GK000010.2	6786735	T	C	3	2	0.6	0.4
gnl|UMD3.1|GK000010.2	6786753	T	C	2	3	0.4	0.6
gnl|UMD3.1|GK000010.2	6786756	T	C	2	3	0.4	0.6
gnl|UMD3.1|GK000010.2	6786811	T	C	3	2	0.6	0.4
gnl|UMD3.1|GK000010.2	6786893	G	T	0	2	0	1
gnl|UMD3.1|GK000010.2	6786952	G	A	0	2	0	1
gnl|UMD3.1|GK000010.2	6788094	T	C	0	2	0	1
gnl|UMD3.1|GK000010.2	6789186	A	G	0	3	0	1
gnl|UMD3.1|GK000010.2	6804303	T	C	1	1	0.5	0.5
gnl|UMD3.1|GK000010.2	6813248	A	G	0	2	0	1
gnl|UMD3.1|GK000010.2	6820438	C	A	3	3	0.5	0.5
gnl|UMD3.1|GK000010.2	6820458	C	A	2	2	0.5	0.5
gnl|UMD3.1|GK000010.2	6820466	C	A	1	2	0.333333	0.666667
gnl|UMD3.1|GK000010.2	6824074	C	A	2	2	0.5	0.5
gnl|UMD3.1|GK000010.2	6825046	T	A	7	2	0.777778	0.222222
gnl|UMD3.1|GK000010.2	6825196	A	C	3	4	0.428571	0.571429
gnl|UMD3.1|GK000010.2	6826685	C	T	0	2	0	1
gnl|UMD3.1|GK000010.2	6828587	C	G	2	2	0.5	0.5
gnl|UMD3.1|GK000010.2	6831568	G	T	5	2	0.714286	0.285714
gnl|UMD3.1|GK000010.2	6831572	G	T	5	2	0.714286	0.285714
gnl|UMD3.1|GK000010.2	6832075	C	A	4	2	0.666667	0.333333
gnl|UMD3.1|GK000010.2	6832860	T	A	2	2	0.5	0.5
gnl|UMD3.1|GK000010.2	6832870	C	T	0	4	0	1
gnl|UMD3.1|GK000010.2	6836820	T	C	1	3	0.25	0.75
gnl|UMD3.1|GK000010.2	6837160	C	A	3	2	0.6	0.4
gnl|UMD3.1|GK000010.2	6849315	G	T	2	2	0.5	0.5
gnl|UMD3.1|GK000010.2	6852774	G	A	2	2	0.5	0.5
gnl|UMD3.1|GK000010.2	6853145	C	A	5	6	0.454545	0.545455
gnl|UMD3.1|GK000010.2	6853383	N	T	0	8	0	1
gnl|UMD3.1|GK000010.2	6858841	T	C	0	2	0	1
gnl|UMD3.1|GK000010.2	6859363	A	G	3	2	0.6	0.4
gnl|UMD3.1|GK000010.2	6863177	G	T	0	4	0	1
gnl|UMD3.1|GK000010.2	6863194	G	A	0	2	0	1
gnl|UMD3.1|GK000010.2	6864267	G	A	0	2	0	1
gnl|UMD3.1|GK000010.2	6864322	A	T	0	2	0	1
gnl|UMD3.1|GK000010.2	6865162	G	A	0	2	0	1
gnl|UMD3.1|GK000010.2	6869207	T	A	0	3	0	1
gnl|UMD3.1|GK000010.2	6869431	C	T	1	2	0.333333	0.666667
gnl|UMD3.1|GK000010.2	6869696	C	T	2	2	0.5	0.5
gnl|UMD3.1|GK000010.2	6871209	G	T	1	2	0.333333	0.666667
gnl|UMD3.1|GK000010.2	6871641	C	T	3	2	0.6	0.4
gnl|UMD3.1|GK000010.2	6871646	A	G	3	2	0.6	0.4
gnl|UMD3.1|GK000010.2	6871690	C	A	3	2	0.6	0.4
gnl|UMD3.1|GK000010.2	6871900	A	G	1	2	0.333333	0.666667
gnl|UMD3.1|GK000010.2	6872417	G	C	0	2	0	1
gnl|UMD3.1|GK000010.2	6872463	C	T	0	2	0	1
gnl|UMD3.1|GK000010.2	6874160	C	T	3	2	0.6	0.4
gnl|UMD3.1|GK000010.2	6874206	G	A	1	3	0.25	0.75
gnl|UMD3.1|GK000010.2	6874439	A	T	0	2	0	1
gnl|UMD3.1|GK000010.2	6875393	A	G	0	2	0	1
gnl|UMD3.1|GK000010.2	6875442	T	C	0	2	0	1
gnl|UMD3.1|GK000010.2	6883168	A	G	0	2	0	1
gnl|UMD3.1|GK000010.2	6886528	A	T	0	2	0	1
gnl|UMD3.1|GK000010.2	6888844	C	A	0	2	0	1
gnl|UMD3.1|GK000010.2	6890624	C	T	0	2	0	1
gnl|UMD3.1|GK000010.2	6892363	G	A	0	2	0	1
gnl|UMD3.1|GK000010.2	6893415	T	C	0	2	0	1
gnl|UMD3.1|GK000010.2	6895024	C	T	0	2	0	1
gnl|UMD3.1|GK000010.2	6895877	T	C	2	4	0.333333	0.666667
gnl|UMD3.1|GK000010.2	6895902	T	G	3	3	0.5	0.5
gnl|UMD3.1|GK000010.2	6895945	G	A	2	2	0.5	0.5
gnl|UMD3.1|GK000010.2	6895981	A	G	2	2	0.5	0.5
gnl|UMD3.1|GK000010.2	6896090	C	T	2	2	0.5	0.5
gnl|UMD3.1|GK000010.2	6896149	A	G	0	2	0	1
gnl|UMD3.1|GK000010.2	6896885	C	T	2	3	0.4	0.6
gnl|UMD3.1|GK000010.2	6897372	G	A	3	2	0.6	0.4
gnl|UMD3.1|GK000010.2	6897487	G	A	5	2	0.714286	0.285714
gnl|UMD3.1|GK000010.2	6897564	A	G	3	3	0.5	0.5
gnl|UMD3.1|GK000010.2	6898067	T	A	3	2	0.6	0.4
gnl|UMD3.1|GK000010.2	6898106	C	G	3	5	0.375	0.625
gnl|UMD3.1|GK000010.2	6898482	T	C	4	4	0.5	0.5
gnl|UMD3.1|GK000010.2	6898483	G	A	4	4	0.5	0.5
gnl|UMD3.1|GK000010.2	6898766	T	C	2	5	0.285714	0.714286
gnl|UMD3.1|GK000010.2	6898880	G	A	3	2	0.6	0.4
gnl|UMD3.1|GK000010.2	6899222	T	A	2	5	0.285714	0.714286
gnl|UMD3.1|GK000010.2	6899346	G	A	3	2	0.6	0.4
gnl|UMD3.1|GK000010.2	6899654	A	T	3	2	0.6	0.4
gnl|UMD3.1|GK000010.2	6900046	G	A	3	3	0.5	0.5
gnl|UMD3.1|GK000010.2	6900058	G	A	4	3	0.571429	0.428571
gnl|UMD3.1|GK000010.2	6900074	A	T	5	3	0.625	0.375
gnl|UMD3.1|GK000010.2	6900482	A	G	2	2	0.5	0.5
gnl|UMD3.1|GK000010.2	6900521	A	G	1	3	0.25	0.75
gnl|UMD3.1|GK000010.2	6900686	A	C	4	2	0.666667	0.333333
gnl|UMD3.1|GK000010.2	6900707	C	T	2	2	0.5	0.5
gnl|UMD3.1|GK000010.2	6900783	A	G	3	4	0.428571	0.571429
gnl|UMD3.1|GK000010.2	6900975	A	G	5	4	0.555556	0.444444
gnl|UMD3.1|GK000010.2	6901017	G	A	8	6	0.571429	0.428571
gnl|UMD3.1|GK000010.2	6901227	A	G	6	7	0.461538	0.538462
gnl|UMD3.1|GK000010.2	6902234	C	A	6	4	0.6	0.4
gnl|UMD3.1|GK000010.2	6902316	G	T	2	3	0.4	0.6
gnl|UMD3.1|GK000010.2	6902505	C	T	1	1	0.5	0.5
gnl|UMD3.1|GK000010.2	6902945	G	T	2	2	0.5	0.5
gnl|UMD3.1|GK000010.2	6903474	T	C	1	2	0.333333	0.666667
gnl|UMD3.1|GK000010.2	6903744	G	C	3	2	0.6	0.4
gnl|UMD3.1|GK000010.2	6910439	A	G	2	2	0.5	0.5
gnl|UMD3.1|GK000010.2	6912540	A	T	0	2	0	1
gnl|UMD3.1|GK000010.2	6915528	C	T	2	2	0.5	0.5
gnl|UMD3.1|GK000010.2	6915711	T	G	0	2	0	1
gnl|UMD3.1|GK000010.2	6915747	A	T	0	2	0	1
gnl|UMD3.1|GK000010.2	6916604	T	C	0	3	0	1
gnl|UMD3.1|GK000010.2	6917787	T	C	0	2	0	1
gnl|UMD3.1|GK000010.2	6918267	T	C	0	2	0	1
gnl|UMD3.1|GK000010.2	6918332	T	C	0	2	0	1
gnl|UMD3.1|GK000010.2	6918413	C	T	2	2	0.5	0.5
gnl|UMD3.1|GK000010.2	6918939	T	G	0	2	0	1
gnl|UMD3.1|GK000010.2	6919233	G	T	3	2	0.6	0.4
gnl|UMD3.1|GK000010.2	6919343	G	A	6	2	0.75	0.25
gnl|UMD3.1|GK000010.2	6919381	C	A	7	3	0.7	0.3
gnl|UMD3.1|GK000010.2	6920079	G	A	3	4	0.428571	0.571429
gnl|UMD3.1|GK000010.2	6920089	C	T	1	4	0.2	0.8
gnl|UMD3.1|GK000010.2	6921830	C	T	0	3	0	1
gnl|UMD3.1|GK000010.2	6921934	C	T	0	3	0	1
gnl|UMD3.1|GK000010.2	6921935	A	G	0	3	0	1
gnl|UMD3.1|GK000010.2	6921962	C	T	0	2	0	1
gnl|UMD3.1|GK000010.2	6923050	A	T	3	2	0.6	0.4
gnl|UMD3.1|GK000010.2	6923411	A	C	2	2	0.5	0.5
gnl|UMD3.1|GK000010.2	6924285	T	C	2	2	0.5	0.5
gnl|UMD3.1|GK000010.2	6925651	A	T	2	2	0.5	0.5
gnl|UMD3.1|GK000010.2	6931858	C	T	7	4	0.636364	0.363636
gnl|UMD3.1|GK000010.2	6932130	T	A	9	6	0.6	0.4
gnl|UMD3.1|GK000010.2	6932135	G	A	8	6	0.571429	0.428571
gnl|UMD3.1|GK000010.2	6933177	T	C	6	4	0.6	0.4
gnl|UMD3.1|GK000010.2	6933702	T	C	12	2	0.857143	0.142857
gnl|UMD3.1|GK000010.2	6966257	G	T	0	1	0	1
gnl|UMD3.1|GK000010.2	7007366	A	G	0	6	0	1
gnl|UMD3.1|GK000010.2	7012934	T	A	0	2	0	1
gnl|UMD3.1|GK000010.2	7014508	C	T	0	2	0	1
gnl|UMD3.1|GK000010.2	7014520	C	T	0	2	0	1
gnl|UMD3.1|GK000010.2	7016936	C	T	3	5	0.375	0.625
gnl|UMD3.1|GK000010.2	7017494	G	A	0	7	0	1
gnl|UMD3.1|GK000010.2	7018082	C	T	0	4	0	1
gnl|UMD3.1|GK000010.2	7020059	T	G	2	2	0.5	0.5
gnl|UMD3.1|GK000010.2	7020084	T	C	2	2	0.5	0.5
gnl|UMD3.1|GK000010.2	7021119	A	G	9	11	0.45	0.55
gnl|UMD3.1|GK000010.2	7021703	A	T	0	2	0	1
gnl|UMD3.1|GK000010.2	7022263	T	C	0	4	0	1
gnl|UMD3.1|GK000010.2	7022268	T	C	0	4	0	1
gnl|UMD3.1|GK000010.2	7022276	T	C	0	4	0	1
gnl|UMD3.1|GK000010.2	7022296	T	C	1	4	0.2	0.8
gnl|UMD3.1|GK000010.2	7024794	T	C	0	2	0	1
gnl|UMD3.1|GK000010.2	7024800	G	T	0	2	0	1
gnl|UMD3.1|GK000010.2	7024826	C	T	0	2	0	1
gnl|UMD3.1|GK000010.2	7024907	C	T	0	2	0	1
gnl|UMD3.1|GK000010.2	7025901	C	T	6	5	0.545455	0.454545
gnl|UMD3.1|GK000010.2	7025922	A	G	7	6	0.538462	0.461538
gnl|UMD3.1|GK000010.2	7026010	T	A	2	3	0.4	0.6
gnl|UMD3.1|GK000010.2	7029460	G	T	0	2	0	1
gnl|UMD3.1|GK000010.2	7035195	A	G	0	3	0	1
gnl|UMD3.1|GK000010.2	7036669	A	T	0	3	0	1
gnl|UMD3.1|GK000010.2	7036825	G	C	1	1	0.5	0.5
gnl|UMD3.1|GK000010.2	7038103	G	T	0	2	0	1
gnl|UMD3.1|GK000010.2	7038167	A	T	3	2	0.6	0.4
gnl|UMD3.1|GK000010.2	7038200	G	A	0	4	0	1
gnl|UMD3.1|GK000010.2	7038250	C	T	0	5	0	1
gnl|UMD3.1|GK000010.2	7289488	G	C	0	3	0	1
gnl|UMD3.1|GK000010.2	7289525	C	G	0	4	0	1
gnl|UMD3.1|GK000010.2	7311237	G	A	0	2	0	1
gnl|UMD3.1|GK000010.2	7311309	C	T	0	2	0	1
gnl|UMD3.1|GK000010.2	7311412	C	T	0	2	0	1
gnl|UMD3.1|GK000010.2	7344434	A	G	0	2	0	1
gnl|UMD3.1|GK000010.2	7344576	C	T	0	2	0	1
gnl|UMD3.1|GK000010.2	7345876	G	C	0	2	0	1
gnl|UMD3.1|GK000010.2	7357141	C	T	0	2	0	1
gnl|UMD3.1|GK000010.2	7368815	G	T	0	4	0	1
gnl|UMD3.1|GK000010.2	7394910	A	C	0	2	0	1
gnl|UMD3.1|GK000010.2	7395974	G	C	0	2	0	1
gnl|UMD3.1|GK000010.2	7396081	A	T	0	4	0	1
gnl|UMD3.1|GK000010.2	7396224	A	G	0	2	0	1
gnl|UMD3.1|GK000010.2	7396312	T	G	0	2	0	1
gnl|UMD3.1|GK000010.2	7405658	G	T	0	2	0	1
gnl|UMD3.1|GK000010.2	7409823	A	T	0	2	0	1
gnl|UMD3.1|GK000010.2	7409848	C	T	0	2	0	1
gnl|UMD3.1|GK000010.2	7434821	T	C	0	2	0	1
gnl|UMD3.1|GK000010.2	7434970	G	T	0	2	0	1
gnl|UMD3.1|GK000010.2	7435159	G	A	0	2	0	1
gnl|UMD3.1|GK000010.2	7435663	G	A	0	3	0	1
gnl|UMD3.1|GK000010.2	7437823	G	A	0	2	0	1
gnl|UMD3.1|GK000010.2	7438101	T	C	0	2	0	1
gnl|UMD3.1|GK000010.2	7442000	G	A	0	2	0	1
gnl|UMD3.1|GK000010.2	7449218	A	C	1	2	0.333333	0.666667
gnl|UMD3.1|GK000010.2	7449296	A	T	1	2	0.333333	0.666667
gnl|UMD3.1|GK000010.2	7449596	G	A	3	2	0.6	0.4
gnl|UMD3.1|GK000010.2	7451053	C	T	0	2	0	1
gnl|UMD3.1|GK000010.2	7452382	T	C	0	2	0	1
gnl|UMD3.1|GK000010.2	7454008	T	C	0	2	0	1
gnl|UMD3.1|GK000010.2	7454228	C	T	0	2	0	1
gnl|UMD3.1|GK000010.2	7454255	C	T	0	2	0	1
gnl|UMD3.1|GK000010.2	7454297	T	A	0	2	0	1
gnl|UMD3.1|GK000010.2	7456187	T	C	0	2	0	1
gnl|UMD3.1|GK000010.2	7469789	A	C	0	2	0	1
gnl|UMD3.1|GK000010.2	7470620	A	G	0	4	0	1
gnl|UMD3.1|GK000010.2	7474919	G	A	0	2	0	1
gnl|UMD3.1|GK000010.2	7477908	A	G	0	1	0	1
gnl|UMD3.1|GK000010.2	7480839	C	T	0	2	0	1
gnl|UMD3.1|GK000010.2	7482361	C	T	0	2	0	1
gnl|UMD3.1|GK000010.2	7483962	A	G	0	2	0	1
gnl|UMD3.1|GK000010.2	7509810	T	C	0	2	0	1
gnl|UMD3.1|GK000010.2	7531865	T	C	0	2	0	1
gnl|UMD3.1|GK000010.2	7531888	C	T	0	2	0	1
gnl|UMD3.1|GK000010.2	7554525	T	A	0	2	0	1
gnl|UMD3.1|GK000010.2	7554590	G	T	0	2	0	1
gnl|UMD3.1|GK000010.2	7558791	T	A	0	2	0	1
gnl|UMD3.1|GK000010.2	7559568	A	G	0	2	0	1
gnl|UMD3.1|GK000010.2	7559569	G	T	0	1	0	1
gnl|UMD3.1|GK000010.2	7570726	G	A	0	4	0	1
gnl|UMD3.1|GK000010.2	7570729	G	A	0	4	0	1
gnl|UMD3.1|GK000010.2	7580027	G	A	0	2	0	1
gnl|UMD3.1|GK000010.2	7580254	A	G	1	2	0.333333	0.666667
gnl|UMD3.1|GK000010.2	7588595	T	G	0	2	0	1
gnl|UMD3.1|GK000010.2	7593906	T	C	0	2	0	1
gnl|UMD3.1|GK000010.2	7594622	T	C	0	2	0	1
gnl|UMD3.1|GK000010.2	7595851	T	G	0	2	0	1
gnl|UMD3.1|GK000010.2	7596673	C	G	0	2	0	1
gnl|UMD3.1|GK000010.2	7602727	T	C	0	2	0	1
gnl|UMD3.1|GK000010.2	7603599	C	T	0	2	0	1
gnl|UMD3.1|GK000010.2	7606237	G	A	8	4	0.666667	0.333333
gnl|UMD3.1|GK000010.2	7607146	T	G	1	2	0.333333	0.666667
gnl|UMD3.1|GK000010.2	7608231	C	T	0	2	0	1
gnl|UMD3.1|GK000010.2	7608233	C	T	0	2	0	1
gnl|UMD3.1|GK000010.2	7608548	G	T	0	2	0	1
gnl|UMD3.1|GK000010.2	7611165	G	A	0	2	0	1
gnl|UMD3.1|GK000010.2	7613747	T	C	1	2	0.333333	0.666667
gnl|UMD3.1|GK000010.2	7615405	C	T	1	2	0.333333	0.666667
gnl|UMD3.1|GK000010.2	7616253	C	T	0	2	0	1
gnl|UMD3.1|GK000010.2	7617068	G	A	0	5	0	1
gnl|UMD3.1|GK000010.2	7620698	T	C	0	3	0	1
gnl|UMD3.1|GK000010.2	7620699	G	A	0	3	0	1
gnl|UMD3.1|GK000010.2	7621141	C	T	0	2	0	1
gnl|UMD3.1|GK000010.2	7621171	C	T	0	2	0	1
gnl|UMD3.1|GK000010.2	7621277	G	C	0	2	0	1
gnl|UMD3.1|GK000010.2	7621318	G	A	0	2	0	1
gnl|UMD3.1|GK000010.2	7621327	A	G	0	2	0	1
gnl|UMD3.1|GK000010.2	7621427	A	G	0	2	0	1
gnl|UMD3.1|GK000010.2	7621767	T	C	0	2	0	1
gnl|UMD3.1|GK000010.2	7624678	C	G	0	2	0	1
gnl|UMD3.1|GK000010.2	7624680	T	A	0	2	0	1
gnl|UMD3.1|GK000010.2	7625888	A	G	0	2	0	1
gnl|UMD3.1|GK000010.2	7630956	T	C	1	2	0.333333	0.666667
gnl|UMD3.1|GK000010.2	7630957	C	T	1	2	0.333333	0.666667
gnl|UMD3.1|GK000010.2	7639952	G	A	0	2	0	1
gnl|UMD3.1|GK000010.2	7647356	T	A	2	2	0.5	0.5
gnl|UMD3.1|GK000010.2	7647402	C	T	0	4	0	1
gnl|UMD3.1|GK000010.2	7649723	A	T	0	2	0	1
gnl|UMD3.1|GK000010.2	7649783	G	A	0	2	0	1
gnl|UMD3.1|GK000010.2	7649986	A	G	0	2	0	1
gnl|UMD3.1|GK000010.2	7650000	G	A	0	2	0	1
gnl|UMD3.1|GK000010.2	7650009	C	A	0	2	0	1
gnl|UMD3.1|GK000010.2	7650014	C	T	0	2	0	1
gnl|UMD3.1|GK000010.2	7653096	T	C	0	2	0	1
gnl|UMD3.1|GK000010.2	7653214	A	G	0	3	0	1
gnl|UMD3.1|GK000010.2	7653277	T	C	0	2	0	1
gnl|UMD3.1|GK000010.2	7653457	T	C	0	2	0	1
gnl|UMD3.1|GK000010.2	7653488	C	G	0	2	0	1
gnl|UMD3.1|GK000010.2	7654364	G	A	0	2	0	1
gnl|UMD3.1|GK000010.2	7654369	C	T	0	2	0	1
gnl|UMD3.1|GK000010.2	7654695	T	C	0	2	0	1
gnl|UMD3.1|GK000010.2	7654725	G	T	0	3	0	1
gnl|UMD3.1|GK000010.2	7654758	T	C	0	7	0	1
gnl|UMD3.1|GK000010.2	7654783	T	C	0	8	0	1
gnl|UMD3.1|GK000010.2	7654798	G	A	2	6	0.25	0.75
gnl|UMD3.1|GK000010.2	7654818	G	A	0	8	0	1
gnl|UMD3.1|GK000010.2	7654819	T	G	0	7	0	1
gnl|UMD3.1|GK000010.2	7654827	G	A	0	8	0	1
gnl|UMD3.1|GK000010.2	7654877	A	G	0	5	0	1
gnl|UMD3.1|GK000010.2	7655206	G	A	0	4	0	1
gnl|UMD3.1|GK000010.2	7655486	C	T	0	3	0	1
gnl|UMD3.1|GK000010.2	7655636	T	C	0	2	0	1
gnl|UMD3.1|GK000010.2	7655792	T	G	0	4	0	1
gnl|UMD3.1|GK000010.2	7656875	A	C	0	2	0	1
gnl|UMD3.1|GK000010.2	7656895	T	C	0	2	0	1
gnl|UMD3.1|GK000010.2	7659984	A	G	0	2	0	1
gnl|UMD3.1|GK000010.2	7664581	A	C	0	2	0	1
gnl|UMD3.1|GK000010.2	7675240	C	T	0	2	0	1
gnl|UMD3.1|GK000010.2	7676352	G	A	0	2	0	1
gnl|UMD3.1|GK000010.2	7679127	A	G	0	4	0	1
gnl|UMD3.1|GK000010.2	7679185	A	C	2	2	0.5	0.5
gnl|UMD3.1|GK000010.2	7681183	T	C	0	2	0	1
gnl|UMD3.1|GK000010.2	7681212	T	C	0	2	0	1
gnl|UMD3.1|GK000010.2	7681613	C	T	0	2	0	1
gnl|UMD3.1|GK000010.2	7681732	T	C	0	3	0	1
gnl|UMD3.1|GK000010.2	7682529	T	C	0	2	0	1
gnl|UMD3.1|GK000010.2	7682542	G	A	0	3	0	1
gnl|UMD3.1|GK000010.2	7682552	G	A	0	3	0	1
gnl|UMD3.1|GK000010.2	7682604	G	A	0	3	0	1
gnl|UMD3.1|GK000010.2	7683125	A	G	0	2	0	1
gnl|UMD3.1|GK000010.2	7683140	A	T	0	2	0	1
gnl|UMD3.1|GK000010.2	7683227	T	C	0	2	0	1
gnl|UMD3.1|GK000010.2	7683284	A	G	0	2	0	1
gnl|UMD3.1|GK000010.2	7683784	T	C	0	2	0	1
gnl|UMD3.1|GK000010.2	7683863	T	G	0	2	0	1
gnl|UMD3.1|GK000010.2	7684813	G	T	0	5	0	1
gnl|UMD3.1|GK000010.2	7684937	A	C	0	2	0	1
gnl|UMD3.1|GK000010.2	7688665	C	A	0	2	0	1
gnl|UMD3.1|GK000010.2	7694321	T	A	2	2	0.5	0.5
gnl|UMD3.1|GK000010.2	7702020	G	C	0	3	0	1
gnl|UMD3.1|GK000010.2	7703943	C	T	0	1	0	1
gnl|UMD3.1|GK000010.2	7703957	C	T	0	2	0	1
gnl|UMD3.1|GK000010.2	7709326	A	G	2	2	0.5	0.5
gnl|UMD3.1|GK000010.2	7709328	A	G	2	2	0.5	0.5
gnl|UMD3.1|GK000010.2	7709337	A	G	2	2	0.5	0.5
gnl|UMD3.1|GK000010.2	7709369	G	A	2	2	0.5	0.5
gnl|UMD3.1|GK000010.2	7712080	A	G	0	2	0	1
gnl|UMD3.1|GK000010.2	7713374	C	T	0	2	0	1
gnl|UMD3.1|GK000010.2	7717504	C	T	0	4	0	1
gnl|UMD3.1|GK000010.2	7718352	C	A	0	2	0	1
gnl|UMD3.1|GK000010.2	7721250	A	T	0	2	0	1
gnl|UMD3.1|GK000010.2	7722118	T	A	0	2	0	1
gnl|UMD3.1|GK000010.2	7734627	T	G	0	2	0	1
gnl|UMD3.1|GK000010.2	7734684	C	G	0	2	0	1
gnl|UMD3.1|GK000010.2	7734688	T	C	0	2	0	1
gnl|UMD3.1|GK000010.2	7738067	C	G	0	4	0	1
gnl|UMD3.1|GK000010.2	7738102	G	A	2	3	0.4	0.6
gnl|UMD3.1|GK000010.2	7744502	G	C	0	1	0	1
gnl|UMD3.1|GK000010.2	7744510	T	C	0	2	0	1
gnl|UMD3.1|GK000010.2	7747144	A	T	5	2	0.714286	0.285714
gnl|UMD3.1|GK000010.2	7748021	T	C	2	4	0.333333	0.666667
gnl|UMD3.1|GK000010.2	7751563	G	C	0	3	0	1
gnl|UMD3.1|GK000010.2	7754026	G	T	0	2	0	1
gnl|UMD3.1|GK000010.2	7754428	T	C	0	3	0	1
gnl|UMD3.1|GK000010.2	7754961	C	T	0	2	0	1
gnl|UMD3.1|GK000010.2	7760384	T	C	0	3	0	1
gnl|UMD3.1|GK000010.2	7760388	G	C	1	2	0.333333	0.666667
gnl|UMD3.1|GK000010.2	7761644	A	G	0	2	0	1
gnl|UMD3.1|GK000010.2	7761652	A	T	0	2	0	1
gnl|UMD3.1|GK000010.2	7761690	C	A	0	7	0	1
gnl|UMD3.1|GK000010.2	7763620	A	G	0	2	0	1
gnl|UMD3.1|GK000010.2	7772604	T	C	0	2	0	1
gnl|UMD3.1|GK000010.2	7772675	A	G	0	2	0	1
gnl|UMD3.1|GK000010.2	7776166	A	G	0	2	0	1
gnl|UMD3.1|GK000010.2	7777667	A	G	0	2	0	1
gnl|UMD3.1|GK000010.2	7777714	T	A	0	5	0	1
gnl|UMD3.1|GK000010.2	7777719	T	C	0	5	0	1
gnl|UMD3.1|GK000010.2	7777733	G	T	0	5	0	1
gnl|UMD3.1|GK000010.2	7778277	A	G	0	2	0	1
gnl|UMD3.1|GK000010.2	7778506	A	G	0	4	0	1
gnl|UMD3.1|GK000010.2	7778565	T	C	0	3	0	1
gnl|UMD3.1|GK000010.2	7778591	T	A	0	4	0	1
gnl|UMD3.1|GK000010.2	7778940	T	C	0	2	0	1
gnl|UMD3.1|GK000010.2	7785772	A	G	0	3	0	1
gnl|UMD3.1|GK000010.2	7790303	T	C	0	2	0	1
gnl|UMD3.1|GK000010.2	7790308	A	C	0	2	0	1
gnl|UMD3.1|GK000010.2	7790538	C	T	0	2	0	1
gnl|UMD3.1|GK000010.2	7790617	T	C	0	2	0	1
gnl|UMD3.1|GK000010.2	7790621	G	A	0	2	0	1
gnl|UMD3.1|GK000010.2	7793586	T	A	0	2	0	1
gnl|UMD3.1|GK000010.2	7797285	C	T	2	7	0.222222	0.777778
gnl|UMD3.1|GK000010.2	7801210	C	T	0	2	0	1
gnl|UMD3.1|GK000010.2	7802531	G	A	0	2	0	1
gnl|UMD3.1|GK000010.2	7802936	G	A	0	2	0	1
gnl|UMD3.1|GK000010.2	7804016	C	G	0	3	0	1
gnl|UMD3.1|GK000010.2	7804023	G	A	0	3	0	1
gnl|UMD3.1|GK000010.2	7804054	A	G	0	2	0	1
gnl|UMD3.1|GK000010.2	7804455	A	G	0	2	0	1
gnl|UMD3.1|GK000010.2	7804469	T	C	0	3	0	1
gnl|UMD3.1|GK000010.2	7804519	C	T	0	6	0	1
gnl|UMD3.1|GK000010.2	7804572	G	T	0	4	0	1
gnl|UMD3.1|GK000010.2	7804584	C	T	2	2	0.5	0.5
gnl|UMD3.1|GK000010.2	7805388	G	A	2	2	0.5	0.5
gnl|UMD3.1|GK000010.2	7805947	C	T	2	2	0.5	0.5
gnl|UMD3.1|GK000010.2	7805997	A	C	3	2	0.6	0.4
gnl|UMD3.1|GK000010.2	7806247	C	G	4	4	0.5	0.5
gnl|UMD3.1|GK000010.2	7806287	T	C	6	5	0.545455	0.454545
gnl|UMD3.1|GK000010.2	7806327	G	T	5	2	0.714286	0.285714
gnl|UMD3.1|GK000010.2	7806371	A	G	2	3	0.4	0.6
gnl|UMD3.1|GK000010.2	7806483	G	A	2	4	0.333333	0.666667
gnl|UMD3.1|GK000010.2	7806525	C	T	2	5	0.285714	0.714286
gnl|UMD3.1|GK000010.2	7806559	T	C	0	4	0	1
gnl|UMD3.1|GK000010.2	7806603	A	C	0	4	0	1
gnl|UMD3.1|GK000010.2	7806608	G	A	1	3	0.25	0.75
gnl|UMD3.1|GK000010.2	7806906	A	G	0	2	0	1
gnl|UMD3.1|GK000010.2	7807403	T	C	0	3	0	1
gnl|UMD3.1|GK000010.2	7808303	G	A	2	2	0.5	0.5
gnl|UMD3.1|GK000010.2	7808344	C	T	2	2	0.5	0.5
gnl|UMD3.1|GK000010.2	7808403	G	C	1	2	0.333333	0.666667
gnl|UMD3.1|GK000010.2	7808419	G	T	0	3	0	1
gnl|UMD3.1|GK000010.2	7809441	C	G	0	2	0	1
gnl|UMD3.1|GK000010.2	7809448	G	A	0	2	0	1
[truncated: 826,369+ more rows]
