# Supplementary material for: Single Nucleotide Polymorphism Discovery in Bovine Pituitary Gland Using RNA-Seq Technology
Source: PLoS One. 2016 Sep 8;11(9):e0161370. doi: 10.1371/journal.pone.0161370 (PMC5015895; doi:10.1371/journal.pone.0161370)
Supplement: S3 Table — (XLSX) [file pone.0161370.s003.xlsx]

## Sheet: SNP
sTable 3: RNA-seq SNP-db of bovine pituitary gland tissue of young bull-3 of Hereford cattle aged 9 months.
reference	location	ref_seq	sample seq	# of reads as Ref	# of reads as SNP	% ref	% SNP
gnl|Btau_4.6.1|chrY	2524161	G	A	0	1	0	1
gnl|Btau_4.6.1|chrY	2524172	A	G	0	2	0	1
gnl|Btau_4.6.1|chrY	2524190	A	C	0	2	0	1
gnl|Btau_4.6.1|chrY	2524193	T	C	0	2	0	1
gnl|Btau_4.6.1|chrY	2524196	A	G	0	2	0	1
gnl|Btau_4.6.1|chrY	2524199	C	G	0	2	0	1
gnl|Btau_4.6.1|chrY	2534996	G	T	4	2	0.666667	0.333333
gnl|Btau_4.6.1|chrY	2535150	C	A	1	2	0.333333	0.666667
gnl|Btau_4.6.1|chrY	2536878	C	A	2	2	0.5	0.5
gnl|Btau_4.6.1|chrY	2537398	A	G	0	2	0	1
gnl|Btau_4.6.1|chrY	2537455	C	T	1	3	0.25	0.75
gnl|Btau_4.6.1|chrY	2540435	A	G	0	2	0	1
gnl|Btau_4.6.1|chrY	2540452	T	C	0	2	0	1
gnl|Btau_4.6.1|chrY	2540463	G	C	0	2	0	1
gnl|Btau_4.6.1|chrY	2540464	A	C	0	2	0	1
gnl|Btau_4.6.1|chrY	2540505	G	C	0	2	0	1
gnl|Btau_4.6.1|chrY	2540515	G	C	0	2	0	1
gnl|Btau_4.6.1|chrY	2540543	T	C	0	2	0	1
gnl|Btau_4.6.1|chrY	2555937	A	T	0	1	0	1
gnl|Btau_4.6.1|chrY	2555956	G	C	0	2	0	1
gnl|Btau_4.6.1|chrY	2555979	G	T	0	2	0	1
gnl|Btau_4.6.1|chrY	2555980	A	G	0	2	0	1
gnl|Btau_4.6.1|chrY	2555995	C	G	0	2	0	1
gnl|Btau_4.6.1|chrY	2556023	A	G	0	2	0	1
gnl|Btau_4.6.1|chrY	2556036	T	C	0	2	0	1
gnl|Btau_4.6.1|chrY	2556039	C	T	0	2	0	1
gnl|Btau_4.6.1|chrY	2556052	C	T	0	2	0	1
gnl|Btau_4.6.1|chrY	2556053	C	G	0	2	0	1
gnl|Btau_4.6.1|chrY	2556057	C	G	0	2	0	1
gnl|Btau_4.6.1|chrY	2568906	G	A	9	6	0.6	0.4
gnl|Btau_4.6.1|chrY	2624785	G	A	0	2	0	1
gnl|Btau_4.6.1|chrY	2799184	A	G	1	5	0.166667	0.833333
gnl|Btau_4.6.1|chrY	2799213	A	G	1	3	0.25	0.75
gnl|Btau_4.6.1|chrY	2799218	A	G	1	4	0.2	0.8
gnl|Btau_4.6.1|chrY	2799219	A	G	3	2	0.6	0.4
gnl|Btau_4.6.1|chrY	2799284	A	G	9	3	0.75	0.25
gnl|Btau_4.6.1|chrY	2799429	A	G	2	7	0.222222	0.777778
gnl|Btau_4.6.1|chrY	2799512	C	A	1	3	0.25	0.75
gnl|Btau_4.6.1|chrY	2799583	A	G	0	4	0	1
gnl|Btau_4.6.1|chrY	2799594	A	G	0	3	0	1
gnl|Btau_4.6.1|chrY	2903840	A	C	6	2	0.75	0.25
gnl|Btau_4.6.1|chrY	2903886	T	A	8	2	0.8	0.2
gnl|Btau_4.6.1|chrY	2906266	A	C	2	2	0.5	0.5
gnl|Btau_4.6.1|chrY	2914532	C	A	3	2	0.6	0.4
gnl|Btau_4.6.1|chrY	2915020	T	A	8	4	0.666667	0.333333
gnl|Btau_4.6.1|chrY	2917398	G	A	2	2	0.5	0.5
gnl|Btau_4.6.1|chrY	2919570	G	A	2	2	0.5	0.5
gnl|Btau_4.6.1|chrY	2924645	A	T	0	2	0	1
gnl|Btau_4.6.1|chrY	2925523	G	T	9	2	0.818182	0.181818
gnl|Btau_4.6.1|chrY	2925663	T	A	1	2	0.333333	0.666667
gnl|Btau_4.6.1|chrY	2928322	G	T	0	1	0	1
gnl|Btau_4.6.1|chrY	2939648	G	A	7	2	0.777778	0.222222
gnl|Btau_4.6.1|chrY	2939743	G	T	6	2	0.75	0.25
gnl|Btau_4.6.1|chrY	3045077	T	C	0	1	0	1
gnl|Btau_4.6.1|chrY	3126898	A	G	1	22	0.0434783	0.956522
gnl|Btau_4.6.1|chrY	3126915	C	T	0	19	0	1
gnl|Btau_4.6.1|chrY	3126928	C	T	0	22	0	1
gnl|Btau_4.6.1|chrY	3126932	C	T	0	23	0	1
gnl|Btau_4.6.1|chrY	3279493	G	T	12	2	0.857143	0.142857
gnl|Btau_4.6.1|chrY	3514638	T	G	0	2	0	1
gnl|Btau_4.6.1|chrY	3515107	A	G	0	2	0	1
gnl|Btau_4.6.1|chrY	3580335	G	T	0	2	0	1
gnl|Btau_4.6.1|chrY	3614400	T	C	1	3	0.25	0.75
gnl|Btau_4.6.1|chrY	3614408	T	C	1	3	0.25	0.75
gnl|Btau_4.6.1|chrY	3614475	T	A	0	2	0	1
gnl|Btau_4.6.1|chrY	3629948	T	A	0	2	0	1
gnl|Btau_4.6.1|chrY	3631376	G	T	0	2	0	1
gnl|Btau_4.6.1|chrY	3637077	C	A	0	2	0	1
gnl|Btau_4.6.1|chrY	3659163	T	C	0	2	0	1
gnl|Btau_4.6.1|chrY	3721226	G	T	1	2	0.333333	0.666667
gnl|Btau_4.6.1|chrY	3722520	G	T	0	2	0	1
gnl|Btau_4.6.1|chrY	3728909	A	G	3	3	0.5	0.5
gnl|Btau_4.6.1|chrY	3730023	C	A	7	2	0.777778	0.222222
gnl|Btau_4.6.1|chrY	3733188	T	C	4	3	0.571429	0.428571
gnl|Btau_4.6.1|chrY	3733189	T	C	5	2	0.714286	0.285714
gnl|Btau_4.6.1|chrY	3733190	T	C	5	2	0.714286	0.285714
gnl|Btau_4.6.1|chrY	3733193	T	C	5	2	0.714286	0.285714
gnl|Btau_4.6.1|chrY	3735182	T	C	2	2	0.5	0.5
gnl|Btau_4.6.1|chrY	3735223	T	C	1	4	0.2	0.8
gnl|Btau_4.6.1|chrY	3735322	T	C	1	2	0.333333	0.666667
gnl|Btau_4.6.1|chrY	3735335	T	C	1	2	0.333333	0.666667
gnl|Btau_4.6.1|chrY	3735336	T	C	0	3	0	1
gnl|Btau_4.6.1|chrY	3737631	T	C	4	3	0.571429	0.428571
gnl|Btau_4.6.1|chrY	3739726	G	A	0	2	0	1
gnl|Btau_4.6.1|chrY	3742530	T	A	12	2	0.857143	0.142857
gnl|Btau_4.6.1|chrY	3743450	A	G	1	2	0.333333	0.666667
gnl|Btau_4.6.1|chrY	6554214	C	T	7	2	0.777778	0.222222
gnl|Btau_4.6.1|chrY	6554570	A	G	6	6	0.5	0.5
gnl|Btau_4.6.1|chrY	6556267	A	G	9	2	0.818182	0.181818
gnl|Btau_4.6.1|chrY	6560393	G	A	0	2	0	1
gnl|Btau_4.6.1|chrY	6590013	C	A	1	2	0.333333	0.666667
gnl|Btau_4.6.1|chrY	6592083	A	G	2	2	0.5	0.5
gnl|Btau_4.6.1|chrY	6592346	C	A	0	2	0	1
gnl|Btau_4.6.1|chrY	6593136	T	G	2	2	0.5	0.5
gnl|Btau_4.6.1|chrY	6602880	A	G	2	2	0.5	0.5
gnl|Btau_4.6.1|chrY	6607171	G	A	0	2	0	1
gnl|Btau_4.6.1|chrY	6624043	C	A	0	2	0	1
gnl|Btau_4.6.1|chrY	6630910	G	A	4	2	0.666667	0.333333
gnl|Btau_4.6.1|chrY	6632177	C	A	10	2	0.833333	0.166667
gnl|Btau_4.6.1|chrY	6632559	G	T	2	2	0.5	0.5
gnl|Btau_4.6.1|chrY	6634211	C	A	2	2	0.5	0.5
gnl|Btau_4.6.1|chrY	6635574	C	T	0	2	0	1
gnl|Btau_4.6.1|chrY	6638130	G	T	8	2	0.8	0.2
gnl|Btau_4.6.1|chrY	6645740	G	T	0	3	0	1
gnl|Btau_4.6.1|chrY	6645779	G	T	2	2	0.5	0.5
gnl|Btau_4.6.1|chrY	6645780	G	T	3	2	0.6	0.4
gnl|Btau_4.6.1|chrY	9453639	C	G	0	18	0	1
gnl|Btau_4.6.1|chrY	9453826	A	G	0	16	0	1
gnl|Btau_4.6.1|chrY	16946431	T	C	0	3	0	1
gnl|Btau_4.6.1|chrY	16946573	G	A	0	6	0	1
gnl|Btau_4.6.1|chrY	16950936	C	G	0	2	0	1
gnl|Btau_4.6.1|chrY	42377287	A	T	1	2	0.333333	0.666667
gnl|Btau_4.6.1|chrY	42377906	A	G	2	2	0.5	0.5
gnl|Btau_4.6.1|chrY	42377909	A	G	1	2	0.333333	0.666667
gnl|Btau_4.6.1|chrY	42377921	A	G	2	2	0.5	0.5
gnl|Btau_4.6.1|chrY	42377925	A	G	1	2	0.333333	0.666667
gnl|Btau_4.6.1|chrY	42377926	A	G	2	2	0.5	0.5
gnl|Btau_4.6.1|chrY	42377933	A	G	2	2	0.5	0.5
gnl|Btau_4.6.1|chrY	42378037	A	G	1	2	0.333333	0.666667
gnl|Btau_4.6.1|chrY	42378058	A	G	1	2	0.333333	0.666667
gnl|Btau_4.6.1|chrY	42378059	A	G	1	2	0.333333	0.666667
gnl|Btau_4.6.1|chrY	42378060	A	G	1	2	0.333333	0.666667
gnl|Btau_4.6.1|chrY	42378107	A	G	0	2	0	1
gnl|Btau_4.6.1|chrY	42378129	A	G	0	2	0	1
gnl|Btau_4.6.1|chrY	42379829	A	G	2	2	0.5	0.5
gnl|Btau_4.6.1|chrY	42379900	A	G	0	2	0	1
gnl|Btau_4.6.1|chrY	42379906	A	G	0	2	0	1
gnl|Btau_4.6.1|chrY	42379907	A	G	0	2	0	1
gnl|Btau_4.6.1|chrY	42379908	A	G	0	1	0	1
gnl|Btau_4.6.1|chrY	42379921	A	G	0	2	0	1
gnl|Btau_4.6.1|chrY	42379922	A	G	0	2	0	1
gnl|Btau_4.6.1|chrY	42384847	A	G	0	2	0	1
gnl|Btau_4.6.1|chrY	42386659	G	T	2	2	0.5	0.5
gnl|Btau_4.6.1|chrY	42405194	C	T	0	2	0	1
gnl|Btau_4.6.1|chrY	42408051	A	G	0	3	0	1
gnl|Btau_4.6.1|chrY	42426262	A	G	2	2	0.5	0.5
gnl|Btau_4.6.1|chrY	42426263	A	G	2	2	0.5	0.5
gnl|Btau_4.6.1|chrY	42426295	A	G	2	2	0.5	0.5
gnl|Btau_4.6.1|chrY	42426296	A	G	2	2	0.5	0.5
gnl|Btau_4.6.1|chrY	42426298	A	G	2	2	0.5	0.5
gnl|Btau_4.6.1|chrY	42426355	A	G	1	4	0.2	0.8
gnl|Btau_4.6.1|chrY	42426364	A	G	2	4	0.333333	0.666667
gnl|Btau_4.6.1|chrY	42434312	C	T	0	4	0	1
gnl|Btau_4.6.1|chrY	42459940	C	A	2	2	0.5	0.5
gnl|UMD3.1|GK000010.2	243631	C	T	0	2	0	1
gnl|UMD3.1|GK000010.2	243632	T	G	0	2	0	1
gnl|UMD3.1|GK000010.2	243637	A	G	0	2	0	1
gnl|UMD3.1|GK000010.2	243649	T	C	0	2	0	1
gnl|UMD3.1|GK000010.2	243669	T	G	0	2	0	1
gnl|UMD3.1|GK000010.2	243706	C	T	0	2	0	1
gnl|UMD3.1|GK000010.2	243707	A	G	0	2	0	1
gnl|UMD3.1|GK000010.2	243740	A	G	0	2	0	1
gnl|UMD3.1|GK000010.2	243772	A	G	0	2	0	1
gnl|UMD3.1|GK000010.2	243776	A	C	0	2	0	1
gnl|UMD3.1|GK000010.2	243785	G	A	0	2	0	1
gnl|UMD3.1|GK000010.2	243794	T	G	0	2	0	1
gnl|UMD3.1|GK000010.2	243795	T	C	0	2	0	1
gnl|UMD3.1|GK000010.2	243798	C	T	0	2	0	1
gnl|UMD3.1|GK000010.2	243801	G	A	0	2	0	1
gnl|UMD3.1|GK000010.2	243847	T	C	0	2	0	1
gnl|UMD3.1|GK000010.2	347072	G	A	2	4	0.333333	0.666667
gnl|UMD3.1|GK000010.2	354584	C	A	0	2	0	1
gnl|UMD3.1|GK000010.2	363605	T	C	0	3	0	1
gnl|UMD3.1|GK000010.2	383121	C	A	1	2	0.333333	0.666667
gnl|UMD3.1|GK000010.2	384990	T	C	0	2	0	1
gnl|UMD3.1|GK000010.2	385066	T	C	0	2	0	1
gnl|UMD3.1|GK000010.2	385071	T	C	0	1	0	1
gnl|UMD3.1|GK000010.2	385072	T	C	0	2	0	1
gnl|UMD3.1|GK000010.2	385651	T	C	2	2	0.5	0.5
gnl|UMD3.1|GK000010.2	385674	T	C	2	2	0.5	0.5
gnl|UMD3.1|GK000010.2	385723	T	C	0	2	0	1
gnl|UMD3.1|GK000010.2	385737	T	C	0	2	0	1
gnl|UMD3.1|GK000010.2	390037	C	A	0	2	0	1
gnl|UMD3.1|GK000010.2	410924	C	T	2	2	0.5	0.5
gnl|UMD3.1|GK000010.2	416740	G	T	0	2	0	1
gnl|UMD3.1|GK000010.2	421523	C	T	3	4	0.428571	0.571429
gnl|UMD3.1|GK000010.2	421702	A	G	2	4	0.333333	0.666667
gnl|UMD3.1|GK000010.2	442949	A	G	0	2	0	1
gnl|UMD3.1|GK000010.2	442977	A	G	0	2	0	1
gnl|UMD3.1|GK000010.2	443109	A	G	0	2	0	1
gnl|UMD3.1|GK000010.2	445821	T	A	0	2	0	1
gnl|UMD3.1|GK000010.2	445853	C	A	0	2	0	1
gnl|UMD3.1|GK000010.2	445858	C	A	0	2	0	1
gnl|UMD3.1|GK000010.2	451698	C	T	0	2	0	1
gnl|UMD3.1|GK000010.2	457111	G	T	0	2	0	1
gnl|UMD3.1|GK000010.2	483631	A	G	1	4	0.2	0.8
gnl|UMD3.1|GK000010.2	487235	A	G	0	2	0	1
gnl|UMD3.1|GK000010.2	487259	A	G	0	2	0	1
gnl|UMD3.1|GK000010.2	490816	C	T	0	3	0	1
gnl|UMD3.1|GK000010.2	494957	G	A	0	2	0	1
gnl|UMD3.1|GK000010.2	498809	C	A	0	1	0	1
gnl|UMD3.1|GK000010.2	498910	C	A	0	2	0	1
gnl|UMD3.1|GK000010.2	506850	C	A	2	2	0.5	0.5
gnl|UMD3.1|GK000010.2	507778	A	G	0	3	0	1
gnl|UMD3.1|GK000010.2	509479	C	T	0	2	0	1
gnl|UMD3.1|GK000010.2	512634	T	C	0	2	0	1
gnl|UMD3.1|GK000010.2	514993	A	G	2	2	0.5	0.5
gnl|UMD3.1|GK000010.2	521807	A	T	6	2	0.75	0.25
gnl|UMD3.1|GK000010.2	521944	T	C	4	3	0.571429	0.428571
gnl|UMD3.1|GK000010.2	524592	C	T	0	2	0	1
gnl|UMD3.1|GK000010.2	524614	A	G	0	2	0	1
gnl|UMD3.1|GK000010.2	528270	G	C	1	2	0.333333	0.666667
gnl|UMD3.1|GK000010.2	531261	G	T	2	2	0.5	0.5
gnl|UMD3.1|GK000010.2	536003	A	G	0	2	0	1
gnl|UMD3.1|GK000010.2	552987	A	G	0	2	0	1
gnl|UMD3.1|GK000010.2	553016	A	G	0	2	0	1
gnl|UMD3.1|GK000010.2	553017	A	G	0	2	0	1
gnl|UMD3.1|GK000010.2	553064	A	G	0	2	0	1
gnl|UMD3.1|GK000010.2	553065	A	G	0	2	0	1
gnl|UMD3.1|GK000010.2	553073	A	G	0	3	0	1
gnl|UMD3.1|GK000010.2	554415	A	G	0	1	0	1
gnl|UMD3.1|GK000010.2	555250	A	C	3	2	0.6	0.4
gnl|UMD3.1|GK000010.2	555259	C	T	3	3	0.5	0.5
gnl|UMD3.1|GK000010.2	555260	A	G	3	3	0.5	0.5
gnl|UMD3.1|GK000010.2	555265	A	G	3	4	0.428571	0.571429
gnl|UMD3.1|GK000010.2	555292	C	A	3	12	0.2	0.8
gnl|UMD3.1|GK000010.2	555317	G	C	3	13	0.1875	0.8125
gnl|UMD3.1|GK000010.2	555363	G	A	0	19	0	1
gnl|UMD3.1|GK000010.2	555424	T	C	0	24	0	1
gnl|UMD3.1|GK000010.2	555483	C	G	4	20	0.166667	0.833333
gnl|UMD3.1|GK000010.2	555598	A	G	1	23	0.0416667	0.958333
gnl|UMD3.1|GK000010.2	555632	A	G	4	29	0.121212	0.878788
gnl|UMD3.1|GK000010.2	555657	T	C	4	24	0.142857	0.857143
gnl|UMD3.1|GK000010.2	555666	T	C	7	24	0.225806	0.774194
gnl|UMD3.1|GK000010.2	555684	A	G	8	17	0.32	0.68
gnl|UMD3.1|GK000010.2	555780	G	A	6	6	0.5	0.5
gnl|UMD3.1|GK000010.2	555811	A	T	4	6	0.4	0.6
gnl|UMD3.1|GK000010.2	555907	A	C	9	3	0.75	0.25
gnl|UMD3.1|GK000010.2	562165	G	T	0	2	0	1
gnl|UMD3.1|GK000010.2	562232	G	A	0	2	0	1
gnl|UMD3.1|GK000010.2	565311	C	T	2	6	0.25	0.75
gnl|UMD3.1|GK000010.2	568724	A	G	0	2	0	1
gnl|UMD3.1|GK000010.2	568736	A	G	0	2	0	1
gnl|UMD3.1|GK000010.2	568746	A	G	0	2	0	1
gnl|UMD3.1|GK000010.2	570016	C	T	9	2	0.818182	0.181818
gnl|UMD3.1|GK000010.2	572036	A	G	3	2	0.6	0.4
gnl|UMD3.1|GK000010.2	572047	A	G	3	2	0.6	0.4
gnl|UMD3.1|GK000010.2	572048	A	G	2	3	0.4	0.6
gnl|UMD3.1|GK000010.2	572049	A	G	3	2	0.6	0.4
gnl|UMD3.1|GK000010.2	572063	A	G	3	2	0.6	0.4
gnl|UMD3.1|GK000010.2	572124	A	G	3	2	0.6	0.4
gnl|UMD3.1|GK000010.2	572824	A	G	1	3	0.25	0.75
gnl|UMD3.1|GK000010.2	573600	T	C	0	3	0	1
gnl|UMD3.1|GK000010.2	577501	A	G	0	4	0	1
gnl|UMD3.1|GK000010.2	579084	G	C	0	2	0	1
gnl|UMD3.1|GK000010.2	579922	A	G	0	4	0	1
gnl|UMD3.1|GK000010.2	586563	C	A	4	4	0.5	0.5
gnl|UMD3.1|GK000010.2	593477	A	T	8	2	0.8	0.2
gnl|UMD3.1|GK000010.2	593512	G	T	8	2	0.8	0.2
gnl|UMD3.1|GK000010.2	593834	G	T	3	2	0.6	0.4
gnl|UMD3.1|GK000010.2	595648	T	C	0	5	0	1
gnl|UMD3.1|GK000010.2	598474	C	T	0	2	0	1
gnl|UMD3.1|GK000010.2	600575	C	T	2	2	0.5	0.5
gnl|UMD3.1|GK000010.2	601537	A	C	0	7	0	1
gnl|UMD3.1|GK000010.2	601558	G	C	0	7	0	1
gnl|UMD3.1|GK000010.2	603000	A	G	0	3	0	1
gnl|UMD3.1|GK000010.2	603078	C	T	0	5	0	1
gnl|UMD3.1|GK000010.2	603170	G	A	0	2	0	1
gnl|UMD3.1|GK000010.2	603867	A	G	4	3	0.571429	0.428571
gnl|UMD3.1|GK000010.2	603873	A	G	4	3	0.571429	0.428571
gnl|UMD3.1|GK000010.2	603880	A	G	4	3	0.571429	0.428571
gnl|UMD3.1|GK000010.2	611043	T	G	4	3	0.571429	0.428571
gnl|UMD3.1|GK000010.2	611834	T	G	1	2	0.333333	0.666667
gnl|UMD3.1|GK000010.2	612265	C	A	6	2	0.75	0.25
gnl|UMD3.1|GK000010.2	613033	C	G	0	6	0	1
gnl|UMD3.1|GK000010.2	613063	C	T	2	4	0.333333	0.666667
gnl|UMD3.1|GK000010.2	613380	T	A	0	2	0	1
gnl|UMD3.1|GK000010.2	614631	T	C	3	5	0.375	0.625
gnl|UMD3.1|GK000010.2	615472	T	G	0	7	0	1
gnl|UMD3.1|GK000010.2	615556	G	T	0	4	0	1
gnl|UMD3.1|GK000010.2	615594	T	C	0	2	0	1
gnl|UMD3.1|GK000010.2	615642	G	T	0	2	0	1
gnl|UMD3.1|GK000010.2	617404	A	G	0	5	0	1
gnl|UMD3.1|GK000010.2	617525	C	T	0	2	0	1
gnl|UMD3.1|GK000010.2	617536	G	A	0	1	0	1
gnl|UMD3.1|GK000010.2	617550	G	A	0	4	0	1
gnl|UMD3.1|GK000010.2	620459	G	T	0	3	0	1
gnl|UMD3.1|GK000010.2	620600	A	T	5	2	0.714286	0.285714
gnl|UMD3.1|GK000010.2	621354	T	C	3	2	0.6	0.4
gnl|UMD3.1|GK000010.2	623954	G	A	0	10	0	1
gnl|UMD3.1|GK000010.2	624267	A	T	3	2	0.6	0.4
gnl|UMD3.1|GK000010.2	627226	T	A	6	2	0.75	0.25
gnl|UMD3.1|GK000010.2	629442	T	G	4	2	0.666667	0.333333
gnl|UMD3.1|GK000010.2	630482	G	T	2	6	0.25	0.75
gnl|UMD3.1|GK000010.2	631256	T	G	7	2	0.777778	0.222222
gnl|UMD3.1|GK000010.2	631737	A	C	8	5	0.615385	0.384615
gnl|UMD3.1|GK000010.2	632836	A	T	4	2	0.666667	0.333333
gnl|UMD3.1|GK000010.2	632896	T	C	10	2	0.833333	0.166667
gnl|UMD3.1|GK000010.2	635785	C	A	4	2	0.666667	0.333333
gnl|UMD3.1|GK000010.2	639207	A	G	4	5	0.444444	0.555556
gnl|UMD3.1|GK000010.2	639233	A	G	5	4	0.555556	0.444444
gnl|UMD3.1|GK000010.2	640399	T	A	3	2	0.6	0.4
gnl|UMD3.1|GK000010.2	641738	G	T	4	2	0.666667	0.333333
gnl|UMD3.1|GK000010.2	641757	G	T	2	2	0.5	0.5
gnl|UMD3.1|GK000010.2	644310	A	G	0	4	0	1
gnl|UMD3.1|GK000010.2	644315	A	G	3	2	0.6	0.4
gnl|UMD3.1|GK000010.2	644934	A	G	2	3	0.4	0.6
gnl|UMD3.1|GK000010.2	646189	C	T	2	3	0.4	0.6
gnl|UMD3.1|GK000010.2	649883	C	A	5	2	0.714286	0.285714
gnl|UMD3.1|GK000010.2	652807	A	T	2	2	0.5	0.5
gnl|UMD3.1|GK000010.2	654763	C	A	0	2	0	1
gnl|UMD3.1|GK000010.2	654787	T	A	0	3	0	1
gnl|UMD3.1|GK000010.2	656244	C	A	3	3	0.5	0.5
gnl|UMD3.1|GK000010.2	660021	T	C	3	2	0.6	0.4
gnl|UMD3.1|GK000010.2	664221	T	G	4	4	0.5	0.5
gnl|UMD3.1|GK000010.2	670191	C	T	7	2	0.777778	0.222222
gnl|UMD3.1|GK000010.2	670734	A	G	3	3	0.5	0.5
gnl|UMD3.1|GK000010.2	670820	A	G	4	3	0.571429	0.428571
gnl|UMD3.1|GK000010.2	670835	A	G	4	3	0.571429	0.428571
gnl|UMD3.1|GK000010.2	670859	A	G	1	3	0.25	0.75
gnl|UMD3.1|GK000010.2	670864	A	G	1	3	0.25	0.75
gnl|UMD3.1|GK000010.2	676089	C	A	4	2	0.666667	0.333333
gnl|UMD3.1|GK000010.2	678540	G	A	12	2	0.857143	0.142857
gnl|UMD3.1|GK000010.2	679498	T	C	3	2	0.6	0.4
gnl|UMD3.1|GK000010.2	685600	G	A	5	2	0.714286	0.285714
gnl|UMD3.1|GK000010.2	686558	A	G	6	2	0.75	0.25
gnl|UMD3.1|GK000010.2	686654	G	T	0	2	0	1
gnl|UMD3.1|GK000010.2	687597	A	G	3	2	0.6	0.4
gnl|UMD3.1|GK000010.2	688226	A	G	3	2	0.6	0.4
gnl|UMD3.1|GK000010.2	688237	A	G	1	4	0.2	0.8
gnl|UMD3.1|GK000010.2	688322	A	G	4	2	0.666667	0.333333
gnl|UMD3.1|GK000010.2	693628	G	T	2	2	0.5	0.5
gnl|UMD3.1|GK000010.2	693735	G	A	0	4	0	1
gnl|UMD3.1|GK000010.2	699518	T	G	0	2	0	1
gnl|UMD3.1|GK000010.2	700720	G	T	3	2	0.6	0.4
gnl|UMD3.1|GK000010.2	700732	G	T	2	2	0.5	0.5
gnl|UMD3.1|GK000010.2	701089	A	G	4	2	0.666667	0.333333
gnl|UMD3.1|GK000010.2	701099	A	G	1	3	0.25	0.75
gnl|UMD3.1|GK000010.2	701107	A	G	3	2	0.6	0.4
gnl|UMD3.1|GK000010.2	701115	A	G	3	3	0.5	0.5
gnl|UMD3.1|GK000010.2	701118	A	G	1	4	0.2	0.8
gnl|UMD3.1|GK000010.2	701137	A	G	1	2	0.333333	0.666667
gnl|UMD3.1|GK000010.2	701260	A	G	1	3	0.25	0.75
gnl|UMD3.1|GK000010.2	701262	A	G	1	3	0.25	0.75
gnl|UMD3.1|GK000010.2	701267	A	G	1	3	0.25	0.75
gnl|UMD3.1|GK000010.2	701281	A	G	1	3	0.25	0.75
gnl|UMD3.1|GK000010.2	701285	A	G	1	3	0.25	0.75
gnl|UMD3.1|GK000010.2	701331	A	G	1	3	0.25	0.75
gnl|UMD3.1|GK000010.2	703518	A	G	0	2	0	1
gnl|UMD3.1|GK000010.2	704296	G	T	1	2	0.333333	0.666667
gnl|UMD3.1|GK000010.2	705641	C	A	2	2	0.5	0.5
gnl|UMD3.1|GK000010.2	706237	C	T	1	5	0.166667	0.833333
gnl|UMD3.1|GK000010.2	707932	A	T	2	2	0.5	0.5
gnl|UMD3.1|GK000010.2	711878	C	A	3	2	0.6	0.4
gnl|UMD3.1|GK000010.2	712207	G	T	6	2	0.75	0.25
gnl|UMD3.1|GK000010.2	715706	A	G	0	2	0	1
gnl|UMD3.1|GK000010.2	716410	G	C	0	3	0	1
gnl|UMD3.1|GK000010.2	716534	A	G	0	4	0	1
gnl|UMD3.1|GK000010.2	716563	G	A	0	4	0	1
gnl|UMD3.1|GK000010.2	717401	T	A	0	6	0	1
gnl|UMD3.1|GK000010.2	717481	G	A	0	6	0	1
gnl|UMD3.1|GK000010.2	717787	G	A	0	4	0	1
gnl|UMD3.1|GK000010.2	718644	A	G	0	2	0	1
gnl|UMD3.1|GK000010.2	719695	G	T	0	2	0	1
gnl|UMD3.1|GK000010.2	721010	T	A	4	2	0.666667	0.333333
gnl|UMD3.1|GK000010.2	721275	G	T	2	2	0.5	0.5
gnl|UMD3.1|GK000010.2	721696	G	T	12	2	0.857143	0.142857
gnl|UMD3.1|GK000010.2	721825	A	T	6	2	0.75	0.25
gnl|UMD3.1|GK000010.2	722447	A	G	0	2	0	1
gnl|UMD3.1|GK000010.2	722469	A	G	0	4	0	1
gnl|UMD3.1|GK000010.2	725220	T	C	0	4	0	1
gnl|UMD3.1|GK000010.2	727512	C	A	1	3	0.25	0.75
gnl|UMD3.1|GK000010.2	731787	C	T	1	2	0.333333	0.666667
gnl|UMD3.1|GK000010.2	733627	T	A	0	2	0	1
gnl|UMD3.1|GK000010.2	738289	C	T	1	2	0.333333	0.666667
gnl|UMD3.1|GK000010.2	738500	A	G	0	2	0	1
gnl|UMD3.1|GK000010.2	738527	A	G	0	2	0	1
gnl|UMD3.1|GK000010.2	741807	C	A	0	1	0	1
gnl|UMD3.1|GK000010.2	741832	C	T	0	2	0	1
gnl|UMD3.1|GK000010.2	745636	G	T	0	2	0	1
gnl|UMD3.1|GK000010.2	748187	A	C	1	2	0.333333	0.666667
gnl|UMD3.1|GK000010.2	750727	T	A	0	2	0	1
gnl|UMD3.1|GK000010.2	761479	A	G	1	2	0.333333	0.666667
gnl|UMD3.1|GK000010.2	773531	A	C	0	2	0	1
gnl|UMD3.1|GK000010.2	773543	G	C	0	4	0	1
gnl|UMD3.1|GK000010.2	773558	A	G	0	4	0	1
gnl|UMD3.1|GK000010.2	773575	C	T	0	4	0	1
gnl|UMD3.1|GK000010.2	773577	A	G	0	4	0	1
gnl|UMD3.1|GK000010.2	773592	C	A	0	4	0	1
gnl|UMD3.1|GK000010.2	773595	G	C	0	4	0	1
gnl|UMD3.1|GK000010.2	773602	A	T	2	2	0.5	0.5
gnl|UMD3.1|GK000010.2	773654	A	G	0	4	0	1
gnl|UMD3.1|GK000010.2	773670	G	A	0	4	0	1
gnl|UMD3.1|GK000010.2	773778	C	G	0	4	0	1
gnl|UMD3.1|GK000010.2	773788	T	A	0	4	0	1
gnl|UMD3.1|GK000010.2	773805	G	A	0	4	0	1
gnl|UMD3.1|GK000010.2	773851	T	C	1	4	0.2	0.8
gnl|UMD3.1|GK000010.2	777061	C	A	2	3	0.4	0.6
gnl|UMD3.1|GK000010.2	777587	A	C	0	1	0	1
gnl|UMD3.1|GK000010.2	789813	A	C	0	2	0	1
gnl|UMD3.1|GK000010.2	789839	C	A	0	1	0	1
gnl|UMD3.1|GK000010.2	810012	A	G	4	2	0.666667	0.333333
gnl|UMD3.1|GK000010.2	828756	C	T	0	3	0	1
gnl|UMD3.1|GK000010.2	828758	G	T	0	3	0	1
gnl|UMD3.1|GK000010.2	836537	C	T	1	5	0.166667	0.833333
gnl|UMD3.1|GK000010.2	837973	A	G	0	2	0	1
gnl|UMD3.1|GK000010.2	837981	A	G	0	2	0	1
gnl|UMD3.1|GK000010.2	840764	C	A	2	2	0.5	0.5
gnl|UMD3.1|GK000010.2	845886	A	G	1	2	0.333333	0.666667
gnl|UMD3.1|GK000010.2	847550	A	T	0	3	0	1
gnl|UMD3.1|GK000010.2	859018	T	G	0	2	0	1
gnl|UMD3.1|GK000010.2	859020	T	A	0	2	0	1
gnl|UMD3.1|GK000010.2	859021	T	A	0	2	0	1
gnl|UMD3.1|GK000010.2	859029	T	A	0	4	0	1
gnl|UMD3.1|GK000010.2	865236	C	A	2	2	0.5	0.5
gnl|UMD3.1|GK000010.2	869799	C	A	5	2	0.714286	0.285714
gnl|UMD3.1|GK000010.2	872716	G	T	0	2	0	1
gnl|UMD3.1|GK000010.2	880557	C	T	0	2	0	1
gnl|UMD3.1|GK000010.2	881001	C	T	0	2	0	1
gnl|UMD3.1|GK000010.2	908895	G	C	8	2	0.8	0.2
gnl|UMD3.1|GK000010.2	910278	C	T	3	2	0.6	0.4
gnl|UMD3.1|GK000010.2	912745	G	A	3	2	0.6	0.4
gnl|UMD3.1|GK000010.2	913548	A	T	0	1	0	1
gnl|UMD3.1|GK000010.2	915135	A	G	9	2	0.818182	0.181818
gnl|UMD3.1|GK000010.2	915156	A	G	9	2	0.818182	0.181818
gnl|UMD3.1|GK000010.2	915174	A	G	2	4	0.333333	0.666667
gnl|UMD3.1|GK000010.2	915183	A	G	4	2	0.666667	0.333333
gnl|UMD3.1|GK000010.2	915259	G	T	8	2	0.8	0.2
gnl|UMD3.1|GK000010.2	915775	G	T	4	2	0.666667	0.333333
gnl|UMD3.1|GK000010.2	916717	C	A	4	2	0.666667	0.333333
gnl|UMD3.1|GK000010.2	917826	G	T	1	2	0.333333	0.666667
gnl|UMD3.1|GK000010.2	918891	A	G	2	4	0.333333	0.666667
gnl|UMD3.1|GK000010.2	918895	A	G	1	3	0.25	0.75
gnl|UMD3.1|GK000010.2	921569	C	T	2	2	0.5	0.5
gnl|UMD3.1|GK000010.2	922446	G	T	1	2	0.333333	0.666667
gnl|UMD3.1|GK000010.2	924767	C	T	5	2	0.714286	0.285714
gnl|UMD3.1|GK000010.2	925763	C	T	5	2	0.714286	0.285714
gnl|UMD3.1|GK000010.2	926239	C	T	3	2	0.6	0.4
gnl|UMD3.1|GK000010.2	927420	T	G	0	1	0	1
gnl|UMD3.1|GK000010.2	928486	G	C	3	2	0.6	0.4
gnl|UMD3.1|GK000010.2	928961	C	A	0	1	0	1
gnl|UMD3.1|GK000010.2	930182	A	G	3	2	0.6	0.4
gnl|UMD3.1|GK000010.2	930196	A	G	3	2	0.6	0.4
gnl|UMD3.1|GK000010.2	930203	A	G	5	2	0.714286	0.285714
gnl|UMD3.1|GK000010.2	930206	T	C	5	3	0.625	0.375
gnl|UMD3.1|GK000010.2	930749	T	C	11	2	0.846154	0.153846
gnl|UMD3.1|GK000010.2	930760	A	G	8	2	0.8	0.2
gnl|UMD3.1|GK000010.2	930764	A	G	7	3	0.7	0.3
gnl|UMD3.1|GK000010.2	930777	A	G	7	3	0.7	0.3
gnl|UMD3.1|GK000010.2	930781	A	G	7	3	0.7	0.3
gnl|UMD3.1|GK000010.2	930787	T	C	5	4	0.555556	0.444444
gnl|UMD3.1|GK000010.2	930822	T	C	4	4	0.5	0.5
gnl|UMD3.1|GK000010.2	930832	T	C	5	3	0.625	0.375
gnl|UMD3.1|GK000010.2	930851	T	C	4	3	0.571429	0.428571
gnl|UMD3.1|GK000010.2	931724	T	G	18	4	0.818182	0.181818
gnl|UMD3.1|GK000010.2	937744	T	A	19	4	0.826087	0.173913
gnl|UMD3.1|GK000010.2	941065	C	T	8	4	0.666667	0.333333
gnl|UMD3.1|GK000010.2	943186	N	G	0	5	0	1
gnl|UMD3.1|GK000010.2	943263	T	A	0	3	0	1
gnl|UMD3.1|GK000010.2	943269	C	T	2	2	0.5	0.5
gnl|UMD3.1|GK000010.2	943425	G	A	0	10	0	1
gnl|UMD3.1|GK000010.2	944103	C	T	10	2	0.833333	0.166667
gnl|UMD3.1|GK000010.2	950154	C	G	4	2	0.666667	0.333333
gnl|UMD3.1|GK000010.2	952465	T	A	5	2	0.714286	0.285714
gnl|UMD3.1|GK000010.2	961316	T	C	3	2	0.6	0.4
gnl|UMD3.1|GK000010.2	961317	T	C	3	2	0.6	0.4
gnl|UMD3.1|GK000010.2	961325	T	C	1	4	0.2	0.8
gnl|UMD3.1|GK000010.2	961669	T	G	0	2	0	1
gnl|UMD3.1|GK000010.2	966504	T	C	0	2	0	1
gnl|UMD3.1|GK000010.2	969434	T	C	0	2	0	1
gnl|UMD3.1|GK000010.2	975954	C	A	3	2	0.6	0.4
gnl|UMD3.1|GK000010.2	977614	C	G	8	4	0.666667	0.333333
gnl|UMD3.1|GK000010.2	984830	G	T	0	2	0	1
gnl|UMD3.1|GK000010.2	991663	C	G	2	2	0.5	0.5
gnl|UMD3.1|GK000010.2	1043841	A	C	52	14	0.787879	0.212121
gnl|UMD3.1|GK000010.2	1044653	G	A	0	2	0	1
gnl|UMD3.1|GK000010.2	1047036	T	C	5	2	0.714286	0.285714
gnl|UMD3.1|GK000010.2	1051845	G	T	9	2	0.818182	0.181818
gnl|UMD3.1|GK000010.2	1054296	C	T	0	2	0	1
gnl|UMD3.1|GK000010.2	1060018	C	A	0	2	0	1
gnl|UMD3.1|GK000010.2	1060027	T	A	0	2	0	1
gnl|UMD3.1|GK000010.2	1060030	T	A	0	2	0	1
gnl|UMD3.1|GK000010.2	1060032	C	A	0	2	0	1
gnl|UMD3.1|GK000010.2	1063386	G	T	0	1	0	1
gnl|UMD3.1|GK000010.2	1067585	T	C	2	2	0.5	0.5
gnl|UMD3.1|GK000010.2	1072432	G	T	3	2	0.6	0.4
gnl|UMD3.1|GK000010.2	1074126	G	C	0	3	0	1
gnl|UMD3.1|GK000010.2	1074627	C	T	0	2	0	1
gnl|UMD3.1|GK000010.2	1076955	A	G	3	3	0.5	0.5
gnl|UMD3.1|GK000010.2	1078629	G	A	5	2	0.714286	0.285714
gnl|UMD3.1|GK000010.2	1078886	G	T	6	2	0.75	0.25
gnl|UMD3.1|GK000010.2	1080810	C	T	3	2	0.6	0.4
gnl|UMD3.1|GK000010.2	1081123	C	T	1	2	0.333333	0.666667
gnl|UMD3.1|GK000010.2	1084352	G	T	3	2	0.6	0.4
gnl|UMD3.1|GK000010.2	1093739	A	G	0	267	0	1
gnl|UMD3.1|GK000010.2	1093835	A	C	0	190	0	1
gnl|UMD3.1|GK000010.2	1093876	C	T	0	197	0	1
gnl|UMD3.1|GK000010.2	1101796	T	C	0	2	0	1
gnl|UMD3.1|GK000010.2	1101810	T	C	0	2	0	1
gnl|UMD3.1|GK000010.2	1101827	T	C	0	2	0	1
gnl|UMD3.1|GK000010.2	1101836	T	C	0	2	0	1
gnl|UMD3.1|GK000010.2	1106307	T	C	10	3	0.769231	0.230769
gnl|UMD3.1|GK000010.2	1106522	A	T	11	2	0.846154	0.153846
gnl|UMD3.1|GK000010.2	1106977	T	C	0	3	0	1
gnl|UMD3.1|GK000010.2	1107569	T	A	11	4	0.733333	0.266667
gnl|UMD3.1|GK000010.2	1109108	C	G	6	2	0.75	0.25
gnl|UMD3.1|GK000010.2	1109225	C	G	2	2	0.5	0.5
gnl|UMD3.1|GK000010.2	1109310	C	A	7	2	0.777778	0.222222
gnl|UMD3.1|GK000010.2	1115150	T	A	8	2	0.8	0.2
gnl|UMD3.1|GK000010.2	1115375	C	A	7	2	0.777778	0.222222
gnl|UMD3.1|GK000010.2	1116706	A	T	2	2	0.5	0.5
gnl|UMD3.1|GK000010.2	1122573	C	T	0	38	0	1
gnl|UMD3.1|GK000010.2	1125398	G	T	6	2	0.75	0.25
gnl|UMD3.1|GK000010.2	1128755	C	A	2	2	0.5	0.5
gnl|UMD3.1|GK000010.2	1137101	C	A	4	2	0.666667	0.333333
gnl|UMD3.1|GK000010.2	1139721	G	A	1	2	0.333333	0.666667
gnl|UMD3.1|GK000010.2	1160830	G	C	6	2	0.75	0.25
gnl|UMD3.1|GK000010.2	1161589	G	A	5	4	0.555556	0.444444
gnl|UMD3.1|GK000010.2	1167804	C	G	3	2	0.6	0.4
gnl|UMD3.1|GK000010.2	1170231	A	C	12	2	0.857143	0.142857
gnl|UMD3.1|GK000010.2	1179115	G	A	0	2	0	1
gnl|UMD3.1|GK000010.2	1181458	G	T	8	2	0.8	0.2
gnl|UMD3.1|GK000010.2	1191776	G	T	0	1	0	1
gnl|UMD3.1|GK000010.2	1193259	T	C	0	3	0	1
gnl|UMD3.1|GK000010.2	1194942	A	T	0	3	0	1
gnl|UMD3.1|GK000010.2	1202367	T	A	6	2	0.75	0.25
gnl|UMD3.1|GK000010.2	1202728	A	T	3	3	0.5	0.5
gnl|UMD3.1|GK000010.2	1208903	G	T	0	2	0	1
gnl|UMD3.1|GK000010.2	1208927	G	T	0	4	0	1
gnl|UMD3.1|GK000010.2	1208952	C	A	0	4	0	1
gnl|UMD3.1|GK000010.2	1209200	C	G	0	3	0	1
gnl|UMD3.1|GK000010.2	1212696	G	T	0	2	0	1
gnl|UMD3.1|GK000010.2	1218296	G	C	5	2	0.714286	0.285714
gnl|UMD3.1|GK000010.2	1220724	C	T	0	2	0	1
gnl|UMD3.1|GK000010.2	1222410	A	G	0	2	0	1
gnl|UMD3.1|GK000010.2	1222801	G	T	0	2	0	1
gnl|UMD3.1|GK000010.2	1224124	G	A	0	3	0	1
gnl|UMD3.1|GK000010.2	1225051	A	T	1	2	0.333333	0.666667
gnl|UMD3.1|GK000010.2	1227030	T	A	0	2	0	1
gnl|UMD3.1|GK000010.2	1227807	A	G	0	3	0	1
gnl|UMD3.1|GK000010.2	1228277	T	C	0	5	0	1
gnl|UMD3.1|GK000010.2	1228820	A	T	0	4	0	1
gnl|UMD3.1|GK000010.2	1228823	A	C	0	4	0	1
gnl|UMD3.1|GK000010.2	1228863	A	C	0	2	0	1
gnl|UMD3.1|GK000010.2	1228948	G	T	0	5	0	1
gnl|UMD3.1|GK000010.2	1228972	A	C	0	5	0	1
gnl|UMD3.1|GK000010.2	1230463	T	C	1	2	0.333333	0.666667
gnl|UMD3.1|GK000010.2	1230466	T	C	1	2	0.333333	0.666667
gnl|UMD3.1|GK000010.2	1230475	T	C	0	2	0	1
gnl|UMD3.1|GK000010.2	1230476	T	C	0	2	0	1
gnl|UMD3.1|GK000010.2	1230735	G	T	0	2	0	1
gnl|UMD3.1|GK000010.2	1230757	G	T	2	2	0.5	0.5
gnl|UMD3.1|GK000010.2	1230897	G	T	1	2	0.333333	0.666667
gnl|UMD3.1|GK000010.2	1231522	T	C	5	5	0.5	0.5
gnl|UMD3.1|GK000010.2	1231528	T	C	8	6	0.571429	0.428571
gnl|UMD3.1|GK000010.2	1232557	T	C	0	2	0	1
gnl|UMD3.1|GK000010.2	1232568	T	C	0	2	0	1
gnl|UMD3.1|GK000010.2	1232630	T	C	0	6	0	1
gnl|UMD3.1|GK000010.2	1236262	T	C	0	2	0	1
gnl|UMD3.1|GK000010.2	1237775	C	T	0	5	0	1
gnl|UMD3.1|GK000010.2	1240716	A	G	7	2	0.777778	0.222222
gnl|UMD3.1|GK000010.2	1243145	C	A	1	2	0.333333	0.666667
gnl|UMD3.1|GK000010.2	1255254	T	A	0	3	0	1
gnl|UMD3.1|GK000010.2	1255255	C	T	0	3	0	1
gnl|UMD3.1|GK000010.2	1255279	C	T	0	3	0	1
gnl|UMD3.1|GK000010.2	1255313	T	G	0	3	0	1
gnl|UMD3.1|GK000010.2	1257620	T	C	0	2	0	1
gnl|UMD3.1|GK000010.2	1257660	T	C	0	2	0	1
gnl|UMD3.1|GK000010.2	1257661	T	C	0	2	0	1
gnl|UMD3.1|GK000010.2	1268221	G	T	2	2	0.5	0.5
gnl|UMD3.1|GK000010.2	1315425	T	A	2	2	0.5	0.5
gnl|UMD3.1|GK000010.2	1386838	T	C	0	2	0	1
gnl|UMD3.1|GK000010.2	1386851	T	C	0	2	0	1
gnl|UMD3.1|GK000010.2	1388621	T	A	0	2	0	1
gnl|UMD3.1|GK000010.2	1389859	G	T	2	2	0.5	0.5
gnl|UMD3.1|GK000010.2	1392562	T	C	0	2	0	1
gnl|UMD3.1|GK000010.2	1392576	T	C	0	1	0	1
gnl|UMD3.1|GK000010.2	1392577	T	C	0	2	0	1
gnl|UMD3.1|GK000010.2	1392578	T	C	0	2	0	1
gnl|UMD3.1|GK000010.2	1394104	C	A	2	2	0.5	0.5
gnl|UMD3.1|GK000010.2	1409942	T	C	0	1	0	1
gnl|UMD3.1|GK000010.2	1409972	T	C	0	3	0	1
gnl|UMD3.1|GK000010.2	1409975	T	C	1	1	0.5	0.5
gnl|UMD3.1|GK000010.2	1450310	C	T	0	2	0	1
gnl|UMD3.1|GK000010.2	1450325	G	C	0	2	0	1
gnl|UMD3.1|GK000010.2	1467103	C	T	1	2	0.333333	0.666667
gnl|UMD3.1|GK000010.2	1467479	A	C	1	1	0.5	0.5
gnl|UMD3.1|GK000010.2	1467978	C	A	0	2	0	1
gnl|UMD3.1|GK000010.2	1479235	G	C	4	2	0.666667	0.333333
gnl|UMD3.1|GK000010.2	1479925	A	G	6	2	0.75	0.25
gnl|UMD3.1|GK000010.2	1480360	A	G	0	3	0	1
gnl|UMD3.1|GK000010.2	1480390	A	G	0	3	0	1
gnl|UMD3.1|GK000010.2	1489260	G	T	0	2	0	1
gnl|UMD3.1|GK000010.2	1493471	C	A	1	1	0.5	0.5
gnl|UMD3.1|GK000010.2	1513838	A	G	4	3	0.571429	0.428571
gnl|UMD3.1|GK000010.2	1517461	G	T	3	2	0.6	0.4
gnl|UMD3.1|GK000010.2	1526060	C	T	1	3	0.25	0.75
gnl|UMD3.1|GK000010.2	1531793	A	G	0	2	0	1
gnl|UMD3.1|GK000010.2	1531794	A	G	0	2	0	1
gnl|UMD3.1|GK000010.2	1531802	A	G	0	2	0	1
gnl|UMD3.1|GK000010.2	1541458	A	G	0	2	0	1
gnl|UMD3.1|GK000010.2	1548167	A	G	0	2	0	1
gnl|UMD3.1|GK000010.2	1564504	G	T	4	2	0.666667	0.333333
gnl|UMD3.1|GK000010.2	1602790	T	C	0	4	0	1
gnl|UMD3.1|GK000010.2	1602791	G	C	0	3	0	1
gnl|UMD3.1|GK000010.2	1605773	A	G	0	4	0	1
gnl|UMD3.1|GK000010.2	1605774	A	G	0	4	0	1
gnl|UMD3.1|GK000010.2	1607809	A	T	0	2	0	1
gnl|UMD3.1|GK000010.2	1608800	A	G	0	2	0	1
gnl|UMD3.1|GK000010.2	1611624	C	T	0	2	0	1
gnl|UMD3.1|GK000010.2	1611625	C	G	0	2	0	1
gnl|UMD3.1|GK000010.2	1611627	T	C	0	2	0	1
gnl|UMD3.1|GK000010.2	1611628	A	G	0	2	0	1
gnl|UMD3.1|GK000010.2	1615191	G	C	1	2	0.333333	0.666667
gnl|UMD3.1|GK000010.2	1615342	G	A	4	2	0.666667	0.333333
gnl|UMD3.1|GK000010.2	1624977	C	T	0	3	0	1
gnl|UMD3.1|GK000010.2	1634770	A	G	0	6	0	1
gnl|UMD3.1|GK000010.2	1634772	A	G	0	6	0	1
gnl|UMD3.1|GK000010.2	1636281	A	G	0	4	0	1
gnl|UMD3.1|GK000010.2	1639795	A	T	0	2	0	1
gnl|UMD3.1|GK000010.2	1647516	A	T	0	2	0	1
gnl|UMD3.1|GK000010.2	1651943	G	T	1	2	0.333333	0.666667
gnl|UMD3.1|GK000010.2	1657404	T	G	0	2	0	1
gnl|UMD3.1|GK000010.2	1666075	C	A	0	2	0	1
gnl|UMD3.1|GK000010.2	1674854	A	G	2	2	0.5	0.5
gnl|UMD3.1|GK000010.2	1674868	A	G	2	2	0.5	0.5
gnl|UMD3.1|GK000010.2	1674870	A	G	2	2	0.5	0.5
gnl|UMD3.1|GK000010.2	1674871	A	G	3	2	0.6	0.4
gnl|UMD3.1|GK000010.2	1674940	A	G	6	2	0.75	0.25
gnl|UMD3.1|GK000010.2	1674947	A	G	6	2	0.75	0.25
gnl|UMD3.1|GK000010.2	1674953	A	G	6	2	0.75	0.25
gnl|UMD3.1|GK000010.2	1674955	A	G	6	2	0.75	0.25
gnl|UMD3.1|GK000010.2	1676099	G	T	0	5	0	1
gnl|UMD3.1|GK000010.2	1677096	A	G	1	3	0.25	0.75
gnl|UMD3.1|GK000010.2	1677118	A	G	0	3	0	1
gnl|UMD3.1|GK000010.2	1680246	C	A	5	2	0.714286	0.285714
gnl|UMD3.1|GK000010.2	1680869	G	C	3	2	0.6	0.4
gnl|UMD3.1|GK000010.2	1681693	T	A	0	2	0	1
gnl|UMD3.1|GK000010.2	1687138	C	A	8	2	0.8	0.2
gnl|UMD3.1|GK000010.2	1687600	C	A	0	3	0	1
gnl|UMD3.1|GK000010.2	1687782	A	G	0	2	0	1
gnl|UMD3.1|GK000010.2	1687795	A	G	0	2	0	1
gnl|UMD3.1|GK000010.2	1687803	A	G	0	2	0	1
gnl|UMD3.1|GK000010.2	1687857	A	G	1	6	0.142857	0.857143
gnl|UMD3.1|GK000010.2	1687919	A	G	1	6	0.142857	0.857143
gnl|UMD3.1|GK000010.2	1688060	G	T	0	2	0	1
gnl|UMD3.1|GK000010.2	1690425	A	T	0	2	0	1
gnl|UMD3.1|GK000010.2	1702025	G	T	4	2	0.666667	0.333333
gnl|UMD3.1|GK000010.2	1702122	T	C	0	10	0	1
gnl|UMD3.1|GK000010.2	1702940	G	T	1	2	0.333333	0.666667
gnl|UMD3.1|GK000010.2	1704998	G	A	0	2	0	1
gnl|UMD3.1|GK000010.2	1710839	T	C	0	6	0	1
gnl|UMD3.1|GK000010.2	1717902	G	A	10	2	0.833333	0.166667
gnl|UMD3.1|GK000010.2	1718969	G	T	6	2	0.75	0.25
gnl|UMD3.1|GK000010.2	1719759	A	G	7	2	0.777778	0.222222
gnl|UMD3.1|GK000010.2	1725614	A	G	3	2	0.6	0.4
gnl|UMD3.1|GK000010.2	1726143	T	C	0	8	0	1
gnl|UMD3.1|GK000010.2	1727225	C	A	2	4	0.333333	0.666667
gnl|UMD3.1|GK000010.2	1727685	C	T	11	3	0.785714	0.214286
gnl|UMD3.1|GK000010.2	1729484	T	C	9	2	0.818182	0.181818
gnl|UMD3.1|GK000010.2	1731148	C	A	10	2	0.833333	0.166667
gnl|UMD3.1|GK000010.2	1735726	T	A	0	3	0	1
gnl|UMD3.1|GK000010.2	1743605	G	T	2	2	0.5	0.5
gnl|UMD3.1|GK000010.2	1744843	G	C	4	4	0.5	0.5
gnl|UMD3.1|GK000010.2	1744914	A	G	3	3	0.5	0.5
gnl|UMD3.1|GK000010.2	1744924	A	G	1	5	0.166667	0.833333
gnl|UMD3.1|GK000010.2	1747620	A	G	1	2	0.333333	0.666667
gnl|UMD3.1|GK000010.2	1747636	A	G	1	2	0.333333	0.666667
gnl|UMD3.1|GK000010.2	1748848	A	G	4	3	0.571429	0.428571
gnl|UMD3.1|GK000010.2	1748854	A	G	4	3	0.571429	0.428571
gnl|UMD3.1|GK000010.2	1748868	A	G	0	7	0	1
gnl|UMD3.1|GK000010.2	1748881	A	G	0	4	0	1
gnl|UMD3.1|GK000010.2	1748946	A	G	0	7	0	1
gnl|UMD3.1|GK000010.2	1748949	A	G	4	3	0.571429	0.428571
gnl|UMD3.1|GK000010.2	1752966	C	T	8	2	0.8	0.2
gnl|UMD3.1|GK000010.2	1756355	C	A	7	2	0.777778	0.222222
gnl|UMD3.1|GK000010.2	1756376	G	A	5	2	0.714286	0.285714
gnl|UMD3.1|GK000010.2	1756976	G	T	1	2	0.333333	0.666667
gnl|UMD3.1|GK000010.2	1757829	T	C	0	5	0	1
gnl|UMD3.1|GK000010.2	1762622	C	A	0	2	0	1
gnl|UMD3.1|GK000010.2	1763152	A	C	6	3	0.666667	0.333333
gnl|UMD3.1|GK000010.2	1764298	A	T	4	8	0.333333	0.666667
gnl|UMD3.1|GK000010.2	1780020	G	T	4	2	0.666667	0.333333
gnl|UMD3.1|GK000010.2	1843508	A	G	0	2	0	1
gnl|UMD3.1|GK000010.2	1843512	A	G	0	2	0	1
gnl|UMD3.1|GK000010.2	1843516	A	G	0	2	0	1
gnl|UMD3.1|GK000010.2	1843566	A	G	0	2	0	1
gnl|UMD3.1|GK000010.2	1915012	C	A	0	2	0	1
gnl|UMD3.1|GK000010.2	1986962	G	C	0	2	0	1
gnl|UMD3.1|GK000010.2	1998419	A	G	0	2	0	1
gnl|UMD3.1|GK000010.2	1998427	A	G	0	2	0	1
gnl|UMD3.1|GK000010.2	1998445	A	G	0	2	0	1
gnl|UMD3.1|GK000010.2	1998473	A	G	0	2	0	1
gnl|UMD3.1|GK000010.2	1998512	A	G	0	4	0	1
gnl|UMD3.1|GK000010.2	1998530	A	G	0	4	0	1
gnl|UMD3.1|GK000010.2	1998539	A	G	0	4	0	1
gnl|UMD3.1|GK000010.2	2067848	A	G	0	7	0	1
gnl|UMD3.1|GK000010.2	2067863	A	C	0	12	0	1
gnl|UMD3.1|GK000010.2	2067889	C	G	0	16	0	1
gnl|UMD3.1|GK000010.2	2067897	C	A	0	17	0	1
gnl|UMD3.1|GK000010.2	2067911	C	T	0	19	0	1
gnl|UMD3.1|GK000010.2	2067926	T	C	0	21	0	1
gnl|UMD3.1|GK000010.2	2067962	A	G	0	24	0	1
gnl|UMD3.1|GK000010.2	2067974	T	C	0	27	0	1
gnl|UMD3.1|GK000010.2	2068004	A	G	0	16	0	1
gnl|UMD3.1|GK000010.2	2068034	T	C	0	14	0	1
gnl|UMD3.1|GK000010.2	2068035	A	T	0	13	0	1
gnl|UMD3.1|GK000010.2	2068064	G	A	0	18	0	1
gnl|UMD3.1|GK000010.2	2068067	C	G	0	18	0	1
gnl|UMD3.1|GK000010.2	2068084	G	T	0	16	0	1
gnl|UMD3.1|GK000010.2	2068085	A	G	0	16	0	1
gnl|UMD3.1|GK000010.2	2068111	G	C	0	15	0	1
gnl|UMD3.1|GK000010.2	2068114	A	T	0	11	0	1
gnl|UMD3.1|GK000010.2	2068120	T	A	10	2	0.833333	0.166667
gnl|UMD3.1|GK000010.2	2068137	C	T	0	10	0	1
gnl|UMD3.1|GK000010.2	2068166	G	T	0	6	0	1
gnl|UMD3.1|GK000010.2	2068169	C	T	0	7	0	1
gnl|UMD3.1|GK000010.2	2068174	A	G	0	7	0	1
gnl|UMD3.1|GK000010.2	2068181	C	T	0	7	0	1
gnl|UMD3.1|GK000010.2	2068200	G	T	0	2	0	1
gnl|UMD3.1|GK000010.2	2068204	C	G	0	2	0	1
gnl|UMD3.1|GK000010.2	2068247	T	C	0	3	0	1
gnl|UMD3.1|GK000010.2	2068275	A	G	0	6	0	1
gnl|UMD3.1|GK000010.2	2068282	T	C	0	5	0	1
gnl|UMD3.1|GK000010.2	2068290	C	T	0	6	0	1
gnl|UMD3.1|GK000010.2	2068293	G	T	0	6	0	1
gnl|UMD3.1|GK000010.2	2068299	A	G	0	6	0	1
gnl|UMD3.1|GK000010.2	2068320	T	C	0	11	0	1
gnl|UMD3.1|GK000010.2	2068325	T	A	0	10	0	1
gnl|UMD3.1|GK000010.2	2068326	G	A	0	11	0	1
gnl|UMD3.1|GK000010.2	2068330	C	T	0	11	0	1
gnl|UMD3.1|GK000010.2	2068352	A	C	0	12	0	1
gnl|UMD3.1|GK000010.2	2068411	T	C	0	12	0	1
gnl|UMD3.1|GK000010.2	2068412	G	T	0	12	0	1
gnl|UMD3.1|GK000010.2	2068421	T	C	0	13	0	1
gnl|UMD3.1|GK000010.2	2068431	G	A	0	13	0	1
gnl|UMD3.1|GK000010.2	2068454	G	A	0	11	0	1
gnl|UMD3.1|GK000010.2	2068464	C	A	0	10	0	1
gnl|UMD3.1|GK000010.2	2068534	G	T	0	5	0	1
gnl|UMD3.1|GK000010.2	2068552	T	C	0	3	0	1
gnl|UMD3.1|GK000010.2	2068554	G	A	0	3	0	1
gnl|UMD3.1|GK000010.2	2160803	A	G	0	2	0	1
gnl|UMD3.1|GK000010.2	2160825	A	G	0	2	0	1
gnl|UMD3.1|GK000010.2	2160830	A	G	1	2	0.333333	0.666667
gnl|UMD3.1|GK000010.2	2160831	A	G	1	2	0.333333	0.666667
gnl|UMD3.1|GK000010.2	2166209	A	G	2	2	0.5	0.5
gnl|UMD3.1|GK000010.2	2172896	A	T	3	2	0.6	0.4
gnl|UMD3.1|GK000010.2	2176840	A	T	0	2	0	1
gnl|UMD3.1|GK000010.2	2179621	C	T	0	2	0	1
gnl|UMD3.1|GK000010.2	2180534	A	G	0	2	0	1
gnl|UMD3.1|GK000010.2	2181532	G	T	0	2	0	1
gnl|UMD3.1|GK000010.2	2190123	A	G	2	4	0.333333	0.666667
gnl|UMD3.1|GK000010.2	2190994	G	T	0	2	0	1
gnl|UMD3.1|GK000010.2	2191331	C	T	4	2	0.666667	0.333333
gnl|UMD3.1|GK000010.2	2193606	C	A	11	2	0.846154	0.153846
gnl|UMD3.1|GK000010.2	2203660	G	T	0	2	0	1
gnl|UMD3.1|GK000010.2	2229219	C	T	0	2	0	1
gnl|UMD3.1|GK000010.2	2282167	G	T	0	2	0	1
gnl|UMD3.1|GK000010.2	2334222	A	G	0	2	0	1
gnl|UMD3.1|GK000010.2	2334248	A	G	0	2	0	1
gnl|UMD3.1|GK000010.2	2334279	A	G	0	2	0	1
gnl|UMD3.1|GK000010.2	2334300	A	G	0	2	0	1
gnl|UMD3.1|GK000010.2	2334327	A	G	0	2	0	1
gnl|UMD3.1|GK000010.2	2334350	A	G	0	2	0	1
gnl|UMD3.1|GK000010.2	2334368	A	G	0	2	0	1
gnl|UMD3.1|GK000010.2	2334381	A	G	0	2	0	1
gnl|UMD3.1|GK000010.2	2334386	A	G	0	2	0	1
gnl|UMD3.1|GK000010.2	2334392	A	G	0	2	0	1
gnl|UMD3.1|GK000010.2	2334406	A	G	0	2	0	1
gnl|UMD3.1|GK000010.2	2361514	G	T	0	2	0	1
gnl|UMD3.1|GK000010.2	2362107	T	A	3	2	0.6	0.4
gnl|UMD3.1|GK000010.2	2362125	T	A	3	2	0.6	0.4
gnl|UMD3.1|GK000010.2	2365542	A	G	0	2	0	1
gnl|UMD3.1|GK000010.2	2365546	A	G	0	2	0	1
gnl|UMD3.1|GK000010.2	2365588	A	G	0	2	0	1
gnl|UMD3.1|GK000010.2	2365600	A	G	0	2	0	1
gnl|UMD3.1|GK000010.2	2365605	A	G	0	2	0	1
gnl|UMD3.1|GK000010.2	2365608	A	G	0	2	0	1
gnl|UMD3.1|GK000010.2	2365610	A	G	0	2	0	1
gnl|UMD3.1|GK000010.2	2365611	A	G	0	2	0	1
gnl|UMD3.1|GK000010.2	2365645	A	G	0	2	0	1
gnl|UMD3.1|GK000010.2	2369844	A	T	0	5	0	1
gnl|UMD3.1|GK000010.2	2371322	G	A	4	2	0.666667	0.333333
gnl|UMD3.1|GK000010.2	2380358	A	T	0	4	0	1
gnl|UMD3.1|GK000010.2	2388427	C	A	4	2	0.666667	0.333333
gnl|UMD3.1|GK000010.2	2392596	T	C	9	2	0.818182	0.181818
gnl|UMD3.1|GK000010.2	2400205	C	A	0	2	0	1
gnl|UMD3.1|GK000010.2	2414234	G	T	4	2	0.666667	0.333333
gnl|UMD3.1|GK000010.2	2414563	G	C	0	4	0	1
gnl|UMD3.1|GK000010.2	2425636	C	A	1	2	0.333333	0.666667
gnl|UMD3.1|GK000010.2	2429842	C	T	0	2	0	1
gnl|UMD3.1|GK000010.2	2432706	A	T	0	2	0	1
gnl|UMD3.1|GK000010.2	2667916	G	C	0	3	0	1
gnl|UMD3.1|GK000010.2	2877231	G	T	5	2	0.714286	0.285714
gnl|UMD3.1|GK000010.2	2889571	A	G	0	2	0	1
gnl|UMD3.1|GK000010.2	2929242	A	T	0	4	0	1
gnl|UMD3.1|GK000010.2	2960421	T	A	0	4	0	1
gnl|UMD3.1|GK000010.2	2960459	C	A	0	4	0	1
gnl|UMD3.1|GK000010.2	3030722	G	T	2	2	0.5	0.5
gnl|UMD3.1|GK000010.2	3030807	C	T	2	2	0.5	0.5
gnl|UMD3.1|GK000010.2	3039072	A	T	0	2	0	1
gnl|UMD3.1|GK000010.2	3048761	G	A	4	2	0.666667	0.333333
gnl|UMD3.1|GK000010.2	3048767	G	A	4	2	0.666667	0.333333
gnl|UMD3.1|GK000010.2	3049324	G	T	1	2	0.333333	0.666667
gnl|UMD3.1|GK000010.2	3057452	G	T	0	2	0	1
gnl|UMD3.1|GK000010.2	3069707	A	G	0	2	0	1
gnl|UMD3.1|GK000010.2	3069721	A	G	0	2	0	1
gnl|UMD3.1|GK000010.2	3069728	A	G	0	2	0	1
gnl|UMD3.1|GK000010.2	3069744	A	G	0	2	0	1
gnl|UMD3.1|GK000010.2	3076105	G	A	0	5	0	1
gnl|UMD3.1|GK000010.2	3094940	C	T	0	2	0	1
gnl|UMD3.1|GK000010.2	3094959	C	T	0	2	0	1
gnl|UMD3.1|GK000010.2	3115397	T	C	0	3	0	1
gnl|UMD3.1|GK000010.2	3115603	T	C	0	3	0	1
gnl|UMD3.1|GK000010.2	3134629	A	G	0	2	0	1
gnl|UMD3.1|GK000010.2	3134692	A	G	0	2	0	1
gnl|UMD3.1|GK000010.2	3134705	A	G	0	2	0	1
gnl|UMD3.1|GK000010.2	3134708	A	G	0	1	0	1
gnl|UMD3.1|GK000010.2	3134761	T	C	0	2	0	1
gnl|UMD3.1|GK000010.2	3139867	C	A	0	2	0	1
gnl|UMD3.1|GK000010.2	3143735	T	C	0	2	0	1
gnl|UMD3.1|GK000010.2	3146936	C	T	0	2	0	1
gnl|UMD3.1|GK000010.2	3171123	G	A	2	2	0.5	0.5
gnl|UMD3.1|GK000010.2	3175536	A	G	0	2	0	1
gnl|UMD3.1|GK000010.2	3175574	A	G	0	4	0	1
gnl|UMD3.1|GK000010.2	3175581	A	G	0	4	0	1
gnl|UMD3.1|GK000010.2	3175600	A	G	0	4	0	1
gnl|UMD3.1|GK000010.2	3175644	A	G	0	4	0	1
gnl|UMD3.1|GK000010.2	3207270	C	A	0	2	0	1
gnl|UMD3.1|GK000010.2	3207295	A	C	0	3	0	1
gnl|UMD3.1|GK000010.2	3208148	T	G	5	3	0.625	0.375
gnl|UMD3.1|GK000010.2	3231142	T	C	0	4	0	1
gnl|UMD3.1|GK000010.2	3231182	G	A	0	4	0	1
gnl|UMD3.1|GK000010.2	3234471	G	T	0	2	0	1
gnl|UMD3.1|GK000010.2	3234493	C	T	0	2	0	1
gnl|UMD3.1|GK000010.2	3234546	A	G	0	2	0	1
gnl|UMD3.1|GK000010.2	3239705	C	T	1	2	0.333333	0.666667
gnl|UMD3.1|GK000010.2	3242658	A	G	0	3	0	1
gnl|UMD3.1|GK000010.2	3245224	G	A	0	4	0	1
gnl|UMD3.1|GK000010.2	3246878	T	C	0	2	0	1
gnl|UMD3.1|GK000010.2	3246967	T	C	0	2	0	1
gnl|UMD3.1|GK000010.2	3246971	A	G	0	2	0	1
gnl|UMD3.1|GK000010.2	3249629	C	A	10	2	0.833333	0.166667
gnl|UMD3.1|GK000010.2	3249735	C	A	11	2	0.846154	0.153846
gnl|UMD3.1|GK000010.2	3252654	G	A	0	2	0	1
gnl|UMD3.1|GK000010.2	3254968	C	T	4	2	0.666667	0.333333
gnl|UMD3.1|GK000010.2	3259346	A	G	0	2	0	1
gnl|UMD3.1|GK000010.2	3260963	T	C	0	2	0	1
gnl|UMD3.1|GK000010.2	3267399	T	C	0	2	0	1
gnl|UMD3.1|GK000010.2	3267407	G	C	0	2	0	1
gnl|UMD3.1|GK000010.2	3268643	C	T	0	2	0	1
gnl|UMD3.1|GK000010.2	3272895	N	C	0	2	0	1
gnl|UMD3.1|GK000010.2	3278695	G	A	0	4	0	1
gnl|UMD3.1|GK000010.2	3278757	T	A	0	4	0	1
gnl|UMD3.1|GK000010.2	3280115	T	C	0	4	0	1
gnl|UMD3.1|GK000010.2	3282846	C	T	0	2	0	1
gnl|UMD3.1|GK000010.2	3282889	G	C	0	3	0	1
gnl|UMD3.1|GK000010.2	3282955	C	T	0	3	0	1
gnl|UMD3.1|GK000010.2	3283146	G	A	0	2	0	1
gnl|UMD3.1|GK000010.2	3283179	T	A	0	2	0	1
gnl|UMD3.1|GK000010.2	3294755	C	A	0	1	0	1
gnl|UMD3.1|GK000010.2	3294864	N	G	0	2	0	1
gnl|UMD3.1|GK000010.2	3303164	A	G	0	2	0	1
gnl|UMD3.1|GK000010.2	3307857	T	C	0	2	0	1
gnl|UMD3.1|GK000010.2	3309681	T	C	2	2	0.5	0.5
gnl|UMD3.1|GK000010.2	3313013	T	C	0	3	0	1
gnl|UMD3.1|GK000010.2	3319977	C	T	0	2	0	1
gnl|UMD3.1|GK000010.2	3322172	G	A	0	2	0	1
gnl|UMD3.1|GK000010.2	3340987	A	T	0	1	0	1
gnl|UMD3.1|GK000010.2	3346902	G	T	0	2	0	1
gnl|UMD3.1|GK000010.2	3348276	A	G	0	2	0	1
gnl|UMD3.1|GK000010.2	3348334	T	C	0	4	0	1
gnl|UMD3.1|GK000010.2	3367231	G	T	2	2	0.5	0.5
gnl|UMD3.1|GK000010.2	3368007	C	A	3	2	0.6	0.4
gnl|UMD3.1|GK000010.2	3368469	A	G	0	5	0	1
gnl|UMD3.1|GK000010.2	3369313	G	T	1	2	0.333333	0.666667
gnl|UMD3.1|GK000010.2	3586034	A	G	0	4	0	1
gnl|UMD3.1|GK000010.2	3586052	G	A	0	4	0	1
gnl|UMD3.1|GK000010.2	3586134	T	C	0	24	0	1
gnl|UMD3.1|GK000010.2	3586152	T	C	0	26	0	1
gnl|UMD3.1|GK000010.2	3586206	C	G	0	41	0	1
gnl|UMD3.1|GK000010.2	3586250	A	G	0	46	0	1
gnl|UMD3.1|GK000010.2	3586449	G	A	0	18	0	1
gnl|UMD3.1|GK000010.2	3600207	C	A	0	2	0	1
gnl|UMD3.1|GK000010.2	3672242	T	C	0	2	0	1
gnl|UMD3.1|GK000010.2	3789698	C	T	3	2	0.6	0.4
gnl|UMD3.1|GK000010.2	3789741	G	A	3	2	0.6	0.4
gnl|UMD3.1|GK000010.2	3918670	G	A	1	4	0.2	0.8
gnl|UMD3.1|GK000010.2	3928901	G	C	0	3	0	1
gnl|UMD3.1|GK000010.2	3934626	A	G	0	2	0	1
gnl|UMD3.1|GK000010.2	3949756	A	C	2	2	0.5	0.5
gnl|UMD3.1|GK000010.2	3994820	G	A	0	2	0	1
gnl|UMD3.1|GK000010.2	3996627	C	A	6	4	0.6	0.4
gnl|UMD3.1|GK000010.2	3997043	A	G	4	3	0.571429	0.428571
gnl|UMD3.1|GK000010.2	3998006	T	C	15	10	0.6	0.4
gnl|UMD3.1|GK000010.2	4002540	G	A	0	2	0	1
gnl|UMD3.1|GK000010.2	4002544	G	A	0	2	0	1
gnl|UMD3.1|GK000010.2	4002553	G	A	0	2	0	1
gnl|UMD3.1|GK000010.2	4003853	C	G	0	6	0	1
gnl|UMD3.1|GK000010.2	4004311	A	T	1	2	0.333333	0.666667
gnl|UMD3.1|GK000010.2	4012067	C	A	0	3	0	1
gnl|UMD3.1|GK000010.2	4012205	C	T	0	3	0	1
gnl|UMD3.1|GK000010.2	4012231	T	C	0	2	0	1
gnl|UMD3.1|GK000010.2	4014618	G	T	0	2	0	1
gnl|UMD3.1|GK000010.2	4021060	G	C	0	3	0	1
gnl|UMD3.1|GK000010.2	4021287	G	A	1	6	0.142857	0.857143
gnl|UMD3.1|GK000010.2	4021862	C	A	0	2	0	1
gnl|UMD3.1|GK000010.2	4022843	A	G	1	4	0.2	0.8
gnl|UMD3.1|GK000010.2	4025115	C	A	1	2	0.333333	0.666667
gnl|UMD3.1|GK000010.2	4025475	G	A	2	2	0.5	0.5
gnl|UMD3.1|GK000010.2	4025649	C	T	2	2	0.5	0.5
gnl|UMD3.1|GK000010.2	4025910	A	T	1	4	0.2	0.8
gnl|UMD3.1|GK000010.2	4025952	G	T	5	4	0.555556	0.444444
gnl|UMD3.1|GK000010.2	4025998	A	G	0	5	0	1
gnl|UMD3.1|GK000010.2	4026313	G	A	2	2	0.5	0.5
gnl|UMD3.1|GK000010.2	4026418	T	C	0	2	0	1
gnl|UMD3.1|GK000010.2	4026425	T	C	0	2	0	1
gnl|UMD3.1|GK000010.2	4026468	T	C	1	3	0.25	0.75
gnl|UMD3.1|GK000010.2	4026469	T	C	1	3	0.25	0.75
gnl|UMD3.1|GK000010.2	4027292	G	T	0	3	0	1
gnl|UMD3.1|GK000010.2	4028465	G	T	5	2	0.714286	0.285714
gnl|UMD3.1|GK000010.2	4028519	T	C	2	4	0.333333	0.666667
gnl|UMD3.1|GK000010.2	4028619	C	T	0	4	0	1
gnl|UMD3.1|GK000010.2	4028675	C	A	0	5	0	1
gnl|UMD3.1|GK000010.2	4028995	A	C	1	2	0.333333	0.666667
gnl|UMD3.1|GK000010.2	4029413	C	G	4	2	0.666667	0.333333
gnl|UMD3.1|GK000010.2	4029738	C	G	0	4	0	1
gnl|UMD3.1|GK000010.2	4030603	C	A	0	3	0	1
gnl|UMD3.1|GK000010.2	4030627	G	A	0	3	0	1
gnl|UMD3.1|GK000010.2	4030658	T	C	0	3	0	1
gnl|UMD3.1|GK000010.2	4030659	G	A	0	3	0	1
gnl|UMD3.1|GK000010.2	4031070	T	C	0	3	0	1
gnl|UMD3.1|GK000010.2	4031453	G	C	0	3	0	1
gnl|UMD3.1|GK000010.2	4031469	A	G	5	3	0.625	0.375
gnl|UMD3.1|GK000010.2	4032584	A	G	2	2	0.5	0.5
gnl|UMD3.1|GK000010.2	4032977	T	C	2	2	0.5	0.5
gnl|UMD3.1|GK000010.2	4033011	C	T	0	2	0	1
gnl|UMD3.1|GK000010.2	4033657	T	C	0	2	0	1
gnl|UMD3.1|GK000010.2	4033718	A	G	2	2	0.5	0.5
gnl|UMD3.1|GK000010.2	4033852	A	C	2	5	0.285714	0.714286
gnl|UMD3.1|GK000010.2	4033894	A	G	0	3	0	1
gnl|UMD3.1|GK000010.2	4034153	A	T	2	3	0.4	0.6
gnl|UMD3.1|GK000010.2	4034898	C	T	4	2	0.666667	0.333333
gnl|UMD3.1|GK000010.2	4034926	C	A	4	2	0.666667	0.333333
gnl|UMD3.1|GK000010.2	4036110	A	G	1	3	0.25	0.75
gnl|UMD3.1|GK000010.2	4036402	G	A	2	2	0.5	0.5
gnl|UMD3.1|GK000010.2	4046011	T	C	0	5	0	1
gnl|UMD3.1|GK000010.2	4050942	A	G	1	3	0.25	0.75
gnl|UMD3.1|GK000010.2	4056197	G	T	0	11	0	1
gnl|UMD3.1|GK000010.2	4057682	T	C	0	2	0	1
gnl|UMD3.1|GK000010.2	4059976	G	A	2	3	0.4	0.6
gnl|UMD3.1|GK000010.2	4061616	C	G	7	2	0.777778	0.222222
gnl|UMD3.1|GK000010.2	4068883	C	T	0	3	0	1
gnl|UMD3.1|GK000010.2	4068893	T	C	0	3	0	1
gnl|UMD3.1|GK000010.2	4070312	T	C	2	4	0.333333	0.666667
gnl|UMD3.1|GK000010.2	4070424	T	C	4	4	0.5	0.5
gnl|UMD3.1|GK000010.2	4070463	T	C	5	2	0.714286	0.285714
gnl|UMD3.1|GK000010.2	4070466	T	C	3	4	0.428571	0.571429
gnl|UMD3.1|GK000010.2	4077066	T	C	0	2	0	1
gnl|UMD3.1|GK000010.2	4077140	C	A	2	2	0.5	0.5
gnl|UMD3.1|GK000010.2	4077249	C	T	0	2	0	1
gnl|UMD3.1|GK000010.2	4080731	A	G	1	2	0.333333	0.666667
gnl|UMD3.1|GK000010.2	4080978	C	A	2	3	0.4	0.6
gnl|UMD3.1|GK000010.2	4081295	G	T	3	3	0.5	0.5
gnl|UMD3.1|GK000010.2	4081536	T	G	0	2	0	1
gnl|UMD3.1|GK000010.2	4082361	A	G	0	2	0	1
gnl|UMD3.1|GK000010.2	4082370	A	T	0	2	0	1
gnl|UMD3.1|GK000010.2	4082388	C	T	0	2	0	1
gnl|UMD3.1|GK000010.2	4084050	G	A	0	2	0	1
gnl|UMD3.1|GK000010.2	4127422	T	C	0	2	0	1
gnl|UMD3.1|GK000010.2	4192666	A	C	0	2	0	1
gnl|UMD3.1|GK000010.2	4299280	T	C	0	2	0	1
gnl|UMD3.1|GK000010.2	4300691	C	A	7	2	0.777778	0.222222
gnl|UMD3.1|GK000010.2	4309185	C	A	1	2	0.333333	0.666667
gnl|UMD3.1|GK000010.2	4312346	C	T	2	2	0.5	0.5
gnl|UMD3.1|GK000010.2	4316725	C	T	0	2	0	1
gnl|UMD3.1|GK000010.2	4326604	C	G	0	3	0	1
gnl|UMD3.1|GK000010.2	4334136	G	T	3	2	0.6	0.4
gnl|UMD3.1|GK000010.2	4354816	A	G	0	2	0	1
gnl|UMD3.1|GK000010.2	4354827	A	T	0	2	0	1
gnl|UMD3.1|GK000010.2	4354837	A	C	0	2	0	1
gnl|UMD3.1|GK000010.2	4354843	G	C	0	2	0	1
gnl|UMD3.1|GK000010.2	4357544	G	A	0	2	0	1
gnl|UMD3.1|GK000010.2	4357563	C	G	0	2	0	1
gnl|UMD3.1|GK000010.2	4357574	C	T	0	2	0	1
gnl|UMD3.1|GK000010.2	4357589	A	T	0	2	0	1
gnl|UMD3.1|GK000010.2	4357621	A	T	0	5	0	1
gnl|UMD3.1|GK000010.2	4357626	A	T	0	5	0	1
gnl|UMD3.1|GK000010.2	4357656	A	T	0	7	0	1
gnl|UMD3.1|GK000010.2	4357686	C	G	0	6	0	1
gnl|UMD3.1|GK000010.2	4357689	T	C	0	6	0	1
gnl|UMD3.1|GK000010.2	4357705	C	T	0	6	0	1
gnl|UMD3.1|GK000010.2	4360458	T	G	0	2	0	1
gnl|UMD3.1|GK000010.2	4360459	T	C	0	2	0	1
gnl|UMD3.1|GK000010.2	4360469	T	C	0	2	0	1
gnl|UMD3.1|GK000010.2	4360473	C	T	0	2	0	1
gnl|UMD3.1|GK000010.2	4360488	C	T	0	2	0	1
gnl|UMD3.1|GK000010.2	4360495	A	C	0	2	0	1
gnl|UMD3.1|GK000010.2	4360500	C	G	0	2	0	1
gnl|UMD3.1|GK000010.2	4360520	G	A	0	2	0	1
gnl|UMD3.1|GK000010.2	4360529	A	C	0	2	0	1
gnl|UMD3.1|GK000010.2	4360977	G	C	0	6	0	1
gnl|UMD3.1|GK000010.2	4360985	G	A	0	7	0	1
gnl|UMD3.1|GK000010.2	4361001	T	C	0	7	0	1
gnl|UMD3.1|GK000010.2	4361020	T	C	0	7	0	1
gnl|UMD3.1|GK000010.2	4361034	A	G	0	7	0	1
gnl|UMD3.1|GK000010.2	4361057	A	G	0	7	0	1
gnl|UMD3.1|GK000010.2	4361085	T	G	0	5	0	1
gnl|UMD3.1|GK000010.2	4361087	T	G	0	5	0	1
gnl|UMD3.1|GK000010.2	4361088	C	G	0	5	0	1
gnl|UMD3.1|GK000010.2	4361140	C	T	0	5	0	1
gnl|UMD3.1|GK000010.2	4361147	G	A	0	5	0	1
gnl|UMD3.1|GK000010.2	4361181	T	C	0	7	0	1
gnl|UMD3.1|GK000010.2	4361192	A	G	0	7	0	1
gnl|UMD3.1|GK000010.2	4361227	A	G	0	7	0	1
gnl|UMD3.1|GK000010.2	4361238	T	G	0	7	0	1
gnl|UMD3.1|GK000010.2	4361249	C	T	0	2	0	1
gnl|UMD3.1|GK000010.2	4361251	A	G	0	2	0	1
gnl|UMD3.1|GK000010.2	4361261	T	C	0	2	0	1
gnl|UMD3.1|GK000010.2	4361297	T	C	0	2	0	1
gnl|UMD3.1|GK000010.2	4364130	G	A	0	2	0	1
gnl|UMD3.1|GK000010.2	4375388	G	T	13	3	0.8125	0.1875
gnl|UMD3.1|GK000010.2	4375473	A	T	17	4	0.809524	0.190476
gnl|UMD3.1|GK000010.2	4375946	C	T	7	18	0.28	0.72
gnl|UMD3.1|GK000010.2	4376277	G	A	3	3	0.5	0.5
gnl|UMD3.1|GK000010.2	4376414	C	T	9	2	0.818182	0.181818
gnl|UMD3.1|GK000010.2	4376834	C	T	6	8	0.428571	0.571429
gnl|UMD3.1|GK000010.2	4382775	T	C	0	2	0	1
gnl|UMD3.1|GK000010.2	4383424	A	C	1	1	0.5	0.5
gnl|UMD3.1|GK000010.2	4383670	C	A	0	3	0	1
gnl|UMD3.1|GK000010.2	4387616	G	T	0	2	0	1
gnl|UMD3.1|GK000010.2	4388261	G	A	0	2	0	1
gnl|UMD3.1|GK000010.2	4390843	T	C	0	4	0	1
gnl|UMD3.1|GK000010.2	4390875	T	C	0	4	0	1
gnl|UMD3.1|GK000010.2	4390958	A	T	0	4	0	1
gnl|UMD3.1|GK000010.2	4391032	C	T	0	4	0	1
gnl|UMD3.1|GK000010.2	4391058	A	G	0	4	0	1
gnl|UMD3.1|GK000010.2	4391784	A	C	0	2	0	1
gnl|UMD3.1|GK000010.2	4394335	G	A	1	2	0.333333	0.666667
gnl|UMD3.1|GK000010.2	4395439	C	A	0	3	0	1
gnl|UMD3.1|GK000010.2	4395601	A	G	0	4	0	1
gnl|UMD3.1|GK000010.2	4395632	G	T	4	2	0.666667	0.333333
gnl|UMD3.1|GK000010.2	4397067	C	T	0	4	0	1
gnl|UMD3.1|GK000010.2	4397188	T	A	0	5	0	1
gnl|UMD3.1|GK000010.2	4401849	C	A	2	2	0.5	0.5
gnl|UMD3.1|GK000010.2	4404030	C	T	0	8	0	1
gnl|UMD3.1|GK000010.2	4404628	C	T	0	5	0	1
gnl|UMD3.1|GK000010.2	4404632	A	T	2	3	0.4	0.6
gnl|UMD3.1|GK000010.2	4404906	G	T	5	4	0.555556	0.444444
gnl|UMD3.1|GK000010.2	4404907	G	T	8	3	0.727273	0.272727
gnl|UMD3.1|GK000010.2	4405023	G	A	20	18	0.526316	0.473684
gnl|UMD3.1|GK000010.2	4405192	C	G	0	27	0	1
gnl|UMD3.1|GK000010.2	4410341	G	T	0	5	0	1
gnl|UMD3.1|GK000010.2	4410577	A	G	0	3	0	1
gnl|UMD3.1|GK000010.2	4411022	G	T	2	2	0.5	0.5
gnl|UMD3.1|GK000010.2	4411087	T	C	4	8	0.333333	0.666667
gnl|UMD3.1|GK000010.2	4411492	C	A	11	2	0.846154	0.153846
gnl|UMD3.1|GK000010.2	4411544	T	A	0	13	0	1
gnl|UMD3.1|GK000010.2	4411731	G	T	8	2	0.8	0.2
gnl|UMD3.1|GK000010.2	4411854	A	G	0	8	0	1
gnl|UMD3.1|GK000010.2	4413055	C	T	4	7	0.363636	0.636364
gnl|UMD3.1|GK000010.2	4415710	C	T	0	2	0	1
gnl|UMD3.1|GK000010.2	4416517	A	G	6	5	0.545455	0.454545
gnl|UMD3.1|GK000010.2	4416643	C	T	0	2	0	1
gnl|UMD3.1|GK000010.2	4418617	G	A	0	2	0	1
gnl|UMD3.1|GK000010.2	4598630	A	T	31	4	0.885714	0.114286
gnl|UMD3.1|GK000010.2	4598642	T	G	20	20	0.5	0.5
gnl|UMD3.1|GK000010.2	4601597	C	G	0	2	0	1
gnl|UMD3.1|GK000010.2	4602397	T	C	2	5	0.285714	0.714286
gnl|UMD3.1|GK000010.2	4602510	G	T	6	3	0.666667	0.333333
gnl|UMD3.1|GK000010.2	4607497	N	G	0	4	0	1
gnl|UMD3.1|GK000010.2	4608291	G	T	34	6	0.85	0.15
gnl|UMD3.1|GK000010.2	4612387	A	T	0	2	0	1
gnl|UMD3.1|GK000010.2	4619750	T	C	38	44	0.463415	0.536585
gnl|UMD3.1|GK000010.2	4622165	C	A	3	2	0.6	0.4
gnl|UMD3.1|GK000010.2	4623223	G	T	0	3	0	1
gnl|UMD3.1|GK000010.2	4623806	T	G	0	6	0	1
gnl|UMD3.1|GK000010.2	4623918	A	T	7	3	0.7	0.3
gnl|UMD3.1|GK000010.2	4624388	A	C	4	2	0.666667	0.333333
gnl|UMD3.1|GK000010.2	4625636	G	T	1	2	0.333333	0.666667
gnl|UMD3.1|GK000010.2	4628520	G	T	3	2	0.6	0.4
gnl|UMD3.1|GK000010.2	4630157	C	A	0	2	0	1
gnl|UMD3.1|GK000010.2	4630329	G	A	2	5	0.285714	0.714286
gnl|UMD3.1|GK000010.2	4644629	N	T	0	2	0	1
gnl|UMD3.1|GK000010.2	4644992	G	C	2	2	0.5	0.5
gnl|UMD3.1|GK000010.2	4644993	C	T	2	2	0.5	0.5
gnl|UMD3.1|GK000010.2	4651385	T	C	4	2	0.666667	0.333333
gnl|UMD3.1|GK000010.2	4651404	A	C	2	2	0.5	0.5
gnl|UMD3.1|GK000010.2	4651674	C	T	0	8	0	1
gnl|UMD3.1|GK000010.2	4651677	T	A	0	6	0	1
gnl|UMD3.1|GK000010.2	4651749	T	C	0	4	0	1
gnl|UMD3.1|GK000010.2	4652976	G	A	1	2	0.333333	0.666667
gnl|UMD3.1|GK000010.2	4653265	A	T	3	2	0.6	0.4
gnl|UMD3.1|GK000010.2	4653508	G	T	0	4	0	1
gnl|UMD3.1|GK000010.2	4653606	T	C	5	3	0.625	0.375
gnl|UMD3.1|GK000010.2	4653729	G	A	0	2	0	1
gnl|UMD3.1|GK000010.2	4653767	T	C	1	2	0.333333	0.666667
gnl|UMD3.1|GK000010.2	4655168	G	A	4	3	0.571429	0.428571
gnl|UMD3.1|GK000010.2	4656868	G	C	1	4	0.2	0.8
gnl|UMD3.1|GK000010.2	4657602	C	T	0	2	0	1
gnl|UMD3.1|GK000010.2	4657840	A	G	2	2	0.5	0.5
gnl|UMD3.1|GK000010.2	4658423	G	A	4	4	0.5	0.5
gnl|UMD3.1|GK000010.2	4658721	T	A	0	2	0	1
gnl|UMD3.1|GK000010.2	4658807	G	A	1	2	0.333333	0.666667
gnl|UMD3.1|GK000010.2	4660211	C	G	2	4	0.333333	0.666667
gnl|UMD3.1|GK000010.2	4660330	A	G	0	4	0	1
gnl|UMD3.1|GK000010.2	4660511	G	A	1	3	0.25	0.75
gnl|UMD3.1|GK000010.2	4661391	A	G	3	2	0.6	0.4
gnl|UMD3.1|GK000010.2	4661413	C	T	3	2	0.6	0.4
gnl|UMD3.1|GK000010.2	4661414	A	G	3	2	0.6	0.4
gnl|UMD3.1|GK000010.2	4661487	G	A	1	2	0.333333	0.666667
gnl|UMD3.1|GK000010.2	4662494	T	C	0	1	0	1
gnl|UMD3.1|GK000010.2	4663381	T	A	0	3	0	1
gnl|UMD3.1|GK000010.2	4664897	C	T	3	3	0.5	0.5
gnl|UMD3.1|GK000010.2	4666251	C	T	0	2	0	1
gnl|UMD3.1|GK000010.2	4674284	T	C	0	7	0	1
gnl|UMD3.1|GK000010.2	4679736	G	T	1	2	0.333333	0.666667
gnl|UMD3.1|GK000010.2	4681020	A	G	0	4	0	1
gnl|UMD3.1|GK000010.2	4681034	A	T	2	2	0.5	0.5
gnl|UMD3.1|GK000010.2	4684469	C	A	2	2	0.5	0.5
gnl|UMD3.1|GK000010.2	4687427	C	T	0	4	0	1
gnl|UMD3.1|GK000010.2	4687529	C	T	5	3	0.625	0.375
gnl|UMD3.1|GK000010.2	4691222	G	T	7	2	0.777778	0.222222
gnl|UMD3.1|GK000010.2	4691757	C	T	1	4	0.2	0.8
gnl|UMD3.1|GK000010.2	4691938	C	T	1	3	0.25	0.75
gnl|UMD3.1|GK000010.2	4692276	G	A	0	5	0	1
gnl|UMD3.1|GK000010.2	4692759	A	G	1	2	0.333333	0.666667
gnl|UMD3.1|GK000010.2	4692976	T	C	0	3	0	1
gnl|UMD3.1|GK000010.2	4695414	G	A	6	2	0.75	0.25
gnl|UMD3.1|GK000010.2	4696849	C	T	1	3	0.25	0.75
gnl|UMD3.1|GK000010.2	4696858	C	T	2	3	0.4	0.6
gnl|UMD3.1|GK000010.2	4697337	G	A	1	2	0.333333	0.666667
gnl|UMD3.1|GK000010.2	4698183	A	G	2	3	0.4	0.6
gnl|UMD3.1|GK000010.2	4698271	G	T	5	2	0.714286	0.285714
gnl|UMD3.1|GK000010.2	4699231	T	C	1	2	0.333333	0.666667
gnl|UMD3.1|GK000010.2	4700437	C	T	3	6	0.333333	0.666667
gnl|UMD3.1|GK000010.2	4705610	A	G	2	2	0.5	0.5
gnl|UMD3.1|GK000010.2	4705634	A	G	0	4	0	1
gnl|UMD3.1|GK000010.2	4705636	A	G	2	2	0.5	0.5
gnl|UMD3.1|GK000010.2	4705654	A	G	0	2	0	1
gnl|UMD3.1|GK000010.2	4705675	A	G	0	2	0	1
gnl|UMD3.1|GK000010.2	4705846	C	T	0	2	0	1
gnl|UMD3.1|GK000010.2	4707244	T	C	0	5	0	1
gnl|UMD3.1|GK000010.2	4709230	C	A	0	2	0	1
gnl|UMD3.1|GK000010.2	4710233	A	C	2	3	0.4	0.6
gnl|UMD3.1|GK000010.2	4710252	C	A	3	2	0.6	0.4
gnl|UMD3.1|GK000010.2	4710601	C	T	2	4	0.333333	0.666667
gnl|UMD3.1|GK000010.2	4711267	C	T	3	2	0.6	0.4
gnl|UMD3.1|GK000010.2	4713372	C	T	4	4	0.5	0.5
gnl|UMD3.1|GK000010.2	4713388	A	G	4	4	0.5	0.5
gnl|UMD3.1|GK000010.2	4714229	G	A	2	5	0.285714	0.714286
gnl|UMD3.1|GK000010.2	4715422	G	T	3	2	0.6	0.4
gnl|UMD3.1|GK000010.2	4729431	A	G	0	2	0	1
gnl|UMD3.1|GK000010.2	4733127	A	G	0	2	0	1
gnl|UMD3.1|GK000010.2	4733152	G	A	0	4	0	1
gnl|UMD3.1|GK000010.2	4733269	T	C	0	2	0	1
gnl|UMD3.1|GK000010.2	4766233	T	C	0	2	0	1
gnl|UMD3.1|GK000010.2	4767721	C	A	0	2	0	1
gnl|UMD3.1|GK000010.2	4842944	C	T	0	3	0	1
gnl|UMD3.1|GK000010.2	4842950	T	C	0	6	0	1
gnl|UMD3.1|GK000010.2	4843010	C	G	0	10	0	1
gnl|UMD3.1|GK000010.2	4843064	A	G	1	14	0.0666667	0.933333
gnl|UMD3.1|GK000010.2	4843070	T	C	1	13	0.0714286	0.928571
gnl|UMD3.1|GK000010.2	4843131	A	G	3	16	0.157895	0.842105
gnl|UMD3.1|GK000010.2	4843144	C	T	3	24	0.111111	0.888889
gnl|UMD3.1|GK000010.2	4843315	G	C	1	31	0.03125	0.96875
gnl|UMD3.1|GK000010.2	4843438	T	C	0	39	0	1
gnl|UMD3.1|GK000010.2	4843445	C	A	0	40	0	1
gnl|UMD3.1|GK000010.2	4843572	G	A	0	3	0	1
gnl|UMD3.1|GK000010.2	4843573	A	G	0	3	0	1
gnl|UMD3.1|GK000010.2	4843797	T	G	0	5	0	1
gnl|UMD3.1|GK000010.2	4944731	T	C	0	2	0	1
gnl|UMD3.1|GK000010.2	4944742	T	C	0	2	0	1
gnl|UMD3.1|GK000010.2	4944766	T	C	0	2	0	1
gnl|UMD3.1|GK000010.2	4944767	T	C	0	2	0	1
gnl|UMD3.1|GK000010.2	4944770	T	A	0	2	0	1
gnl|UMD3.1|GK000010.2	4952762	G	T	6	2	0.75	0.25
gnl|UMD3.1|GK000010.2	4954608	G	T	3	2	0.6	0.4
gnl|UMD3.1|GK000010.2	4954887	C	A	3	2	0.6	0.4
gnl|UMD3.1|GK000010.2	4955466	A	C	3	2	0.6	0.4
gnl|UMD3.1|GK000010.2	4956859	G	C	8	3	0.727273	0.272727
gnl|UMD3.1|GK000010.2	4957865	C	T	9	4	0.692308	0.307692
gnl|UMD3.1|GK000010.2	4958380	G	T	4	2	0.666667	0.333333
gnl|UMD3.1|GK000010.2	4961631	A	G	10	2	0.833333	0.166667
gnl|UMD3.1|GK000010.2	4964461	T	C	7	2	0.777778	0.222222
gnl|UMD3.1|GK000010.2	4965859	G	T	0	2	0	1
gnl|UMD3.1|GK000010.2	4973420	A	G	0	5	0	1
gnl|UMD3.1|GK000010.2	4975936	A	T	0	4	0	1
gnl|UMD3.1|GK000010.2	4978724	G	T	4	2	0.666667	0.333333
gnl|UMD3.1|GK000010.2	4987635	G	T	8	8	0.5	0.5
gnl|UMD3.1|GK000010.2	4988832	C	T	0	5	0	1
gnl|UMD3.1|GK000010.2	4991215	T	A	14	3	0.823529	0.176471
gnl|UMD3.1|GK000010.2	4992342	G	A	16	3	0.842105	0.157895
gnl|UMD3.1|GK000010.2	5007780	T	C	1	2	0.333333	0.666667
gnl|UMD3.1|GK000010.2	5021297	T	A	5	2	0.714286	0.285714
gnl|UMD3.1|GK000010.2	5025392	A	G	0	3	0	1
gnl|UMD3.1|GK000010.2	5025445	C	A	0	3	0	1
gnl|UMD3.1|GK000010.2	5025454	C	A	0	3	0	1
gnl|UMD3.1|GK000010.2	5031602	G	T	0	2	0	1
gnl|UMD3.1|GK000010.2	5038483	T	C	0	2	0	1
gnl|UMD3.1|GK000010.2	5041025	T	G	2	2	0.5	0.5
gnl|UMD3.1|GK000010.2	5131169	A	T	0	3	0	1
gnl|UMD3.1|GK000010.2	5131531	C	A	1	2	0.333333	0.666667
gnl|UMD3.1|GK000010.2	5132677	G	A	2	4	0.333333	0.666667
gnl|UMD3.1|GK000010.2	5132716	G	A	2	4	0.333333	0.666667
gnl|UMD3.1|GK000010.2	5134896	A	C	17	3	0.85	0.15
gnl|UMD3.1|GK000010.2	5136758	C	T	0	4	0	1
gnl|UMD3.1|GK000010.2	5195359	A	G	5	2	0.714286	0.285714
gnl|UMD3.1|GK000010.2	5205476	G	T	2	4	0.333333	0.666667
gnl|UMD3.1|GK000010.2	5207007	A	G	0	3	0	1
gnl|UMD3.1|GK000010.2	5211022	A	T	0	2	0	1
gnl|UMD3.1|GK000010.2	5212981	A	G	35	40	0.466667	0.533333
gnl|UMD3.1|GK000010.2	5213592	C	T	23	32	0.418182	0.581818
gnl|UMD3.1|GK000010.2	5214547	T	A	49	44	0.526882	0.473118
gnl|UMD3.1|GK000010.2	5215009	G	C	16	9	0.64	0.36
gnl|UMD3.1|GK000010.2	5215229	T	C	12	22	0.352941	0.647059
gnl|UMD3.1|GK000010.2	5216011	T	C	11	3	0.785714	0.214286
gnl|UMD3.1|GK000010.2	5216122	C	A	19	5	0.791667	0.208333
gnl|UMD3.1|GK000010.2	5216140	G	A	18	3	0.857143	0.142857
gnl|UMD3.1|GK000010.2	5216149	T	C	14	4	0.777778	0.222222
gnl|UMD3.1|GK000010.2	5216154	G	T	24	4	0.857143	0.142857
gnl|UMD3.1|GK000010.2	5216155	C	G	23	4	0.851852	0.148148
gnl|UMD3.1|GK000010.2	5216176	C	G	21	5	0.807692	0.192308
gnl|UMD3.1|GK000010.2	5216179	T	C	21	5	0.807692	0.192308
gnl|UMD3.1|GK000010.2	5217571	T	C	2	2	0.5	0.5
gnl|UMD3.1|GK000010.2	5217668	A	C	2	2	0.5	0.5
gnl|UMD3.1|GK000010.2	5218375	N	A	0	2	0	1
gnl|UMD3.1|GK000010.2	5219424	A	G	0	5	0	1
gnl|UMD3.1|GK000010.2	5246538	C	A	3	2	0.6	0.4
gnl|UMD3.1|GK000010.2	5246549	C	G	0	5	0	1
gnl|UMD3.1|GK000010.2	5247744	C	A	0	2	0	1
gnl|UMD3.1|GK000010.2	5260418	G	T	0	2	0	1
gnl|UMD3.1|GK000010.2	5261646	T	C	2	2	0.5	0.5
gnl|UMD3.1|GK000010.2	5261649	T	C	1	2	0.333333	0.666667
gnl|UMD3.1|GK000010.2	5261664	T	C	1	2	0.333333	0.666667
gnl|UMD3.1|GK000010.2	5261690	T	C	2	2	0.5	0.5
gnl|UMD3.1|GK000010.2	5262978	G	T	4	3	0.571429	0.428571
gnl|UMD3.1|GK000010.2	5263952	G	T	1	2	0.333333	0.666667
gnl|UMD3.1|GK000010.2	5265983	G	A	1	3	0.25	0.75
gnl|UMD3.1|GK000010.2	5266010	T	C	4	4	0.5	0.5
gnl|UMD3.1|GK000010.2	5266014	T	C	6	2	0.75	0.25
gnl|UMD3.1|GK000010.2	5266029	T	C	6	2	0.75	0.25
gnl|UMD3.1|GK000010.2	5266062	T	C	4	2	0.666667	0.333333
gnl|UMD3.1|GK000010.2	5266073	T	C	4	2	0.666667	0.333333
gnl|UMD3.1|GK000010.2	5266660	G	T	0	4	0	1
gnl|UMD3.1|GK000010.2	5266662	G	T	0	4	0	1
gnl|UMD3.1|GK000010.2	5267185	T	C	0	2	0	1
gnl|UMD3.1|GK000010.2	5267188	T	C	0	2	0	1
gnl|UMD3.1|GK000010.2	5267237	T	C	0	3	0	1
gnl|UMD3.1|GK000010.2	5267238	T	C	0	3	0	1
gnl|UMD3.1|GK000010.2	5267530	C	A	1	2	0.333333	0.666667
gnl|UMD3.1|GK000010.2	5267928	C	T	0	3	0	1
gnl|UMD3.1|GK000010.2	5269586	T	G	2	4	0.333333	0.666667
gnl|UMD3.1|GK000010.2	5271911	T	C	0	2	0	1
gnl|UMD3.1|GK000010.2	5271939	T	C	0	2	0	1
gnl|UMD3.1|GK000010.2	5271944	T	C	0	2	0	1
gnl|UMD3.1|GK000010.2	5271948	T	C	0	2	0	1
gnl|UMD3.1|GK000010.2	5271949	T	C	0	2	0	1
gnl|UMD3.1|GK000010.2	5274686	G	T	3	2	0.6	0.4
gnl|UMD3.1|GK000010.2	5276825	C	T	0	2	0	1
gnl|UMD3.1|GK000010.2	5277903	T	C	3	2	0.6	0.4
gnl|UMD3.1|GK000010.2	5284275	G	T	0	2	0	1
gnl|UMD3.1|GK000010.2	5286567	G	A	2	2	0.5	0.5
gnl|UMD3.1|GK000010.2	5286598	C	G	0	4	0	1
gnl|UMD3.1|GK000010.2	5288034	T	C	2	2	0.5	0.5
gnl|UMD3.1|GK000010.2	5288060	T	C	0	2	0	1
gnl|UMD3.1|GK000010.2	5291629	G	A	0	2	0	1
gnl|UMD3.1|GK000010.2	5292358	A	G	0	3	0	1
gnl|UMD3.1|GK000010.2	5292569	T	C	0	3	0	1
gnl|UMD3.1|GK000010.2	5292616	C	T	0	3	0	1
gnl|UMD3.1|GK000010.2	5298134	C	T	1	2	0.333333	0.666667
gnl|UMD3.1|GK000010.2	5298847	C	T	0	2	0	1
gnl|UMD3.1|GK000010.2	5299912	C	A	2	2	0.5	0.5
gnl|UMD3.1|GK000010.2	5301256	G	A	0	2	0	1
gnl|UMD3.1|GK000010.2	5305169	A	T	3	2	0.6	0.4
gnl|UMD3.1|GK000010.2	5307863	A	T	1	2	0.333333	0.666667
gnl|UMD3.1|GK000010.2	5400576	G	A	0	2	0	1
gnl|UMD3.1|GK000010.2	5400651	C	T	0	2	0	1
gnl|UMD3.1|GK000010.2	5551316	G	A	10	17	0.37037	0.62963
gnl|UMD3.1|GK000010.2	5551475	A	G	21	17	0.552632	0.447368
gnl|UMD3.1|GK000010.2	5551542	C	T	11	18	0.37931	0.62069
gnl|UMD3.1|GK000010.2	5552596	A	T	30	11	0.731707	0.268293
gnl|UMD3.1|GK000010.2	5552835	G	C	12	9	0.571429	0.428571
gnl|UMD3.1|GK000010.2	5554646	C	T	0	3	0	1
gnl|UMD3.1|GK000010.2	5554918	T	C	0	3	0	1
gnl|UMD3.1|GK000010.2	5555016	C	A	1	3	0.25	0.75
gnl|UMD3.1|GK000010.2	5555581	C	T	0	2	0	1
gnl|UMD3.1|GK000010.2	5555877	C	T	0	2	0	1
gnl|UMD3.1|GK000010.2	5558651	A	G	2	5	0.285714	0.714286
gnl|UMD3.1|GK000010.2	5558713	C	T	1	2	0.333333	0.666667
gnl|UMD3.1|GK000010.2	5558719	G	A	1	5	0.166667	0.833333
gnl|UMD3.1|GK000010.2	5558742	T	C	1	8	0.111111	0.888889
gnl|UMD3.1|GK000010.2	5558787	A	C	0	9	0	1
gnl|UMD3.1|GK000010.2	5558794	C	T	0	9	0	1
gnl|UMD3.1|GK000010.2	5558801	C	A	0	9	0	1
gnl|UMD3.1|GK000010.2	5558833	G	T	0	7	0	1
gnl|UMD3.1|GK000010.2	5559298	A	G	0	2	0	1
gnl|UMD3.1|GK000010.2	5559430	A	G	3	4	0.428571	0.571429
gnl|UMD3.1|GK000010.2	5559431	T	C	3	4	0.428571	0.571429
gnl|UMD3.1|GK000010.2	5559459	T	C	4	3	0.571429	0.428571
gnl|UMD3.1|GK000010.2	5559534	T	C	2	2	0.5	0.5
gnl|UMD3.1|GK000010.2	5559547	G	A	4	2	0.666667	0.333333
gnl|UMD3.1|GK000010.2	5559586	A	C	4	2	0.666667	0.333333
gnl|UMD3.1|GK000010.2	5559609	C	T	3	2	0.6	0.4
gnl|UMD3.1|GK000010.2	5559627	A	C	3	2	0.6	0.4
gnl|UMD3.1|GK000010.2	5560043	G	A	4	6	0.4	0.6
gnl|UMD3.1|GK000010.2	5560109	T	C	0	6	0	1
gnl|UMD3.1|GK000010.2	5560627	T	C	1	2	0.333333	0.666667
gnl|UMD3.1|GK000010.2	5560874	A	G	2	2	0.5	0.5
gnl|UMD3.1|GK000010.2	5561457	C	A	0	4	0	1
gnl|UMD3.1|GK000010.2	5561588	G	A	0	5	0	1
gnl|UMD3.1|GK000010.2	5561604	A	G	0	5	0	1
gnl|UMD3.1|GK000010.2	5561622	G	A	0	2	0	1
gnl|UMD3.1|GK000010.2	5561647	C	T	0	3	0	1
gnl|UMD3.1|GK000010.2	5561663	G	A	0	2	0	1
gnl|UMD3.1|GK000010.2	5561744	C	T	1	2	0.333333	0.666667
gnl|UMD3.1|GK000010.2	5561826	T	C	1	2	0.333333	0.666667
gnl|UMD3.1|GK000010.2	5562043	A	G	0	3	0	1
gnl|UMD3.1|GK000010.2	5562075	A	G	0	4	0	1
gnl|UMD3.1|GK000010.2	5562082	G	A	0	4	0	1
gnl|UMD3.1|GK000010.2	5562264	T	A	0	3	0	1
gnl|UMD3.1|GK000010.2	5562304	G	A	0	3	0	1
gnl|UMD3.1|GK000010.2	5563417	T	C	0	3	0	1
gnl|UMD3.1|GK000010.2	5563429	C	G	0	3	0	1
gnl|UMD3.1|GK000010.2	5563448	C	T	0	3	0	1
gnl|UMD3.1|GK000010.2	5563462	G	T	0	3	0	1
gnl|UMD3.1|GK000010.2	5563464	G	A	0	3	0	1
gnl|UMD3.1|GK000010.2	5563465	T	C	0	3	0	1
gnl|UMD3.1|GK000010.2	5563498	T	C	0	3	0	1
gnl|UMD3.1|GK000010.2	5563801	A	C	2	2	0.5	0.5
gnl|UMD3.1|GK000010.2	5563871	C	T	2	4	0.333333	0.666667
gnl|UMD3.1|GK000010.2	5565067	A	G	0	9	0	1
gnl|UMD3.1|GK000010.2	5565157	C	G	0	5	0	1
gnl|UMD3.1|GK000010.2	5566265	C	T	0	2	0	1
gnl|UMD3.1|GK000010.2	5566339	G	A	0	2	0	1
gnl|UMD3.1|GK000010.2	5566368	C	G	0	2	0	1
gnl|UMD3.1|GK000010.2	5566385	A	G	0	2	0	1
gnl|UMD3.1|GK000010.2	5566394	T	C	0	2	0	1
gnl|UMD3.1|GK000010.2	5566405	T	C	0	2	0	1
gnl|UMD3.1|GK000010.2	5568818	C	T	2	2	0.5	0.5
gnl|UMD3.1|GK000010.2	5569611	T	C	0	2	0	1
gnl|UMD3.1|GK000010.2	5571263	G	A	4	2	0.666667	0.333333
gnl|UMD3.1|GK000010.2	5573250	T	G	0	1	0	1
gnl|UMD3.1|GK000010.2	5575915	T	C	3	2	0.6	0.4
gnl|UMD3.1|GK000010.2	5575916	T	C	3	2	0.6	0.4
gnl|UMD3.1|GK000010.2	5575917	T	C	3	2	0.6	0.4
gnl|UMD3.1|GK000010.2	5585432	A	G	0	2	0	1
gnl|UMD3.1|GK000010.2	5586569	C	T	0	2	0	1
gnl|UMD3.1|GK000010.2	5592241	A	C	0	4	0	1
gnl|UMD3.1|GK000010.2	5592573	A	G	0	4	0	1
gnl|UMD3.1|GK000010.2	5596328	G	A	4	5	0.444444	0.555556
gnl|UMD3.1|GK000010.2	5596442	T	A	11	2	0.846154	0.153846
gnl|UMD3.1|GK000010.2	5602566	G	T	0	2	0	1
gnl|UMD3.1|GK000010.2	5748357	T	C	0	2	0	1
gnl|UMD3.1|GK000010.2	6428655	T	G	0	2	0	1
gnl|UMD3.1|GK000010.2	6430936	G	A	5	2	0.714286	0.285714
gnl|UMD3.1|GK000010.2	6431790	G	T	8	2	0.8	0.2
gnl|UMD3.1|GK000010.2	6431928	T	C	0	8	0	1
gnl|UMD3.1|GK000010.2	6431952	C	G	2	2	0.5	0.5
gnl|UMD3.1|GK000010.2	6433081	G	A	2	2	0.5	0.5
gnl|UMD3.1|GK000010.2	6434368	G	A	7	3	0.7	0.3
gnl|UMD3.1|GK000010.2	6440349	T	C	0	2	0	1
gnl|UMD3.1|GK000010.2	6441334	T	A	4	2	0.666667	0.333333
gnl|UMD3.1|GK000010.2	6441784	G	A	0	2	0	1
gnl|UMD3.1|GK000010.2	6443807	A	G	2	2	0.5	0.5
gnl|UMD3.1|GK000010.2	6447548	A	G	1	2	0.333333	0.666667
gnl|UMD3.1|GK000010.2	6447631	G	A	3	4	0.428571	0.571429
gnl|UMD3.1|GK000010.2	6447639	C	T	3	4	0.428571	0.571429
gnl|UMD3.1|GK000010.2	6448783	G	T	1	1	0.5	0.5
gnl|UMD3.1|GK000010.2	6450037	C	A	0	2	0	1
gnl|UMD3.1|GK000010.2	6451065	T	C	0	2	0	1
gnl|UMD3.1|GK000010.2	6451082	T	C	0	2	0	1
gnl|UMD3.1|GK000010.2	6451628	C	T	0	2	0	1
gnl|UMD3.1|GK000010.2	6456215	A	G	0	2	0	1
gnl|UMD3.1|GK000010.2	6490489	A	G	0	2	0	1
gnl|UMD3.1|GK000010.2	6490494	C	T	0	2	0	1
gnl|UMD3.1|GK000010.2	6555353	T	C	0	4	0	1
gnl|UMD3.1|GK000010.2	6589268	T	C	0	2	0	1
gnl|UMD3.1|GK000010.2	6589294	T	C	0	2	0	1
gnl|UMD3.1|GK000010.2	6695944	A	G	0	2	0	1
gnl|UMD3.1|GK000010.2	6696933	G	A	0	4	0	1
gnl|UMD3.1|GK000010.2	6697930	T	C	0	2	0	1
gnl|UMD3.1|GK000010.2	6698739	T	C	5	2	0.714286	0.285714
gnl|UMD3.1|GK000010.2	6699160	C	T	0	4	0	1
gnl|UMD3.1|GK000010.2	6699185	G	A	0	4	0	1
gnl|UMD3.1|GK000010.2	6699186	C	G	0	4	0	1
gnl|UMD3.1|GK000010.2	6699206	T	C	0	2	0	1
gnl|UMD3.1|GK000010.2	6699578	A	G	0	3	0	1
gnl|UMD3.1|GK000010.2	6700128	T	G	0	6	0	1
gnl|UMD3.1|GK000010.2	6702062	C	T	1	3	0.25	0.75
gnl|UMD3.1|GK000010.2	6703636	T	G	1	2	0.333333	0.666667
gnl|UMD3.1|GK000010.2	6704096	G	A	0	3	0	1
gnl|UMD3.1|GK000010.2	6704699	G	T	0	2	0	1
gnl|UMD3.1|GK000010.2	6707292	C	T	1	4	0.2	0.8
gnl|UMD3.1|GK000010.2	6707421	G	A	0	5	0	1
gnl|UMD3.1|GK000010.2	6708240	G	T	1	7	0.125	0.875
gnl|UMD3.1|GK000010.2	6710077	G	A	3	2	0.6	0.4
gnl|UMD3.1|GK000010.2	6713018	T	G	13	14	0.481481	0.518519
gnl|UMD3.1|GK000010.2	6713907	C	A	1	4	0.2	0.8
gnl|UMD3.1|GK000010.2	6715111	T	C	2	2	0.5	0.5
gnl|UMD3.1|GK000010.2	6715129	T	C	2	2	0.5	0.5
gnl|UMD3.1|GK000010.2	6715169	T	C	2	3	0.4	0.6
gnl|UMD3.1|GK000010.2	6715171	T	C	2	3	0.4	0.6
gnl|UMD3.1|GK000010.2	6715233	T	C	2	4	0.333333	0.666667
gnl|UMD3.1|GK000010.2	6723094	G	C	48	56	0.461538	0.538462
gnl|UMD3.1|GK000010.2	6724516	C	T	0	50	0	1
gnl|UMD3.1|GK000010.2	6725388	G	A	0	5	0	1
gnl|UMD3.1|GK000010.2	6725652	T	G	0	6	0	1
gnl|UMD3.1|GK000010.2	6725690	A	G	2	3	0.4	0.6
gnl|UMD3.1|GK000010.2	6725875	G	A	0	8	0	1
gnl|UMD3.1|GK000010.2	6726178	T	G	1	5	0.166667	0.833333
gnl|UMD3.1|GK000010.2	6726627	G	T	0	3	0	1
gnl|UMD3.1|GK000010.2	6729121	G	T	9	2	0.818182	0.181818
gnl|UMD3.1|GK000010.2	6732004	C	T	0	4	0	1
gnl|UMD3.1|GK000010.2	6735784	C	G	0	2	0	1
gnl|UMD3.1|GK000010.2	6739724	G	T	0	2	0	1
gnl|UMD3.1|GK000010.2	6740834	C	G	0	2	0	1
gnl|UMD3.1|GK000010.2	6742192	T	C	0	3	0	1
gnl|UMD3.1|GK000010.2	6745962	T	C	0	3	0	1
gnl|UMD3.1|GK000010.2	6750394	T	C	3	2	0.6	0.4
gnl|UMD3.1|GK000010.2	6751254	T	C	0	2	0	1
gnl|UMD3.1|GK000010.2	6752866	C	T	0	4	0	1
gnl|UMD3.1|GK000010.2	6755363	C	T	0	2	0	1
gnl|UMD3.1|GK000010.2	6755761	T	A	0	2	0	1
gnl|UMD3.1|GK000010.2	6755784	T	A	1	2	0.333333	0.666667
gnl|UMD3.1|GK000010.2	6755795	C	A	1	1	0.5	0.5
gnl|UMD3.1|GK000010.2	6756397	G	T	0	2	0	1
gnl|UMD3.1|GK000010.2	6761530	C	T	3	4	0.428571	0.571429
gnl|UMD3.1|GK000010.2	6761921	G	T	0	2	0	1
gnl|UMD3.1|GK000010.2	6763672	A	G	0	4	0	1
gnl|UMD3.1|GK000010.2	6763871	T	C	1	2	0.333333	0.666667
gnl|UMD3.1|GK000010.2	6763946	G	C	0	2	0	1
gnl|UMD3.1|GK000010.2	6766871	A	C	0	6	0	1
gnl|UMD3.1|GK000010.2	6766962	A	G	0	3	0	1
gnl|UMD3.1|GK000010.2	6767404	G	A	5	3	0.625	0.375
gnl|UMD3.1|GK000010.2	6770552	T	C	0	2	0	1
gnl|UMD3.1|GK000010.2	6771338	C	A	2	2	0.5	0.5
gnl|UMD3.1|GK000010.2	6775586	A	G	0	4	0	1
gnl|UMD3.1|GK000010.2	6777080	A	G	0	4	0	1
gnl|UMD3.1|GK000010.2	6783826	T	A	7	2	0.777778	0.222222
gnl|UMD3.1|GK000010.2	6786102	C	A	1	3	0.25	0.75
gnl|UMD3.1|GK000010.2	6788026	T	C	2	2	0.5	0.5
gnl|UMD3.1|GK000010.2	6788047	T	C	1	2	0.333333	0.666667
gnl|UMD3.1|GK000010.2	6788062	C	A	1	2	0.333333	0.666667
gnl|UMD3.1|GK000010.2	6788094	T	C	2	2	0.5	0.5
gnl|UMD3.1|GK000010.2	6789186	A	G	0	4	0	1
gnl|UMD3.1|GK000010.2	6790128	G	T	2	4	0.333333	0.666667
gnl|UMD3.1|GK000010.2	6798117	A	T	2	2	0.5	0.5
gnl|UMD3.1|GK000010.2	6798144	G	T	3	2	0.6	0.4
gnl|UMD3.1|GK000010.2	6800939	A	G	0	2	0	1
gnl|UMD3.1|GK000010.2	6806094	A	G	3	2	0.6	0.4
gnl|UMD3.1|GK000010.2	6806961	T	C	0	2	0	1
gnl|UMD3.1|GK000010.2	6807405	A	T	0	2	0	1
gnl|UMD3.1|GK000010.2	6810238	G	A	1	2	0.333333	0.666667
gnl|UMD3.1|GK000010.2	6820181	G	A	1	4	0.2	0.8
gnl|UMD3.1|GK000010.2	6822036	A	G	0	2	0	1
gnl|UMD3.1|GK000010.2	6823468	G	T	5	2	0.714286	0.285714
gnl|UMD3.1|GK000010.2	6826242	A	G	4	3	0.571429	0.428571
gnl|UMD3.1|GK000010.2	6826243	T	A	3	4	0.428571	0.571429
gnl|UMD3.1|GK000010.2	6828517	C	A	0	2	0	1
gnl|UMD3.1|GK000010.2	6829517	T	C	0	2	0	1
gnl|UMD3.1|GK000010.2	6830249	T	C	0	2	0	1
gnl|UMD3.1|GK000010.2	6830269	T	C	1	2	0.333333	0.666667
gnl|UMD3.1|GK000010.2	6830307	T	C	0	2	0	1
gnl|UMD3.1|GK000010.2	6830323	G	T	0	2	0	1
gnl|UMD3.1|GK000010.2	6830372	T	C	0	2	0	1
gnl|UMD3.1|GK000010.2	6830373	T	C	0	2	0	1
gnl|UMD3.1|GK000010.2	6830381	T	C	0	3	0	1
gnl|UMD3.1|GK000010.2	6833736	C	G	1	3	0.25	0.75
gnl|UMD3.1|GK000010.2	6836820	T	C	0	2	0	1
gnl|UMD3.1|GK000010.2	6843933	T	C	0	2	0	1
gnl|UMD3.1|GK000010.2	6847814	T	C	0	3	0	1
gnl|UMD3.1|GK000010.2	6853252	A	G	4	8	0.333333	0.666667
gnl|UMD3.1|GK000010.2	6862457	C	T	6	2	0.75	0.25
gnl|UMD3.1|GK000010.2	6862535	T	C	0	10	0	1
gnl|UMD3.1|GK000010.2	6863177	G	T	0	4	0	1
gnl|UMD3.1|GK000010.2	6863194	G	A	0	4	0	1
gnl|UMD3.1|GK000010.2	6863673	C	G	0	3	0	1
gnl|UMD3.1|GK000010.2	6866527	G	A	0	2	0	1
gnl|UMD3.1|GK000010.2	6870964	T	A	1	5	0.166667	0.833333
gnl|UMD3.1|GK000010.2	6870965	G	T	1	5	0.166667	0.833333
gnl|UMD3.1|GK000010.2	6870966	A	G	0	5	0	1
gnl|UMD3.1|GK000010.2	6871000	T	C	0	8	0	1
gnl|UMD3.1|GK000010.2	6871180	A	G	0	4	0	1
gnl|UMD3.1|GK000010.2	6871209	G	T	0	3	0	1
gnl|UMD3.1|GK000010.2	6873014	A	T	0	3	0	1
gnl|UMD3.1|GK000010.2	6873017	G	A	0	3	0	1
gnl|UMD3.1|GK000010.2	6873039	T	C	0	3	0	1
gnl|UMD3.1|GK000010.2	6873126	C	T	0	3	0	1
gnl|UMD3.1|GK000010.2	6873274	T	C	0	3	0	1
gnl|UMD3.1|GK000010.2	6873275	T	A	0	3	0	1
gnl|UMD3.1|GK000010.2	6873605	T	C	0	2	0	1
gnl|UMD3.1|GK000010.2	6873625	T	C	0	2	0	1
gnl|UMD3.1|GK000010.2	6873674	A	G	0	2	0	1
gnl|UMD3.1|GK000010.2	6875332	T	C	0	2	0	1
gnl|UMD3.1|GK000010.2	6875393	A	G	0	3	0	1
gnl|UMD3.1|GK000010.2	6875442	T	C	0	3	0	1
gnl|UMD3.1|GK000010.2	6876745	C	A	0	4	0	1
gnl|UMD3.1|GK000010.2	6877103	A	G	0	4	0	1
gnl|UMD3.1|GK000010.2	6877856	G	A	0	3	0	1
gnl|UMD3.1|GK000010.2	6877965	G	C	0	2	0	1
gnl|UMD3.1|GK000010.2	6878837	A	C	0	2	0	1
gnl|UMD3.1|GK000010.2	6878863	G	T	0	2	0	1
gnl|UMD3.1|GK000010.2	6879213	A	G	0	6	0	1
gnl|UMD3.1|GK000010.2	6879217	A	G	0	6	0	1
gnl|UMD3.1|GK000010.2	6881030	G	T	0	2	0	1
gnl|UMD3.1|GK000010.2	6881277	A	C	0	2	0	1
gnl|UMD3.1|GK000010.2	6881304	A	T	0	2	0	1
gnl|UMD3.1|GK000010.2	6881358	G	C	0	2	0	1
gnl|UMD3.1|GK000010.2	6881895	A	G	0	2	0	1
gnl|UMD3.1|GK000010.2	6885750	C	A	4	2	0.666667	0.333333
gnl|UMD3.1|GK000010.2	6889503	A	T	0	2	0	1
gnl|UMD3.1|GK000010.2	6892363	G	A	0	2	0	1
gnl|UMD3.1|GK000010.2	6893127	T	C	0	2	0	1
gnl|UMD3.1|GK000010.2	6893415	T	C	0	2	0	1
gnl|UMD3.1|GK000010.2	6895202	G	A	0	3	0	1
gnl|UMD3.1|GK000010.2	6895241	G	T	0	5	0	1
gnl|UMD3.1|GK000010.2	6895256	A	G	2	2	0.5	0.5
gnl|UMD3.1|GK000010.2	6895337	T	C	0	3	0	1
gnl|UMD3.1|GK000010.2	6895387	A	G	0	3	0	1
gnl|UMD3.1|GK000010.2	6895398	A	G	0	2	0	1
gnl|UMD3.1|GK000010.2	6895422	G	A	0	2	0	1
gnl|UMD3.1|GK000010.2	6896748	A	T	0	3	0	1
gnl|UMD3.1|GK000010.2	6896885	C	T	0	2	0	1
gnl|UMD3.1|GK000010.2	6898106	C	G	0	6	0	1
gnl|UMD3.1|GK000010.2	6898482	T	C	0	4	0	1
gnl|UMD3.1|GK000010.2	6898483	G	A	0	4	0	1
gnl|UMD3.1|GK000010.2	6898535	A	G	6	3	0.666667	0.333333
gnl|UMD3.1|GK000010.2	6898766	T	C	0	7	0	1
gnl|UMD3.1|GK000010.2	6898880	G	A	0	7	0	1
gnl|UMD3.1|GK000010.2	6899654	A	T	0	2	0	1
gnl|UMD3.1|GK000010.2	6900074	A	T	0	3	0	1
gnl|UMD3.1|GK000010.2	6900298	A	G	0	6	0	1
gnl|UMD3.1|GK000010.2	6900404	C	T	6	2	0.75	0.25
gnl|UMD3.1|GK000010.2	6900419	C	T	4	3	0.571429	0.428571
gnl|UMD3.1|GK000010.2	6900482	A	G	0	6	0	1
gnl|UMD3.1|GK000010.2	6900521	A	G	0	2	0	1
gnl|UMD3.1|GK000010.2	6900975	A	G	0	2	0	1
gnl|UMD3.1|GK000010.2	6901017	G	A	0	3	0	1
gnl|UMD3.1|GK000010.2	6901119	C	A	0	2	0	1
gnl|UMD3.1|GK000010.2	6901368	C	T	0	7	0	1
gnl|UMD3.1|GK000010.2	6901748	G	T	3	2	0.6	0.4
gnl|UMD3.1|GK000010.2	6902822	T	C	0	3	0	1
gnl|UMD3.1|GK000010.2	6903474	T	C	0	6	0	1
gnl|UMD3.1|GK000010.2	6904409	T	C	0	2	0	1
gnl|UMD3.1|GK000010.2	6906254	G	T	0	2	0	1
gnl|UMD3.1|GK000010.2	6908547	G	C	0	2	0	1
gnl|UMD3.1|GK000010.2	6910180	C	T	0	6	0	1
gnl|UMD3.1|GK000010.2	6916604	T	C	0	3	0	1
gnl|UMD3.1|GK000010.2	6917165	T	C	0	2	0	1
gnl|UMD3.1|GK000010.2	6917343	C	A	0	2	0	1
gnl|UMD3.1|GK000010.2	6917703	T	C	0	5	0	1
gnl|UMD3.1|GK000010.2	6917787	T	C	0	4	0	1
gnl|UMD3.1|GK000010.2	6917887	G	T	0	2	0	1
gnl|UMD3.1|GK000010.2	6918267	T	C	0	4	0	1
gnl|UMD3.1|GK000010.2	6918280	G	T	2	2	0.5	0.5
gnl|UMD3.1|GK000010.2	6918332	T	C	0	5	0	1
gnl|UMD3.1|GK000010.2	6918559	C	T	0	2	0	1
gnl|UMD3.1|GK000010.2	6918593	G	C	0	3	0	1
gnl|UMD3.1|GK000010.2	6918607	G	A	0	5	0	1
gnl|UMD3.1|GK000010.2	6918939	T	G	0	6	0	1
gnl|UMD3.1|GK000010.2	6919558	A	T	0	4	0	1
gnl|UMD3.1|GK000010.2	6919664	T	G	0	4	0	1
gnl|UMD3.1|GK000010.2	6919752	C	T	5	2	0.714286	0.285714
gnl|UMD3.1|GK000010.2	6919825	A	T	1	8	0.111111	0.888889
gnl|UMD3.1|GK000010.2	6920079	G	A	0	2	0	1
gnl|UMD3.1|GK000010.2	6920089	C	T	0	2	0	1
gnl|UMD3.1|GK000010.2	6920594	T	C	0	2	0	1
gnl|UMD3.1|GK000010.2	6921746	A	G	0	2	0	1
gnl|UMD3.1|GK000010.2	6922258	C	T	0	2	0	1
gnl|UMD3.1|GK000010.2	6923507	G	A	2	2	0.5	0.5
gnl|UMD3.1|GK000010.2	6924285	T	C	6	3	0.666667	0.333333
gnl|UMD3.1|GK000010.2	6924312	T	A	4	2	0.666667	0.333333
gnl|UMD3.1|GK000010.2	6925651	A	T	1	2	0.333333	0.666667
gnl|UMD3.1|GK000010.2	6930294	G	C	1	2	0.333333	0.666667
gnl|UMD3.1|GK000010.2	6931652	G	T	1	1	0.5	0.5
gnl|UMD3.1|GK000010.2	6931858	C	T	0	23	0	1
gnl|UMD3.1|GK000010.2	6932043	A	G	7	2	0.777778	0.222222
gnl|UMD3.1|GK000010.2	6932130	T	A	0	9	0	1
gnl|UMD3.1|GK000010.2	6932135	G	A	0	9	0	1
gnl|UMD3.1|GK000010.2	6933103	C	G	1	6	0.142857	0.857143
gnl|UMD3.1|GK000010.2	6933177	T	C	0	12	0	1
gnl|UMD3.1|GK000010.2	6969739	A	G	0	4	0	1
gnl|UMD3.1|GK000010.2	6969754	A	G	0	4	0	1
gnl|UMD3.1|GK000010.2	6969755	A	G	0	4	0	1
gnl|UMD3.1|GK000010.2	7008042	T	C	0	2	0	1
gnl|UMD3.1|GK000010.2	7008084	A	G	0	2	0	1
gnl|UMD3.1|GK000010.2	7008730	C	A	0	2	0	1
gnl|UMD3.1|GK000010.2	7009876	G	A	0	2	0	1
gnl|UMD3.1|GK000010.2	7012776	T	C	0	2	0	1
gnl|UMD3.1|GK000010.2	7014888	A	G	1	2	0.333333	0.666667
gnl|UMD3.1|GK000010.2	7016936	C	T	0	3	0	1
gnl|UMD3.1|GK000010.2	7017369	A	G	0	3	0	1
gnl|UMD3.1|GK000010.2	7017372	A	C	0	3	0	1
gnl|UMD3.1|GK000010.2	7017390	T	A	0	3	0	1
gnl|UMD3.1|GK000010.2	7017433	C	T	0	2	0	1
gnl|UMD3.1|GK000010.2	7019850	T	G	0	2	0	1
gnl|UMD3.1|GK000010.2	7020788	C	T	0	2	0	1
gnl|UMD3.1|GK000010.2	7020897	G	T	0	5	0	1
gnl|UMD3.1|GK000010.2	7020898	A	T	0	4	0	1
gnl|UMD3.1|GK000010.2	7020912	C	T	0	5	0	1
gnl|UMD3.1|GK000010.2	7021119	A	G	0	8	0	1
gnl|UMD3.1|GK000010.2	7021309	A	G	0	3	0	1
gnl|UMD3.1|GK000010.2	7021497	G	A	0	5	0	1
gnl|UMD3.1|GK000010.2	7021538	T	C	0	2	0	1
gnl|UMD3.1|GK000010.2	7022159	C	T	0	2	0	1
gnl|UMD3.1|GK000010.2	7022217	G	A	0	4	0	1
gnl|UMD3.1|GK000010.2	7022296	T	C	0	2	0	1
gnl|UMD3.1|GK000010.2	7023321	T	C	0	2	0	1
gnl|UMD3.1|GK000010.2	7023465	C	A	0	2	0	1
gnl|UMD3.1|GK000010.2	7023491	C	T	0	2	0	1
gnl|UMD3.1|GK000010.2	7023606	A	T	0	2	0	1
gnl|UMD3.1|GK000010.2	7023668	C	T	0	2	0	1
gnl|UMD3.1|GK000010.2	7024719	A	C	0	2	0	1
gnl|UMD3.1|GK000010.2	7025901	C	T	0	4	0	1
gnl|UMD3.1|GK000010.2	7025922	A	G	1	3	0.25	0.75
gnl|UMD3.1|GK000010.2	7027667	T	C	0	3	0	1
gnl|UMD3.1|GK000010.2	7027767	T	C	0	2	0	1
gnl|UMD3.1|GK000010.2	7027850	T	C	0	2	0	1
gnl|UMD3.1|GK000010.2	7027851	G	A	0	2	0	1
gnl|UMD3.1|GK000010.2	7028586	C	T	0	2	0	1
gnl|UMD3.1|GK000010.2	7029460	G	T	0	3	0	1
gnl|UMD3.1|GK000010.2	7032119	T	C	0	5	0	1
gnl|UMD3.1|GK000010.2	7032226	G	A	0	4	0	1
gnl|UMD3.1|GK000010.2	7032985	A	T	0	2	0	1
gnl|UMD3.1|GK000010.2	7033988	T	G	0	1	0	1
gnl|UMD3.1|GK000010.2	7034072	T	C	0	2	0	1
gnl|UMD3.1|GK000010.2	7034074	C	G	0	2	0	1
gnl|UMD3.1|GK000010.2	7034486	A	G	3	2	0.6	0.4
gnl|UMD3.1|GK000010.2	7035195	A	G	0	7	0	1
gnl|UMD3.1|GK000010.2	7036385	G	C	2	2	0.5	0.5
gnl|UMD3.1|GK000010.2	7036401	A	G	2	3	0.4	0.6
gnl|UMD3.1|GK000010.2	7039304	A	G	0	6	0	1
gnl|UMD3.1|GK000010.2	7039707	C	A	0	2	0	1
gnl|UMD3.1|GK000010.2	7040954	A	G	0	2	0	1
gnl|UMD3.1|GK000010.2	7041134	A	T	0	2	0	1
gnl|UMD3.1|GK000010.2	7041608	T	C	0	2	0	1
gnl|UMD3.1|GK000010.2	7326145	T	C	0	2	0	1
gnl|UMD3.1|GK000010.2	7330656	C	A	0	2	0	1
gnl|UMD3.1|GK000010.2	7336550	T	C	0	2	0	1
gnl|UMD3.1|GK000010.2	7339395	C	T	0	2	0	1
gnl|UMD3.1|GK000010.2	7358654	A	G	0	2	0	1
gnl|UMD3.1|GK000010.2	7358682	A	G	0	2	0	1
gnl|UMD3.1|GK000010.2	7360786	T	A	0	2	0	1
gnl|UMD3.1|GK000010.2	7386882	T	G	0	2	0	1
gnl|UMD3.1|GK000010.2	7418359	G	C	0	2	0	1
gnl|UMD3.1|GK000010.2	7418425	T	G	0	2	0	1
gnl|UMD3.1|GK000010.2	7418464	A	G	0	2	0	1
gnl|UMD3.1|GK000010.2	7420316	A	G	0	2	0	1
gnl|UMD3.1|GK000010.2	7420407	A	G	0	4	0	1
gnl|UMD3.1|GK000010.2	7420411	T	C	0	4	0	1
gnl|UMD3.1|GK000010.2	7420441	T	G	0	2	0	1
gnl|UMD3.1|GK000010.2	7420446	G	A	0	2	0	1
gnl|UMD3.1|GK000010.2	7420465	C	T	0	2	0	1
gnl|UMD3.1|GK000010.2	7420466	T	C	0	2	0	1
gnl|UMD3.1|GK000010.2	7421919	A	G	0	2	0	1
gnl|UMD3.1|GK000010.2	7461073	T	A	0	4	0	1
gnl|UMD3.1|GK000010.2	7461081	C	T	0	4	0	1
gnl|UMD3.1|GK000010.2	7461188	A	G	0	4	0	1
gnl|UMD3.1|GK000010.2	7503077	T	G	0	2	0	1
gnl|UMD3.1|GK000010.2	7506291	C	T	0	3	0	1
gnl|UMD3.1|GK000010.2	7506299	A	G	0	3	0	1
gnl|UMD3.1|GK000010.2	7509810	T	C	0	2	0	1
gnl|UMD3.1|GK000010.2	7509892	A	G	0	3	0	1
gnl|UMD3.1|GK000010.2	7509953	C	T	0	4	0	1
gnl|UMD3.1|GK000010.2	7510040	A	C	0	2	0	1
gnl|UMD3.1|GK000010.2	7558791	T	A	0	4	0	1
gnl|UMD3.1|GK000010.2	7558877	G	C	0	2	0	1
gnl|UMD3.1|GK000010.2	7564303	G	A	0	4	0	1
gnl|UMD3.1|GK000010.2	7570924	G	T	0	2	0	1
gnl|UMD3.1|GK000010.2	7575829	G	A	0	2	0	1
gnl|UMD3.1|GK000010.2	7576247	A	T	0	3	0	1
gnl|UMD3.1|GK000010.2	7576822	C	T	0	2	0	1
gnl|UMD3.1|GK000010.2	7580027	G	A	0	2	0	1
gnl|UMD3.1|GK000010.2	7589675	T	G	0	3	0	1
gnl|UMD3.1|GK000010.2	7589714	T	C	0	3	0	1
gnl|UMD3.1|GK000010.2	7589722	T	C	0	3	0	1
gnl|UMD3.1|GK000010.2	7589994	A	G	0	3	0	1
gnl|UMD3.1|GK000010.2	7590020	T	A	0	3	0	1
gnl|UMD3.1|GK000010.2	7590023	A	G	0	3	0	1
gnl|UMD3.1|GK000010.2	7590048	T	C	0	3	0	1
gnl|UMD3.1|GK000010.2	7590193	G	A	0	2	0	1
gnl|UMD3.1|GK000010.2	7590207	T	C	0	2	0	1
gnl|UMD3.1|GK000010.2	7591433	C	T	0	2	0	1
gnl|UMD3.1|GK000010.2	7591473	C	A	0	2	0	1
gnl|UMD3.1|GK000010.2	7591949	G	A	0	2	0	1
gnl|UMD3.1|GK000010.2	7592108	C	T	0	2	0	1
gnl|UMD3.1|GK000010.2	7592162	C	T	0	3	0	1
gnl|UMD3.1|GK000010.2	7593031	C	G	0	2	0	1
gnl|UMD3.1|GK000010.2	7593046	G	C	0	2	0	1
gnl|UMD3.1|GK000010.2	7593049	G	C	0	2	0	1
gnl|UMD3.1|GK000010.2	7593060	G	A	0	2	0	1
gnl|UMD3.1|GK000010.2	7593104	G	C	0	2	0	1
gnl|UMD3.1|GK000010.2	7595980	G	T	0	2	0	1
gnl|UMD3.1|GK000010.2	7600633	C	A	0	2	0	1
gnl|UMD3.1|GK000010.2	7602449	A	G	0	2	0	1
gnl|UMD3.1|GK000010.2	7604363	A	C	4	2	0.666667	0.333333
gnl|UMD3.1|GK000010.2	7604888	T	G	0	6	0	1
gnl|UMD3.1|GK000010.2	7604920	G	A	1	4	0.2	0.8
gnl|UMD3.1|GK000010.2	7605402	T	C	1	4	0.2	0.8
gnl|UMD3.1|GK000010.2	7606257	T	A	4	2	0.666667	0.333333
gnl|UMD3.1|GK000010.2	7606581	G	T	3	2	0.6	0.4
gnl|UMD3.1|GK000010.2	7606773	C	A	7	2	0.777778	0.222222
gnl|UMD3.1|GK000010.2	7606803	C	A	6	2	0.75	0.25
gnl|UMD3.1|GK000010.2	7607613	C	A	0	3	0	1
gnl|UMD3.1|GK000010.2	7615914	A	T	0	2	0	1
gnl|UMD3.1|GK000010.2	7615916	A	T	0	2	0	1
gnl|UMD3.1|GK000010.2	7616813	G	T	1	1	0.5	0.5
gnl|UMD3.1|GK000010.2	7616820	A	T	1	2	0.333333	0.666667
gnl|UMD3.1|GK000010.2	7616856	G	T	1	1	0.5	0.5
gnl|UMD3.1|GK000010.2	7616875	G	T	1	3	0.25	0.75
gnl|UMD3.1|GK000010.2	7617674	A	G	0	6	0	1
gnl|UMD3.1|GK000010.2	7617854	C	T	1	2	0.333333	0.666667
gnl|UMD3.1|GK000010.2	7619245	C	G	0	2	0	1
gnl|UMD3.1|GK000010.2	7619542	A	G	0	2	0	1
gnl|UMD3.1|GK000010.2	7619564	T	C	0	2	0	1
gnl|UMD3.1|GK000010.2	7619725	A	C	0	3	0	1
gnl|UMD3.1|GK000010.2	7619968	A	G	0	1	0	1
gnl|UMD3.1|GK000010.2	7620007	G	A	0	2	0	1
gnl|UMD3.1|GK000010.2	7620552	A	G	0	2	0	1
gnl|UMD3.1|GK000010.2	7620559	G	T	0	2	0	1
gnl|UMD3.1|GK000010.2	7620585	C	T	0	2	0	1
gnl|UMD3.1|GK000010.2	7620698	T	C	0	4	0	1
gnl|UMD3.1|GK000010.2	7620699	G	A	0	4	0	1
gnl|UMD3.1|GK000010.2	7620955	G	C	0	2	0	1
gnl|UMD3.1|GK000010.2	7621023	A	G	0	2	0	1
gnl|UMD3.1|GK000010.2	7621141	C	T	0	5	0	1
gnl|UMD3.1|GK000010.2	7621147	A	C	3	2	0.6	0.4
gnl|UMD3.1|GK000010.2	7621277	G	C	0	4	0	1
gnl|UMD3.1|GK000010.2	7621318	G	A	0	2	0	1
gnl|UMD3.1|GK000010.2	7621327	A	G	0	2	0	1
gnl|UMD3.1|GK000010.2	7621827	G	T	0	1	0	1
gnl|UMD3.1|GK000010.2	7622087	C	T	0	2	0	1
gnl|UMD3.1|GK000010.2	7622193	T	G	0	4	0	1
gnl|UMD3.1|GK000010.2	7622859	A	T	0	2	0	1
gnl|UMD3.1|GK000010.2	7624678	C	G	0	2	0	1
gnl|UMD3.1|GK000010.2	7624680	T	A	0	3	0	1
gnl|UMD3.1|GK000010.2	7626902	A	G	0	2	0	1
gnl|UMD3.1|GK000010.2	7628134	C	T	1	2	0.333333	0.666667
gnl|UMD3.1|GK000010.2	7628157	T	C	0	2	0	1
gnl|UMD3.1|GK000010.2	7628394	C	A	0	4	0	1
gnl|UMD3.1|GK000010.2	7629297	G	A	0	4	0	1
gnl|UMD3.1|GK000010.2	7629359	G	A	0	3	0	1
gnl|UMD3.1|GK000010.2	7629381	C	T	0	3	0	1
gnl|UMD3.1|GK000010.2	7629994	A	T	1	4	0.2	0.8
gnl|UMD3.1|GK000010.2	7630768	T	C	0	2	0	1
gnl|UMD3.1|GK000010.2	7631026	T	C	0	2	0	1
gnl|UMD3.1|GK000010.2	7631813	A	G	0	2	0	1
gnl|UMD3.1|GK000010.2	7633870	C	A	6	2	0.75	0.25
gnl|UMD3.1|GK000010.2	7634444	T	C	0	3	0	1
gnl|UMD3.1|GK000010.2	7636257	T	G	0	3	0	1
gnl|UMD3.1|GK000010.2	7639625	G	T	0	3	0	1
gnl|UMD3.1|GK000010.2	7639952	G	A	0	4	0	1
gnl|UMD3.1|GK000010.2	7640682	G	T	0	2	0	1
gnl|UMD3.1|GK000010.2	7640963	A	G	1	2	0.333333	0.666667
gnl|UMD3.1|GK000010.2	7642526	T	G	0	2	0	1
gnl|UMD3.1|GK000010.2	7642534	A	G	0	2	0	1
gnl|UMD3.1|GK000010.2	7642563	A	G	0	2	0	1
gnl|UMD3.1|GK000010.2	7645604	C	T	0	2	0	1
gnl|UMD3.1|GK000010.2	7648615	G	A	0	2	0	1
gnl|UMD3.1|GK000010.2	7648929	T	C	0	2	0	1
gnl|UMD3.1|GK000010.2	7648994	T	C	0	3	0	1
gnl|UMD3.1|GK000010.2	7649196	C	T	0	2	0	1
gnl|UMD3.1|GK000010.2	7649213	G	A	0	2	0	1
gnl|UMD3.1|GK000010.2	7649783	G	A	0	2	0	1
gnl|UMD3.1|GK000010.2	7652723	A	G	0	4	0	1
gnl|UMD3.1|GK000010.2	7652762	T	C	0	2	0	1
gnl|UMD3.1|GK000010.2	7652773	C	T	0	2	0	1
gnl|UMD3.1|GK000010.2	7652997	G	T	0	2	0	1
gnl|UMD3.1|GK000010.2	7653096	T	C	0	2	0	1
gnl|UMD3.1|GK000010.2	7653153	C	T	0	5	0	1
gnl|UMD3.1|GK000010.2	7653171	C	A	0	3	0	1
gnl|UMD3.1|GK000010.2	7653214	A	G	0	5	0	1
gnl|UMD3.1|GK000010.2	7653277	T	C	0	3	0	1
gnl|UMD3.1|GK000010.2	7653372	T	A	0	7	0	1
gnl|UMD3.1|GK000010.2	7653405	G	T	4	2	0.666667	0.333333
gnl|UMD3.1|GK000010.2	7653457	T	C	0	2	0	1
gnl|UMD3.1|GK000010.2	7653488	C	G	0	3	0	1
gnl|UMD3.1|GK000010.2	7653974	A	C	0	2	0	1
gnl|UMD3.1|GK000010.2	7654052	A	G	0	2	0	1
gnl|UMD3.1|GK000010.2	7654058	C	T	0	2	0	1
gnl|UMD3.1|GK000010.2	7654201	G	T	0	2	0	1
gnl|UMD3.1|GK000010.2	7654294	G	T	0	2	0	1
gnl|UMD3.1|GK000010.2	7654364	G	A	0	1	0	1
gnl|UMD3.1|GK000010.2	7654369	C	T	0	2	0	1
gnl|UMD3.1|GK000010.2	7654695	T	C	0	4	0	1
gnl|UMD3.1|GK000010.2	7654725	G	T	0	4	0	1
gnl|UMD3.1|GK000010.2	7654758	T	C	0	3	0	1
gnl|UMD3.1|GK000010.2	7654774	C	A	0	3	0	1
gnl|UMD3.1|GK000010.2	7654783	T	C	0	3	0	1
gnl|UMD3.1|GK000010.2	7654798	G	A	0	2	0	1
gnl|UMD3.1|GK000010.2	7655003	T	A	0	2	0	1
gnl|UMD3.1|GK000010.2	7655977	C	A	0	2	0	1
gnl|UMD3.1|GK000010.2	7656071	G	T	0	2	0	1
gnl|UMD3.1|GK000010.2	7656424	T	C	0	2	0	1
gnl|UMD3.1|GK000010.2	7656452	A	C	0	2	0	1
gnl|UMD3.1|GK000010.2	7656875	A	C	1	2	0.333333	0.666667
gnl|UMD3.1|GK000010.2	7656895	T	C	0	2	0	1
gnl|UMD3.1|GK000010.2	7657031	A	G	0	3	0	1
gnl|UMD3.1|GK000010.2	7657254	T	C	0	2	0	1
gnl|UMD3.1|GK000010.2	7657646	G	A	0	2	0	1
gnl|UMD3.1|GK000010.2	7658784	G	A	0	2	0	1
gnl|UMD3.1|GK000010.2	7658827	C	T	0	2	0	1
gnl|UMD3.1|GK000010.2	7661684	A	G	0	2	0	1
gnl|UMD3.1|GK000010.2	7663600	T	C	0	3	0	1
gnl|UMD3.1|GK000010.2	7664179	C	A	0	3	0	1
gnl|UMD3.1|GK000010.2	7665630	G	C	0	2	0	1
gnl|UMD3.1|GK000010.2	7665971	A	G	0	3	0	1
gnl|UMD3.1|GK000010.2	7673660	A	G	0	2	0	1
gnl|UMD3.1|GK000010.2	7673709	G	C	0	2	0	1
gnl|UMD3.1|GK000010.2	7674513	G	T	0	2	0	1
gnl|UMD3.1|GK000010.2	7679127	A	G	0	2	0	1
gnl|UMD3.1|GK000010.2	7681183	T	C	0	3	0	1
gnl|UMD3.1|GK000010.2	7681212	T	C	0	2	0	1
gnl|UMD3.1|GK000010.2	7681428	A	C	0	2	0	1
gnl|UMD3.1|GK000010.2	7684226	G	T	0	3	0	1
gnl|UMD3.1|GK000010.2	7694475	C	T	2	2	0.5	0.5
gnl|UMD3.1|GK000010.2	7700403	T	G	0	3	0	1
gnl|UMD3.1|GK000010.2	7700597	T	C	0	3	0	1
gnl|UMD3.1|GK000010.2	7702139	T	G	0	2	0	1
gnl|UMD3.1|GK000010.2	7706459	C	T	6	2	0.75	0.25
gnl|UMD3.1|GK000010.2	7707348	T	C	1	3	0.25	0.75
gnl|UMD3.1|GK000010.2	7707477	G	A	4	3	0.571429	0.428571
gnl|UMD3.1|GK000010.2	7707486	C	A	4	3	0.571429	0.428571
gnl|UMD3.1|GK000010.2	7707487	A	G	4	3	0.571429	0.428571
gnl|UMD3.1|GK000010.2	7708799	C	T	3	2	0.6	0.4
gnl|UMD3.1|GK000010.2	7739097	G	T	2	2	0.5	0.5
gnl|UMD3.1|GK000010.2	7748548	A	T	0	2	0	1
gnl|UMD3.1|GK000010.2	7748587	A	C	0	2	0	1
gnl|UMD3.1|GK000010.2	7748663	G	T	0	2	0	1
gnl|UMD3.1|GK000010.2	7748833	G	A	0	2	0	1
gnl|UMD3.1|GK000010.2	7748853	T	A	0	2	0	1
gnl|UMD3.1|GK000010.2	7748896	A	G	0	1	0	1
gnl|UMD3.1|GK000010.2	7749544	C	T	0	2	0	1
gnl|UMD3.1|GK000010.2	7749689	A	G	0	2	0	1
gnl|UMD3.1|GK000010.2	7751563	G	C	0	2	0	1
gnl|UMD3.1|GK000010.2	7752419	A	G	0	2	0	1
gnl|UMD3.1|GK000010.2	7752516	C	A	0	5	0	1
gnl|UMD3.1|GK000010.2	7754428	T	C	0	8	0	1
gnl|UMD3.1|GK000010.2	7754493	G	C	9	2	0.818182	0.181818
gnl|UMD3.1|GK000010.2	7754519	C	A	7	2	0.777778	0.222222
gnl|UMD3.1|GK000010.2	7754961	C	T	0	2	0	1
gnl|UMD3.1|GK000010.2	7755034	C	A	0	3	0	1
gnl|UMD3.1|GK000010.2	7755248	G	C	2	4	0.333333	0.666667
gnl|UMD3.1|GK000010.2	7755462	C	A	0	3	0	1
gnl|UMD3.1|GK000010.2	7763989	C	A	0	2	0	1
gnl|UMD3.1|GK000010.2	7764790	C	T	0	4	0	1
gnl|UMD3.1|GK000010.2	7769182	C	A	1	2	0.333333	0.666667
gnl|UMD3.1|GK000010.2	7777957	C	T	0	6	0	1
gnl|UMD3.1|GK000010.2	7778086	G	A	0	8	0	1
gnl|UMD3.1|GK000010.2	7778134	A	G	0	8	0	1
gnl|UMD3.1|GK000010.2	7778277	A	G	0	4	0	1
gnl|UMD3.1|GK000010.2	7778355	C	A	0	9	0	1
gnl|UMD3.1|GK000010.2	7778361	A	G	0	9	0	1
gnl|UMD3.1|GK000010.2	7778397	T	C	0	10	0	1
gnl|UMD3.1|GK000010.2	7778506	A	G	0	5	0	1
gnl|UMD3.1|GK000010.2	7778565	T	C	0	2	0	1
gnl|UMD3.1|GK000010.2	7778568	G	T	1	2	0.333333	0.666667
gnl|UMD3.1|GK000010.2	7778591	T	A	0	4	0	1
gnl|UMD3.1|GK000010.2	7778721	T	A	0	4	0	1
gnl|UMD3.1|GK000010.2	7778756	G	A	0	5	0	1
gnl|UMD3.1|GK000010.2	7778761	T	C	0	5	0	1
gnl|UMD3.1|GK000010.2	7778766	T	G	0	4	0	1
gnl|UMD3.1|GK000010.2	7785772	A	G	0	3	0	1
gnl|UMD3.1|GK000010.2	7787804	A	C	1	2	0.333333	0.666667
gnl|UMD3.1|GK000010.2	7788439	T	A	0	2	0	1
gnl|UMD3.1|GK000010.2	7789853	C	T	0	4	0	1
gnl|UMD3.1|GK000010.2	7789856	A	T	0	4	0	1
gnl|UMD3.1|GK000010.2	7790099	A	G	0	4	0	1
gnl|UMD3.1|GK000010.2	7791709	G	A	0	3	0	1
gnl|UMD3.1|GK000010.2	7791755	C	T	0	3	0	1
gnl|UMD3.1|GK000010.2	7797285	C	T	0	6	0	1
gnl|UMD3.1|GK000010.2	7800458	C	T	0	3	0	1
gnl|UMD3.1|GK000010.2	7800460	G	T	0	3	0	1
gnl|UMD3.1|GK000010.2	7800471	A	C	0	3	0	1
gnl|UMD3.1|GK000010.2	7800558	T	G	0	2	0	1
gnl|UMD3.1|GK000010.2	7800588	T	C	3	4	0.428571	0.571429
gnl|UMD3.1|GK000010.2	7801080	G	A	0	2	0	1
gnl|UMD3.1|GK000010.2	7801210	C	T	0	2	0	1
gnl|UMD3.1|GK000010.2	7801760	G	T	0	4	0	1
gnl|UMD3.1|GK000010.2	7802262	T	C	0	2	0	1
gnl|UMD3.1|GK000010.2	7803788	C	A	8	2	0.8	0.2
gnl|UMD3.1|GK000010.2	7803818	A	T	7	4	0.636364	0.363636
gnl|UMD3.1|GK000010.2	7804344	C	T	0	2	0	1
gnl|UMD3.1|GK000010.2	7805523	G	T	6	2	0.75	0.25
gnl|UMD3.1|GK000010.2	7806906	A	G	2	4	0.333333	0.666667
gnl|UMD3.1|GK000010.2	7806926	A	G	2	4	0.333333	0.666667
gnl|UMD3.1|GK000010.2	7807660	T	A	0	2	0	1
gnl|UMD3.1|GK000010.2	7807731	G	T	2	2	0.5	0.5
gnl|UMD3.1|GK000010.2	7808419	G	T	0	2	0	1
gnl|UMD3.1|GK000010.2	7812392	C	T	0	2	0	1
gnl|UMD3.1|GK000010.2	7812514	G	A	2	2	0.5	0.5
gnl|UMD3.1|GK000010.2	7812580	C	T	4	2	0.666667	0.333333
gnl|UMD3.1|GK000010.2	7815282	G	A	0	2	0	1
gnl|UMD3.1|GK000010.2	7816384	A	G	0	3	0	1
gnl|UMD3.1|GK000010.2	7817600	G	T	0	2	0	1
gnl|UMD3.1|GK000010.2	7820138	C	T	0	2	0	1
gnl|UMD3.1|GK000010.2	7820559	G	C	1	2	0.333333	0.666667
gnl|UMD3.1|GK000010.2	7823118	A	G	0	3	0	1
gnl|UMD3.1|GK000010.2	7824123	G	T	0	2	0	1
gnl|UMD3.1|GK000010.2	7824594	G	T	0	2	0	1
gnl|UMD3.1|GK000010.2	7826531	T	G	4	2	0.666667	0.333333
gnl|UMD3.1|GK000010.2	7826677	C	T	0	2	0	1
gnl|UMD3.1|GK000010.2	7827052	G	T	0	2	0	1
gnl|UMD3.1|GK000010.2	7827161	A	G	0	4	0	1
gnl|UMD3.1|GK000010.2	7827213	C	T	0	4	0	1
gnl|UMD3.1|GK000010.2	7827482	A	C	0	3	0	1
gnl|UMD3.1|GK000010.2	7827497	C	T	0	3	0	1
gnl|UMD3.1|GK000010.2	7827546	A	G	0	3	0	1
gnl|UMD3.1|GK000010.2	7827548	G	A	0	3	0	1
gnl|UMD3.1|GK000010.2	7827551	C	T	0	3	0	1
gnl|UMD3.1|GK000010.2	7829711	C	T	0	2	0	1
gnl|UMD3.1|GK000010.2	7835051	C	G	6	3	0.666667	0.333333
gnl|UMD3.1|GK000010.2	7835728	T	C	9	4	0.692308	0.307692
gnl|UMD3.1|GK000010.2	7837693	C	T	0	4	0	1
gnl|UMD3.1|GK000010.2	7837709	C	T	0	4	0	1
gnl|UMD3.1|GK000010.2	7837761	C	A	0	6	0	1
gnl|UMD3.1|GK000010.2	7837789	C	T	0	6	0	1
gnl|UMD3.1|GK000010.2	7839830	A	G	0	5	0	1
gnl|UMD3.1|GK000010.2	7840302	G	A	7	2	0.777778	0.222222
gnl|UMD3.1|GK000010.2	7840325	G	C	6	2	0.75	0.25
gnl|UMD3.1|GK000010.2	7841517	C	A	0	3	0	1
gnl|UMD3.1|GK000010.2	7842115	C	T	0	4	0	1
gnl|UMD3.1|GK000010.2	7842125	T	G	2	4	0.333333	0.666667
gnl|UMD3.1|GK000010.2	7842139	C	T	2	4	0.333333	0.666667
gnl|UMD3.1|GK000010.2	7842161	T	A	2	4	0.333333	0.666667
gnl|UMD3.1|GK000010.2	7842188	C	T	2	4	0.333333	0.666667
gnl|UMD3.1|GK000010.2	7842191	A	G	2	3	0.4	0.6
gnl|UMD3.1|GK000010.2	7842204	A	G	2	4	0.333333	0.666667
gnl|UMD3.1|GK000010.2	7842211	C	G	2	3	0.4	0.6
gnl|UMD3.1|GK000010.2	7842801	G	A	2	2	0.5	0.5
gnl|UMD3.1|GK000010.2	7842810	A	G	2	2	0.5	0.5
gnl|UMD3.1|GK000010.2	7845297	C	T	0	2	0	1
gnl|UMD3.1|GK000010.2	7845455	A	G	5	3	0.625	0.375
gnl|UMD3.1|GK000010.2	7846577	A	G	0	3	0	1
gnl|UMD3.1|GK000010.2	7846688	C	G	0	3	0	1
gnl|UMD3.1|GK000010.2	7846872	A	G	1	2	0.333333	0.666667
gnl|UMD3.1|GK000010.2	7846875	A	G	0	3	0	1
gnl|UMD3.1|GK000010.2	7847693	A	G	0	3	0	1
gnl|UMD3.1|GK000010.2	7847702	A	G	0	3	0	1
gnl|UMD3.1|GK000010.2	7847884	C	A	0	3	0	1
gnl|UMD3.1|GK000010.2	7850962	C	A	0	2	0	1
gnl|UMD3.1|GK000010.2	7853822	C	A	1	2	0.333333	0.666667
gnl|UMD3.1|GK000010.2	7864186	G	T	5	2	0.714286	0.285714
gnl|UMD3.1|GK000010.2	7867760	T	C	16	32	0.333333	0.666667
gnl|UMD3.1|GK000010.2	7887902	C	T	0	2	0	1
gnl|UMD3.1|GK000010.2	7893960	T	C	4	4	0.5	0.5
gnl|UMD3.1|GK000010.2	7894635	G	T	2	3	0.4	0.6
gnl|UMD3.1|GK000010.2	7896232	C	A	14	6	0.7	0.3
gnl|UMD3.1|GK000010.2	7896239	G	A	13	6	0.684211	0.315789
gnl|UMD3.1|GK000010.2	7926310	N	G	0	149	0	1
gnl|UMD3.1|GK000010.2	7931175	C	T	0	3	0	1
gnl|UMD3.1|GK000010.2	7931261	G	A	0	3	0	1
gnl|UMD3.1|GK000010.2	8115750	A	C	0	2	0	1
gnl|UMD3.1|GK000010.2	8115799	C	T	0	3	0	1
gnl|UMD3.1|GK000010.2	8117604	G	C	4	2	0.666667	0.333333
gnl|UMD3.1|GK000010.2	8120087	C	A	0	15	0	1
gnl|UMD3.1|GK000010.2	8123024	T	G	0	2	0	1
gnl|UMD3.1|GK000010.2	8125706	G	A	0	2	0	1
gnl|UMD3.1|GK000010.2	8125793	A	T	0	2	0	1
gnl|UMD3.1|GK000010.2	8126299	C	T	3	3	0.5	0.5
gnl|UMD3.1|GK000010.2	8126336	A	G	2	3	0.4	0.6
gnl|UMD3.1|GK000010.2	8129676	C	G	0	2	0	1
gnl|UMD3.1|GK000010.2	8132915	T	G	0	2	0	1
gnl|UMD3.1|GK000010.2	8136324	G	A	0	2	0	1
gnl|UMD3.1|GK000010.2	8137107	G	T	4	2	0.666667	0.333333
gnl|UMD3.1|GK000010.2	8137945	A	G	0	3	0	1
gnl|UMD3.1|GK000010.2	8139822	C	T	22	16	0.578947	0.421053
gnl|UMD3.1|GK000010.2	8140171	T	A	4	30	0.117647	0.882353
gnl|UMD3.1|GK000010.2	8140226	C	T	2	14	0.125	0.875
gnl|UMD3.1|GK000010.2	8141096	A	T	5	2	0.714286	0.285714
gnl|UMD3.1|GK000010.2	8141120	G	T	5	2	0.714286	0.285714
gnl|UMD3.1|GK000010.2	8141131	C	T	5	2	0.714286	0.285714
gnl|UMD3.1|GK000010.2	8141318	T	C	0	2	0	1
gnl|UMD3.1|GK000010.2	8141915	G	A	2	2	0.5	0.5
gnl|UMD3.1|GK000010.2	8141920	G	T	2	2	0.5	0.5
gnl|UMD3.1|GK000010.2	8142413	C	A	0	2	0	1
gnl|UMD3.1|GK000010.2	8144187	C	A	5	2	0.714286	0.285714
gnl|UMD3.1|GK000010.2	8147913	A	T	5	11	0.3125	0.6875
gnl|UMD3.1|GK000010.2	8148246	C	A	9	2	0.818182	0.181818
gnl|UMD3.1|GK000010.2	8148314	T	C	9	6	0.6	0.4
gnl|UMD3.1|GK000010.2	8149332	G	C	3	9	0.25	0.75
gnl|UMD3.1|GK000010.2	8149465	T	G	1	10	0.0909091	0.909091
gnl|UMD3.1|GK000010.2	8149538	A	G	4	10	0.285714	0.714286
gnl|UMD3.1|GK000010.2	8149838	G	T	2	9	0.181818	0.818182
gnl|UMD3.1|GK000010.2	8150118	G	A	7	14	0.333333	0.666667
gnl|UMD3.1|GK000010.2	8150622	G	A	9	12	0.428571	0.571429
gnl|UMD3.1|GK000010.2	8151311	C	A	11	2	0.846154	0.153846
gnl|UMD3.1|GK000010.2	8155776	G	A	6	3	0.666667	0.333333
gnl|UMD3.1|GK000010.2	8156163	A	C	2	2	0.5	0.5
gnl|UMD3.1|GK000010.2	8156325	C	G	25	11	0.694444	0.305556
gnl|UMD3.1|GK000010.2	8157251	A	C	0	52	0	1
gnl|UMD3.1|GK000010.2	8157927	C	T	16	8	0.666667	0.333333
gnl|UMD3.1|GK000010.2	8157942	T	C	16	21	0.432432	0.567568
gnl|UMD3.1|GK000010.2	8158035	C	A	24	7	0.774194	0.225806
gnl|UMD3.1|GK000010.2	8158077	C	A	5	3	0.625	0.375
gnl|UMD3.1|GK000010.2	8158892	C	G	2	4	0.333333	0.666667
gnl|UMD3.1|GK000010.2	8159868	G	T	0	1	0	1
gnl|UMD3.1|GK000010.2	8161955	A	G	0	2	0	1
gnl|UMD3.1|GK000010.2	8163715	G	A	0	3	0	1
gnl|UMD3.1|GK000010.2	8164539	G	T	0	2	0	1
gnl|UMD3.1|GK000010.2	8165894	A	G	2	2	0.5	0.5
gnl|UMD3.1|GK000010.2	8166069	G	T	5	2	0.714286	0.285714
gnl|UMD3.1|GK000010.2	8167837	T	C	8	2	0.8	0.2
gnl|UMD3.1|GK000010.2	8172465	T	C	0	2	0	1
gnl|UMD3.1|GK000010.2	8173059	C	T	0	2	0	1
gnl|UMD3.1|GK000010.2	8173270	G	A	4	3	0.571429	0.428571
gnl|UMD3.1|GK000010.2	8173701	A	G	0	2	0	1
[truncated: 788,834+ more rows]
