# Supplementary material for: Single Nucleotide Polymorphism Discovery in Bovine Pituitary Gland Using RNA-Seq Technology
Source: PLoS One. 2016 Sep 8;11(9):e0161370. doi: 10.1371/journal.pone.0161370 (PMC5015895; doi:10.1371/journal.pone.0161370)
Supplement: S4 Table — (XLSX) [file pone.0161370.s004.xlsx]

## Sheet: SNP
sTable 4: RNA-seq SNP-db of bovine pituitary gland tissue of young bull-4 of Hereford cattle aged 9 months.
reference	location	ref_seq	sample seq	# of reads as Ref	# of reads as SNP	% ref	% SNP
gnl|Btau_4.6.1|chrY	2525911	G	C	5	4	0.555556	0.444444
gnl|Btau_4.6.1|chrY	2532569	G	A	0	5	0	1
gnl|Btau_4.6.1|chrY	2532696	C	T	5	2	0.714286	0.285714
gnl|Btau_4.6.1|chrY	2535418	G	A	1	2	0.333333	0.666667
gnl|Btau_4.6.1|chrY	2536131	A	G	2	2	0.5	0.5
gnl|Btau_4.6.1|chrY	2537702	C	T	1	2	0.333333	0.666667
gnl|Btau_4.6.1|chrY	2539393	T	C	5	2	0.714286	0.285714
gnl|Btau_4.6.1|chrY	2544440	A	C	1	1	0.5	0.5
gnl|Btau_4.6.1|chrY	2561866	T	G	0	2	0	1
gnl|Btau_4.6.1|chrY	2571255	G	T	5	2	0.714286	0.285714
gnl|Btau_4.6.1|chrY	2799213	A	G	0	4	0	1
gnl|Btau_4.6.1|chrY	2799219	A	G	2	3	0.4	0.6
gnl|Btau_4.6.1|chrY	2799275	A	G	2	3	0.4	0.6
gnl|Btau_4.6.1|chrY	2799284	A	G	5	2	0.714286	0.285714
gnl|Btau_4.6.1|chrY	2799429	A	G	3	7	0.3	0.7
gnl|Btau_4.6.1|chrY	2799462	A	G	5	3	0.625	0.375
gnl|Btau_4.6.1|chrY	2799577	A	G	0	3	0	1
gnl|Btau_4.6.1|chrY	2799583	A	G	0	4	0	1
gnl|Btau_4.6.1|chrY	2883976	T	C	0	2	0	1
gnl|Btau_4.6.1|chrY	2884201	T	C	0	2	0	1
gnl|Btau_4.6.1|chrY	2888594	T	C	0	2	0	1
gnl|Btau_4.6.1|chrY	2890321	G	T	0	2	0	1
gnl|Btau_4.6.1|chrY	2904616	C	T	2	4	0.333333	0.666667
gnl|Btau_4.6.1|chrY	2917319	C	A	1	2	0.333333	0.666667
gnl|Btau_4.6.1|chrY	2917420	G	A	1	2	0.333333	0.666667
gnl|Btau_4.6.1|chrY	2924195	G	A	3	2	0.6	0.4
gnl|Btau_4.6.1|chrY	2934564	T	C	0	2	0	1
gnl|Btau_4.6.1|chrY	2934594	T	C	0	2	0	1
gnl|Btau_4.6.1|chrY	2934595	T	C	0	2	0	1
gnl|Btau_4.6.1|chrY	2939177	G	A	3	2	0.6	0.4
gnl|Btau_4.6.1|chrY	2944337	T	C	2	2	0.5	0.5
gnl|Btau_4.6.1|chrY	2959606	T	C	0	2	0	1
gnl|Btau_4.6.1|chrY	3126898	A	G	0	32	0	1
gnl|Btau_4.6.1|chrY	3126915	C	T	0	33	0	1
gnl|Btau_4.6.1|chrY	3126928	C	T	1	29	0.0333333	0.966667
gnl|Btau_4.6.1|chrY	3126932	C	T	1	28	0.0344828	0.965517
gnl|Btau_4.6.1|chrY	3280556	A	C	7	2	0.777778	0.222222
gnl|Btau_4.6.1|chrY	3396633	T	C	0	4	0	1
gnl|Btau_4.6.1|chrY	3396649	T	C	0	4	0	1
gnl|Btau_4.6.1|chrY	3396670	T	C	0	2	0	1
gnl|Btau_4.6.1|chrY	3396674	T	C	0	2	0	1
gnl|Btau_4.6.1|chrY	3514638	T	G	0	3	0	1
gnl|Btau_4.6.1|chrY	3514925	T	C	0	4	0	1
gnl|Btau_4.6.1|chrY	3514951	T	A	0	4	0	1
gnl|Btau_4.6.1|chrY	3586827	T	C	0	3	0	1
gnl|Btau_4.6.1|chrY	3620210	A	G	0	2	0	1
gnl|Btau_4.6.1|chrY	3729224	C	G	2	2	0.5	0.5
gnl|Btau_4.6.1|chrY	3729254	C	A	0	2	0	1
gnl|Btau_4.6.1|chrY	3733185	T	C	0	2	0	1
gnl|Btau_4.6.1|chrY	3733188	T	C	0	2	0	1
gnl|Btau_4.6.1|chrY	3736756	G	T	7	2	0.777778	0.222222
gnl|Btau_4.6.1|chrY	3736776	T	C	4	3	0.571429	0.428571
gnl|Btau_4.6.1|chrY	3741813	A	G	4	2	0.666667	0.333333
gnl|Btau_4.6.1|chrY	3742235	C	A	1	2	0.333333	0.666667
gnl|Btau_4.6.1|chrY	3751906	G	A	2	2	0.5	0.5
gnl|Btau_4.6.1|chrY	6572081	T	A	7	2	0.777778	0.222222
gnl|Btau_4.6.1|chrY	6607023	T	C	0	2	0	1
gnl|Btau_4.6.1|chrY	6609564	G	T	1	3	0.25	0.75
gnl|Btau_4.6.1|chrY	6609579	G	T	0	2	0	1
gnl|Btau_4.6.1|chrY	6609587	G	T	0	3	0	1
gnl|Btau_4.6.1|chrY	6609590	G	T	0	3	0	1
gnl|Btau_4.6.1|chrY	6627773	G	A	10	2	0.833333	0.166667
gnl|Btau_4.6.1|chrY	6628822	T	C	4	2	0.666667	0.333333
gnl|Btau_4.6.1|chrY	6629333	C	A	3	2	0.6	0.4
gnl|Btau_4.6.1|chrY	6639720	G	T	0	2	0	1
gnl|Btau_4.6.1|chrY	6653824	T	C	0	2	0	1
gnl|Btau_4.6.1|chrY	8951282	C	T	0	3	0	1
gnl|Btau_4.6.1|chrY	9453639	C	G	0	39	0	1
gnl|Btau_4.6.1|chrY	9453643	T	C	0	45	0	1
gnl|Btau_4.6.1|chrY	9453826	A	G	0	30	0	1
gnl|Btau_4.6.1|chrY	9454004	A	G	0	10	0	1
gnl|Btau_4.6.1|chrY	9454031	A	G	0	9	0	1
gnl|Btau_4.6.1|chrY	9454061	T	C	0	9	0	1
gnl|Btau_4.6.1|chrY	9454070	C	G	0	6	0	1
gnl|Btau_4.6.1|chrY	15302862	G	A	0	48	0	1
gnl|Btau_4.6.1|chrY	42378287	A	G	5	2	0.714286	0.285714
gnl|Btau_4.6.1|chrY	42378302	A	G	5	2	0.714286	0.285714
gnl|Btau_4.6.1|chrY	42378557	A	G	4	2	0.666667	0.333333
gnl|Btau_4.6.1|chrY	42378571	A	G	4	2	0.666667	0.333333
gnl|Btau_4.6.1|chrY	42378572	A	G	3	3	0.5	0.5
gnl|Btau_4.6.1|chrY	42378574	A	G	4	2	0.666667	0.333333
gnl|Btau_4.6.1|chrY	42379473	A	G	2	3	0.4	0.6
gnl|Btau_4.6.1|chrY	42379482	A	G	2	3	0.4	0.6
gnl|Btau_4.6.1|chrY	42379497	A	G	2	3	0.4	0.6
gnl|Btau_4.6.1|chrY	42379532	A	G	2	3	0.4	0.6
gnl|Btau_4.6.1|chrY	42379535	A	G	2	3	0.4	0.6
gnl|Btau_4.6.1|chrY	42379563	A	G	4	3	0.571429	0.428571
gnl|Btau_4.6.1|chrY	42379566	A	G	4	3	0.571429	0.428571
gnl|Btau_4.6.1|chrY	42379568	A	G	2	3	0.4	0.6
gnl|Btau_4.6.1|chrY	42379580	A	G	2	3	0.4	0.6
gnl|Btau_4.6.1|chrY	42379593	G	A	0	2	0	1
gnl|Btau_4.6.1|chrY	42379737	A	G	1	3	0.25	0.75
gnl|Btau_4.6.1|chrY	42379738	A	G	1	3	0.25	0.75
gnl|Btau_4.6.1|chrY	42379838	A	G	5	3	0.625	0.375
gnl|Btau_4.6.1|chrY	42379841	A	G	5	3	0.625	0.375
gnl|Btau_4.6.1|chrY	42379846	A	G	5	3	0.625	0.375
gnl|Btau_4.6.1|chrY	42379856	A	G	4	3	0.571429	0.428571
gnl|Btau_4.6.1|chrY	42379900	A	G	3	2	0.6	0.4
gnl|Btau_4.6.1|chrY	42380133	A	G	6	4	0.6	0.4
gnl|Btau_4.6.1|chrY	42380139	A	G	4	4	0.5	0.5
gnl|Btau_4.6.1|chrY	42380146	A	G	4	3	0.571429	0.428571
gnl|Btau_4.6.1|chrY	42383449	A	G	1	3	0.25	0.75
gnl|Btau_4.6.1|chrY	42383464	A	G	1	3	0.25	0.75
gnl|Btau_4.6.1|chrY	42384758	A	G	0	6	0	1
gnl|Btau_4.6.1|chrY	42384764	C	T	0	6	0	1
gnl|Btau_4.6.1|chrY	42384796	A	G	0	6	0	1
gnl|Btau_4.6.1|chrY	42384842	A	G	0	6	0	1
gnl|Btau_4.6.1|chrY	42384847	A	G	0	4	0	1
gnl|Btau_4.6.1|chrY	42384954	A	G	0	6	0	1
gnl|Btau_4.6.1|chrY	42385997	A	G	2	2	0.5	0.5
gnl|Btau_4.6.1|chrY	42386010	A	G	2	2	0.5	0.5
gnl|Btau_4.6.1|chrY	42386055	A	G	2	4	0.333333	0.666667
gnl|Btau_4.6.1|chrY	42386528	T	A	0	2	0	1
gnl|Btau_4.6.1|chrY	42386529	A	T	0	2	0	1
gnl|Btau_4.6.1|chrY	42412563	A	T	0	2	0	1
gnl|Btau_4.6.1|chrY	42420757	A	G	0	2	0	1
gnl|Btau_4.6.1|chrY	42420778	A	G	2	2	0.5	0.5
gnl|Btau_4.6.1|chrY	42420807	A	G	2	2	0.5	0.5
gnl|Btau_4.6.1|chrY	42420809	A	G	2	2	0.5	0.5
gnl|Btau_4.6.1|chrY	42420812	A	G	2	2	0.5	0.5
gnl|Btau_4.6.1|chrY	42420816	A	G	2	2	0.5	0.5
gnl|Btau_4.6.1|chrY	42420831	A	G	2	2	0.5	0.5
gnl|Btau_4.6.1|chrY	42420847	A	G	2	2	0.5	0.5
gnl|Btau_4.6.1|chrY	42420963	A	G	2	2	0.5	0.5
gnl|Btau_4.6.1|chrY	42420988	A	G	2	2	0.5	0.5
gnl|Btau_4.6.1|chrY	42420999	A	G	2	2	0.5	0.5
gnl|Btau_4.6.1|chrY	42422123	T	C	0	4	0	1
gnl|Btau_4.6.1|chrY	42426298	A	G	0	2	0	1
gnl|Btau_4.6.1|chrY	43291630	A	G	0	2	0	1
gnl|Btau_4.6.1|chrY	43291665	T	A	0	2	0	1
gnl|Btau_4.6.1|chrY	43291670	A	G	0	2	0	1
gnl|Btau_4.6.1|chrY	43291680	A	G	0	2	0	1
gnl|UMD3.1|GK000010.2	192604	C	T	0	2	0	1
gnl|UMD3.1|GK000010.2	192655	G	A	0	2	0	1
gnl|UMD3.1|GK000010.2	192662	A	T	0	1	0	1
gnl|UMD3.1|GK000010.2	341086	T	C	0	4	0	1
gnl|UMD3.1|GK000010.2	341087	T	C	0	4	0	1
gnl|UMD3.1|GK000010.2	341112	T	C	0	4	0	1
gnl|UMD3.1|GK000010.2	341121	T	C	0	4	0	1
gnl|UMD3.1|GK000010.2	341184	T	C	0	2	0	1
gnl|UMD3.1|GK000010.2	341984	C	G	0	2	0	1
gnl|UMD3.1|GK000010.2	348917	T	C	0	2	0	1
gnl|UMD3.1|GK000010.2	348931	T	C	0	2	0	1
gnl|UMD3.1|GK000010.2	348932	T	C	0	2	0	1
gnl|UMD3.1|GK000010.2	348937	T	C	0	2	0	1
gnl|UMD3.1|GK000010.2	348938	T	C	0	2	0	1
gnl|UMD3.1|GK000010.2	391643	T	C	0	4	0	1
gnl|UMD3.1|GK000010.2	393582	C	A	2	2	0.5	0.5
gnl|UMD3.1|GK000010.2	406869	A	G	0	3	0	1
gnl|UMD3.1|GK000010.2	406952	A	G	0	3	0	1
gnl|UMD3.1|GK000010.2	407007	A	G	0	3	0	1
gnl|UMD3.1|GK000010.2	413617	G	T	0	2	0	1
gnl|UMD3.1|GK000010.2	418815	A	G	0	3	0	1
gnl|UMD3.1|GK000010.2	418823	A	G	0	3	0	1
gnl|UMD3.1|GK000010.2	418854	A	G	0	3	0	1
gnl|UMD3.1|GK000010.2	418862	A	G	0	3	0	1
gnl|UMD3.1|GK000010.2	427753	A	C	0	2	0	1
gnl|UMD3.1|GK000010.2	431255	C	T	0	2	0	1
gnl|UMD3.1|GK000010.2	434281	A	G	0	1	0	1
gnl|UMD3.1|GK000010.2	434282	A	G	0	2	0	1
gnl|UMD3.1|GK000010.2	434296	A	G	0	3	0	1
gnl|UMD3.1|GK000010.2	434297	A	G	0	2	0	1
gnl|UMD3.1|GK000010.2	434301	A	G	0	3	0	1
gnl|UMD3.1|GK000010.2	434316	A	G	0	3	0	1
gnl|UMD3.1|GK000010.2	434317	A	G	0	3	0	1
gnl|UMD3.1|GK000010.2	434346	A	G	0	3	0	1
gnl|UMD3.1|GK000010.2	434351	A	G	0	2	0	1
gnl|UMD3.1|GK000010.2	434352	A	G	0	2	0	1
gnl|UMD3.1|GK000010.2	434357	A	G	0	3	0	1
gnl|UMD3.1|GK000010.2	451196	G	T	3	2	0.6	0.4
gnl|UMD3.1|GK000010.2	452565	C	T	0	2	0	1
gnl|UMD3.1|GK000010.2	478524	G	T	0	2	0	1
gnl|UMD3.1|GK000010.2	481408	A	G	5	2	0.714286	0.285714
gnl|UMD3.1|GK000010.2	483631	A	G	0	4	0	1
gnl|UMD3.1|GK000010.2	486927	A	G	0	2	0	1
gnl|UMD3.1|GK000010.2	487147	A	G	4	2	0.666667	0.333333
gnl|UMD3.1|GK000010.2	487148	A	G	4	2	0.666667	0.333333
gnl|UMD3.1|GK000010.2	496060	T	C	0	2	0	1
gnl|UMD3.1|GK000010.2	508840	A	T	2	4	0.333333	0.666667
gnl|UMD3.1|GK000010.2	508841	A	T	2	4	0.333333	0.666667
gnl|UMD3.1|GK000010.2	512634	T	C	0	3	0	1
gnl|UMD3.1|GK000010.2	523391	C	T	1	3	0.25	0.75
gnl|UMD3.1|GK000010.2	523849	A	G	4	2	0.666667	0.333333
gnl|UMD3.1|GK000010.2	524630	A	G	0	5	0	1
gnl|UMD3.1|GK000010.2	524676	A	G	0	6	0	1
gnl|UMD3.1|GK000010.2	524681	A	G	4	2	0.666667	0.333333
gnl|UMD3.1|GK000010.2	527235	A	G	4	2	0.666667	0.333333
gnl|UMD3.1|GK000010.2	529327	A	T	1	2	0.333333	0.666667
gnl|UMD3.1|GK000010.2	530269	A	G	1	2	0.333333	0.666667
gnl|UMD3.1|GK000010.2	531651	A	G	0	2	0	1
gnl|UMD3.1|GK000010.2	531656	A	G	0	2	0	1
gnl|UMD3.1|GK000010.2	531671	A	G	0	2	0	1
gnl|UMD3.1|GK000010.2	531698	A	G	0	2	0	1
gnl|UMD3.1|GK000010.2	531702	A	G	0	2	0	1
gnl|UMD3.1|GK000010.2	537949	G	T	3	2	0.6	0.4
gnl|UMD3.1|GK000010.2	538507	A	G	3	2	0.6	0.4
gnl|UMD3.1|GK000010.2	539321	C	A	1	2	0.333333	0.666667
gnl|UMD3.1|GK000010.2	552987	A	G	0	4	0	1
gnl|UMD3.1|GK000010.2	553002	A	G	2	2	0.5	0.5
gnl|UMD3.1|GK000010.2	553016	A	G	0	4	0	1
gnl|UMD3.1|GK000010.2	553017	A	G	0	4	0	1
gnl|UMD3.1|GK000010.2	553019	A	G	1	3	0.25	0.75
gnl|UMD3.1|GK000010.2	553031	A	G	0	4	0	1
gnl|UMD3.1|GK000010.2	553036	A	G	1	3	0.25	0.75
gnl|UMD3.1|GK000010.2	553064	A	G	0	4	0	1
gnl|UMD3.1|GK000010.2	553065	A	G	0	4	0	1
gnl|UMD3.1|GK000010.2	553066	A	G	0	4	0	1
gnl|UMD3.1|GK000010.2	553073	A	G	0	4	0	1
gnl|UMD3.1|GK000010.2	553106	A	G	1	2	0.333333	0.666667
gnl|UMD3.1|GK000010.2	554412	A	G	1	2	0.333333	0.666667
gnl|UMD3.1|GK000010.2	554415	A	G	0	3	0	1
gnl|UMD3.1|GK000010.2	554530	C	T	0	5	0	1
gnl|UMD3.1|GK000010.2	555292	C	A	0	3	0	1
gnl|UMD3.1|GK000010.2	555317	G	C	0	7	0	1
gnl|UMD3.1|GK000010.2	555363	G	A	2	14	0.125	0.875
gnl|UMD3.1|GK000010.2	555424	T	C	2	32	0.0588235	0.941176
gnl|UMD3.1|GK000010.2	555483	C	G	2	37	0.0512821	0.948718
gnl|UMD3.1|GK000010.2	555598	A	G	1	19	0.05	0.95
gnl|UMD3.1|GK000010.2	555632	A	G	2	26	0.0714286	0.928571
gnl|UMD3.1|GK000010.2	555657	T	C	2	27	0.0689655	0.931034
gnl|UMD3.1|GK000010.2	555666	T	C	2	25	0.0740741	0.925926
gnl|UMD3.1|GK000010.2	555684	A	G	2	22	0.0833333	0.916667
gnl|UMD3.1|GK000010.2	555780	G	A	2	24	0.0769231	0.923077
gnl|UMD3.1|GK000010.2	555811	A	T	1	22	0.0434783	0.956522
gnl|UMD3.1|GK000010.2	559532	C	A	0	1	0	1
gnl|UMD3.1|GK000010.2	560504	A	G	2	2	0.5	0.5
gnl|UMD3.1|GK000010.2	561133	A	G	0	2	0	1
gnl|UMD3.1|GK000010.2	561378	A	G	3	4	0.428571	0.571429
gnl|UMD3.1|GK000010.2	570519	A	G	2	3	0.4	0.6
gnl|UMD3.1|GK000010.2	570538	A	G	0	5	0	1
gnl|UMD3.1|GK000010.2	570544	A	G	2	3	0.4	0.6
gnl|UMD3.1|GK000010.2	570553	A	G	2	3	0.4	0.6
gnl|UMD3.1|GK000010.2	570562	A	G	3	2	0.6	0.4
gnl|UMD3.1|GK000010.2	570575	A	G	0	3	0	1
gnl|UMD3.1|GK000010.2	570576	A	G	0	3	0	1
gnl|UMD3.1|GK000010.2	570580	A	G	1	2	0.333333	0.666667
gnl|UMD3.1|GK000010.2	570590	A	G	0	2	0	1
gnl|UMD3.1|GK000010.2	570591	A	G	0	2	0	1
gnl|UMD3.1|GK000010.2	571124	C	A	0	1	0	1
gnl|UMD3.1|GK000010.2	571157	C	A	0	2	0	1
gnl|UMD3.1|GK000010.2	575697	C	T	1	2	0.333333	0.666667
gnl|UMD3.1|GK000010.2	576456	A	G	0	3	0	1
gnl|UMD3.1|GK000010.2	576460	A	G	0	3	0	1
gnl|UMD3.1|GK000010.2	576477	A	G	1	2	0.333333	0.666667
gnl|UMD3.1|GK000010.2	576487	A	G	1	2	0.333333	0.666667
gnl|UMD3.1|GK000010.2	576505	A	G	1	2	0.333333	0.666667
gnl|UMD3.1|GK000010.2	576509	A	G	1	2	0.333333	0.666667
gnl|UMD3.1|GK000010.2	576529	A	G	1	2	0.333333	0.666667
gnl|UMD3.1|GK000010.2	576539	A	G	0	2	0	1
gnl|UMD3.1|GK000010.2	576540	A	G	0	3	0	1
gnl|UMD3.1|GK000010.2	576911	T	A	1	2	0.333333	0.666667
gnl|UMD3.1|GK000010.2	578083	A	G	1	2	0.333333	0.666667
gnl|UMD3.1|GK000010.2	579326	A	T	0	2	0	1
gnl|UMD3.1|GK000010.2	585270	T	C	0	2	0	1
gnl|UMD3.1|GK000010.2	585298	T	C	0	2	0	1
gnl|UMD3.1|GK000010.2	590239	A	T	2	2	0.5	0.5
gnl|UMD3.1|GK000010.2	590287	T	A	5	2	0.714286	0.285714
gnl|UMD3.1|GK000010.2	595648	T	C	0	5	0	1
gnl|UMD3.1|GK000010.2	597031	C	T	0	2	0	1
gnl|UMD3.1|GK000010.2	600012	G	T	0	2	0	1
gnl|UMD3.1|GK000010.2	600328	T	C	0	2	0	1
gnl|UMD3.1|GK000010.2	600825	C	A	0	2	0	1
gnl|UMD3.1|GK000010.2	600847	G	A	0	2	0	1
gnl|UMD3.1|GK000010.2	603078	C	T	0	2	0	1
gnl|UMD3.1|GK000010.2	603752	C	T	2	2	0.5	0.5
gnl|UMD3.1|GK000010.2	603880	A	G	0	5	0	1
gnl|UMD3.1|GK000010.2	605612	T	G	0	1	0	1
gnl|UMD3.1|GK000010.2	613033	C	G	0	3	0	1
gnl|UMD3.1|GK000010.2	615262	G	T	7	2	0.777778	0.222222
gnl|UMD3.1|GK000010.2	615472	T	G	0	4	0	1
gnl|UMD3.1|GK000010.2	615556	G	T	0	5	0	1
gnl|UMD3.1|GK000010.2	615572	G	A	0	6	0	1
gnl|UMD3.1|GK000010.2	615642	G	T	0	11	0	1
gnl|UMD3.1|GK000010.2	616853	A	T	11	4	0.733333	0.266667
gnl|UMD3.1|GK000010.2	617404	A	G	0	5	0	1
gnl|UMD3.1|GK000010.2	617550	G	A	0	2	0	1
gnl|UMD3.1|GK000010.2	620459	G	T	0	7	0	1
gnl|UMD3.1|GK000010.2	622824	C	T	6	2	0.75	0.25
gnl|UMD3.1|GK000010.2	623954	G	A	0	10	0	1
gnl|UMD3.1|GK000010.2	624494	C	T	9	2	0.818182	0.181818
gnl|UMD3.1|GK000010.2	624625	T	C	8	2	0.8	0.2
gnl|UMD3.1|GK000010.2	627532	A	T	11	2	0.846154	0.153846
gnl|UMD3.1|GK000010.2	630890	G	T	11	2	0.846154	0.153846
gnl|UMD3.1|GK000010.2	631630	G	T	19	4	0.826087	0.173913
gnl|UMD3.1|GK000010.2	632249	C	A	10	2	0.833333	0.166667
gnl|UMD3.1|GK000010.2	633117	C	T	9	2	0.818182	0.181818
gnl|UMD3.1|GK000010.2	634574	G	A	12	6	0.666667	0.333333
gnl|UMD3.1|GK000010.2	634975	T	C	11	3	0.785714	0.214286
gnl|UMD3.1|GK000010.2	635665	A	G	8	2	0.8	0.2
gnl|UMD3.1|GK000010.2	641331	C	T	0	3	0	1
gnl|UMD3.1|GK000010.2	643232	C	A	2	2	0.5	0.5
gnl|UMD3.1|GK000010.2	643900	A	G	4	2	0.666667	0.333333
gnl|UMD3.1|GK000010.2	644309	A	G	0	2	0	1
gnl|UMD3.1|GK000010.2	644726	A	G	1	2	0.333333	0.666667
gnl|UMD3.1|GK000010.2	645684	A	G	0	2	0	1
gnl|UMD3.1|GK000010.2	645936	A	G	0	4	0	1
gnl|UMD3.1|GK000010.2	667363	A	G	2	2	0.5	0.5
gnl|UMD3.1|GK000010.2	667378	A	G	2	2	0.5	0.5
gnl|UMD3.1|GK000010.2	667383	A	G	2	2	0.5	0.5
gnl|UMD3.1|GK000010.2	667387	A	G	2	2	0.5	0.5
gnl|UMD3.1|GK000010.2	667388	A	G	1	2	0.333333	0.666667
gnl|UMD3.1|GK000010.2	667396	A	G	1	2	0.333333	0.666667
gnl|UMD3.1|GK000010.2	667400	A	G	2	2	0.5	0.5
gnl|UMD3.1|GK000010.2	667407	A	G	2	2	0.5	0.5
gnl|UMD3.1|GK000010.2	667422	A	G	2	2	0.5	0.5
gnl|UMD3.1|GK000010.2	667431	A	G	2	2	0.5	0.5
gnl|UMD3.1|GK000010.2	667549	A	G	0	2	0	1
gnl|UMD3.1|GK000010.2	668003	C	A	1	1	0.5	0.5
gnl|UMD3.1|GK000010.2	670730	G	C	0	3	0	1
gnl|UMD3.1|GK000010.2	673279	G	T	0	4	0	1
gnl|UMD3.1|GK000010.2	676343	C	T	3	2	0.6	0.4
gnl|UMD3.1|GK000010.2	681599	C	T	4	2	0.666667	0.333333
gnl|UMD3.1|GK000010.2	685066	T	C	9	3	0.75	0.25
gnl|UMD3.1|GK000010.2	686586	C	A	2	3	0.4	0.6
gnl|UMD3.1|GK000010.2	686590	C	A	3	4	0.428571	0.571429
gnl|UMD3.1|GK000010.2	686660	A	T	6	3	0.666667	0.333333
gnl|UMD3.1|GK000010.2	686661	G	T	6	4	0.6	0.4
gnl|UMD3.1|GK000010.2	686677	A	G	7	3	0.7	0.3
gnl|UMD3.1|GK000010.2	686744	A	G	4	6	0.4	0.6
gnl|UMD3.1|GK000010.2	686753	A	G	4	3	0.571429	0.428571
gnl|UMD3.1|GK000010.2	687597	A	G	14	3	0.823529	0.176471
gnl|UMD3.1|GK000010.2	687629	A	G	12	3	0.8	0.2
gnl|UMD3.1|GK000010.2	687655	A	G	12	2	0.857143	0.142857
gnl|UMD3.1|GK000010.2	688183	A	G	10	2	0.833333	0.166667
gnl|UMD3.1|GK000010.2	688192	A	G	13	4	0.764706	0.235294
gnl|UMD3.1|GK000010.2	688237	A	G	11	10	0.52381	0.47619
gnl|UMD3.1|GK000010.2	688240	A	G	11	8	0.578947	0.421053
gnl|UMD3.1|GK000010.2	688252	A	G	15	7	0.681818	0.318182
gnl|UMD3.1|GK000010.2	688279	A	G	13	4	0.764706	0.235294
gnl|UMD3.1|GK000010.2	688997	G	T	6	4	0.6	0.4
gnl|UMD3.1|GK000010.2	689009	G	T	7	4	0.636364	0.363636
gnl|UMD3.1|GK000010.2	690812	A	G	1	2	0.333333	0.666667
gnl|UMD3.1|GK000010.2	690814	A	G	1	2	0.333333	0.666667
gnl|UMD3.1|GK000010.2	693735	G	A	0	7	0	1
gnl|UMD3.1|GK000010.2	696263	A	G	0	2	0	1
gnl|UMD3.1|GK000010.2	696308	A	G	2	4	0.333333	0.666667
gnl|UMD3.1|GK000010.2	700080	C	T	3	3	0.5	0.5
gnl|UMD3.1|GK000010.2	700826	A	T	1	2	0.333333	0.666667
gnl|UMD3.1|GK000010.2	701383	A	G	1	7	0.125	0.875
gnl|UMD3.1|GK000010.2	701402	A	G	1	7	0.125	0.875
gnl|UMD3.1|GK000010.2	707350	A	G	6	2	0.75	0.25
gnl|UMD3.1|GK000010.2	710331	G	T	2	2	0.5	0.5
gnl|UMD3.1|GK000010.2	714804	A	G	4	2	0.666667	0.333333
gnl|UMD3.1|GK000010.2	714852	C	T	4	3	0.571429	0.428571
gnl|UMD3.1|GK000010.2	714885	A	G	7	2	0.777778	0.222222
gnl|UMD3.1|GK000010.2	715839	A	G	0	2	0	1
gnl|UMD3.1|GK000010.2	716279	G	T	0	5	0	1
gnl|UMD3.1|GK000010.2	716410	G	C	0	4	0	1
gnl|UMD3.1|GK000010.2	716534	A	G	0	2	0	1
gnl|UMD3.1|GK000010.2	716563	G	A	0	4	0	1
gnl|UMD3.1|GK000010.2	718250	A	C	0	2	0	1
gnl|UMD3.1|GK000010.2	718688	G	T	0	2	0	1
gnl|UMD3.1|GK000010.2	726800	C	T	1	3	0.25	0.75
gnl|UMD3.1|GK000010.2	738467	A	G	0	3	0	1
gnl|UMD3.1|GK000010.2	738468	A	G	0	3	0	1
gnl|UMD3.1|GK000010.2	744683	T	G	0	1	0	1
gnl|UMD3.1|GK000010.2	758812	C	A	0	1	0	1
gnl|UMD3.1|GK000010.2	760716	A	C	0	1	0	1
gnl|UMD3.1|GK000010.2	760721	A	C	0	2	0	1
gnl|UMD3.1|GK000010.2	763736	A	G	0	3	0	1
gnl|UMD3.1|GK000010.2	768435	G	T	2	2	0.5	0.5
gnl|UMD3.1|GK000010.2	772806	C	T	1	2	0.333333	0.666667
gnl|UMD3.1|GK000010.2	773562	A	G	0	2	0	1
gnl|UMD3.1|GK000010.2	773886	C	T	0	2	0	1
gnl|UMD3.1|GK000010.2	788300	G	T	2	2	0.5	0.5
gnl|UMD3.1|GK000010.2	788306	G	T	0	2	0	1
gnl|UMD3.1|GK000010.2	788319	T	A	3	2	0.6	0.4
gnl|UMD3.1|GK000010.2	830392	C	A	1	1	0.5	0.5
gnl|UMD3.1|GK000010.2	831073	C	A	3	2	0.6	0.4
gnl|UMD3.1|GK000010.2	833261	G	T	0	2	0	1
gnl|UMD3.1|GK000010.2	839523	T	G	3	2	0.6	0.4
gnl|UMD3.1|GK000010.2	842386	C	T	0	2	0	1
gnl|UMD3.1|GK000010.2	846840	A	T	0	2	0	1
gnl|UMD3.1|GK000010.2	880037	G	C	0	3	0	1
gnl|UMD3.1|GK000010.2	910830	T	A	0	2	0	1
gnl|UMD3.1|GK000010.2	919380	A	T	2	2	0.5	0.5
gnl|UMD3.1|GK000010.2	920035	A	T	1	2	0.333333	0.666667
gnl|UMD3.1|GK000010.2	921210	T	C	2	2	0.5	0.5
gnl|UMD3.1|GK000010.2	926603	C	T	1	2	0.333333	0.666667
gnl|UMD3.1|GK000010.2	930165	T	C	0	3	0	1
gnl|UMD3.1|GK000010.2	930223	T	C	3	3	0.5	0.5
gnl|UMD3.1|GK000010.2	930224	T	C	4	2	0.666667	0.333333
gnl|UMD3.1|GK000010.2	930822	T	C	4	2	0.666667	0.333333
gnl|UMD3.1|GK000010.2	931931	C	T	11	2	0.846154	0.153846
gnl|UMD3.1|GK000010.2	933883	C	A	14	3	0.823529	0.176471
gnl|UMD3.1|GK000010.2	941093	N	G	0	3	0	1
gnl|UMD3.1|GK000010.2	941094	N	A	0	3	0	1
gnl|UMD3.1|GK000010.2	943186	N	G	0	4	0	1
gnl|UMD3.1|GK000010.2	943263	T	A	0	6	0	1
gnl|UMD3.1|GK000010.2	943425	G	A	0	15	0	1
gnl|UMD3.1|GK000010.2	943993	G	T	3	2	0.6	0.4
gnl|UMD3.1|GK000010.2	950418	G	A	10	2	0.833333	0.166667
gnl|UMD3.1|GK000010.2	954412	C	A	0	2	0	1
gnl|UMD3.1|GK000010.2	964741	C	T	0	2	0	1
gnl|UMD3.1|GK000010.2	978740	T	A	0	4	0	1
gnl|UMD3.1|GK000010.2	978982	C	A	6	2	0.75	0.25
gnl|UMD3.1|GK000010.2	979015	T	A	4	2	0.666667	0.333333
gnl|UMD3.1|GK000010.2	979508	C	A	1	2	0.333333	0.666667
gnl|UMD3.1|GK000010.2	988225	A	T	1	3	0.25	0.75
gnl|UMD3.1|GK000010.2	989408	C	G	0	2	0	1
gnl|UMD3.1|GK000010.2	989452	C	A	0	2	0	1
gnl|UMD3.1|GK000010.2	1043901	A	T	0	3	0	1
gnl|UMD3.1|GK000010.2	1044263	N	G	0	2	0	1
gnl|UMD3.1|GK000010.2	1044295	T	C	0	2	0	1
gnl|UMD3.1|GK000010.2	1065234	A	G	4	2	0.666667	0.333333
gnl|UMD3.1|GK000010.2	1065239	A	G	4	2	0.666667	0.333333
gnl|UMD3.1|GK000010.2	1065263	A	G	2	2	0.5	0.5
gnl|UMD3.1|GK000010.2	1065279	A	G	2	2	0.5	0.5
gnl|UMD3.1|GK000010.2	1065285	A	G	2	2	0.5	0.5
gnl|UMD3.1|GK000010.2	1065297	A	G	2	2	0.5	0.5
gnl|UMD3.1|GK000010.2	1073339	C	A	1	2	0.333333	0.666667
gnl|UMD3.1|GK000010.2	1074582	A	G	4	2	0.666667	0.333333
gnl|UMD3.1|GK000010.2	1074627	C	T	0	6	0	1
gnl|UMD3.1|GK000010.2	1075350	A	G	3	2	0.6	0.4
gnl|UMD3.1|GK000010.2	1075397	A	G	2	3	0.4	0.6
gnl|UMD3.1|GK000010.2	1076548	A	G	2	2	0.5	0.5
gnl|UMD3.1|GK000010.2	1080084	A	G	9	2	0.818182	0.181818
gnl|UMD3.1|GK000010.2	1080141	A	G	5	4	0.555556	0.444444
gnl|UMD3.1|GK000010.2	1080380	T	G	0	2	0	1
gnl|UMD3.1|GK000010.2	1090220	A	T	3	3	0.5	0.5
gnl|UMD3.1|GK000010.2	1091130	G	C	11	2	0.846154	0.153846
gnl|UMD3.1|GK000010.2	1093739	A	G	1	324	0.00307692	0.996923
gnl|UMD3.1|GK000010.2	1093835	A	C	1	281	0.0035461	0.996454
gnl|UMD3.1|GK000010.2	1093876	C	T	1	351	0.00284091	0.997159
gnl|UMD3.1|GK000010.2	1106977	T	C	3	2	0.6	0.4
gnl|UMD3.1|GK000010.2	1107034	T	C	11	2	0.846154	0.153846
gnl|UMD3.1|GK000010.2	1107253	T	C	9	2	0.818182	0.181818
gnl|UMD3.1|GK000010.2	1113666	G	T	3	2	0.6	0.4
gnl|UMD3.1|GK000010.2	1115738	T	A	3	2	0.6	0.4
gnl|UMD3.1|GK000010.2	1115739	G	T	4	2	0.666667	0.333333
gnl|UMD3.1|GK000010.2	1117099	A	G	9	2	0.818182	0.181818
gnl|UMD3.1|GK000010.2	1126617	A	G	0	2	0	1
gnl|UMD3.1|GK000010.2	1130830	A	G	3	2	0.6	0.4
gnl|UMD3.1|GK000010.2	1138629	A	G	0	2	0	1
gnl|UMD3.1|GK000010.2	1153053	G	T	3	2	0.6	0.4
gnl|UMD3.1|GK000010.2	1162178	T	C	4	2	0.666667	0.333333
gnl|UMD3.1|GK000010.2	1162679	G	A	0	2	0	1
gnl|UMD3.1|GK000010.2	1162771	G	T	2	2	0.5	0.5
gnl|UMD3.1|GK000010.2	1166906	G	A	4	2	0.666667	0.333333
gnl|UMD3.1|GK000010.2	1169992	T	C	3	2	0.6	0.4
gnl|UMD3.1|GK000010.2	1173507	C	A	2	2	0.5	0.5
gnl|UMD3.1|GK000010.2	1174167	G	A	2	2	0.5	0.5
gnl|UMD3.1|GK000010.2	1174715	A	G	0	2	0	1
gnl|UMD3.1|GK000010.2	1176278	A	G	1	2	0.333333	0.666667
gnl|UMD3.1|GK000010.2	1189012	T	C	0	2	0	1
gnl|UMD3.1|GK000010.2	1189785	G	T	1	2	0.333333	0.666667
gnl|UMD3.1|GK000010.2	1190561	C	A	1	1	0.5	0.5
gnl|UMD3.1|GK000010.2	1193764	C	A	0	3	0	1
gnl|UMD3.1|GK000010.2	1193884	G	C	0	2	0	1
gnl|UMD3.1|GK000010.2	1194112	C	T	0	2	0	1
gnl|UMD3.1|GK000010.2	1194377	G	A	0	2	0	1
gnl|UMD3.1|GK000010.2	1194518	T	A	0	2	0	1
gnl|UMD3.1|GK000010.2	1201482	C	A	8	2	0.8	0.2
gnl|UMD3.1|GK000010.2	1207776	N	A	0	4	0	1
gnl|UMD3.1|GK000010.2	1210043	G	A	2	2	0.5	0.5
gnl|UMD3.1|GK000010.2	1220123	A	T	2	2	0.5	0.5
gnl|UMD3.1|GK000010.2	1221448	G	C	0	4	0	1
gnl|UMD3.1|GK000010.2	1226454	A	G	4	2	0.666667	0.333333
gnl|UMD3.1|GK000010.2	1226687	A	T	4	2	0.666667	0.333333
gnl|UMD3.1|GK000010.2	1227807	A	G	0	2	0	1
gnl|UMD3.1|GK000010.2	1228277	T	C	0	7	0	1
gnl|UMD3.1|GK000010.2	1228753	C	A	9	7	0.5625	0.4375
gnl|UMD3.1|GK000010.2	1228766	C	A	7	3	0.7	0.3
gnl|UMD3.1|GK000010.2	1228774	C	A	10	7	0.588235	0.411765
gnl|UMD3.1|GK000010.2	1228779	C	A	10	5	0.666667	0.333333
gnl|UMD3.1|GK000010.2	1228820	A	T	0	8	0	1
gnl|UMD3.1|GK000010.2	1228823	A	C	1	7	0.125	0.875
gnl|UMD3.1|GK000010.2	1228948	G	T	0	16	0	1
gnl|UMD3.1|GK000010.2	1228972	A	C	0	12	0	1
gnl|UMD3.1|GK000010.2	1230286	G	T	1	3	0.25	0.75
gnl|UMD3.1|GK000010.2	1230299	G	T	1	3	0.25	0.75
gnl|UMD3.1|GK000010.2	1230522	T	C	5	2	0.714286	0.285714
gnl|UMD3.1|GK000010.2	1230530	T	C	7	2	0.777778	0.222222
gnl|UMD3.1|GK000010.2	1231238	T	C	3	2	0.6	0.4
gnl|UMD3.1|GK000010.2	1231243	T	C	4	2	0.666667	0.333333
gnl|UMD3.1|GK000010.2	1232557	T	C	0	3	0	1
gnl|UMD3.1|GK000010.2	1232568	T	C	0	3	0	1
gnl|UMD3.1|GK000010.2	1232630	T	C	1	4	0.2	0.8
gnl|UMD3.1|GK000010.2	1233286	T	C	0	2	0	1
gnl|UMD3.1|GK000010.2	1233291	T	C	0	2	0	1
gnl|UMD3.1|GK000010.2	1233330	T	C	0	2	0	1
gnl|UMD3.1|GK000010.2	1233337	T	C	0	2	0	1
gnl|UMD3.1|GK000010.2	1233354	T	C	0	2	0	1
gnl|UMD3.1|GK000010.2	1233691	A	G	2	2	0.5	0.5
gnl|UMD3.1|GK000010.2	1234074	G	A	1	2	0.333333	0.666667
gnl|UMD3.1|GK000010.2	1236262	T	C	0	5	0	1
gnl|UMD3.1|GK000010.2	1236337	T	C	2	2	0.5	0.5
gnl|UMD3.1|GK000010.2	1237659	C	G	1	3	0.25	0.75
gnl|UMD3.1|GK000010.2	1237775	C	T	0	3	0	1
gnl|UMD3.1|GK000010.2	1238410	T	C	5	2	0.714286	0.285714
gnl|UMD3.1|GK000010.2	1243187	C	A	1	4	0.2	0.8
gnl|UMD3.1|GK000010.2	1246205	A	C	12	4	0.75	0.25
gnl|UMD3.1|GK000010.2	1247843	A	C	2	4	0.333333	0.666667
gnl|UMD3.1|GK000010.2	1249587	A	C	0	2	0	1
gnl|UMD3.1|GK000010.2	1250231	A	G	0	2	0	1
gnl|UMD3.1|GK000010.2	1252370	T	C	0	4	0	1
gnl|UMD3.1|GK000010.2	1270033	T	C	0	1	0	1
gnl|UMD3.1|GK000010.2	1313977	T	C	0	3	0	1
gnl|UMD3.1|GK000010.2	1314164	T	C	0	3	0	1
gnl|UMD3.1|GK000010.2	1314262	T	C	0	3	0	1
gnl|UMD3.1|GK000010.2	1370054	T	C	0	2	0	1
gnl|UMD3.1|GK000010.2	1370060	T	C	0	2	0	1
gnl|UMD3.1|GK000010.2	1407797	C	G	0	2	0	1
gnl|UMD3.1|GK000010.2	1442722	A	C	3	2	0.6	0.4
gnl|UMD3.1|GK000010.2	1467370	T	C	3	2	0.6	0.4
gnl|UMD3.1|GK000010.2	1469518	G	T	0	2	0	1
gnl|UMD3.1|GK000010.2	1472003	T	A	0	2	0	1
gnl|UMD3.1|GK000010.2	1473100	G	T	0	1	0	1
gnl|UMD3.1|GK000010.2	1473120	G	T	1	1	0.5	0.5
gnl|UMD3.1|GK000010.2	1474608	T	C	0	2	0	1
gnl|UMD3.1|GK000010.2	1474714	A	T	4	2	0.666667	0.333333
gnl|UMD3.1|GK000010.2	1501643	C	T	0	2	0	1
gnl|UMD3.1|GK000010.2	1502402	T	C	3	2	0.6	0.4
gnl|UMD3.1|GK000010.2	1518891	A	G	0	2	0	1
gnl|UMD3.1|GK000010.2	1518907	A	G	0	2	0	1
gnl|UMD3.1|GK000010.2	1518910	A	G	0	2	0	1
gnl|UMD3.1|GK000010.2	1524525	G	A	0	2	0	1
gnl|UMD3.1|GK000010.2	1538324	T	C	6	2	0.75	0.25
gnl|UMD3.1|GK000010.2	1543975	A	T	4	2	0.666667	0.333333
gnl|UMD3.1|GK000010.2	1544215	C	T	1	3	0.25	0.75
gnl|UMD3.1|GK000010.2	1551621	C	T	2	3	0.4	0.6
gnl|UMD3.1|GK000010.2	1560398	A	G	3	2	0.6	0.4
gnl|UMD3.1|GK000010.2	1571773	T	A	0	2	0	1
gnl|UMD3.1|GK000010.2	1579775	A	G	0	2	0	1
gnl|UMD3.1|GK000010.2	1579784	A	G	0	2	0	1
gnl|UMD3.1|GK000010.2	1579787	A	G	0	2	0	1
gnl|UMD3.1|GK000010.2	1579788	A	G	0	2	0	1
gnl|UMD3.1|GK000010.2	1590096	A	G	0	2	0	1
gnl|UMD3.1|GK000010.2	1596642	A	T	1	2	0.333333	0.666667
gnl|UMD3.1|GK000010.2	1597512	G	C	0	2	0	1
gnl|UMD3.1|GK000010.2	1605094	A	G	0	3	0	1
gnl|UMD3.1|GK000010.2	1605179	A	G	0	2	0	1
gnl|UMD3.1|GK000010.2	1605867	A	G	0	2	0	1
gnl|UMD3.1|GK000010.2	1606629	A	G	0	2	0	1
gnl|UMD3.1|GK000010.2	1606632	A	G	0	2	0	1
gnl|UMD3.1|GK000010.2	1637679	C	T	0	2	0	1
gnl|UMD3.1|GK000010.2	1641827	A	T	1	2	0.333333	0.666667
gnl|UMD3.1|GK000010.2	1651887	A	T	0	2	0	1
gnl|UMD3.1|GK000010.2	1656572	A	G	0	1	0	1
gnl|UMD3.1|GK000010.2	1656701	A	G	0	2	0	1
gnl|UMD3.1|GK000010.2	1658085	A	T	0	1	0	1
gnl|UMD3.1|GK000010.2	1659934	C	T	0	2	0	1
gnl|UMD3.1|GK000010.2	1664929	A	T	1	2	0.333333	0.666667
gnl|UMD3.1|GK000010.2	1672988	A	G	2	2	0.5	0.5
gnl|UMD3.1|GK000010.2	1673019	A	G	2	3	0.4	0.6
gnl|UMD3.1|GK000010.2	1673032	A	G	1	4	0.2	0.8
gnl|UMD3.1|GK000010.2	1673079	A	G	3	2	0.6	0.4
gnl|UMD3.1|GK000010.2	1673852	G	T	2	2	0.5	0.5
gnl|UMD3.1|GK000010.2	1680185	C	T	0	3	0	1
gnl|UMD3.1|GK000010.2	1681303	A	T	0	2	0	1
gnl|UMD3.1|GK000010.2	1681669	C	T	8	2	0.8	0.2
gnl|UMD3.1|GK000010.2	1681693	T	A	0	5	0	1
gnl|UMD3.1|GK000010.2	1683807	G	C	0	2	0	1
gnl|UMD3.1|GK000010.2	1684371	C	T	0	3	0	1
gnl|UMD3.1|GK000010.2	1685281	A	G	0	2	0	1
gnl|UMD3.1|GK000010.2	1685751	A	G	0	2	0	1
gnl|UMD3.1|GK000010.2	1685986	G	A	0	2	0	1
gnl|UMD3.1|GK000010.2	1687689	A	G	0	3	0	1
gnl|UMD3.1|GK000010.2	1690976	G	T	3	2	0.6	0.4
gnl|UMD3.1|GK000010.2	1692754	C	T	1	2	0.333333	0.666667
gnl|UMD3.1|GK000010.2	1694150	G	T	1	1	0.5	0.5
gnl|UMD3.1|GK000010.2	1710839	T	C	0	2	0	1
gnl|UMD3.1|GK000010.2	1711894	G	T	4	3	0.571429	0.428571
gnl|UMD3.1|GK000010.2	1711902	T	A	0	7	0	1
gnl|UMD3.1|GK000010.2	1712868	T	A	0	2	0	1
gnl|UMD3.1|GK000010.2	1721044	G	C	5	2	0.714286	0.285714
gnl|UMD3.1|GK000010.2	1726143	T	C	0	7	0	1
gnl|UMD3.1|GK000010.2	1730779	A	T	0	2	0	1
gnl|UMD3.1|GK000010.2	1747720	A	G	2	2	0.5	0.5
gnl|UMD3.1|GK000010.2	1749795	G	T	2	2	0.5	0.5
gnl|UMD3.1|GK000010.2	1750853	G	T	6	3	0.666667	0.333333
gnl|UMD3.1|GK000010.2	1759927	C	A	0	2	0	1
gnl|UMD3.1|GK000010.2	1760302	C	G	3	2	0.6	0.4
gnl|UMD3.1|GK000010.2	1763554	C	A	0	1	0	1
gnl|UMD3.1|GK000010.2	1764298	A	T	3	5	0.375	0.625
gnl|UMD3.1|GK000010.2	1766873	A	G	0	2	0	1
gnl|UMD3.1|GK000010.2	1766874	A	G	0	2	0	1
gnl|UMD3.1|GK000010.2	1766886	A	G	0	2	0	1
gnl|UMD3.1|GK000010.2	1766887	A	G	0	2	0	1
gnl|UMD3.1|GK000010.2	1766889	A	G	0	2	0	1
gnl|UMD3.1|GK000010.2	1766897	A	G	0	2	0	1
gnl|UMD3.1|GK000010.2	1766919	A	G	0	2	0	1
gnl|UMD3.1|GK000010.2	1766920	A	G	0	2	0	1
gnl|UMD3.1|GK000010.2	1766981	A	G	0	2	0	1
gnl|UMD3.1|GK000010.2	1851471	G	T	0	2	0	1
gnl|UMD3.1|GK000010.2	1893169	C	A	5	4	0.555556	0.444444
gnl|UMD3.1|GK000010.2	1893284	T	C	0	4	0	1
gnl|UMD3.1|GK000010.2	2067848	A	G	0	6	0	1
gnl|UMD3.1|GK000010.2	2067863	A	C	0	9	0	1
gnl|UMD3.1|GK000010.2	2067897	C	A	0	13	0	1
gnl|UMD3.1|GK000010.2	2067911	C	T	0	19	0	1
gnl|UMD3.1|GK000010.2	2067926	T	C	0	23	0	1
gnl|UMD3.1|GK000010.2	2067962	A	G	0	29	0	1
gnl|UMD3.1|GK000010.2	2067974	T	C	0	27	0	1
gnl|UMD3.1|GK000010.2	2068004	A	G	0	22	0	1
gnl|UMD3.1|GK000010.2	2068034	T	C	0	20	0	1
gnl|UMD3.1|GK000010.2	2068035	A	T	0	20	0	1
gnl|UMD3.1|GK000010.2	2068064	G	A	0	14	0	1
gnl|UMD3.1|GK000010.2	2068067	C	G	0	14	0	1
gnl|UMD3.1|GK000010.2	2068084	G	T	0	15	0	1
gnl|UMD3.1|GK000010.2	2068085	A	G	0	15	0	1
gnl|UMD3.1|GK000010.2	2068111	G	C	0	10	0	1
gnl|UMD3.1|GK000010.2	2068114	A	T	0	10	0	1
gnl|UMD3.1|GK000010.2	2068137	C	T	0	9	0	1
gnl|UMD3.1|GK000010.2	2068166	G	T	0	5	0	1
gnl|UMD3.1|GK000010.2	2068169	C	T	0	5	0	1
gnl|UMD3.1|GK000010.2	2068174	A	G	0	5	0	1
gnl|UMD3.1|GK000010.2	2068181	C	T	0	5	0	1
gnl|UMD3.1|GK000010.2	2068200	G	T	0	3	0	1
gnl|UMD3.1|GK000010.2	2068229	C	A	0	3	0	1
gnl|UMD3.1|GK000010.2	2068247	T	C	0	3	0	1
gnl|UMD3.1|GK000010.2	2068275	A	G	0	6	0	1
gnl|UMD3.1|GK000010.2	2068282	T	C	0	7	0	1
gnl|UMD3.1|GK000010.2	2068290	C	T	0	7	0	1
gnl|UMD3.1|GK000010.2	2068293	G	T	0	7	0	1
gnl|UMD3.1|GK000010.2	2068299	A	G	0	6	0	1
gnl|UMD3.1|GK000010.2	2068320	T	C	0	10	0	1
gnl|UMD3.1|GK000010.2	2068325	T	A	0	10	0	1
gnl|UMD3.1|GK000010.2	2068326	G	A	0	10	0	1
gnl|UMD3.1|GK000010.2	2068330	C	T	0	10	0	1
gnl|UMD3.1|GK000010.2	2068352	A	C	0	12	0	1
gnl|UMD3.1|GK000010.2	2068411	T	C	0	7	0	1
gnl|UMD3.1|GK000010.2	2068412	G	T	0	6	0	1
gnl|UMD3.1|GK000010.2	2068421	T	C	0	9	0	1
gnl|UMD3.1|GK000010.2	2068430	C	A	0	8	0	1
gnl|UMD3.1|GK000010.2	2068431	G	A	0	8	0	1
gnl|UMD3.1|GK000010.2	2068454	G	A	0	6	0	1
gnl|UMD3.1|GK000010.2	2068462	G	T	0	4	0	1
gnl|UMD3.1|GK000010.2	2068464	C	A	0	4	0	1
gnl|UMD3.1|GK000010.2	2068534	G	T	0	3	0	1
gnl|UMD3.1|GK000010.2	2096571	G	A	0	2	0	1
gnl|UMD3.1|GK000010.2	2178256	C	T	0	2	0	1
gnl|UMD3.1|GK000010.2	2193185	A	G	18	4	0.818182	0.181818
gnl|UMD3.1|GK000010.2	2223314	A	G	0	2	0	1
gnl|UMD3.1|GK000010.2	2282217	C	T	0	2	0	1
gnl|UMD3.1|GK000010.2	2302375	A	G	0	2	0	1
gnl|UMD3.1|GK000010.2	2365542	A	G	0	5	0	1
gnl|UMD3.1|GK000010.2	2365546	A	G	1	4	0.2	0.8
gnl|UMD3.1|GK000010.2	2365600	A	G	1	4	0.2	0.8
gnl|UMD3.1|GK000010.2	2365604	A	G	0	5	0	1
gnl|UMD3.1|GK000010.2	2366876	A	G	3	2	0.6	0.4
gnl|UMD3.1|GK000010.2	2366949	T	C	2	2	0.5	0.5
gnl|UMD3.1|GK000010.2	2370434	G	A	6	2	0.75	0.25
gnl|UMD3.1|GK000010.2	2380672	C	T	0	2	0	1
gnl|UMD3.1|GK000010.2	2381328	C	A	0	2	0	1
gnl|UMD3.1|GK000010.2	2388265	C	T	2	2	0.5	0.5
gnl|UMD3.1|GK000010.2	2393939	A	G	3	4	0.428571	0.571429
gnl|UMD3.1|GK000010.2	2394130	A	G	4	3	0.571429	0.428571
gnl|UMD3.1|GK000010.2	2403331	C	A	1	2	0.333333	0.666667
gnl|UMD3.1|GK000010.2	2414318	G	T	2	2	0.5	0.5
gnl|UMD3.1|GK000010.2	2424304	T	C	2	2	0.5	0.5
gnl|UMD3.1|GK000010.2	2429780	G	T	1	2	0.333333	0.666667
gnl|UMD3.1|GK000010.2	2432953	G	T	0	2	0	1
gnl|UMD3.1|GK000010.2	2916246	T	C	0	2	0	1
gnl|UMD3.1|GK000010.2	2927607	C	G	3	2	0.6	0.4
gnl|UMD3.1|GK000010.2	2927620	A	C	3	2	0.6	0.4
gnl|UMD3.1|GK000010.2	2927643	C	T	3	2	0.6	0.4
gnl|UMD3.1|GK000010.2	2927756	A	G	1	2	0.333333	0.666667
gnl|UMD3.1|GK000010.2	2927787	A	G	1	2	0.333333	0.666667
gnl|UMD3.1|GK000010.2	2927790	A	G	1	2	0.333333	0.666667
gnl|UMD3.1|GK000010.2	2928454	A	G	2	2	0.5	0.5
gnl|UMD3.1|GK000010.2	2959665	A	C	0	2	0	1
gnl|UMD3.1|GK000010.2	2965079	T	C	0	2	0	1
gnl|UMD3.1|GK000010.2	3031046	T	C	4	2	0.666667	0.333333
gnl|UMD3.1|GK000010.2	3031249	A	G	0	2	0	1
gnl|UMD3.1|GK000010.2	3046035	A	T	1	3	0.25	0.75
gnl|UMD3.1|GK000010.2	3052248	A	G	1	2	0.333333	0.666667
gnl|UMD3.1|GK000010.2	3052264	A	G	1	2	0.333333	0.666667
gnl|UMD3.1|GK000010.2	3054338	T	C	0	2	0	1
gnl|UMD3.1|GK000010.2	3069728	A	G	0	2	0	1
gnl|UMD3.1|GK000010.2	3069744	A	G	0	4	0	1
gnl|UMD3.1|GK000010.2	3088377	T	C	1	2	0.333333	0.666667
gnl|UMD3.1|GK000010.2	3089388	A	G	0	2	0	1
gnl|UMD3.1|GK000010.2	3097026	C	T	0	3	0	1
gnl|UMD3.1|GK000010.2	3103827	T	C	0	3	0	1
gnl|UMD3.1|GK000010.2	3103848	A	G	0	3	0	1
gnl|UMD3.1|GK000010.2	3103849	G	C	0	3	0	1
gnl|UMD3.1|GK000010.2	3127050	C	A	1	5	0.166667	0.833333
gnl|UMD3.1|GK000010.2	3127164	A	G	0	2	0	1
gnl|UMD3.1|GK000010.2	3127195	A	G	0	2	0	1
gnl|UMD3.1|GK000010.2	3134375	C	T	0	3	0	1
gnl|UMD3.1|GK000010.2	3134405	T	C	0	3	0	1
gnl|UMD3.1|GK000010.2	3150313	C	T	0	2	0	1
gnl|UMD3.1|GK000010.2	3150324	T	A	0	2	0	1
gnl|UMD3.1|GK000010.2	3150330	T	A	0	2	0	1
gnl|UMD3.1|GK000010.2	3150331	C	T	0	2	0	1
gnl|UMD3.1|GK000010.2	3153475	A	C	0	2	0	1
gnl|UMD3.1|GK000010.2	3153529	G	A	0	2	0	1
gnl|UMD3.1|GK000010.2	3180787	A	G	0	3	0	1
gnl|UMD3.1|GK000010.2	3182362	A	G	1	2	0.333333	0.666667
gnl|UMD3.1|GK000010.2	3182396	A	G	0	2	0	1
gnl|UMD3.1|GK000010.2	3182401	A	G	0	1	0	1
gnl|UMD3.1|GK000010.2	3182406	A	G	0	1	0	1
gnl|UMD3.1|GK000010.2	3182429	A	G	2	4	0.333333	0.666667
gnl|UMD3.1|GK000010.2	3182435	T	C	3	2	0.6	0.4
gnl|UMD3.1|GK000010.2	3182437	T	C	4	2	0.666667	0.333333
gnl|UMD3.1|GK000010.2	3182438	T	C	4	2	0.666667	0.333333
gnl|UMD3.1|GK000010.2	3182452	T	C	3	2	0.6	0.4
gnl|UMD3.1|GK000010.2	3182457	T	C	4	2	0.666667	0.333333
gnl|UMD3.1|GK000010.2	3182463	T	C	4	2	0.666667	0.333333
gnl|UMD3.1|GK000010.2	3182477	T	C	3	2	0.6	0.4
gnl|UMD3.1|GK000010.2	3182496	T	C	2	2	0.5	0.5
gnl|UMD3.1|GK000010.2	3182497	T	C	2	2	0.5	0.5
gnl|UMD3.1|GK000010.2	3182498	T	C	2	2	0.5	0.5
gnl|UMD3.1|GK000010.2	3182499	A	G	3	2	0.6	0.4
gnl|UMD3.1|GK000010.2	3182663	T	C	0	3	0	1
gnl|UMD3.1|GK000010.2	3182842	G	C	2	5	0.285714	0.714286
gnl|UMD3.1|GK000010.2	3201754	A	T	0	2	0	1
gnl|UMD3.1|GK000010.2	3204950	T	G	0	2	0	1
gnl|UMD3.1|GK000010.2	3207245	T	A	0	2	0	1
gnl|UMD3.1|GK000010.2	3207259	T	C	0	3	0	1
gnl|UMD3.1|GK000010.2	3207270	C	A	0	4	0	1
gnl|UMD3.1|GK000010.2	3207295	A	C	0	4	0	1
gnl|UMD3.1|GK000010.2	3233334	T	C	0	3	0	1
gnl|UMD3.1|GK000010.2	3234058	G	C	0	2	0	1
gnl|UMD3.1|GK000010.2	3237232	A	G	0	2	0	1
gnl|UMD3.1|GK000010.2	3241593	T	C	0	4	0	1
gnl|UMD3.1|GK000010.2	3241634	G	C	0	4	0	1
gnl|UMD3.1|GK000010.2	3246125	G	A	0	1	0	1
gnl|UMD3.1|GK000010.2	3246509	C	T	0	2	0	1
gnl|UMD3.1|GK000010.2	3250129	A	T	0	2	0	1
gnl|UMD3.1|GK000010.2	3250131	A	T	0	2	0	1
gnl|UMD3.1|GK000010.2	3250133	G	T	0	2	0	1
gnl|UMD3.1|GK000010.2	3252654	G	A	0	3	0	1
gnl|UMD3.1|GK000010.2	3258816	C	T	3	3	0.5	0.5
gnl|UMD3.1|GK000010.2	3264070	A	G	4	2	0.666667	0.333333
gnl|UMD3.1|GK000010.2	3264083	A	G	4	2	0.666667	0.333333
gnl|UMD3.1|GK000010.2	3264093	A	G	4	2	0.666667	0.333333
gnl|UMD3.1|GK000010.2	3264108	A	G	4	2	0.666667	0.333333
gnl|UMD3.1|GK000010.2	3264116	A	G	4	3	0.571429	0.428571
gnl|UMD3.1|GK000010.2	3264144	A	G	4	2	0.666667	0.333333
gnl|UMD3.1|GK000010.2	3264179	A	G	0	3	0	1
gnl|UMD3.1|GK000010.2	3265520	C	G	0	2	0	1
gnl|UMD3.1|GK000010.2	3265699	A	G	0	2	0	1
gnl|UMD3.1|GK000010.2	3265708	A	G	0	2	0	1
gnl|UMD3.1|GK000010.2	3265724	A	G	0	2	0	1
gnl|UMD3.1|GK000010.2	3274367	T	G	0	2	0	1
gnl|UMD3.1|GK000010.2	3275206	A	G	0	3	0	1
gnl|UMD3.1|GK000010.2	3276975	G	T	0	2	0	1
gnl|UMD3.1|GK000010.2	3280773	A	G	0	2	0	1
gnl|UMD3.1|GK000010.2	3280827	C	T	0	2	0	1
gnl|UMD3.1|GK000010.2	3280828	T	G	0	2	0	1
gnl|UMD3.1|GK000010.2	3281422	C	G	0	2	0	1
gnl|UMD3.1|GK000010.2	3281435	C	T	0	2	0	1
gnl|UMD3.1|GK000010.2	3282311	A	G	0	2	0	1
gnl|UMD3.1|GK000010.2	3283734	C	T	0	2	0	1
gnl|UMD3.1|GK000010.2	3283761	A	G	0	2	0	1
gnl|UMD3.1|GK000010.2	3283861	C	G	0	4	0	1
gnl|UMD3.1|GK000010.2	3283959	C	A	0	2	0	1
gnl|UMD3.1|GK000010.2	3289697	G	A	0	4	0	1
gnl|UMD3.1|GK000010.2	3295143	T	G	0	5	0	1
gnl|UMD3.1|GK000010.2	3295263	G	A	2	2	0.5	0.5
gnl|UMD3.1|GK000010.2	3298251	G	T	0	2	0	1
gnl|UMD3.1|GK000010.2	3298307	C	A	0	2	0	1
gnl|UMD3.1|GK000010.2	3298377	G	C	0	4	0	1
gnl|UMD3.1|GK000010.2	3298409	A	T	0	2	0	1
gnl|UMD3.1|GK000010.2	3306029	A	T	0	2	0	1
gnl|UMD3.1|GK000010.2	3306601	A	G	0	2	0	1
gnl|UMD3.1|GK000010.2	3309640	C	T	1	1	0.5	0.5
gnl|UMD3.1|GK000010.2	3327045	A	G	0	2	0	1
gnl|UMD3.1|GK000010.2	3336693	A	C	0	2	0	1
gnl|UMD3.1|GK000010.2	3336714	T	A	0	2	0	1
gnl|UMD3.1|GK000010.2	3336727	T	G	0	2	0	1
gnl|UMD3.1|GK000010.2	3336748	C	G	0	2	0	1
gnl|UMD3.1|GK000010.2	3336779	C	T	0	2	0	1
gnl|UMD3.1|GK000010.2	3336793	T	C	0	2	0	1
gnl|UMD3.1|GK000010.2	3339410	T	G	0	2	0	1
gnl|UMD3.1|GK000010.2	3339596	C	T	0	4	0	1
gnl|UMD3.1|GK000010.2	3343192	C	G	0	3	0	1
gnl|UMD3.1|GK000010.2	3343208	C	T	0	3	0	1
gnl|UMD3.1|GK000010.2	3343211	G	A	0	3	0	1
gnl|UMD3.1|GK000010.2	3343224	G	C	0	3	0	1
gnl|UMD3.1|GK000010.2	3343231	A	T	0	2	0	1
gnl|UMD3.1|GK000010.2	3343302	C	T	0	1	0	1
gnl|UMD3.1|GK000010.2	3362073	A	G	1	2	0.333333	0.666667
gnl|UMD3.1|GK000010.2	3362081	A	G	0	4	0	1
gnl|UMD3.1|GK000010.2	3365000	C	A	0	2	0	1
gnl|UMD3.1|GK000010.2	3368469	A	G	0	2	0	1
gnl|UMD3.1|GK000010.2	3533376	C	G	0	6	0	1
gnl|UMD3.1|GK000010.2	3586052	G	A	0	2	0	1
gnl|UMD3.1|GK000010.2	3586134	T	C	0	18	0	1
gnl|UMD3.1|GK000010.2	3586152	T	C	0	20	0	1
gnl|UMD3.1|GK000010.2	3586206	C	G	11	20	0.354839	0.645161
gnl|UMD3.1|GK000010.2	3586250	A	G	0	33	0	1
gnl|UMD3.1|GK000010.2	3586321	C	T	17	10	0.62963	0.37037
gnl|UMD3.1|GK000010.2	3586449	G	A	0	17	0	1
gnl|UMD3.1|GK000010.2	3586541	A	C	0	2	0	1
gnl|UMD3.1|GK000010.2	3920408	A	C	3	2	0.6	0.4
gnl|UMD3.1|GK000010.2	3921616	C	A	6	2	0.75	0.25
gnl|UMD3.1|GK000010.2	3948120	G	A	0	2	0	1
gnl|UMD3.1|GK000010.2	3948351	G	T	0	1	0	1
gnl|UMD3.1|GK000010.2	3991550	T	C	0	2	0	1
gnl|UMD3.1|GK000010.2	3991576	T	A	0	2	0	1
gnl|UMD3.1|GK000010.2	3991599	G	T	0	2	0	1
gnl|UMD3.1|GK000010.2	3992969	T	C	0	2	0	1
gnl|UMD3.1|GK000010.2	3992973	A	G	0	2	0	1
gnl|UMD3.1|GK000010.2	3994345	A	G	0	2	0	1
gnl|UMD3.1|GK000010.2	3994582	T	C	2	6	0.25	0.75
gnl|UMD3.1|GK000010.2	3994820	G	A	0	4	0	1
gnl|UMD3.1|GK000010.2	3995586	T	A	3	2	0.6	0.4
gnl|UMD3.1|GK000010.2	3995606	T	C	3	2	0.6	0.4
gnl|UMD3.1|GK000010.2	3996143	A	G	4	2	0.666667	0.333333
gnl|UMD3.1|GK000010.2	3997083	A	G	6	2	0.75	0.25
gnl|UMD3.1|GK000010.2	3998006	T	C	6	9	0.4	0.6
gnl|UMD3.1|GK000010.2	4003308	C	T	0	2	0	1
gnl|UMD3.1|GK000010.2	4003853	C	G	0	4	0	1
gnl|UMD3.1|GK000010.2	4005201	G	A	0	2	0	1
gnl|UMD3.1|GK000010.2	4005950	G	A	0	2	0	1
gnl|UMD3.1|GK000010.2	4006055	T	G	1	2	0.333333	0.666667
gnl|UMD3.1|GK000010.2	4006320	A	G	12	2	0.857143	0.142857
gnl|UMD3.1|GK000010.2	4014961	G	C	0	3	0	1
gnl|UMD3.1|GK000010.2	4015564	T	C	0	2	0	1
gnl|UMD3.1|GK000010.2	4017171	A	G	0	1	0	1
gnl|UMD3.1|GK000010.2	4017716	A	T	0	2	0	1
gnl|UMD3.1|GK000010.2	4019162	T	C	0	2	0	1
gnl|UMD3.1|GK000010.2	4019167	T	C	0	2	0	1
gnl|UMD3.1|GK000010.2	4021287	G	A	0	3	0	1
gnl|UMD3.1|GK000010.2	4022473	T	A	1	2	0.333333	0.666667
gnl|UMD3.1|GK000010.2	4022843	A	G	4	2	0.666667	0.333333
gnl|UMD3.1|GK000010.2	4023210	A	G	1	5	0.166667	0.833333
gnl|UMD3.1|GK000010.2	4023895	C	A	0	4	0	1
gnl|UMD3.1|GK000010.2	4024108	T	G	2	4	0.333333	0.666667
gnl|UMD3.1|GK000010.2	4024371	A	C	6	2	0.75	0.25
gnl|UMD3.1|GK000010.2	4024373	T	C	6	2	0.75	0.25
gnl|UMD3.1|GK000010.2	4025649	C	T	3	8	0.272727	0.727273
gnl|UMD3.1|GK000010.2	4026313	G	A	0	3	0	1
gnl|UMD3.1|GK000010.2	4026432	T	C	1	5	0.166667	0.833333
gnl|UMD3.1|GK000010.2	4026469	T	C	1	2	0.333333	0.666667
gnl|UMD3.1|GK000010.2	4026523	A	G	1	2	0.333333	0.666667
gnl|UMD3.1|GK000010.2	4028619	C	T	2	4	0.333333	0.666667
gnl|UMD3.1|GK000010.2	4028675	C	A	2	9	0.181818	0.818182
gnl|UMD3.1|GK000010.2	4028881	T	G	5	4	0.555556	0.444444
gnl|UMD3.1|GK000010.2	4028896	T	C	9	2	0.818182	0.181818
gnl|UMD3.1|GK000010.2	4029328	A	G	0	2	0	1
gnl|UMD3.1|GK000010.2	4029330	T	C	0	2	0	1
gnl|UMD3.1|GK000010.2	4029362	G	C	2	3	0.4	0.6
gnl|UMD3.1|GK000010.2	4029413	C	G	4	4	0.5	0.5
gnl|UMD3.1|GK000010.2	4029976	C	G	1	7	0.125	0.875
gnl|UMD3.1|GK000010.2	4030578	G	A	2	3	0.4	0.6
gnl|UMD3.1|GK000010.2	4031715	C	G	6	2	0.75	0.25
gnl|UMD3.1|GK000010.2	4031776	G	A	5	4	0.555556	0.444444
gnl|UMD3.1|GK000010.2	4033585	T	G	1	4	0.2	0.8
gnl|UMD3.1|GK000010.2	4033623	T	C	3	2	0.6	0.4
gnl|UMD3.1|GK000010.2	4033629	T	C	3	2	0.6	0.4
gnl|UMD3.1|GK000010.2	4033637	T	C	3	2	0.6	0.4
gnl|UMD3.1|GK000010.2	4033648	T	C	2	2	0.5	0.5
gnl|UMD3.1|GK000010.2	4033718	A	G	2	4	0.333333	0.666667
gnl|UMD3.1|GK000010.2	4033756	T	C	2	2	0.5	0.5
gnl|UMD3.1|GK000010.2	4033852	A	C	1	2	0.333333	0.666667
gnl|UMD3.1|GK000010.2	4033894	A	G	1	2	0.333333	0.666667
gnl|UMD3.1|GK000010.2	4033998	C	T	0	4	0	1
gnl|UMD3.1|GK000010.2	4034153	A	T	0	2	0	1
gnl|UMD3.1|GK000010.2	4034302	C	T	0	2	0	1
gnl|UMD3.1|GK000010.2	4034768	G	C	1	5	0.166667	0.833333
gnl|UMD3.1|GK000010.2	4035090	C	T	1	5	0.166667	0.833333
gnl|UMD3.1|GK000010.2	4036454	T	C	0	3	0	1
gnl|UMD3.1|GK000010.2	4037465	G	C	1	3	0.25	0.75
gnl|UMD3.1|GK000010.2	4037591	C	A	1	3	0.25	0.75
gnl|UMD3.1|GK000010.2	4038114	G	A	2	2	0.5	0.5
gnl|UMD3.1|GK000010.2	4038215	G	T	1	2	0.333333	0.666667
gnl|UMD3.1|GK000010.2	4038253	G	T	1	2	0.333333	0.666667
gnl|UMD3.1|GK000010.2	4040466	A	T	4	2	0.666667	0.333333
gnl|UMD3.1|GK000010.2	4049648	A	G	2	2	0.5	0.5
gnl|UMD3.1|GK000010.2	4053415	C	G	0	2	0	1
gnl|UMD3.1|GK000010.2	4056086	A	C	0	2	0	1
gnl|UMD3.1|GK000010.2	4056197	G	T	0	23	0	1
gnl|UMD3.1|GK000010.2	4056570	C	A	1	1	0.5	0.5
gnl|UMD3.1|GK000010.2	4057682	T	C	3	2	0.6	0.4
gnl|UMD3.1|GK000010.2	4059454	T	C	3	7	0.3	0.7
gnl|UMD3.1|GK000010.2	4059542	C	T	4	2	0.666667	0.333333
gnl|UMD3.1|GK000010.2	4062125	C	T	0	6	0	1
gnl|UMD3.1|GK000010.2	4063376	A	C	2	2	0.5	0.5
gnl|UMD3.1|GK000010.2	4063599	C	A	1	3	0.25	0.75
gnl|UMD3.1|GK000010.2	4065945	G	A	7	2	0.777778	0.222222
gnl|UMD3.1|GK000010.2	4066054	T	A	4	2	0.666667	0.333333
gnl|UMD3.1|GK000010.2	4067472	G	A	2	2	0.5	0.5
gnl|UMD3.1|GK000010.2	4067756	A	G	0	3	0	1
gnl|UMD3.1|GK000010.2	4068935	T	C	0	3	0	1
gnl|UMD3.1|GK000010.2	4068940	T	C	0	3	0	1
gnl|UMD3.1|GK000010.2	4069587	G	A	3	5	0.375	0.625
gnl|UMD3.1|GK000010.2	4076289	C	G	0	2	0	1
gnl|UMD3.1|GK000010.2	4078413	C	T	0	2	0	1
gnl|UMD3.1|GK000010.2	4078933	A	G	1	2	0.333333	0.666667
gnl|UMD3.1|GK000010.2	4078943	T	G	1	2	0.333333	0.666667
gnl|UMD3.1|GK000010.2	4079142	G	A	0	5	0	1
gnl|UMD3.1|GK000010.2	4079649	T	C	0	2	0	1
gnl|UMD3.1|GK000010.2	4080070	C	T	2	2	0.5	0.5
gnl|UMD3.1|GK000010.2	4080242	T	A	2	2	0.5	0.5
gnl|UMD3.1|GK000010.2	4080731	A	G	3	2	0.6	0.4
gnl|UMD3.1|GK000010.2	4081536	T	G	4	3	0.571429	0.428571
gnl|UMD3.1|GK000010.2	4081669	T	C	4	2	0.666667	0.333333
gnl|UMD3.1|GK000010.2	4081970	T	C	4	2	0.666667	0.333333
gnl|UMD3.1|GK000010.2	4082117	T	G	0	4	0	1
gnl|UMD3.1|GK000010.2	4084253	A	G	0	2	0	1
gnl|UMD3.1|GK000010.2	4084893	G	A	0	2	0	1
gnl|UMD3.1|GK000010.2	4084959	G	C	0	2	0	1
gnl|UMD3.1|GK000010.2	4085295	C	A	7	2	0.777778	0.222222
gnl|UMD3.1|GK000010.2	4085428	T	G	4	4	0.5	0.5
gnl|UMD3.1|GK000010.2	4085524	G	A	5	2	0.714286	0.285714
gnl|UMD3.1|GK000010.2	4085537	A	G	4	3	0.571429	0.428571
gnl|UMD3.1|GK000010.2	4090998	T	C	0	2	0	1
gnl|UMD3.1|GK000010.2	4106753	A	G	0	4	0	1
gnl|UMD3.1|GK000010.2	4151539	A	G	0	2	0	1
gnl|UMD3.1|GK000010.2	4206169	T	C	0	2	0	1
gnl|UMD3.1|GK000010.2	4306089	C	A	13	5	0.722222	0.277778
gnl|UMD3.1|GK000010.2	4307468	T	A	11	2	0.846154	0.153846
gnl|UMD3.1|GK000010.2	4314066	T	C	1	3	0.25	0.75
gnl|UMD3.1|GK000010.2	4314130	G	A	2	3	0.4	0.6
gnl|UMD3.1|GK000010.2	4315766	C	T	0	4	0	1
gnl|UMD3.1|GK000010.2	4317802	T	C	0	2	0	1
gnl|UMD3.1|GK000010.2	4332961	G	T	0	2	0	1
gnl|UMD3.1|GK000010.2	4357516	T	G	0	2	0	1
gnl|UMD3.1|GK000010.2	4357526	A	G	0	2	0	1
gnl|UMD3.1|GK000010.2	4357544	G	A	0	4	0	1
gnl|UMD3.1|GK000010.2	4357563	C	G	0	4	0	1
gnl|UMD3.1|GK000010.2	4357574	C	T	0	4	0	1
gnl|UMD3.1|GK000010.2	4357589	A	T	0	5	0	1
gnl|UMD3.1|GK000010.2	4357621	A	T	0	6	0	1
gnl|UMD3.1|GK000010.2	4357626	A	T	0	6	0	1
gnl|UMD3.1|GK000010.2	4357656	A	T	0	6	0	1
gnl|UMD3.1|GK000010.2	4357686	C	G	0	2	0	1
gnl|UMD3.1|GK000010.2	4357689	T	C	0	2	0	1
gnl|UMD3.1|GK000010.2	4357705	C	T	0	2	0	1
gnl|UMD3.1|GK000010.2	4360291	G	A	0	3	0	1
gnl|UMD3.1|GK000010.2	4360292	T	C	0	3	0	1
gnl|UMD3.1|GK000010.2	4360308	G	A	0	3	0	1
gnl|UMD3.1|GK000010.2	4360324	G	A	0	3	0	1
gnl|UMD3.1|GK000010.2	4360333	C	A	0	4	0	1
gnl|UMD3.1|GK000010.2	4360344	A	G	0	4	0	1
gnl|UMD3.1|GK000010.2	4360349	T	C	0	4	0	1
gnl|UMD3.1|GK000010.2	4360350	G	T	0	3	0	1
gnl|UMD3.1|GK000010.2	4360386	A	G	0	3	0	1
gnl|UMD3.1|GK000010.2	4360412	T	G	0	2	0	1
gnl|UMD3.1|GK000010.2	4360415	A	G	0	2	0	1
gnl|UMD3.1|GK000010.2	4360727	T	A	0	2	0	1
gnl|UMD3.1|GK000010.2	4360734	A	C	0	2	0	1
gnl|UMD3.1|GK000010.2	4360977	G	C	0	4	0	1
gnl|UMD3.1|GK000010.2	4360985	G	A	0	4	0	1
gnl|UMD3.1|GK000010.2	4361001	T	C	0	5	0	1
gnl|UMD3.1|GK000010.2	4361020	T	C	0	5	0	1
gnl|UMD3.1|GK000010.2	4361034	A	G	0	5	0	1
gnl|UMD3.1|GK000010.2	4361057	A	G	0	5	0	1
gnl|UMD3.1|GK000010.2	4361085	T	G	0	3	0	1
gnl|UMD3.1|GK000010.2	4361087	T	G	0	3	0	1
gnl|UMD3.1|GK000010.2	4361088	C	G	0	3	0	1
gnl|UMD3.1|GK000010.2	4361093	G	T	0	1	0	1
gnl|UMD3.1|GK000010.2	4361140	C	T	2	2	0.5	0.5
gnl|UMD3.1|GK000010.2	4361181	T	C	2	2	0.5	0.5
gnl|UMD3.1|GK000010.2	4361192	A	G	1	3	0.25	0.75
gnl|UMD3.1|GK000010.2	4361227	A	G	2	3	0.4	0.6
gnl|UMD3.1|GK000010.2	4361238	T	G	2	3	0.4	0.6
gnl|UMD3.1|GK000010.2	4361249	C	T	2	2	0.5	0.5
gnl|UMD3.1|GK000010.2	4361251	A	G	2	2	0.5	0.5
gnl|UMD3.1|GK000010.2	4361261	T	C	2	2	0.5	0.5
gnl|UMD3.1|GK000010.2	4375473	A	T	17	4	0.809524	0.190476
gnl|UMD3.1|GK000010.2	4375946	C	T	3	6	0.333333	0.666667
gnl|UMD3.1|GK000010.2	4376277	G	A	5	6	0.454545	0.545455
gnl|UMD3.1|GK000010.2	4376834	C	T	5	9	0.357143	0.642857
gnl|UMD3.1|GK000010.2	4386189	G	T	0	2	0	1
gnl|UMD3.1|GK000010.2	4389954	A	C	3	2	0.6	0.4
gnl|UMD3.1|GK000010.2	4393803	C	A	0	2	0	1
gnl|UMD3.1|GK000010.2	4393877	T	A	1	2	0.333333	0.666667
gnl|UMD3.1|GK000010.2	4395083	A	G	0	2	0	1
gnl|UMD3.1|GK000010.2	4401076	T	A	2	2	0.5	0.5
gnl|UMD3.1|GK000010.2	4404030	C	T	0	11	0	1
gnl|UMD3.1|GK000010.2	4404628	C	T	0	14	0	1
gnl|UMD3.1|GK000010.2	4404632	A	T	8	6	0.571429	0.428571
gnl|UMD3.1|GK000010.2	4405023	G	A	20	19	0.512821	0.487179
gnl|UMD3.1|GK000010.2	4405192	C	G	0	36	0	1
gnl|UMD3.1|GK000010.2	4408898	A	T	68	19	0.781609	0.218391
gnl|UMD3.1|GK000010.2	4409800	C	A	7	2	0.777778	0.222222
gnl|UMD3.1|GK000010.2	4410341	G	T	0	14	0	1
gnl|UMD3.1|GK000010.2	4410449	T	A	9	3	0.75	0.25
gnl|UMD3.1|GK000010.2	4410577	A	G	0	7	0	1
gnl|UMD3.1|GK000010.2	4410699	A	G	8	2	0.8	0.2
gnl|UMD3.1|GK000010.2	4411022	G	T	5	3	0.625	0.375
gnl|UMD3.1|GK000010.2	4411087	T	C	5	8	0.384615	0.615385
gnl|UMD3.1|GK000010.2	4411544	T	A	0	6	0	1
gnl|UMD3.1|GK000010.2	4411854	A	G	0	8	0	1
gnl|UMD3.1|GK000010.2	4413055	C	T	16	14	0.533333	0.466667
gnl|UMD3.1|GK000010.2	4414201	G	A	0	2	0	1
gnl|UMD3.1|GK000010.2	4416643	C	T	0	4	0	1
gnl|UMD3.1|GK000010.2	4417472	G	A	0	3	0	1
gnl|UMD3.1|GK000010.2	4417481	A	G	0	5	0	1
gnl|UMD3.1|GK000010.2	4419801	A	G	0	2	0	1
gnl|UMD3.1|GK000010.2	4419849	C	G	0	2	0	1
gnl|UMD3.1|GK000010.2	4598642	T	G	50	47	0.515464	0.484536
gnl|UMD3.1|GK000010.2	4599496	G	A	6	2	0.75	0.25
gnl|UMD3.1|GK000010.2	4601597	C	G	13	8	0.619048	0.380952
gnl|UMD3.1|GK000010.2	4602300	A	G	9	2	0.818182	0.181818
gnl|UMD3.1|GK000010.2	4602397	T	C	13	10	0.565217	0.434783
gnl|UMD3.1|GK000010.2	4611139	T	C	0	2	0	1
gnl|UMD3.1|GK000010.2	4619750	T	C	46	34	0.575	0.425
gnl|UMD3.1|GK000010.2	4623223	G	T	1	4	0.2	0.8
gnl|UMD3.1|GK000010.2	4623401	G	A	9	2	0.818182	0.181818
gnl|UMD3.1|GK000010.2	4623806	T	G	0	3	0	1
gnl|UMD3.1|GK000010.2	4623918	A	T	1	2	0.333333	0.666667
gnl|UMD3.1|GK000010.2	4624121	A	T	4	4	0.5	0.5
gnl|UMD3.1|GK000010.2	4624192	T	C	8	4	0.666667	0.333333
gnl|UMD3.1|GK000010.2	4624263	T	C	7	2	0.777778	0.222222
gnl|UMD3.1|GK000010.2	4625691	G	A	3	2	0.6	0.4
gnl|UMD3.1|GK000010.2	4626250	G	A	0	2	0	1
gnl|UMD3.1|GK000010.2	4627432	G	A	0	2	0	1
gnl|UMD3.1|GK000010.2	4628965	G	T	9	2	0.818182	0.181818
gnl|UMD3.1|GK000010.2	4630329	G	A	0	2	0	1
gnl|UMD3.1|GK000010.2	4636396	C	A	0	2	0	1
gnl|UMD3.1|GK000010.2	4637294	T	C	0	3	0	1
gnl|UMD3.1|GK000010.2	4637295	T	C	1	2	0.333333	0.666667
gnl|UMD3.1|GK000010.2	4637296	T	C	1	2	0.333333	0.666667
gnl|UMD3.1|GK000010.2	4640508	A	T	0	2	0	1
gnl|UMD3.1|GK000010.2	4640511	G	T	0	2	0	1
gnl|UMD3.1|GK000010.2	4644629	N	T	0	5	0	1
gnl|UMD3.1|GK000010.2	4645959	G	T	0	2	0	1
gnl|UMD3.1|GK000010.2	4646550	A	G	2	2	0.5	0.5
gnl|UMD3.1|GK000010.2	4648011	G	A	0	3	0	1
gnl|UMD3.1|GK000010.2	4648160	C	T	4	3	0.571429	0.428571
gnl|UMD3.1|GK000010.2	4649742	G	T	0	2	0	1
gnl|UMD3.1|GK000010.2	4650697	C	G	0	2	0	1
gnl|UMD3.1|GK000010.2	4650733	C	T	0	2	0	1
gnl|UMD3.1|GK000010.2	4652389	A	C	2	2	0.5	0.5
gnl|UMD3.1|GK000010.2	4652430	A	G	1	5	0.166667	0.833333
gnl|UMD3.1|GK000010.2	4652437	A	T	1	5	0.166667	0.833333
gnl|UMD3.1|GK000010.2	4653040	G	A	4	2	0.666667	0.333333
gnl|UMD3.1|GK000010.2	4653846	T	C	0	3	0	1
gnl|UMD3.1|GK000010.2	4657291	C	T	0	2	0	1
gnl|UMD3.1|GK000010.2	4659623	A	G	1	3	0.25	0.75
gnl|UMD3.1|GK000010.2	4659665	A	G	1	3	0.25	0.75
gnl|UMD3.1|GK000010.2	4659667	A	G	1	3	0.25	0.75
gnl|UMD3.1|GK000010.2	4659669	A	G	1	3	0.25	0.75
gnl|UMD3.1|GK000010.2	4659725	A	G	6	3	0.666667	0.333333
gnl|UMD3.1|GK000010.2	4659737	A	G	6	2	0.75	0.25
gnl|UMD3.1|GK000010.2	4659915	T	G	0	4	0	1
gnl|UMD3.1|GK000010.2	4660211	C	G	5	5	0.5	0.5
gnl|UMD3.1|GK000010.2	4663616	T	G	2	2	0.5	0.5
gnl|UMD3.1|GK000010.2	4665910	G	C	7	2	0.777778	0.222222
gnl|UMD3.1|GK000010.2	4666177	G	C	1	2	0.333333	0.666667
gnl|UMD3.1|GK000010.2	4666998	A	G	0	4	0	1
gnl|UMD3.1|GK000010.2	4676404	T	A	0	2	0	1
gnl|UMD3.1|GK000010.2	4677637	A	G	0	2	0	1
gnl|UMD3.1|GK000010.2	4679250	G	C	0	2	0	1
gnl|UMD3.1|GK000010.2	4686862	C	A	0	2	0	1
gnl|UMD3.1|GK000010.2	4690280	A	T	7	2	0.777778	0.222222
gnl|UMD3.1|GK000010.2	4691708	C	T	5	2	0.714286	0.285714
gnl|UMD3.1|GK000010.2	4691938	C	T	5	6	0.454545	0.545455
gnl|UMD3.1|GK000010.2	4692759	A	G	2	2	0.5	0.5
gnl|UMD3.1|GK000010.2	4692976	T	C	10	3	0.769231	0.230769
gnl|UMD3.1|GK000010.2	4693182	A	G	11	2	0.846154	0.153846
gnl|UMD3.1|GK000010.2	4693651	C	T	8	2	0.8	0.2
gnl|UMD3.1|GK000010.2	4693775	C	G	8	3	0.727273	0.272727
gnl|UMD3.1|GK000010.2	4693828	A	G	5	5	0.5	0.5
gnl|UMD3.1|GK000010.2	4693939	T	C	5	5	0.5	0.5
gnl|UMD3.1|GK000010.2	4694046	T	A	3	2	0.6	0.4
gnl|UMD3.1|GK000010.2	4694262	A	G	1	7	0.125	0.875
gnl|UMD3.1|GK000010.2	4694358	T	C	2	7	0.222222	0.777778
gnl|UMD3.1|GK000010.2	4695541	A	G	5	2	0.714286	0.285714
gnl|UMD3.1|GK000010.2	4695576	A	G	5	2	0.714286	0.285714
gnl|UMD3.1|GK000010.2	4695889	G	A	1	3	0.25	0.75
gnl|UMD3.1|GK000010.2	4696849	C	T	6	2	0.75	0.25
gnl|UMD3.1|GK000010.2	4696858	C	T	6	2	0.75	0.25
gnl|UMD3.1|GK000010.2	4697254	A	G	14	3	0.823529	0.176471
gnl|UMD3.1|GK000010.2	4697260	A	G	12	5	0.705882	0.294118
gnl|UMD3.1|GK000010.2	4697318	A	G	14	3	0.823529	0.176471
gnl|UMD3.1|GK000010.2	4697326	A	G	13	3	0.8125	0.1875
gnl|UMD3.1|GK000010.2	4697337	G	A	6	7	0.461538	0.538462
gnl|UMD3.1|GK000010.2	4697386	A	C	1	2	0.333333	0.666667
gnl|UMD3.1|GK000010.2	4699231	T	C	4	2	0.666667	0.333333
gnl|UMD3.1|GK000010.2	4699489	A	C	3	2	0.6	0.4
gnl|UMD3.1|GK000010.2	4700879	G	A	5	5	0.5	0.5
gnl|UMD3.1|GK000010.2	4703276	G	A	0	2	0	1
gnl|UMD3.1|GK000010.2	4707244	T	C	3	2	0.6	0.4
gnl|UMD3.1|GK000010.2	4710233	A	C	3	5	0.375	0.625
gnl|UMD3.1|GK000010.2	4710601	C	T	5	4	0.555556	0.444444
gnl|UMD3.1|GK000010.2	4713643	C	A	0	5	0	1
gnl|UMD3.1|GK000010.2	4713769	T	C	2	2	0.5	0.5
gnl|UMD3.1|GK000010.2	4714229	G	A	2	2	0.5	0.5
gnl|UMD3.1|GK000010.2	4717745	A	G	4	2	0.666667	0.333333
gnl|UMD3.1|GK000010.2	4726483	G	A	2	2	0.5	0.5
gnl|UMD3.1|GK000010.2	4726741	T	C	2	2	0.5	0.5
gnl|UMD3.1|GK000010.2	4731463	C	G	0	2	0	1
gnl|UMD3.1|GK000010.2	4773910	A	G	0	2	0	1
gnl|UMD3.1|GK000010.2	4774041	A	G	0	2	0	1
gnl|UMD3.1|GK000010.2	4774042	A	G	0	2	0	1
gnl|UMD3.1|GK000010.2	4774057	A	G	0	2	0	1
gnl|UMD3.1|GK000010.2	4777838	T	G	0	2	0	1
gnl|UMD3.1|GK000010.2	4842903	T	C	0	3	0	1
gnl|UMD3.1|GK000010.2	4842904	T	C	0	3	0	1
gnl|UMD3.1|GK000010.2	4842944	C	T	0	9	0	1
gnl|UMD3.1|GK000010.2	4842950	T	C	0	9	0	1
gnl|UMD3.1|GK000010.2	4843010	C	G	0	11	0	1
gnl|UMD3.1|GK000010.2	4843064	A	G	0	8	0	1
gnl|UMD3.1|GK000010.2	4843070	T	C	0	8	0	1
gnl|UMD3.1|GK000010.2	4843131	A	G	0	17	0	1
gnl|UMD3.1|GK000010.2	4843144	C	T	0	18	0	1
gnl|UMD3.1|GK000010.2	4843315	G	C	0	26	0	1
gnl|UMD3.1|GK000010.2	4843438	T	C	0	33	0	1
gnl|UMD3.1|GK000010.2	4843445	C	A	0	33	0	1
gnl|UMD3.1|GK000010.2	4843596	G	A	0	2	0	1
gnl|UMD3.1|GK000010.2	4843635	C	T	0	4	0	1
gnl|UMD3.1|GK000010.2	4843797	T	G	0	5	0	1
gnl|UMD3.1|GK000010.2	4878387	A	G	0	2	0	1
gnl|UMD3.1|GK000010.2	4946637	T	C	0	2	0	1
gnl|UMD3.1|GK000010.2	4952996	C	T	8	2	0.8	0.2
gnl|UMD3.1|GK000010.2	4954525	C	T	5	2	0.714286	0.285714
gnl|UMD3.1|GK000010.2	4956839	T	C	5	8	0.384615	0.615385
gnl|UMD3.1|GK000010.2	4960444	C	A	10	2	0.833333	0.166667
gnl|UMD3.1|GK000010.2	4960603	G	C	9	3	0.75	0.25
gnl|UMD3.1|GK000010.2	4965881	G	T	3	2	0.6	0.4
gnl|UMD3.1|GK000010.2	4975936	A	T	0	7	0	1
gnl|UMD3.1|GK000010.2	4977234	T	C	4	2	0.666667	0.333333
gnl|UMD3.1|GK000010.2	4977724	T	A	2	2	0.5	0.5
gnl|UMD3.1|GK000010.2	4978953	A	G	4	2	0.666667	0.333333
gnl|UMD3.1|GK000010.2	4979527	G	A	12	2	0.857143	0.142857
gnl|UMD3.1|GK000010.2	4998603	A	G	0	2	0	1
gnl|UMD3.1|GK000010.2	5005031	A	C	0	4	0	1
gnl|UMD3.1|GK000010.2	5006001	G	A	19	3	0.863636	0.136364
gnl|UMD3.1|GK000010.2	5007962	T	C	1	2	0.333333	0.666667
gnl|UMD3.1|GK000010.2	5015279	T	C	0	2	0	1
gnl|UMD3.1|GK000010.2	5017416	T	C	0	1	0	1
gnl|UMD3.1|GK000010.2	5017447	T	C	0	2	0	1
gnl|UMD3.1|GK000010.2	5033451	A	C	1	2	0.333333	0.666667
gnl|UMD3.1|GK000010.2	5042594	T	C	2	2	0.5	0.5
gnl|UMD3.1|GK000010.2	5131169	A	T	0	3	0	1
gnl|UMD3.1|GK000010.2	5131790	C	T	2	2	0.5	0.5
gnl|UMD3.1|GK000010.2	5132677	G	A	1	2	0.333333	0.666667
gnl|UMD3.1|GK000010.2	5132716	G	A	0	2	0	1
gnl|UMD3.1|GK000010.2	5159579	A	G	0	2	0	1
gnl|UMD3.1|GK000010.2	5192044	A	G	0	2	0	1
gnl|UMD3.1|GK000010.2	5192046	A	G	0	2	0	1
gnl|UMD3.1|GK000010.2	5192080	A	G	0	2	0	1
gnl|UMD3.1|GK000010.2	5192095	A	G	0	4	0	1
gnl|UMD3.1|GK000010.2	5192132	A	G	0	4	0	1
gnl|UMD3.1|GK000010.2	5192177	A	G	0	2	0	1
gnl|UMD3.1|GK000010.2	5195205	T	A	0	5	0	1
gnl|UMD3.1|GK000010.2	5212981	A	G	32	33	0.492308	0.507692
gnl|UMD3.1|GK000010.2	5213592	C	T	21	14	0.6	0.4
gnl|UMD3.1|GK000010.2	5214547	T	A	40	26	0.606061	0.393939
gnl|UMD3.1|GK000010.2	5214989	G	T	21	6	0.777778	0.222222
gnl|UMD3.1|GK000010.2	5215009	G	C	29	11	0.725	0.275
gnl|UMD3.1|GK000010.2	5215229	T	C	4	27	0.129032	0.870968
gnl|UMD3.1|GK000010.2	5216232	T	G	23	7	0.766667	0.233333
gnl|UMD3.1|GK000010.2	5218375	N	A	0	5	0	1
gnl|UMD3.1|GK000010.2	5219424	A	G	0	3	0	1
gnl|UMD3.1|GK000010.2	5220836	G	T	0	2	0	1
gnl|UMD3.1|GK000010.2	5221070	A	C	2	2	0.5	0.5
gnl|UMD3.1|GK000010.2	5221082	T	C	0	2	0	1
gnl|UMD3.1|GK000010.2	5221087	T	C	0	2	0	1
gnl|UMD3.1|GK000010.2	5225606	C	G	0	4	0	1
gnl|UMD3.1|GK000010.2	5225608	T	A	0	4	0	1
gnl|UMD3.1|GK000010.2	5225648	T	G	0	3	0	1
gnl|UMD3.1|GK000010.2	5226443	T	C	0	2	0	1
gnl|UMD3.1|GK000010.2	5226444	T	C	0	2	0	1
gnl|UMD3.1|GK000010.2	5227372	G	A	4	2	0.666667	0.333333
gnl|UMD3.1|GK000010.2	5227813	C	A	0	2	0	1
gnl|UMD3.1|GK000010.2	5230990	A	G	4	2	0.666667	0.333333
gnl|UMD3.1|GK000010.2	5234483	T	C	0	1	0	1
gnl|UMD3.1|GK000010.2	5234906	T	C	0	2	0	1
gnl|UMD3.1|GK000010.2	5234927	T	C	0	2	0	1
gnl|UMD3.1|GK000010.2	5237523	A	G	0	3	0	1
gnl|UMD3.1|GK000010.2	5249920	G	C	0	2	0	1
gnl|UMD3.1|GK000010.2	5258307	G	T	0	2	0	1
gnl|UMD3.1|GK000010.2	5262290	A	C	2	2	0.5	0.5
gnl|UMD3.1|GK000010.2	5265137	C	G	1	3	0.25	0.75
gnl|UMD3.1|GK000010.2	5266660	G	T	0	2	0	1
gnl|UMD3.1|GK000010.2	5266662	G	T	0	3	0	1
gnl|UMD3.1|GK000010.2	5267188	T	C	0	2	0	1
gnl|UMD3.1|GK000010.2	5275734	C	T	0	2	0	1
gnl|UMD3.1|GK000010.2	5277632	T	A	0	2	0	1
gnl|UMD3.1|GK000010.2	5285395	A	C	2	2	0.5	0.5
gnl|UMD3.1|GK000010.2	5286362	G	A	0	5	0	1
gnl|UMD3.1|GK000010.2	5286998	T	C	0	1	0	1
gnl|UMD3.1|GK000010.2	5287019	T	C	0	2	0	1
gnl|UMD3.1|GK000010.2	5287546	G	A	3	2	0.6	0.4
gnl|UMD3.1|GK000010.2	5289749	C	A	0	3	0	1
gnl|UMD3.1|GK000010.2	5290063	T	C	1	3	0.25	0.75
gnl|UMD3.1|GK000010.2	5292236	A	C	0	3	0	1
gnl|UMD3.1|GK000010.2	5292616	C	T	0	2	0	1
gnl|UMD3.1|GK000010.2	5294007	T	G	1	1	0.5	0.5
gnl|UMD3.1|GK000010.2	5294200	G	A	0	4	0	1
gnl|UMD3.1|GK000010.2	5294259	G	A	1	3	0.25	0.75
gnl|UMD3.1|GK000010.2	5295718	G	C	6	2	0.75	0.25
gnl|UMD3.1|GK000010.2	5296005	G	A	2	3	0.4	0.6
gnl|UMD3.1|GK000010.2	5296320	C	T	3	3	0.5	0.5
gnl|UMD3.1|GK000010.2	5296481	G	A	0	4	0	1
gnl|UMD3.1|GK000010.2	5296958	T	G	0	5	0	1
gnl|UMD3.1|GK000010.2	5296987	T	C	3	2	0.6	0.4
gnl|UMD3.1|GK000010.2	5296992	T	C	4	2	0.666667	0.333333
gnl|UMD3.1|GK000010.2	5299326	C	T	0	2	0	1
gnl|UMD3.1|GK000010.2	5299333	G	C	0	2	0	1
gnl|UMD3.1|GK000010.2	5410977	G	A	0	2	0	1
gnl|UMD3.1|GK000010.2	5410996	G	A	0	2	0	1
gnl|UMD3.1|GK000010.2	5417745	G	A	0	2	0	1
gnl|UMD3.1|GK000010.2	5418100	T	C	0	2	0	1
gnl|UMD3.1|GK000010.2	5551316	G	A	11	5	0.6875	0.3125
gnl|UMD3.1|GK000010.2	5551475	A	G	14	19	0.424242	0.575758
gnl|UMD3.1|GK000010.2	5551542	C	T	17	29	0.369565	0.630435
gnl|UMD3.1|GK000010.2	5552522	G	T	55	12	0.820896	0.179104
gnl|UMD3.1|GK000010.2	5552596	A	T	18	19	0.486486	0.513514
gnl|UMD3.1|GK000010.2	5555581	C	T	0	2	0	1
gnl|UMD3.1|GK000010.2	5555603	C	G	0	2	0	1
gnl|UMD3.1|GK000010.2	5557505	C	T	1	2	0.333333	0.666667
gnl|UMD3.1|GK000010.2	5558051	T	A	0	2	0	1
gnl|UMD3.1|GK000010.2	5558651	A	G	2	4	0.333333	0.666667
gnl|UMD3.1|GK000010.2	5558713	C	T	1	6	0.142857	0.857143
gnl|UMD3.1|GK000010.2	5558719	G	A	1	7	0.125	0.875
gnl|UMD3.1|GK000010.2	5558742	T	C	1	8	0.111111	0.888889
gnl|UMD3.1|GK000010.2	5558787	A	C	0	10	0	1
gnl|UMD3.1|GK000010.2	5558794	C	T	0	10	0	1
gnl|UMD3.1|GK000010.2	5558801	C	A	0	11	0	1
gnl|UMD3.1|GK000010.2	5558833	G	T	0	7	0	1
gnl|UMD3.1|GK000010.2	5558909	C	T	0	6	0	1
gnl|UMD3.1|GK000010.2	5558955	C	T	0	5	0	1
gnl|UMD3.1|GK000010.2	5558990	G	A	0	4	0	1
gnl|UMD3.1|GK000010.2	5558994	G	A	0	4	0	1
gnl|UMD3.1|GK000010.2	5558998	A	G	0	4	0	1
gnl|UMD3.1|GK000010.2	5559037	G	T	0	3	0	1
gnl|UMD3.1|GK000010.2	5559298	A	G	3	4	0.428571	0.571429
gnl|UMD3.1|GK000010.2	5559534	T	C	1	3	0.25	0.75
gnl|UMD3.1|GK000010.2	5559547	G	A	4	6	0.4	0.6
gnl|UMD3.1|GK000010.2	5559586	A	C	3	6	0.333333	0.666667
gnl|UMD3.1|GK000010.2	5559609	C	T	2	4	0.333333	0.666667
gnl|UMD3.1|GK000010.2	5559627	A	C	3	3	0.5	0.5
gnl|UMD3.1|GK000010.2	5559664	G	C	3	3	0.5	0.5
gnl|UMD3.1|GK000010.2	5559717	T	G	2	2	0.5	0.5
gnl|UMD3.1|GK000010.2	5560768	C	T	0	3	0	1
gnl|UMD3.1|GK000010.2	5561145	C	T	2	5	0.285714	0.714286
gnl|UMD3.1|GK000010.2	5561744	C	T	0	3	0	1
gnl|UMD3.1|GK000010.2	5561826	T	C	1	2	0.333333	0.666667
gnl|UMD3.1|GK000010.2	5562043	A	G	1	2	0.333333	0.666667
gnl|UMD3.1|GK000010.2	5562075	A	G	2	3	0.4	0.6
gnl|UMD3.1|GK000010.2	5562082	G	A	3	3	0.5	0.5
gnl|UMD3.1|GK000010.2	5562213	A	T	2	2	0.5	0.5
gnl|UMD3.1|GK000010.2	5562264	T	A	0	5	0	1
gnl|UMD3.1|GK000010.2	5562304	G	A	0	6	0	1
gnl|UMD3.1|GK000010.2	5562409	G	T	0	4	0	1
gnl|UMD3.1|GK000010.2	5562441	A	T	0	3	0	1
gnl|UMD3.1|GK000010.2	5562497	T	C	0	3	0	1
gnl|UMD3.1|GK000010.2	5562602	T	A	1	4	0.2	0.8
gnl|UMD3.1|GK000010.2	5562616	T	C	1	4	0.2	0.8
gnl|UMD3.1|GK000010.2	5562663	C	T	1	4	0.2	0.8
gnl|UMD3.1|GK000010.2	5567414	G	T	1	2	0.333333	0.666667
gnl|UMD3.1|GK000010.2	5568268	C	T	0	2	0	1
gnl|UMD3.1|GK000010.2	5568716	C	T	0	4	0	1
gnl|UMD3.1|GK000010.2	5578212	A	G	2	2	0.5	0.5
gnl|UMD3.1|GK000010.2	5580373	T	A	0	2	0	1
gnl|UMD3.1|GK000010.2	5582160	G	A	0	2	0	1
gnl|UMD3.1|GK000010.2	5584145	C	A	0	2	0	1
gnl|UMD3.1|GK000010.2	5584791	G	C	0	3	0	1
gnl|UMD3.1|GK000010.2	5591378	G	C	2	2	0.5	0.5
gnl|UMD3.1|GK000010.2	5592241	A	C	0	5	0	1
gnl|UMD3.1|GK000010.2	5592428	A	G	0	2	0	1
gnl|UMD3.1|GK000010.2	5594991	A	G	0	2	0	1
gnl|UMD3.1|GK000010.2	5596299	A	G	2	3	0.4	0.6
gnl|UMD3.1|GK000010.2	5596328	G	A	11	2	0.846154	0.153846
gnl|UMD3.1|GK000010.2	5600142	A	G	0	2	0	1
gnl|UMD3.1|GK000010.2	5600797	C	G	0	2	0	1
gnl|UMD3.1|GK000010.2	5600969	C	T	0	2	0	1
gnl|UMD3.1|GK000010.2	5603284	A	G	0	2	0	1
gnl|UMD3.1|GK000010.2	5603349	G	A	0	4	0	1
gnl|UMD3.1|GK000010.2	5606361	G	C	0	2	0	1
gnl|UMD3.1|GK000010.2	5606378	C	T	0	2	0	1
gnl|UMD3.1|GK000010.2	5606398	T	C	0	2	0	1
gnl|UMD3.1|GK000010.2	6181787	C	A	0	2	0	1
gnl|UMD3.1|GK000010.2	6181790	C	A	0	2	0	1
gnl|UMD3.1|GK000010.2	6181796	T	G	0	4	0	1
gnl|UMD3.1|GK000010.2	6181803	A	G	0	4	0	1
gnl|UMD3.1|GK000010.2	6181822	C	A	0	6	0	1
gnl|UMD3.1|GK000010.2	6181831	C	A	0	8	0	1
gnl|UMD3.1|GK000010.2	6181861	G	A	0	8	0	1
gnl|UMD3.1|GK000010.2	6181877	C	A	0	8	0	1
gnl|UMD3.1|GK000010.2	6181893	T	C	0	6	0	1
gnl|UMD3.1|GK000010.2	6181920	C	T	0	3	0	1
gnl|UMD3.1|GK000010.2	6181926	A	G	0	2	0	1
gnl|UMD3.1|GK000010.2	6431027	C	A	9	4	0.692308	0.307692
gnl|UMD3.1|GK000010.2	6431928	T	C	0	1	0	1
gnl|UMD3.1|GK000010.2	6431952	C	G	0	2	0	1
gnl|UMD3.1|GK000010.2	6446620	T	C	0	2	0	1
gnl|UMD3.1|GK000010.2	6446657	C	T	0	2	0	1
gnl|UMD3.1|GK000010.2	6446671	C	A	0	2	0	1
gnl|UMD3.1|GK000010.2	6447934	T	A	2	2	0.5	0.5
gnl|UMD3.1|GK000010.2	6448146	T	C	1	2	0.333333	0.666667
gnl|UMD3.1|GK000010.2	6453669	T	C	0	2	0	1
gnl|UMD3.1|GK000010.2	6488534	T	A	0	2	0	1
gnl|UMD3.1|GK000010.2	6531699	C	T	2	2	0.5	0.5
gnl|UMD3.1|GK000010.2	6559724	T	C	0	2	0	1
gnl|UMD3.1|GK000010.2	6559731	T	C	0	2	0	1
gnl|UMD3.1|GK000010.2	6559733	T	C	0	2	0	1
gnl|UMD3.1|GK000010.2	6559752	T	C	0	2	0	1
gnl|UMD3.1|GK000010.2	6559757	T	C	0	2	0	1
gnl|UMD3.1|GK000010.2	6559763	T	C	0	2	0	1
gnl|UMD3.1|GK000010.2	6559764	T	C	0	2	0	1
gnl|UMD3.1|GK000010.2	6559799	T	C	0	2	0	1
gnl|UMD3.1|GK000010.2	6559814	T	C	0	2	0	1
gnl|UMD3.1|GK000010.2	6603520	A	G	0	2	0	1
gnl|UMD3.1|GK000010.2	6703517	T	A	11	2	0.846154	0.153846
gnl|UMD3.1|GK000010.2	6703636	T	G	0	2	0	1
gnl|UMD3.1|GK000010.2	6704178	A	T	1	2	0.333333	0.666667
gnl|UMD3.1|GK000010.2	6705618	G	A	0	6	0	1
gnl|UMD3.1|GK000010.2	6707293	G	A	1	5	0.166667	0.833333
gnl|UMD3.1|GK000010.2	6709361	T	C	0	4	0	1
gnl|UMD3.1|GK000010.2	6710113	G	A	6	2	0.75	0.25
gnl|UMD3.1|GK000010.2	6710256	T	A	4	2	0.666667	0.333333
gnl|UMD3.1|GK000010.2	6713018	T	G	10	9	0.526316	0.473684
gnl|UMD3.1|GK000010.2	6715813	A	G	0	2	0	1
gnl|UMD3.1|GK000010.2	6716773	C	A	0	1	0	1
gnl|UMD3.1|GK000010.2	6720926	G	A	0	2	0	1
gnl|UMD3.1|GK000010.2	6721748	T	C	0	10	0	1
gnl|UMD3.1|GK000010.2	6723094	G	C	53	74	0.417323	0.582677
gnl|UMD3.1|GK000010.2	6724516	C	T	0	62	0	1
gnl|UMD3.1|GK000010.2	6725388	G	A	0	9	0	1
gnl|UMD3.1|GK000010.2	6725652	T	G	3	6	0.333333	0.666667
gnl|UMD3.1|GK000010.2	6725690	A	G	2	5	0.285714	0.714286
gnl|UMD3.1|GK000010.2	6725875	G	A	0	6	0	1
gnl|UMD3.1|GK000010.2	6726054	G	A	9	9	0.5	0.5
gnl|UMD3.1|GK000010.2	6726135	G	A	12	3	0.8	0.2
gnl|UMD3.1|GK000010.2	6726178	T	G	10	5	0.666667	0.333333
gnl|UMD3.1|GK000010.2	6726749	G	A	3	2	0.6	0.4
gnl|UMD3.1|GK000010.2	6740143	T	A	0	2	0	1
gnl|UMD3.1|GK000010.2	6740834	C	G	0	2	0	1
gnl|UMD3.1|GK000010.2	6747481	T	A	0	2	0	1
gnl|UMD3.1|GK000010.2	6751895	G	A	0	2	0	1
gnl|UMD3.1|GK000010.2	6752110	T	C	0	2	0	1
gnl|UMD3.1|GK000010.2	6752866	C	T	0	4	0	1
gnl|UMD3.1|GK000010.2	6753364	C	G	0	4	0	1
gnl|UMD3.1|GK000010.2	6754617	C	T	0	2	0	1
gnl|UMD3.1|GK000010.2	6755657	A	G	0	2	0	1
gnl|UMD3.1|GK000010.2	6757458	T	G	0	2	0	1
gnl|UMD3.1|GK000010.2	6761530	C	T	1	2	0.333333	0.666667
gnl|UMD3.1|GK000010.2	6763672	A	G	0	2	0	1
gnl|UMD3.1|GK000010.2	6764421	A	G	0	2	0	1
gnl|UMD3.1|GK000010.2	6766962	A	G	0	4	0	1
gnl|UMD3.1|GK000010.2	6777017	A	C	0	3	0	1
gnl|UMD3.1|GK000010.2	6782073	C	T	0	2	0	1
gnl|UMD3.1|GK000010.2	6782403	T	C	0	2	0	1
gnl|UMD3.1|GK000010.2	6782404	T	C	0	2	0	1
gnl|UMD3.1|GK000010.2	6785768	T	C	3	2	0.6	0.4
gnl|UMD3.1|GK000010.2	6785835	T	C	3	6	0.333333	0.666667
gnl|UMD3.1|GK000010.2	6785837	T	C	3	5	0.375	0.625
gnl|UMD3.1|GK000010.2	6785903	A	G	11	6	0.647059	0.352941
gnl|UMD3.1|GK000010.2	6786042	G	T	4	2	0.666667	0.333333
gnl|UMD3.1|GK000010.2	6786102	C	A	0	5	0	1
gnl|UMD3.1|GK000010.2	6786893	G	T	0	3	0	1
gnl|UMD3.1|GK000010.2	6786952	G	A	0	3	0	1
gnl|UMD3.1|GK000010.2	6787011	G	T	0	3	0	1
gnl|UMD3.1|GK000010.2	6787040	G	A	0	3	0	1
gnl|UMD3.1|GK000010.2	6787917	T	A	11	2	0.846154	0.153846
gnl|UMD3.1|GK000010.2	6788047	T	C	1	2	0.333333	0.666667
gnl|UMD3.1|GK000010.2	6788094	T	C	4	6	0.4	0.6
gnl|UMD3.1|GK000010.2	6788115	G	A	8	2	0.8	0.2
gnl|UMD3.1|GK000010.2	6789186	A	G	0	3	0	1
gnl|UMD3.1|GK000010.2	6790818	G	T	14	4	0.777778	0.222222
gnl|UMD3.1|GK000010.2	6794381	G	T	0	2	0	1
gnl|UMD3.1|GK000010.2	6799367	C	G	0	2	0	1
gnl|UMD3.1|GK000010.2	6804303	T	C	0	1	0	1
gnl|UMD3.1|GK000010.2	6804346	A	T	1	2	0.333333	0.666667
gnl|UMD3.1|GK000010.2	6806346	T	C	3	2	0.6	0.4
gnl|UMD3.1|GK000010.2	6806961	T	C	0	9	0	1
gnl|UMD3.1|GK000010.2	6807701	A	T	3	3	0.5	0.5
gnl|UMD3.1|GK000010.2	6807733	G	T	4	2	0.666667	0.333333
gnl|UMD3.1|GK000010.2	6809481	T	A	1	2	0.333333	0.666667
gnl|UMD3.1|GK000010.2	6809581	G	A	0	2	0	1
gnl|UMD3.1|GK000010.2	6816083	T	A	5	6	0.454545	0.545455
gnl|UMD3.1|GK000010.2	6820656	A	T	0	2	0	1
gnl|UMD3.1|GK000010.2	6821735	T	C	8	8	0.5	0.5
gnl|UMD3.1|GK000010.2	6821743	T	C	8	6	0.571429	0.428571
gnl|UMD3.1|GK000010.2	6824483	T	C	0	3	0	1
gnl|UMD3.1|GK000010.2	6825596	A	T	0	2	0	1
gnl|UMD3.1|GK000010.2	6826685	C	T	0	3	0	1
gnl|UMD3.1|GK000010.2	6830323	G	T	0	2	0	1
gnl|UMD3.1|GK000010.2	6835101	G	A	1	4	0.2	0.8
gnl|UMD3.1|GK000010.2	6835165	T	A	1	2	0.333333	0.666667
gnl|UMD3.1|GK000010.2	6836820	T	C	0	2	0	1
gnl|UMD3.1|GK000010.2	6845541	T	C	1	2	0.333333	0.666667
gnl|UMD3.1|GK000010.2	6853145	C	A	8	11	0.421053	0.578947
gnl|UMD3.1|GK000010.2	6853252	A	G	8	6	0.571429	0.428571
gnl|UMD3.1|GK000010.2	6853383	N	T	0	10	0	1
gnl|UMD3.1|GK000010.2	6856507	G	A	0	2	0	1
gnl|UMD3.1|GK000010.2	6859363	A	G	0	3	0	1
gnl|UMD3.1|GK000010.2	6861073	C	T	0	2	0	1
gnl|UMD3.1|GK000010.2	6862457	C	T	1	2	0.333333	0.666667
gnl|UMD3.1|GK000010.2	6862535	T	C	0	6	0	1
gnl|UMD3.1|GK000010.2	6864988	G	T	0	2	0	1
gnl|UMD3.1|GK000010.2	6865162	G	A	0	3	0	1
gnl|UMD3.1|GK000010.2	6868539	C	A	0	5	0	1
gnl|UMD3.1|GK000010.2	6869696	C	T	0	2	0	1
gnl|UMD3.1|GK000010.2	6871180	A	G	0	3	0	1
gnl|UMD3.1|GK000010.2	6871577	A	G	0	2	0	1
gnl|UMD3.1|GK000010.2	6871641	C	T	0	4	0	1
gnl|UMD3.1|GK000010.2	6871646	A	G	0	4	0	1
gnl|UMD3.1|GK000010.2	6871690	C	A	0	4	0	1
gnl|UMD3.1|GK000010.2	6871740	A	G	0	4	0	1
gnl|UMD3.1|GK000010.2	6871785	G	C	0	4	0	1
gnl|UMD3.1|GK000010.2	6871795	T	C	0	4	0	1
gnl|UMD3.1|GK000010.2	6871903	A	G	0	3	0	1
gnl|UMD3.1|GK000010.2	6872044	G	A	0	4	0	1
gnl|UMD3.1|GK000010.2	6872054	G	A	1	3	0.25	0.75
gnl|UMD3.1|GK000010.2	6872063	C	T	0	4	0	1
gnl|UMD3.1|GK000010.2	6872756	G	A	0	3	0	1
gnl|UMD3.1|GK000010.2	6872832	A	G	0	3	0	1
gnl|UMD3.1|GK000010.2	6874089	C	T	0	3	0	1
gnl|UMD3.1|GK000010.2	6874160	C	T	0	2	0	1
gnl|UMD3.1|GK000010.2	6874206	G	A	0	3	0	1
gnl|UMD3.1|GK000010.2	6874361	T	G	0	2	0	1
gnl|UMD3.1|GK000010.2	6874398	A	G	0	3	0	1
gnl|UMD3.1|GK000010.2	6874439	A	T	0	2	0	1
gnl|UMD3.1|GK000010.2	6874854	G	A	0	4	0	1
gnl|UMD3.1|GK000010.2	6874914	T	A	0	4	0	1
gnl|UMD3.1|GK000010.2	6874925	T	A	0	2	0	1
gnl|UMD3.1|GK000010.2	6874970	C	T	0	2	0	1
gnl|UMD3.1|GK000010.2	6875247	A	G	0	3	0	1
gnl|UMD3.1|GK000010.2	6875304	C	T	0	2	0	1
gnl|UMD3.1|GK000010.2	6875332	T	C	0	2	0	1
gnl|UMD3.1|GK000010.2	6875496	G	A	0	4	0	1
gnl|UMD3.1|GK000010.2	6876582	T	C	1	2	0.333333	0.666667
gnl|UMD3.1|GK000010.2	6876745	C	A	0	2	0	1
gnl|UMD3.1|GK000010.2	6878391	G	A	0	2	0	1
gnl|UMD3.1|GK000010.2	6878571	A	T	0	4	0	1
gnl|UMD3.1|GK000010.2	6878592	T	C	0	3	0	1
gnl|UMD3.1|GK000010.2	6879860	T	C	0	2	0	1
gnl|UMD3.1|GK000010.2	6879908	G	A	0	2	0	1
gnl|UMD3.1|GK000010.2	6879913	A	G	0	2	0	1
gnl|UMD3.1|GK000010.2	6881304	A	T	0	2	0	1
gnl|UMD3.1|GK000010.2	6881358	G	C	0	2	0	1
gnl|UMD3.1|GK000010.2	6881508	C	T	0	4	0	1
gnl|UMD3.1|GK000010.2	6881895	A	G	0	3	0	1
gnl|UMD3.1|GK000010.2	6881960	G	A	0	4	0	1
gnl|UMD3.1|GK000010.2	6883784	G	T	0	5	0	1
gnl|UMD3.1|GK000010.2	6885874	T	C	1	2	0.333333	0.666667
gnl|UMD3.1|GK000010.2	6886395	A	G	0	2	0	1
gnl|UMD3.1|GK000010.2	6887714	G	A	0	2	0	1
gnl|UMD3.1|GK000010.2	6889077	G	T	0	2	0	1
gnl|UMD3.1|GK000010.2	6890770	G	A	0	4	0	1
gnl|UMD3.1|GK000010.2	6890825	G	A	0	2	0	1
gnl|UMD3.1|GK000010.2	6893415	T	C	0	3	0	1
gnl|UMD3.1|GK000010.2	6894025	G	C	0	3	0	1
gnl|UMD3.1|GK000010.2	6894131	G	A	0	2	0	1
gnl|UMD3.1|GK000010.2	6894134	A	T	0	2	0	1
gnl|UMD3.1|GK000010.2	6894256	G	T	0	3	0	1
gnl|UMD3.1|GK000010.2	6894278	T	C	0	3	0	1
gnl|UMD3.1|GK000010.2	6894295	C	T	0	2	0	1
gnl|UMD3.1|GK000010.2	6895024	C	T	0	4	0	1
gnl|UMD3.1|GK000010.2	6895241	G	T	0	4	0	1
gnl|UMD3.1|GK000010.2	6895245	A	G	1	3	0.25	0.75
gnl|UMD3.1|GK000010.2	6895337	T	C	0	5	0	1
gnl|UMD3.1|GK000010.2	6895877	T	C	0	2	0	1
gnl|UMD3.1|GK000010.2	6895902	T	G	0	2	0	1
gnl|UMD3.1|GK000010.2	6895981	A	G	0	4	0	1
gnl|UMD3.1|GK000010.2	6896053	C	T	5	2	0.714286	0.285714
gnl|UMD3.1|GK000010.2	6896090	C	T	0	7	0	1
gnl|UMD3.1|GK000010.2	6896149	A	G	0	2	0	1
gnl|UMD3.1|GK000010.2	6896328	A	G	0	3	0	1
gnl|UMD3.1|GK000010.2	6896372	G	A	0	3	0	1
gnl|UMD3.1|GK000010.2	6896391	T	C	0	3	0	1
gnl|UMD3.1|GK000010.2	6896885	C	T	0	2	0	1
gnl|UMD3.1|GK000010.2	6897487	G	A	0	2	0	1
gnl|UMD3.1|GK000010.2	6897817	A	G	0	2	0	1
gnl|UMD3.1|GK000010.2	6898106	C	G	0	2	0	1
gnl|UMD3.1|GK000010.2	6898880	G	A	0	2	0	1
gnl|UMD3.1|GK000010.2	6899346	G	A	0	7	0	1
gnl|UMD3.1|GK000010.2	6900298	A	G	0	5	0	1
gnl|UMD3.1|GK000010.2	6900404	C	T	5	3	0.625	0.375
gnl|UMD3.1|GK000010.2	6900435	A	T	2	2	0.5	0.5
gnl|UMD3.1|GK000010.2	6900521	A	G	0	3	0	1
gnl|UMD3.1|GK000010.2	6900707	C	T	0	2	0	1
gnl|UMD3.1|GK000010.2	6900783	A	G	0	4	0	1
gnl|UMD3.1|GK000010.2	6900975	A	G	0	3	0	1
gnl|UMD3.1|GK000010.2	6901227	A	G	0	5	0	1
gnl|UMD3.1|GK000010.2	6901368	C	T	0	6	0	1
gnl|UMD3.1|GK000010.2	6901865	T	C	0	2	0	1
gnl|UMD3.1|GK000010.2	6901895	C	A	0	2	0	1
gnl|UMD3.1|GK000010.2	6901906	A	G	0	2	0	1
gnl|UMD3.1|GK000010.2	6902236	A	C	1	2	0.333333	0.666667
gnl|UMD3.1|GK000010.2	6902822	T	C	0	3	0	1
gnl|UMD3.1|GK000010.2	6902954	G	A	0	3	0	1
gnl|UMD3.1|GK000010.2	6903025	G	A	0	4	0	1
gnl|UMD3.1|GK000010.2	6903335	G	A	0	4	0	1
gnl|UMD3.1|GK000010.2	6903474	T	C	0	2	0	1
gnl|UMD3.1|GK000010.2	6904409	T	C	0	3	0	1
gnl|UMD3.1|GK000010.2	6909227	C	T	0	2	0	1
gnl|UMD3.1|GK000010.2	6909428	G	T	0	2	0	1
gnl|UMD3.1|GK000010.2	6910180	C	T	0	2	0	1
gnl|UMD3.1|GK000010.2	6911452	T	C	0	2	0	1
gnl|UMD3.1|GK000010.2	6911516	T	C	0	2	0	1
gnl|UMD3.1|GK000010.2	6911542	G	T	0	2	0	1
gnl|UMD3.1|GK000010.2	6914097	C	T	1	2	0.333333	0.666667
gnl|UMD3.1|GK000010.2	6915355	G	A	0	3	0	1
gnl|UMD3.1|GK000010.2	6915528	C	T	0	2	0	1
gnl|UMD3.1|GK000010.2	6915662	T	C	0	3	0	1
gnl|UMD3.1|GK000010.2	6916902	G	A	0	3	0	1
gnl|UMD3.1|GK000010.2	6917343	C	A	0	2	0	1
gnl|UMD3.1|GK000010.2	6917703	T	C	0	4	0	1
gnl|UMD3.1|GK000010.2	6917787	T	C	0	2	0	1
gnl|UMD3.1|GK000010.2	6917887	G	T	0	4	0	1
gnl|UMD3.1|GK000010.2	6917909	G	C	0	7	0	1
gnl|UMD3.1|GK000010.2	6918202	T	C	0	2	0	1
gnl|UMD3.1|GK000010.2	6918332	T	C	0	2	0	1
gnl|UMD3.1|GK000010.2	6918559	C	T	0	2	0	1
gnl|UMD3.1|GK000010.2	6918607	G	A	0	4	0	1
gnl|UMD3.1|GK000010.2	6919081	A	C	0	4	0	1
gnl|UMD3.1|GK000010.2	6919140	A	G	0	3	0	1
gnl|UMD3.1|GK000010.2	6919233	G	T	0	3	0	1
gnl|UMD3.1|GK000010.2	6919343	G	A	1	3	0.25	0.75
gnl|UMD3.1|GK000010.2	6919354	G	A	4	2	0.666667	0.333333
gnl|UMD3.1|GK000010.2	6919381	C	A	0	4	0	1
gnl|UMD3.1|GK000010.2	6919908	C	T	0	2	0	1
gnl|UMD3.1|GK000010.2	6919912	A	T	0	2	0	1
gnl|UMD3.1|GK000010.2	6920993	N	C	0	2	0	1
gnl|UMD3.1|GK000010.2	6920994	N	A	0	4	0	1
gnl|UMD3.1|GK000010.2	6922308	C	T	0	4	0	1
gnl|UMD3.1|GK000010.2	6923617	A	G	0	6	0	1
gnl|UMD3.1|GK000010.2	6924285	T	C	4	2	0.666667	0.333333
gnl|UMD3.1|GK000010.2	6926031	A	G	0	2	0	1
gnl|UMD3.1|GK000010.2	6927348	A	G	0	3	0	1
gnl|UMD3.1|GK000010.2	6931858	C	T	0	17	0	1
gnl|UMD3.1|GK000010.2	6932130	T	A	0	13	0	1
gnl|UMD3.1|GK000010.2	6933177	T	C	0	13	0	1
gnl|UMD3.1|GK000010.2	6937082	C	T	0	2	0	1
gnl|UMD3.1|GK000010.2	7008042	T	C	0	2	0	1
gnl|UMD3.1|GK000010.2	7008730	C	A	0	2	0	1
gnl|UMD3.1|GK000010.2	7008899	A	G	0	2	0	1
gnl|UMD3.1|GK000010.2	7014475	G	A	0	6	0	1
gnl|UMD3.1|GK000010.2	7014508	C	T	0	5	0	1
gnl|UMD3.1|GK000010.2	7014520	C	T	0	5	0	1
gnl|UMD3.1|GK000010.2	7014726	A	T	0	1	0	1
gnl|UMD3.1|GK000010.2	7014822	T	C	0	2	0	1
gnl|UMD3.1|GK000010.2	7014888	A	G	0	2	0	1
gnl|UMD3.1|GK000010.2	7016321	T	A	0	2	0	1
gnl|UMD3.1|GK000010.2	7016936	C	T	0	6	0	1
gnl|UMD3.1|GK000010.2	7017011	T	C	0	4	0	1
gnl|UMD3.1|GK000010.2	7017146	C	A	0	7	0	1
gnl|UMD3.1|GK000010.2	7017171	A	C	1	3	0.25	0.75
gnl|UMD3.1|GK000010.2	7018449	C	T	0	2	0	1
gnl|UMD3.1|GK000010.2	7019244	G	T	0	2	0	1
gnl|UMD3.1|GK000010.2	7019371	G	C	0	3	0	1
gnl|UMD3.1|GK000010.2	7019384	C	A	0	2	0	1
gnl|UMD3.1|GK000010.2	7020127	G	A	0	1	0	1
gnl|UMD3.1|GK000010.2	7020189	T	C	0	2	0	1
gnl|UMD3.1|GK000010.2	7020195	A	G	0	2	0	1
gnl|UMD3.1|GK000010.2	7020788	C	T	0	3	0	1
gnl|UMD3.1|GK000010.2	7021109	G	A	10	3	0.769231	0.230769
gnl|UMD3.1|GK000010.2	7021119	A	G	0	14	0	1
gnl|UMD3.1|GK000010.2	7022098	T	C	0	2	0	1
gnl|UMD3.1|GK000010.2	7022159	C	T	0	2	0	1
gnl|UMD3.1|GK000010.2	7022840	A	G	0	2	0	1
gnl|UMD3.1|GK000010.2	7023134	G	C	0	2	0	1
gnl|UMD3.1|GK000010.2	7023465	C	A	0	2	0	1
gnl|UMD3.1|GK000010.2	7023491	C	T	0	2	0	1
gnl|UMD3.1|GK000010.2	7024350	T	C	0	2	0	1
gnl|UMD3.1|GK000010.2	7024448	C	T	0	2	0	1
gnl|UMD3.1|GK000010.2	7025534	G	A	0	2	0	1
gnl|UMD3.1|GK000010.2	7025853	A	T	0	2	0	1
gnl|UMD3.1|GK000010.2	7025901	C	T	0	7	0	1
gnl|UMD3.1|GK000010.2	7025922	A	G	0	6	0	1
gnl|UMD3.1|GK000010.2	7028224	T	C	0	2	0	1
gnl|UMD3.1|GK000010.2	7029460	G	T	0	3	0	1
gnl|UMD3.1|GK000010.2	7030951	T	C	8	3	0.727273	0.272727
gnl|UMD3.1|GK000010.2	7032566	A	T	0	8	0	1
gnl|UMD3.1|GK000010.2	7036232	G	A	3	2	0.6	0.4
gnl|UMD3.1|GK000010.2	7036271	T	C	1	3	0.25	0.75
gnl|UMD3.1|GK000010.2	7036694	G	A	3	2	0.6	0.4
gnl|UMD3.1|GK000010.2	7038250	C	T	2	2	0.5	0.5
gnl|UMD3.1|GK000010.2	7038608	C	T	0	2	0	1
gnl|UMD3.1|GK000010.2	7039454	G	T	0	2	0	1
gnl|UMD3.1|GK000010.2	7041024	A	G	0	4	0	1
gnl|UMD3.1|GK000010.2	7041070	G	T	0	2	0	1
gnl|UMD3.1|GK000010.2	7324408	C	T	0	1	0	1
gnl|UMD3.1|GK000010.2	7342774	T	A	0	2	0	1
gnl|UMD3.1|GK000010.2	7342814	T	C	0	4	0	1
gnl|UMD3.1|GK000010.2	7342829	G	T	0	2	0	1
gnl|UMD3.1|GK000010.2	7342849	C	T	0	2	0	1
gnl|UMD3.1|GK000010.2	7342855	A	T	0	1	0	1
gnl|UMD3.1|GK000010.2	7342906	C	T	0	2	0	1
gnl|UMD3.1|GK000010.2	7361298	A	G	0	1	0	1
gnl|UMD3.1|GK000010.2	7361306	T	C	0	2	0	1
gnl|UMD3.1|GK000010.2	7361314	C	A	0	2	0	1
gnl|UMD3.1|GK000010.2	7361331	T	C	0	2	0	1
gnl|UMD3.1|GK000010.2	7361342	C	T	0	2	0	1
gnl|UMD3.1|GK000010.2	7393273	C	A	2	2	0.5	0.5
gnl|UMD3.1|GK000010.2	7396224	A	G	0	2	0	1
gnl|UMD3.1|GK000010.2	7408646	C	T	0	2	0	1
gnl|UMD3.1|GK000010.2	7413947	T	C	0	2	0	1
gnl|UMD3.1|GK000010.2	7413964	T	C	0	2	0	1
gnl|UMD3.1|GK000010.2	7439018	G	A	0	2	0	1
gnl|UMD3.1|GK000010.2	7462429	A	G	0	2	0	1
gnl|UMD3.1|GK000010.2	7462637	G	A	0	2	0	1
gnl|UMD3.1|GK000010.2	7482856	G	T	4	2	0.666667	0.333333
gnl|UMD3.1|GK000010.2	7482903	G	T	3	3	0.5	0.5
gnl|UMD3.1|GK000010.2	7503076	T	G	1	2	0.333333	0.666667
gnl|UMD3.1|GK000010.2	7503079	T	G	2	2	0.5	0.5
gnl|UMD3.1|GK000010.2	7506008	G	T	0	2	0	1
gnl|UMD3.1|GK000010.2	7506291	C	T	0	2	0	1
gnl|UMD3.1|GK000010.2	7506299	A	G	0	2	0	1
gnl|UMD3.1|GK000010.2	7506321	A	G	0	2	0	1
gnl|UMD3.1|GK000010.2	7506323	C	T	0	2	0	1
gnl|UMD3.1|GK000010.2	7506931	C	G	0	3	0	1
gnl|UMD3.1|GK000010.2	7506972	G	A	0	3	0	1
gnl|UMD3.1|GK000010.2	7506997	C	G	0	3	0	1
gnl|UMD3.1|GK000010.2	7507849	C	T	0	2	0	1
gnl|UMD3.1|GK000010.2	7508022	T	G	0	2	0	1
gnl|UMD3.1|GK000010.2	7508223	T	C	0	2	0	1
gnl|UMD3.1|GK000010.2	7508399	C	T	0	3	0	1
gnl|UMD3.1|GK000010.2	7508559	A	G	0	4	0	1
gnl|UMD3.1|GK000010.2	7508567	G	A	0	3	0	1
gnl|UMD3.1|GK000010.2	7508600	G	T	0	3	0	1
gnl|UMD3.1|GK000010.2	7509892	A	G	0	3	0	1
gnl|UMD3.1|GK000010.2	7509953	C	T	0	5	0	1
gnl|UMD3.1|GK000010.2	7510040	A	C	0	7	0	1
gnl|UMD3.1|GK000010.2	7510054	A	G	0	7	0	1
gnl|UMD3.1|GK000010.2	7510065	C	T	0	7	0	1
gnl|UMD3.1|GK000010.2	7510070	C	T	0	7	0	1
gnl|UMD3.1|GK000010.2	7510075	G	A	0	6	0	1
gnl|UMD3.1|GK000010.2	7510084	T	G	0	6	0	1
gnl|UMD3.1|GK000010.2	7510110	C	T	0	6	0	1
gnl|UMD3.1|GK000010.2	7510123	T	G	0	6	0	1
gnl|UMD3.1|GK000010.2	7510237	T	C	4	2	0.666667	0.333333
gnl|UMD3.1|GK000010.2	7510242	G	C	0	6	0	1
gnl|UMD3.1|GK000010.2	7554525	T	A	0	2	0	1
gnl|UMD3.1|GK000010.2	7558655	T	G	0	3	0	1
gnl|UMD3.1|GK000010.2	7559263	A	G	0	3	0	1
gnl|UMD3.1|GK000010.2	7566036	A	G	0	2	0	1
gnl|UMD3.1|GK000010.2	7573245	C	A	2	2	0.5	0.5
gnl|UMD3.1|GK000010.2	7581498	G	C	0	3	0	1
gnl|UMD3.1|GK000010.2	7593481	C	T	0	2	0	1
gnl|UMD3.1|GK000010.2	7602968	C	A	0	4	0	1
gnl|UMD3.1|GK000010.2	7604888	T	G	0	7	0	1
gnl|UMD3.1|GK000010.2	7604920	G	A	3	2	0.6	0.4
gnl|UMD3.1|GK000010.2	7605212	C	T	6	2	0.75	0.25
gnl|UMD3.1|GK000010.2	7605228	T	G	7	4	0.636364	0.363636
gnl|UMD3.1|GK000010.2	7605248	T	C	8	2	0.8	0.2
gnl|UMD3.1|GK000010.2	7606237	G	A	4	3	0.571429	0.428571
gnl|UMD3.1|GK000010.2	7607506	C	T	1	3	0.25	0.75
gnl|UMD3.1|GK000010.2	7607613	C	A	1	2	0.333333	0.666667
gnl|UMD3.1|GK000010.2	7608231	C	T	0	8	0	1
gnl|UMD3.1|GK000010.2	7608233	C	T	0	8	0	1
gnl|UMD3.1|GK000010.2	7609263	A	T	0	2	0	1
gnl|UMD3.1|GK000010.2	7610083	G	A	0	3	0	1
gnl|UMD3.1|GK000010.2	7611422	G	A	0	2	0	1
gnl|UMD3.1|GK000010.2	7611966	C	A	0	2	0	1
gnl|UMD3.1|GK000010.2	7618851	T	G	0	3	0	1
gnl|UMD3.1|GK000010.2	7619876	T	C	0	2	0	1
gnl|UMD3.1|GK000010.2	7620848	T	C	0	3	0	1
gnl|UMD3.1|GK000010.2	7621023	A	G	0	2	0	1
gnl|UMD3.1|GK000010.2	7621277	G	C	0	2	0	1
gnl|UMD3.1|GK000010.2	7621318	G	A	0	3	0	1
gnl|UMD3.1|GK000010.2	7621694	G	A	0	2	0	1
gnl|UMD3.1|GK000010.2	7621729	T	C	0	2	0	1
gnl|UMD3.1|GK000010.2	7621767	T	C	0	2	0	1
gnl|UMD3.1|GK000010.2	7621987	A	G	0	3	0	1
gnl|UMD3.1|GK000010.2	7621990	C	T	0	3	0	1
gnl|UMD3.1|GK000010.2	7622193	T	G	0	3	0	1
gnl|UMD3.1|GK000010.2	7622235	T	C	0	3	0	1
gnl|UMD3.1|GK000010.2	7623821	A	G	0	2	0	1
gnl|UMD3.1|GK000010.2	7623831	T	A	0	2	0	1
gnl|UMD3.1|GK000010.2	7623842	T	G	0	2	0	1
gnl|UMD3.1|GK000010.2	7628394	C	A	0	2	0	1
gnl|UMD3.1|GK000010.2	7628442	G	A	0	2	0	1
gnl|UMD3.1|GK000010.2	7628458	C	T	0	1	0	1
gnl|UMD3.1|GK000010.2	7628569	G	A	0	2	0	1
gnl|UMD3.1|GK000010.2	7628591	C	T	0	2	0	1
gnl|UMD3.1|GK000010.2	7631867	G	T	0	2	0	1
gnl|UMD3.1|GK000010.2	7648272	A	G	0	3	0	1
gnl|UMD3.1|GK000010.2	7649321	G	T	0	2	0	1
gnl|UMD3.1|GK000010.2	7649723	A	T	0	2	0	1
gnl|UMD3.1|GK000010.2	7649783	G	A	0	3	0	1
gnl|UMD3.1|GK000010.2	7650336	G	A	0	3	0	1
gnl|UMD3.1|GK000010.2	7650516	C	A	0	6	0	1
gnl|UMD3.1|GK000010.2	7650539	G	A	0	6	0	1
gnl|UMD3.1|GK000010.2	7650543	C	A	0	5	0	1
gnl|UMD3.1|GK000010.2	7650568	T	C	0	2	0	1
gnl|UMD3.1|GK000010.2	7650675	A	G	0	2	0	1
gnl|UMD3.1|GK000010.2	7652040	T	G	0	2	0	1
gnl|UMD3.1|GK000010.2	7652054	A	G	0	2	0	1
gnl|UMD3.1|GK000010.2	7652301	C	A	0	2	0	1
gnl|UMD3.1|GK000010.2	7652315	C	T	0	2	0	1
gnl|UMD3.1|GK000010.2	7652319	T	C	0	2	0	1
gnl|UMD3.1|GK000010.2	7652335	T	G	0	2	0	1
gnl|UMD3.1|GK000010.2	7652567	C	T	0	2	0	1
gnl|UMD3.1|GK000010.2	7652578	T	C	0	2	0	1
gnl|UMD3.1|GK000010.2	7652723	A	G	0	5	0	1
gnl|UMD3.1|GK000010.2	7652762	T	C	0	5	0	1
gnl|UMD3.1|GK000010.2	7652773	C	T	0	5	0	1
gnl|UMD3.1|GK000010.2	7652997	G	T	0	2	0	1
gnl|UMD3.1|GK000010.2	7653096	T	C	0	5	0	1
gnl|UMD3.1|GK000010.2	7653153	C	T	0	3	0	1
gnl|UMD3.1|GK000010.2	7653171	C	A	0	2	0	1
gnl|UMD3.1|GK000010.2	7653214	A	G	0	2	0	1
gnl|UMD3.1|GK000010.2	7653277	T	C	0	4	0	1
gnl|UMD3.1|GK000010.2	7653372	T	A	0	7	0	1
gnl|UMD3.1|GK000010.2	7653457	T	C	0	5	0	1
gnl|UMD3.1|GK000010.2	7653488	C	G	0	2	0	1
gnl|UMD3.1|GK000010.2	7654052	A	G	0	2	0	1
gnl|UMD3.1|GK000010.2	7654058	C	T	0	2	0	1
gnl|UMD3.1|GK000010.2	7654201	G	T	0	6	0	1
gnl|UMD3.1|GK000010.2	7654294	G	T	0	5	0	1
gnl|UMD3.1|GK000010.2	7654364	G	A	0	5	0	1
gnl|UMD3.1|GK000010.2	7654369	C	T	0	5	0	1
gnl|UMD3.1|GK000010.2	7654636	C	G	0	4	0	1
gnl|UMD3.1|GK000010.2	7654695	T	C	0	4	0	1
gnl|UMD3.1|GK000010.2	7654725	G	T	0	4	0	1
gnl|UMD3.1|GK000010.2	7655206	G	A	0	3	0	1
gnl|UMD3.1|GK000010.2	7655231	T	C	0	2	0	1
gnl|UMD3.1|GK000010.2	7655866	G	A	0	3	0	1
gnl|UMD3.1|GK000010.2	7655977	C	A	0	5	0	1
gnl|UMD3.1|GK000010.2	7656071	G	T	0	4	0	1
gnl|UMD3.1|GK000010.2	7656155	G	A	0	3	0	1
gnl|UMD3.1|GK000010.2	7657254	T	C	2	4	0.333333	0.666667
gnl|UMD3.1|GK000010.2	7657277	T	C	1	4	0.2	0.8
gnl|UMD3.1|GK000010.2	7658969	C	T	2	2	0.5	0.5
gnl|UMD3.1|GK000010.2	7659984	A	G	0	2	0	1
gnl|UMD3.1|GK000010.2	7664179	C	A	0	3	0	1
gnl|UMD3.1|GK000010.2	7674002	A	G	0	2	0	1
gnl|UMD3.1|GK000010.2	7674058	C	A	0	2	0	1
gnl|UMD3.1|GK000010.2	7674099	C	T	0	2	0	1
gnl|UMD3.1|GK000010.2	7674267	A	G	1	2	0.333333	0.666667
gnl|UMD3.1|GK000010.2	7675227	A	T	0	1	0	1
gnl|UMD3.1|GK000010.2	7675240	C	T	0	2	0	1
gnl|UMD3.1|GK000010.2	7682482	T	C	0	5	0	1
gnl|UMD3.1|GK000010.2	7682529	T	C	0	5	0	1
gnl|UMD3.1|GK000010.2	7682542	G	A	0	5	0	1
gnl|UMD3.1|GK000010.2	7682552	G	A	0	4	0	1
gnl|UMD3.1|GK000010.2	7682791	T	C	0	3	0	1
gnl|UMD3.1|GK000010.2	7683784	T	C	0	7	0	1
gnl|UMD3.1|GK000010.2	7683863	T	G	0	6	0	1
gnl|UMD3.1|GK000010.2	7684226	G	T	2	5	0.285714	0.714286
gnl|UMD3.1|GK000010.2	7684596	G	T	0	4	0	1
gnl|UMD3.1|GK000010.2	7688369	T	C	1	3	0.25	0.75
gnl|UMD3.1|GK000010.2	7688470	A	G	0	5	0	1
gnl|UMD3.1|GK000010.2	7688665	C	A	1	2	0.333333	0.666667
gnl|UMD3.1|GK000010.2	7696750	A	G	0	2	0	1
gnl|UMD3.1|GK000010.2	7698233	C	T	1	2	0.333333	0.666667
gnl|UMD3.1|GK000010.2	7701281	G	T	1	2	0.333333	0.666667
gnl|UMD3.1|GK000010.2	7701324	T	C	0	2	0	1
gnl|UMD3.1|GK000010.2	7707597	A	G	0	2	0	1
gnl|UMD3.1|GK000010.2	7708342	A	G	1	2	0.333333	0.666667
gnl|UMD3.1|GK000010.2	7711972	A	G	0	2	0	1
gnl|UMD3.1|GK000010.2	7735026	C	G	0	2	0	1
gnl|UMD3.1|GK000010.2	7735084	G	A	0	2	0	1
gnl|UMD3.1|GK000010.2	7741846	T	C	0	2	0	1
gnl|UMD3.1|GK000010.2	7743291	T	C	0	2	0	1
gnl|UMD3.1|GK000010.2	7744510	T	C	0	4	0	1
gnl|UMD3.1|GK000010.2	7744518	A	G	1	2	0.333333	0.666667
gnl|UMD3.1|GK000010.2	7751334	A	G	0	2	0	1
gnl|UMD3.1|GK000010.2	7754428	T	C	0	4	0	1
gnl|UMD3.1|GK000010.2	7754437	C	G	2	2	0.5	0.5
gnl|UMD3.1|GK000010.2	7758986	A	C	0	2	0	1
gnl|UMD3.1|GK000010.2	7759001	G	C	0	2	0	1
gnl|UMD3.1|GK000010.2	7759064	A	G	0	2	0	1
gnl|UMD3.1|GK000010.2	7761644	A	G	0	2	0	1
gnl|UMD3.1|GK000010.2	7761652	A	T	0	2	0	1
gnl|UMD3.1|GK000010.2	7761690	C	A	0	2	0	1
gnl|UMD3.1|GK000010.2	7761743	T	G	0	3	0	1
gnl|UMD3.1|GK000010.2	7766104	A	G	0	2	0	1
gnl|UMD3.1|GK000010.2	7771123	G	T	1	2	0.333333	0.666667
gnl|UMD3.1|GK000010.2	7772604	T	C	0	2	0	1
gnl|UMD3.1|GK000010.2	7776507	A	G	0	2	0	1
gnl|UMD3.1|GK000010.2	7777090	T	C	0	2	0	1
gnl|UMD3.1|GK000010.2	7777667	A	G	0	2	0	1
gnl|UMD3.1|GK000010.2	7777714	T	A	0	5	0	1
gnl|UMD3.1|GK000010.2	7777719	T	C	0	5	0	1
gnl|UMD3.1|GK000010.2	7777733	G	T	0	5	0	1
gnl|UMD3.1|GK000010.2	7777808	C	A	6	2	0.75	0.25
gnl|UMD3.1|GK000010.2	7777870	G	T	0	7	0	1
gnl|UMD3.1|GK000010.2	7777917	T	C	0	5	0	1
gnl|UMD3.1|GK000010.2	7777957	C	T	0	3	0	1
gnl|UMD3.1|GK000010.2	7778086	G	A	0	5	0	1
gnl|UMD3.1|GK000010.2	7778134	A	G	0	5	0	1
gnl|UMD3.1|GK000010.2	7778277	A	G	0	3	0	1
gnl|UMD3.1|GK000010.2	7778290	G	A	0	5	0	1
gnl|UMD3.1|GK000010.2	7778361	A	G	0	6	0	1
gnl|UMD3.1|GK000010.2	7778364	G	A	0	5	0	1
gnl|UMD3.1|GK000010.2	7778397	T	C	0	3	0	1
gnl|UMD3.1|GK000010.2	7778506	A	G	0	2	0	1
gnl|UMD3.1|GK000010.2	7778565	T	C	0	6	0	1
gnl|UMD3.1|GK000010.2	7778591	T	A	0	5	0	1
gnl|UMD3.1|GK000010.2	7779031	T	A	0	2	0	1
gnl|UMD3.1|GK000010.2	7779885	A	G	1	5	0.166667	0.833333
gnl|UMD3.1|GK000010.2	7786390	C	G	0	2	0	1
gnl|UMD3.1|GK000010.2	7788439	T	A	0	2	0	1
gnl|UMD3.1|GK000010.2	7790538	C	T	0	2	0	1
gnl|UMD3.1|GK000010.2	7790543	T	A	0	2	0	1
gnl|UMD3.1|GK000010.2	7794088	G	C	0	2	0	1
gnl|UMD3.1|GK000010.2	7797285	C	T	0	4	0	1
gnl|UMD3.1|GK000010.2	7797289	G	T	2	2	0.5	0.5
gnl|UMD3.1|GK000010.2	7802666	A	G	0	2	0	1
gnl|UMD3.1|GK000010.2	7803409	C	T	0	2	0	1
gnl|UMD3.1|GK000010.2	7803755	C	A	2	2	0.5	0.5
gnl|UMD3.1|GK000010.2	7803774	A	G	1	2	0.333333	0.666667
gnl|UMD3.1|GK000010.2	7805388	G	A	2	4	0.333333	0.666667
gnl|UMD3.1|GK000010.2	7805999	C	T	0	2	0	1
gnl|UMD3.1|GK000010.2	7806371	A	G	4	2	0.666667	0.333333
gnl|UMD3.1|GK000010.2	7806483	G	A	0	4	0	1
gnl|UMD3.1|GK000010.2	7808419	G	T	0	3	0	1
gnl|UMD3.1|GK000010.2	7812392	C	T	4	6	0.4	0.6
gnl|UMD3.1|GK000010.2	7812514	G	A	3	4	0.428571	0.571429
gnl|UMD3.1|GK000010.2	7812580	C	T	6	3	0.666667	0.333333
gnl|UMD3.1|GK000010.2	7812681	A	T	0	2	0	1
gnl|UMD3.1|GK000010.2	7815282	G	A	0	3	0	1
gnl|UMD3.1|GK000010.2	7816069	G	A	0	7	0	1
gnl|UMD3.1|GK000010.2	7816917	A	G	0	2	0	1
gnl|UMD3.1|GK000010.2	7816933	G	A	0	2	0	1
gnl|UMD3.1|GK000010.2	7817414	A	C	0	2	0	1
gnl|UMD3.1|GK000010.2	7817600	G	T	0	5	0	1
gnl|UMD3.1|GK000010.2	7817649	C	T	0	3	0	1
gnl|UMD3.1|GK000010.2	7817661	G	A	0	3	0	1
gnl|UMD3.1|GK000010.2	7817666	T	C	0	3	0	1
gnl|UMD3.1|GK000010.2	7817840	C	A	0	5	0	1
gnl|UMD3.1|GK000010.2	7817843	A	G	0	5	0	1
gnl|UMD3.1|GK000010.2	7817947	G	A	0	2	0	1
gnl|UMD3.1|GK000010.2	7818039	G	T	0	2	0	1
gnl|UMD3.1|GK000010.2	7818095	T	G	0	2	0	1
gnl|UMD3.1|GK000010.2	7819339	A	G	0	1	0	1
gnl|UMD3.1|GK000010.2	7819341	G	A	0	1	0	1
gnl|UMD3.1|GK000010.2	7826814	C	T	0	2	0	1
gnl|UMD3.1|GK000010.2	7828069	A	G	0	2	0	1
gnl|UMD3.1|GK000010.2	7828079	G	A	0	1	0	1
gnl|UMD3.1|GK000010.2	7828291	G	T	2	2	0.5	0.5
gnl|UMD3.1|GK000010.2	7829495	G	T	0	3	0	1
gnl|UMD3.1|GK000010.2	7830550	A	G	4	2	0.666667	0.333333
gnl|UMD3.1|GK000010.2	7832058	A	G	0	6	0	1
gnl|UMD3.1|GK000010.2	7833171	C	T	6	2	0.75	0.25
gnl|UMD3.1|GK000010.2	7835051	C	G	9	7	0.5625	0.4375
gnl|UMD3.1|GK000010.2	7835728	T	C	3	6	0.333333	0.666667
gnl|UMD3.1|GK000010.2	7835791	G	A	5	6	0.454545	0.545455
gnl|UMD3.1|GK000010.2	7837693	C	T	0	4	0	1
gnl|UMD3.1|GK000010.2	7837709	C	T	0	4	0	1
gnl|UMD3.1|GK000010.2	7839315	G	A	0	2	0	1
gnl|UMD3.1|GK000010.2	7841517	C	A	0	2	0	1
gnl|UMD3.1|GK000010.2	7842509	C	T	0	1	0	1
gnl|UMD3.1|GK000010.2	7842520	C	G	0	2	0	1
gnl|UMD3.1|GK000010.2	7842527	G	T	0	2	0	1
gnl|UMD3.1|GK000010.2	7843053	G	A	0	2	0	1
gnl|UMD3.1|GK000010.2	7843128	T	G	0	2	0	1
gnl|UMD3.1|GK000010.2	7843142	G	A	0	2	0	1
gnl|UMD3.1|GK000010.2	7843160	G	A	0	2	0	1
gnl|UMD3.1|GK000010.2	7848424	T	C	0	2	0	1
gnl|UMD3.1|GK000010.2	7850533	G	A	0	2	0	1
gnl|UMD3.1|GK000010.2	7855320	C	T	3	2	0.6	0.4
gnl|UMD3.1|GK000010.2	7864497	A	T	2	3	0.4	0.6
gnl|UMD3.1|GK000010.2	7865998	G	A	0	5	0	1
gnl|UMD3.1|GK000010.2	7866044	G	C	0	5	0	1
gnl|UMD3.1|GK000010.2	7867760	T	C	13	24	0.351351	0.648649
gnl|UMD3.1|GK000010.2	7881326	T	A	0	2	0	1
gnl|UMD3.1|GK000010.2	7889824	T	C	0	2	0	1
gnl|UMD3.1|GK000010.2	7889950	G	A	0	2	0	1
gnl|UMD3.1|GK000010.2	7889954	T	C	0	2	0	1
gnl|UMD3.1|GK000010.2	7890044	A	G	0	2	0	1
gnl|UMD3.1|GK000010.2	7890068	T	G	0	2	0	1
gnl|UMD3.1|GK000010.2	7893852	T	A	3	3	0.5	0.5
gnl|UMD3.1|GK000010.2	7893960	T	C	0	5	0	1
gnl|UMD3.1|GK000010.2	7894635	G	T	5	3	0.625	0.375
gnl|UMD3.1|GK000010.2	7919723	A	G	0	2	0	1
gnl|UMD3.1|GK000010.2	7919734	G	A	0	2	0	1
gnl|UMD3.1|GK000010.2	7926310	N	G	0	261	0	1
gnl|UMD3.1|GK000010.2	7926333	N	T	0	65	0	1
gnl|UMD3.1|GK000010.2	7963847	T	C	0	4	0	1
gnl|UMD3.1|GK000010.2	7965527	T	A	0	5	0	1
gnl|UMD3.1|GK000010.2	7974351	C	T	0	2	0	1
gnl|UMD3.1|GK000010.2	7974412	T	C	0	2	0	1
gnl|UMD3.1|GK000010.2	7974438	A	C	0	2	0	1
gnl|UMD3.1|GK000010.2	7974452	A	G	0	2	0	1
gnl|UMD3.1|GK000010.2	8109388	T	C	0	2	0	1
gnl|UMD3.1|GK000010.2	8117307	C	T	0	3	0	1
gnl|UMD3.1|GK000010.2	8120087	C	A	0	10	0	1
gnl|UMD3.1|GK000010.2	8120429	A	T	0	2	0	1
gnl|UMD3.1|GK000010.2	8120430	A	T	0	2	0	1
gnl|UMD3.1|GK000010.2	8120525	C	G	0	4	0	1
gnl|UMD3.1|GK000010.2	8121099	T	C	0	6	0	1
gnl|UMD3.1|GK000010.2	8121242	T	G	2	2	0.5	0.5
gnl|UMD3.1|GK000010.2	8121300	C	T	1	2	0.333333	0.666667
gnl|UMD3.1|GK000010.2	8121321	C	T	1	2	0.333333	0.666667
gnl|UMD3.1|GK000010.2	8121403	C	G	0	2	0	1
gnl|UMD3.1|GK000010.2	8121486	T	C	0	2	0	1
gnl|UMD3.1|GK000010.2	8121491	A	G	0	2	0	1
gnl|UMD3.1|GK000010.2	8122354	G	A	0	3	0	1
gnl|UMD3.1|GK000010.2	8126805	G	A	0	3	0	1
gnl|UMD3.1|GK000010.2	8127743	G	T	0	2	0	1
gnl|UMD3.1|GK000010.2	8127747	A	C	0	2	0	1
gnl|UMD3.1|GK000010.2	8131407	C	A	0	4	0	1
gnl|UMD3.1|GK000010.2	8133033	G	T	0	2	0	1
gnl|UMD3.1|GK000010.2	8133043	C	T	0	2	0	1
gnl|UMD3.1|GK000010.2	8133239	A	G	0	4	0	1
gnl|UMD3.1|GK000010.2	8136324	G	A	0	2	0	1
gnl|UMD3.1|GK000010.2	8138100	T	A	4	6	0.4	0.6
gnl|UMD3.1|GK000010.2	8140171	T	A	10	32	0.238095	0.761905
gnl|UMD3.1|GK000010.2	8140226	C	T	4	11	0.266667	0.733333
gnl|UMD3.1|GK000010.2	8142011	T	G	0	5	0	1
gnl|UMD3.1|GK000010.2	8142095	C	T	3	3	0.5	0.5
gnl|UMD3.1|GK000010.2	8142777	T	C	2	2	0.5	0.5
gnl|UMD3.1|GK000010.2	8147052	C	T	5	3	0.625	0.375
gnl|UMD3.1|GK000010.2	8147114	A	T	6	3	0.666667	0.333333
gnl|UMD3.1|GK000010.2	8147913	A	T	3	16	0.157895	0.842105
gnl|UMD3.1|GK000010.2	8148314	T	C	10	11	0.47619	0.52381
gnl|UMD3.1|GK000010.2	8149332	G	C	6	6	0.5	0.5
gnl|UMD3.1|GK000010.2	8149465	T	G	7	11	0.388889	0.611111
gnl|UMD3.1|GK000010.2	8149538	A	G	10	12	0.454545	0.545455
gnl|UMD3.1|GK000010.2	8150118	G	A	13	13	0.5	0.5
gnl|UMD3.1|GK000010.2	8150622	G	A	7	7	0.5	0.5
gnl|UMD3.1|GK000010.2	8156163	A	C	5	4	0.555556	0.444444
gnl|UMD3.1|GK000010.2	8156325	C	G	22	16	0.578947	0.421053
gnl|UMD3.1|GK000010.2	8157251	A	C	0	47	0	1
gnl|UMD3.1|GK000010.2	8157927	C	T	36	34	0.514286	0.485714
gnl|UMD3.1|GK000010.2	8157942	T	C	39	30	0.565217	0.434783
gnl|UMD3.1|GK000010.2	8158132	G	T	12	6	0.666667	0.333333
gnl|UMD3.1|GK000010.2	8158166	G	T	10	7	0.588235	0.411765
gnl|UMD3.1|GK000010.2	8158201	T	A	22	4	0.846154	0.153846
gnl|UMD3.1|GK000010.2	8158892	C	G	0	2	0	1
gnl|UMD3.1|GK000010.2	8161703	A	G	0	3	0	1
gnl|UMD3.1|GK000010.2	8161704	A	G	0	3	0	1
gnl|UMD3.1|GK000010.2	8161705	A	G	0	2	0	1
gnl|UMD3.1|GK000010.2	8162734	C	T	1	2	0.333333	0.666667
gnl|UMD3.1|GK000010.2	8165603	C	T	0	7	0	1
gnl|UMD3.1|GK000010.2	8165679	T	C	0	11	0	1
gnl|UMD3.1|GK000010.2	8165894	A	G	5	4	0.555556	0.444444
gnl|UMD3.1|GK000010.2	8166206	G	A	0	2	0	1
gnl|UMD3.1|GK000010.2	8167738	T	C	5	3	0.625	0.375
gnl|UMD3.1|GK000010.2	8168681	A	G	8	3	0.727273	0.272727
gnl|UMD3.1|GK000010.2	8171580	C	T	1	8	0.111111	0.888889
gnl|UMD3.1|GK000010.2	8171671	C	T	0	9	0	1
gnl|UMD3.1|GK000010.2	8172378	C	A	5	2	0.714286	0.285714
gnl|UMD3.1|GK000010.2	8172465	T	C	0	2	0	1
gnl|UMD3.1|GK000010.2	8172532	C	G	0	2	0	1
gnl|UMD3.1|GK000010.2	8173701	A	G	0	2	0	1
gnl|UMD3.1|GK000010.2	8174719	T	C	0	2	0	1
gnl|UMD3.1|GK000010.2	8174820	A	G	0	10	0	1
gnl|UMD3.1|GK000010.2	8175005	T	G	0	4	0	1
gnl|UMD3.1|GK000010.2	8175516	G	A	0	9	0	1
gnl|UMD3.1|GK000010.2	8175830	C	T	0	6	0	1
gnl|UMD3.1|GK000010.2	8175896	T	C	2	3	0.4	0.6
gnl|UMD3.1|GK000010.2	8175952	A	C	0	3	0	1
gnl|UMD3.1|GK000010.2	8175977	T	C	4	2	0.666667	0.333333
gnl|UMD3.1|GK000010.2	8176030	G	A	2	2	0.5	0.5
gnl|UMD3.1|GK000010.2	8176590	A	G	12	2	0.857143	0.142857
gnl|UMD3.1|GK000010.2	8177510	T	C	0	2	0	1
gnl|UMD3.1|GK000010.2	8178716	C	T	2	2	0.5	0.5
gnl|UMD3.1|GK000010.2	8178717	G	A	2	2	0.5	0.5
gnl|UMD3.1|GK000010.2	8178854	G	A	0	6	0	1
gnl|UMD3.1|GK000010.2	8179504	G	A	0	2	0	1
gnl|UMD3.1|GK000010.2	8179785	A	G	0	2	0	1
gnl|UMD3.1|GK000010.2	8180222	A	G	0	4	0	1
gnl|UMD3.1|GK000010.2	8181061	C	T	2	6	0.25	0.75
gnl|UMD3.1|GK000010.2	8183791	T	G	0	10	0	1
gnl|UMD3.1|GK000010.2	8183931	A	G	0	2	0	1
gnl|UMD3.1|GK000010.2	8184668	T	C	0	2	0	1
gnl|UMD3.1|GK000010.2	8184678	T	C	0	2	0	1
gnl|UMD3.1|GK000010.2	8184679	T	C	0	2	0	1
gnl|UMD3.1|GK000010.2	8184770	A	C	0	4	0	1
gnl|UMD3.1|GK000010.2	8260205	C	T	0	3	0	1
gnl|UMD3.1|GK000010.2	8260207	A	G	0	4	0	1
gnl|UMD3.1|GK000010.2	8260468	A	G	0	4	0	1
gnl|UMD3.1|GK000010.2	8266857	C	T	0	4	0	1
gnl|UMD3.1|GK000010.2	8266890	A	G	0	1	0	1
gnl|UMD3.1|GK000010.2	8271967	T	G	0	3	0	1
gnl|UMD3.1|GK000010.2	8274979	G	A	0	2	0	1
gnl|UMD3.1|GK000010.2	8280612	G	T	0	3	0	1
gnl|UMD3.1|GK000010.2	8301037	G	A	0	4	0	1
gnl|UMD3.1|GK000010.2	8302770	A	G	0	2	0	1
gnl|UMD3.1|GK000010.2	8304405	A	G	0	4	0	1
gnl|UMD3.1|GK000010.2	8304483	A	G	0	2	0	1
gnl|UMD3.1|GK000010.2	8304617	T	C	0	3	0	1
gnl|UMD3.1|GK000010.2	8304641	T	C	0	3	0	1
gnl|UMD3.1|GK000010.2	8305600	G	A	0	2	0	1
gnl|UMD3.1|GK000010.2	8307608	C	A	0	2	0	1
gnl|UMD3.1|GK000010.2	8307618	C	A	0	2	0	1
gnl|UMD3.1|GK000010.2	8308853	C	T	0	2	0	1
gnl|UMD3.1|GK000010.2	8310636	A	G	0	2	0	1
gnl|UMD3.1|GK000010.2	8312186	T	C	2	5	0.285714	0.714286
gnl|UMD3.1|GK000010.2	8313041	G	A	0	4	0	1
gnl|UMD3.1|GK000010.2	8313062	T	C	0	6	0	1
gnl|UMD3.1|GK000010.2	8313340	T	C	2	2	0.5	0.5
gnl|UMD3.1|GK000010.2	8313739	C	T	0	4	0	1
gnl|UMD3.1|GK000010.2	8315314	G	A	2	4	0.333333	0.666667
gnl|UMD3.1|GK000010.2	8315600	G	A	1	2	0.333333	0.666667
gnl|UMD3.1|GK000010.2	8316698	G	C	0	2	0	1
gnl|UMD3.1|GK000010.2	8316824	G	C	0	3	0	1
gnl|UMD3.1|GK000010.2	8318755	A	C	0	4	0	1
gnl|UMD3.1|GK000010.2	8319146	C	A	0	2	0	1
gnl|UMD3.1|GK000010.2	8320051	G	C	2	2	0.5	0.5
gnl|UMD3.1|GK000010.2	8321119	A	G	0	3	0	1
gnl|UMD3.1|GK000010.2	8321121	A	G	1	2	0.333333	0.666667
gnl|UMD3.1|GK000010.2	8321134	A	G	1	2	0.333333	0.666667
gnl|UMD3.1|GK000010.2	8321137	A	G	1	2	0.333333	0.666667
gnl|UMD3.1|GK000010.2	8321147	A	G	1	2	0.333333	0.666667
gnl|UMD3.1|GK000010.2	8321157	A	G	0	3	0	1
gnl|UMD3.1|GK000010.2	8321484	G	A	0	5	0	1
gnl|UMD3.1|GK000010.2	8321599	A	G	1	4	0.2	0.8
gnl|UMD3.1|GK000010.2	8321600	A	G	1	4	0.2	0.8
gnl|UMD3.1|GK000010.2	8321617	T	C	0	5	0	1
gnl|UMD3.1|GK000010.2	8321676	A	G	5	2	0.714286	0.285714
gnl|UMD3.1|GK000010.2	8321712	A	G	6	2	0.75	0.25
gnl|UMD3.1|GK000010.2	8321730	A	G	5	2	0.714286	0.285714
gnl|UMD3.1|GK000010.2	8322695	T	C	0	2	0	1
gnl|UMD3.1|GK000010.2	8323876	C	G	0	2	0	1
gnl|UMD3.1|GK000010.2	8324636	G	T	0	2	0	1
gnl|UMD3.1|GK000010.2	8324781	A	G	0	2	0	1
gnl|UMD3.1|GK000010.2	8326136	T	C	0	2	0	1
gnl|UMD3.1|GK000010.2	8326169	A	G	0	2	0	1
gnl|UMD3.1|GK000010.2	8326194	T	C	0	3	0	1
gnl|UMD3.1|GK000010.2	8326779	T	G	0	3	0	1
gnl|UMD3.1|GK000010.2	8327209	A	G	0	2	0	1
[truncated: 783,935+ more rows]
