# Supplementary material for: Single Nucleotide Polymorphism Discovery in Bovine Pituitary Gland Using RNA-Seq Technology
Source: PLoS One. 2016 Sep 8;11(9):e0161370. doi: 10.1371/journal.pone.0161370 (PMC5015895; doi:10.1371/journal.pone.0161370)
Supplement: S5 Table — (XLSX) [file pone.0161370.s005.xlsx]

## Sheet: SNP
sTable 5: RNA-seq SNP-db of bovine pituitary gland tissue of young bull-5 of hereford cattle aged 12 months.
reference	location	ref_seq	sample seq	# of reads as Ref	# of reads as SNP	% ref	% SNP
gnl|Btau_4.6.1|chrY	2520830	C	T	0	2	0	1
gnl|Btau_4.6.1|chrY	2523937	A	G	2	2	0.5	0.5
gnl|Btau_4.6.1|chrY	2523967	A	G	0	4	0	1
gnl|Btau_4.6.1|chrY	2524006	A	G	2	2	0.5	0.5
gnl|Btau_4.6.1|chrY	2532194	A	T	0	3	0	1
gnl|Btau_4.6.1|chrY	2532195	A	T	0	3	0	1
gnl|Btau_4.6.1|chrY	2546229	G	T	2	2	0.5	0.5
gnl|Btau_4.6.1|chrY	2546258	G	T	2	2	0.5	0.5
gnl|Btau_4.6.1|chrY	2554794	G	C	0	5	0	1
gnl|Btau_4.6.1|chrY	2554815	G	T	0	5	0	1
gnl|Btau_4.6.1|chrY	2554818	G	A	0	5	0	1
gnl|Btau_4.6.1|chrY	2554821	C	T	0	4	0	1
gnl|Btau_4.6.1|chrY	2554832	G	T	0	5	0	1
gnl|Btau_4.6.1|chrY	2554858	C	T	0	4	0	1
gnl|Btau_4.6.1|chrY	2554883	C	T	0	4	0	1
gnl|Btau_4.6.1|chrY	2555082	C	T	0	3	0	1
gnl|Btau_4.6.1|chrY	2555106	A	G	0	3	0	1
gnl|Btau_4.6.1|chrY	2555112	C	T	0	3	0	1
gnl|Btau_4.6.1|chrY	2555120	G	A	0	3	0	1
gnl|Btau_4.6.1|chrY	2555134	G	C	0	3	0	1
gnl|Btau_4.6.1|chrY	2555154	G	T	0	2	0	1
gnl|Btau_4.6.1|chrY	2555165	C	G	0	2	0	1
gnl|Btau_4.6.1|chrY	2555663	G	A	2	2	0.5	0.5
gnl|Btau_4.6.1|chrY	2569652	C	A	24	7	0.774194	0.225806
gnl|Btau_4.6.1|chrY	2571270	A	T	9	4	0.692308	0.307692
gnl|Btau_4.6.1|chrY	2912065	G	A	11	2	0.846154	0.153846
gnl|Btau_4.6.1|chrY	2912973	G	T	4	2	0.666667	0.333333
gnl|Btau_4.6.1|chrY	2913751	A	T	3	2	0.6	0.4
gnl|Btau_4.6.1|chrY	2917688	G	T	0	2	0	1
gnl|Btau_4.6.1|chrY	2925331	C	A	2	2	0.5	0.5
gnl|Btau_4.6.1|chrY	2929449	G	A	4	2	0.666667	0.333333
gnl|Btau_4.6.1|chrY	2934564	T	C	0	2	0	1
gnl|Btau_4.6.1|chrY	2943222	G	T	0	1	0	1
gnl|Btau_4.6.1|chrY	2962218	C	T	9	2	0.818182	0.181818
gnl|Btau_4.6.1|chrY	2962305	G	C	0	2	0	1
gnl|Btau_4.6.1|chrY	2968322	C	A	2	2	0.5	0.5
gnl|Btau_4.6.1|chrY	2986269	G	T	0	2	0	1
gnl|Btau_4.6.1|chrY	2986303	T	C	2	2	0.5	0.5
gnl|Btau_4.6.1|chrY	3045077	T	C	2	2	0.5	0.5
gnl|Btau_4.6.1|chrY	3126861	C	T	0	30	0	1
gnl|Btau_4.6.1|chrY	3126898	A	G	0	25	0	1
gnl|Btau_4.6.1|chrY	3126915	C	T	0	25	0	1
gnl|Btau_4.6.1|chrY	3126928	C	T	0	23	0	1
gnl|Btau_4.6.1|chrY	3126932	C	T	0	23	0	1
gnl|Btau_4.6.1|chrY	3279327	C	A	7	2	0.777778	0.222222
gnl|Btau_4.6.1|chrY	3637570	G	A	0	2	0	1
gnl|Btau_4.6.1|chrY	3657763	T	C	0	2	0	1
gnl|Btau_4.6.1|chrY	3657767	T	C	0	2	0	1
gnl|Btau_4.6.1|chrY	3720517	C	A	0	2	0	1
gnl|Btau_4.6.1|chrY	3732016	T	A	2	2	0.5	0.5
gnl|Btau_4.6.1|chrY	3732244	T	A	2	2	0.5	0.5
gnl|Btau_4.6.1|chrY	3733062	T	C	2	2	0.5	0.5
gnl|Btau_4.6.1|chrY	3733072	T	C	1	3	0.25	0.75
gnl|Btau_4.6.1|chrY	3733435	C	A	1	2	0.333333	0.666667
gnl|Btau_4.6.1|chrY	3733463	C	A	0	2	0	1
gnl|Btau_4.6.1|chrY	3734643	T	C	4	2	0.666667	0.333333
gnl|Btau_4.6.1|chrY	3735322	T	C	1	3	0.25	0.75
gnl|Btau_4.6.1|chrY	3735335	T	C	1	4	0.2	0.8
gnl|Btau_4.6.1|chrY	3735343	T	C	3	2	0.6	0.4
gnl|Btau_4.6.1|chrY	3736750	T	C	6	3	0.666667	0.333333
gnl|Btau_4.6.1|chrY	3736776	T	C	6	2	0.75	0.25
gnl|Btau_4.6.1|chrY	3736777	T	C	6	2	0.75	0.25
gnl|Btau_4.6.1|chrY	3736789	T	C	4	3	0.571429	0.428571
gnl|Btau_4.6.1|chrY	3736790	T	C	7	2	0.777778	0.222222
gnl|Btau_4.6.1|chrY	3739698	T	C	3	2	0.6	0.4
gnl|Btau_4.6.1|chrY	3739729	T	C	1	2	0.333333	0.666667
gnl|Btau_4.6.1|chrY	3739807	T	A	1	2	0.333333	0.666667
gnl|Btau_4.6.1|chrY	3742501	A	C	8	2	0.8	0.2
gnl|Btau_4.6.1|chrY	3746817	G	A	2	2	0.5	0.5
gnl|Btau_4.6.1|chrY	3752910	A	T	9	2	0.818182	0.181818
gnl|Btau_4.6.1|chrY	6554214	C	T	5	2	0.714286	0.285714
gnl|Btau_4.6.1|chrY	6555896	G	A	2	2	0.5	0.5
gnl|Btau_4.6.1|chrY	6576752	G	T	2	2	0.5	0.5
gnl|Btau_4.6.1|chrY	6592494	C	A	0	2	0	1
gnl|Btau_4.6.1|chrY	6593699	G	T	1	2	0.333333	0.666667
gnl|Btau_4.6.1|chrY	6607116	C	A	2	2	0.5	0.5
gnl|Btau_4.6.1|chrY	6607213	G	T	0	3	0	1
gnl|Btau_4.6.1|chrY	6608919	A	C	0	2	0	1
gnl|Btau_4.6.1|chrY	6609579	G	T	0	1	0	1
gnl|Btau_4.6.1|chrY	6620362	A	G	2	2	0.5	0.5
gnl|Btau_4.6.1|chrY	6629080	C	A	3	2	0.6	0.4
gnl|Btau_4.6.1|chrY	6629228	G	A	6	2	0.75	0.25
gnl|Btau_4.6.1|chrY	6631514	C	A	13	6	0.684211	0.315789
gnl|Btau_4.6.1|chrY	6631776	C	A	9	3	0.75	0.25
gnl|Btau_4.6.1|chrY	6632619	C	A	12	2	0.857143	0.142857
gnl|Btau_4.6.1|chrY	6638082	G	T	4	2	0.666667	0.333333
gnl|Btau_4.6.1|chrY	6639380	T	A	6	3	0.666667	0.333333
gnl|Btau_4.6.1|chrY	9453558	G	T	0	4	0	1
gnl|Btau_4.6.1|chrY	9453639	C	G	0	38	0	1
gnl|Btau_4.6.1|chrY	9453643	T	C	0	41	0	1
gnl|Btau_4.6.1|chrY	9453826	A	G	0	27	0	1
gnl|Btau_4.6.1|chrY	9453840	G	A	15	4	0.789474	0.210526
gnl|Btau_4.6.1|chrY	9453846	A	T	15	4	0.789474	0.210526
gnl|Btau_4.6.1|chrY	9453849	A	G	15	4	0.789474	0.210526
gnl|Btau_4.6.1|chrY	9454004	A	G	0	13	0	1
gnl|Btau_4.6.1|chrY	9454031	A	G	0	11	0	1
gnl|Btau_4.6.1|chrY	16949822	C	A	1	2	0.333333	0.666667
gnl|Btau_4.6.1|chrY	16950054	T	C	0	2	0	1
gnl|Btau_4.6.1|chrY	37488219	G	T	0	2	0	1
gnl|Btau_4.6.1|chrY	37488269	C	T	0	3	0	1
gnl|Btau_4.6.1|chrY	37488300	C	G	0	3	0	1
gnl|Btau_4.6.1|chrY	42377906	A	G	3	3	0.5	0.5
gnl|Btau_4.6.1|chrY	42377918	A	G	4	3	0.571429	0.428571
gnl|Btau_4.6.1|chrY	42377921	A	G	3	4	0.428571	0.571429
gnl|Btau_4.6.1|chrY	42377925	A	G	4	3	0.571429	0.428571
gnl|Btau_4.6.1|chrY	42377926	A	G	3	4	0.428571	0.571429
gnl|Btau_4.6.1|chrY	42377927	A	G	3	3	0.5	0.5
gnl|Btau_4.6.1|chrY	42377933	A	G	4	4	0.5	0.5
gnl|Btau_4.6.1|chrY	42377938	A	G	3	3	0.5	0.5
gnl|Btau_4.6.1|chrY	42377952	A	G	2	4	0.333333	0.666667
gnl|Btau_4.6.1|chrY	42377962	A	G	4	2	0.666667	0.333333
gnl|Btau_4.6.1|chrY	42377965	A	G	4	3	0.571429	0.428571
gnl|Btau_4.6.1|chrY	42377982	A	G	4	4	0.5	0.5
gnl|Btau_4.6.1|chrY	42377987	A	G	7	2	0.777778	0.222222
gnl|Btau_4.6.1|chrY	42377990	A	G	3	5	0.375	0.625
gnl|Btau_4.6.1|chrY	42377993	A	G	5	4	0.555556	0.444444
gnl|Btau_4.6.1|chrY	42377997	A	G	7	3	0.7	0.3
gnl|Btau_4.6.1|chrY	42378000	A	G	7	2	0.777778	0.222222
gnl|Btau_4.6.1|chrY	42378022	A	G	5	3	0.625	0.375
gnl|Btau_4.6.1|chrY	42378035	A	G	7	2	0.777778	0.222222
gnl|Btau_4.6.1|chrY	42378037	A	G	6	3	0.666667	0.333333
gnl|Btau_4.6.1|chrY	42378038	A	G	5	3	0.625	0.375
gnl|Btau_4.6.1|chrY	42378058	A	G	5	2	0.714286	0.285714
gnl|Btau_4.6.1|chrY	42378059	A	G	6	2	0.75	0.25
gnl|Btau_4.6.1|chrY	42378060	A	G	6	2	0.75	0.25
gnl|Btau_4.6.1|chrY	42378107	A	G	6	3	0.666667	0.333333
gnl|Btau_4.6.1|chrY	42378129	A	G	4	2	0.666667	0.333333
gnl|Btau_4.6.1|chrY	42378134	A	G	3	2	0.6	0.4
gnl|Btau_4.6.1|chrY	42378214	A	G	3	4	0.428571	0.571429
gnl|Btau_4.6.1|chrY	42378221	A	G	6	2	0.75	0.25
gnl|Btau_4.6.1|chrY	42378225	A	G	3	5	0.375	0.625
gnl|Btau_4.6.1|chrY	42378256	A	G	1	3	0.25	0.75
gnl|Btau_4.6.1|chrY	42378282	A	G	2	2	0.5	0.5
gnl|Btau_4.6.1|chrY	42378287	A	G	2	2	0.5	0.5
gnl|Btau_4.6.1|chrY	42378302	A	G	2	2	0.5	0.5
gnl|Btau_4.6.1|chrY	42378472	A	G	1	2	0.333333	0.666667
gnl|Btau_4.6.1|chrY	42378481	A	G	1	2	0.333333	0.666667
gnl|Btau_4.6.1|chrY	42378482	A	G	1	2	0.333333	0.666667
gnl|Btau_4.6.1|chrY	42378485	A	G	1	2	0.333333	0.666667
gnl|Btau_4.6.1|chrY	42378488	A	G	0	2	0	1
gnl|Btau_4.6.1|chrY	42378548	A	G	3	4	0.428571	0.571429
gnl|Btau_4.6.1|chrY	42379205	A	G	6	2	0.75	0.25
gnl|Btau_4.6.1|chrY	42379206	A	G	5	2	0.714286	0.285714
gnl|Btau_4.6.1|chrY	42379250	A	G	5	2	0.714286	0.285714
gnl|Btau_4.6.1|chrY	42379251	A	G	3	4	0.428571	0.571429
gnl|Btau_4.6.1|chrY	42379252	A	G	2	5	0.285714	0.714286
gnl|Btau_4.6.1|chrY	42379257	A	G	2	5	0.285714	0.714286
gnl|Btau_4.6.1|chrY	42379265	A	G	5	2	0.714286	0.285714
gnl|Btau_4.6.1|chrY	42379267	A	G	2	5	0.285714	0.714286
gnl|Btau_4.6.1|chrY	42379281	A	G	2	4	0.333333	0.666667
gnl|Btau_4.6.1|chrY	42379301	A	G	2	5	0.285714	0.714286
gnl|Btau_4.6.1|chrY	42379314	A	G	4	2	0.666667	0.333333
gnl|Btau_4.6.1|chrY	42379316	A	G	2	5	0.285714	0.714286
gnl|Btau_4.6.1|chrY	42379341	A	G	4	2	0.666667	0.333333
gnl|Btau_4.6.1|chrY	42379458	A	G	4	3	0.571429	0.428571
gnl|Btau_4.6.1|chrY	42379461	A	G	4	3	0.571429	0.428571
gnl|Btau_4.6.1|chrY	42379462	A	G	5	2	0.714286	0.285714
gnl|Btau_4.6.1|chrY	42379469	A	G	3	4	0.428571	0.571429
gnl|Btau_4.6.1|chrY	42379473	A	G	4	3	0.571429	0.428571
gnl|Btau_4.6.1|chrY	42379482	A	G	3	3	0.5	0.5
gnl|Btau_4.6.1|chrY	42379491	A	G	3	3	0.5	0.5
gnl|Btau_4.6.1|chrY	42379506	A	G	0	2	0	1
gnl|Btau_4.6.1|chrY	42379528	A	G	0	2	0	1
gnl|Btau_4.6.1|chrY	42379532	A	G	0	2	0	1
gnl|Btau_4.6.1|chrY	42379535	A	G	0	2	0	1
gnl|Btau_4.6.1|chrY	42379738	A	G	4	2	0.666667	0.333333
gnl|Btau_4.6.1|chrY	42379744	A	G	4	2	0.666667	0.333333
gnl|Btau_4.6.1|chrY	42379756	A	G	5	2	0.714286	0.285714
gnl|Btau_4.6.1|chrY	42379829	A	G	8	4	0.666667	0.333333
gnl|Btau_4.6.1|chrY	42379841	A	G	3	4	0.428571	0.571429
gnl|Btau_4.6.1|chrY	42379856	A	G	2	5	0.285714	0.714286
gnl|Btau_4.6.1|chrY	42379866	A	G	4	5	0.444444	0.555556
gnl|Btau_4.6.1|chrY	42379869	A	G	7	4	0.636364	0.363636
gnl|Btau_4.6.1|chrY	42379885	A	G	6	5	0.545455	0.454545
gnl|Btau_4.6.1|chrY	42379893	A	G	3	5	0.375	0.625
gnl|Btau_4.6.1|chrY	42379896	A	G	3	6	0.333333	0.666667
gnl|Btau_4.6.1|chrY	42379900	A	G	5	4	0.555556	0.444444
gnl|Btau_4.6.1|chrY	42379906	A	G	3	6	0.333333	0.666667
gnl|Btau_4.6.1|chrY	42379907	A	G	2	7	0.222222	0.777778
gnl|Btau_4.6.1|chrY	42379908	A	G	6	3	0.666667	0.333333
gnl|Btau_4.6.1|chrY	42379922	A	G	2	7	0.222222	0.777778
gnl|Btau_4.6.1|chrY	42379978	A	G	5	3	0.625	0.375
gnl|Btau_4.6.1|chrY	42379981	A	G	6	3	0.666667	0.333333
gnl|Btau_4.6.1|chrY	42380046	A	G	6	4	0.6	0.4
gnl|Btau_4.6.1|chrY	42380064	A	G	11	4	0.733333	0.266667
gnl|Btau_4.6.1|chrY	42380095	A	G	11	2	0.846154	0.153846
gnl|Btau_4.6.1|chrY	42380098	A	G	10	3	0.769231	0.230769
gnl|Btau_4.6.1|chrY	42380116	A	G	10	3	0.769231	0.230769
gnl|Btau_4.6.1|chrY	42381807	G	C	1	2	0.333333	0.666667
gnl|Btau_4.6.1|chrY	42382583	A	G	0	2	0	1
gnl|Btau_4.6.1|chrY	42382639	A	G	0	2	0	1
gnl|Btau_4.6.1|chrY	42382727	A	G	0	2	0	1
gnl|Btau_4.6.1|chrY	42382735	A	G	0	2	0	1
gnl|Btau_4.6.1|chrY	42382741	A	G	0	2	0	1
gnl|Btau_4.6.1|chrY	42382749	A	G	0	2	0	1
gnl|Btau_4.6.1|chrY	42382754	A	G	0	2	0	1
gnl|Btau_4.6.1|chrY	42382760	A	G	0	2	0	1
gnl|Btau_4.6.1|chrY	42382765	A	G	0	2	0	1
gnl|Btau_4.6.1|chrY	42382766	A	G	0	2	0	1
gnl|Btau_4.6.1|chrY	42382770	A	G	0	2	0	1
gnl|Btau_4.6.1|chrY	42382771	A	G	0	2	0	1
gnl|Btau_4.6.1|chrY	42382778	A	G	0	2	0	1
gnl|Btau_4.6.1|chrY	42382781	A	G	0	2	0	1
gnl|Btau_4.6.1|chrY	42382823	A	G	3	3	0.5	0.5
gnl|Btau_4.6.1|chrY	42382828	A	G	3	3	0.5	0.5
gnl|Btau_4.6.1|chrY	42382832	A	G	3	3	0.5	0.5
gnl|Btau_4.6.1|chrY	42382833	A	G	2	4	0.333333	0.666667
gnl|Btau_4.6.1|chrY	42382843	A	G	0	3	0	1
gnl|Btau_4.6.1|chrY	42382844	A	G	0	3	0	1
gnl|Btau_4.6.1|chrY	42382873	A	G	0	3	0	1
gnl|Btau_4.6.1|chrY	42382935	A	G	4	2	0.666667	0.333333
gnl|Btau_4.6.1|chrY	42383028	A	G	3	2	0.6	0.4
gnl|Btau_4.6.1|chrY	42386010	A	G	1	2	0.333333	0.666667
gnl|Btau_4.6.1|chrY	42386038	A	G	1	2	0.333333	0.666667
gnl|Btau_4.6.1|chrY	42386773	A	G	1	1	0.5	0.5
gnl|Btau_4.6.1|chrY	42387060	A	G	0	2	0	1
gnl|Btau_4.6.1|chrY	42387098	A	G	0	4	0	1
gnl|Btau_4.6.1|chrY	42387109	A	G	0	4	0	1
gnl|Btau_4.6.1|chrY	42387124	A	G	0	4	0	1
gnl|Btau_4.6.1|chrY	42387125	A	G	0	4	0	1
gnl|Btau_4.6.1|chrY	42387135	A	G	0	4	0	1
gnl|Btau_4.6.1|chrY	42388075	C	A	0	2	0	1
gnl|Btau_4.6.1|chrY	42392276	A	G	0	2	0	1
gnl|Btau_4.6.1|chrY	42395614	A	G	0	3	0	1
gnl|Btau_4.6.1|chrY	42395673	A	G	0	3	0	1
gnl|Btau_4.6.1|chrY	42401784	A	G	0	2	0	1
gnl|Btau_4.6.1|chrY	42401785	A	G	0	2	0	1
gnl|Btau_4.6.1|chrY	42401786	A	G	0	2	0	1
gnl|Btau_4.6.1|chrY	42401819	A	G	0	4	0	1
gnl|Btau_4.6.1|chrY	42401835	A	G	2	2	0.5	0.5
gnl|Btau_4.6.1|chrY	42401844	A	G	0	3	0	1
gnl|Btau_4.6.1|chrY	42401886	A	G	0	4	0	1
gnl|Btau_4.6.1|chrY	42416926	A	G	3	2	0.6	0.4
gnl|Btau_4.6.1|chrY	42417030	C	T	0	3	0	1
gnl|UMD3.1|GK000010.2	326705	C	T	0	2	0	1
gnl|UMD3.1|GK000010.2	326757	C	T	0	2	0	1
gnl|UMD3.1|GK000010.2	326793	T	C	0	1	0	1
gnl|UMD3.1|GK000010.2	326856	A	G	0	2	0	1
gnl|UMD3.1|GK000010.2	326861	A	C	0	2	0	1
gnl|UMD3.1|GK000010.2	326863	C	A	0	2	0	1
gnl|UMD3.1|GK000010.2	326899	C	T	0	4	0	1
gnl|UMD3.1|GK000010.2	326900	A	G	0	4	0	1
gnl|UMD3.1|GK000010.2	326912	T	C	0	4	0	1
gnl|UMD3.1|GK000010.2	326974	T	C	0	2	0	1
gnl|UMD3.1|GK000010.2	360512	C	G	0	2	0	1
gnl|UMD3.1|GK000010.2	386996	T	C	0	2	0	1
gnl|UMD3.1|GK000010.2	395348	C	T	0	2	0	1
gnl|UMD3.1|GK000010.2	395450	G	A	0	2	0	1
gnl|UMD3.1|GK000010.2	397820	T	A	0	2	0	1
gnl|UMD3.1|GK000010.2	403952	G	T	0	4	0	1
gnl|UMD3.1|GK000010.2	403968	G	A	2	2	0.5	0.5
gnl|UMD3.1|GK000010.2	403993	C	T	0	5	0	1
gnl|UMD3.1|GK000010.2	404180	A	G	0	4	0	1
gnl|UMD3.1|GK000010.2	404184	G	A	0	2	0	1
gnl|UMD3.1|GK000010.2	404719	G	C	0	2	0	1
gnl|UMD3.1|GK000010.2	404760	A	C	0	4	0	1
gnl|UMD3.1|GK000010.2	404764	G	C	2	2	0.5	0.5
gnl|UMD3.1|GK000010.2	404798	T	C	0	6	0	1
gnl|UMD3.1|GK000010.2	404814	C	T	0	4	0	1
gnl|UMD3.1|GK000010.2	404881	C	T	0	2	0	1
gnl|UMD3.1|GK000010.2	404914	A	C	0	3	0	1
gnl|UMD3.1|GK000010.2	404962	C	T	0	2	0	1
gnl|UMD3.1|GK000010.2	404985	T	G	0	2	0	1
gnl|UMD3.1|GK000010.2	407901	A	G	0	4	0	1
gnl|UMD3.1|GK000010.2	407907	G	T	0	4	0	1
gnl|UMD3.1|GK000010.2	409331	T	C	0	2	0	1
gnl|UMD3.1|GK000010.2	411094	T	C	0	3	0	1
gnl|UMD3.1|GK000010.2	411114	T	G	0	4	0	1
gnl|UMD3.1|GK000010.2	411130	T	A	1	2	0.333333	0.666667
gnl|UMD3.1|GK000010.2	411167	A	G	0	3	0	1
gnl|UMD3.1|GK000010.2	414065	A	G	0	2	0	1
gnl|UMD3.1|GK000010.2	414876	G	A	0	2	0	1
gnl|UMD3.1|GK000010.2	415032	G	A	0	2	0	1
gnl|UMD3.1|GK000010.2	415415	A	G	0	2	0	1
gnl|UMD3.1|GK000010.2	416441	C	T	0	2	0	1
gnl|UMD3.1|GK000010.2	416713	T	C	0	2	0	1
gnl|UMD3.1|GK000010.2	418255	C	T	0	2	0	1
gnl|UMD3.1|GK000010.2	418309	A	G	0	3	0	1
gnl|UMD3.1|GK000010.2	418498	T	A	0	4	0	1
gnl|UMD3.1|GK000010.2	418535	T	C	0	2	0	1
gnl|UMD3.1|GK000010.2	419765	G	A	0	1	0	1
gnl|UMD3.1|GK000010.2	420727	C	T	0	3	0	1
gnl|UMD3.1|GK000010.2	420728	T	G	0	3	0	1
gnl|UMD3.1|GK000010.2	421295	C	T	0	2	0	1
gnl|UMD3.1|GK000010.2	421296	A	G	0	3	0	1
gnl|UMD3.1|GK000010.2	421300	A	G	0	2	0	1
gnl|UMD3.1|GK000010.2	421327	C	G	0	2	0	1
gnl|UMD3.1|GK000010.2	421542	T	C	0	2	0	1
gnl|UMD3.1|GK000010.2	422431	G	A	0	2	0	1
gnl|UMD3.1|GK000010.2	422581	T	C	0	2	0	1
gnl|UMD3.1|GK000010.2	424279	T	G	0	2	0	1
gnl|UMD3.1|GK000010.2	424299	A	G	0	2	0	1
gnl|UMD3.1|GK000010.2	424323	A	C	0	2	0	1
gnl|UMD3.1|GK000010.2	424788	C	T	0	2	0	1
gnl|UMD3.1|GK000010.2	424799	A	G	0	2	0	1
gnl|UMD3.1|GK000010.2	425099	C	T	0	3	0	1
gnl|UMD3.1|GK000010.2	437823	G	T	0	3	0	1
gnl|UMD3.1|GK000010.2	438006	T	G	0	1	0	1
gnl|UMD3.1|GK000010.2	438067	C	A	0	2	0	1
gnl|UMD3.1|GK000010.2	441848	T	A	0	4	0	1
gnl|UMD3.1|GK000010.2	442560	C	T	0	2	0	1
gnl|UMD3.1|GK000010.2	442791	C	T	0	2	0	1
gnl|UMD3.1|GK000010.2	442871	A	G	0	4	0	1
gnl|UMD3.1|GK000010.2	442884	G	A	0	4	0	1
gnl|UMD3.1|GK000010.2	442910	C	T	0	3	0	1
gnl|UMD3.1|GK000010.2	442911	A	G	0	4	0	1
gnl|UMD3.1|GK000010.2	442916	C	A	0	4	0	1
gnl|UMD3.1|GK000010.2	442933	C	G	0	1	0	1
gnl|UMD3.1|GK000010.2	443056	A	G	0	2	0	1
gnl|UMD3.1|GK000010.2	443165	A	C	0	2	0	1
gnl|UMD3.1|GK000010.2	443190	A	G	0	2	0	1
gnl|UMD3.1|GK000010.2	443233	G	T	0	2	0	1
gnl|UMD3.1|GK000010.2	444689	A	G	0	2	0	1
gnl|UMD3.1|GK000010.2	444702	C	G	0	2	0	1
gnl|UMD3.1|GK000010.2	444709	A	G	0	2	0	1
gnl|UMD3.1|GK000010.2	444715	T	C	0	2	0	1
gnl|UMD3.1|GK000010.2	444829	G	T	0	2	0	1
gnl|UMD3.1|GK000010.2	444854	T	C	0	4	0	1
gnl|UMD3.1|GK000010.2	445169	T	A	0	2	0	1
gnl|UMD3.1|GK000010.2	447073	G	A	0	3	0	1
gnl|UMD3.1|GK000010.2	447087	G	C	0	3	0	1
gnl|UMD3.1|GK000010.2	448764	C	T	0	2	0	1
gnl|UMD3.1|GK000010.2	450834	A	G	0	2	0	1
gnl|UMD3.1|GK000010.2	450933	C	T	0	3	0	1
gnl|UMD3.1|GK000010.2	454258	C	T	0	2	0	1
gnl|UMD3.1|GK000010.2	456918	A	G	0	3	0	1
gnl|UMD3.1|GK000010.2	458310	A	T	0	2	0	1
gnl|UMD3.1|GK000010.2	466670	G	T	0	2	0	1
gnl|UMD3.1|GK000010.2	468192	G	T	0	2	0	1
gnl|UMD3.1|GK000010.2	468198	G	A	0	2	0	1
gnl|UMD3.1|GK000010.2	468239	G	T	0	2	0	1
gnl|UMD3.1|GK000010.2	469523	C	T	0	2	0	1
gnl|UMD3.1|GK000010.2	470685	C	T	4	2	0.666667	0.333333
gnl|UMD3.1|GK000010.2	470895	C	T	0	4	0	1
gnl|UMD3.1|GK000010.2	472052	A	G	0	2	0	1
gnl|UMD3.1|GK000010.2	472064	G	A	0	2	0	1
gnl|UMD3.1|GK000010.2	472066	A	G	0	2	0	1
gnl|UMD3.1|GK000010.2	472081	A	G	0	2	0	1
gnl|UMD3.1|GK000010.2	472520	A	G	0	2	0	1
gnl|UMD3.1|GK000010.2	472595	A	G	0	2	0	1
gnl|UMD3.1|GK000010.2	475229	T	C	1	3	0.25	0.75
gnl|UMD3.1|GK000010.2	475299	G	A	0	3	0	1
gnl|UMD3.1|GK000010.2	475538	C	G	0	3	0	1
gnl|UMD3.1|GK000010.2	475610	T	G	1	3	0.25	0.75
gnl|UMD3.1|GK000010.2	475653	C	T	2	3	0.4	0.6
gnl|UMD3.1|GK000010.2	475723	A	G	2	3	0.4	0.6
gnl|UMD3.1|GK000010.2	475758	T	C	0	3	0	1
gnl|UMD3.1|GK000010.2	475847	A	G	1	3	0.25	0.75
gnl|UMD3.1|GK000010.2	475891	A	G	1	2	0.333333	0.666667
gnl|UMD3.1|GK000010.2	475920	A	G	0	3	0	1
gnl|UMD3.1|GK000010.2	475927	A	G	0	3	0	1
gnl|UMD3.1|GK000010.2	475933	T	C	0	3	0	1
gnl|UMD3.1|GK000010.2	475940	A	G	0	2	0	1
gnl|UMD3.1|GK000010.2	475943	A	G	0	3	0	1
gnl|UMD3.1|GK000010.2	475962	C	T	0	3	0	1
gnl|UMD3.1|GK000010.2	476002	G	T	0	3	0	1
gnl|UMD3.1|GK000010.2	477056	T	G	0	2	0	1
gnl|UMD3.1|GK000010.2	477289	A	G	0	2	0	1
gnl|UMD3.1|GK000010.2	477909	G	A	0	2	0	1
gnl|UMD3.1|GK000010.2	477923	G	C	0	2	0	1
gnl|UMD3.1|GK000010.2	485183	T	C	0	2	0	1
gnl|UMD3.1|GK000010.2	485503	C	A	0	2	0	1
gnl|UMD3.1|GK000010.2	488084	T	A	0	2	0	1
gnl|UMD3.1|GK000010.2	488442	C	G	0	2	0	1
gnl|UMD3.1|GK000010.2	488449	G	A	0	2	0	1
gnl|UMD3.1|GK000010.2	488748	A	G	0	2	0	1
gnl|UMD3.1|GK000010.2	488759	T	C	0	2	0	1
gnl|UMD3.1|GK000010.2	490079	C	G	0	2	0	1
gnl|UMD3.1|GK000010.2	490306	T	C	0	2	0	1
gnl|UMD3.1|GK000010.2	490336	T	G	0	2	0	1
gnl|UMD3.1|GK000010.2	490432	C	G	0	2	0	1
gnl|UMD3.1|GK000010.2	490444	T	G	0	2	0	1
gnl|UMD3.1|GK000010.2	490450	T	G	0	2	0	1
gnl|UMD3.1|GK000010.2	495049	G	A	0	3	0	1
gnl|UMD3.1|GK000010.2	495546	T	G	2	2	0.5	0.5
gnl|UMD3.1|GK000010.2	502346	C	A	0	3	0	1
gnl|UMD3.1|GK000010.2	504036	T	C	0	2	0	1
gnl|UMD3.1|GK000010.2	505708	G	C	0	4	0	1
gnl|UMD3.1|GK000010.2	505725	G	A	0	4	0	1
gnl|UMD3.1|GK000010.2	506791	G	C	0	2	0	1
gnl|UMD3.1|GK000010.2	506836	A	G	0	2	0	1
gnl|UMD3.1|GK000010.2	512634	T	C	0	2	0	1
gnl|UMD3.1|GK000010.2	515899	A	C	0	4	0	1
gnl|UMD3.1|GK000010.2	515981	A	G	0	4	0	1
gnl|UMD3.1|GK000010.2	516409	C	T	0	2	0	1
gnl|UMD3.1|GK000010.2	516816	A	G	2	2	0.5	0.5
gnl|UMD3.1|GK000010.2	516843	A	G	2	2	0.5	0.5
gnl|UMD3.1|GK000010.2	516866	A	G	1	2	0.333333	0.666667
gnl|UMD3.1|GK000010.2	516868	A	G	1	2	0.333333	0.666667
gnl|UMD3.1|GK000010.2	517672	T	A	0	2	0	1
gnl|UMD3.1|GK000010.2	520943	A	G	0	3	0	1
gnl|UMD3.1|GK000010.2	521450	C	T	0	1	0	1
gnl|UMD3.1|GK000010.2	521468	A	T	0	2	0	1
gnl|UMD3.1|GK000010.2	521846	C	T	2	3	0.4	0.6
gnl|UMD3.1|GK000010.2	521959	G	C	3	2	0.6	0.4
gnl|UMD3.1|GK000010.2	522092	C	A	2	2	0.5	0.5
gnl|UMD3.1|GK000010.2	522139	G	A	0	2	0	1
gnl|UMD3.1|GK000010.2	522294	A	G	0	3	0	1
gnl|UMD3.1|GK000010.2	522334	T	C	0	6	0	1
gnl|UMD3.1|GK000010.2	522371	A	T	0	2	0	1
gnl|UMD3.1|GK000010.2	524335	G	A	3	2	0.6	0.4
gnl|UMD3.1|GK000010.2	524341	G	A	3	2	0.6	0.4
gnl|UMD3.1|GK000010.2	525204	G	A	0	3	0	1
gnl|UMD3.1|GK000010.2	525379	A	G	6	2	0.75	0.25
gnl|UMD3.1|GK000010.2	525656	A	G	2	4	0.333333	0.666667
gnl|UMD3.1|GK000010.2	525790	G	T	0	3	0	1
gnl|UMD3.1|GK000010.2	525923	T	A	0	6	0	1
gnl|UMD3.1|GK000010.2	529239	T	A	1	2	0.333333	0.666667
gnl|UMD3.1|GK000010.2	530771	C	A	0	4	0	1
gnl|UMD3.1|GK000010.2	532916	A	G	0	2	0	1
gnl|UMD3.1|GK000010.2	536142	A	G	2	2	0.5	0.5
gnl|UMD3.1|GK000010.2	536155	A	G	1	2	0.333333	0.666667
gnl|UMD3.1|GK000010.2	536264	C	T	2	2	0.5	0.5
gnl|UMD3.1|GK000010.2	538928	C	T	1	2	0.333333	0.666667
gnl|UMD3.1|GK000010.2	545635	G	T	1	2	0.333333	0.666667
gnl|UMD3.1|GK000010.2	547845	C	T	0	3	0	1
gnl|UMD3.1|GK000010.2	553828	A	C	0	1	0	1
gnl|UMD3.1|GK000010.2	554134	A	T	5	2	0.714286	0.285714
gnl|UMD3.1|GK000010.2	554190	G	T	5	2	0.714286	0.285714
gnl|UMD3.1|GK000010.2	554412	A	G	5	3	0.625	0.375
gnl|UMD3.1|GK000010.2	554415	A	G	0	7	0	1
gnl|UMD3.1|GK000010.2	554418	A	G	6	2	0.75	0.25
gnl|UMD3.1|GK000010.2	554455	A	G	4	2	0.666667	0.333333
gnl|UMD3.1|GK000010.2	554457	A	G	4	2	0.666667	0.333333
gnl|UMD3.1|GK000010.2	554500	A	G	0	2	0	1
gnl|UMD3.1|GK000010.2	554530	C	T	0	2	0	1
gnl|UMD3.1|GK000010.2	554575	T	C	2	2	0.5	0.5
gnl|UMD3.1|GK000010.2	555250	A	C	1	3	0.25	0.75
gnl|UMD3.1|GK000010.2	555259	C	T	1	6	0.142857	0.857143
gnl|UMD3.1|GK000010.2	555260	A	G	1	6	0.142857	0.857143
gnl|UMD3.1|GK000010.2	555265	A	G	1	11	0.0833333	0.916667
gnl|UMD3.1|GK000010.2	555292	C	A	1	24	0.04	0.96
gnl|UMD3.1|GK000010.2	555317	G	C	0	27	0	1
gnl|UMD3.1|GK000010.2	555363	G	A	1	41	0.0238095	0.97619
gnl|UMD3.1|GK000010.2	555424	T	C	2	39	0.0487805	0.95122
gnl|UMD3.1|GK000010.2	555483	C	G	2	46	0.0416667	0.958333
gnl|UMD3.1|GK000010.2	555598	A	G	0	46	0	1
gnl|UMD3.1|GK000010.2	555632	A	G	0	53	0	1
gnl|UMD3.1|GK000010.2	555657	T	C	0	43	0	1
gnl|UMD3.1|GK000010.2	555666	T	C	0	41	0	1
gnl|UMD3.1|GK000010.2	555684	A	G	0	28	0	1
gnl|UMD3.1|GK000010.2	555780	G	A	0	22	0	1
gnl|UMD3.1|GK000010.2	555811	A	T	0	22	0	1
gnl|UMD3.1|GK000010.2	555907	A	C	1	3	0.25	0.75
gnl|UMD3.1|GK000010.2	556085	T	A	0	2	0	1
gnl|UMD3.1|GK000010.2	557796	T	C	0	3	0	1
gnl|UMD3.1|GK000010.2	565549	T	G	0	2	0	1
gnl|UMD3.1|GK000010.2	566240	G	C	0	5	0	1
gnl|UMD3.1|GK000010.2	567606	T	C	2	3	0.4	0.6
gnl|UMD3.1|GK000010.2	570416	A	C	0	6	0	1
gnl|UMD3.1|GK000010.2	570677	A	G	2	2	0.5	0.5
gnl|UMD3.1|GK000010.2	570713	G	C	1	2	0.333333	0.666667
gnl|UMD3.1|GK000010.2	577611	T	C	0	2	0	1
gnl|UMD3.1|GK000010.2	577637	T	C	0	2	0	1
gnl|UMD3.1|GK000010.2	577667	T	C	2	2	0.5	0.5
gnl|UMD3.1|GK000010.2	577685	T	C	1	3	0.25	0.75
gnl|UMD3.1|GK000010.2	577686	T	C	2	2	0.5	0.5
gnl|UMD3.1|GK000010.2	578141	T	G	0	6	0	1
gnl|UMD3.1|GK000010.2	582126	A	G	2	2	0.5	0.5
gnl|UMD3.1|GK000010.2	582222	C	A	2	2	0.5	0.5
gnl|UMD3.1|GK000010.2	586338	T	C	0	1	0	1
gnl|UMD3.1|GK000010.2	590408	A	C	1	3	0.25	0.75
gnl|UMD3.1|GK000010.2	593369	A	C	0	1	0	1
gnl|UMD3.1|GK000010.2	596841	C	A	1	2	0.333333	0.666667
gnl|UMD3.1|GK000010.2	597101	T	C	0	2	0	1
gnl|UMD3.1|GK000010.2	597111	C	T	0	2	0	1
gnl|UMD3.1|GK000010.2	597175	T	C	0	3	0	1
gnl|UMD3.1|GK000010.2	598283	G	T	0	2	0	1
gnl|UMD3.1|GK000010.2	598315	T	C	0	2	0	1
gnl|UMD3.1|GK000010.2	598431	A	T	1	2	0.333333	0.666667
gnl|UMD3.1|GK000010.2	598474	C	T	0	6	0	1
gnl|UMD3.1|GK000010.2	599293	T	C	0	2	0	1
gnl|UMD3.1|GK000010.2	602837	A	G	0	2	0	1
gnl|UMD3.1|GK000010.2	606294	T	G	5	3	0.625	0.375
gnl|UMD3.1|GK000010.2	607364	G	A	0	8	0	1
gnl|UMD3.1|GK000010.2	607392	C	T	5	3	0.625	0.375
gnl|UMD3.1|GK000010.2	611911	A	T	1	1	0.5	0.5
gnl|UMD3.1|GK000010.2	612520	T	A	1	1	0.5	0.5
gnl|UMD3.1|GK000010.2	613033	C	G	0	4	0	1
gnl|UMD3.1|GK000010.2	613380	T	A	0	11	0	1
gnl|UMD3.1|GK000010.2	613665	T	G	0	2	0	1
gnl|UMD3.1|GK000010.2	613777	G	A	0	2	0	1
gnl|UMD3.1|GK000010.2	614144	T	C	6	2	0.75	0.25
gnl|UMD3.1|GK000010.2	615472	T	G	0	2	0	1
gnl|UMD3.1|GK000010.2	616227	G	T	0	2	0	1
gnl|UMD3.1|GK000010.2	616758	C	T	0	5	0	1
gnl|UMD3.1|GK000010.2	617404	A	G	0	2	0	1
gnl|UMD3.1|GK000010.2	617525	C	T	0	2	0	1
gnl|UMD3.1|GK000010.2	617536	G	A	0	2	0	1
gnl|UMD3.1|GK000010.2	617550	G	A	0	2	0	1
gnl|UMD3.1|GK000010.2	619254	C	A	3	2	0.6	0.4
gnl|UMD3.1|GK000010.2	620534	G	C	0	4	0	1
gnl|UMD3.1|GK000010.2	620605	C	G	0	5	0	1
gnl|UMD3.1|GK000010.2	621285	C	T	7	3	0.7	0.3
gnl|UMD3.1|GK000010.2	621527	G	A	0	6	0	1
gnl|UMD3.1|GK000010.2	621601	C	G	0	4	0	1
gnl|UMD3.1|GK000010.2	622310	A	G	0	2	0	1
gnl|UMD3.1|GK000010.2	622613	C	G	0	11	0	1
gnl|UMD3.1|GK000010.2	622876	A	G	0	6	0	1
gnl|UMD3.1|GK000010.2	626020	G	A	4	2	0.666667	0.333333
gnl|UMD3.1|GK000010.2	626628	G	C	4	2	0.666667	0.333333
gnl|UMD3.1|GK000010.2	626780	A	G	11	2	0.846154	0.153846
gnl|UMD3.1|GK000010.2	626791	A	G	10	4	0.714286	0.285714
gnl|UMD3.1|GK000010.2	627329	G	T	0	2	0	1
gnl|UMD3.1|GK000010.2	627464	A	G	5	2	0.714286	0.285714
gnl|UMD3.1|GK000010.2	627675	A	T	0	4	0	1
gnl|UMD3.1|GK000010.2	627701	A	G	0	3	0	1
gnl|UMD3.1|GK000010.2	627853	T	A	0	7	0	1
gnl|UMD3.1|GK000010.2	628579	A	G	11	2	0.846154	0.153846
gnl|UMD3.1|GK000010.2	628672	G	A	0	5	0	1
gnl|UMD3.1|GK000010.2	628977	A	G	0	9	0	1
gnl|UMD3.1|GK000010.2	629014	A	T	8	2	0.8	0.2
gnl|UMD3.1|GK000010.2	630273	A	G	0	15	0	1
gnl|UMD3.1|GK000010.2	630638	G	T	7	3	0.7	0.3
gnl|UMD3.1|GK000010.2	630645	G	T	8	4	0.666667	0.333333
gnl|UMD3.1|GK000010.2	631260	T	G	14	10	0.583333	0.416667
gnl|UMD3.1|GK000010.2	631265	G	A	0	24	0	1
gnl|UMD3.1|GK000010.2	631394	A	G	5	7	0.416667	0.583333
gnl|UMD3.1|GK000010.2	632236	T	C	11	10	0.52381	0.47619
gnl|UMD3.1|GK000010.2	632280	T	C	2	9	0.181818	0.818182
gnl|UMD3.1|GK000010.2	632357	A	T	8	11	0.421053	0.578947
gnl|UMD3.1|GK000010.2	632560	A	G	10	10	0.5	0.5
gnl|UMD3.1|GK000010.2	632610	G	A	9	12	0.428571	0.571429
gnl|UMD3.1|GK000010.2	632751	T	G	13	10	0.565217	0.434783
gnl|UMD3.1|GK000010.2	632760	G	A	13	9	0.590909	0.409091
gnl|UMD3.1|GK000010.2	632838	T	G	10	8	0.555556	0.444444
gnl|UMD3.1|GK000010.2	632839	A	G	10	8	0.555556	0.444444
gnl|UMD3.1|GK000010.2	632840	T	A	9	8	0.529412	0.470588
gnl|UMD3.1|GK000010.2	633008	G	A	15	7	0.681818	0.318182
gnl|UMD3.1|GK000010.2	633046	G	A	12	9	0.571429	0.428571
gnl|UMD3.1|GK000010.2	633106	G	A	9	9	0.5	0.5
gnl|UMD3.1|GK000010.2	633121	A	G	9	8	0.529412	0.470588
gnl|UMD3.1|GK000010.2	633194	G	A	6	2	0.75	0.25
gnl|UMD3.1|GK000010.2	633326	G	A	12	3	0.8	0.2
gnl|UMD3.1|GK000010.2	633348	C	G	11	3	0.785714	0.214286
gnl|UMD3.1|GK000010.2	633540	C	T	3	4	0.428571	0.571429
gnl|UMD3.1|GK000010.2	633595	A	G	1	3	0.25	0.75
gnl|UMD3.1|GK000010.2	633738	G	A	3	4	0.428571	0.571429
gnl|UMD3.1|GK000010.2	633937	T	A	1	3	0.25	0.75
gnl|UMD3.1|GK000010.2	634053	A	G	2	2	0.5	0.5
gnl|UMD3.1|GK000010.2	634392	A	G	5	3	0.625	0.375
gnl|UMD3.1|GK000010.2	634427	C	T	3	3	0.5	0.5
gnl|UMD3.1|GK000010.2	634478	G	A	4	4	0.5	0.5
gnl|UMD3.1|GK000010.2	634690	T	A	7	2	0.777778	0.222222
gnl|UMD3.1|GK000010.2	634699	C	T	5	3	0.625	0.375
gnl|UMD3.1|GK000010.2	634955	A	G	6	4	0.6	0.4
gnl|UMD3.1|GK000010.2	634972	G	A	6	3	0.666667	0.333333
gnl|UMD3.1|GK000010.2	635034	A	G	3	6	0.333333	0.666667
gnl|UMD3.1|GK000010.2	635065	A	C	3	7	0.3	0.7
gnl|UMD3.1|GK000010.2	635335	A	T	0	4	0	1
gnl|UMD3.1|GK000010.2	635358	T	G	0	4	0	1
gnl|UMD3.1|GK000010.2	635890	T	C	1	3	0.25	0.75
gnl|UMD3.1|GK000010.2	636201	A	T	0	4	0	1
gnl|UMD3.1|GK000010.2	636223	C	T	0	3	0	1
gnl|UMD3.1|GK000010.2	636272	G	A	0	2	0	1
gnl|UMD3.1|GK000010.2	636386	T	A	1	3	0.25	0.75
gnl|UMD3.1|GK000010.2	636622	T	G	2	3	0.4	0.6
gnl|UMD3.1|GK000010.2	636891	C	G	5	8	0.384615	0.615385
gnl|UMD3.1|GK000010.2	637041	T	G	2	4	0.333333	0.666667
gnl|UMD3.1|GK000010.2	637662	G	T	2	2	0.5	0.5
gnl|UMD3.1|GK000010.2	638250	G	A	0	2	0	1
gnl|UMD3.1|GK000010.2	638510	C	T	2	2	0.5	0.5
gnl|UMD3.1|GK000010.2	638619	T	C	1	2	0.333333	0.666667
gnl|UMD3.1|GK000010.2	638649	T	C	1	2	0.333333	0.666667
gnl|UMD3.1|GK000010.2	638948	T	C	5	2	0.714286	0.285714
gnl|UMD3.1|GK000010.2	639140	A	G	5	6	0.454545	0.545455
gnl|UMD3.1|GK000010.2	639193	G	C	5	4	0.555556	0.444444
gnl|UMD3.1|GK000010.2	639207	A	G	5	4	0.555556	0.444444
gnl|UMD3.1|GK000010.2	639233	A	G	1	3	0.25	0.75
gnl|UMD3.1|GK000010.2	639238	T	G	0	4	0	1
gnl|UMD3.1|GK000010.2	639241	A	G	2	2	0.5	0.5
gnl|UMD3.1|GK000010.2	639727	C	G	1	3	0.25	0.75
gnl|UMD3.1|GK000010.2	639843	G	A	2	5	0.285714	0.714286
gnl|UMD3.1|GK000010.2	640742	C	A	1	2	0.333333	0.666667
gnl|UMD3.1|GK000010.2	641101	T	A	4	2	0.666667	0.333333
gnl|UMD3.1|GK000010.2	644193	A	G	2	2	0.5	0.5
gnl|UMD3.1|GK000010.2	644280	C	G	1	2	0.333333	0.666667
gnl|UMD3.1|GK000010.2	647418	A	T	1	3	0.25	0.75
gnl|UMD3.1|GK000010.2	649604	A	T	5	6	0.454545	0.545455
gnl|UMD3.1|GK000010.2	650582	G	T	3	2	0.6	0.4
gnl|UMD3.1|GK000010.2	652981	G	T	3	2	0.6	0.4
gnl|UMD3.1|GK000010.2	657119	A	G	2	2	0.5	0.5
gnl|UMD3.1|GK000010.2	665338	G	T	0	2	0	1
gnl|UMD3.1|GK000010.2	667164	C	T	4	2	0.666667	0.333333
gnl|UMD3.1|GK000010.2	667248	T	C	4	2	0.666667	0.333333
gnl|UMD3.1|GK000010.2	667571	G	C	1	2	0.333333	0.666667
gnl|UMD3.1|GK000010.2	668067	C	A	0	1	0	1
gnl|UMD3.1|GK000010.2	669726	A	G	0	2	0	1
gnl|UMD3.1|GK000010.2	672174	A	G	5	2	0.714286	0.285714
gnl|UMD3.1|GK000010.2	672249	A	G	2	2	0.5	0.5
gnl|UMD3.1|GK000010.2	679316	A	G	0	2	0	1
gnl|UMD3.1|GK000010.2	687587	A	G	7	2	0.777778	0.222222
gnl|UMD3.1|GK000010.2	687597	A	G	1	7	0.125	0.875
gnl|UMD3.1|GK000010.2	687616	A	G	7	2	0.777778	0.222222
gnl|UMD3.1|GK000010.2	687629	A	G	7	2	0.777778	0.222222
gnl|UMD3.1|GK000010.2	687655	A	G	6	5	0.545455	0.454545
gnl|UMD3.1|GK000010.2	687660	A	G	9	2	0.818182	0.181818
gnl|UMD3.1|GK000010.2	688252	A	G	2	4	0.333333	0.666667
gnl|UMD3.1|GK000010.2	688264	A	G	5	2	0.714286	0.285714
gnl|UMD3.1|GK000010.2	688273	A	G	5	2	0.714286	0.285714
gnl|UMD3.1|GK000010.2	688279	A	G	5	2	0.714286	0.285714
gnl|UMD3.1|GK000010.2	688281	A	G	4	3	0.571429	0.428571
gnl|UMD3.1|GK000010.2	688321	C	A	5	2	0.714286	0.285714
gnl|UMD3.1|GK000010.2	688694	A	G	5	4	0.555556	0.444444
gnl|UMD3.1|GK000010.2	689009	G	T	5	2	0.714286	0.285714
gnl|UMD3.1|GK000010.2	692954	C	T	0	3	0	1
gnl|UMD3.1|GK000010.2	693725	C	T	0	2	0	1
gnl|UMD3.1|GK000010.2	693793	C	G	0	4	0	1
gnl|UMD3.1|GK000010.2	693966	A	G	0	3	0	1
gnl|UMD3.1|GK000010.2	694756	C	T	0	2	0	1
gnl|UMD3.1|GK000010.2	694766	G	T	0	2	0	1
gnl|UMD3.1|GK000010.2	695281	A	C	0	2	0	1
gnl|UMD3.1|GK000010.2	695400	T	A	1	2	0.333333	0.666667
gnl|UMD3.1|GK000010.2	695433	T	C	0	3	0	1
gnl|UMD3.1|GK000010.2	696093	C	T	0	7	0	1
gnl|UMD3.1|GK000010.2	696241	T	G	0	7	0	1
gnl|UMD3.1|GK000010.2	696256	A	G	6	2	0.75	0.25
gnl|UMD3.1|GK000010.2	696262	A	G	6	2	0.75	0.25
gnl|UMD3.1|GK000010.2	696263	A	G	5	3	0.625	0.375
gnl|UMD3.1|GK000010.2	696280	A	G	5	2	0.714286	0.285714
gnl|UMD3.1|GK000010.2	696282	A	G	5	2	0.714286	0.285714
gnl|UMD3.1|GK000010.2	696308	A	G	3	2	0.6	0.4
gnl|UMD3.1|GK000010.2	697316	A	G	0	5	0	1
gnl|UMD3.1|GK000010.2	697337	A	G	0	6	0	1
gnl|UMD3.1|GK000010.2	697353	A	G	3	3	0.5	0.5
gnl|UMD3.1|GK000010.2	701099	A	G	1	2	0.333333	0.666667
gnl|UMD3.1|GK000010.2	701107	A	G	1	3	0.25	0.75
gnl|UMD3.1|GK000010.2	701115	A	G	2	2	0.5	0.5
gnl|UMD3.1|GK000010.2	701118	A	G	1	3	0.25	0.75
gnl|UMD3.1|GK000010.2	701349	A	G	3	2	0.6	0.4
gnl|UMD3.1|GK000010.2	703409	C	T	1	2	0.333333	0.666667
gnl|UMD3.1|GK000010.2	703493	A	C	0	2	0	1
gnl|UMD3.1|GK000010.2	703497	C	G	0	2	0	1
gnl|UMD3.1|GK000010.2	703517	T	G	0	3	0	1
gnl|UMD3.1|GK000010.2	704139	C	T	0	3	0	1
gnl|UMD3.1|GK000010.2	704537	T	G	0	2	0	1
gnl|UMD3.1|GK000010.2	707121	G	A	3	3	0.5	0.5
gnl|UMD3.1|GK000010.2	707529	A	G	0	3	0	1
gnl|UMD3.1|GK000010.2	711219	C	T	0	6	0	1
gnl|UMD3.1|GK000010.2	711969	T	G	0	2	0	1
gnl|UMD3.1|GK000010.2	712421	C	T	3	2	0.6	0.4
gnl|UMD3.1|GK000010.2	716576	G	A	0	2	0	1
gnl|UMD3.1|GK000010.2	716588	G	T	0	2	0	1
gnl|UMD3.1|GK000010.2	716884	A	G	0	2	0	1
gnl|UMD3.1|GK000010.2	716891	A	G	0	2	0	1
gnl|UMD3.1|GK000010.2	716906	A	G	1	2	0.333333	0.666667
gnl|UMD3.1|GK000010.2	717408	G	A	0	9	0	1
gnl|UMD3.1|GK000010.2	717594	T	C	1	2	0.333333	0.666667
gnl|UMD3.1|GK000010.2	717891	T	C	1	3	0.25	0.75
gnl|UMD3.1|GK000010.2	719195	A	T	0	2	0	1
gnl|UMD3.1|GK000010.2	719926	G	C	0	4	0	1
gnl|UMD3.1|GK000010.2	720156	T	C	0	2	0	1
gnl|UMD3.1|GK000010.2	720349	C	A	0	3	0	1
gnl|UMD3.1|GK000010.2	721925	C	T	0	4	0	1
gnl|UMD3.1|GK000010.2	722163	T	C	0	8	0	1
gnl|UMD3.1|GK000010.2	722925	A	C	0	3	0	1
gnl|UMD3.1|GK000010.2	722944	A	G	0	3	0	1
gnl|UMD3.1|GK000010.2	723445	G	A	0	3	0	1
gnl|UMD3.1|GK000010.2	723753	G	A	0	2	0	1
gnl|UMD3.1|GK000010.2	724296	T	C	0	3	0	1
gnl|UMD3.1|GK000010.2	724346	C	G	0	5	0	1
gnl|UMD3.1|GK000010.2	724457	G	A	0	5	0	1
gnl|UMD3.1|GK000010.2	724962	C	A	0	2	0	1
gnl|UMD3.1|GK000010.2	725225	T	C	0	2	0	1
gnl|UMD3.1|GK000010.2	725742	G	A	0	3	0	1
gnl|UMD3.1|GK000010.2	725747	A	G	0	3	0	1
gnl|UMD3.1|GK000010.2	725799	T	C	0	2	0	1
gnl|UMD3.1|GK000010.2	726822	G	A	0	4	0	1
gnl|UMD3.1|GK000010.2	727014	G	T	0	2	0	1
gnl|UMD3.1|GK000010.2	727660	G	C	0	2	0	1
gnl|UMD3.1|GK000010.2	731431	A	G	0	3	0	1
gnl|UMD3.1|GK000010.2	731488	G	A	0	3	0	1
gnl|UMD3.1|GK000010.2	734194	T	A	0	2	0	1
gnl|UMD3.1|GK000010.2	735656	C	A	0	2	0	1
gnl|UMD3.1|GK000010.2	735810	G	A	0	2	0	1
gnl|UMD3.1|GK000010.2	737151	A	C	0	2	0	1
gnl|UMD3.1|GK000010.2	738462	A	G	2	3	0.4	0.6
gnl|UMD3.1|GK000010.2	738464	A	G	3	2	0.6	0.4
gnl|UMD3.1|GK000010.2	738465	A	G	3	2	0.6	0.4
gnl|UMD3.1|GK000010.2	738467	A	G	0	5	0	1
gnl|UMD3.1|GK000010.2	738468	A	G	3	2	0.6	0.4
gnl|UMD3.1|GK000010.2	738480	A	G	3	2	0.6	0.4
gnl|UMD3.1|GK000010.2	738487	A	G	3	2	0.6	0.4
gnl|UMD3.1|GK000010.2	742665	G	A	0	2	0	1
gnl|UMD3.1|GK000010.2	748765	G	C	0	2	0	1
gnl|UMD3.1|GK000010.2	749692	A	G	0	3	0	1
gnl|UMD3.1|GK000010.2	750934	C	T	0	2	0	1
gnl|UMD3.1|GK000010.2	756175	G	A	0	3	0	1
gnl|UMD3.1|GK000010.2	758366	A	T	1	2	0.333333	0.666667
gnl|UMD3.1|GK000010.2	761281	C	T	0	1	0	1
gnl|UMD3.1|GK000010.2	762845	T	G	4	2	0.666667	0.333333
gnl|UMD3.1|GK000010.2	768128	T	A	0	3	0	1
gnl|UMD3.1|GK000010.2	768839	T	C	3	2	0.6	0.4
gnl|UMD3.1|GK000010.2	768842	G	T	3	2	0.6	0.4
gnl|UMD3.1|GK000010.2	770639	G	A	0	3	0	1
gnl|UMD3.1|GK000010.2	773550	C	A	0	2	0	1
gnl|UMD3.1|GK000010.2	773555	G	A	0	2	0	1
gnl|UMD3.1|GK000010.2	773568	G	A	1	2	0.333333	0.666667
gnl|UMD3.1|GK000010.2	773569	G	T	1	2	0.333333	0.666667
gnl|UMD3.1|GK000010.2	773575	C	T	1	2	0.333333	0.666667
gnl|UMD3.1|GK000010.2	773577	A	G	1	2	0.333333	0.666667
gnl|UMD3.1|GK000010.2	773592	C	G	1	2	0.333333	0.666667
gnl|UMD3.1|GK000010.2	773616	C	G	1	2	0.333333	0.666667
gnl|UMD3.1|GK000010.2	773654	A	G	1	2	0.333333	0.666667
gnl|UMD3.1|GK000010.2	773679	C	G	1	2	0.333333	0.666667
gnl|UMD3.1|GK000010.2	776090	A	G	0	5	0	1
gnl|UMD3.1|GK000010.2	778296	A	T	0	2	0	1
gnl|UMD3.1|GK000010.2	781870	C	G	0	2	0	1
gnl|UMD3.1|GK000010.2	785312	T	C	0	2	0	1
gnl|UMD3.1|GK000010.2	788315	G	T	3	2	0.6	0.4
gnl|UMD3.1|GK000010.2	789793	A	G	0	3	0	1
gnl|UMD3.1|GK000010.2	790427	T	C	0	4	0	1
gnl|UMD3.1|GK000010.2	790822	C	A	0	2	0	1
gnl|UMD3.1|GK000010.2	793097	T	A	6	2	0.75	0.25
gnl|UMD3.1|GK000010.2	795419	C	T	0	3	0	1
gnl|UMD3.1|GK000010.2	795458	A	G	0	4	0	1
gnl|UMD3.1|GK000010.2	795897	G	T	1	2	0.333333	0.666667
gnl|UMD3.1|GK000010.2	799877	A	G	0	2	0	1
gnl|UMD3.1|GK000010.2	801589	A	G	1	2	0.333333	0.666667
gnl|UMD3.1|GK000010.2	803115	A	T	0	2	0	1
gnl|UMD3.1|GK000010.2	803307	C	G	0	2	0	1
gnl|UMD3.1|GK000010.2	812948	G	A	0	2	0	1
gnl|UMD3.1|GK000010.2	814983	G	T	0	2	0	1
gnl|UMD3.1|GK000010.2	818966	C	G	1	2	0.333333	0.666667
gnl|UMD3.1|GK000010.2	822207	T	A	2	2	0.5	0.5
gnl|UMD3.1|GK000010.2	824073	T	A	1	1	0.5	0.5
gnl|UMD3.1|GK000010.2	826215	C	T	0	2	0	1
gnl|UMD3.1|GK000010.2	839948	C	T	0	2	0	1
gnl|UMD3.1|GK000010.2	843121	G	T	0	2	0	1
gnl|UMD3.1|GK000010.2	859018	T	G	0	3	0	1
gnl|UMD3.1|GK000010.2	859020	T	A	0	3	0	1
gnl|UMD3.1|GK000010.2	859021	T	A	0	3	0	1
gnl|UMD3.1|GK000010.2	859029	T	A	0	4	0	1
gnl|UMD3.1|GK000010.2	863961	C	T	0	2	0	1
gnl|UMD3.1|GK000010.2	865292	G	A	7	4	0.636364	0.363636
gnl|UMD3.1|GK000010.2	865320	C	A	10	2	0.833333	0.166667
gnl|UMD3.1|GK000010.2	865386	C	G	10	2	0.833333	0.166667
gnl|UMD3.1|GK000010.2	865819	C	A	3	2	0.6	0.4
gnl|UMD3.1|GK000010.2	866138	G	C	0	2	0	1
gnl|UMD3.1|GK000010.2	866169	A	T	0	2	0	1
gnl|UMD3.1|GK000010.2	867948	A	G	2	3	0.4	0.6
gnl|UMD3.1|GK000010.2	867956	A	G	3	2	0.6	0.4
gnl|UMD3.1|GK000010.2	867971	A	G	4	2	0.666667	0.333333
gnl|UMD3.1|GK000010.2	867981	A	G	3	2	0.6	0.4
gnl|UMD3.1|GK000010.2	889572	T	A	1	2	0.333333	0.666667
gnl|UMD3.1|GK000010.2	897832	T	C	1	3	0.25	0.75
gnl|UMD3.1|GK000010.2	910347	A	T	6	2	0.75	0.25
gnl|UMD3.1|GK000010.2	910680	C	A	2	2	0.5	0.5
gnl|UMD3.1|GK000010.2	913938	A	C	1	2	0.333333	0.666667
gnl|UMD3.1|GK000010.2	916658	T	C	5	3	0.625	0.375
gnl|UMD3.1|GK000010.2	916713	T	C	2	2	0.5	0.5
gnl|UMD3.1|GK000010.2	918458	A	G	3	3	0.5	0.5
gnl|UMD3.1|GK000010.2	918467	A	G	3	3	0.5	0.5
gnl|UMD3.1|GK000010.2	918668	A	G	0	6	0	1
gnl|UMD3.1|GK000010.2	918687	C	T	2	3	0.4	0.6
gnl|UMD3.1|GK000010.2	918787	A	G	1	4	0.2	0.8
gnl|UMD3.1|GK000010.2	918874	A	G	3	2	0.6	0.4
gnl|UMD3.1|GK000010.2	918891	A	G	4	2	0.666667	0.333333
gnl|UMD3.1|GK000010.2	918978	T	C	3	2	0.6	0.4
gnl|UMD3.1|GK000010.2	919001	A	G	1	3	0.25	0.75
gnl|UMD3.1|GK000010.2	919010	A	G	2	3	0.4	0.6
gnl|UMD3.1|GK000010.2	919017	A	G	2	3	0.4	0.6
gnl|UMD3.1|GK000010.2	919110	G	T	2	2	0.5	0.5
gnl|UMD3.1|GK000010.2	921111	G	A	0	3	0	1
gnl|UMD3.1|GK000010.2	921304	C	T	4	5	0.444444	0.555556
gnl|UMD3.1|GK000010.2	921416	T	C	6	2	0.75	0.25
gnl|UMD3.1|GK000010.2	921425	T	C	6	2	0.75	0.25
gnl|UMD3.1|GK000010.2	921477	T	C	10	3	0.769231	0.230769
gnl|UMD3.1|GK000010.2	921721	T	C	2	2	0.5	0.5
gnl|UMD3.1|GK000010.2	921754	T	C	1	2	0.333333	0.666667
gnl|UMD3.1|GK000010.2	921758	T	C	2	2	0.5	0.5
gnl|UMD3.1|GK000010.2	921759	T	C	2	2	0.5	0.5
gnl|UMD3.1|GK000010.2	921812	T	C	1	2	0.333333	0.666667
gnl|UMD3.1|GK000010.2	922163	T	A	0	4	0	1
gnl|UMD3.1|GK000010.2	922297	G	T	3	2	0.6	0.4
gnl|UMD3.1|GK000010.2	922298	C	G	3	2	0.6	0.4
gnl|UMD3.1|GK000010.2	926004	G	A	2	2	0.5	0.5
gnl|UMD3.1|GK000010.2	928071	C	T	3	2	0.6	0.4
gnl|UMD3.1|GK000010.2	928844	G	A	0	2	0	1
gnl|UMD3.1|GK000010.2	929683	G	A	3	2	0.6	0.4
gnl|UMD3.1|GK000010.2	930129	T	C	2	2	0.5	0.5
gnl|UMD3.1|GK000010.2	930165	T	C	2	3	0.4	0.6
gnl|UMD3.1|GK000010.2	930178	A	G	2	2	0.5	0.5
gnl|UMD3.1|GK000010.2	930179	A	G	3	2	0.6	0.4
gnl|UMD3.1|GK000010.2	930203	A	G	2	3	0.4	0.6
gnl|UMD3.1|GK000010.2	930206	T	C	3	2	0.6	0.4
gnl|UMD3.1|GK000010.2	930235	T	A	5	2	0.714286	0.285714
gnl|UMD3.1|GK000010.2	930445	G	A	8	5	0.615385	0.384615
gnl|UMD3.1|GK000010.2	930596	G	A	3	3	0.5	0.5
gnl|UMD3.1|GK000010.2	930686	A	G	6	2	0.75	0.25
gnl|UMD3.1|GK000010.2	930776	T	C	8	2	0.8	0.2
gnl|UMD3.1|GK000010.2	930787	T	C	4	7	0.363636	0.636364
gnl|UMD3.1|GK000010.2	930788	T	C	8	2	0.8	0.2
gnl|UMD3.1|GK000010.2	930822	T	C	3	7	0.3	0.7
gnl|UMD3.1|GK000010.2	930851	T	C	2	4	0.333333	0.666667
gnl|UMD3.1|GK000010.2	930852	T	C	3	3	0.5	0.5
gnl|UMD3.1|GK000010.2	931154	C	T	11	2	0.846154	0.153846
gnl|UMD3.1|GK000010.2	931294	G	T	9	2	0.818182	0.181818
gnl|UMD3.1|GK000010.2	931825	C	T	6	9	0.4	0.6
gnl|UMD3.1|GK000010.2	932298	C	A	12	5	0.705882	0.294118
gnl|UMD3.1|GK000010.2	932389	T	C	0	20	0	1
gnl|UMD3.1|GK000010.2	932671	T	A	10	3	0.769231	0.230769
gnl|UMD3.1|GK000010.2	933079	T	A	0	14	0	1
gnl|UMD3.1|GK000010.2	933462	T	C	0	18	0	1
gnl|UMD3.1|GK000010.2	933720	A	G	5	6	0.454545	0.545455
gnl|UMD3.1|GK000010.2	935297	C	A	21	20	0.512195	0.487805
gnl|UMD3.1|GK000010.2	935387	T	G	14	22	0.388889	0.611111
gnl|UMD3.1|GK000010.2	935574	A	G	0	32	0	1
gnl|UMD3.1|GK000010.2	936205	A	T	3	3	0.5	0.5
gnl|UMD3.1|GK000010.2	936211	T	G	3	4	0.428571	0.571429
gnl|UMD3.1|GK000010.2	936537	A	T	1	3	0.25	0.75
gnl|UMD3.1|GK000010.2	939620	G	A	9	6	0.6	0.4
gnl|UMD3.1|GK000010.2	939886	C	A	24	4	0.857143	0.142857
gnl|UMD3.1|GK000010.2	940191	G	A	10	2	0.833333	0.166667
gnl|UMD3.1|GK000010.2	940572	A	C	7	8	0.466667	0.533333
gnl|UMD3.1|GK000010.2	943186	N	G	0	3	0	1
gnl|UMD3.1|GK000010.2	943263	T	A	1	4	0.2	0.8
gnl|UMD3.1|GK000010.2	943425	G	A	0	4	0	1
gnl|UMD3.1|GK000010.2	943844	A	G	7	7	0.5	0.5
gnl|UMD3.1|GK000010.2	944399	C	G	0	9	0	1
gnl|UMD3.1|GK000010.2	945730	A	G	0	3	0	1
gnl|UMD3.1|GK000010.2	945919	G	T	1	2	0.333333	0.666667
gnl|UMD3.1|GK000010.2	946634	T	A	0	2	0	1
gnl|UMD3.1|GK000010.2	947441	A	T	0	2	0	1
gnl|UMD3.1|GK000010.2	948988	C	G	3	2	0.6	0.4
gnl|UMD3.1|GK000010.2	950479	G	T	3	2	0.6	0.4
gnl|UMD3.1|GK000010.2	951559	C	A	5	2	0.714286	0.285714
gnl|UMD3.1|GK000010.2	953862	A	C	0	3	0	1
gnl|UMD3.1|GK000010.2	953990	C	G	0	2	0	1
gnl|UMD3.1|GK000010.2	956518	G	A	0	2	0	1
gnl|UMD3.1|GK000010.2	957380	A	G	0	5	0	1
gnl|UMD3.1|GK000010.2	958714	T	C	0	2	0	1
gnl|UMD3.1|GK000010.2	959295	C	G	0	2	0	1
gnl|UMD3.1|GK000010.2	959319	A	G	0	3	0	1
gnl|UMD3.1|GK000010.2	959377	G	A	0	2	0	1
gnl|UMD3.1|GK000010.2	959401	C	T	0	2	0	1
gnl|UMD3.1|GK000010.2	959631	C	G	0	2	0	1
gnl|UMD3.1|GK000010.2	961325	T	C	0	2	0	1
gnl|UMD3.1|GK000010.2	961339	G	A	0	2	0	1
gnl|UMD3.1|GK000010.2	962125	C	T	0	2	0	1
gnl|UMD3.1|GK000010.2	964150	C	T	0	3	0	1
gnl|UMD3.1|GK000010.2	965218	G	A	2	3	0.4	0.6
gnl|UMD3.1|GK000010.2	969302	T	A	1	2	0.333333	0.666667
gnl|UMD3.1|GK000010.2	969832	G	A	2	2	0.5	0.5
gnl|UMD3.1|GK000010.2	976104	G	A	1	4	0.2	0.8
gnl|UMD3.1|GK000010.2	977243	G	A	0	2	0	1
gnl|UMD3.1|GK000010.2	978655	T	A	0	5	0	1
gnl|UMD3.1|GK000010.2	979168	C	A	3	2	0.6	0.4
gnl|UMD3.1|GK000010.2	979996	A	G	0	4	0	1
gnl|UMD3.1|GK000010.2	991919	A	G	0	3	0	1
gnl|UMD3.1|GK000010.2	991973	T	C	0	4	0	1
gnl|UMD3.1|GK000010.2	991988	C	G	0	4	0	1
gnl|UMD3.1|GK000010.2	1043808	A	C	33	10	0.767442	0.232558
gnl|UMD3.1|GK000010.2	1047568	C	T	0	3	0	1
gnl|UMD3.1|GK000010.2	1050879	T	G	1	1	0.5	0.5
gnl|UMD3.1|GK000010.2	1052833	G	T	0	2	0	1
gnl|UMD3.1|GK000010.2	1061470	A	G	0	2	0	1
gnl|UMD3.1|GK000010.2	1066045	T	C	0	2	0	1
gnl|UMD3.1|GK000010.2	1066310	T	G	0	2	0	1
gnl|UMD3.1|GK000010.2	1073948	C	T	0	2	0	1
gnl|UMD3.1|GK000010.2	1074126	G	C	0	3	0	1
gnl|UMD3.1|GK000010.2	1074608	A	G	2	4	0.333333	0.666667
gnl|UMD3.1|GK000010.2	1075072	T	G	0	3	0	1
gnl|UMD3.1|GK000010.2	1076510	A	G	2	2	0.5	0.5
gnl|UMD3.1|GK000010.2	1076518	A	G	2	2	0.5	0.5
gnl|UMD3.1|GK000010.2	1076525	A	G	2	2	0.5	0.5
gnl|UMD3.1|GK000010.2	1076584	A	G	0	2	0	1
gnl|UMD3.1|GK000010.2	1076889	C	A	3	2	0.6	0.4
gnl|UMD3.1|GK000010.2	1077148	C	T	1	2	0.333333	0.666667
gnl|UMD3.1|GK000010.2	1077503	A	G	1	1	0.5	0.5
gnl|UMD3.1|GK000010.2	1078270	C	T	7	2	0.777778	0.222222
gnl|UMD3.1|GK000010.2	1078805	A	G	2	5	0.285714	0.714286
gnl|UMD3.1|GK000010.2	1078865	T	C	0	4	0	1
gnl|UMD3.1|GK000010.2	1079962	C	T	0	8	0	1
gnl|UMD3.1|GK000010.2	1080063	T	C	9	2	0.818182	0.181818
gnl|UMD3.1|GK000010.2	1080852	C	T	9	3	0.75	0.25
gnl|UMD3.1|GK000010.2	1081724	G	C	2	3	0.4	0.6
gnl|UMD3.1|GK000010.2	1081725	G	C	2	2	0.5	0.5
gnl|UMD3.1|GK000010.2	1082676	G	T	6	2	0.75	0.25
gnl|UMD3.1|GK000010.2	1082786	G	T	2	2	0.5	0.5
gnl|UMD3.1|GK000010.2	1087334	A	T	0	2	0	1
gnl|UMD3.1|GK000010.2	1088328	G	A	0	2	0	1
gnl|UMD3.1|GK000010.2	1088788	T	C	0	3	0	1
gnl|UMD3.1|GK000010.2	1089497	T	C	0	29	0	1
gnl|UMD3.1|GK000010.2	1089581	T	C	15	24	0.384615	0.615385
gnl|UMD3.1|GK000010.2	1092336	T	G	55	59	0.482456	0.517544
gnl|UMD3.1|GK000010.2	1092369	A	G	60	60	0.5	0.5
gnl|UMD3.1|GK000010.2	1093739	A	G	0	263	0	1
gnl|UMD3.1|GK000010.2	1093835	A	C	0	234	0	1
gnl|UMD3.1|GK000010.2	1093876	C	T	0	255	0	1
gnl|UMD3.1|GK000010.2	1098797	G	T	1	3	0.25	0.75
gnl|UMD3.1|GK000010.2	1098803	G	T	2	2	0.5	0.5
gnl|UMD3.1|GK000010.2	1104953	A	C	0	43	0	1
gnl|UMD3.1|GK000010.2	1106523	A	G	4	7	0.363636	0.636364
gnl|UMD3.1|GK000010.2	1106628	T	G	6	6	0.5	0.5
gnl|UMD3.1|GK000010.2	1107034	T	C	3	4	0.428571	0.571429
gnl|UMD3.1|GK000010.2	1107079	T	C	8	2	0.8	0.2
gnl|UMD3.1|GK000010.2	1108174	A	G	6	13	0.315789	0.684211
gnl|UMD3.1|GK000010.2	1114564	T	A	7	2	0.777778	0.222222
gnl|UMD3.1|GK000010.2	1116637	A	C	0	3	0	1
gnl|UMD3.1|GK000010.2	1116748	G	T	5	2	0.714286	0.285714
gnl|UMD3.1|GK000010.2	1125519	G	T	0	2	0	1
gnl|UMD3.1|GK000010.2	1126730	A	G	11	2	0.846154	0.153846
gnl|UMD3.1|GK000010.2	1130083	A	T	1	2	0.333333	0.666667
gnl|UMD3.1|GK000010.2	1130101	G	T	1	3	0.25	0.75
gnl|UMD3.1|GK000010.2	1143067	G	A	0	3	0	1
gnl|UMD3.1|GK000010.2	1147750	C	A	5	2	0.714286	0.285714
gnl|UMD3.1|GK000010.2	1153567	C	T	0	3	0	1
gnl|UMD3.1|GK000010.2	1162659	A	G	1	2	0.333333	0.666667
gnl|UMD3.1|GK000010.2	1162679	G	A	0	3	0	1
gnl|UMD3.1|GK000010.2	1166984	A	T	0	2	0	1
gnl|UMD3.1|GK000010.2	1170193	C	A	4	2	0.666667	0.333333
gnl|UMD3.1|GK000010.2	1170714	A	G	1	2	0.333333	0.666667
gnl|UMD3.1|GK000010.2	1172118	C	T	4	4	0.5	0.5
gnl|UMD3.1|GK000010.2	1184689	C	T	0	5	0	1
gnl|UMD3.1|GK000010.2	1185968	C	A	5	2	0.714286	0.285714
gnl|UMD3.1|GK000010.2	1186223	C	T	0	4	0	1
gnl|UMD3.1|GK000010.2	1193214	G	A	1	2	0.333333	0.666667
gnl|UMD3.1|GK000010.2	1194126	T	C	0	3	0	1
gnl|UMD3.1|GK000010.2	1194377	G	A	0	5	0	1
gnl|UMD3.1|GK000010.2	1195341	C	T	0	3	0	1
gnl|UMD3.1|GK000010.2	1196882	C	T	0	2	0	1
gnl|UMD3.1|GK000010.2	1197157	A	G	0	1	0	1
gnl|UMD3.1|GK000010.2	1197401	A	G	0	3	0	1
gnl|UMD3.1|GK000010.2	1197513	T	A	0	5	0	1
gnl|UMD3.1|GK000010.2	1199251	C	A	0	3	0	1
gnl|UMD3.1|GK000010.2	1200271	T	A	1	2	0.333333	0.666667
gnl|UMD3.1|GK000010.2	1200561	T	G	0	3	0	1
gnl|UMD3.1|GK000010.2	1201416	G	A	0	3	0	1
gnl|UMD3.1|GK000010.2	1201489	C	T	0	4	0	1
gnl|UMD3.1|GK000010.2	1201568	A	G	0	2	0	1
gnl|UMD3.1|GK000010.2	1202020	A	T	0	5	0	1
gnl|UMD3.1|GK000010.2	1202527	A	G	0	2	0	1
gnl|UMD3.1|GK000010.2	1203441	A	G	0	4	0	1
gnl|UMD3.1|GK000010.2	1203442	A	C	0	4	0	1
gnl|UMD3.1|GK000010.2	1203709	A	C	0	2	0	1
gnl|UMD3.1|GK000010.2	1204983	T	C	0	4	0	1
gnl|UMD3.1|GK000010.2	1205065	C	T	5	2	0.714286	0.285714
gnl|UMD3.1|GK000010.2	1206809	A	G	0	2	0	1
gnl|UMD3.1|GK000010.2	1206815	G	C	0	2	0	1
gnl|UMD3.1|GK000010.2	1207309	T	C	0	2	0	1
gnl|UMD3.1|GK000010.2	1209651	G	C	0	2	0	1
gnl|UMD3.1|GK000010.2	1211781	G	T	0	4	0	1
gnl|UMD3.1|GK000010.2	1213262	G	A	1	3	0.25	0.75
gnl|UMD3.1|GK000010.2	1218524	G	T	0	2	0	1
gnl|UMD3.1|GK000010.2	1220519	A	G	0	2	0	1
gnl|UMD3.1|GK000010.2	1222639	A	G	0	2	0	1
gnl|UMD3.1|GK000010.2	1222773	C	T	0	2	0	1
gnl|UMD3.1|GK000010.2	1222840	T	A	0	4	0	1
gnl|UMD3.1|GK000010.2	1222911	A	G	3	3	0.5	0.5
gnl|UMD3.1|GK000010.2	1223146	G	T	3	2	0.6	0.4
gnl|UMD3.1|GK000010.2	1224124	G	A	0	2	0	1
gnl|UMD3.1|GK000010.2	1224144	G	A	0	2	0	1
gnl|UMD3.1|GK000010.2	1225248	T	C	0	3	0	1
gnl|UMD3.1|GK000010.2	1225330	G	A	0	4	0	1
gnl|UMD3.1|GK000010.2	1226451	G	A	6	2	0.75	0.25
gnl|UMD3.1|GK000010.2	1226962	T	C	0	4	0	1
gnl|UMD3.1|GK000010.2	1227807	A	G	0	3	0	1
gnl|UMD3.1|GK000010.2	1228208	A	G	0	7	0	1
gnl|UMD3.1|GK000010.2	1228210	G	A	6	2	0.75	0.25
gnl|UMD3.1|GK000010.2	1228660	T	C	0	5	0	1
gnl|UMD3.1|GK000010.2	1228698	C	A	0	10	0	1
gnl|UMD3.1|GK000010.2	1228753	C	A	6	5	0.545455	0.454545
gnl|UMD3.1|GK000010.2	1228774	C	A	7	5	0.583333	0.416667
gnl|UMD3.1|GK000010.2	1228820	A	T	0	14	0	1
gnl|UMD3.1|GK000010.2	1228823	A	C	0	14	0	1
gnl|UMD3.1|GK000010.2	1228863	A	C	0	17	0	1
gnl|UMD3.1|GK000010.2	1228948	G	T	0	14	0	1
gnl|UMD3.1|GK000010.2	1228972	A	C	0	15	0	1
gnl|UMD3.1|GK000010.2	1229551	T	C	0	1	0	1
gnl|UMD3.1|GK000010.2	1230268	G	T	4	2	0.666667	0.333333
gnl|UMD3.1|GK000010.2	1230271	G	T	4	2	0.666667	0.333333
gnl|UMD3.1|GK000010.2	1230286	G	T	4	2	0.666667	0.333333
gnl|UMD3.1|GK000010.2	1230471	T	C	9	2	0.818182	0.181818
gnl|UMD3.1|GK000010.2	1230475	T	C	5	6	0.454545	0.545455
gnl|UMD3.1|GK000010.2	1230476	T	C	5	6	0.454545	0.545455
gnl|UMD3.1|GK000010.2	1230500	T	C	8	2	0.8	0.2
gnl|UMD3.1|GK000010.2	1230560	T	C	3	2	0.6	0.4
gnl|UMD3.1|GK000010.2	1230561	T	C	3	2	0.6	0.4
gnl|UMD3.1|GK000010.2	1230619	T	C	0	6	0	1
gnl|UMD3.1|GK000010.2	1230844	C	A	0	11	0	1
gnl|UMD3.1|GK000010.2	1231238	T	C	5	2	0.714286	0.285714
gnl|UMD3.1|GK000010.2	1231243	T	C	4	3	0.571429	0.428571
gnl|UMD3.1|GK000010.2	1231248	T	C	4	3	0.571429	0.428571
gnl|UMD3.1|GK000010.2	1231296	T	C	3	3	0.5	0.5
gnl|UMD3.1|GK000010.2	1231466	T	C	5	2	0.714286	0.285714
gnl|UMD3.1|GK000010.2	1231522	T	C	1	2	0.333333	0.666667
gnl|UMD3.1|GK000010.2	1231527	T	C	1	2	0.333333	0.666667
gnl|UMD3.1|GK000010.2	1232066	G	A	5	3	0.625	0.375
gnl|UMD3.1|GK000010.2	1232096	T	C	9	3	0.75	0.25
gnl|UMD3.1|GK000010.2	1232097	T	C	8	2	0.8	0.2
gnl|UMD3.1|GK000010.2	1232250	T	C	2	3	0.4	0.6
gnl|UMD3.1|GK000010.2	1232545	T	C	0	4	0	1
gnl|UMD3.1|GK000010.2	1232557	T	C	2	2	0.5	0.5
gnl|UMD3.1|GK000010.2	1232558	T	C	2	2	0.5	0.5
gnl|UMD3.1|GK000010.2	1232559	A	G	0	4	0	1
gnl|UMD3.1|GK000010.2	1232563	T	C	2	2	0.5	0.5
gnl|UMD3.1|GK000010.2	1232567	T	C	2	2	0.5	0.5
gnl|UMD3.1|GK000010.2	1232568	T	C	0	4	0	1
gnl|UMD3.1|GK000010.2	1232597	T	C	2	2	0.5	0.5
gnl|UMD3.1|GK000010.2	1233000	G	C	0	6	0	1
gnl|UMD3.1|GK000010.2	1233253	T	C	7	3	0.7	0.3
gnl|UMD3.1|GK000010.2	1233286	T	C	4	5	0.444444	0.555556
gnl|UMD3.1|GK000010.2	1233291	T	C	4	4	0.5	0.5
gnl|UMD3.1|GK000010.2	1233330	T	C	8	2	0.8	0.2
gnl|UMD3.1|GK000010.2	1233337	T	C	5	4	0.555556	0.444444
gnl|UMD3.1|GK000010.2	1233344	T	C	7	2	0.777778	0.222222
gnl|UMD3.1|GK000010.2	1233345	T	C	5	4	0.555556	0.444444
gnl|UMD3.1|GK000010.2	1233602	T	A	0	2	0	1
gnl|UMD3.1|GK000010.2	1234288	T	C	0	9	0	1
gnl|UMD3.1|GK000010.2	1236085	T	C	3	2	0.6	0.4
gnl|UMD3.1|GK000010.2	1236087	T	C	3	2	0.6	0.4
gnl|UMD3.1|GK000010.2	1236090	T	C	3	2	0.6	0.4
gnl|UMD3.1|GK000010.2	1236103	T	C	3	2	0.6	0.4
gnl|UMD3.1|GK000010.2	1236123	T	C	3	2	0.6	0.4
gnl|UMD3.1|GK000010.2	1236246	T	C	2	2	0.5	0.5
gnl|UMD3.1|GK000010.2	1236379	T	C	0	2	0	1
gnl|UMD3.1|GK000010.2	1237195	G	A	5	2	0.714286	0.285714
gnl|UMD3.1|GK000010.2	1237990	T	A	1	2	0.333333	0.666667
gnl|UMD3.1|GK000010.2	1238137	A	G	2	2	0.5	0.5
gnl|UMD3.1|GK000010.2	1238432	A	G	0	6	0	1
gnl|UMD3.1|GK000010.2	1238574	A	G	0	2	0	1
gnl|UMD3.1|GK000010.2	1238972	C	A	0	2	0	1
gnl|UMD3.1|GK000010.2	1240736	T	C	0	5	0	1
gnl|UMD3.1|GK000010.2	1241344	C	G	7	2	0.777778	0.222222
gnl|UMD3.1|GK000010.2	1241926	T	C	0	3	0	1
gnl|UMD3.1|GK000010.2	1243435	G	T	0	3	0	1
gnl|UMD3.1|GK000010.2	1243651	A	G	0	5	0	1
gnl|UMD3.1|GK000010.2	1244281	G	A	0	4	0	1
gnl|UMD3.1|GK000010.2	1245898	A	G	3	2	0.6	0.4
gnl|UMD3.1|GK000010.2	1246600	C	G	0	4	0	1
gnl|UMD3.1|GK000010.2	1246752	T	C	0	5	0	1
gnl|UMD3.1|GK000010.2	1247090	A	G	0	2	0	1
gnl|UMD3.1|GK000010.2	1247107	T	C	0	2	0	1
gnl|UMD3.1|GK000010.2	1247372	A	G	0	6	0	1
gnl|UMD3.1|GK000010.2	1247544	C	T	0	5	0	1
gnl|UMD3.1|GK000010.2	1247807	C	T	0	4	0	1
gnl|UMD3.1|GK000010.2	1247827	T	G	0	4	0	1
gnl|UMD3.1|GK000010.2	1247828	A	G	0	4	0	1
gnl|UMD3.1|GK000010.2	1248481	G	C	0	4	0	1
gnl|UMD3.1|GK000010.2	1248932	C	G	0	2	0	1
gnl|UMD3.1|GK000010.2	1248941	C	G	0	2	0	1
gnl|UMD3.1|GK000010.2	1249347	G	A	0	2	0	1
gnl|UMD3.1|GK000010.2	1249750	A	G	0	2	0	1
gnl|UMD3.1|GK000010.2	1250210	G	A	0	2	0	1
gnl|UMD3.1|GK000010.2	1250264	G	T	0	2	0	1
gnl|UMD3.1|GK000010.2	1250271	G	T	0	1	0	1
gnl|UMD3.1|GK000010.2	1251423	A	G	0	3	0	1
gnl|UMD3.1|GK000010.2	1251614	A	G	0	3	0	1
gnl|UMD3.1|GK000010.2	1252664	A	G	0	2	0	1
gnl|UMD3.1|GK000010.2	1252668	C	G	0	2	0	1
gnl|UMD3.1|GK000010.2	1252691	A	T	0	2	0	1
gnl|UMD3.1|GK000010.2	1253580	T	C	0	2	0	1
gnl|UMD3.1|GK000010.2	1253595	G	A	0	2	0	1
gnl|UMD3.1|GK000010.2	1253608	T	C	0	2	0	1
gnl|UMD3.1|GK000010.2	1253639	T	C	0	2	0	1
gnl|UMD3.1|GK000010.2	1253947	A	G	0	2	0	1
gnl|UMD3.1|GK000010.2	1253963	T	C	0	2	0	1
gnl|UMD3.1|GK000010.2	1253995	C	A	0	2	0	1
gnl|UMD3.1|GK000010.2	1254035	C	A	0	2	0	1
gnl|UMD3.1|GK000010.2	1254135	G	A	0	2	0	1
gnl|UMD3.1|GK000010.2	1255421	T	A	0	2	0	1
gnl|UMD3.1|GK000010.2	1255452	A	G	0	4	0	1
gnl|UMD3.1|GK000010.2	1255637	A	G	0	5	0	1
gnl|UMD3.1|GK000010.2	1255645	A	C	0	6	0	1
gnl|UMD3.1|GK000010.2	1255877	C	T	0	2	0	1
gnl|UMD3.1|GK000010.2	1256012	T	C	0	2	0	1
gnl|UMD3.1|GK000010.2	1256116	C	G	0	3	0	1
gnl|UMD3.1|GK000010.2	1257574	G	T	0	2	0	1
gnl|UMD3.1|GK000010.2	1257591	T	C	0	2	0	1
gnl|UMD3.1|GK000010.2	1257625	A	G	0	2	0	1
gnl|UMD3.1|GK000010.2	1268104	C	G	0	2	0	1
gnl|UMD3.1|GK000010.2	1275358	C	T	0	3	0	1
gnl|UMD3.1|GK000010.2	1292910	C	G	0	3	0	1
gnl|UMD3.1|GK000010.2	1301769	G	T	0	2	0	1
gnl|UMD3.1|GK000010.2	1313026	C	A	0	2	0	1
gnl|UMD3.1|GK000010.2	1313091	C	G	0	2	0	1
gnl|UMD3.1|GK000010.2	1313098	T	A	0	2	0	1
gnl|UMD3.1|GK000010.2	1318778	A	G	0	2	0	1
gnl|UMD3.1|GK000010.2	1320534	T	C	0	2	0	1
gnl|UMD3.1|GK000010.2	1320551	T	C	0	3	0	1
gnl|UMD3.1|GK000010.2	1320654	T	C	0	3	0	1
gnl|UMD3.1|GK000010.2	1364456	T	C	0	2	0	1
gnl|UMD3.1|GK000010.2	1364459	T	C	0	2	0	1
gnl|UMD3.1|GK000010.2	1364461	T	C	0	2	0	1
gnl|UMD3.1|GK000010.2	1364485	T	C	0	2	0	1
gnl|UMD3.1|GK000010.2	1364501	T	C	0	2	0	1
gnl|UMD3.1|GK000010.2	1364519	T	C	0	2	0	1
gnl|UMD3.1|GK000010.2	1371505	A	G	0	2	0	1
gnl|UMD3.1|GK000010.2	1384701	T	C	0	2	0	1
gnl|UMD3.1|GK000010.2	1410827	T	C	0	2	0	1
gnl|UMD3.1|GK000010.2	1410835	T	C	0	2	0	1
gnl|UMD3.1|GK000010.2	1438811	T	C	0	2	0	1
gnl|UMD3.1|GK000010.2	1438814	T	C	0	3	0	1
gnl|UMD3.1|GK000010.2	1438837	T	C	0	3	0	1
gnl|UMD3.1|GK000010.2	1438843	T	C	0	3	0	1
gnl|UMD3.1|GK000010.2	1438854	T	C	0	3	0	1
gnl|UMD3.1|GK000010.2	1440855	T	C	0	2	0	1
gnl|UMD3.1|GK000010.2	1463432	G	C	0	2	0	1
gnl|UMD3.1|GK000010.2	1467353	C	T	0	4	0	1
gnl|UMD3.1|GK000010.2	1467500	C	A	3	2	0.6	0.4
gnl|UMD3.1|GK000010.2	1470908	G	T	0	2	0	1
gnl|UMD3.1|GK000010.2	1473782	G	T	0	2	0	1
gnl|UMD3.1|GK000010.2	1475628	G	A	4	2	0.666667	0.333333
gnl|UMD3.1|GK000010.2	1482345	C	A	0	3	0	1
gnl|UMD3.1|GK000010.2	1483086	C	A	0	4	0	1
gnl|UMD3.1|GK000010.2	1487630	G	C	0	3	0	1
gnl|UMD3.1|GK000010.2	1490064	A	T	1	2	0.333333	0.666667
gnl|UMD3.1|GK000010.2	1492276	T	G	0	3	0	1
gnl|UMD3.1|GK000010.2	1492289	G	T	1	2	0.333333	0.666667
gnl|UMD3.1|GK000010.2	1505153	A	G	1	2	0.333333	0.666667
gnl|UMD3.1|GK000010.2	1513632	C	T	0	2	0	1
gnl|UMD3.1|GK000010.2	1518569	G	A	0	4	0	1
gnl|UMD3.1|GK000010.2	1521643	A	T	0	2	0	1
gnl|UMD3.1|GK000010.2	1531212	T	G	0	2	0	1
gnl|UMD3.1|GK000010.2	1531979	A	G	0	2	0	1
gnl|UMD3.1|GK000010.2	1533680	G	C	0	2	0	1
gnl|UMD3.1|GK000010.2	1535404	C	T	0	4	0	1
gnl|UMD3.1|GK000010.2	1537723	C	A	1	2	0.333333	0.666667
gnl|UMD3.1|GK000010.2	1538664	C	T	0	2	0	1
gnl|UMD3.1|GK000010.2	1539038	C	T	0	2	0	1
gnl|UMD3.1|GK000010.2	1539513	A	G	0	5	0	1
gnl|UMD3.1|GK000010.2	1550064	G	T	0	3	0	1
gnl|UMD3.1|GK000010.2	1551635	C	A	1	2	0.333333	0.666667
gnl|UMD3.1|GK000010.2	1551723	T	G	1	2	0.333333	0.666667
gnl|UMD3.1|GK000010.2	1553144	T	A	0	2	0	1
gnl|UMD3.1|GK000010.2	1569632	T	G	3	2	0.6	0.4
gnl|UMD3.1|GK000010.2	1569663	A	G	0	2	0	1
gnl|UMD3.1|GK000010.2	1574031	G	C	0	2	0	1
gnl|UMD3.1|GK000010.2	1578621	C	T	0	2	0	1
gnl|UMD3.1|GK000010.2	1583402	G	T	3	2	0.6	0.4
gnl|UMD3.1|GK000010.2	1583544	G	A	1	4	0.2	0.8
gnl|UMD3.1|GK000010.2	1596783	A	G	0	2	0	1
gnl|UMD3.1|GK000010.2	1599890	C	A	4	2	0.666667	0.333333
gnl|UMD3.1|GK000010.2	1603208	A	G	0	2	0	1
gnl|UMD3.1|GK000010.2	1610305	G	T	0	2	0	1
gnl|UMD3.1|GK000010.2	1611842	T	C	0	2	0	1
gnl|UMD3.1|GK000010.2	1611874	A	G	0	2	0	1
gnl|UMD3.1|GK000010.2	1612071	A	G	0	3	0	1
gnl|UMD3.1|GK000010.2	1612462	C	T	1	2	0.333333	0.666667
gnl|UMD3.1|GK000010.2	1613898	A	G	0	3	0	1
gnl|UMD3.1|GK000010.2	1621596	T	C	0	2	0	1
gnl|UMD3.1|GK000010.2	1622852	C	T	0	2	0	1
gnl|UMD3.1|GK000010.2	1624161	T	C	0	1	0	1
gnl|UMD3.1|GK000010.2	1624205	G	T	0	2	0	1
gnl|UMD3.1|GK000010.2	1626713	G	A	0	2	0	1
gnl|UMD3.1|GK000010.2	1632774	C	T	0	3	0	1
gnl|UMD3.1|GK000010.2	1641902	G	A	0	2	0	1
gnl|UMD3.1|GK000010.2	1641941	T	C	0	2	0	1
gnl|UMD3.1|GK000010.2	1648910	G	A	3	2	0.6	0.4
gnl|UMD3.1|GK000010.2	1651324	T	C	0	4	0	1
gnl|UMD3.1|GK000010.2	1652298	G	C	0	2	0	1
gnl|UMD3.1|GK000010.2	1652339	C	T	2	3	0.4	0.6
gnl|UMD3.1|GK000010.2	1652449	T	C	0	2	0	1
gnl|UMD3.1|GK000010.2	1652495	C	G	0	2	0	1
gnl|UMD3.1|GK000010.2	1658390	T	G	0	2	0	1
gnl|UMD3.1|GK000010.2	1661436	A	G	0	2	0	1
gnl|UMD3.1|GK000010.2	1668659	G	A	0	2	0	1
gnl|UMD3.1|GK000010.2	1678380	G	C	0	3	0	1
gnl|UMD3.1|GK000010.2	1682096	C	G	2	2	0.5	0.5
gnl|UMD3.1|GK000010.2	1682780	C	T	3	2	0.6	0.4
gnl|UMD3.1|GK000010.2	1683532	A	G	2	2	0.5	0.5
gnl|UMD3.1|GK000010.2	1685916	A	G	6	2	0.75	0.25
gnl|UMD3.1|GK000010.2	1686260	T	C	0	9	0	1
gnl|UMD3.1|GK000010.2	1686434	T	A	4	2	0.666667	0.333333
gnl|UMD3.1|GK000010.2	1688468	G	A	0	5	0	1
gnl|UMD3.1|GK000010.2	1690540	G	A	0	3	0	1
gnl|UMD3.1|GK000010.2	1691061	A	G	0	7	0	1
gnl|UMD3.1|GK000010.2	1693072	G	A	0	2	0	1
gnl|UMD3.1|GK000010.2	1694776	G	C	0	2	0	1
gnl|UMD3.1|GK000010.2	1696060	C	T	0	2	0	1
gnl|UMD3.1|GK000010.2	1704676	A	G	2	2	0.5	0.5
gnl|UMD3.1|GK000010.2	1704753	A	G	2	3	0.4	0.6
gnl|UMD3.1|GK000010.2	1704754	A	G	2	3	0.4	0.6
gnl|UMD3.1|GK000010.2	1705686	A	T	0	2	0	1
gnl|UMD3.1|GK000010.2	1707710	T	G	0	4	0	1
gnl|UMD3.1|GK000010.2	1715234	C	T	0	2	0	1
gnl|UMD3.1|GK000010.2	1715416	G	C	0	2	0	1
gnl|UMD3.1|GK000010.2	1715991	T	A	18	4	0.818182	0.181818
gnl|UMD3.1|GK000010.2	1716385	T	C	0	24	0	1
gnl|UMD3.1|GK000010.2	1716681	A	T	0	14	0	1
gnl|UMD3.1|GK000010.2	1716746	C	A	12	2	0.857143	0.142857
gnl|UMD3.1|GK000010.2	1716898	C	T	4	2	0.666667	0.333333
gnl|UMD3.1|GK000010.2	1717908	T	C	0	20	0	1
gnl|UMD3.1|GK000010.2	1718135	C	T	0	12	0	1
gnl|UMD3.1|GK000010.2	1719371	C	A	10	2	0.833333	0.166667
gnl|UMD3.1|GK000010.2	1720676	C	T	0	8	0	1
gnl|UMD3.1|GK000010.2	1721088	G	A	0	10	0	1
gnl|UMD3.1|GK000010.2	1724532	T	A	0	2	0	1
gnl|UMD3.1|GK000010.2	1725461	G	A	0	8	0	1
gnl|UMD3.1|GK000010.2	1726143	T	C	0	2	0	1
gnl|UMD3.1|GK000010.2	1726866	G	A	0	4	0	1
gnl|UMD3.1|GK000010.2	1726868	G	A	0	4	0	1
gnl|UMD3.1|GK000010.2	1727225	C	A	1	3	0.25	0.75
gnl|UMD3.1|GK000010.2	1727239	T	A	2	2	0.5	0.5
gnl|UMD3.1|GK000010.2	1727242	G	A	1	3	0.25	0.75
gnl|UMD3.1|GK000010.2	1727988	A	G	0	8	0	1
gnl|UMD3.1|GK000010.2	1728011	G	T	5	2	0.714286	0.285714
gnl|UMD3.1|GK000010.2	1728646	C	T	0	7	0	1
gnl|UMD3.1|GK000010.2	1729208	G	A	0	10	0	1
gnl|UMD3.1|GK000010.2	1729452	C	A	0	6	0	1
gnl|UMD3.1|GK000010.2	1729956	T	A	3	2	0.6	0.4
gnl|UMD3.1|GK000010.2	1730290	T	C	0	2	0	1
gnl|UMD3.1|GK000010.2	1730897	A	T	0	5	0	1
gnl|UMD3.1|GK000010.2	1734583	C	T	0	3	0	1
gnl|UMD3.1|GK000010.2	1741029	C	T	0	2	0	1
gnl|UMD3.1|GK000010.2	1744914	A	G	1	2	0.333333	0.666667
gnl|UMD3.1|GK000010.2	1744960	A	G	1	2	0.333333	0.666667
gnl|UMD3.1|GK000010.2	1745009	A	G	2	2	0.5	0.5
gnl|UMD3.1|GK000010.2	1747636	A	G	0	3	0	1
gnl|UMD3.1|GK000010.2	1748579	A	G	1	2	0.333333	0.666667
gnl|UMD3.1|GK000010.2	1749572	A	T	7	2	0.777778	0.222222
gnl|UMD3.1|GK000010.2	1751424	C	A	5	2	0.714286	0.285714
gnl|UMD3.1|GK000010.2	1754536	A	G	0	2	0	1
gnl|UMD3.1|GK000010.2	1757174	A	G	0	4	0	1
gnl|UMD3.1|GK000010.2	1761001	C	T	0	22	0	1
gnl|UMD3.1|GK000010.2	1761240	T	G	0	29	0	1
gnl|UMD3.1|GK000010.2	1763304	A	G	6	2	0.75	0.25
gnl|UMD3.1|GK000010.2	1763554	C	A	3	4	0.428571	0.571429
gnl|UMD3.1|GK000010.2	1763999	C	T	0	194	0	1
gnl|UMD3.1|GK000010.2	1764298	A	T	2	11	0.153846	0.846154
gnl|UMD3.1|GK000010.2	1786184	A	G	1	1	0.5	0.5
gnl|UMD3.1|GK000010.2	1818149	C	A	0	1	0	1
gnl|UMD3.1|GK000010.2	1818197	A	G	0	2	0	1
gnl|UMD3.1|GK000010.2	1818238	C	T	0	2	0	1
gnl|UMD3.1|GK000010.2	1818365	C	T	0	2	0	1
gnl|UMD3.1|GK000010.2	1827298	A	G	0	3	0	1
gnl|UMD3.1|GK000010.2	1827311	T	C	0	3	0	1
gnl|UMD3.1|GK000010.2	1827337	A	G	0	2	0	1
gnl|UMD3.1|GK000010.2	1827338	A	G	0	3	0	1
gnl|UMD3.1|GK000010.2	1833688	C	T	0	2	0	1
gnl|UMD3.1|GK000010.2	1839780	C	A	0	2	0	1
gnl|UMD3.1|GK000010.2	1863336	G	A	0	2	0	1
gnl|UMD3.1|GK000010.2	1863684	C	T	0	2	0	1
gnl|UMD3.1|GK000010.2	1863702	A	G	0	2	0	1
gnl|UMD3.1|GK000010.2	1863725	A	G	0	2	0	1
gnl|UMD3.1|GK000010.2	1863754	G	A	0	2	0	1
gnl|UMD3.1|GK000010.2	1863897	G	C	0	2	0	1
gnl|UMD3.1|GK000010.2	1863946	G	A	0	2	0	1
gnl|UMD3.1|GK000010.2	1891067	A	G	0	2	0	1
gnl|UMD3.1|GK000010.2	1945840	G	A	0	2	0	1
gnl|UMD3.1|GK000010.2	1945854	G	A	0	2	0	1
gnl|UMD3.1|GK000010.2	1953293	G	A	0	3	0	1
gnl|UMD3.1|GK000010.2	2019011	A	C	0	2	0	1
gnl|UMD3.1|GK000010.2	2029521	G	A	0	2	0	1
gnl|UMD3.1|GK000010.2	2040517	G	T	0	3	0	1
gnl|UMD3.1|GK000010.2	2067848	A	G	0	8	0	1
gnl|UMD3.1|GK000010.2	2067863	A	C	0	11	0	1
gnl|UMD3.1|GK000010.2	2067889	C	T	0	13	0	1
gnl|UMD3.1|GK000010.2	2067897	C	A	0	17	0	1
gnl|UMD3.1|GK000010.2	2067911	C	T	0	18	0	1
gnl|UMD3.1|GK000010.2	2067926	T	C	0	20	0	1
gnl|UMD3.1|GK000010.2	2067962	A	G	0	26	0	1
gnl|UMD3.1|GK000010.2	2067974	T	C	0	28	0	1
gnl|UMD3.1|GK000010.2	2068004	A	G	0	20	0	1
gnl|UMD3.1|GK000010.2	2068034	T	C	0	16	0	1
gnl|UMD3.1|GK000010.2	2068035	A	T	0	16	0	1
gnl|UMD3.1|GK000010.2	2068064	G	A	0	15	0	1
gnl|UMD3.1|GK000010.2	2068067	C	G	0	16	0	1
gnl|UMD3.1|GK000010.2	2068084	G	T	0	14	0	1
gnl|UMD3.1|GK000010.2	2068085	A	G	0	13	0	1
gnl|UMD3.1|GK000010.2	2068111	G	C	0	11	0	1
gnl|UMD3.1|GK000010.2	2068114	A	T	0	10	0	1
gnl|UMD3.1|GK000010.2	2068137	C	T	0	8	0	1
gnl|UMD3.1|GK000010.2	2068166	G	T	0	6	0	1
gnl|UMD3.1|GK000010.2	2068169	C	T	0	5	0	1
gnl|UMD3.1|GK000010.2	2068174	A	G	0	6	0	1
gnl|UMD3.1|GK000010.2	2068181	C	T	0	6	0	1
gnl|UMD3.1|GK000010.2	2068200	G	T	0	4	0	1
gnl|UMD3.1|GK000010.2	2068204	C	G	0	3	0	1
gnl|UMD3.1|GK000010.2	2068229	C	A	0	5	0	1
gnl|UMD3.1|GK000010.2	2068247	T	C	0	6	0	1
gnl|UMD3.1|GK000010.2	2068275	A	G	0	10	0	1
gnl|UMD3.1|GK000010.2	2068282	T	C	0	10	0	1
gnl|UMD3.1|GK000010.2	2068290	C	T	0	10	0	1
gnl|UMD3.1|GK000010.2	2068293	G	T	0	9	0	1
gnl|UMD3.1|GK000010.2	2068299	A	G	0	12	0	1
gnl|UMD3.1|GK000010.2	2068320	T	C	0	13	0	1
gnl|UMD3.1|GK000010.2	2068326	G	A	0	13	0	1
gnl|UMD3.1|GK000010.2	2068330	C	T	0	13	0	1
gnl|UMD3.1|GK000010.2	2068352	A	C	0	13	0	1
gnl|UMD3.1|GK000010.2	2068411	T	C	0	7	0	1
gnl|UMD3.1|GK000010.2	2068412	G	T	0	7	0	1
gnl|UMD3.1|GK000010.2	2068421	T	C	0	7	0	1
gnl|UMD3.1|GK000010.2	2068430	C	A	0	6	0	1
gnl|UMD3.1|GK000010.2	2068431	G	A	0	7	0	1
gnl|UMD3.1|GK000010.2	2068454	G	A	0	9	0	1
gnl|UMD3.1|GK000010.2	2068462	G	T	0	9	0	1
gnl|UMD3.1|GK000010.2	2068464	C	A	0	9	0	1
gnl|UMD3.1|GK000010.2	2068534	G	T	0	7	0	1
gnl|UMD3.1|GK000010.2	2068552	T	C	0	5	0	1
gnl|UMD3.1|GK000010.2	2068554	G	A	0	5	0	1
gnl|UMD3.1|GK000010.2	2068571	G	A	0	5	0	1
gnl|UMD3.1|GK000010.2	2095615	G	A	0	2	0	1
gnl|UMD3.1|GK000010.2	2095616	C	A	0	2	0	1
gnl|UMD3.1|GK000010.2	2095638	C	T	0	2	0	1
gnl|UMD3.1|GK000010.2	2100075	A	C	0	2	0	1
gnl|UMD3.1|GK000010.2	2129012	T	G	0	2	0	1
gnl|UMD3.1|GK000010.2	2158071	A	T	0	3	0	1
gnl|UMD3.1|GK000010.2	2162551	T	C	0	2	0	1
gnl|UMD3.1|GK000010.2	2162593	C	A	0	2	0	1
gnl|UMD3.1|GK000010.2	2165670	C	A	0	2	0	1
gnl|UMD3.1|GK000010.2	2166209	A	G	2	2	0.5	0.5
gnl|UMD3.1|GK000010.2	2169857	G	A	0	2	0	1
gnl|UMD3.1|GK000010.2	2169921	G	A	0	2	0	1
gnl|UMD3.1|GK000010.2	2170957	A	G	0	3	0	1
gnl|UMD3.1|GK000010.2	2171027	A	G	0	3	0	1
gnl|UMD3.1|GK000010.2	2171032	A	G	0	3	0	1
gnl|UMD3.1|GK000010.2	2171037	A	G	0	3	0	1
gnl|UMD3.1|GK000010.2	2171068	A	G	0	3	0	1
gnl|UMD3.1|GK000010.2	2172946	G	T	0	4	0	1
gnl|UMD3.1|GK000010.2	2176569	G	T	0	2	0	1
gnl|UMD3.1|GK000010.2	2180775	T	C	0	2	0	1
gnl|UMD3.1|GK000010.2	2187802	G	T	1	2	0.333333	0.666667
gnl|UMD3.1|GK000010.2	2190269	C	A	0	2	0	1
gnl|UMD3.1|GK000010.2	2191255	T	A	3	2	0.6	0.4
gnl|UMD3.1|GK000010.2	2191618	C	T	1	2	0.333333	0.666667
gnl|UMD3.1|GK000010.2	2193006	T	A	33	19	0.634615	0.365385
gnl|UMD3.1|GK000010.2	2193124	A	C	6	3	0.666667	0.333333
gnl|UMD3.1|GK000010.2	2193202	C	A	28	6	0.823529	0.176471
gnl|UMD3.1|GK000010.2	2198622	C	A	0	4	0	1
gnl|UMD3.1|GK000010.2	2198638	G	A	0	4	0	1
gnl|UMD3.1|GK000010.2	2211087	G	A	0	4	0	1
gnl|UMD3.1|GK000010.2	2234760	A	G	0	2	0	1
gnl|UMD3.1|GK000010.2	2245369	A	C	0	3	0	1
gnl|UMD3.1|GK000010.2	2248017	C	T	0	2	0	1
gnl|UMD3.1|GK000010.2	2271781	A	T	0	2	0	1
gnl|UMD3.1|GK000010.2	2271899	C	T	0	2	0	1
gnl|UMD3.1|GK000010.2	2272060	A	G	0	2	0	1
gnl|UMD3.1|GK000010.2	2272102	A	G	0	2	0	1
gnl|UMD3.1|GK000010.2	2272114	A	G	0	2	0	1
gnl|UMD3.1|GK000010.2	2278721	T	C	0	2	0	1
gnl|UMD3.1|GK000010.2	2278723	A	C	0	2	0	1
gnl|UMD3.1|GK000010.2	2363097	C	T	5	2	0.714286	0.285714
gnl|UMD3.1|GK000010.2	2363572	A	G	8	2	0.8	0.2
gnl|UMD3.1|GK000010.2	2365522	G	T	8	2	0.8	0.2
gnl|UMD3.1|GK000010.2	2365530	A	G	4	6	0.4	0.6
gnl|UMD3.1|GK000010.2	2365542	A	G	0	12	0	1
gnl|UMD3.1|GK000010.2	2365600	A	G	8	6	0.571429	0.428571
gnl|UMD3.1|GK000010.2	2365608	A	G	9	6	0.6	0.4
gnl|UMD3.1|GK000010.2	2365610	A	G	11	3	0.785714	0.214286
gnl|UMD3.1|GK000010.2	2365611	A	G	5	6	0.454545	0.545455
gnl|UMD3.1|GK000010.2	2365615	A	G	9	2	0.818182	0.181818
gnl|UMD3.1|GK000010.2	2365623	A	G	11	4	0.733333	0.266667
gnl|UMD3.1|GK000010.2	2365645	A	G	12	7	0.631579	0.368421
gnl|UMD3.1|GK000010.2	2366541	C	T	0	2	0	1
gnl|UMD3.1|GK000010.2	2366550	A	G	2	2	0.5	0.5
gnl|UMD3.1|GK000010.2	2366566	A	G	2	3	0.4	0.6
gnl|UMD3.1|GK000010.2	2366567	A	G	0	5	0	1
gnl|UMD3.1|GK000010.2	2366572	A	G	0	5	0	1
gnl|UMD3.1|GK000010.2	2368245	A	G	3	3	0.5	0.5
gnl|UMD3.1|GK000010.2	2368253	A	G	3	2	0.6	0.4
gnl|UMD3.1|GK000010.2	2368670	C	A	4	2	0.666667	0.333333
gnl|UMD3.1|GK000010.2	2369201	T	G	0	2	0	1
gnl|UMD3.1|GK000010.2	2370918	C	A	0	2	0	1
gnl|UMD3.1|GK000010.2	2371007	G	T	1	2	0.333333	0.666667
gnl|UMD3.1|GK000010.2	2373829	T	C	1	2	0.333333	0.666667
gnl|UMD3.1|GK000010.2	2375315	G	T	4	3	0.571429	0.428571
gnl|UMD3.1|GK000010.2	2376675	T	C	0	4	0	1
gnl|UMD3.1|GK000010.2	2379172	A	G	0	2	0	1
gnl|UMD3.1|GK000010.2	2385423	G	T	0	2	0	1
gnl|UMD3.1|GK000010.2	2391015	G	T	1	2	0.333333	0.666667
gnl|UMD3.1|GK000010.2	2394020	T	C	9	2	0.818182	0.181818
gnl|UMD3.1|GK000010.2	2395664	G	T	0	2	0	1
gnl|UMD3.1|GK000010.2	2396539	A	T	0	6	0	1
gnl|UMD3.1|GK000010.2	2398458	C	T	11	2	0.846154	0.153846
gnl|UMD3.1|GK000010.2	2404406	C	A	1	1	0.5	0.5
gnl|UMD3.1|GK000010.2	2409098	C	A	4	2	0.666667	0.333333
gnl|UMD3.1|GK000010.2	2415382	T	A	2	2	0.5	0.5
gnl|UMD3.1|GK000010.2	2416111	C	A	3	3	0.5	0.5
gnl|UMD3.1|GK000010.2	2416141	C	A	3	2	0.6	0.4
gnl|UMD3.1|GK000010.2	2421809	T	C	2	2	0.5	0.5
gnl|UMD3.1|GK000010.2	2425017	A	G	0	3	0	1
gnl|UMD3.1|GK000010.2	2426292	C	A	2	2	0.5	0.5
gnl|UMD3.1|GK000010.2	2426458	C	T	4	3	0.571429	0.428571
gnl|UMD3.1|GK000010.2	2428790	G	T	3	2	0.6	0.4
gnl|UMD3.1|GK000010.2	2432061	A	C	1	2	0.333333	0.666667
gnl|UMD3.1|GK000010.2	2433617	C	A	3	2	0.6	0.4
gnl|UMD3.1|GK000010.2	2434161	G	T	29	6	0.828571	0.171429
gnl|UMD3.1|GK000010.2	2434171	G	A	28	9	0.756757	0.243243
gnl|UMD3.1|GK000010.2	2434362	T	C	0	37	0	1
gnl|UMD3.1|GK000010.2	2435787	T	A	3	2	0.6	0.4
gnl|UMD3.1|GK000010.2	2436400	T	C	0	3	0	1
gnl|UMD3.1|GK000010.2	2817985	G	C	0	2	0	1
gnl|UMD3.1|GK000010.2	2876649	A	C	0	3	0	1
gnl|UMD3.1|GK000010.2	2877073	T	A	3	2	0.6	0.4
gnl|UMD3.1|GK000010.2	2877128	T	G	0	2	0	1
gnl|UMD3.1|GK000010.2	2877154	G	A	0	3	0	1
gnl|UMD3.1|GK000010.2	2882174	C	T	0	3	0	1
gnl|UMD3.1|GK000010.2	2882535	T	C	0	3	0	1
gnl|UMD3.1|GK000010.2	2887518	T	C	0	4	0	1
gnl|UMD3.1|GK000010.2	2889844	A	G	2	2	0.5	0.5
gnl|UMD3.1|GK000010.2	2899579	T	C	2	2	0.5	0.5
gnl|UMD3.1|GK000010.2	2899589	T	C	2	2	0.5	0.5
gnl|UMD3.1|GK000010.2	2899590	G	C	2	2	0.5	0.5
gnl|UMD3.1|GK000010.2	2899602	A	G	2	2	0.5	0.5
gnl|UMD3.1|GK000010.2	2900500	T	G	0	2	0	1
gnl|UMD3.1|GK000010.2	2906543	A	C	0	3	0	1
gnl|UMD3.1|GK000010.2	2907748	A	G	0	4	0	1
gnl|UMD3.1|GK000010.2	2911754	G	A	0	2	0	1
gnl|UMD3.1|GK000010.2	2912683	C	T	0	2	0	1
gnl|UMD3.1|GK000010.2	2916978	T	C	0	3	0	1
gnl|UMD3.1|GK000010.2	2916994	G	A	0	3	0	1
gnl|UMD3.1|GK000010.2	2919527	G	A	2	3	0.4	0.6
gnl|UMD3.1|GK000010.2	2919622	G	T	1	3	0.25	0.75
gnl|UMD3.1|GK000010.2	2919655	T	C	0	4	0	1
gnl|UMD3.1|GK000010.2	2919656	T	A	0	4	0	1
gnl|UMD3.1|GK000010.2	2922155	G	T	4	2	0.666667	0.333333
gnl|UMD3.1|GK000010.2	2922908	C	A	0	2	0	1
gnl|UMD3.1|GK000010.2	2923897	A	G	2	2	0.5	0.5
gnl|UMD3.1|GK000010.2	2923901	A	T	2	2	0.5	0.5
gnl|UMD3.1|GK000010.2	2923904	T	G	2	2	0.5	0.5
gnl|UMD3.1|GK000010.2	2923905	A	T	2	2	0.5	0.5
gnl|UMD3.1|GK000010.2	2923947	A	G	0	2	0	1
gnl|UMD3.1|GK000010.2	2923995	C	T	0	2	0	1
gnl|UMD3.1|GK000010.2	2924015	A	G	0	2	0	1
gnl|UMD3.1|GK000010.2	2924135	T	C	0	2	0	1
gnl|UMD3.1|GK000010.2	2924165	G	A	0	2	0	1
gnl|UMD3.1|GK000010.2	2924180	A	G	0	2	0	1
gnl|UMD3.1|GK000010.2	2924191	C	G	0	2	0	1
gnl|UMD3.1|GK000010.2	2924194	G	T	0	2	0	1
gnl|UMD3.1|GK000010.2	2927189	A	G	0	2	0	1
gnl|UMD3.1|GK000010.2	2927201	A	C	0	2	0	1
gnl|UMD3.1|GK000010.2	2927323	G	A	0	2	0	1
gnl|UMD3.1|GK000010.2	2929131	C	A	0	2	0	1
gnl|UMD3.1|GK000010.2	2929140	T	C	0	2	0	1
gnl|UMD3.1|GK000010.2	2929164	C	T	0	2	0	1
gnl|UMD3.1|GK000010.2	2929165	A	G	0	2	0	1
gnl|UMD3.1|GK000010.2	2929236	T	G	0	2	0	1
gnl|UMD3.1|GK000010.2	2929507	T	C	1	2	0.333333	0.666667
gnl|UMD3.1|GK000010.2	2929976	C	T	0	2	0	1
gnl|UMD3.1|GK000010.2	2930002	C	T	0	2	0	1
gnl|UMD3.1|GK000010.2	2932066	A	C	0	2	0	1
gnl|UMD3.1|GK000010.2	2932165	C	T	0	2	0	1
gnl|UMD3.1|GK000010.2	2936368	A	T	3	3	0.5	0.5
gnl|UMD3.1|GK000010.2	2936371	C	A	2	4	0.333333	0.666667
gnl|UMD3.1|GK000010.2	2936467	C	T	0	3	0	1
gnl|UMD3.1|GK000010.2	2937379	C	T	0	2	0	1
gnl|UMD3.1|GK000010.2	2976631	T	C	0	3	0	1
gnl|UMD3.1|GK000010.2	2976653	C	T	0	3	0	1
gnl|UMD3.1|GK000010.2	2976793	C	T	0	3	0	1
gnl|UMD3.1|GK000010.2	2977381	C	T	0	2	0	1
gnl|UMD3.1|GK000010.2	2982152	T	A	0	2	0	1
gnl|UMD3.1|GK000010.2	2982202	C	T	0	2	0	1
gnl|UMD3.1|GK000010.2	3030992	A	G	4	2	0.666667	0.333333
gnl|UMD3.1|GK000010.2	3031891	G	A	0	2	0	1
gnl|UMD3.1|GK000010.2	3037794	A	G	1	2	0.333333	0.666667
gnl|UMD3.1|GK000010.2	3048000	A	G	0	2	0	1
gnl|UMD3.1|GK000010.2	3051761	A	G	0	2	0	1
gnl|UMD3.1|GK000010.2	3052299	A	G	0	2	0	1
gnl|UMD3.1|GK000010.2	3053913	A	G	1	2	0.333333	0.666667
gnl|UMD3.1|GK000010.2	3071110	A	G	0	2	0	1
gnl|UMD3.1|GK000010.2	3075743	G	A	0	4	0	1
gnl|UMD3.1|GK000010.2	3075787	C	A	1	1	0.5	0.5
gnl|UMD3.1|GK000010.2	3075820	A	C	1	1	0.5	0.5
gnl|UMD3.1|GK000010.2	3086649	A	G	0	2	0	1
gnl|UMD3.1|GK000010.2	3090028	T	G	0	3	0	1
gnl|UMD3.1|GK000010.2	3093157	G	A	0	2	0	1
gnl|UMD3.1|GK000010.2	3115315	G	T	0	3	0	1
gnl|UMD3.1|GK000010.2	3134405	T	C	1	2	0.333333	0.666667
gnl|UMD3.1|GK000010.2	3135130	A	G	0	3	0	1
gnl|UMD3.1|GK000010.2	3135181	A	G	0	3	0	1
gnl|UMD3.1|GK000010.2	3135270	A	T	1	1	0.5	0.5
gnl|UMD3.1|GK000010.2	3135272	A	T	0	1	0	1
gnl|UMD3.1|GK000010.2	3135284	T	C	0	2	0	1
gnl|UMD3.1|GK000010.2	3135345	C	T	0	2	0	1
gnl|UMD3.1|GK000010.2	3137404	G	A	0	2	0	1
gnl|UMD3.1|GK000010.2	3139483	A	T	2	2	0.5	0.5
gnl|UMD3.1|GK000010.2	3146082	A	G	0	2	0	1
gnl|UMD3.1|GK000010.2	3150791	T	G	0	2	0	1
gnl|UMD3.1|GK000010.2	3150925	A	G	0	2	0	1
gnl|UMD3.1|GK000010.2	3150960	T	C	0	2	0	1
gnl|UMD3.1|GK000010.2	3150973	A	T	0	2	0	1
gnl|UMD3.1|GK000010.2	3150974	A	T	0	2	0	1
gnl|UMD3.1|GK000010.2	3151004	C	T	0	2	0	1
gnl|UMD3.1|GK000010.2	3151095	G	A	0	2	0	1
gnl|UMD3.1|GK000010.2	3151098	G	A	0	2	0	1
gnl|UMD3.1|GK000010.2	3151175	T	G	0	2	0	1
gnl|UMD3.1|GK000010.2	3151979	A	G	0	3	0	1
gnl|UMD3.1|GK000010.2	3151996	C	T	0	3	0	1
gnl|UMD3.1|GK000010.2	3152423	C	G	0	3	0	1
gnl|UMD3.1|GK000010.2	3152458	A	T	0	4	0	1
gnl|UMD3.1|GK000010.2	3152616	T	C	1	2	0.333333	0.666667
gnl|UMD3.1|GK000010.2	3152658	C	T	0	2	0	1
gnl|UMD3.1|GK000010.2	3152794	A	C	0	2	0	1
gnl|UMD3.1|GK000010.2	3152834	A	G	0	4	0	1
gnl|UMD3.1|GK000010.2	3152960	T	C	0	2	0	1
gnl|UMD3.1|GK000010.2	3153118	C	T	0	2	0	1
gnl|UMD3.1|GK000010.2	3153158	C	T	0	2	0	1
gnl|UMD3.1|GK000010.2	3154169	C	G	0	2	0	1
gnl|UMD3.1|GK000010.2	3158806	A	G	0	2	0	1
gnl|UMD3.1|GK000010.2	3158835	G	A	0	2	0	1
gnl|UMD3.1|GK000010.2	3178275	C	A	0	2	0	1
gnl|UMD3.1|GK000010.2	3183649	T	G	0	3	0	1
gnl|UMD3.1|GK000010.2	3184757	T	C	0	2	0	1
gnl|UMD3.1|GK000010.2	3191559	C	A	0	2	0	1
gnl|UMD3.1|GK000010.2	3191583	G	C	0	2	0	1
gnl|UMD3.1|GK000010.2	3202502	A	G	1	2	0.333333	0.666667
gnl|UMD3.1|GK000010.2	3204307	A	G	0	2	0	1
gnl|UMD3.1|GK000010.2	3206654	T	A	4	2	0.666667	0.333333
gnl|UMD3.1|GK000010.2	3212875	A	G	0	2	0	1
gnl|UMD3.1|GK000010.2	3215589	T	C	0	2	0	1
gnl|UMD3.1|GK000010.2	3215837	A	G	0	2	0	1
gnl|UMD3.1|GK000010.2	3229515	G	T	0	2	0	1
gnl|UMD3.1|GK000010.2	3232387	A	G	0	2	0	1
gnl|UMD3.1|GK000010.2	3232713	C	T	1	2	0.333333	0.666667
gnl|UMD3.1|GK000010.2	3241634	G	C	0	3	0	1
gnl|UMD3.1|GK000010.2	3250129	A	T	0	3	0	1
gnl|UMD3.1|GK000010.2	3250131	A	T	0	3	0	1
gnl|UMD3.1|GK000010.2	3250133	G	T	0	2	0	1
gnl|UMD3.1|GK000010.2	3252448	T	A	0	2	0	1
gnl|UMD3.1|GK000010.2	3255333	T	C	1	2	0.333333	0.666667
gnl|UMD3.1|GK000010.2	3258453	T	C	0	4	0	1
gnl|UMD3.1|GK000010.2	3267104	A	G	0	4	0	1
gnl|UMD3.1|GK000010.2	3267112	A	C	0	4	0	1
gnl|UMD3.1|GK000010.2	3267121	A	G	0	4	0	1
gnl|UMD3.1|GK000010.2	3273695	G	A	0	2	0	1
gnl|UMD3.1|GK000010.2	3276689	A	G	2	2	0.5	0.5
gnl|UMD3.1|GK000010.2	3280536	A	G	2	2	0.5	0.5
gnl|UMD3.1|GK000010.2	3280614	A	C	1	2	0.333333	0.666667
gnl|UMD3.1|GK000010.2	3281952	T	C	0	2	0	1
gnl|UMD3.1|GK000010.2	3282311	A	G	0	3	0	1
gnl|UMD3.1|GK000010.2	3282387	T	G	0	3	0	1
gnl|UMD3.1|GK000010.2	3283341	A	G	0	2	0	1
gnl|UMD3.1|GK000010.2	3283384	T	A	0	2	0	1
gnl|UMD3.1|GK000010.2	3286217	C	T	0	2	0	1
gnl|UMD3.1|GK000010.2	3288388	G	C	0	2	0	1
gnl|UMD3.1|GK000010.2	3292476	C	A	0	2	0	1
gnl|UMD3.1|GK000010.2	3295640	A	G	0	2	0	1
gnl|UMD3.1|GK000010.2	3297883	C	T	0	7	0	1
gnl|UMD3.1|GK000010.2	3298071	A	G	0	3	0	1
gnl|UMD3.1|GK000010.2	3298075	T	A	0	4	0	1
gnl|UMD3.1|GK000010.2	3298505	T	C	0	2	0	1
gnl|UMD3.1|GK000010.2	3300218	G	A	0	2	0	1
gnl|UMD3.1|GK000010.2	3300232	A	G	0	2	0	1
gnl|UMD3.1|GK000010.2	3300243	C	A	1	1	0.5	0.5
gnl|UMD3.1|GK000010.2	3302057	A	G	0	2	0	1
gnl|UMD3.1|GK000010.2	3304666	C	T	1	2	0.333333	0.666667
gnl|UMD3.1|GK000010.2	3307967	G	A	0	2	0	1
gnl|UMD3.1|GK000010.2	3308009	C	T	0	2	0	1
gnl|UMD3.1|GK000010.2	3309289	A	C	0	2	0	1
gnl|UMD3.1|GK000010.2	3309365	T	C	0	2	0	1
gnl|UMD3.1|GK000010.2	3311881	A	T	0	2	0	1
gnl|UMD3.1|GK000010.2	3313013	T	C	0	3	0	1
gnl|UMD3.1|GK000010.2	3314384	C	A	1	1	0.5	0.5
gnl|UMD3.1|GK000010.2	3315219	G	A	0	3	0	1
gnl|UMD3.1|GK000010.2	3315418	C	G	0	1	0	1
gnl|UMD3.1|GK000010.2	3315595	A	G	2	2	0.5	0.5
gnl|UMD3.1|GK000010.2	3317417	A	T	0	2	0	1
gnl|UMD3.1|GK000010.2	3326215	T	C	0	2	0	1
gnl|UMD3.1|GK000010.2	3326244	T	C	0	3	0	1
gnl|UMD3.1|GK000010.2	3343076	A	T	0	2	0	1
gnl|UMD3.1|GK000010.2	3343108	T	C	0	2	0	1
gnl|UMD3.1|GK000010.2	3343119	C	A	0	2	0	1
gnl|UMD3.1|GK000010.2	3343140	C	T	0	2	0	1
gnl|UMD3.1|GK000010.2	3343302	C	T	0	2	0	1
gnl|UMD3.1|GK000010.2	3343343	C	A	0	2	0	1
gnl|UMD3.1|GK000010.2	3343344	C	T	0	2	0	1
gnl|UMD3.1|GK000010.2	3346902	G	T	0	2	0	1
gnl|UMD3.1|GK000010.2	3360617	T	A	2	2	0.5	0.5
gnl|UMD3.1|GK000010.2	3360639	A	G	2	2	0.5	0.5
gnl|UMD3.1|GK000010.2	3360646	A	G	2	2	0.5	0.5
gnl|UMD3.1|GK000010.2	3360648	A	G	2	2	0.5	0.5
gnl|UMD3.1|GK000010.2	3360649	A	G	2	2	0.5	0.5
gnl|UMD3.1|GK000010.2	3368397	A	C	3	2	0.6	0.4
gnl|UMD3.1|GK000010.2	3374518	C	T	1	3	0.25	0.75
gnl|UMD3.1|GK000010.2	3374536	T	C	0	4	0	1
gnl|UMD3.1|GK000010.2	3586021	A	T	0	2	0	1
gnl|UMD3.1|GK000010.2	3586034	A	G	0	4	0	1
gnl|UMD3.1|GK000010.2	3586052	G	A	0	11	0	1
gnl|UMD3.1|GK000010.2	3586134	T	C	0	25	0	1
gnl|UMD3.1|GK000010.2	3586152	T	C	0	30	0	1
gnl|UMD3.1|GK000010.2	3586206	C	G	0	32	0	1
gnl|UMD3.1|GK000010.2	3586250	A	G	0	34	0	1
gnl|UMD3.1|GK000010.2	3586449	G	A	0	9	0	1
gnl|UMD3.1|GK000010.2	3865953	T	C	0	1	0	1
gnl|UMD3.1|GK000010.2	3921833	G	A	5	2	0.714286	0.285714
gnl|UMD3.1|GK000010.2	3930831	C	A	2	2	0.5	0.5
gnl|UMD3.1|GK000010.2	3945706	C	T	0	2	0	1
gnl|UMD3.1|GK000010.2	3952076	A	C	0	2	0	1
gnl|UMD3.1|GK000010.2	3952077	A	G	0	2	0	1
gnl|UMD3.1|GK000010.2	3983446	G	T	0	2	0	1
gnl|UMD3.1|GK000010.2	3994345	A	G	0	3	0	1
gnl|UMD3.1|GK000010.2	3994582	T	C	1	3	0.25	0.75
gnl|UMD3.1|GK000010.2	3994820	G	A	0	3	0	1
gnl|UMD3.1|GK000010.2	3995917	G	A	1	2	0.333333	0.666667
gnl|UMD3.1|GK000010.2	3996007	C	T	0	3	0	1
gnl|UMD3.1|GK000010.2	3996319	A	G	2	2	0.5	0.5
gnl|UMD3.1|GK000010.2	3996759	T	C	6	2	0.75	0.25
gnl|UMD3.1|GK000010.2	3997080	C	G	8	7	0.533333	0.466667
gnl|UMD3.1|GK000010.2	3997159	C	T	12	11	0.521739	0.478261
gnl|UMD3.1|GK000010.2	3998006	T	C	9	6	0.6	0.4
gnl|UMD3.1|GK000010.2	4001810	C	T	4	2	0.666667	0.333333
gnl|UMD3.1|GK000010.2	4002536	T	A	0	4	0	1
gnl|UMD3.1|GK000010.2	4002540	G	A	0	4	0	1
gnl|UMD3.1|GK000010.2	4002544	G	A	0	4	0	1
gnl|UMD3.1|GK000010.2	4002553	G	A	0	4	0	1
gnl|UMD3.1|GK000010.2	4002594	T	A	0	4	0	1
gnl|UMD3.1|GK000010.2	4002598	T	A	0	4	0	1
gnl|UMD3.1|GK000010.2	4002629	C	T	0	7	0	1
gnl|UMD3.1|GK000010.2	4002639	G	A	0	4	0	1
gnl|UMD3.1|GK000010.2	4002661	G	A	0	4	0	1
gnl|UMD3.1|GK000010.2	4002669	A	T	0	4	0	1
gnl|UMD3.1|GK000010.2	4002671	G	A	0	4	0	1
gnl|UMD3.1|GK000010.2	4002687	A	T	0	4	0	1
gnl|UMD3.1|GK000010.2	4002718	T	A	0	9	0	1
gnl|UMD3.1|GK000010.2	4002733	G	C	0	9	0	1
gnl|UMD3.1|GK000010.2	4003225	G	A	5	2	0.714286	0.285714
gnl|UMD3.1|GK000010.2	4003308	C	T	5	2	0.714286	0.285714
gnl|UMD3.1|GK000010.2	4003698	A	G	0	4	0	1
gnl|UMD3.1|GK000010.2	4003706	C	T	1	2	0.333333	0.666667
gnl|UMD3.1|GK000010.2	4003853	C	G	2	3	0.4	0.6
gnl|UMD3.1|GK000010.2	4006055	T	G	0	3	0	1
gnl|UMD3.1|GK000010.2	4011755	G	A	0	2	0	1
gnl|UMD3.1|GK000010.2	4014097	G	T	0	3	0	1
gnl|UMD3.1|GK000010.2	4017816	C	T	1	3	0.25	0.75
gnl|UMD3.1|GK000010.2	4018195	T	C	0	2	0	1
gnl|UMD3.1|GK000010.2	4019159	T	C	0	1	0	1
gnl|UMD3.1|GK000010.2	4021287	G	A	11	5	0.6875	0.3125
gnl|UMD3.1|GK000010.2	4022490	C	T	0	2	0	1
gnl|UMD3.1|GK000010.2	4023210	A	G	1	3	0.25	0.75
gnl|UMD3.1|GK000010.2	4025852	A	G	0	2	0	1
gnl|UMD3.1|GK000010.2	4026313	G	A	5	3	0.625	0.375
gnl|UMD3.1|GK000010.2	4026425	T	C	7	3	0.7	0.3
gnl|UMD3.1|GK000010.2	4026432	T	C	6	3	0.666667	0.333333
gnl|UMD3.1|GK000010.2	4026468	T	C	3	2	0.6	0.4
gnl|UMD3.1|GK000010.2	4026469	T	C	2	3	0.4	0.6
gnl|UMD3.1|GK000010.2	4026488	T	C	7	2	0.777778	0.222222
gnl|UMD3.1|GK000010.2	4026523	A	G	5	5	0.5	0.5
gnl|UMD3.1|GK000010.2	4028061	G	C	3	4	0.428571	0.571429
gnl|UMD3.1|GK000010.2	4028519	T	C	4	4	0.5	0.5
gnl|UMD3.1|GK000010.2	4028619	C	T	3	3	0.5	0.5
gnl|UMD3.1|GK000010.2	4028675	C	A	4	3	0.571429	0.428571
gnl|UMD3.1|GK000010.2	4028881	T	G	0	2	0	1
gnl|UMD3.1|GK000010.2	4028885	T	C	2	2	0.5	0.5
gnl|UMD3.1|GK000010.2	4029328	A	G	3	4	0.428571	0.571429
gnl|UMD3.1|GK000010.2	4029330	T	C	3	5	0.375	0.625
gnl|UMD3.1|GK000010.2	4029362	G	C	3	3	0.5	0.5
gnl|UMD3.1|GK000010.2	4029976	C	G	2	2	0.5	0.5
gnl|UMD3.1|GK000010.2	4030578	G	A	4	5	0.444444	0.555556
gnl|UMD3.1|GK000010.2	4030603	C	A	0	10	0	1
gnl|UMD3.1|GK000010.2	4030627	G	A	5	7	0.416667	0.583333
gnl|UMD3.1|GK000010.2	4030646	T	C	5	2	0.714286	0.285714
gnl|UMD3.1|GK000010.2	4030658	T	C	2	3	0.4	0.6
gnl|UMD3.1|GK000010.2	4030659	G	A	3	2	0.6	0.4
gnl|UMD3.1|GK000010.2	4030743	T	C	6	2	0.75	0.25
gnl|UMD3.1|GK000010.2	4031267	T	C	2	5	0.285714	0.714286
gnl|UMD3.1|GK000010.2	4031276	T	G	2	3	0.4	0.6
gnl|UMD3.1|GK000010.2	4031453	G	C	1	2	0.333333	0.666667
gnl|UMD3.1|GK000010.2	4031469	A	G	1	2	0.333333	0.666667
gnl|UMD3.1|GK000010.2	4031715	C	G	1	2	0.333333	0.666667
gnl|UMD3.1|GK000010.2	4031776	G	A	1	2	0.333333	0.666667
gnl|UMD3.1|GK000010.2	4031954	G	A	2	3	0.4	0.6
gnl|UMD3.1|GK000010.2	4032124	T	C	0	2	0	1
gnl|UMD3.1|GK000010.2	4032414	A	C	1	3	0.25	0.75
gnl|UMD3.1|GK000010.2	4032432	T	C	1	2	0.333333	0.666667
gnl|UMD3.1|GK000010.2	4032767	G	A	3	2	0.6	0.4
gnl|UMD3.1|GK000010.2	4032771	G	T	3	2	0.6	0.4
gnl|UMD3.1|GK000010.2	4033011	C	T	2	2	0.5	0.5
gnl|UMD3.1|GK000010.2	4034302	C	T	0	2	0	1
gnl|UMD3.1|GK000010.2	4034656	T	C	1	2	0.333333	0.666667
gnl|UMD3.1|GK000010.2	4034663	C	A	1	2	0.333333	0.666667
gnl|UMD3.1|GK000010.2	4034690	C	T	1	4	0.2	0.8
gnl|UMD3.1|GK000010.2	4034695	G	C	1	3	0.25	0.75
gnl|UMD3.1|GK000010.2	4034768	G	C	1	4	0.2	0.8
gnl|UMD3.1|GK000010.2	4034898	C	T	0	4	0	1
gnl|UMD3.1|GK000010.2	4035090	C	T	0	3	0	1
gnl|UMD3.1|GK000010.2	4035181	A	G	1	3	0.25	0.75
gnl|UMD3.1|GK000010.2	4036110	A	G	0	1	0	1
gnl|UMD3.1|GK000010.2	4036454	T	C	0	4	0	1
gnl|UMD3.1|GK000010.2	4037591	C	A	0	2	0	1
gnl|UMD3.1|GK000010.2	4038502	C	A	3	2	0.6	0.4
gnl|UMD3.1|GK000010.2	4039987	G	T	2	2	0.5	0.5
gnl|UMD3.1|GK000010.2	4040001	G	T	2	2	0.5	0.5
gnl|UMD3.1|GK000010.2	4044477	G	A	2	2	0.5	0.5
gnl|UMD3.1|GK000010.2	4045641	G	T	2	2	0.5	0.5
gnl|UMD3.1|GK000010.2	4045704	T	C	3	2	0.6	0.4
gnl|UMD3.1|GK000010.2	4046047	T	C	0	2	0	1
gnl|UMD3.1|GK000010.2	4046053	T	C	0	2	0	1
gnl|UMD3.1|GK000010.2	4046920	T	C	0	2	0	1
gnl|UMD3.1|GK000010.2	4050989	C	T	0	2	0	1
gnl|UMD3.1|GK000010.2	4056122	C	T	26	11	0.702703	0.297297
gnl|UMD3.1|GK000010.2	4056123	T	C	25	14	0.641026	0.358974
gnl|UMD3.1|GK000010.2	4056197	G	T	15	13	0.535714	0.464286
gnl|UMD3.1|GK000010.2	4059454	T	C	6	4	0.6	0.4
gnl|UMD3.1|GK000010.2	4059542	C	T	3	4	0.428571	0.571429
gnl|UMD3.1|GK000010.2	4060125	C	T	4	4	0.5	0.5
gnl|UMD3.1|GK000010.2	4060206	C	A	2	2	0.5	0.5
gnl|UMD3.1|GK000010.2	4060270	T	C	1	2	0.333333	0.666667
gnl|UMD3.1|GK000010.2	4060323	C	A	1	2	0.333333	0.666667
gnl|UMD3.1|GK000010.2	4060576	A	G	4	4	0.5	0.5
gnl|UMD3.1|GK000010.2	4061774	C	A	4	2	0.666667	0.333333
gnl|UMD3.1|GK000010.2	4062736	C	A	2	3	0.4	0.6
gnl|UMD3.1|GK000010.2	4062747	C	T	34	6	0.85	0.15
gnl|UMD3.1|GK000010.2	4063485	G	T	2	2	0.5	0.5
gnl|UMD3.1|GK000010.2	4070424	T	C	0	2	0	1
gnl|UMD3.1|GK000010.2	4070463	T	C	0	2	0	1
gnl|UMD3.1|GK000010.2	4070531	T	C	0	2	0	1
gnl|UMD3.1|GK000010.2	4071729	T	A	0	2	0	1
gnl|UMD3.1|GK000010.2	4077902	C	A	0	2	0	1
gnl|UMD3.1|GK000010.2	4078734	C	T	1	4	0.2	0.8
gnl|UMD3.1|GK000010.2	4078780	G	C	2	4	0.333333	0.666667
gnl|UMD3.1|GK000010.2	4078841	A	C	1	2	0.333333	0.666667
gnl|UMD3.1|GK000010.2	4078861	A	G	1	2	0.333333	0.666667
gnl|UMD3.1|GK000010.2	4078933	A	G	0	3	0	1
gnl|UMD3.1|GK000010.2	4078943	T	G	0	2	0	1
gnl|UMD3.1|GK000010.2	4079286	C	T	1	2	0.333333	0.666667
gnl|UMD3.1|GK000010.2	4079323	C	A	0	3	0	1
gnl|UMD3.1|GK000010.2	4079643	C	A	3	2	0.6	0.4
gnl|UMD3.1|GK000010.2	4079798	G	C	9	2	0.818182	0.181818
gnl|UMD3.1|GK000010.2	4080196	C	A	3	2	0.6	0.4
gnl|UMD3.1|GK000010.2	4080731	A	G	0	3	0	1
gnl|UMD3.1|GK000010.2	4081354	C	A	5	4	0.555556	0.444444
gnl|UMD3.1|GK000010.2	4081669	T	C	0	3	0	1
gnl|UMD3.1|GK000010.2	4081718	C	T	0	3	0	1
gnl|UMD3.1|GK000010.2	4081760	C	T	0	3	0	1
gnl|UMD3.1|GK000010.2	4081917	G	A	3	2	0.6	0.4
gnl|UMD3.1|GK000010.2	4081962	C	T	2	4	0.333333	0.666667
gnl|UMD3.1|GK000010.2	4082996	A	T	0	2	0	1
gnl|UMD3.1|GK000010.2	4084959	G	C	2	2	0.5	0.5
gnl|UMD3.1|GK000010.2	4128783	G	A	0	2	0	1
gnl|UMD3.1|GK000010.2	4239822	T	C	0	2	0	1
gnl|UMD3.1|GK000010.2	4239827	T	C	0	2	0	1
gnl|UMD3.1|GK000010.2	4246903	G	A	0	2	0	1
gnl|UMD3.1|GK000010.2	4297072	A	G	0	3	0	1
gnl|UMD3.1|GK000010.2	4305988	G	A	1	2	0.333333	0.666667
gnl|UMD3.1|GK000010.2	4307307	C	A	3	2	0.6	0.4
gnl|UMD3.1|GK000010.2	4308052	T	G	12	5	0.705882	0.294118
gnl|UMD3.1|GK000010.2	4309762	G	T	0	2	0	1
gnl|UMD3.1|GK000010.2	4314780	A	G	4	3	0.571429	0.428571
gnl|UMD3.1|GK000010.2	4314786	A	T	5	2	0.714286	0.285714
gnl|UMD3.1|GK000010.2	4323943	T	C	0	7	0	1
gnl|UMD3.1|GK000010.2	4324118	T	A	0	7	0	1
gnl|UMD3.1|GK000010.2	4324344	T	C	0	2	0	1
gnl|UMD3.1|GK000010.2	4324374	T	C	0	2	0	1
gnl|UMD3.1|GK000010.2	4326046	T	C	1	2	0.333333	0.666667
gnl|UMD3.1|GK000010.2	4326052	T	C	1	1	0.5	0.5
gnl|UMD3.1|GK000010.2	4326053	T	C	0	3	0	1
gnl|UMD3.1|GK000010.2	4326310	G	C	0	3	0	1
gnl|UMD3.1|GK000010.2	4326604	C	G	0	2	0	1
gnl|UMD3.1|GK000010.2	4329881	C	A	5	2	0.714286	0.285714
gnl|UMD3.1|GK000010.2	4330133	C	A	0	2	0	1
gnl|UMD3.1|GK000010.2	4333691	G	A	6	2	0.75	0.25
gnl|UMD3.1|GK000010.2	4357509	C	G	0	2	0	1
gnl|UMD3.1|GK000010.2	4357515	C	T	0	2	0	1
gnl|UMD3.1|GK000010.2	4357516	T	G	0	2	0	1
gnl|UMD3.1|GK000010.2	4357526	A	G	0	5	0	1
gnl|UMD3.1|GK000010.2	4357544	G	A	0	6	0	1
gnl|UMD3.1|GK000010.2	4357563	C	G	0	7	0	1
gnl|UMD3.1|GK000010.2	4357574	C	T	0	7	0	1
gnl|UMD3.1|GK000010.2	4357589	A	T	0	7	0	1
gnl|UMD3.1|GK000010.2	4357621	A	T	0	9	0	1
gnl|UMD3.1|GK000010.2	4357626	A	T	1	9	0.1	0.9
gnl|UMD3.1|GK000010.2	4357656	A	T	0	6	0	1
gnl|UMD3.1|GK000010.2	4357686	C	G	0	4	0	1
gnl|UMD3.1|GK000010.2	4357689	T	C	0	4	0	1
gnl|UMD3.1|GK000010.2	4357705	C	T	0	4	0	1
gnl|UMD3.1|GK000010.2	4360270	T	C	0	3	0	1
gnl|UMD3.1|GK000010.2	4360291	G	A	0	3	0	1
gnl|UMD3.1|GK000010.2	4360292	T	C	0	3	0	1
gnl|UMD3.1|GK000010.2	4360308	G	A	0	6	0	1
gnl|UMD3.1|GK000010.2	4360324	G	A	0	6	0	1
gnl|UMD3.1|GK000010.2	4360333	C	A	0	6	0	1
gnl|UMD3.1|GK000010.2	4360344	A	G	0	6	0	1
gnl|UMD3.1|GK000010.2	4360349	T	C	0	6	0	1
gnl|UMD3.1|GK000010.2	4360350	G	T	0	6	0	1
gnl|UMD3.1|GK000010.2	4360386	A	G	0	9	0	1
gnl|UMD3.1|GK000010.2	4360412	T	G	0	7	0	1
gnl|UMD3.1|GK000010.2	4360415	A	G	0	7	0	1
gnl|UMD3.1|GK000010.2	4360425	C	G	0	7	0	1
gnl|UMD3.1|GK000010.2	4360458	T	G	0	4	0	1
gnl|UMD3.1|GK000010.2	4360459	T	C	0	4	0	1
gnl|UMD3.1|GK000010.2	4360469	T	C	0	4	0	1
gnl|UMD3.1|GK000010.2	4360473	C	T	0	4	0	1
gnl|UMD3.1|GK000010.2	4360488	C	T	0	4	0	1
gnl|UMD3.1|GK000010.2	4360495	A	C	0	4	0	1
gnl|UMD3.1|GK000010.2	4360500	C	G	0	4	0	1
gnl|UMD3.1|GK000010.2	4361181	T	C	0	2	0	1
gnl|UMD3.1|GK000010.2	4361192	A	G	0	2	0	1
gnl|UMD3.1|GK000010.2	4361227	A	G	0	2	0	1
gnl|UMD3.1|GK000010.2	4361238	T	G	0	2	0	1
gnl|UMD3.1|GK000010.2	4361249	C	T	0	2	0	1
gnl|UMD3.1|GK000010.2	4361251	A	G	0	2	0	1
gnl|UMD3.1|GK000010.2	4361261	T	C	0	2	0	1
gnl|UMD3.1|GK000010.2	4361297	T	C	0	2	0	1
gnl|UMD3.1|GK000010.2	4361941	C	T	0	2	0	1
gnl|UMD3.1|GK000010.2	4361953	A	G	0	2	0	1
gnl|UMD3.1|GK000010.2	4361995	T	C	0	2	0	1
gnl|UMD3.1|GK000010.2	4362002	T	A	0	2	0	1
gnl|UMD3.1|GK000010.2	4362035	T	A	0	2	0	1
gnl|UMD3.1|GK000010.2	4366209	A	G	0	2	0	1
gnl|UMD3.1|GK000010.2	4375471	A	T	7	2	0.777778	0.222222
gnl|UMD3.1|GK000010.2	4375473	A	T	5	4	0.555556	0.444444
gnl|UMD3.1|GK000010.2	4375946	C	T	0	20	0	1
gnl|UMD3.1|GK000010.2	4376277	G	A	0	15	0	1
gnl|UMD3.1|GK000010.2	4376834	C	T	0	18	0	1
gnl|UMD3.1|GK000010.2	4392584	A	C	0	3	0	1
gnl|UMD3.1|GK000010.2	4394182	C	T	3	2	0.6	0.4
gnl|UMD3.1|GK000010.2	4394335	G	A	0	1	0	1
gnl|UMD3.1|GK000010.2	4395802	G	C	0	2	0	1
gnl|UMD3.1|GK000010.2	4400085	C	A	0	5	0	1
gnl|UMD3.1|GK000010.2	4400120	G	A	3	2	0.6	0.4
gnl|UMD3.1|GK000010.2	4401107	G	T	1	2	0.333333	0.666667
gnl|UMD3.1|GK000010.2	4401841	G	A	2	2	0.5	0.5
gnl|UMD3.1|GK000010.2	4402825	T	A	0	1	0	1
gnl|UMD3.1|GK000010.2	4404030	C	T	0	6	0	1
gnl|UMD3.1|GK000010.2	4404229	A	T	2	2	0.5	0.5
gnl|UMD3.1|GK000010.2	4404628	C	T	0	9	0	1
gnl|UMD3.1|GK000010.2	4404632	A	T	0	9	0	1
gnl|UMD3.1|GK000010.2	4405023	G	A	0	50	0	1
gnl|UMD3.1|GK000010.2	4405192	C	G	0	49	0	1
gnl|UMD3.1|GK000010.2	4410341	G	T	0	10	0	1
gnl|UMD3.1|GK000010.2	4410577	A	G	0	10	0	1
gnl|UMD3.1|GK000010.2	4410628	G	A	8	2	0.8	0.2
gnl|UMD3.1|GK000010.2	4411078	C	A	10	4	0.714286	0.285714
gnl|UMD3.1|GK000010.2	4411544	T	A	0	9	0	1
gnl|UMD3.1|GK000010.2	4411854	A	G	0	13	0	1
gnl|UMD3.1|GK000010.2	4413055	C	T	3	17	0.15	0.85
gnl|UMD3.1|GK000010.2	4415326	G	A	0	4	0	1
gnl|UMD3.1|GK000010.2	4415359	T	C	0	3	0	1
gnl|UMD3.1|GK000010.2	4415884	G	T	4	2	0.666667	0.333333
gnl|UMD3.1|GK000010.2	4416643	C	T	0	2	0	1
gnl|UMD3.1|GK000010.2	4416680	T	C	2	2	0.5	0.5
gnl|UMD3.1|GK000010.2	4417472	G	A	0	4	0	1
gnl|UMD3.1|GK000010.2	4417481	A	G	0	3	0	1
gnl|UMD3.1|GK000010.2	4417906	T	C	0	6	0	1
gnl|UMD3.1|GK000010.2	4419119	A	T	0	5	0	1
gnl|UMD3.1|GK000010.2	4598642	T	G	17	30	0.361702	0.638298
gnl|UMD3.1|GK000010.2	4599154	C	A	0	2	0	1
gnl|UMD3.1|GK000010.2	4601597	C	G	3	3	0.5	0.5
gnl|UMD3.1|GK000010.2	4602397	T	C	0	10	0	1
gnl|UMD3.1|GK000010.2	4603758	G	A	5	2	0.714286	0.285714
gnl|UMD3.1|GK000010.2	4604248	T	C	4	2	0.666667	0.333333
gnl|UMD3.1|GK000010.2	4604842	G	T	2	6	0.25	0.75
gnl|UMD3.1|GK000010.2	4605148	C	G	4	2	0.666667	0.333333
gnl|UMD3.1|GK000010.2	4605151	G	A	9	2	0.818182	0.181818
gnl|UMD3.1|GK000010.2	4605181	G	A	10	2	0.833333	0.166667
gnl|UMD3.1|GK000010.2	4606049	C	A	0	3	0	1
gnl|UMD3.1|GK000010.2	4608217	A	G	15	22	0.405405	0.594595
gnl|UMD3.1|GK000010.2	4608370	C	A	20	21	0.487805	0.512195
gnl|UMD3.1|GK000010.2	4608488	G	T	22	19	0.536585	0.463415
gnl|UMD3.1|GK000010.2	4608515	C	T	17	13	0.566667	0.433333
gnl|UMD3.1|GK000010.2	4610956	C	T	1	2	0.333333	0.666667
gnl|UMD3.1|GK000010.2	4611318	C	A	0	2	0	1
gnl|UMD3.1|GK000010.2	4611540	T	C	1	2	0.333333	0.666667
gnl|UMD3.1|GK000010.2	4618198	T	A	0	1	0	1
gnl|UMD3.1|GK000010.2	4618621	T	G	36	39	0.48	0.52
gnl|UMD3.1|GK000010.2	4618712	A	C	24	30	0.444444	0.555556
gnl|UMD3.1|GK000010.2	4618833	C	T	40	31	0.56338	0.43662
gnl|UMD3.1|GK000010.2	4619318	T	G	59	66	0.472	0.528
gnl|UMD3.1|GK000010.2	4619750	T	C	0	92	0	1
gnl|UMD3.1|GK000010.2	4620703	C	A	4	2	0.666667	0.333333
gnl|UMD3.1|GK000010.2	4622958	A	G	0	6	0	1
gnl|UMD3.1|GK000010.2	4623223	G	T	4	3	0.571429	0.428571
gnl|UMD3.1|GK000010.2	4623520	G	A	3	4	0.428571	0.571429
gnl|UMD3.1|GK000010.2	4623708	T	A	9	2	0.818182	0.181818
gnl|UMD3.1|GK000010.2	4623806	T	G	0	7	0	1
gnl|UMD3.1|GK000010.2	4624999	A	C	0	2	0	1
gnl|UMD3.1|GK000010.2	4628766	C	A	3	2	0.6	0.4
gnl|UMD3.1|GK000010.2	4631726	T	C	1	2	0.333333	0.666667
gnl|UMD3.1|GK000010.2	4645397	C	T	0	2	0	1
gnl|UMD3.1|GK000010.2	4645413	G	C	0	2	0	1
gnl|UMD3.1|GK000010.2	4646363	G	T	0	2	0	1
gnl|UMD3.1|GK000010.2	4646995	A	G	0	2	0	1
gnl|UMD3.1|GK000010.2	4647611	T	A	0	2	0	1
gnl|UMD3.1|GK000010.2	4647653	G	A	0	2	0	1
gnl|UMD3.1|GK000010.2	4648011	G	A	0	2	0	1
gnl|UMD3.1|GK000010.2	4648231	C	T	0	2	0	1
gnl|UMD3.1|GK000010.2	4648255	G	A	0	2	0	1
gnl|UMD3.1|GK000010.2	4648270	G	A	0	2	0	1
gnl|UMD3.1|GK000010.2	4648489	G	T	0	2	0	1
gnl|UMD3.1|GK000010.2	4648530	T	G	0	2	0	1
gnl|UMD3.1|GK000010.2	4648544	T	C	0	2	0	1
gnl|UMD3.1|GK000010.2	4650697	C	G	0	4	0	1
gnl|UMD3.1|GK000010.2	4650733	C	T	0	4	0	1
gnl|UMD3.1|GK000010.2	4650869	G	A	0	3	0	1
gnl|UMD3.1|GK000010.2	4651081	G	T	2	2	0.5	0.5
gnl|UMD3.1|GK000010.2	4651103	A	C	0	6	0	1
gnl|UMD3.1|GK000010.2	4651385	T	C	0	2	0	1
gnl|UMD3.1|GK000010.2	4651404	A	C	0	2	0	1
gnl|UMD3.1|GK000010.2	4651749	T	C	0	1	0	1
gnl|UMD3.1|GK000010.2	4651859	A	G	0	3	0	1
gnl|UMD3.1|GK000010.2	4651927	A	G	0	3	0	1
gnl|UMD3.1|GK000010.2	4651928	C	T	0	3	0	1
gnl|UMD3.1|GK000010.2	4651951	T	C	0	3	0	1
gnl|UMD3.1|GK000010.2	4651961	G	A	0	3	0	1
gnl|UMD3.1|GK000010.2	4651996	T	C	0	2	0	1
gnl|UMD3.1|GK000010.2	4652153	A	C	0	3	0	1
gnl|UMD3.1|GK000010.2	4652750	A	T	0	2	0	1
gnl|UMD3.1|GK000010.2	4652765	T	G	0	2	0	1
gnl|UMD3.1|GK000010.2	4652848	G	A	0	2	0	1
gnl|UMD3.1|GK000010.2	4653498	A	G	0	3	0	1
gnl|UMD3.1|GK000010.2	4653508	G	T	0	2	0	1
gnl|UMD3.1|GK000010.2	4655408	A	C	0	2	0	1
gnl|UMD3.1|GK000010.2	4655731	A	C	0	3	0	1
gnl|UMD3.1|GK000010.2	4655733	A	G	0	3	0	1
gnl|UMD3.1|GK000010.2	4655791	A	T	0	2	0	1
gnl|UMD3.1|GK000010.2	4657602	C	T	0	4	0	1
gnl|UMD3.1|GK000010.2	4658124	G	T	0	4	0	1
gnl|UMD3.1|GK000010.2	4658163	T	C	0	4	0	1
gnl|UMD3.1|GK000010.2	4658807	G	A	0	3	0	1
gnl|UMD3.1|GK000010.2	4659000	A	G	0	2	0	1
gnl|UMD3.1|GK000010.2	4659264	C	T	0	6	0	1
gnl|UMD3.1|GK000010.2	4659413	A	G	0	2	0	1
gnl|UMD3.1|GK000010.2	4659417	C	T	0	2	0	1
gnl|UMD3.1|GK000010.2	4659584	G	T	0	2	0	1
gnl|UMD3.1|GK000010.2	4659665	A	G	0	2	0	1
gnl|UMD3.1|GK000010.2	4659667	A	G	0	2	0	1
gnl|UMD3.1|GK000010.2	4659674	A	G	0	2	0	1
gnl|UMD3.1|GK000010.2	4660330	A	G	0	3	0	1
gnl|UMD3.1|GK000010.2	4660511	G	A	0	3	0	1
gnl|UMD3.1|GK000010.2	4660591	T	C	0	2	0	1
gnl|UMD3.1|GK000010.2	4663013	G	A	0	2	0	1
gnl|UMD3.1|GK000010.2	4665677	G	A	0	2	0	1
gnl|UMD3.1|GK000010.2	4665726	T	C	0	2	0	1
gnl|UMD3.1|GK000010.2	4666037	T	C	0	2	0	1
gnl|UMD3.1|GK000010.2	4666407	A	G	0	3	0	1
gnl|UMD3.1|GK000010.2	4670704	C	T	1	2	0.333333	0.666667
gnl|UMD3.1|GK000010.2	4675062	A	G	0	1	0	1
gnl|UMD3.1|GK000010.2	4679668	T	C	0	3	0	1
gnl|UMD3.1|GK000010.2	4681020	A	G	0	2	0	1
gnl|UMD3.1|GK000010.2	4682166	A	G	0	2	0	1
gnl|UMD3.1|GK000010.2	4682220	A	G	0	2	0	1
gnl|UMD3.1|GK000010.2	4686862	C	A	2	3	0.4	0.6
gnl|UMD3.1|GK000010.2	4691344	G	A	4	2	0.666667	0.333333
gnl|UMD3.1|GK000010.2	4691757	C	T	4	2	0.666667	0.333333
gnl|UMD3.1|GK000010.2	4691938	C	T	0	3	0	1
gnl|UMD3.1|GK000010.2	4692276	G	A	3	4	0.428571	0.571429
gnl|UMD3.1|GK000010.2	4692783	C	T	2	2	0.5	0.5
gnl|UMD3.1|GK000010.2	4692976	T	C	6	3	0.666667	0.333333
gnl|UMD3.1|GK000010.2	4693647	G	A	5	3	0.625	0.375
gnl|UMD3.1|GK000010.2	4693775	C	G	7	2	0.777778	0.222222
gnl|UMD3.1|GK000010.2	4693828	A	G	6	5	0.545455	0.454545
gnl|UMD3.1|GK000010.2	4693939	T	C	0	12	0	1
gnl|UMD3.1|GK000010.2	4694113	C	A	8	2	0.8	0.2
gnl|UMD3.1|GK000010.2	4694130	C	A	7	4	0.636364	0.363636
gnl|UMD3.1|GK000010.2	4694262	A	G	3	2	0.6	0.4
gnl|UMD3.1|GK000010.2	4694277	G	A	4	4	0.5	0.5
gnl|UMD3.1|GK000010.2	4695403	C	T	2	2	0.5	0.5
gnl|UMD3.1|GK000010.2	4695414	G	A	2	2	0.5	0.5
gnl|UMD3.1|GK000010.2	4695552	C	T	1	4	0.2	0.8
gnl|UMD3.1|GK000010.2	4696232	T	C	0	5	0	1
gnl|UMD3.1|GK000010.2	4697947	T	G	0	5	0	1
gnl|UMD3.1|GK000010.2	4699489	A	C	6	3	0.666667	0.333333
gnl|UMD3.1|GK000010.2	4699757	G	A	0	4	0	1
gnl|UMD3.1|GK000010.2	4700050	A	G	0	2	0	1
gnl|UMD3.1|GK000010.2	4701302	T	A	0	2	0	1
gnl|UMD3.1|GK000010.2	4701331	T	A	0	2	0	1
gnl|UMD3.1|GK000010.2	4703145	T	A	0	5	0	1
gnl|UMD3.1|GK000010.2	4703400	C	T	0	2	0	1
gnl|UMD3.1|GK000010.2	4705248	A	G	9	2	0.818182	0.181818
gnl|UMD3.1|GK000010.2	4705274	A	G	11	2	0.846154	0.153846
gnl|UMD3.1|GK000010.2	4705634	A	G	3	4	0.428571	0.571429
gnl|UMD3.1|GK000010.2	4705654	A	G	2	2	0.5	0.5
gnl|UMD3.1|GK000010.2	4707244	T	C	2	6	0.25	0.75
gnl|UMD3.1|GK000010.2	4708695	A	T	0	4	0	1
gnl|UMD3.1|GK000010.2	4709632	T	C	0	4	0	1
gnl|UMD3.1|GK000010.2	4710075	T	C	1	2	0.333333	0.666667
gnl|UMD3.1|GK000010.2	4710298	A	T	0	2	0	1
gnl|UMD3.1|GK000010.2	4710601	C	T	5	4	0.555556	0.444444
gnl|UMD3.1|GK000010.2	4712515	C	G	0	4	0	1
gnl|UMD3.1|GK000010.2	4712704	G	A	0	3	0	1
gnl|UMD3.1|GK000010.2	4712744	A	G	0	2	0	1
gnl|UMD3.1|GK000010.2	4713372	C	T	4	3	0.571429	0.428571
gnl|UMD3.1|GK000010.2	4713388	A	G	0	7	0	1
gnl|UMD3.1|GK000010.2	4714345	A	G	0	9	0	1
gnl|UMD3.1|GK000010.2	4725737	C	T	0	4	0	1
gnl|UMD3.1|GK000010.2	4726657	A	G	1	3	0.25	0.75
gnl|UMD3.1|GK000010.2	4726662	A	G	1	3	0.25	0.75
gnl|UMD3.1|GK000010.2	4727507	A	G	0	1	0	1
gnl|UMD3.1|GK000010.2	4729437	G	A	0	2	0	1
gnl|UMD3.1|GK000010.2	4729438	T	C	0	2	0	1
gnl|UMD3.1|GK000010.2	4729490	C	T	0	2	0	1
gnl|UMD3.1|GK000010.2	4729747	C	A	0	3	0	1
gnl|UMD3.1|GK000010.2	4729748	G	A	0	3	0	1
gnl|UMD3.1|GK000010.2	4729777	A	G	0	3	0	1
gnl|UMD3.1|GK000010.2	4730698	C	A	0	2	0	1
gnl|UMD3.1|GK000010.2	4730782	A	G	0	4	0	1
gnl|UMD3.1|GK000010.2	4842894	A	G	0	2	0	1
gnl|UMD3.1|GK000010.2	4842903	T	C	1	4	0.2	0.8
gnl|UMD3.1|GK000010.2	4842904	T	C	1	5	0.166667	0.833333
gnl|UMD3.1|GK000010.2	4842944	C	T	1	14	0.0666667	0.933333
gnl|UMD3.1|GK000010.2	4842950	T	C	1	14	0.0666667	0.933333
gnl|UMD3.1|GK000010.2	4843010	C	G	1	19	0.05	0.95
gnl|UMD3.1|GK000010.2	4843064	A	G	0	24	0	1
gnl|UMD3.1|GK000010.2	4843070	T	C	0	23	0	1
gnl|UMD3.1|GK000010.2	4843131	A	G	0	43	0	1
gnl|UMD3.1|GK000010.2	4843144	C	T	0	44	0	1
gnl|UMD3.1|GK000010.2	4843315	G	C	0	41	0	1
gnl|UMD3.1|GK000010.2	4843438	T	C	0	34	0	1
gnl|UMD3.1|GK000010.2	4843445	C	A	0	30	0	1
gnl|UMD3.1|GK000010.2	4843572	G	A	0	2	0	1
gnl|UMD3.1|GK000010.2	4843573	A	G	0	2	0	1
gnl|UMD3.1|GK000010.2	4843635	C	T	0	7	0	1
gnl|UMD3.1|GK000010.2	4843955	C	T	0	2	0	1
gnl|UMD3.1|GK000010.2	4863324	C	T	0	1	0	1
gnl|UMD3.1|GK000010.2	4863499	C	T	0	2	0	1
gnl|UMD3.1|GK000010.2	4863505	G	C	0	2	0	1
[truncated: 831,477+ more rows]
