# Supplementary material for: Single Nucleotide Polymorphism Discovery in Bovine Pituitary Gland Using RNA-Seq Technology
Source: PLoS One. 2016 Sep 8;11(9):e0161370. doi: 10.1371/journal.pone.0161370 (PMC5015895; doi:10.1371/journal.pone.0161370)
Supplement: S7 Table — (XLSX) [file pone.0161370.s007.xlsx]

## Sheet: SNP
sTable 7: RNA-seq SNP-db of bovine pituitary gland tissue of young bull-7 of Polish Red cattle aged 6 months.
reference	location	ref_seq	sample seq	# of reads as Ref	# of reads as SNP	% ref	% SNP
gnl|Btau_4.6.1|chrY	2526204	A	G	0	2	0	1
gnl|Btau_4.6.1|chrY	2526205	T	A	0	2	0	1
gnl|Btau_4.6.1|chrY	2529715	C	T	0	3	0	1
gnl|Btau_4.6.1|chrY	2529818	T	C	0	4	0	1
gnl|Btau_4.6.1|chrY	2534057	A	G	0	2	0	1
gnl|Btau_4.6.1|chrY	2535640	C	A	1	1	0.5	0.5
gnl|Btau_4.6.1|chrY	2535708	G	T	1	1	0.5	0.5
gnl|Btau_4.6.1|chrY	2535791	C	T	1	2	0.333333	0.666667
gnl|Btau_4.6.1|chrY	2535836	G	A	4	2	0.666667	0.333333
gnl|Btau_4.6.1|chrY	2535927	A	G	7	2	0.777778	0.222222
gnl|Btau_4.6.1|chrY	2535930	A	G	7	2	0.777778	0.222222
gnl|Btau_4.6.1|chrY	2536126	A	G	0	2	0	1
gnl|Btau_4.6.1|chrY	2536133	A	G	0	2	0	1
gnl|Btau_4.6.1|chrY	2539724	G	T	0	2	0	1
gnl|Btau_4.6.1|chrY	2568598	T	C	10	2	0.833333	0.166667
gnl|Btau_4.6.1|chrY	2606559	C	T	0	2	0	1
gnl|Btau_4.6.1|chrY	2799429	A	G	1	3	0.25	0.75
gnl|Btau_4.6.1|chrY	2799583	A	G	1	4	0.2	0.8
gnl|Btau_4.6.1|chrY	2910198	T	A	0	2	0	1
gnl|Btau_4.6.1|chrY	2910379	C	A	5	2	0.714286	0.285714
gnl|Btau_4.6.1|chrY	2910834	T	A	9	3	0.75	0.25
gnl|Btau_4.6.1|chrY	2913304	A	G	0	2	0	1
gnl|Btau_4.6.1|chrY	2914894	G	A	9	2	0.818182	0.181818
gnl|Btau_4.6.1|chrY	2914973	T	A	14	3	0.823529	0.176471
gnl|Btau_4.6.1|chrY	2952583	A	C	2	2	0.5	0.5
gnl|Btau_4.6.1|chrY	2959461	T	C	0	2	0	1
gnl|Btau_4.6.1|chrY	2991964	T	C	1	2	0.333333	0.666667
gnl|Btau_4.6.1|chrY	3126861	C	T	0	24	0	1
gnl|Btau_4.6.1|chrY	3126932	C	T	0	22	0	1
gnl|Btau_4.6.1|chrY	3280693	C	T	7	2	0.777778	0.222222
gnl|Btau_4.6.1|chrY	3610766	C	A	2	2	0.5	0.5
gnl|Btau_4.6.1|chrY	3610865	G	T	0	2	0	1
gnl|Btau_4.6.1|chrY	3636958	T	C	0	2	0	1
gnl|Btau_4.6.1|chrY	3637034	T	C	0	2	0	1
gnl|Btau_4.6.1|chrY	3637591	T	A	1	2	0.333333	0.666667
gnl|Btau_4.6.1|chrY	3663209	T	C	0	2	0	1
gnl|Btau_4.6.1|chrY	3663232	A	G	1	2	0.333333	0.666667
gnl|Btau_4.6.1|chrY	3663242	T	C	0	4	0	1
gnl|Btau_4.6.1|chrY	3663270	G	A	0	4	0	1
gnl|Btau_4.6.1|chrY	3663294	G	A	0	4	0	1
gnl|Btau_4.6.1|chrY	3663316	T	G	0	3	0	1
gnl|Btau_4.6.1|chrY	3663344	C	G	0	3	0	1
gnl|Btau_4.6.1|chrY	3663346	G	A	1	2	0.333333	0.666667
gnl|Btau_4.6.1|chrY	3727029	A	G	9	4	0.692308	0.307692
gnl|Btau_4.6.1|chrY	3730238	A	C	4	2	0.666667	0.333333
gnl|Btau_4.6.1|chrY	3730282	C	T	4	2	0.666667	0.333333
gnl|Btau_4.6.1|chrY	3733106	T	C	1	2	0.333333	0.666667
gnl|Btau_4.6.1|chrY	3733193	T	C	0	4	0	1
gnl|Btau_4.6.1|chrY	3736750	T	C	3	3	0.5	0.5
gnl|Btau_4.6.1|chrY	3736776	T	C	0	4	0	1
gnl|Btau_4.6.1|chrY	3736789	T	C	1	2	0.333333	0.666667
gnl|Btau_4.6.1|chrY	3736836	T	C	2	2	0.5	0.5
gnl|Btau_4.6.1|chrY	3736837	T	C	2	2	0.5	0.5
gnl|Btau_4.6.1|chrY	3750282	C	A	4	2	0.666667	0.333333
gnl|Btau_4.6.1|chrY	6549902	A	T	5	2	0.714286	0.285714
gnl|Btau_4.6.1|chrY	6550206	C	A	1	2	0.333333	0.666667
gnl|Btau_4.6.1|chrY	6562018	T	C	0	4	0	1
gnl|Btau_4.6.1|chrY	6596050	T	C	0	2	0	1
gnl|Btau_4.6.1|chrY	6596387	A	T	1	2	0.333333	0.666667
gnl|Btau_4.6.1|chrY	6626059	A	G	0	2	0	1
gnl|Btau_4.6.1|chrY	6628882	T	G	0	1	0	1
gnl|Btau_4.6.1|chrY	6629326	T	C	3	2	0.6	0.4
gnl|Btau_4.6.1|chrY	6629364	T	C	3	2	0.6	0.4
gnl|Btau_4.6.1|chrY	6629365	T	C	3	2	0.6	0.4
gnl|Btau_4.6.1|chrY	6629366	T	C	3	2	0.6	0.4
gnl|Btau_4.6.1|chrY	6630584	G	A	0	2	0	1
gnl|Btau_4.6.1|chrY	6631095	A	T	0	2	0	1
gnl|Btau_4.6.1|chrY	6631153	A	T	1	2	0.333333	0.666667
gnl|Btau_4.6.1|chrY	6632723	C	T	4	3	0.571429	0.428571
gnl|Btau_4.6.1|chrY	6638096	A	T	0	2	0	1
gnl|Btau_4.6.1|chrY	6643064	T	C	1	2	0.333333	0.666667
gnl|Btau_4.6.1|chrY	8951282	C	T	0	2	0	1
gnl|Btau_4.6.1|chrY	9453639	C	G	0	23	0	1
gnl|Btau_4.6.1|chrY	9453826	A	G	0	11	0	1
gnl|Btau_4.6.1|chrY	17923034	G	A	0	2	0	1
gnl|Btau_4.6.1|chrY	22356757	G	C	2	2	0.5	0.5
gnl|Btau_4.6.1|chrY	42378101	A	G	0	2	0	1
gnl|Btau_4.6.1|chrY	42378107	A	G	0	2	0	1
gnl|Btau_4.6.1|chrY	42378108	A	G	0	2	0	1
gnl|Btau_4.6.1|chrY	42378118	A	G	0	2	0	1
gnl|Btau_4.6.1|chrY	42378129	A	G	0	2	0	1
gnl|Btau_4.6.1|chrY	42378134	A	G	0	2	0	1
gnl|Btau_4.6.1|chrY	42378167	A	G	0	2	0	1
gnl|Btau_4.6.1|chrY	42378214	A	G	0	2	0	1
gnl|Btau_4.6.1|chrY	42379143	A	G	2	2	0.5	0.5
gnl|Btau_4.6.1|chrY	42379528	A	G	0	2	0	1
gnl|Btau_4.6.1|chrY	42379566	A	G	0	2	0	1
gnl|Btau_4.6.1|chrY	42379610	A	G	0	2	0	1
gnl|Btau_4.6.1|chrY	42379613	A	G	0	2	0	1
gnl|Btau_4.6.1|chrY	42379626	A	G	0	2	0	1
gnl|Btau_4.6.1|chrY	42379646	A	G	0	2	0	1
gnl|Btau_4.6.1|chrY	42379648	A	G	0	2	0	1
gnl|Btau_4.6.1|chrY	42379660	A	G	0	2	0	1
gnl|Btau_4.6.1|chrY	42379662	A	G	0	2	0	1
gnl|Btau_4.6.1|chrY	42379670	A	G	0	2	0	1
gnl|Btau_4.6.1|chrY	42382600	A	G	1	1	0.5	0.5
gnl|Btau_4.6.1|chrY	42382639	A	G	0	2	0	1
gnl|Btau_4.6.1|chrY	42382657	A	G	0	2	0	1
gnl|Btau_4.6.1|chrY	42382760	A	G	0	2	0	1
gnl|Btau_4.6.1|chrY	42382781	A	G	0	2	0	1
gnl|Btau_4.6.1|chrY	42384928	A	G	4	2	0.666667	0.333333
gnl|Btau_4.6.1|chrY	42384932	A	G	4	2	0.666667	0.333333
gnl|Btau_4.6.1|chrY	42384954	A	G	4	3	0.571429	0.428571
gnl|Btau_4.6.1|chrY	42384985	A	G	6	2	0.75	0.25
gnl|Btau_4.6.1|chrY	42385997	A	G	0	2	0	1
gnl|Btau_4.6.1|chrY	42386010	A	G	2	2	0.5	0.5
gnl|Btau_4.6.1|chrY	42394091	A	G	0	2	0	1
gnl|Btau_4.6.1|chrY	42395614	A	G	0	2	0	1
gnl|Btau_4.6.1|chrY	42395694	A	G	0	4	0	1
gnl|Btau_4.6.1|chrY	42395701	A	G	0	4	0	1
gnl|Btau_4.6.1|chrY	42395702	A	G	0	4	0	1
gnl|Btau_4.6.1|chrY	42395786	A	G	0	2	0	1
gnl|Btau_4.6.1|chrY	42395787	A	G	0	2	0	1
gnl|Btau_4.6.1|chrY	42395814	A	G	0	2	0	1
gnl|Btau_4.6.1|chrY	42397439	A	G	0	2	0	1
gnl|Btau_4.6.1|chrY	42397440	A	G	0	2	0	1
gnl|Btau_4.6.1|chrY	42397466	A	G	0	2	0	1
gnl|Btau_4.6.1|chrY	42397486	A	G	0	2	0	1
gnl|Btau_4.6.1|chrY	42401021	A	G	0	2	0	1
gnl|Btau_4.6.1|chrY	42404807	A	G	0	2	0	1
gnl|Btau_4.6.1|chrY	42407817	A	G	0	2	0	1
gnl|Btau_4.6.1|chrY	42407830	A	G	0	2	0	1
gnl|Btau_4.6.1|chrY	42407846	A	G	0	2	0	1
gnl|Btau_4.6.1|chrY	42407851	A	G	0	2	0	1
gnl|Btau_4.6.1|chrY	42411416	A	G	0	2	0	1
gnl|Btau_4.6.1|chrY	42411421	A	G	0	2	0	1
gnl|Btau_4.6.1|chrY	42411452	A	G	0	2	0	1
gnl|Btau_4.6.1|chrY	42411472	A	G	0	2	0	1
gnl|Btau_4.6.1|chrY	42411474	A	G	0	2	0	1
gnl|Btau_4.6.1|chrY	42411485	A	G	0	2	0	1
gnl|Btau_4.6.1|chrY	42411494	A	G	0	2	0	1
gnl|Btau_4.6.1|chrY	42411498	A	G	0	2	0	1
gnl|Btau_4.6.1|chrY	42411515	A	G	0	2	0	1
gnl|Btau_4.6.1|chrY	42426567	A	G	0	2	0	1
gnl|Btau_4.6.1|chrY	42426576	A	G	0	2	0	1
gnl|Btau_4.6.1|chrY	42427687	A	G	0	2	0	1
gnl|Btau_4.6.1|chrY	42433875	C	T	0	2	0	1
gnl|Btau_4.6.1|chrY	42463845	T	A	0	2	0	1
gnl|Btau_4.6.1|chrY	42474460	G	T	0	2	0	1
gnl|UMD3.1|GK000010.2	119561	A	G	0	2	0	1
gnl|UMD3.1|GK000010.2	119601	A	G	0	2	0	1
gnl|UMD3.1|GK000010.2	119602	A	G	0	2	0	1
gnl|UMD3.1|GK000010.2	119624	A	T	0	2	0	1
gnl|UMD3.1|GK000010.2	119633	C	T	0	2	0	1
gnl|UMD3.1|GK000010.2	215355	A	G	0	2	0	1
gnl|UMD3.1|GK000010.2	215363	T	G	0	2	0	1
gnl|UMD3.1|GK000010.2	215473	T	A	0	4	0	1
gnl|UMD3.1|GK000010.2	326836	C	G	0	2	0	1
gnl|UMD3.1|GK000010.2	326856	A	G	0	2	0	1
gnl|UMD3.1|GK000010.2	326859	A	G	0	2	0	1
gnl|UMD3.1|GK000010.2	326861	A	C	0	2	0	1
gnl|UMD3.1|GK000010.2	326899	C	T	0	2	0	1
gnl|UMD3.1|GK000010.2	382021	C	A	0	2	0	1
gnl|UMD3.1|GK000010.2	386996	T	C	0	2	0	1
gnl|UMD3.1|GK000010.2	390135	T	C	0	2	0	1
gnl|UMD3.1|GK000010.2	390137	T	C	0	2	0	1
gnl|UMD3.1|GK000010.2	391643	T	C	0	2	0	1
gnl|UMD3.1|GK000010.2	391665	T	C	0	2	0	1
gnl|UMD3.1|GK000010.2	391678	T	C	0	2	0	1
gnl|UMD3.1|GK000010.2	391683	T	C	0	2	0	1
gnl|UMD3.1|GK000010.2	391684	T	C	0	2	0	1
gnl|UMD3.1|GK000010.2	395628	T	A	0	2	0	1
gnl|UMD3.1|GK000010.2	395635	T	C	0	2	0	1
gnl|UMD3.1|GK000010.2	397322	C	A	1	1	0.5	0.5
gnl|UMD3.1|GK000010.2	399005	T	C	0	2	0	1
gnl|UMD3.1|GK000010.2	401973	T	C	0	2	0	1
gnl|UMD3.1|GK000010.2	403265	A	G	0	2	0	1
gnl|UMD3.1|GK000010.2	404514	G	A	0	2	0	1
gnl|UMD3.1|GK000010.2	404881	C	T	0	3	0	1
gnl|UMD3.1|GK000010.2	404914	A	C	0	3	0	1
gnl|UMD3.1|GK000010.2	404962	C	T	0	5	0	1
gnl|UMD3.1|GK000010.2	404985	T	G	0	1	0	1
gnl|UMD3.1|GK000010.2	408226	T	A	0	1	0	1
gnl|UMD3.1|GK000010.2	411094	T	C	0	2	0	1
gnl|UMD3.1|GK000010.2	411114	T	G	0	2	0	1
gnl|UMD3.1|GK000010.2	413041	G	A	0	2	0	1
gnl|UMD3.1|GK000010.2	415415	A	G	0	2	0	1
gnl|UMD3.1|GK000010.2	427492	G	A	0	6	0	1
gnl|UMD3.1|GK000010.2	427586	T	C	0	4	0	1
gnl|UMD3.1|GK000010.2	432685	T	C	0	2	0	1
gnl|UMD3.1|GK000010.2	436181	G	C	0	3	0	1
gnl|UMD3.1|GK000010.2	443130	C	T	0	2	0	1
gnl|UMD3.1|GK000010.2	443165	A	C	0	2	0	1
gnl|UMD3.1|GK000010.2	443190	A	G	0	2	0	1
gnl|UMD3.1|GK000010.2	443670	C	T	0	2	0	1
gnl|UMD3.1|GK000010.2	443971	T	C	0	2	0	1
gnl|UMD3.1|GK000010.2	444407	G	T	0	3	0	1
gnl|UMD3.1|GK000010.2	444504	A	T	0	3	0	1
gnl|UMD3.1|GK000010.2	445507	C	A	0	2	0	1
gnl|UMD3.1|GK000010.2	445582	A	G	0	2	0	1
gnl|UMD3.1|GK000010.2	469248	A	T	0	2	0	1
gnl|UMD3.1|GK000010.2	469273	C	A	0	1	0	1
gnl|UMD3.1|GK000010.2	483645	A	G	2	2	0.5	0.5
gnl|UMD3.1|GK000010.2	483658	T	C	0	3	0	1
gnl|UMD3.1|GK000010.2	483702	A	G	1	2	0.333333	0.666667
gnl|UMD3.1|GK000010.2	483730	A	G	1	2	0.333333	0.666667
gnl|UMD3.1|GK000010.2	486138	T	C	0	2	0	1
gnl|UMD3.1|GK000010.2	486566	T	C	0	1	0	1
gnl|UMD3.1|GK000010.2	501678	G	A	0	2	0	1
gnl|UMD3.1|GK000010.2	502346	C	A	0	2	0	1
gnl|UMD3.1|GK000010.2	507295	C	T	0	2	0	1
gnl|UMD3.1|GK000010.2	507326	A	T	0	2	0	1
gnl|UMD3.1|GK000010.2	512807	T	C	0	2	0	1
gnl|UMD3.1|GK000010.2	517044	C	G	0	2	0	1
gnl|UMD3.1|GK000010.2	519877	C	T	0	1	0	1
gnl|UMD3.1|GK000010.2	519888	A	G	0	2	0	1
gnl|UMD3.1|GK000010.2	520943	A	G	0	2	0	1
gnl|UMD3.1|GK000010.2	522139	G	A	2	4	0.333333	0.666667
gnl|UMD3.1|GK000010.2	522171	T	G	1	4	0.2	0.8
gnl|UMD3.1|GK000010.2	522280	T	A	1	2	0.333333	0.666667
gnl|UMD3.1|GK000010.2	522294	A	G	2	2	0.5	0.5
gnl|UMD3.1|GK000010.2	522334	T	C	1	2	0.333333	0.666667
gnl|UMD3.1|GK000010.2	522371	A	T	1	1	0.5	0.5
gnl|UMD3.1|GK000010.2	523216	A	G	0	2	0	1
gnl|UMD3.1|GK000010.2	523235	T	A	0	1	0	1
gnl|UMD3.1|GK000010.2	523348	G	A	0	2	0	1
gnl|UMD3.1|GK000010.2	524037	T	C	8	2	0.8	0.2
gnl|UMD3.1|GK000010.2	524049	A	G	4	6	0.4	0.6
gnl|UMD3.1|GK000010.2	524060	G	C	4	6	0.4	0.6
gnl|UMD3.1|GK000010.2	524068	C	A	4	6	0.4	0.6
gnl|UMD3.1|GK000010.2	524942	A	G	1	3	0.25	0.75
gnl|UMD3.1|GK000010.2	524943	A	G	2	2	0.5	0.5
gnl|UMD3.1|GK000010.2	524955	A	G	2	2	0.5	0.5
gnl|UMD3.1|GK000010.2	524988	A	C	0	4	0	1
gnl|UMD3.1|GK000010.2	525008	A	G	1	2	0.333333	0.666667
gnl|UMD3.1|GK000010.2	525024	A	G	1	2	0.333333	0.666667
gnl|UMD3.1|GK000010.2	525790	G	T	0	1	0	1
gnl|UMD3.1|GK000010.2	525981	A	G	0	2	0	1
gnl|UMD3.1|GK000010.2	526100	A	G	0	2	0	1
gnl|UMD3.1|GK000010.2	526101	A	G	0	2	0	1
gnl|UMD3.1|GK000010.2	527327	G	T	1	3	0.25	0.75
gnl|UMD3.1|GK000010.2	527335	C	A	2	2	0.5	0.5
gnl|UMD3.1|GK000010.2	527390	A	G	2	2	0.5	0.5
gnl|UMD3.1|GK000010.2	527401	A	C	2	2	0.5	0.5
gnl|UMD3.1|GK000010.2	528199	G	A	0	2	0	1
gnl|UMD3.1|GK000010.2	529212	C	T	0	2	0	1
gnl|UMD3.1|GK000010.2	545478	G	C	0	2	0	1
gnl|UMD3.1|GK000010.2	550392	C	T	0	2	0	1
gnl|UMD3.1|GK000010.2	554415	A	G	0	9	0	1
gnl|UMD3.1|GK000010.2	554457	A	G	4	4	0.5	0.5
gnl|UMD3.1|GK000010.2	554500	A	G	0	7	0	1
gnl|UMD3.1|GK000010.2	554552	A	G	1	2	0.333333	0.666667
gnl|UMD3.1|GK000010.2	554581	A	G	0	1	0	1
gnl|UMD3.1|GK000010.2	555260	A	G	2	2	0.5	0.5
gnl|UMD3.1|GK000010.2	555265	A	G	2	6	0.25	0.75
gnl|UMD3.1|GK000010.2	555292	C	A	2	14	0.125	0.875
gnl|UMD3.1|GK000010.2	555317	G	C	1	20	0.047619	0.952381
gnl|UMD3.1|GK000010.2	555363	G	A	0	29	0	1
gnl|UMD3.1|GK000010.2	555424	T	C	0	33	0	1
gnl|UMD3.1|GK000010.2	555483	C	G	0	25	0	1
gnl|UMD3.1|GK000010.2	555598	A	G	1	38	0.025641	0.974359
gnl|UMD3.1|GK000010.2	555632	A	G	0	43	0	1
gnl|UMD3.1|GK000010.2	555657	T	C	1	34	0.0285714	0.971429
gnl|UMD3.1|GK000010.2	555666	T	C	2	32	0.0588235	0.941176
gnl|UMD3.1|GK000010.2	555684	A	G	3	31	0.0882353	0.911765
gnl|UMD3.1|GK000010.2	555780	G	A	4	9	0.307692	0.692308
gnl|UMD3.1|GK000010.2	555811	A	T	1	9	0.1	0.9
gnl|UMD3.1|GK000010.2	561199	A	G	0	2	0	1
gnl|UMD3.1|GK000010.2	565549	T	G	0	3	0	1
gnl|UMD3.1|GK000010.2	576280	G	A	1	4	0.2	0.8
gnl|UMD3.1|GK000010.2	576300	T	C	4	2	0.666667	0.333333
gnl|UMD3.1|GK000010.2	576332	T	C	6	2	0.75	0.25
gnl|UMD3.1|GK000010.2	576965	G	T	0	1	0	1
gnl|UMD3.1|GK000010.2	577657	A	G	2	2	0.5	0.5
gnl|UMD3.1|GK000010.2	577714	A	G	2	2	0.5	0.5
gnl|UMD3.1|GK000010.2	577723	A	G	2	2	0.5	0.5
gnl|UMD3.1|GK000010.2	577725	A	G	2	2	0.5	0.5
gnl|UMD3.1|GK000010.2	585593	C	T	0	2	0	1
gnl|UMD3.1|GK000010.2	590041	G	A	0	2	0	1
gnl|UMD3.1|GK000010.2	590046	T	C	0	2	0	1
gnl|UMD3.1|GK000010.2	591756	A	T	0	2	0	1
gnl|UMD3.1|GK000010.2	594272	T	A	1	2	0.333333	0.666667
gnl|UMD3.1|GK000010.2	595401	A	G	0	2	0	1
gnl|UMD3.1|GK000010.2	596137	G	A	0	2	0	1
gnl|UMD3.1|GK000010.2	598836	A	T	0	2	0	1
gnl|UMD3.1|GK000010.2	600825	C	A	0	1	0	1
gnl|UMD3.1|GK000010.2	603078	C	T	0	2	0	1
gnl|UMD3.1|GK000010.2	606794	A	G	0	2	0	1
gnl|UMD3.1|GK000010.2	606888	T	C	0	2	0	1
gnl|UMD3.1|GK000010.2	606896	C	G	0	3	0	1
gnl|UMD3.1|GK000010.2	607992	T	A	0	2	0	1
gnl|UMD3.1|GK000010.2	610904	G	T	8	2	0.8	0.2
gnl|UMD3.1|GK000010.2	611125	C	A	4	6	0.4	0.6
gnl|UMD3.1|GK000010.2	611201	C	A	2	8	0.2	0.8
gnl|UMD3.1|GK000010.2	611236	A	G	2	7	0.222222	0.777778
gnl|UMD3.1|GK000010.2	612274	T	A	0	3	0	1
gnl|UMD3.1|GK000010.2	613109	C	T	0	3	0	1
gnl|UMD3.1|GK000010.2	613192	C	A	0	3	0	1
gnl|UMD3.1|GK000010.2	613380	T	A	0	6	0	1
gnl|UMD3.1|GK000010.2	613448	C	T	6	2	0.75	0.25
gnl|UMD3.1|GK000010.2	614494	T	A	4	3	0.571429	0.428571
gnl|UMD3.1|GK000010.2	614523	C	T	3	4	0.428571	0.571429
gnl|UMD3.1|GK000010.2	614555	G	C	1	4	0.2	0.8
gnl|UMD3.1|GK000010.2	616289	C	T	0	2	0	1
gnl|UMD3.1|GK000010.2	616758	C	T	0	2	0	1
gnl|UMD3.1|GK000010.2	619292	A	G	0	5	0	1
gnl|UMD3.1|GK000010.2	619724	G	A	2	2	0.5	0.5
gnl|UMD3.1|GK000010.2	620663	T	A	2	2	0.5	0.5
gnl|UMD3.1|GK000010.2	621201	C	T	0	2	0	1
gnl|UMD3.1|GK000010.2	621383	G	A	0	2	0	1
gnl|UMD3.1|GK000010.2	621527	G	A	5	2	0.714286	0.285714
gnl|UMD3.1|GK000010.2	621601	C	G	0	5	0	1
gnl|UMD3.1|GK000010.2	621645	C	T	0	3	0	1
gnl|UMD3.1|GK000010.2	622310	A	G	0	5	0	1
gnl|UMD3.1|GK000010.2	622613	C	G	0	6	0	1
gnl|UMD3.1|GK000010.2	622615	T	G	5	2	0.714286	0.285714
gnl|UMD3.1|GK000010.2	623954	G	A	0	4	0	1
gnl|UMD3.1|GK000010.2	624108	A	C	9	3	0.75	0.25
gnl|UMD3.1|GK000010.2	624581	C	T	0	1	0	1
gnl|UMD3.1|GK000010.2	624673	C	T	0	2	0	1
gnl|UMD3.1|GK000010.2	626020	G	A	0	5	0	1
gnl|UMD3.1|GK000010.2	626791	A	G	0	8	0	1
gnl|UMD3.1|GK000010.2	627329	G	T	0	4	0	1
gnl|UMD3.1|GK000010.2	627486	A	G	6	3	0.666667	0.333333
gnl|UMD3.1|GK000010.2	627675	A	T	0	2	0	1
gnl|UMD3.1|GK000010.2	627701	A	G	0	2	0	1
gnl|UMD3.1|GK000010.2	628672	G	A	0	5	0	1
gnl|UMD3.1|GK000010.2	628977	A	G	0	11	0	1
gnl|UMD3.1|GK000010.2	629169	G	A	0	5	0	1
gnl|UMD3.1|GK000010.2	631260	T	G	2	3	0.4	0.6
gnl|UMD3.1|GK000010.2	631265	G	A	0	5	0	1
gnl|UMD3.1|GK000010.2	632357	A	T	2	11	0.153846	0.846154
gnl|UMD3.1|GK000010.2	632560	A	G	6	14	0.3	0.7
gnl|UMD3.1|GK000010.2	632580	C	A	17	4	0.809524	0.190476
gnl|UMD3.1|GK000010.2	632610	G	A	8	11	0.421053	0.578947
gnl|UMD3.1|GK000010.2	632751	T	G	1	6	0.142857	0.857143
gnl|UMD3.1|GK000010.2	632760	G	A	1	4	0.2	0.8
gnl|UMD3.1|GK000010.2	632838	T	G	2	3	0.4	0.6
gnl|UMD3.1|GK000010.2	632839	A	G	2	3	0.4	0.6
gnl|UMD3.1|GK000010.2	632840	T	A	3	2	0.6	0.4
gnl|UMD3.1|GK000010.2	633194	G	A	9	9	0.5	0.5
gnl|UMD3.1|GK000010.2	633326	G	A	7	6	0.538462	0.461538
gnl|UMD3.1|GK000010.2	633348	C	G	5	3	0.625	0.375
gnl|UMD3.1|GK000010.2	633381	C	A	5	2	0.714286	0.285714
gnl|UMD3.1|GK000010.2	633540	C	T	0	2	0	1
gnl|UMD3.1|GK000010.2	634053	A	G	0	2	0	1
gnl|UMD3.1|GK000010.2	634392	A	G	0	2	0	1
gnl|UMD3.1|GK000010.2	634427	C	T	0	2	0	1
gnl|UMD3.1|GK000010.2	634478	G	A	1	2	0.333333	0.666667
gnl|UMD3.1|GK000010.2	634699	C	T	0	10	0	1
gnl|UMD3.1|GK000010.2	634955	A	G	1	4	0.2	0.8
gnl|UMD3.1|GK000010.2	634972	G	A	1	3	0.25	0.75
gnl|UMD3.1|GK000010.2	635065	A	C	0	4	0	1
gnl|UMD3.1|GK000010.2	635588	C	T	0	2	0	1
gnl|UMD3.1|GK000010.2	635661	T	C	0	4	0	1
gnl|UMD3.1|GK000010.2	635662	G	A	0	4	0	1
gnl|UMD3.1|GK000010.2	635761	G	A	2	2	0.5	0.5
gnl|UMD3.1|GK000010.2	635792	A	C	2	2	0.5	0.5
gnl|UMD3.1|GK000010.2	635890	T	C	0	2	0	1
gnl|UMD3.1|GK000010.2	636257	C	G	2	2	0.5	0.5
gnl|UMD3.1|GK000010.2	636600	G	C	0	2	0	1
gnl|UMD3.1|GK000010.2	636891	C	G	0	2	0	1
gnl|UMD3.1|GK000010.2	637041	T	G	0	2	0	1
gnl|UMD3.1|GK000010.2	637173	G	C	1	2	0.333333	0.666667
gnl|UMD3.1|GK000010.2	637209	A	T	2	2	0.5	0.5
gnl|UMD3.1|GK000010.2	637328	C	A	0	3	0	1
gnl|UMD3.1|GK000010.2	637739	G	A	1	2	0.333333	0.666667
gnl|UMD3.1|GK000010.2	639843	G	A	0	4	0	1
gnl|UMD3.1|GK000010.2	640400	C	T	0	2	0	1
gnl|UMD3.1|GK000010.2	640421	C	T	0	2	0	1
gnl|UMD3.1|GK000010.2	640665	A	C	0	2	0	1
gnl|UMD3.1|GK000010.2	640746	T	G	3	2	0.6	0.4
gnl|UMD3.1|GK000010.2	640827	C	A	0	4	0	1
gnl|UMD3.1|GK000010.2	644305	A	G	0	2	0	1
gnl|UMD3.1|GK000010.2	644309	A	G	0	1	0	1
gnl|UMD3.1|GK000010.2	644310	A	G	0	2	0	1
gnl|UMD3.1|GK000010.2	644613	T	G	0	2	0	1
gnl|UMD3.1|GK000010.2	644752	T	C	0	2	0	1
gnl|UMD3.1|GK000010.2	644863	C	T	0	4	0	1
gnl|UMD3.1|GK000010.2	644884	A	G	0	2	0	1
gnl|UMD3.1|GK000010.2	645182	C	T	0	2	0	1
gnl|UMD3.1|GK000010.2	657442	A	C	1	2	0.333333	0.666667
gnl|UMD3.1|GK000010.2	660349	A	G	2	2	0.5	0.5
gnl|UMD3.1|GK000010.2	666362	C	T	2	2	0.5	0.5
gnl|UMD3.1|GK000010.2	666379	T	G	1	2	0.333333	0.666667
gnl|UMD3.1|GK000010.2	668957	C	T	2	2	0.5	0.5
gnl|UMD3.1|GK000010.2	668989	G	A	2	2	0.5	0.5
gnl|UMD3.1|GK000010.2	669607	C	G	0	2	0	1
gnl|UMD3.1|GK000010.2	670528	T	C	0	6	0	1
gnl|UMD3.1|GK000010.2	670845	T	C	0	2	0	1
gnl|UMD3.1|GK000010.2	671501	A	G	1	3	0.25	0.75
gnl|UMD3.1|GK000010.2	671562	T	G	5	2	0.714286	0.285714
gnl|UMD3.1|GK000010.2	671723	C	A	1	3	0.25	0.75
gnl|UMD3.1|GK000010.2	672040	G	A	0	2	0	1
gnl|UMD3.1|GK000010.2	673950	G	T	0	2	0	1
gnl|UMD3.1|GK000010.2	677325	A	T	1	2	0.333333	0.666667
gnl|UMD3.1|GK000010.2	679467	C	T	0	2	0	1
gnl|UMD3.1|GK000010.2	680495	C	T	2	2	0.5	0.5
gnl|UMD3.1|GK000010.2	681603	C	T	2	2	0.5	0.5
gnl|UMD3.1|GK000010.2	682272	C	A	3	2	0.6	0.4
gnl|UMD3.1|GK000010.2	684034	C	G	2	2	0.5	0.5
gnl|UMD3.1|GK000010.2	684212	C	G	1	2	0.333333	0.666667
gnl|UMD3.1|GK000010.2	684250	T	C	2	2	0.5	0.5
gnl|UMD3.1|GK000010.2	685996	G	T	2	2	0.5	0.5
gnl|UMD3.1|GK000010.2	686486	C	T	3	3	0.5	0.5
gnl|UMD3.1|GK000010.2	686529	C	T	5	3	0.625	0.375
gnl|UMD3.1|GK000010.2	686595	A	G	4	2	0.666667	0.333333
gnl|UMD3.1|GK000010.2	686716	C	T	2	6	0.25	0.75
gnl|UMD3.1|GK000010.2	687094	G	A	2	3	0.4	0.6
gnl|UMD3.1|GK000010.2	687120	C	T	1	3	0.25	0.75
gnl|UMD3.1|GK000010.2	687173	A	G	2	4	0.333333	0.666667
gnl|UMD3.1|GK000010.2	687532	A	G	1	3	0.25	0.75
gnl|UMD3.1|GK000010.2	687617	C	T	3	3	0.5	0.5
gnl|UMD3.1|GK000010.2	687653	A	G	1	4	0.2	0.8
gnl|UMD3.1|GK000010.2	687725	T	A	0	2	0	1
gnl|UMD3.1|GK000010.2	688237	A	G	1	4	0.2	0.8
gnl|UMD3.1|GK000010.2	688240	A	G	2	3	0.4	0.6
gnl|UMD3.1|GK000010.2	688252	A	G	2	4	0.333333	0.666667
gnl|UMD3.1|GK000010.2	688552	G	T	0	3	0	1
gnl|UMD3.1|GK000010.2	688735	G	C	0	2	0	1
gnl|UMD3.1|GK000010.2	689229	A	G	2	2	0.5	0.5
gnl|UMD3.1|GK000010.2	689866	T	C	2	6	0.25	0.75
gnl|UMD3.1|GK000010.2	689986	C	G	7	3	0.7	0.3
gnl|UMD3.1|GK000010.2	689990	G	T	6	3	0.666667	0.333333
gnl|UMD3.1|GK000010.2	690059	C	A	5	4	0.555556	0.444444
gnl|UMD3.1|GK000010.2	690457	G	C	2	4	0.333333	0.666667
gnl|UMD3.1|GK000010.2	690562	G	A	0	2	0	1
gnl|UMD3.1|GK000010.2	691399	A	G	0	4	0	1
gnl|UMD3.1|GK000010.2	692891	G	T	2	2	0.5	0.5
gnl|UMD3.1|GK000010.2	692954	C	T	2	4	0.333333	0.666667
gnl|UMD3.1|GK000010.2	693943	T	A	0	2	0	1
gnl|UMD3.1|GK000010.2	695433	T	C	0	2	0	1
gnl|UMD3.1|GK000010.2	696259	A	G	0	1	0	1
gnl|UMD3.1|GK000010.2	697316	A	G	2	4	0.333333	0.666667
gnl|UMD3.1|GK000010.2	697337	A	G	1	3	0.25	0.75
gnl|UMD3.1|GK000010.2	697768	T	C	0	2	0	1
gnl|UMD3.1|GK000010.2	700724	A	G	0	2	0	1
gnl|UMD3.1|GK000010.2	701958	A	G	0	2	0	1
gnl|UMD3.1|GK000010.2	703168	G	A	0	2	0	1
gnl|UMD3.1|GK000010.2	707067	C	A	2	2	0.5	0.5
gnl|UMD3.1|GK000010.2	707097	A	G	0	4	0	1
gnl|UMD3.1|GK000010.2	707114	T	A	1	1	0.5	0.5
gnl|UMD3.1|GK000010.2	707529	A	G	0	2	0	1
gnl|UMD3.1|GK000010.2	707832	G	T	2	2	0.5	0.5
gnl|UMD3.1|GK000010.2	709656	T	A	1	2	0.333333	0.666667
gnl|UMD3.1|GK000010.2	709759	A	G	3	2	0.6	0.4
gnl|UMD3.1|GK000010.2	711219	C	T	0	3	0	1
gnl|UMD3.1|GK000010.2	711969	T	G	0	1	0	1
gnl|UMD3.1|GK000010.2	712341	C	A	1	1	0.5	0.5
gnl|UMD3.1|GK000010.2	713109	T	A	0	4	0	1
gnl|UMD3.1|GK000010.2	713945	T	A	0	2	0	1
gnl|UMD3.1|GK000010.2	717408	G	A	0	2	0	1
gnl|UMD3.1|GK000010.2	718533	T	C	0	2	0	1
gnl|UMD3.1|GK000010.2	718688	G	T	2	4	0.333333	0.666667
gnl|UMD3.1|GK000010.2	720970	G	A	3	2	0.6	0.4
gnl|UMD3.1|GK000010.2	726323	T	C	2	2	0.5	0.5
gnl|UMD3.1|GK000010.2	726343	G	C	2	2	0.5	0.5
gnl|UMD3.1|GK000010.2	726349	A	G	2	2	0.5	0.5
gnl|UMD3.1|GK000010.2	726415	T	C	0	2	0	1
gnl|UMD3.1|GK000010.2	731865	T	G	1	2	0.333333	0.666667
gnl|UMD3.1|GK000010.2	740446	C	T	2	2	0.5	0.5
gnl|UMD3.1|GK000010.2	741236	A	T	0	2	0	1
gnl|UMD3.1|GK000010.2	741594	G	T	0	2	0	1
gnl|UMD3.1|GK000010.2	762767	A	G	2	2	0.5	0.5
gnl|UMD3.1|GK000010.2	762785	A	G	2	2	0.5	0.5
gnl|UMD3.1|GK000010.2	765463	A	G	0	2	0	1
gnl|UMD3.1|GK000010.2	765464	A	G	0	1	0	1
gnl|UMD3.1|GK000010.2	765516	A	G	0	2	0	1
gnl|UMD3.1|GK000010.2	766748	G	A	0	1	0	1
gnl|UMD3.1|GK000010.2	771458	C	T	0	2	0	1
gnl|UMD3.1|GK000010.2	773515	C	T	0	2	0	1
gnl|UMD3.1|GK000010.2	773575	C	T	0	2	0	1
gnl|UMD3.1|GK000010.2	773577	A	G	0	2	0	1
gnl|UMD3.1|GK000010.2	773592	C	A	3	2	0.6	0.4
gnl|UMD3.1|GK000010.2	773595	G	C	3	2	0.6	0.4
gnl|UMD3.1|GK000010.2	773838	T	G	1	2	0.333333	0.666667
gnl|UMD3.1|GK000010.2	773851	T	C	1	2	0.333333	0.666667
gnl|UMD3.1|GK000010.2	774296	C	A	1	2	0.333333	0.666667
gnl|UMD3.1|GK000010.2	775339	A	C	0	2	0	1
gnl|UMD3.1|GK000010.2	779262	T	A	0	2	0	1
gnl|UMD3.1|GK000010.2	779465	A	G	0	2	0	1
gnl|UMD3.1|GK000010.2	786164	A	G	0	2	0	1
gnl|UMD3.1|GK000010.2	802186	A	G	0	2	0	1
gnl|UMD3.1|GK000010.2	802204	A	G	0	2	0	1
gnl|UMD3.1|GK000010.2	813589	C	T	0	2	0	1
gnl|UMD3.1|GK000010.2	815869	T	G	0	2	0	1
gnl|UMD3.1|GK000010.2	823928	T	G	0	2	0	1
gnl|UMD3.1|GK000010.2	832230	A	G	0	2	0	1
gnl|UMD3.1|GK000010.2	840753	A	G	1	2	0.333333	0.666667
gnl|UMD3.1|GK000010.2	842322	G	C	2	2	0.5	0.5
gnl|UMD3.1|GK000010.2	842360	T	C	2	2	0.5	0.5
gnl|UMD3.1|GK000010.2	861945	A	G	0	2	0	1
gnl|UMD3.1|GK000010.2	864678	A	G	0	2	0	1
gnl|UMD3.1|GK000010.2	865599	C	T	1	1	0.5	0.5
gnl|UMD3.1|GK000010.2	869126	T	A	2	2	0.5	0.5
gnl|UMD3.1|GK000010.2	869274	A	C	0	2	0	1
gnl|UMD3.1|GK000010.2	869432	G	A	2	3	0.4	0.6
gnl|UMD3.1|GK000010.2	875479	T	C	0	2	0	1
gnl|UMD3.1|GK000010.2	877407	G	A	1	2	0.333333	0.666667
gnl|UMD3.1|GK000010.2	877572	T	C	0	3	0	1
gnl|UMD3.1|GK000010.2	880037	G	C	3	3	0.5	0.5
gnl|UMD3.1|GK000010.2	880041	A	C	4	3	0.571429	0.428571
gnl|UMD3.1|GK000010.2	892008	C	T	0	2	0	1
gnl|UMD3.1|GK000010.2	892043	G	A	0	1	0	1
gnl|UMD3.1|GK000010.2	892044	T	A	0	2	0	1
gnl|UMD3.1|GK000010.2	895140	T	C	0	2	0	1
gnl|UMD3.1|GK000010.2	895182	G	C	0	3	0	1
gnl|UMD3.1|GK000010.2	898790	C	G	2	2	0.5	0.5
gnl|UMD3.1|GK000010.2	908160	G	A	0	2	0	1
gnl|UMD3.1|GK000010.2	909204	C	T	0	1	0	1
gnl|UMD3.1|GK000010.2	909456	T	C	2	4	0.333333	0.666667
gnl|UMD3.1|GK000010.2	910946	A	T	0	1	0	1
gnl|UMD3.1|GK000010.2	912696	G	A	2	3	0.4	0.6
gnl|UMD3.1|GK000010.2	913050	G	A	1	5	0.166667	0.833333
gnl|UMD3.1|GK000010.2	914073	G	A	0	4	0	1
gnl|UMD3.1|GK000010.2	914539	G	A	0	2	0	1
gnl|UMD3.1|GK000010.2	915971	A	G	0	2	0	1
gnl|UMD3.1|GK000010.2	916753	T	C	0	2	0	1
gnl|UMD3.1|GK000010.2	916797	T	C	2	2	0.5	0.5
gnl|UMD3.1|GK000010.2	916798	T	C	2	2	0.5	0.5
gnl|UMD3.1|GK000010.2	916799	T	C	2	2	0.5	0.5
gnl|UMD3.1|GK000010.2	916828	G	T	2	2	0.5	0.5
gnl|UMD3.1|GK000010.2	916872	T	C	2	2	0.5	0.5
gnl|UMD3.1|GK000010.2	916882	A	G	2	2	0.5	0.5
gnl|UMD3.1|GK000010.2	917178	A	G	4	2	0.666667	0.333333
gnl|UMD3.1|GK000010.2	917221	C	T	2	2	0.5	0.5
gnl|UMD3.1|GK000010.2	917255	A	G	1	2	0.333333	0.666667
gnl|UMD3.1|GK000010.2	917266	G	A	1	2	0.333333	0.666667
gnl|UMD3.1|GK000010.2	917335	T	C	0	2	0	1
gnl|UMD3.1|GK000010.2	917452	G	A	0	4	0	1
gnl|UMD3.1|GK000010.2	918790	T	G	2	2	0.5	0.5
gnl|UMD3.1|GK000010.2	918793	G	C	2	2	0.5	0.5
gnl|UMD3.1|GK000010.2	919570	G	A	0	2	0	1
gnl|UMD3.1|GK000010.2	919626	T	C	0	2	0	1
gnl|UMD3.1|GK000010.2	921368	T	C	0	2	0	1
gnl|UMD3.1|GK000010.2	921373	T	C	0	2	0	1
gnl|UMD3.1|GK000010.2	922317	A	C	3	2	0.6	0.4
gnl|UMD3.1|GK000010.2	922921	G	A	2	2	0.5	0.5
gnl|UMD3.1|GK000010.2	922943	A	C	2	2	0.5	0.5
gnl|UMD3.1|GK000010.2	923294	A	C	0	1	0	1
gnl|UMD3.1|GK000010.2	924028	G	A	1	2	0.333333	0.666667
gnl|UMD3.1|GK000010.2	924068	C	T	0	2	0	1
gnl|UMD3.1|GK000010.2	927263	G	T	0	2	0	1
gnl|UMD3.1|GK000010.2	927264	G	C	0	2	0	1
gnl|UMD3.1|GK000010.2	927266	G	C	0	2	0	1
gnl|UMD3.1|GK000010.2	928191	T	A	2	2	0.5	0.5
gnl|UMD3.1|GK000010.2	929253	A	T	1	2	0.333333	0.666667
gnl|UMD3.1|GK000010.2	930165	T	C	2	3	0.4	0.6
gnl|UMD3.1|GK000010.2	930206	T	C	4	4	0.5	0.5
gnl|UMD3.1|GK000010.2	930292	T	C	6	2	0.75	0.25
gnl|UMD3.1|GK000010.2	930333	T	C	4	2	0.666667	0.333333
gnl|UMD3.1|GK000010.2	930445	G	A	4	14	0.222222	0.777778
gnl|UMD3.1|GK000010.2	930728	C	A	6	2	0.75	0.25
gnl|UMD3.1|GK000010.2	930760	A	G	5	2	0.714286	0.285714
gnl|UMD3.1|GK000010.2	930763	A	G	4	3	0.571429	0.428571
gnl|UMD3.1|GK000010.2	930764	A	G	3	2	0.6	0.4
gnl|UMD3.1|GK000010.2	930777	A	G	5	3	0.625	0.375
gnl|UMD3.1|GK000010.2	930781	A	G	4	3	0.571429	0.428571
gnl|UMD3.1|GK000010.2	930796	A	G	4	2	0.666667	0.333333
gnl|UMD3.1|GK000010.2	930957	C	T	2	2	0.5	0.5
gnl|UMD3.1|GK000010.2	931802	A	G	7	3	0.7	0.3
gnl|UMD3.1|GK000010.2	931820	C	T	8	5	0.615385	0.384615
gnl|UMD3.1|GK000010.2	932389	T	C	10	4	0.714286	0.285714
gnl|UMD3.1|GK000010.2	932414	T	A	12	5	0.705882	0.294118
gnl|UMD3.1|GK000010.2	933079	T	A	6	8	0.428571	0.571429
gnl|UMD3.1|GK000010.2	933462	T	C	5	7	0.416667	0.583333
gnl|UMD3.1|GK000010.2	934730	T	C	8	3	0.727273	0.272727
gnl|UMD3.1|GK000010.2	935322	C	T	9	11	0.45	0.55
gnl|UMD3.1|GK000010.2	935574	A	G	6	5	0.545455	0.454545
gnl|UMD3.1|GK000010.2	935693	T	C	11	8	0.578947	0.421053
gnl|UMD3.1|GK000010.2	937566	C	T	6	4	0.6	0.4
gnl|UMD3.1|GK000010.2	937686	T	C	6	3	0.666667	0.333333
gnl|UMD3.1|GK000010.2	938385	A	G	10	12	0.454545	0.545455
gnl|UMD3.1|GK000010.2	938513	T	C	15	10	0.6	0.4
gnl|UMD3.1|GK000010.2	938547	G	A	4	15	0.210526	0.789474
gnl|UMD3.1|GK000010.2	938902	G	T	8	2	0.8	0.2
gnl|UMD3.1|GK000010.2	939948	T	A	4	2	0.666667	0.333333
gnl|UMD3.1|GK000010.2	943186	N	G	0	4	0	1
gnl|UMD3.1|GK000010.2	944037	A	C	3	2	0.6	0.4
gnl|UMD3.1|GK000010.2	944399	C	G	0	8	0	1
gnl|UMD3.1|GK000010.2	945082	A	T	2	2	0.5	0.5
gnl|UMD3.1|GK000010.2	948796	T	C	0	2	0	1
gnl|UMD3.1|GK000010.2	950091	A	C	0	1	0	1
gnl|UMD3.1|GK000010.2	950148	T	A	0	2	0	1
gnl|UMD3.1|GK000010.2	953641	T	C	0	2	0	1
gnl|UMD3.1|GK000010.2	953654	T	C	0	2	0	1
gnl|UMD3.1|GK000010.2	954489	G	T	3	5	0.375	0.625
gnl|UMD3.1|GK000010.2	956591	T	C	0	2	0	1
gnl|UMD3.1|GK000010.2	961060	A	G	0	2	0	1
gnl|UMD3.1|GK000010.2	962780	A	G	0	4	0	1
gnl|UMD3.1|GK000010.2	963950	G	A	0	1	0	1
gnl|UMD3.1|GK000010.2	966498	T	C	2	2	0.5	0.5
gnl|UMD3.1|GK000010.2	966509	T	C	1	2	0.333333	0.666667
gnl|UMD3.1|GK000010.2	975171	G	A	0	2	0	1
gnl|UMD3.1|GK000010.2	978350	C	A	1	1	0.5	0.5
gnl|UMD3.1|GK000010.2	980789	A	C	1	2	0.333333	0.666667
gnl|UMD3.1|GK000010.2	989657	C	T	0	2	0	1
gnl|UMD3.1|GK000010.2	1048093	G	C	0	3	0	1
gnl|UMD3.1|GK000010.2	1048210	G	T	0	1	0	1
gnl|UMD3.1|GK000010.2	1049899	C	G	0	2	0	1
gnl|UMD3.1|GK000010.2	1049923	A	C	0	2	0	1
gnl|UMD3.1|GK000010.2	1051103	C	A	2	2	0.5	0.5
gnl|UMD3.1|GK000010.2	1062087	A	G	0	2	0	1
gnl|UMD3.1|GK000010.2	1065201	T	C	3	2	0.6	0.4
gnl|UMD3.1|GK000010.2	1065261	C	T	0	2	0	1
gnl|UMD3.1|GK000010.2	1068775	C	G	0	2	0	1
gnl|UMD3.1|GK000010.2	1073353	G	A	0	2	0	1
gnl|UMD3.1|GK000010.2	1074596	A	G	2	2	0.5	0.5
gnl|UMD3.1|GK000010.2	1075462	T	A	0	1	0	1
gnl|UMD3.1|GK000010.2	1075616	G	A	0	3	0	1
gnl|UMD3.1|GK000010.2	1077713	C	T	0	2	0	1
gnl|UMD3.1|GK000010.2	1078189	T	G	0	2	0	1
gnl|UMD3.1|GK000010.2	1078195	G	A	0	2	0	1
gnl|UMD3.1|GK000010.2	1078212	C	T	0	1	0	1
gnl|UMD3.1|GK000010.2	1078215	T	C	0	2	0	1
gnl|UMD3.1|GK000010.2	1078273	G	A	0	2	0	1
gnl|UMD3.1|GK000010.2	1078274	A	G	0	2	0	1
gnl|UMD3.1|GK000010.2	1078586	T	A	1	2	0.333333	0.666667
gnl|UMD3.1|GK000010.2	1080104	G	C	0	2	0	1
gnl|UMD3.1|GK000010.2	1080348	G	A	2	3	0.4	0.6
gnl|UMD3.1|GK000010.2	1080946	T	C	1	2	0.333333	0.666667
gnl|UMD3.1|GK000010.2	1080964	G	A	0	2	0	1
gnl|UMD3.1|GK000010.2	1080978	G	T	1	2	0.333333	0.666667
gnl|UMD3.1|GK000010.2	1081006	C	T	1	2	0.333333	0.666667
gnl|UMD3.1|GK000010.2	1081010	C	G	1	2	0.333333	0.666667
gnl|UMD3.1|GK000010.2	1082061	A	G	0	2	0	1
gnl|UMD3.1|GK000010.2	1082078	A	G	0	2	0	1
gnl|UMD3.1|GK000010.2	1082095	T	C	0	2	0	1
gnl|UMD3.1|GK000010.2	1082096	G	A	0	2	0	1
gnl|UMD3.1|GK000010.2	1083380	C	T	0	2	0	1
gnl|UMD3.1|GK000010.2	1088788	T	C	0	2	0	1
gnl|UMD3.1|GK000010.2	1089497	T	C	0	108	0	1
gnl|UMD3.1|GK000010.2	1089581	T	C	39	45	0.464286	0.535714
gnl|UMD3.1|GK000010.2	1090384	C	T	0	2	0	1
gnl|UMD3.1|GK000010.2	1092336	T	G	12	18	0.4	0.6
gnl|UMD3.1|GK000010.2	1093937	T	C	31	15	0.673913	0.326087
gnl|UMD3.1|GK000010.2	1094835	C	T	0	2	0	1
gnl|UMD3.1|GK000010.2	1097631	T	C	0	2	0	1
gnl|UMD3.1|GK000010.2	1097668	C	T	0	2	0	1
gnl|UMD3.1|GK000010.2	1102286	G	C	32	16	0.666667	0.333333
gnl|UMD3.1|GK000010.2	1103205	T	C	4	2	0.666667	0.333333
gnl|UMD3.1|GK000010.2	1103231	T	C	6	2	0.75	0.25
gnl|UMD3.1|GK000010.2	1103310	T	C	2	2	0.5	0.5
gnl|UMD3.1|GK000010.2	1103328	G	T	1	1	0.5	0.5
gnl|UMD3.1|GK000010.2	1103615	G	A	16	14	0.533333	0.466667
gnl|UMD3.1|GK000010.2	1104295	T	C	0	11	0	1
gnl|UMD3.1|GK000010.2	1104953	A	C	0	25	0	1
gnl|UMD3.1|GK000010.2	1106691	A	G	2	2	0.5	0.5
gnl|UMD3.1|GK000010.2	1108174	A	G	0	14	0	1
gnl|UMD3.1|GK000010.2	1108207	A	G	8	3	0.727273	0.272727
gnl|UMD3.1|GK000010.2	1109116	C	G	0	1	0	1
gnl|UMD3.1|GK000010.2	1111654	G	A	5	2	0.714286	0.285714
gnl|UMD3.1|GK000010.2	1111659	G	A	6	2	0.75	0.25
gnl|UMD3.1|GK000010.2	1112439	T	C	4	2	0.666667	0.333333
gnl|UMD3.1|GK000010.2	1113396	G	A	0	3	0	1
gnl|UMD3.1|GK000010.2	1115979	A	T	1	2	0.333333	0.666667
gnl|UMD3.1|GK000010.2	1117047	A	G	1	2	0.333333	0.666667
gnl|UMD3.1|GK000010.2	1118457	C	T	21	20	0.512195	0.487805
gnl|UMD3.1|GK000010.2	1119386	G	C	0	44	0	1
gnl|UMD3.1|GK000010.2	1119501	A	G	9	34	0.209302	0.790698
gnl|UMD3.1|GK000010.2	1119649	T	C	11	15	0.423077	0.576923
gnl|UMD3.1|GK000010.2	1122242	T	C	0	12	0	1
gnl|UMD3.1|GK000010.2	1123151	A	T	10	5	0.666667	0.333333
gnl|UMD3.1|GK000010.2	1123344	G	A	10	2	0.833333	0.166667
gnl|UMD3.1|GK000010.2	1123910	C	A	7	3	0.7	0.3
gnl|UMD3.1|GK000010.2	1124064	T	C	0	10	0	1
gnl|UMD3.1|GK000010.2	1124494	G	C	0	4	0	1
gnl|UMD3.1|GK000010.2	1124736	A	C	9	3	0.75	0.25
gnl|UMD3.1|GK000010.2	1126666	A	C	0	5	0	1
gnl|UMD3.1|GK000010.2	1126735	T	C	4	2	0.666667	0.333333
gnl|UMD3.1|GK000010.2	1126737	C	A	4	2	0.666667	0.333333
gnl|UMD3.1|GK000010.2	1129691	T	G	0	2	0	1
gnl|UMD3.1|GK000010.2	1130070	T	C	0	2	0	1
gnl|UMD3.1|GK000010.2	1130082	C	T	0	2	0	1
gnl|UMD3.1|GK000010.2	1130083	A	G	0	2	0	1
gnl|UMD3.1|GK000010.2	1131219	A	G	0	2	0	1
gnl|UMD3.1|GK000010.2	1131894	C	T	0	2	0	1
gnl|UMD3.1|GK000010.2	1131953	G	T	0	2	0	1
gnl|UMD3.1|GK000010.2	1132405	C	A	1	2	0.333333	0.666667
gnl|UMD3.1|GK000010.2	1133140	A	C	2	2	0.5	0.5
gnl|UMD3.1|GK000010.2	1133680	A	G	0	2	0	1
gnl|UMD3.1|GK000010.2	1133694	T	G	0	2	0	1
gnl|UMD3.1|GK000010.2	1133748	A	C	0	2	0	1
gnl|UMD3.1|GK000010.2	1135269	G	A	0	2	0	1
gnl|UMD3.1|GK000010.2	1135284	T	G	0	2	0	1
gnl|UMD3.1|GK000010.2	1136607	C	T	0	2	0	1
gnl|UMD3.1|GK000010.2	1137028	C	G	2	2	0.5	0.5
gnl|UMD3.1|GK000010.2	1137047	A	G	2	2	0.5	0.5
gnl|UMD3.1|GK000010.2	1137083	G	A	2	2	0.5	0.5
gnl|UMD3.1|GK000010.2	1137634	G	T	0	2	0	1
gnl|UMD3.1|GK000010.2	1137672	G	C	0	2	0	1
gnl|UMD3.1|GK000010.2	1138922	C	T	1	2	0.333333	0.666667
gnl|UMD3.1|GK000010.2	1139779	C	T	0	2	0	1
gnl|UMD3.1|GK000010.2	1144704	C	T	0	3	0	1
gnl|UMD3.1|GK000010.2	1147749	T	G	3	2	0.6	0.4
gnl|UMD3.1|GK000010.2	1160705	G	T	0	2	0	1
gnl|UMD3.1|GK000010.2	1162237	A	C	0	2	0	1
gnl|UMD3.1|GK000010.2	1163759	G	A	0	2	0	1
gnl|UMD3.1|GK000010.2	1167052	T	C	0	5	0	1
gnl|UMD3.1|GK000010.2	1167544	C	A	0	2	0	1
gnl|UMD3.1|GK000010.2	1168456	G	A	0	2	0	1
gnl|UMD3.1|GK000010.2	1170714	A	G	0	2	0	1
gnl|UMD3.1|GK000010.2	1179217	G	C	0	2	0	1
gnl|UMD3.1|GK000010.2	1181144	T	C	0	2	0	1
gnl|UMD3.1|GK000010.2	1186943	G	A	3	2	0.6	0.4
gnl|UMD3.1|GK000010.2	1190136	A	T	0	2	0	1
gnl|UMD3.1|GK000010.2	1195923	A	G	0	2	0	1
gnl|UMD3.1|GK000010.2	1201416	G	A	0	3	0	1
gnl|UMD3.1|GK000010.2	1203173	T	G	0	2	0	1
gnl|UMD3.1|GK000010.2	1203206	T	C	0	2	0	1
gnl|UMD3.1|GK000010.2	1206809	A	G	0	4	0	1
gnl|UMD3.1|GK000010.2	1206815	G	C	0	2	0	1
gnl|UMD3.1|GK000010.2	1207309	T	C	0	1	0	1
gnl|UMD3.1|GK000010.2	1207375	T	C	0	2	0	1
gnl|UMD3.1|GK000010.2	1207383	T	C	0	2	0	1
gnl|UMD3.1|GK000010.2	1207385	T	C	0	2	0	1
gnl|UMD3.1|GK000010.2	1208088	A	C	0	2	0	1
gnl|UMD3.1|GK000010.2	1209267	G	A	0	2	0	1
gnl|UMD3.1|GK000010.2	1209837	A	G	0	1	0	1
gnl|UMD3.1|GK000010.2	1209855	T	C	0	2	0	1
gnl|UMD3.1|GK000010.2	1212972	G	A	3	2	0.6	0.4
gnl|UMD3.1|GK000010.2	1213056	A	G	0	4	0	1
gnl|UMD3.1|GK000010.2	1219565	A	G	0	2	0	1
gnl|UMD3.1|GK000010.2	1220848	G	A	0	2	0	1
gnl|UMD3.1|GK000010.2	1221047	A	G	0	2	0	1
gnl|UMD3.1|GK000010.2	1221073	T	C	0	2	0	1
gnl|UMD3.1|GK000010.2	1222387	A	G	0	2	0	1
gnl|UMD3.1|GK000010.2	1222773	C	T	2	2	0.5	0.5
gnl|UMD3.1|GK000010.2	1222953	T	A	0	2	0	1
gnl|UMD3.1|GK000010.2	1224124	G	A	0	1	0	1
gnl|UMD3.1|GK000010.2	1224144	G	A	0	2	0	1
gnl|UMD3.1|GK000010.2	1225186	C	A	2	2	0.5	0.5
gnl|UMD3.1|GK000010.2	1225209	C	A	0	3	0	1
gnl|UMD3.1|GK000010.2	1225248	T	C	0	2	0	1
gnl|UMD3.1|GK000010.2	1225633	A	G	0	1	0	1
gnl|UMD3.1|GK000010.2	1225892	T	A	0	2	0	1
gnl|UMD3.1|GK000010.2	1226583	T	A	0	1	0	1
gnl|UMD3.1|GK000010.2	1226586	T	A	0	2	0	1
gnl|UMD3.1|GK000010.2	1226919	C	T	5	6	0.454545	0.545455
gnl|UMD3.1|GK000010.2	1228311	T	C	6	2	0.75	0.25
gnl|UMD3.1|GK000010.2	1228863	A	C	0	3	0	1
gnl|UMD3.1|GK000010.2	1228928	C	G	4	2	0.666667	0.333333
gnl|UMD3.1|GK000010.2	1228948	G	T	0	5	0	1
gnl|UMD3.1|GK000010.2	1228972	A	C	0	3	0	1
gnl|UMD3.1|GK000010.2	1229551	T	C	0	5	0	1
gnl|UMD3.1|GK000010.2	1230476	T	C	0	2	0	1
gnl|UMD3.1|GK000010.2	1230530	T	C	3	2	0.6	0.4
gnl|UMD3.1|GK000010.2	1230559	T	C	2	4	0.333333	0.666667
gnl|UMD3.1|GK000010.2	1230561	T	C	4	2	0.666667	0.333333
gnl|UMD3.1|GK000010.2	1230619	T	C	2	2	0.5	0.5
gnl|UMD3.1|GK000010.2	1231243	T	A	4	2	0.666667	0.333333
gnl|UMD3.1|GK000010.2	1231267	A	C	8	3	0.727273	0.272727
gnl|UMD3.1|GK000010.2	1231313	T	C	9	3	0.75	0.25
gnl|UMD3.1|GK000010.2	1231317	T	C	8	3	0.727273	0.272727
gnl|UMD3.1|GK000010.2	1231513	T	C	0	2	0	1
gnl|UMD3.1|GK000010.2	1231522	T	C	0	2	0	1
gnl|UMD3.1|GK000010.2	1231527	T	C	0	2	0	1
gnl|UMD3.1|GK000010.2	1231570	A	C	6	3	0.666667	0.333333
gnl|UMD3.1|GK000010.2	1231588	C	T	1	11	0.0833333	0.916667
gnl|UMD3.1|GK000010.2	1232483	T	C	2	2	0.5	0.5
gnl|UMD3.1|GK000010.2	1232515	C	T	0	5	0	1
gnl|UMD3.1|GK000010.2	1232533	T	C	4	3	0.571429	0.428571
gnl|UMD3.1|GK000010.2	1232559	A	G	0	7	0	1
gnl|UMD3.1|GK000010.2	1232563	T	C	4	3	0.571429	0.428571
gnl|UMD3.1|GK000010.2	1232564	T	C	3	3	0.5	0.5
gnl|UMD3.1|GK000010.2	1232567	T	C	4	3	0.571429	0.428571
gnl|UMD3.1|GK000010.2	1232568	T	C	3	4	0.428571	0.571429
gnl|UMD3.1|GK000010.2	1232569	T	C	4	2	0.666667	0.333333
gnl|UMD3.1|GK000010.2	1232632	T	C	2	2	0.5	0.5
gnl|UMD3.1|GK000010.2	1233286	T	C	3	2	0.6	0.4
gnl|UMD3.1|GK000010.2	1233337	T	C	1	2	0.333333	0.666667
gnl|UMD3.1|GK000010.2	1238432	A	G	0	6	0	1
gnl|UMD3.1|GK000010.2	1240736	T	C	0	2	0	1
gnl|UMD3.1|GK000010.2	1241926	T	C	0	2	0	1
gnl|UMD3.1|GK000010.2	1243029	G	A	0	2	0	1
gnl|UMD3.1|GK000010.2	1243435	G	T	0	2	0	1
gnl|UMD3.1|GK000010.2	1244281	G	A	0	2	0	1
gnl|UMD3.1|GK000010.2	1244418	A	T	1	2	0.333333	0.666667
gnl|UMD3.1|GK000010.2	1246752	T	C	0	8	0	1
gnl|UMD3.1|GK000010.2	1246797	T	G	4	2	0.666667	0.333333
gnl|UMD3.1|GK000010.2	1247087	G	A	0	2	0	1
gnl|UMD3.1|GK000010.2	1247090	A	G	0	2	0	1
gnl|UMD3.1|GK000010.2	1247107	T	C	0	3	0	1
gnl|UMD3.1|GK000010.2	1247807	C	T	0	2	0	1
gnl|UMD3.1|GK000010.2	1247827	T	G	0	2	0	1
gnl|UMD3.1|GK000010.2	1247828	A	G	0	2	0	1
gnl|UMD3.1|GK000010.2	1248481	G	C	0	4	0	1
gnl|UMD3.1|GK000010.2	1248537	T	G	2	3	0.4	0.6
gnl|UMD3.1|GK000010.2	1248625	G	A	2	3	0.4	0.6
gnl|UMD3.1|GK000010.2	1249555	A	T	0	2	0	1
gnl|UMD3.1|GK000010.2	1250375	A	G	0	2	0	1
gnl|UMD3.1|GK000010.2	1250754	G	A	0	2	0	1
gnl|UMD3.1|GK000010.2	1250775	C	T	1	2	0.333333	0.666667
gnl|UMD3.1|GK000010.2	1251614	A	G	0	2	0	1
gnl|UMD3.1|GK000010.2	1252375	A	C	0	1	0	1
gnl|UMD3.1|GK000010.2	1252399	T	C	0	2	0	1
gnl|UMD3.1|GK000010.2	1252419	T	C	0	2	0	1
gnl|UMD3.1|GK000010.2	1252420	T	C	0	2	0	1
gnl|UMD3.1|GK000010.2	1253312	T	C	0	2	0	1
gnl|UMD3.1|GK000010.2	1253350	T	C	0	2	0	1
gnl|UMD3.1|GK000010.2	1253995	C	A	0	3	0	1
gnl|UMD3.1|GK000010.2	1254510	A	G	0	2	0	1
gnl|UMD3.1|GK000010.2	1254996	C	A	0	1	0	1
gnl|UMD3.1|GK000010.2	1255052	T	C	0	2	0	1
gnl|UMD3.1|GK000010.2	1255421	T	A	0	2	0	1
gnl|UMD3.1|GK000010.2	1255452	A	G	0	2	0	1
gnl|UMD3.1|GK000010.2	1256012	T	C	0	2	0	1
gnl|UMD3.1|GK000010.2	1256903	T	C	0	2	0	1
gnl|UMD3.1|GK000010.2	1256907	T	C	0	2	0	1
gnl|UMD3.1|GK000010.2	1256914	T	C	0	2	0	1
gnl|UMD3.1|GK000010.2	1256927	T	C	0	2	0	1
gnl|UMD3.1|GK000010.2	1256944	T	C	0	2	0	1
gnl|UMD3.1|GK000010.2	1256992	T	C	0	2	0	1
gnl|UMD3.1|GK000010.2	1265755	A	C	0	1	0	1
gnl|UMD3.1|GK000010.2	1273656	C	T	1	1	0.5	0.5
gnl|UMD3.1|GK000010.2	1281169	T	C	0	2	0	1
gnl|UMD3.1|GK000010.2	1281180	T	C	0	2	0	1
gnl|UMD3.1|GK000010.2	1281181	T	C	0	2	0	1
gnl|UMD3.1|GK000010.2	1281214	T	C	0	2	0	1
gnl|UMD3.1|GK000010.2	1281218	T	C	0	2	0	1
gnl|UMD3.1|GK000010.2	1328981	C	A	0	1	0	1
gnl|UMD3.1|GK000010.2	1328993	A	C	0	1	0	1
gnl|UMD3.1|GK000010.2	1342599	C	T	0	2	0	1
gnl|UMD3.1|GK000010.2	1345556	T	A	0	2	0	1
gnl|UMD3.1|GK000010.2	1346970	A	T	0	2	0	1
gnl|UMD3.1|GK000010.2	1377883	T	C	0	2	0	1
gnl|UMD3.1|GK000010.2	1378459	C	G	0	2	0	1
gnl|UMD3.1|GK000010.2	1404484	T	C	0	2	0	1
gnl|UMD3.1|GK000010.2	1404505	T	C	0	2	0	1
gnl|UMD3.1|GK000010.2	1404517	T	C	0	2	0	1
gnl|UMD3.1|GK000010.2	1404533	T	C	0	2	0	1
gnl|UMD3.1|GK000010.2	1409058	C	A	0	1	0	1
gnl|UMD3.1|GK000010.2	1410066	G	A	0	2	0	1
gnl|UMD3.1|GK000010.2	1410117	C	A	0	2	0	1
gnl|UMD3.1|GK000010.2	1419128	G	A	0	2	0	1
gnl|UMD3.1|GK000010.2	1427265	A	G	0	2	0	1
gnl|UMD3.1|GK000010.2	1466166	T	C	0	2	0	1
gnl|UMD3.1|GK000010.2	1468173	T	G	1	2	0.333333	0.666667
gnl|UMD3.1|GK000010.2	1468253	T	C	5	5	0.5	0.5
gnl|UMD3.1|GK000010.2	1468258	T	C	6	7	0.461538	0.538462
gnl|UMD3.1|GK000010.2	1468626	T	G	2	3	0.4	0.6
gnl|UMD3.1|GK000010.2	1469436	G	T	0	2	0	1
gnl|UMD3.1|GK000010.2	1471222	A	G	0	2	0	1
gnl|UMD3.1|GK000010.2	1471807	T	G	0	2	0	1
gnl|UMD3.1|GK000010.2	1473485	A	T	0	6	0	1
gnl|UMD3.1|GK000010.2	1473508	A	G	5	2	0.714286	0.285714
gnl|UMD3.1|GK000010.2	1473542	A	G	0	6	0	1
gnl|UMD3.1|GK000010.2	1473550	T	A	1	5	0.166667	0.833333
gnl|UMD3.1|GK000010.2	1473676	T	C	0	5	0	1
gnl|UMD3.1|GK000010.2	1475553	G	A	0	5	0	1
gnl|UMD3.1|GK000010.2	1475609	G	A	0	5	0	1
gnl|UMD3.1|GK000010.2	1475628	G	A	0	4	0	1
gnl|UMD3.1|GK000010.2	1476954	C	G	0	4	0	1
gnl|UMD3.1|GK000010.2	1478016	C	A	0	2	0	1
gnl|UMD3.1|GK000010.2	1478619	A	T	0	6	0	1
gnl|UMD3.1|GK000010.2	1478671	T	A	2	2	0.5	0.5
gnl|UMD3.1|GK000010.2	1479475	A	C	0	2	0	1
gnl|UMD3.1|GK000010.2	1479696	C	T	0	2	0	1
gnl|UMD3.1|GK000010.2	1481986	G	A	0	6	0	1
gnl|UMD3.1|GK000010.2	1482403	T	G	0	2	0	1
gnl|UMD3.1|GK000010.2	1483086	C	A	0	6	0	1
gnl|UMD3.1|GK000010.2	1486527	G	A	0	2	0	1
gnl|UMD3.1|GK000010.2	1486578	T	A	0	2	0	1
gnl|UMD3.1|GK000010.2	1487387	T	A	2	2	0.5	0.5
gnl|UMD3.1|GK000010.2	1487449	T	A	0	2	0	1
gnl|UMD3.1|GK000010.2	1488050	A	G	5	2	0.714286	0.285714
gnl|UMD3.1|GK000010.2	1488074	A	G	4	2	0.666667	0.333333
gnl|UMD3.1|GK000010.2	1488172	A	T	1	2	0.333333	0.666667
gnl|UMD3.1|GK000010.2	1492761	T	G	1	2	0.333333	0.666667
gnl|UMD3.1|GK000010.2	1493278	C	G	0	2	0	1
gnl|UMD3.1|GK000010.2	1498465	C	G	0	2	0	1
gnl|UMD3.1|GK000010.2	1501779	G	C	4	2	0.666667	0.333333
gnl|UMD3.1|GK000010.2	1501840	G	T	6	2	0.75	0.25
gnl|UMD3.1|GK000010.2	1513505	G	A	0	2	0	1
gnl|UMD3.1|GK000010.2	1517180	A	G	0	1	0	1
gnl|UMD3.1|GK000010.2	1518297	T	C	0	3	0	1
gnl|UMD3.1|GK000010.2	1518887	T	A	3	3	0.5	0.5
gnl|UMD3.1|GK000010.2	1521822	C	T	0	2	0	1
gnl|UMD3.1|GK000010.2	1522445	A	G	0	2	0	1
gnl|UMD3.1|GK000010.2	1524190	G	C	0	1	0	1
gnl|UMD3.1|GK000010.2	1527559	A	G	0	2	0	1
gnl|UMD3.1|GK000010.2	1540064	T	C	2	2	0.5	0.5
gnl|UMD3.1|GK000010.2	1543235	G	A	0	2	0	1
gnl|UMD3.1|GK000010.2	1544615	T	C	0	2	0	1
gnl|UMD3.1|GK000010.2	1545704	T	C	0	2	0	1
gnl|UMD3.1|GK000010.2	1558189	A	G	0	2	0	1
gnl|UMD3.1|GK000010.2	1558237	G	A	0	2	0	1
gnl|UMD3.1|GK000010.2	1564883	T	C	0	4	0	1
gnl|UMD3.1|GK000010.2	1566304	A	G	0	2	0	1
gnl|UMD3.1|GK000010.2	1570675	C	T	0	2	0	1
gnl|UMD3.1|GK000010.2	1572678	T	C	0	3	0	1
gnl|UMD3.1|GK000010.2	1572714	C	T	0	3	0	1
gnl|UMD3.1|GK000010.2	1579497	G	T	0	1	0	1
gnl|UMD3.1|GK000010.2	1587761	C	T	11	2	0.846154	0.153846
gnl|UMD3.1|GK000010.2	1594568	T	G	0	4	0	1
gnl|UMD3.1|GK000010.2	1596783	A	G	0	1	0	1
gnl|UMD3.1|GK000010.2	1603384	C	A	0	1	0	1
gnl|UMD3.1|GK000010.2	1605175	A	G	0	3	0	1
gnl|UMD3.1|GK000010.2	1606020	C	A	0	1	0	1
gnl|UMD3.1|GK000010.2	1607507	T	C	0	2	0	1
gnl|UMD3.1|GK000010.2	1609553	G	A	0	2	0	1
gnl|UMD3.1|GK000010.2	1609615	T	A	0	2	0	1
gnl|UMD3.1|GK000010.2	1613999	A	G	2	2	0.5	0.5
gnl|UMD3.1|GK000010.2	1614003	T	C	2	2	0.5	0.5
gnl|UMD3.1|GK000010.2	1614012	A	G	2	2	0.5	0.5
gnl|UMD3.1|GK000010.2	1618551	C	T	0	2	0	1
gnl|UMD3.1|GK000010.2	1620531	T	A	0	1	0	1
gnl|UMD3.1|GK000010.2	1626668	C	G	0	2	0	1
gnl|UMD3.1|GK000010.2	1626713	G	A	0	1	0	1
gnl|UMD3.1|GK000010.2	1629122	A	G	2	5	0.285714	0.714286
gnl|UMD3.1|GK000010.2	1629613	C	T	0	2	0	1
gnl|UMD3.1|GK000010.2	1636945	G	A	0	2	0	1
gnl|UMD3.1|GK000010.2	1636947	C	A	0	2	0	1
gnl|UMD3.1|GK000010.2	1641941	T	C	0	2	0	1
gnl|UMD3.1|GK000010.2	1648599	A	G	5	2	0.714286	0.285714
gnl|UMD3.1|GK000010.2	1660051	G	A	0	2	0	1
gnl|UMD3.1|GK000010.2	1667084	A	G	0	2	0	1
gnl|UMD3.1|GK000010.2	1667371	C	T	0	2	0	1
gnl|UMD3.1|GK000010.2	1668076	A	G	0	2	0	1
gnl|UMD3.1|GK000010.2	1671982	A	T	2	2	0.5	0.5
gnl|UMD3.1|GK000010.2	1674904	G	A	0	2	0	1
gnl|UMD3.1|GK000010.2	1677028	A	G	0	2	0	1
gnl|UMD3.1|GK000010.2	1677073	A	G	0	4	0	1
gnl|UMD3.1|GK000010.2	1677112	A	G	1	2	0.333333	0.666667
gnl|UMD3.1|GK000010.2	1677118	A	G	0	3	0	1
gnl|UMD3.1|GK000010.2	1686260	T	C	0	1	0	1
gnl|UMD3.1|GK000010.2	1687702	A	G	0	3	0	1
gnl|UMD3.1|GK000010.2	1691379	G	T	7	2	0.777778	0.222222
gnl|UMD3.1|GK000010.2	1692413	T	A	0	2	0	1
gnl|UMD3.1|GK000010.2	1692446	T	A	1	2	0.333333	0.666667
gnl|UMD3.1|GK000010.2	1693710	A	T	1	2	0.333333	0.666667
gnl|UMD3.1|GK000010.2	1694776	G	C	0	4	0	1
gnl|UMD3.1|GK000010.2	1698229	T	A	2	2	0.5	0.5
gnl|UMD3.1|GK000010.2	1698871	A	G	3	2	0.6	0.4
gnl|UMD3.1|GK000010.2	1698915	A	G	3	2	0.6	0.4
gnl|UMD3.1|GK000010.2	1699141	G	A	0	1	0	1
gnl|UMD3.1|GK000010.2	1699142	A	T	0	2	0	1
gnl|UMD3.1|GK000010.2	1704077	C	G	0	2	0	1
gnl|UMD3.1|GK000010.2	1707154	T	C	0	2	0	1
gnl|UMD3.1|GK000010.2	1712868	T	A	1	3	0.25	0.75
gnl|UMD3.1|GK000010.2	1715746	A	T	8	2	0.8	0.2
gnl|UMD3.1|GK000010.2	1716385	T	C	13	5	0.722222	0.277778
gnl|UMD3.1|GK000010.2	1716526	A	T	4	2	0.666667	0.333333
gnl|UMD3.1|GK000010.2	1716681	A	T	9	8	0.529412	0.470588
gnl|UMD3.1|GK000010.2	1717908	T	C	0	8	0	1
gnl|UMD3.1|GK000010.2	1718063	C	T	2	2	0.5	0.5
gnl|UMD3.1|GK000010.2	1718155	C	T	1	3	0.25	0.75
gnl|UMD3.1|GK000010.2	1719191	A	T	2	3	0.4	0.6
gnl|UMD3.1|GK000010.2	1719197	A	T	2	2	0.5	0.5
gnl|UMD3.1|GK000010.2	1719235	G	T	3	2	0.6	0.4
gnl|UMD3.1|GK000010.2	1719820	T	A	2	2	0.5	0.5
gnl|UMD3.1|GK000010.2	1720676	C	T	0	2	0	1
gnl|UMD3.1|GK000010.2	1721601	C	T	3	3	0.5	0.5
gnl|UMD3.1|GK000010.2	1721603	C	T	3	2	0.6	0.4
gnl|UMD3.1|GK000010.2	1722514	C	T	8	3	0.727273	0.272727
gnl|UMD3.1|GK000010.2	1723660	A	G	8	2	0.8	0.2
gnl|UMD3.1|GK000010.2	1724191	T	A	2	2	0.5	0.5
gnl|UMD3.1|GK000010.2	1725461	G	A	0	3	0	1
gnl|UMD3.1|GK000010.2	1726868	G	A	0	3	0	1
gnl|UMD3.1|GK000010.2	1728980	C	T	5	13	0.277778	0.722222
gnl|UMD3.1|GK000010.2	1729424	G	T	5	2	0.714286	0.285714
gnl|UMD3.1|GK000010.2	1729452	C	A	0	6	0	1
gnl|UMD3.1|GK000010.2	1730743	A	C	0	2	0	1
gnl|UMD3.1|GK000010.2	1733155	C	T	2	2	0.5	0.5
gnl|UMD3.1|GK000010.2	1735852	A	G	0	2	0	1
gnl|UMD3.1|GK000010.2	1735976	C	T	0	2	0	1
gnl|UMD3.1|GK000010.2	1741266	C	G	0	2	0	1
gnl|UMD3.1|GK000010.2	1743137	C	T	0	2	0	1
gnl|UMD3.1|GK000010.2	1743346	T	C	0	2	0	1
gnl|UMD3.1|GK000010.2	1747098	T	C	0	4	0	1
gnl|UMD3.1|GK000010.2	1747678	G	A	0	2	0	1
gnl|UMD3.1|GK000010.2	1748733	A	G	0	2	0	1
gnl|UMD3.1|GK000010.2	1748848	A	G	0	2	0	1
gnl|UMD3.1|GK000010.2	1748854	A	G	0	2	0	1
gnl|UMD3.1|GK000010.2	1748871	A	G	0	2	0	1
gnl|UMD3.1|GK000010.2	1750007	T	C	0	1	0	1
gnl|UMD3.1|GK000010.2	1750016	C	G	0	2	0	1
gnl|UMD3.1|GK000010.2	1750307	A	C	0	2	0	1
gnl|UMD3.1|GK000010.2	1751429	C	T	0	2	0	1
gnl|UMD3.1|GK000010.2	1751855	C	A	2	3	0.4	0.6
gnl|UMD3.1|GK000010.2	1751982	A	G	0	6	0	1
gnl|UMD3.1|GK000010.2	1753637	T	A	15	3	0.833333	0.166667
gnl|UMD3.1|GK000010.2	1754147	A	G	0	2	0	1
gnl|UMD3.1|GK000010.2	1755395	G	A	0	2	0	1
gnl|UMD3.1|GK000010.2	1755739	G	T	0	2	0	1
gnl|UMD3.1|GK000010.2	1756133	C	A	0	2	0	1
gnl|UMD3.1|GK000010.2	1756828	A	T	0	4	0	1
gnl|UMD3.1|GK000010.2	1756855	T	C	0	3	0	1
gnl|UMD3.1|GK000010.2	1756921	G	A	0	2	0	1
gnl|UMD3.1|GK000010.2	1756968	T	C	0	4	0	1
gnl|UMD3.1|GK000010.2	1757282	A	G	0	2	0	1
gnl|UMD3.1|GK000010.2	1757286	T	C	0	2	0	1
gnl|UMD3.1|GK000010.2	1757367	G	T	2	3	0.4	0.6
gnl|UMD3.1|GK000010.2	1757382	A	G	0	5	0	1
gnl|UMD3.1|GK000010.2	1757713	T	C	0	4	0	1
gnl|UMD3.1|GK000010.2	1757798	A	G	0	3	0	1
gnl|UMD3.1|GK000010.2	1757829	T	C	0	5	0	1
gnl|UMD3.1|GK000010.2	1757951	C	T	0	3	0	1
gnl|UMD3.1|GK000010.2	1757957	A	G	1	2	0.333333	0.666667
gnl|UMD3.1|GK000010.2	1758039	G	T	0	2	0	1
gnl|UMD3.1|GK000010.2	1758590	T	C	2	2	0.5	0.5
gnl|UMD3.1|GK000010.2	1758609	A	G	2	2	0.5	0.5
gnl|UMD3.1|GK000010.2	1758660	G	A	0	3	0	1
gnl|UMD3.1|GK000010.2	1758686	T	G	0	5	0	1
gnl|UMD3.1|GK000010.2	1758724	A	C	0	4	0	1
gnl|UMD3.1|GK000010.2	1758820	A	T	0	5	0	1
gnl|UMD3.1|GK000010.2	1758915	G	C	0	2	0	1
gnl|UMD3.1|GK000010.2	1758933	A	T	0	2	0	1
gnl|UMD3.1|GK000010.2	1759090	G	C	0	2	0	1
gnl|UMD3.1|GK000010.2	1759152	G	C	0	2	0	1
gnl|UMD3.1|GK000010.2	1759166	A	G	0	2	0	1
gnl|UMD3.1|GK000010.2	1759483	G	A	0	5	0	1
gnl|UMD3.1|GK000010.2	1760243	G	A	0	7	0	1
gnl|UMD3.1|GK000010.2	1760793	G	T	0	21	0	1
gnl|UMD3.1|GK000010.2	1761001	C	T	0	3	0	1
gnl|UMD3.1|GK000010.2	1761032	T	A	2	4	0.333333	0.666667
gnl|UMD3.1|GK000010.2	1761240	T	G	0	7	0	1
gnl|UMD3.1|GK000010.2	1762716	G	T	0	2	0	1
gnl|UMD3.1|GK000010.2	1762928	T	C	0	7	0	1
gnl|UMD3.1|GK000010.2	1762963	T	C	0	7	0	1
gnl|UMD3.1|GK000010.2	1762988	G	A	0	6	0	1
gnl|UMD3.1|GK000010.2	1763238	G	T	0	4	0	1
gnl|UMD3.1|GK000010.2	1763519	G	T	2	3	0.4	0.6
gnl|UMD3.1|GK000010.2	1763827	C	T	4	2	0.666667	0.333333
gnl|UMD3.1|GK000010.2	1764294	A	G	4	39	0.0930233	0.906977
gnl|UMD3.1|GK000010.2	1786883	A	T	0	1	0	1
gnl|UMD3.1|GK000010.2	1789102	A	G	0	2	0	1
gnl|UMD3.1|GK000010.2	1789112	T	A	0	2	0	1
gnl|UMD3.1|GK000010.2	1800556	C	T	0	2	0	1
gnl|UMD3.1|GK000010.2	1819858	A	T	0	2	0	1
gnl|UMD3.1|GK000010.2	1838192	G	A	0	2	0	1
gnl|UMD3.1|GK000010.2	1838223	T	A	0	2	0	1
gnl|UMD3.1|GK000010.2	1854419	G	T	0	2	0	1
gnl|UMD3.1|GK000010.2	1854427	G	A	0	2	0	1
gnl|UMD3.1|GK000010.2	1854479	C	T	0	2	0	1
gnl|UMD3.1|GK000010.2	1854501	T	A	0	2	0	1
gnl|UMD3.1|GK000010.2	1931924	A	G	0	2	0	1
gnl|UMD3.1|GK000010.2	2018543	A	G	0	2	0	1
gnl|UMD3.1|GK000010.2	2047183	A	G	0	2	0	1
gnl|UMD3.1|GK000010.2	2067848	A	G	0	11	0	1
gnl|UMD3.1|GK000010.2	2067863	A	C	0	17	0	1
gnl|UMD3.1|GK000010.2	2067897	C	A	0	22	0	1
gnl|UMD3.1|GK000010.2	2067911	C	T	0	22	0	1
gnl|UMD3.1|GK000010.2	2067926	T	C	0	26	0	1
gnl|UMD3.1|GK000010.2	2067962	A	G	0	27	0	1
gnl|UMD3.1|GK000010.2	2067974	T	C	0	19	0	1
gnl|UMD3.1|GK000010.2	2068004	A	G	0	15	0	1
gnl|UMD3.1|GK000010.2	2068034	T	C	0	14	0	1
gnl|UMD3.1|GK000010.2	2068035	A	T	0	14	0	1
gnl|UMD3.1|GK000010.2	2068064	G	A	0	12	0	1
gnl|UMD3.1|GK000010.2	2068067	C	G	0	13	0	1
gnl|UMD3.1|GK000010.2	2068084	G	T	0	11	0	1
gnl|UMD3.1|GK000010.2	2068085	A	G	0	10	0	1
gnl|UMD3.1|GK000010.2	2068111	G	C	0	12	0	1
gnl|UMD3.1|GK000010.2	2068114	A	T	0	12	0	1
gnl|UMD3.1|GK000010.2	2068137	C	T	0	12	0	1
gnl|UMD3.1|GK000010.2	2068166	G	T	0	4	0	1
gnl|UMD3.1|GK000010.2	2068169	C	T	0	3	0	1
gnl|UMD3.1|GK000010.2	2068174	A	G	0	4	0	1
gnl|UMD3.1|GK000010.2	2068181	C	T	0	4	0	1
gnl|UMD3.1|GK000010.2	2068200	G	T	0	2	0	1
gnl|UMD3.1|GK000010.2	2068275	A	G	0	4	0	1
gnl|UMD3.1|GK000010.2	2068282	T	C	0	5	0	1
gnl|UMD3.1|GK000010.2	2068290	C	T	0	5	0	1
gnl|UMD3.1|GK000010.2	2068293	G	T	0	5	0	1
gnl|UMD3.1|GK000010.2	2068299	A	G	0	5	0	1
gnl|UMD3.1|GK000010.2	2068320	T	C	0	6	0	1
gnl|UMD3.1|GK000010.2	2068325	T	A	0	6	0	1
gnl|UMD3.1|GK000010.2	2068326	G	A	0	6	0	1
gnl|UMD3.1|GK000010.2	2068330	C	T	0	6	0	1
gnl|UMD3.1|GK000010.2	2068352	A	C	0	10	0	1
gnl|UMD3.1|GK000010.2	2068411	T	C	0	17	0	1
gnl|UMD3.1|GK000010.2	2068412	G	T	0	16	0	1
gnl|UMD3.1|GK000010.2	2068421	T	C	0	15	0	1
gnl|UMD3.1|GK000010.2	2068430	C	A	0	15	0	1
gnl|UMD3.1|GK000010.2	2068454	G	A	0	19	0	1
gnl|UMD3.1|GK000010.2	2068462	G	T	0	14	0	1
gnl|UMD3.1|GK000010.2	2068464	C	A	0	14	0	1
gnl|UMD3.1|GK000010.2	2068534	G	T	0	6	0	1
gnl|UMD3.1|GK000010.2	2068552	T	C	0	3	0	1
gnl|UMD3.1|GK000010.2	2068554	G	A	0	3	0	1
gnl|UMD3.1|GK000010.2	2078088	T	C	0	2	0	1
gnl|UMD3.1|GK000010.2	2164915	G	T	0	1	0	1
gnl|UMD3.1|GK000010.2	2166209	A	G	0	1	0	1
gnl|UMD3.1|GK000010.2	2166211	A	G	0	2	0	1
gnl|UMD3.1|GK000010.2	2171419	G	A	0	2	0	1
gnl|UMD3.1|GK000010.2	2173651	A	C	0	2	0	1
gnl|UMD3.1|GK000010.2	2181454	A	G	4	2	0.666667	0.333333
gnl|UMD3.1|GK000010.2	2183998	A	T	2	2	0.5	0.5
gnl|UMD3.1|GK000010.2	2184042	T	G	4	2	0.666667	0.333333
gnl|UMD3.1|GK000010.2	2189527	A	G	0	1	0	1
gnl|UMD3.1|GK000010.2	2190600	T	A	0	2	0	1
gnl|UMD3.1|GK000010.2	2191618	C	T	4	2	0.666667	0.333333
gnl|UMD3.1|GK000010.2	2193006	T	A	8	3	0.727273	0.272727
gnl|UMD3.1|GK000010.2	2193124	A	C	0	2	0	1
gnl|UMD3.1|GK000010.2	2197265	T	A	0	2	0	1
gnl|UMD3.1|GK000010.2	2248693	C	T	0	2	0	1
gnl|UMD3.1|GK000010.2	2257658	G	C	0	2	0	1
gnl|UMD3.1|GK000010.2	2270677	G	A	0	2	0	1
gnl|UMD3.1|GK000010.2	2273309	A	G	0	2	0	1
gnl|UMD3.1|GK000010.2	2273326	A	G	0	2	0	1
gnl|UMD3.1|GK000010.2	2291234	A	G	0	2	0	1
gnl|UMD3.1|GK000010.2	2291235	A	G	0	1	0	1
gnl|UMD3.1|GK000010.2	2291236	A	G	0	2	0	1
gnl|UMD3.1|GK000010.2	2291245	A	G	0	2	0	1
gnl|UMD3.1|GK000010.2	2291271	A	G	0	2	0	1
gnl|UMD3.1|GK000010.2	2291272	A	G	0	2	0	1
gnl|UMD3.1|GK000010.2	2291281	A	G	0	2	0	1
gnl|UMD3.1|GK000010.2	2291286	A	G	0	2	0	1
gnl|UMD3.1|GK000010.2	2299994	C	G	0	2	0	1
gnl|UMD3.1|GK000010.2	2302219	G	A	0	2	0	1
gnl|UMD3.1|GK000010.2	2302240	A	T	0	2	0	1
gnl|UMD3.1|GK000010.2	2302284	A	G	0	2	0	1
gnl|UMD3.1|GK000010.2	2361581	T	C	0	3	0	1
gnl|UMD3.1|GK000010.2	2361799	C	A	4	2	0.666667	0.333333
gnl|UMD3.1|GK000010.2	2361830	C	A	3	2	0.6	0.4
gnl|UMD3.1|GK000010.2	2362479	T	C	2	2	0.5	0.5
gnl|UMD3.1|GK000010.2	2366720	T	A	1	1	0.5	0.5
gnl|UMD3.1|GK000010.2	2371839	C	A	3	2	0.6	0.4
gnl|UMD3.1|GK000010.2	2375506	G	A	0	2	0	1
gnl|UMD3.1|GK000010.2	2388718	A	G	0	2	0	1
gnl|UMD3.1|GK000010.2	2405735	C	T	8	13	0.380952	0.619048
gnl|UMD3.1|GK000010.2	2407703	T	C	0	2	0	1
gnl|UMD3.1|GK000010.2	2408908	A	C	0	2	0	1
gnl|UMD3.1|GK000010.2	2409606	T	C	0	2	0	1
gnl|UMD3.1|GK000010.2	2410928	G	C	0	2	0	1
gnl|UMD3.1|GK000010.2	2411085	C	G	0	2	0	1
gnl|UMD3.1|GK000010.2	2413238	T	A	4	4	0.5	0.5
gnl|UMD3.1|GK000010.2	2420836	A	G	3	6	0.333333	0.666667
gnl|UMD3.1|GK000010.2	2425017	A	G	0	2	0	1
gnl|UMD3.1|GK000010.2	2429578	G	A	0	2	0	1
gnl|UMD3.1|GK000010.2	2430712	C	T	2	2	0.5	0.5
gnl|UMD3.1|GK000010.2	2432151	G	A	10	2	0.833333	0.166667
gnl|UMD3.1|GK000010.2	2433724	G	C	6	2	0.75	0.25
gnl|UMD3.1|GK000010.2	2434258	T	A	10	2	0.833333	0.166667
gnl|UMD3.1|GK000010.2	2434362	T	C	0	12	0	1
gnl|UMD3.1|GK000010.2	2434503	C	T	11	5	0.6875	0.3125
gnl|UMD3.1|GK000010.2	2437069	C	A	0	2	0	1
gnl|UMD3.1|GK000010.2	2605709	T	G	0	2	0	1
gnl|UMD3.1|GK000010.2	2860052	A	G	0	2	0	1
gnl|UMD3.1|GK000010.2	2860089	C	T	0	2	0	1
gnl|UMD3.1|GK000010.2	2869192	A	G	0	2	0	1
gnl|UMD3.1|GK000010.2	2869199	T	G	0	2	0	1
gnl|UMD3.1|GK000010.2	2869275	T	C	0	2	0	1
gnl|UMD3.1|GK000010.2	2878558	G	T	0	2	0	1
gnl|UMD3.1|GK000010.2	2879628	T	G	0	2	0	1
gnl|UMD3.1|GK000010.2	2879633	G	C	0	2	0	1
gnl|UMD3.1|GK000010.2	2893614	C	T	0	2	0	1
gnl|UMD3.1|GK000010.2	2894304	G	T	0	2	0	1
gnl|UMD3.1|GK000010.2	2896150	T	C	0	2	0	1
gnl|UMD3.1|GK000010.2	2898257	A	G	0	2	0	1
gnl|UMD3.1|GK000010.2	2898311	G	A	0	2	0	1
gnl|UMD3.1|GK000010.2	2903484	C	A	0	2	0	1
gnl|UMD3.1|GK000010.2	2903506	C	T	0	2	0	1
gnl|UMD3.1|GK000010.2	2903513	C	T	0	2	0	1
gnl|UMD3.1|GK000010.2	2905959	A	G	0	2	0	1
gnl|UMD3.1|GK000010.2	2905986	C	T	0	2	0	1
gnl|UMD3.1|GK000010.2	2909343	C	T	0	2	0	1
gnl|UMD3.1|GK000010.2	2913795	T	C	0	2	0	1
gnl|UMD3.1|GK000010.2	2941759	C	T	0	2	0	1
gnl|UMD3.1|GK000010.2	2962472	C	T	0	2	0	1
gnl|UMD3.1|GK000010.2	2972053	A	G	1	2	0.333333	0.666667
gnl|UMD3.1|GK000010.2	2981343	C	T	0	2	0	1
gnl|UMD3.1|GK000010.2	2981345	C	A	0	2	0	1
gnl|UMD3.1|GK000010.2	2981363	A	T	0	2	0	1
gnl|UMD3.1|GK000010.2	3011893	G	A	0	2	0	1
gnl|UMD3.1|GK000010.2	3016969	C	G	0	2	0	1
gnl|UMD3.1|GK000010.2	3029772	A	G	0	2	0	1
gnl|UMD3.1|GK000010.2	3036951	C	T	1	3	0.25	0.75
gnl|UMD3.1|GK000010.2	3084126	A	T	0	2	0	1
gnl|UMD3.1|GK000010.2	3088437	A	C	0	2	0	1
gnl|UMD3.1|GK000010.2	3090587	A	G	0	2	0	1
gnl|UMD3.1|GK000010.2	3090615	A	G	0	2	0	1
gnl|UMD3.1|GK000010.2	3112117	A	C	0	2	0	1
gnl|UMD3.1|GK000010.2	3112126	C	G	0	2	0	1
gnl|UMD3.1|GK000010.2	3131465	A	G	0	2	0	1
gnl|UMD3.1|GK000010.2	3131559	A	G	1	2	0.333333	0.666667
gnl|UMD3.1|GK000010.2	3131564	A	G	1	2	0.333333	0.666667
gnl|UMD3.1|GK000010.2	3136745	G	A	0	2	0	1
gnl|UMD3.1|GK000010.2	3154771	G	A	0	2	0	1
gnl|UMD3.1|GK000010.2	3154797	T	C	0	2	0	1
gnl|UMD3.1|GK000010.2	3171103	A	G	0	2	0	1
gnl|UMD3.1|GK000010.2	3180787	A	G	0	2	0	1
gnl|UMD3.1|GK000010.2	3188584	T	A	0	2	0	1
gnl|UMD3.1|GK000010.2	3204088	G	T	0	2	0	1
gnl|UMD3.1|GK000010.2	3205613	A	T	2	2	0.5	0.5
gnl|UMD3.1|GK000010.2	3205649	T	G	2	3	0.4	0.6
gnl|UMD3.1|GK000010.2	3205657	G	T	1	2	0.333333	0.666667
gnl|UMD3.1|GK000010.2	3214670	A	G	2	2	0.5	0.5
gnl|UMD3.1|GK000010.2	3216023	A	G	0	2	0	1
gnl|UMD3.1|GK000010.2	3230875	A	C	0	2	0	1
gnl|UMD3.1|GK000010.2	3246878	T	C	0	2	0	1
gnl|UMD3.1|GK000010.2	3255134	G	T	1	2	0.333333	0.666667
gnl|UMD3.1|GK000010.2	3264471	C	A	0	2	0	1
gnl|UMD3.1|GK000010.2	3264472	A	T	0	2	0	1
gnl|UMD3.1|GK000010.2	3266378	T	C	0	2	0	1
gnl|UMD3.1|GK000010.2	3266408	G	A	0	2	0	1
gnl|UMD3.1|GK000010.2	3278800	C	T	0	2	0	1
gnl|UMD3.1|GK000010.2	3278835	C	T	0	2	0	1
gnl|UMD3.1|GK000010.2	3280536	A	G	0	2	0	1
gnl|UMD3.1|GK000010.2	3280614	A	C	0	2	0	1
gnl|UMD3.1|GK000010.2	3282311	A	G	0	2	0	1
gnl|UMD3.1|GK000010.2	3282387	T	G	0	2	0	1
gnl|UMD3.1|GK000010.2	3282837	G	A	0	2	0	1
gnl|UMD3.1|GK000010.2	3288388	G	C	0	2	0	1
gnl|UMD3.1|GK000010.2	3296745	A	G	0	2	0	1
gnl|UMD3.1|GK000010.2	3300346	A	G	1	3	0.25	0.75
gnl|UMD3.1|GK000010.2	3300760	A	G	0	2	0	1
gnl|UMD3.1|GK000010.2	3302099	A	G	0	2	0	1
gnl|UMD3.1|GK000010.2	3302101	A	G	0	2	0	1
gnl|UMD3.1|GK000010.2	3302194	A	G	2	2	0.5	0.5
gnl|UMD3.1|GK000010.2	3303422	G	A	0	2	0	1
gnl|UMD3.1|GK000010.2	3303429	C	A	0	2	0	1
gnl|UMD3.1|GK000010.2	3304654	A	G	0	5	0	1
gnl|UMD3.1|GK000010.2	3304675	T	C	0	3	0	1
gnl|UMD3.1|GK000010.2	3305348	A	G	0	2	0	1
gnl|UMD3.1|GK000010.2	3305369	G	A	0	2	0	1
gnl|UMD3.1|GK000010.2	3306205	A	G	0	2	0	1
gnl|UMD3.1|GK000010.2	3306245	C	T	0	2	0	1
gnl|UMD3.1|GK000010.2	3306258	C	T	0	2	0	1
gnl|UMD3.1|GK000010.2	3308836	G	A	0	3	0	1
gnl|UMD3.1|GK000010.2	3338212	T	C	0	2	0	1
gnl|UMD3.1|GK000010.2	3343076	A	T	0	2	0	1
gnl|UMD3.1|GK000010.2	3343108	T	C	0	2	0	1
gnl|UMD3.1|GK000010.2	3343119	C	A	0	2	0	1
gnl|UMD3.1|GK000010.2	3343140	C	T	0	2	0	1
gnl|UMD3.1|GK000010.2	3343192	C	G	0	2	0	1
gnl|UMD3.1|GK000010.2	3343208	C	T	0	2	0	1
gnl|UMD3.1|GK000010.2	3343211	G	A	0	1	0	1
gnl|UMD3.1|GK000010.2	3343224	G	C	0	2	0	1
gnl|UMD3.1|GK000010.2	3345831	G	A	0	4	0	1
gnl|UMD3.1|GK000010.2	3354538	A	T	5	2	0.714286	0.285714
gnl|UMD3.1|GK000010.2	3360101	T	C	1	5	0.166667	0.833333
gnl|UMD3.1|GK000010.2	3360575	A	G	0	4	0	1
gnl|UMD3.1|GK000010.2	3360580	A	G	3	2	0.6	0.4
gnl|UMD3.1|GK000010.2	3360583	A	G	2	2	0.5	0.5
gnl|UMD3.1|GK000010.2	3360639	A	G	1	2	0.333333	0.666667
gnl|UMD3.1|GK000010.2	3360649	A	G	1	2	0.333333	0.666667
gnl|UMD3.1|GK000010.2	3362665	G	T	3	2	0.6	0.4
gnl|UMD3.1|GK000010.2	3363051	T	A	6	2	0.75	0.25
gnl|UMD3.1|GK000010.2	3374536	T	C	0	2	0	1
gnl|UMD3.1|GK000010.2	3586034	A	G	0	6	0	1
gnl|UMD3.1|GK000010.2	3586052	G	A	0	9	0	1
gnl|UMD3.1|GK000010.2	3586134	T	C	0	17	0	1
gnl|UMD3.1|GK000010.2	3586152	T	C	0	17	0	1
gnl|UMD3.1|GK000010.2	3586206	C	G	3	3	0.5	0.5
gnl|UMD3.1|GK000010.2	3586250	A	G	0	6	0	1
gnl|UMD3.1|GK000010.2	3597306	T	G	1	2	0.333333	0.666667
gnl|UMD3.1|GK000010.2	3927145	T	C	0	2	0	1
gnl|UMD3.1|GK000010.2	3949538	A	C	0	2	0	1
gnl|UMD3.1|GK000010.2	3994177	A	G	0	2	0	1
gnl|UMD3.1|GK000010.2	3996007	C	T	2	2	0.5	0.5
gnl|UMD3.1|GK000010.2	3996143	A	T	2	2	0.5	0.5
gnl|UMD3.1|GK000010.2	3996154	C	T	0	2	0	1
gnl|UMD3.1|GK000010.2	3997715	C	A	1	2	0.333333	0.666667
gnl|UMD3.1|GK000010.2	3997773	G	A	7	2	0.777778	0.222222
gnl|UMD3.1|GK000010.2	4002540	G	A	0	2	0	1
gnl|UMD3.1|GK000010.2	4002544	G	A	0	2	0	1
gnl|UMD3.1|GK000010.2	4002550	T	A	0	1	0	1
gnl|UMD3.1|GK000010.2	4002553	G	A	0	2	0	1
gnl|UMD3.1|GK000010.2	4015564	T	C	2	2	0.5	0.5
gnl|UMD3.1|GK000010.2	4017822	T	C	2	2	0.5	0.5
gnl|UMD3.1|GK000010.2	4017823	T	C	2	2	0.5	0.5
gnl|UMD3.1|GK000010.2	4023448	A	T	3	2	0.6	0.4
gnl|UMD3.1|GK000010.2	4024806	C	A	4	2	0.666667	0.333333
gnl|UMD3.1|GK000010.2	4026609	T	C	7	2	0.777778	0.222222
gnl|UMD3.1|GK000010.2	4028179	T	A	0	1	0	1
gnl|UMD3.1|GK000010.2	4029192	A	G	3	2	0.6	0.4
gnl|UMD3.1|GK000010.2	4030603	C	A	0	3	0	1
gnl|UMD3.1|GK000010.2	4030630	T	C	2	2	0.5	0.5
gnl|UMD3.1|GK000010.2	4030947	C	A	3	2	0.6	0.4
gnl|UMD3.1|GK000010.2	4031070	T	C	4	2	0.666667	0.333333
gnl|UMD3.1|GK000010.2	4036113	A	G	1	2	0.333333	0.666667
gnl|UMD3.1|GK000010.2	4036402	G	A	4	2	0.666667	0.333333
gnl|UMD3.1|GK000010.2	4052811	T	C	0	2	0	1
gnl|UMD3.1|GK000010.2	4056197	G	T	0	10	0	1
gnl|UMD3.1|GK000010.2	4056650	A	C	1	2	0.333333	0.666667
gnl|UMD3.1|GK000010.2	4057431	T	C	6	2	0.75	0.25
gnl|UMD3.1|GK000010.2	4059242	G	T	8	2	0.8	0.2
gnl|UMD3.1|GK000010.2	4063564	A	G	2	2	0.5	0.5
gnl|UMD3.1|GK000010.2	4066470	G	A	0	2	0	1
gnl|UMD3.1|GK000010.2	4077066	T	C	0	2	0	1
gnl|UMD3.1|GK000010.2	4080731	A	G	0	3	0	1
gnl|UMD3.1|GK000010.2	4081760	C	T	0	2	0	1
gnl|UMD3.1|GK000010.2	4085350	A	T	3	2	0.6	0.4
gnl|UMD3.1|GK000010.2	4085414	T	G	1	2	0.333333	0.666667
gnl|UMD3.1|GK000010.2	4131517	T	C	0	2	0	1
gnl|UMD3.1|GK000010.2	4131580	A	G	0	2	0	1
gnl|UMD3.1|GK000010.2	4138468	T	C	0	2	0	1
gnl|UMD3.1|GK000010.2	4305812	C	A	6	3	0.666667	0.333333
gnl|UMD3.1|GK000010.2	4306578	C	G	8	2	0.8	0.2
gnl|UMD3.1|GK000010.2	4326310	G	C	0	2	0	1
gnl|UMD3.1|GK000010.2	4326604	C	G	0	2	0	1
gnl|UMD3.1|GK000010.2	4333841	C	A	9	2	0.818182	0.181818
gnl|UMD3.1|GK000010.2	4333873	T	C	12	2	0.857143	0.142857
gnl|UMD3.1|GK000010.2	4333881	T	A	10	3	0.769231	0.230769
gnl|UMD3.1|GK000010.2	4348583	C	T	0	2	0	1
gnl|UMD3.1|GK000010.2	4357509	C	G	0	2	0	1
gnl|UMD3.1|GK000010.2	4357515	C	T	0	2	0	1
gnl|UMD3.1|GK000010.2	4357516	T	G	0	2	0	1
gnl|UMD3.1|GK000010.2	4357526	A	G	0	3	0	1
gnl|UMD3.1|GK000010.2	4357544	G	A	0	9	0	1
gnl|UMD3.1|GK000010.2	4357563	C	G	0	8	0	1
gnl|UMD3.1|GK000010.2	4357574	C	T	0	9	0	1
gnl|UMD3.1|GK000010.2	4357589	A	T	0	9	0	1
gnl|UMD3.1|GK000010.2	4357621	A	T	0	11	0	1
gnl|UMD3.1|GK000010.2	4357626	A	T	0	11	0	1
gnl|UMD3.1|GK000010.2	4357656	A	T	0	14	0	1
gnl|UMD3.1|GK000010.2	4357686	C	G	0	14	0	1
gnl|UMD3.1|GK000010.2	4357689	T	C	0	15	0	1
gnl|UMD3.1|GK000010.2	4357705	C	T	0	16	0	1
gnl|UMD3.1|GK000010.2	4357764	C	T	0	3	0	1
gnl|UMD3.1|GK000010.2	4360425	C	G	0	2	0	1
gnl|UMD3.1|GK000010.2	4360458	T	G	0	2	0	1
gnl|UMD3.1|GK000010.2	4360459	T	C	0	2	0	1
gnl|UMD3.1|GK000010.2	4360469	T	C	0	2	0	1
gnl|UMD3.1|GK000010.2	4360473	C	T	0	2	0	1
gnl|UMD3.1|GK000010.2	4360488	C	T	0	2	0	1
gnl|UMD3.1|GK000010.2	4360495	A	C	0	2	0	1
gnl|UMD3.1|GK000010.2	4360500	C	G	0	2	0	1
gnl|UMD3.1|GK000010.2	4360520	G	A	0	2	0	1
gnl|UMD3.1|GK000010.2	4360727	T	A	0	2	0	1
gnl|UMD3.1|GK000010.2	4360734	A	C	0	2	0	1
gnl|UMD3.1|GK000010.2	4361001	T	C	0	2	0	1
gnl|UMD3.1|GK000010.2	4361020	T	C	0	2	0	1
gnl|UMD3.1|GK000010.2	4361034	A	G	0	2	0	1
gnl|UMD3.1|GK000010.2	4361057	A	G	0	2	0	1
gnl|UMD3.1|GK000010.2	4361181	T	C	0	4	0	1
gnl|UMD3.1|GK000010.2	4361192	A	G	0	4	0	1
gnl|UMD3.1|GK000010.2	4361227	A	G	0	4	0	1
gnl|UMD3.1|GK000010.2	4361238	T	G	0	4	0	1
gnl|UMD3.1|GK000010.2	4361249	C	T	0	4	0	1
gnl|UMD3.1|GK000010.2	4361251	A	G	0	4	0	1
gnl|UMD3.1|GK000010.2	4361261	T	C	0	4	0	1
gnl|UMD3.1|GK000010.2	4361297	T	C	0	4	0	1
gnl|UMD3.1|GK000010.2	4367543	C	T	0	2	0	1
gnl|UMD3.1|GK000010.2	4375692	A	C	5	3	0.625	0.375
gnl|UMD3.1|GK000010.2	4375946	C	T	0	16	0	1
gnl|UMD3.1|GK000010.2	4376834	C	T	8	9	0.470588	0.529412
gnl|UMD3.1|GK000010.2	4379797	T	C	0	1	0	1
gnl|UMD3.1|GK000010.2	4391784	A	C	0	5	0	1
gnl|UMD3.1|GK000010.2	4391801	A	C	0	2	0	1
gnl|UMD3.1|GK000010.2	4393298	C	T	0	2	0	1
gnl|UMD3.1|GK000010.2	4397188	T	A	0	2	0	1
gnl|UMD3.1|GK000010.2	4398485	G	T	0	4	0	1
gnl|UMD3.1|GK000010.2	4398491	A	G	2	2	0.5	0.5
gnl|UMD3.1|GK000010.2	4398492	A	G	2	2	0.5	0.5
gnl|UMD3.1|GK000010.2	4398510	A	G	1	2	0.333333	0.666667
gnl|UMD3.1|GK000010.2	4398511	A	G	1	2	0.333333	0.666667
gnl|UMD3.1|GK000010.2	4398521	A	G	0	2	0	1
gnl|UMD3.1|GK000010.2	4398535	A	G	0	2	0	1
gnl|UMD3.1|GK000010.2	4398569	A	G	0	2	0	1
gnl|UMD3.1|GK000010.2	4398570	A	G	0	2	0	1
gnl|UMD3.1|GK000010.2	4398572	A	G	0	2	0	1
gnl|UMD3.1|GK000010.2	4404030	C	T	2	5	0.285714	0.714286
gnl|UMD3.1|GK000010.2	4404628	C	T	0	2	0	1
gnl|UMD3.1|GK000010.2	4405192	C	G	16	11	0.592593	0.407407
gnl|UMD3.1|GK000010.2	4406644	T	A	5	2	0.714286	0.285714
gnl|UMD3.1|GK000010.2	4407062	A	T	14	3	0.823529	0.176471
gnl|UMD3.1|GK000010.2	4407435	G	T	0	2	0	1
gnl|UMD3.1|GK000010.2	4407498	G	A	7	2	0.777778	0.222222
gnl|UMD3.1|GK000010.2	4410943	G	A	8	2	0.8	0.2
gnl|UMD3.1|GK000010.2	4411673	T	C	3	4	0.428571	0.571429
gnl|UMD3.1|GK000010.2	4411854	A	G	0	2	0	1
gnl|UMD3.1|GK000010.2	4412395	C	A	0	2	0	1
gnl|UMD3.1|GK000010.2	4413055	C	T	1	4	0.2	0.8
gnl|UMD3.1|GK000010.2	4413304	A	G	0	2	0	1
gnl|UMD3.1|GK000010.2	4415009	T	A	0	2	0	1
gnl|UMD3.1|GK000010.2	4415326	G	A	0	2	0	1
gnl|UMD3.1|GK000010.2	4415710	C	T	0	2	0	1
gnl|UMD3.1|GK000010.2	4417472	G	A	0	3	0	1
gnl|UMD3.1|GK000010.2	4598587	C	A	2	3	0.4	0.6
gnl|UMD3.1|GK000010.2	4600069	C	T	17	11	0.607143	0.392857
gnl|UMD3.1|GK000010.2	4602505	A	G	2	2	0.5	0.5
gnl|UMD3.1|GK000010.2	4608439	T	G	25	7	0.78125	0.21875
gnl|UMD3.1|GK000010.2	4611318	C	A	0	2	0	1
gnl|UMD3.1|GK000010.2	4618712	A	C	15	25	0.375	0.625
gnl|UMD3.1|GK000010.2	4619750	T	C	0	10	0	1
gnl|UMD3.1|GK000010.2	4621114	T	C	0	2	0	1
gnl|UMD3.1|GK000010.2	4624121	A	T	0	3	0	1
gnl|UMD3.1|GK000010.2	4624146	G	A	2	2	0.5	0.5
gnl|UMD3.1|GK000010.2	4624230	G	A	0	2	0	1
gnl|UMD3.1|GK000010.2	4625808	T	G	5	2	0.714286	0.285714
gnl|UMD3.1|GK000010.2	4627441	C	T	0	3	0	1
gnl|UMD3.1|GK000010.2	4629395	G	T	1	4	0.2	0.8
gnl|UMD3.1|GK000010.2	4632078	T	C	5	2	0.714286	0.285714
gnl|UMD3.1|GK000010.2	4632079	T	C	5	2	0.714286	0.285714
gnl|UMD3.1|GK000010.2	4636890	T	C	4	2	0.666667	0.333333
gnl|UMD3.1|GK000010.2	4637003	A	T	2	2	0.5	0.5
gnl|UMD3.1|GK000010.2	4638322	A	T	0	2	0	1
gnl|UMD3.1|GK000010.2	4640508	A	T	0	3	0	1
gnl|UMD3.1|GK000010.2	4640511	G	T	0	2	0	1
gnl|UMD3.1|GK000010.2	4640955	C	A	0	3	0	1
gnl|UMD3.1|GK000010.2	4643402	A	C	0	2	0	1
gnl|UMD3.1|GK000010.2	4645289	A	G	0	2	0	1
gnl|UMD3.1|GK000010.2	4645302	A	G	0	2	0	1
gnl|UMD3.1|GK000010.2	4645312	A	G	0	2	0	1
gnl|UMD3.1|GK000010.2	4645317	A	G	0	2	0	1
gnl|UMD3.1|GK000010.2	4645328	A	G	0	2	0	1
gnl|UMD3.1|GK000010.2	4645334	A	G	0	2	0	1
gnl|UMD3.1|GK000010.2	4645355	A	G	0	2	0	1
gnl|UMD3.1|GK000010.2	4647514	T	C	0	2	0	1
gnl|UMD3.1|GK000010.2	4648438	C	G	0	2	0	1
gnl|UMD3.1|GK000010.2	4650697	C	G	0	2	0	1
gnl|UMD3.1|GK000010.2	4650733	C	T	0	2	0	1
gnl|UMD3.1|GK000010.2	4652976	G	A	0	2	0	1
gnl|UMD3.1|GK000010.2	4653040	G	A	0	2	0	1
gnl|UMD3.1|GK000010.2	4660580	G	A	2	2	0.5	0.5
gnl|UMD3.1|GK000010.2	4660591	T	C	2	2	0.5	0.5
gnl|UMD3.1|GK000010.2	4660598	A	T	2	2	0.5	0.5
gnl|UMD3.1|GK000010.2	4661062	C	T	0	2	0	1
gnl|UMD3.1|GK000010.2	4661185	T	C	0	2	0	1
gnl|UMD3.1|GK000010.2	4662173	A	G	0	2	0	1
gnl|UMD3.1|GK000010.2	4665686	C	T	2	2	0.5	0.5
gnl|UMD3.1|GK000010.2	4665742	G	A	2	4	0.333333	0.666667
gnl|UMD3.1|GK000010.2	4665790	C	T	0	4	0	1
gnl|UMD3.1|GK000010.2	4666137	A	G	0	2	0	1
gnl|UMD3.1|GK000010.2	4666407	A	G	0	2	0	1
gnl|UMD3.1|GK000010.2	4670606	C	T	0	2	0	1
gnl|UMD3.1|GK000010.2	4670704	C	T	0	2	0	1
gnl|UMD3.1|GK000010.2	4677637	A	G	0	2	0	1
gnl|UMD3.1|GK000010.2	4680026	C	A	0	1	0	1
gnl|UMD3.1|GK000010.2	4684971	T	C	0	2	0	1
gnl|UMD3.1|GK000010.2	4688750	A	T	2	2	0.5	0.5
gnl|UMD3.1|GK000010.2	4691391	C	A	1	2	0.333333	0.666667
gnl|UMD3.1|GK000010.2	4693647	G	A	2	4	0.333333	0.666667
gnl|UMD3.1|GK000010.2	4694978	T	A	0	1	0	1
gnl|UMD3.1|GK000010.2	4695825	T	A	3	2	0.6	0.4
gnl|UMD3.1|GK000010.2	4696232	T	C	0	7	0	1
gnl|UMD3.1|GK000010.2	4697308	A	G	2	2	0.5	0.5
gnl|UMD3.1|GK000010.2	4697318	A	G	1	3	0.25	0.75
gnl|UMD3.1|GK000010.2	4697336	C	T	0	2	0	1
gnl|UMD3.1|GK000010.2	4697417	G	T	0	2	0	1
gnl|UMD3.1|GK000010.2	4702416	C	A	3	2	0.6	0.4
gnl|UMD3.1|GK000010.2	4703202	A	G	2	2	0.5	0.5
gnl|UMD3.1|GK000010.2	4703276	G	A	0	2	0	1
gnl|UMD3.1|GK000010.2	4706183	A	G	0	3	0	1
gnl|UMD3.1|GK000010.2	4706190	A	T	0	3	0	1
gnl|UMD3.1|GK000010.2	4706196	A	G	0	3	0	1
gnl|UMD3.1|GK000010.2	4708695	A	T	0	2	0	1
gnl|UMD3.1|GK000010.2	4720337	T	G	0	2	0	1
gnl|UMD3.1|GK000010.2	4729431	A	G	0	2	0	1
gnl|UMD3.1|GK000010.2	4730494	A	G	0	2	0	1
gnl|UMD3.1|GK000010.2	4730565	A	G	2	2	0.5	0.5
gnl|UMD3.1|GK000010.2	4730572	A	G	1	2	0.333333	0.666667
gnl|UMD3.1|GK000010.2	4740529	A	G	0	2	0	1
gnl|UMD3.1|GK000010.2	4740544	A	G	0	2	0	1
gnl|UMD3.1|GK000010.2	4758834	A	G	0	2	0	1
gnl|UMD3.1|GK000010.2	4782163	C	A	0	2	0	1
gnl|UMD3.1|GK000010.2	4842950	T	C	0	2	0	1
gnl|UMD3.1|GK000010.2	4843010	C	G	0	4	0	1
gnl|UMD3.1|GK000010.2	4843064	A	G	0	3	0	1
gnl|UMD3.1|GK000010.2	4843070	T	C	0	4	0	1
gnl|UMD3.1|GK000010.2	4843131	A	G	0	9	0	1
gnl|UMD3.1|GK000010.2	4843144	C	T	0	12	0	1
gnl|UMD3.1|GK000010.2	4843315	G	C	0	17	0	1
gnl|UMD3.1|GK000010.2	4843438	T	C	0	19	0	1
gnl|UMD3.1|GK000010.2	4843445	C	A	0	19	0	1
gnl|UMD3.1|GK000010.2	4843572	G	A	0	2	0	1
gnl|UMD3.1|GK000010.2	4843573	A	G	0	2	0	1
gnl|UMD3.1|GK000010.2	4866576	G	A	0	2	0	1
gnl|UMD3.1|GK000010.2	4951406	G	C	0	2	0	1
gnl|UMD3.1|GK000010.2	4951713	G	A	0	3	0	1
gnl|UMD3.1|GK000010.2	4951957	A	G	7	12	0.368421	0.631579
gnl|UMD3.1|GK000010.2	4952379	T	C	8	4	0.666667	0.333333
gnl|UMD3.1|GK000010.2	4953200	T	C	0	7	0	1
gnl|UMD3.1|GK000010.2	4953275	G	A	1	2	0.333333	0.666667
gnl|UMD3.1|GK000010.2	4953945	A	G	2	2	0.5	0.5
gnl|UMD3.1|GK000010.2	4953968	A	T	2	2	0.5	0.5
gnl|UMD3.1|GK000010.2	4954589	A	T	2	2	0.5	0.5
gnl|UMD3.1|GK000010.2	4955249	A	C	6	3	0.666667	0.333333
gnl|UMD3.1|GK000010.2	4955278	A	C	8	4	0.666667	0.333333
gnl|UMD3.1|GK000010.2	4955462	T	G	6	2	0.75	0.25
gnl|UMD3.1|GK000010.2	4955955	A	C	0	8	0	1
gnl|UMD3.1|GK000010.2	4956732	C	T	3	2	0.6	0.4
gnl|UMD3.1|GK000010.2	4956828	A	C	4	2	0.666667	0.333333
gnl|UMD3.1|GK000010.2	4957049	A	G	0	7	0	1
gnl|UMD3.1|GK000010.2	4957175	A	G	3	3	0.5	0.5
gnl|UMD3.1|GK000010.2	4957306	C	T	9	2	0.818182	0.181818
gnl|UMD3.1|GK000010.2	4957419	A	G	6	5	0.545455	0.454545
gnl|UMD3.1|GK000010.2	4957548	A	G	0	4	0	1
gnl|UMD3.1|GK000010.2	4957686	C	T	1	5	0.166667	0.833333
gnl|UMD3.1|GK000010.2	4957701	A	G	3	2	0.6	0.4
gnl|UMD3.1|GK000010.2	4957958	T	A	5	7	0.416667	0.583333
gnl|UMD3.1|GK000010.2	4958246	T	G	7	4	0.636364	0.363636
gnl|UMD3.1|GK000010.2	4958289	T	C	1	3	0.25	0.75
gnl|UMD3.1|GK000010.2	4958290	G	A	3	4	0.428571	0.571429
gnl|UMD3.1|GK000010.2	4958540	G	A	1	1	0.5	0.5
gnl|UMD3.1|GK000010.2	4959666	G	C	10	3	0.769231	0.230769
gnl|UMD3.1|GK000010.2	4959671	A	G	9	3	0.75	0.25
gnl|UMD3.1|GK000010.2	4959975	T	G	5	2	0.714286	0.285714
gnl|UMD3.1|GK000010.2	4960030	G	T	5	7	0.416667	0.583333
gnl|UMD3.1|GK000010.2	4960965	A	G	2	7	0.222222	0.777778
gnl|UMD3.1|GK000010.2	4962432	T	G	2	2	0.5	0.5
gnl|UMD3.1|GK000010.2	4962595	C	T	14	18	0.4375	0.5625
gnl|UMD3.1|GK000010.2	4963132	C	T	38	19	0.666667	0.333333
gnl|UMD3.1|GK000010.2	4963313	A	G	30	41	0.422535	0.577465
gnl|UMD3.1|GK000010.2	4963318	T	C	0	72	0	1
gnl|UMD3.1|GK000010.2	4963356	T	G	44	14	0.758621	0.241379
gnl|UMD3.1|GK000010.2	4963444	G	A	38	26	0.59375	0.40625
gnl|UMD3.1|GK000010.2	4964347	A	C	16	4	0.8	0.2
gnl|UMD3.1|GK000010.2	4964929	T	G	21	5	0.807692	0.192308
gnl|UMD3.1|GK000010.2	4966665	A	G	0	2	0	1
gnl|UMD3.1|GK000010.2	4968920	G	T	1	2	0.333333	0.666667
gnl|UMD3.1|GK000010.2	4973919	T	C	0	2	0	1
gnl|UMD3.1|GK000010.2	4975936	A	T	0	3	0	1
gnl|UMD3.1|GK000010.2	4975977	C	T	0	4	0	1
gnl|UMD3.1|GK000010.2	4976594	A	C	2	2	0.5	0.5
gnl|UMD3.1|GK000010.2	4976600	C	A	1	2	0.333333	0.666667
gnl|UMD3.1|GK000010.2	4976737	G	A	0	2	0	1
gnl|UMD3.1|GK000010.2	4979510	C	A	9	2	0.818182	0.181818
gnl|UMD3.1|GK000010.2	4985562	C	T	0	2	0	1
gnl|UMD3.1|GK000010.2	4990083	A	G	0	2	0	1
gnl|UMD3.1|GK000010.2	4990516	C	T	0	2	0	1
gnl|UMD3.1|GK000010.2	4990876	T	C	3	2	0.6	0.4
gnl|UMD3.1|GK000010.2	4991330	A	C	3	2	0.6	0.4
gnl|UMD3.1|GK000010.2	4991610	A	C	4	2	0.666667	0.333333
gnl|UMD3.1|GK000010.2	4991805	G	A	7	2	0.777778	0.222222
gnl|UMD3.1|GK000010.2	4992904	T	A	4	3	0.571429	0.428571
gnl|UMD3.1|GK000010.2	4994696	G	A	0	2	0	1
gnl|UMD3.1|GK000010.2	5000650	T	G	18	6	0.75	0.25
gnl|UMD3.1|GK000010.2	5002463	A	T	1	2	0.333333	0.666667
gnl|UMD3.1|GK000010.2	5002469	T	G	2	2	0.5	0.5
gnl|UMD3.1|GK000010.2	5002474	G	A	2	2	0.5	0.5
gnl|UMD3.1|GK000010.2	5003749	C	T	0	2	0	1
gnl|UMD3.1|GK000010.2	5009777	C	T	7	5	0.583333	0.416667
gnl|UMD3.1|GK000010.2	5010006	G	T	10	2	0.833333	0.166667
gnl|UMD3.1|GK000010.2	5010161	C	T	5	6	0.454545	0.545455
gnl|UMD3.1|GK000010.2	5010553	C	G	0	5	0	1
gnl|UMD3.1|GK000010.2	5011018	A	C	4	2	0.666667	0.333333
gnl|UMD3.1|GK000010.2	5018680	C	G	0	4	0	1
gnl|UMD3.1|GK000010.2	5020339	T	C	2	2	0.5	0.5
gnl|UMD3.1|GK000010.2	5020345	T	C	2	2	0.5	0.5
gnl|UMD3.1|GK000010.2	5029339	T	C	0	2	0	1
gnl|UMD3.1|GK000010.2	5031387	G	A	0	4	0	1
gnl|UMD3.1|GK000010.2	5031873	T	C	0	2	0	1
gnl|UMD3.1|GK000010.2	5031903	A	C	0	2	0	1
gnl|UMD3.1|GK000010.2	5040849	T	C	2	2	0.5	0.5
gnl|UMD3.1|GK000010.2	5131127	A	G	0	2	0	1
gnl|UMD3.1|GK000010.2	5133223	T	G	11	3	0.785714	0.214286
gnl|UMD3.1|GK000010.2	5140708	A	G	0	2	0	1
gnl|UMD3.1|GK000010.2	5164820	A	G	0	2	0	1
gnl|UMD3.1|GK000010.2	5164828	C	T	0	2	0	1
gnl|UMD3.1|GK000010.2	5164841	A	G	0	2	0	1
gnl|UMD3.1|GK000010.2	5188611	T	A	1	1	0.5	0.5
gnl|UMD3.1|GK000010.2	5212283	T	G	11	12	0.478261	0.521739
gnl|UMD3.1|GK000010.2	5212981	A	G	44	40	0.52381	0.47619
gnl|UMD3.1|GK000010.2	5214547	T	A	30	31	0.491803	0.508197
gnl|UMD3.1|GK000010.2	5215229	T	C	9	4	0.692308	0.307692
gnl|UMD3.1|GK000010.2	5215498	C	T	22	14	0.611111	0.388889
gnl|UMD3.1|GK000010.2	5217571	T	C	2	3	0.4	0.6
gnl|UMD3.1|GK000010.2	5218375	N	A	0	3	0	1
gnl|UMD3.1|GK000010.2	5220016	G	T	1	1	0.5	0.5
gnl|UMD3.1|GK000010.2	5223948	A	T	3	3	0.5	0.5
gnl|UMD3.1|GK000010.2	5225648	T	G	0	6	0	1
gnl|UMD3.1|GK000010.2	5225749	G	T	8	2	0.8	0.2
gnl|UMD3.1|GK000010.2	5226849	T	C	0	2	0	1
gnl|UMD3.1|GK000010.2	5226855	T	C	0	2	0	1
gnl|UMD3.1|GK000010.2	5226870	T	C	0	2	0	1
gnl|UMD3.1|GK000010.2	5226882	T	C	0	2	0	1
gnl|UMD3.1|GK000010.2	5226883	T	C	0	2	0	1
gnl|UMD3.1|GK000010.2	5226888	T	C	0	2	0	1
gnl|UMD3.1|GK000010.2	5232881	T	G	0	2	0	1
gnl|UMD3.1|GK000010.2	5232899	T	C	0	2	0	1
gnl|UMD3.1|GK000010.2	5235178	T	A	0	2	0	1
gnl|UMD3.1|GK000010.2	5242671	G	C	0	2	0	1
gnl|UMD3.1|GK000010.2	5244336	C	A	0	2	0	1
gnl|UMD3.1|GK000010.2	5245774	A	C	1	2	0.333333	0.666667
gnl|UMD3.1|GK000010.2	5245805	T	C	0	2	0	1
gnl|UMD3.1|GK000010.2	5247555	T	C	0	2	0	1
gnl|UMD3.1|GK000010.2	5247566	T	C	0	2	0	1
gnl|UMD3.1|GK000010.2	5247581	T	C	0	2	0	1
gnl|UMD3.1|GK000010.2	5247584	T	C	0	1	0	1
gnl|UMD3.1|GK000010.2	5249716	A	T	0	2	0	1
gnl|UMD3.1|GK000010.2	5251786	T	A	1	1	0.5	0.5
gnl|UMD3.1|GK000010.2	5257378	G	A	0	2	0	1
gnl|UMD3.1|GK000010.2	5257379	C	A	0	2	0	1
gnl|UMD3.1|GK000010.2	5260239	T	C	0	2	0	1
gnl|UMD3.1|GK000010.2	5260375	G	A	0	2	0	1
gnl|UMD3.1|GK000010.2	5265887	T	G	0	1	0	1
gnl|UMD3.1|GK000010.2	5266073	T	C	0	3	0	1
gnl|UMD3.1|GK000010.2	5266098	T	C	0	3	0	1
gnl|UMD3.1|GK000010.2	5266153	T	C	0	2	0	1
gnl|UMD3.1|GK000010.2	5266161	T	C	0	2	0	1
gnl|UMD3.1|GK000010.2	5266162	T	C	0	2	0	1
gnl|UMD3.1|GK000010.2	5269655	G	A	0	2	0	1
gnl|UMD3.1|GK000010.2	5273615	G	T	1	2	0.333333	0.666667
gnl|UMD3.1|GK000010.2	5276936	T	A	1	2	0.333333	0.666667
gnl|UMD3.1|GK000010.2	5278045	A	G	0	2	0	1
gnl|UMD3.1|GK000010.2	5280548	C	A	4	2	0.666667	0.333333
gnl|UMD3.1|GK000010.2	5280667	T	G	0	1	0	1
gnl|UMD3.1|GK000010.2	5280958	T	C	0	2	0	1
gnl|UMD3.1|GK000010.2	5281479	A	G	0	6	0	1
gnl|UMD3.1|GK000010.2	5281941	A	T	2	2	0.5	0.5
gnl|UMD3.1|GK000010.2	5286028	T	G	1	2	0.333333	0.666667
gnl|UMD3.1|GK000010.2	5286598	C	G	0	2	0	1
gnl|UMD3.1|GK000010.2	5288083	C	T	0	4	0	1
gnl|UMD3.1|GK000010.2	5291073	A	T	0	2	0	1
gnl|UMD3.1|GK000010.2	5300191	T	C	0	4	0	1
gnl|UMD3.1|GK000010.2	5300211	G	A	1	2	0.333333	0.666667
gnl|UMD3.1|GK000010.2	5302660	T	C	0	2	0	1
gnl|UMD3.1|GK000010.2	5303127	T	C	0	2	0	1
gnl|UMD3.1|GK000010.2	5303179	A	G	0	5	0	1
gnl|UMD3.1|GK000010.2	5303947	T	A	1	1	0.5	0.5
gnl|UMD3.1|GK000010.2	5304353	A	C	6	3	0.666667	0.333333
gnl|UMD3.1|GK000010.2	5304469	A	C	19	5	0.791667	0.208333
gnl|UMD3.1|GK000010.2	5304518	A	C	18	4	0.818182	0.181818
gnl|UMD3.1|GK000010.2	5380002	A	C	1	2	0.333333	0.666667
gnl|UMD3.1|GK000010.2	5380052	C	G	0	3	0	1
gnl|UMD3.1|GK000010.2	5380867	G	T	0	2	0	1
gnl|UMD3.1|GK000010.2	5381619	T	C	0	2	0	1
gnl|UMD3.1|GK000010.2	5551316	G	A	12	13	0.48	0.52
gnl|UMD3.1|GK000010.2	5551475	A	G	15	17	0.46875	0.53125
gnl|UMD3.1|GK000010.2	5551542	C	T	12	15	0.444444	0.555556
gnl|UMD3.1|GK000010.2	5552561	T	G	19	4	0.826087	0.173913
gnl|UMD3.1|GK000010.2	5552564	T	G	7	17	0.291667	0.708333
gnl|UMD3.1|GK000010.2	5552567	T	G	6	17	0.26087	0.73913
gnl|UMD3.1|GK000010.2	5552596	A	T	0	20	0	1
gnl|UMD3.1|GK000010.2	5552940	A	C	13	4	0.764706	0.235294
gnl|UMD3.1|GK000010.2	5553460	C	G	0	2	0	1
gnl|UMD3.1|GK000010.2	5557439	G	A	2	2	0.5	0.5
gnl|UMD3.1|GK000010.2	5557946	G	T	0	2	0	1
gnl|UMD3.1|GK000010.2	5558909	C	T	0	2	0	1
gnl|UMD3.1|GK000010.2	5559534	T	C	0	3	0	1
gnl|UMD3.1|GK000010.2	5559547	G	A	0	3	0	1
gnl|UMD3.1|GK000010.2	5559586	A	C	1	3	0.25	0.75
gnl|UMD3.1|GK000010.2	5560399	C	T	0	2	0	1
gnl|UMD3.1|GK000010.2	5560456	G	T	2	2	0.5	0.5
gnl|UMD3.1|GK000010.2	5560768	C	T	1	2	0.333333	0.666667
gnl|UMD3.1|GK000010.2	5560874	A	G	0	5	0	1
gnl|UMD3.1|GK000010.2	5561145	C	T	0	2	0	1
gnl|UMD3.1|GK000010.2	5561457	C	A	0	2	0	1
gnl|UMD3.1|GK000010.2	5562043	A	G	0	7	0	1
gnl|UMD3.1|GK000010.2	5562075	A	G	2	5	0.285714	0.714286
gnl|UMD3.1|GK000010.2	5562082	G	A	2	5	0.285714	0.714286
gnl|UMD3.1|GK000010.2	5564372	C	A	0	2	0	1
gnl|UMD3.1|GK000010.2	5565442	G	C	1	1	0.5	0.5
gnl|UMD3.1|GK000010.2	5565577	C	A	0	2	0	1
gnl|UMD3.1|GK000010.2	5565647	C	T	0	3	0	1
gnl|UMD3.1|GK000010.2	5566782	C	T	0	1	0	1
gnl|UMD3.1|GK000010.2	5568093	C	G	0	1	0	1
gnl|UMD3.1|GK000010.2	5568134	T	C	0	3	0	1
gnl|UMD3.1|GK000010.2	5571208	T	A	11	2	0.846154	0.153846
gnl|UMD3.1|GK000010.2	5571248	A	G	6	8	0.428571	0.571429
gnl|UMD3.1|GK000010.2	5575121	T	C	0	2	0	1
gnl|UMD3.1|GK000010.2	5598788	C	T	0	2	0	1
gnl|UMD3.1|GK000010.2	5609547	G	A	0	1	0	1
gnl|UMD3.1|GK000010.2	5609578	T	C	0	2	0	1
gnl|UMD3.1|GK000010.2	6181790	C	A	0	3	0	1
gnl|UMD3.1|GK000010.2	6181796	T	G	0	5	0	1
gnl|UMD3.1|GK000010.2	6181803	A	G	0	6	0	1
gnl|UMD3.1|GK000010.2	6181822	C	A	0	15	0	1
gnl|UMD3.1|GK000010.2	6181831	C	A	0	16	0	1
gnl|UMD3.1|GK000010.2	6181861	G	A	0	18	0	1
gnl|UMD3.1|GK000010.2	6181877	C	A	0	18	0	1
gnl|UMD3.1|GK000010.2	6181893	T	C	0	14	0	1
gnl|UMD3.1|GK000010.2	6181920	C	T	0	3	0	1
gnl|UMD3.1|GK000010.2	6181926	A	G	0	4	0	1
gnl|UMD3.1|GK000010.2	6428163	G	C	0	4	0	1
gnl|UMD3.1|GK000010.2	6429291	A	T	0	2	0	1
gnl|UMD3.1|GK000010.2	6429343	T	G	0	6	0	1
gnl|UMD3.1|GK000010.2	6429602	G	T	0	1	0	1
gnl|UMD3.1|GK000010.2	6429842	G	C	0	4	0	1
gnl|UMD3.1|GK000010.2	6429968	C	T	0	2	0	1
gnl|UMD3.1|GK000010.2	6430968	T	C	0	2	0	1
gnl|UMD3.1|GK000010.2	6432440	C	T	0	4	0	1
gnl|UMD3.1|GK000010.2	6433328	T	C	0	2	0	1
gnl|UMD3.1|GK000010.2	6433346	T	C	0	2	0	1
gnl|UMD3.1|GK000010.2	6433349	A	G	0	2	0	1
gnl|UMD3.1|GK000010.2	6441037	A	T	0	2	0	1
gnl|UMD3.1|GK000010.2	6446695	A	G	0	2	0	1
gnl|UMD3.1|GK000010.2	6449934	A	G	0	2	0	1
gnl|UMD3.1|GK000010.2	6450295	A	G	0	1	0	1
gnl|UMD3.1|GK000010.2	6453477	C	T	0	2	0	1
gnl|UMD3.1|GK000010.2	6455039	A	G	0	2	0	1
gnl|UMD3.1|GK000010.2	6456855	A	G	0	2	0	1
gnl|UMD3.1|GK000010.2	6461247	A	G	0	2	0	1
gnl|UMD3.1|GK000010.2	6487381	A	T	0	2	0	1
gnl|UMD3.1|GK000010.2	6487480	G	A	0	4	0	1
gnl|UMD3.1|GK000010.2	6487521	G	A	0	2	0	1
gnl|UMD3.1|GK000010.2	6488217	A	T	0	2	0	1
gnl|UMD3.1|GK000010.2	6488913	G	A	0	2	0	1
gnl|UMD3.1|GK000010.2	6490541	T	C	0	2	0	1
gnl|UMD3.1|GK000010.2	6497516	C	T	0	1	0	1
gnl|UMD3.1|GK000010.2	6497711	C	G	0	2	0	1
gnl|UMD3.1|GK000010.2	6498160	A	G	2	2	0.5	0.5
gnl|UMD3.1|GK000010.2	6530341	G	A	0	2	0	1
gnl|UMD3.1|GK000010.2	6533509	A	T	0	2	0	1
gnl|UMD3.1|GK000010.2	6580798	T	C	0	2	0	1
gnl|UMD3.1|GK000010.2	6587581	G	A	0	2	0	1
gnl|UMD3.1|GK000010.2	6587595	C	T	0	2	0	1
gnl|UMD3.1|GK000010.2	6587599	G	A	0	2	0	1
gnl|UMD3.1|GK000010.2	6587628	T	C	0	2	0	1
gnl|UMD3.1|GK000010.2	6587629	G	A	0	2	0	1
gnl|UMD3.1|GK000010.2	6587649	T	C	0	2	0	1
gnl|UMD3.1|GK000010.2	6693547	C	G	0	2	0	1
gnl|UMD3.1|GK000010.2	6695611	A	C	2	2	0.5	0.5
gnl|UMD3.1|GK000010.2	6701296	A	C	0	2	0	1
gnl|UMD3.1|GK000010.2	6702103	C	T	0	2	0	1
gnl|UMD3.1|GK000010.2	6703428	G	C	5	2	0.714286	0.285714
gnl|UMD3.1|GK000010.2	6704096	G	A	0	2	0	1
gnl|UMD3.1|GK000010.2	6704102	C	T	0	1	0	1
gnl|UMD3.1|GK000010.2	6705290	T	G	0	2	0	1
gnl|UMD3.1|GK000010.2	6705448	G	T	0	3	0	1
gnl|UMD3.1|GK000010.2	6707421	G	A	0	2	0	1
gnl|UMD3.1|GK000010.2	6710686	T	A	2	2	0.5	0.5
gnl|UMD3.1|GK000010.2	6711706	A	C	8	2	0.8	0.2
gnl|UMD3.1|GK000010.2	6711964	G	A	20	18	0.526316	0.473684
gnl|UMD3.1|GK000010.2	6717642	C	G	3	2	0.6	0.4
gnl|UMD3.1|GK000010.2	6717676	A	C	1	4	0.2	0.8
gnl|UMD3.1|GK000010.2	6724742	A	C	4	3	0.571429	0.428571
gnl|UMD3.1|GK000010.2	6725206	G	T	1	2	0.333333	0.666667
gnl|UMD3.1|GK000010.2	6725652	T	G	0	2	0	1
gnl|UMD3.1|GK000010.2	6725690	A	G	0	2	0	1
gnl|UMD3.1|GK000010.2	6725875	G	A	0	4	0	1
gnl|UMD3.1|GK000010.2	6745404	T	C	1	2	0.333333	0.666667
gnl|UMD3.1|GK000010.2	6747919	T	C	0	2	0	1
gnl|UMD3.1|GK000010.2	6747999	T	C	2	2	0.5	0.5
gnl|UMD3.1|GK000010.2	6748374	T	C	1	2	0.333333	0.666667
gnl|UMD3.1|GK000010.2	6748379	T	C	1	2	0.333333	0.666667
gnl|UMD3.1|GK000010.2	6748396	T	C	1	2	0.333333	0.666667
gnl|UMD3.1|GK000010.2	6752108	T	C	2	2	0.5	0.5
gnl|UMD3.1|GK000010.2	6762781	A	G	1	2	0.333333	0.666667
gnl|UMD3.1|GK000010.2	6763672	A	G	0	4	0	1
gnl|UMD3.1|GK000010.2	6763693	T	A	4	2	0.666667	0.333333
gnl|UMD3.1|GK000010.2	6769031	G	A	0	4	0	1
gnl|UMD3.1|GK000010.2	6769258	G	A	0	2	0	1
gnl|UMD3.1|GK000010.2	6769911	A	T	4	2	0.666667	0.333333
gnl|UMD3.1|GK000010.2	6773320	A	T	0	2	0	1
gnl|UMD3.1|GK000010.2	6773658	C	G	0	2	0	1
gnl|UMD3.1|GK000010.2	6783892	T	A	0	1	0	1
gnl|UMD3.1|GK000010.2	6784700	G	T	1	1	0.5	0.5
gnl|UMD3.1|GK000010.2	6786102	C	A	0	2	0	1
gnl|UMD3.1|GK000010.2	6786732	T	C	0	2	0	1
gnl|UMD3.1|GK000010.2	6786734	T	C	0	2	0	1
gnl|UMD3.1|GK000010.2	6786753	T	C	0	2	0	1
gnl|UMD3.1|GK000010.2	6786756	T	C	0	2	0	1
gnl|UMD3.1|GK000010.2	6786757	T	C	0	2	0	1
gnl|UMD3.1|GK000010.2	6786801	T	G	2	2	0.5	0.5
gnl|UMD3.1|GK000010.2	6786893	G	T	0	2	0	1
gnl|UMD3.1|GK000010.2	6788026	T	C	3	2	0.6	0.4
gnl|UMD3.1|GK000010.2	6788049	G	T	4	2	0.666667	0.333333
gnl|UMD3.1|GK000010.2	6788113	A	C	3	2	0.6	0.4
gnl|UMD3.1|GK000010.2	6788138	T	A	1	2	0.333333	0.666667
gnl|UMD3.1|GK000010.2	6795666	G	C	0	2	0	1
gnl|UMD3.1|GK000010.2	6817923	T	G	0	2	0	1
gnl|UMD3.1|GK000010.2	6820941	G	T	0	2	0	1
gnl|UMD3.1|GK000010.2	6822418	T	C	1	2	0.333333	0.666667
gnl|UMD3.1|GK000010.2	6824935	A	T	4	2	0.666667	0.333333
gnl|UMD3.1|GK000010.2	6830016	T	C	0	2	0	1
gnl|UMD3.1|GK000010.2	6830027	T	C	0	2	0	1
gnl|UMD3.1|GK000010.2	6830052	T	A	1	2	0.333333	0.666667
gnl|UMD3.1|GK000010.2	6830124	T	C	0	3	0	1
gnl|UMD3.1|GK000010.2	6830141	T	C	0	3	0	1
gnl|UMD3.1|GK000010.2	6830146	T	C	0	3	0	1
gnl|UMD3.1|GK000010.2	6832203	T	G	0	3	0	1
gnl|UMD3.1|GK000010.2	6832821	T	C	1	2	0.333333	0.666667
gnl|UMD3.1|GK000010.2	6836670	T	C	0	2	0	1
gnl|UMD3.1|GK000010.2	6836672	T	C	0	2	0	1
gnl|UMD3.1|GK000010.2	6838105	A	C	2	2	0.5	0.5
gnl|UMD3.1|GK000010.2	6845555	T	C	0	4	0	1
gnl|UMD3.1|GK000010.2	6845570	T	C	2	2	0.5	0.5
gnl|UMD3.1|GK000010.2	6845742	T	A	0	4	0	1
gnl|UMD3.1|GK000010.2	6853252	A	G	11	5	0.6875	0.3125
gnl|UMD3.1|GK000010.2	6853383	N	T	0	9	0	1
gnl|UMD3.1|GK000010.2	6862535	T	C	10	12	0.454545	0.545455
gnl|UMD3.1|GK000010.2	6865604	G	C	0	1	0	1
gnl|UMD3.1|GK000010.2	6880394	A	T	0	2	0	1
gnl|UMD3.1|GK000010.2	6895912	A	G	1	2	0.333333	0.666667
gnl|UMD3.1|GK000010.2	6898384	C	T	0	2	0	1
gnl|UMD3.1|GK000010.2	6899242	T	A	0	2	0	1
gnl|UMD3.1|GK000010.2	6900258	C	T	0	2	0	1
gnl|UMD3.1|GK000010.2	6900530	A	T	0	2	0	1
gnl|UMD3.1|GK000010.2	6900533	T	A	2	2	0.5	0.5
gnl|UMD3.1|GK000010.2	6901100	G	A	4	4	0.5	0.5
gnl|UMD3.1|GK000010.2	6901258	A	T	1	2	0.333333	0.666667
gnl|UMD3.1|GK000010.2	6901483	G	A	0	2	0	1
gnl|UMD3.1|GK000010.2	6910180	C	T	3	2	0.6	0.4
gnl|UMD3.1|GK000010.2	6916343	G	T	2	2	0.5	0.5
gnl|UMD3.1|GK000010.2	6917214	A	G	0	1	0	1
gnl|UMD3.1|GK000010.2	6925510	G	A	2	3	0.4	0.6
gnl|UMD3.1|GK000010.2	6930860	G	C	0	2	0	1
gnl|UMD3.1|GK000010.2	6930876	A	G	0	2	0	1
gnl|UMD3.1|GK000010.2	6931616	A	T	0	2	0	1
gnl|UMD3.1|GK000010.2	6932161	C	T	10	6	0.625	0.375
gnl|UMD3.1|GK000010.2	6932249	G	A	3	5	0.375	0.625
gnl|UMD3.1|GK000010.2	6932274	C	T	3	4	0.428571	0.571429
gnl|UMD3.1|GK000010.2	6933177	T	C	0	2	0	1
gnl|UMD3.1|GK000010.2	6944319	T	C	0	2	0	1
gnl|UMD3.1|GK000010.2	7003790	T	C	0	2	0	1
gnl|UMD3.1|GK000010.2	7008142	T	C	0	2	0	1
gnl|UMD3.1|GK000010.2	7008730	C	A	0	3	0	1
gnl|UMD3.1|GK000010.2	7009876	G	A	1	2	0.333333	0.666667
gnl|UMD3.1|GK000010.2	7013051	C	T	0	2	0	1
gnl|UMD3.1|GK000010.2	7013113	G	C	0	2	0	1
gnl|UMD3.1|GK000010.2	7016936	C	T	2	4	0.333333	0.666667
gnl|UMD3.1|GK000010.2	7021119	A	G	9	18	0.333333	0.666667
gnl|UMD3.1|GK000010.2	7022159	C	T	0	4	0	1
gnl|UMD3.1|GK000010.2	7022245	T	C	0	3	0	1
gnl|UMD3.1|GK000010.2	7025901	C	T	2	5	0.285714	0.714286
gnl|UMD3.1|GK000010.2	7025922	A	G	3	6	0.333333	0.666667
gnl|UMD3.1|GK000010.2	7034727	T	C	0	2	0	1
gnl|UMD3.1|GK000010.2	7034788	C	T	0	2	0	1
gnl|UMD3.1|GK000010.2	7035092	C	T	0	2	0	1
gnl|UMD3.1|GK000010.2	7035195	A	G	0	2	0	1
gnl|UMD3.1|GK000010.2	7037094	G	T	0	1	0	1
gnl|UMD3.1|GK000010.2	7039193	C	G	0	2	0	1
gnl|UMD3.1|GK000010.2	7041718	A	T	0	2	0	1
gnl|UMD3.1|GK000010.2	7044412	A	C	4	2	0.666667	0.333333
gnl|UMD3.1|GK000010.2	7057544	G	C	0	2	0	1
gnl|UMD3.1|GK000010.2	7057567	A	G	0	2	0	1
gnl|UMD3.1|GK000010.2	7057588	A	G	0	2	0	1
gnl|UMD3.1|GK000010.2	7057589	A	G	0	2	0	1
gnl|UMD3.1|GK000010.2	7057590	A	G	0	2	0	1
gnl|UMD3.1|GK000010.2	7057623	T	C	0	2	0	1
gnl|UMD3.1|GK000010.2	7254346	T	C	0	2	0	1
gnl|UMD3.1|GK000010.2	7283637	G	A	0	2	0	1
gnl|UMD3.1|GK000010.2	7283674	T	C	0	2	0	1
gnl|UMD3.1|GK000010.2	7289953	A	G	0	2	0	1
gnl|UMD3.1|GK000010.2	7317943	A	G	0	2	0	1
gnl|UMD3.1|GK000010.2	7323435	G	A	0	1	0	1
gnl|UMD3.1|GK000010.2	7323451	G	A	0	2	0	1
gnl|UMD3.1|GK000010.2	7323452	G	T	0	2	0	1
gnl|UMD3.1|GK000010.2	7323469	T	C	0	1	0	1
gnl|UMD3.1|GK000010.2	7358833	T	C	0	2	0	1
gnl|UMD3.1|GK000010.2	7358915	G	C	0	2	0	1
gnl|UMD3.1|GK000010.2	7358936	G	C	0	2	0	1
gnl|UMD3.1|GK000010.2	7390327	A	G	0	1	0	1
gnl|UMD3.1|GK000010.2	7390340	C	T	0	2	0	1
gnl|UMD3.1|GK000010.2	7391685	G	A	0	3	0	1
gnl|UMD3.1|GK000010.2	7391705	T	C	0	5	0	1
gnl|UMD3.1|GK000010.2	7391784	C	T	0	3	0	1
gnl|UMD3.1|GK000010.2	7392211	A	G	0	2	0	1
gnl|UMD3.1|GK000010.2	7394377	G	A	0	2	0	1
gnl|UMD3.1|GK000010.2	7394486	G	A	0	3	0	1
gnl|UMD3.1|GK000010.2	7399130	T	C	0	2	0	1
gnl|UMD3.1|GK000010.2	7401868	A	T	0	2	0	1
gnl|UMD3.1|GK000010.2	7402026	T	C	0	1	0	1
gnl|UMD3.1|GK000010.2	7408646	C	T	0	2	0	1
gnl|UMD3.1|GK000010.2	7439757	T	G	0	2	0	1
gnl|UMD3.1|GK000010.2	7453759	A	G	0	2	0	1
gnl|UMD3.1|GK000010.2	7464494	T	G	0	1	0	1
gnl|UMD3.1|GK000010.2	7464505	T	C	0	2	0	1
gnl|UMD3.1|GK000010.2	7471224	T	C	0	2	0	1
gnl|UMD3.1|GK000010.2	7471235	G	A	0	2	0	1
gnl|UMD3.1|GK000010.2	7471265	G	A	0	2	0	1
gnl|UMD3.1|GK000010.2	7479001	A	C	0	4	0	1
gnl|UMD3.1|GK000010.2	7479053	A	C	0	3	0	1
gnl|UMD3.1|GK000010.2	7483907	T	C	0	2	0	1
gnl|UMD3.1|GK000010.2	7506942	A	T	1	2	0.333333	0.666667
gnl|UMD3.1|GK000010.2	7508559	A	G	2	2	0.5	0.5
gnl|UMD3.1|GK000010.2	7508567	G	A	2	2	0.5	0.5
gnl|UMD3.1|GK000010.2	7508751	A	T	0	5	0	1
gnl|UMD3.1|GK000010.2	7510084	T	G	4	2	0.666667	0.333333
gnl|UMD3.1|GK000010.2	7510110	C	T	4	2	0.666667	0.333333
gnl|UMD3.1|GK000010.2	7510115	T	C	4	2	0.666667	0.333333
gnl|UMD3.1|GK000010.2	7510123	T	G	4	2	0.666667	0.333333
gnl|UMD3.1|GK000010.2	7510158	C	T	2	2	0.5	0.5
gnl|UMD3.1|GK000010.2	7554525	T	A	0	2	0	1
gnl|UMD3.1|GK000010.2	7558655	T	G	0	2	0	1
gnl|UMD3.1|GK000010.2	7558720	G	T	0	2	0	1
gnl|UMD3.1|GK000010.2	7563308	G	A	0	2	0	1
gnl|UMD3.1|GK000010.2	7603653	C	A	1	2	0.333333	0.666667
gnl|UMD3.1|GK000010.2	7606537	C	T	0	2	0	1
gnl|UMD3.1|GK000010.2	7608548	G	T	0	2	0	1
gnl|UMD3.1|GK000010.2	7616890	G	A	0	2	0	1
gnl|UMD3.1|GK000010.2	7617164	C	T	0	2	0	1
gnl|UMD3.1|GK000010.2	7620559	G	T	0	2	0	1
gnl|UMD3.1|GK000010.2	7620620	G	A	0	4	0	1
gnl|UMD3.1|GK000010.2	7620629	T	C	0	5	0	1
gnl|UMD3.1|GK000010.2	7621902	G	A	0	2	0	1
gnl|UMD3.1|GK000010.2	7621987	A	G	0	4	0	1
gnl|UMD3.1|GK000010.2	7624678	C	G	0	2	0	1
gnl|UMD3.1|GK000010.2	7624680	T	A	0	2	0	1
gnl|UMD3.1|GK000010.2	7624944	G	A	0	1	0	1
gnl|UMD3.1|GK000010.2	7630635	A	C	0	2	0	1
gnl|UMD3.1|GK000010.2	7631757	A	G	0	2	0	1
gnl|UMD3.1|GK000010.2	7639722	G	A	0	1	0	1
gnl|UMD3.1|GK000010.2	7652392	A	G	0	2	0	1
gnl|UMD3.1|GK000010.2	7652531	C	T	0	2	0	1
gnl|UMD3.1|GK000010.2	7652560	C	T	0	2	0	1
gnl|UMD3.1|GK000010.2	7652562	G	C	0	2	0	1
gnl|UMD3.1|GK000010.2	7652567	C	T	0	1	0	1
gnl|UMD3.1|GK000010.2	7652578	T	C	0	1	0	1
gnl|UMD3.1|GK000010.2	7652723	A	G	0	2	0	1
gnl|UMD3.1|GK000010.2	7653096	T	C	0	3	0	1
gnl|UMD3.1|GK000010.2	7653153	C	T	0	6	0	1
gnl|UMD3.1|GK000010.2	7653171	C	A	0	5	0	1
gnl|UMD3.1|GK000010.2	7653214	A	G	0	4	0	1
gnl|UMD3.1|GK000010.2	7653277	T	C	0	3	0	1
gnl|UMD3.1|GK000010.2	7653310	T	A	2	2	0.5	0.5
gnl|UMD3.1|GK000010.2	7653372	T	A	0	2	0	1
gnl|UMD3.1|GK000010.2	7653457	T	C	0	3	0	1
gnl|UMD3.1|GK000010.2	7653488	C	G	0	2	0	1
gnl|UMD3.1|GK000010.2	7654636	C	G	0	4	0	1
gnl|UMD3.1|GK000010.2	7654695	T	C	0	2	0	1
gnl|UMD3.1|GK000010.2	7654725	G	T	0	2	0	1
gnl|UMD3.1|GK000010.2	7654758	T	C	0	4	0	1
gnl|UMD3.1|GK000010.2	7654774	C	A	0	3	0	1
gnl|UMD3.1|GK000010.2	7654783	T	C	0	3	0	1
gnl|UMD3.1|GK000010.2	7654798	G	A	0	1	0	1
gnl|UMD3.1|GK000010.2	7654818	G	A	0	2	0	1
gnl|UMD3.1|GK000010.2	7654819	T	G	0	2	0	1
gnl|UMD3.1|GK000010.2	7654827	G	A	0	2	0	1
gnl|UMD3.1|GK000010.2	7654877	A	G	0	2	0	1
gnl|UMD3.1|GK000010.2	7655206	G	A	0	4	0	1
gnl|UMD3.1|GK000010.2	7655231	T	C	0	5	0	1
gnl|UMD3.1|GK000010.2	7655486	C	T	0	4	0	1
gnl|UMD3.1|GK000010.2	7655548	G	A	0	1	0	1
gnl|UMD3.1|GK000010.2	7655866	G	A	0	2	0	1
gnl|UMD3.1|GK000010.2	7655977	C	A	0	4	0	1
gnl|UMD3.1|GK000010.2	7655991	A	T	0	4	0	1
gnl|UMD3.1|GK000010.2	7656071	G	T	0	2	0	1
gnl|UMD3.1|GK000010.2	7662754	C	T	0	4	0	1
gnl|UMD3.1|GK000010.2	7672799	A	G	0	2	0	1
gnl|UMD3.1|GK000010.2	7681183	T	C	0	4	0	1
gnl|UMD3.1|GK000010.2	7681212	T	C	0	4	0	1
gnl|UMD3.1|GK000010.2	7683038	C	T	0	2	0	1
gnl|UMD3.1|GK000010.2	7683045	A	G	0	2	0	1
gnl|UMD3.1|GK000010.2	7683125	A	G	0	5	0	1
gnl|UMD3.1|GK000010.2	7683140	A	T	0	4	0	1
gnl|UMD3.1|GK000010.2	7683284	A	G	0	2	0	1
gnl|UMD3.1|GK000010.2	7684449	C	T	1	2	0.333333	0.666667
gnl|UMD3.1|GK000010.2	7684596	G	T	1	2	0.333333	0.666667
gnl|UMD3.1|GK000010.2	7690912	A	G	0	4	0	1
gnl|UMD3.1|GK000010.2	7690947	C	T	0	4	0	1
gnl|UMD3.1|GK000010.2	7707006	C	T	0	3	0	1
gnl|UMD3.1|GK000010.2	7707012	A	G	0	3	0	1
gnl|UMD3.1|GK000010.2	7707037	A	G	0	2	0	1
gnl|UMD3.1|GK000010.2	7707068	G	T	0	2	0	1
gnl|UMD3.1|GK000010.2	7707111	C	G	0	2	0	1
gnl|UMD3.1|GK000010.2	7708269	T	A	0	2	0	1
gnl|UMD3.1|GK000010.2	7708969	A	G	0	3	0	1
gnl|UMD3.1|GK000010.2	7747679	C	T	0	2	0	1
gnl|UMD3.1|GK000010.2	7751643	A	G	6	2	0.75	0.25
gnl|UMD3.1|GK000010.2	7754428	T	C	0	2	0	1
gnl|UMD3.1|GK000010.2	7754584	C	T	0	2	0	1
gnl|UMD3.1|GK000010.2	7754599	C	T	0	2	0	1
gnl|UMD3.1|GK000010.2	7755444	T	C	0	2	0	1
gnl|UMD3.1|GK000010.2	7755462	C	A	0	2	0	1
gnl|UMD3.1|GK000010.2	7755869	A	T	0	1	0	1
gnl|UMD3.1|GK000010.2	7758379	G	T	0	2	0	1
gnl|UMD3.1|GK000010.2	7761635	A	G	0	2	0	1
gnl|UMD3.1|GK000010.2	7761644	A	G	0	2	0	1
gnl|UMD3.1|GK000010.2	7762937	G	A	0	5	0	1
gnl|UMD3.1|GK000010.2	7762969	G	C	0	6	0	1
gnl|UMD3.1|GK000010.2	7764242	C	T	0	2	0	1
gnl|UMD3.1|GK000010.2	7764308	C	G	0	2	0	1
gnl|UMD3.1|GK000010.2	7765611	C	T	0	2	0	1
gnl|UMD3.1|GK000010.2	7773184	T	C	6	2	0.75	0.25
gnl|UMD3.1|GK000010.2	7773268	C	T	3	2	0.6	0.4
gnl|UMD3.1|GK000010.2	7773271	C	T	2	2	0.5	0.5
gnl|UMD3.1|GK000010.2	7777714	T	A	0	2	0	1
gnl|UMD3.1|GK000010.2	7777719	T	C	0	2	0	1
gnl|UMD3.1|GK000010.2	7777733	G	T	0	2	0	1
gnl|UMD3.1|GK000010.2	7778086	G	A	0	3	0	1
gnl|UMD3.1|GK000010.2	7778134	A	G	0	2	0	1
gnl|UMD3.1|GK000010.2	7778277	A	G	0	1	0	1
gnl|UMD3.1|GK000010.2	7778290	G	A	0	2	0	1
gnl|UMD3.1|GK000010.2	7778355	C	A	0	2	0	1
gnl|UMD3.1|GK000010.2	7778361	A	G	0	2	0	1
gnl|UMD3.1|GK000010.2	7778364	G	A	0	3	0	1
gnl|UMD3.1|GK000010.2	7778397	T	C	0	2	0	1
gnl|UMD3.1|GK000010.2	7778565	T	C	0	2	0	1
gnl|UMD3.1|GK000010.2	7778591	T	A	0	2	0	1
gnl|UMD3.1|GK000010.2	7778721	T	A	3	4	0.428571	0.571429
gnl|UMD3.1|GK000010.2	7778756	G	A	3	5	0.375	0.625
gnl|UMD3.1|GK000010.2	7778761	T	C	4	4	0.5	0.5
gnl|UMD3.1|GK000010.2	7778766	T	G	4	4	0.5	0.5
gnl|UMD3.1|GK000010.2	7786365	C	G	0	2	0	1
gnl|UMD3.1|GK000010.2	7786390	C	G	0	2	0	1
gnl|UMD3.1|GK000010.2	7790303	T	C	0	3	0	1
gnl|UMD3.1|GK000010.2	7790308	A	C	0	2	0	1
gnl|UMD3.1|GK000010.2	7790874	G	A	0	2	0	1
gnl|UMD3.1|GK000010.2	7805269	T	C	0	2	0	1
gnl|UMD3.1|GK000010.2	7805275	T	C	0	2	0	1
gnl|UMD3.1|GK000010.2	7805565	C	T	1	2	0.333333	0.666667
gnl|UMD3.1|GK000010.2	7805580	A	G	2	2	0.5	0.5
gnl|UMD3.1|GK000010.2	7806559	T	C	0	2	0	1
gnl|UMD3.1|GK000010.2	7806608	G	A	2	2	0.5	0.5
gnl|UMD3.1|GK000010.2	7806906	A	G	0	4	0	1
gnl|UMD3.1|GK000010.2	7806926	A	G	0	3	0	1
gnl|UMD3.1|GK000010.2	7809448	G	A	0	2	0	1
gnl|UMD3.1|GK000010.2	7809730	G	C	0	2	0	1
gnl|UMD3.1|GK000010.2	7809789	C	T	0	2	0	1
gnl|UMD3.1|GK000010.2	7809791	A	G	0	2	0	1
gnl|UMD3.1|GK000010.2	7809825	G	A	0	2	0	1
gnl|UMD3.1|GK000010.2	7809829	T	C	1	2	0.333333	0.666667
gnl|UMD3.1|GK000010.2	7812531	A	T	0	3	0	1
gnl|UMD3.1|GK000010.2	7813745	A	C	2	2	0.5	0.5
gnl|UMD3.1|GK000010.2	7813910	T	G	0	2	0	1
gnl|UMD3.1|GK000010.2	7814528	C	T	0	2	0	1
gnl|UMD3.1|GK000010.2	7819432	T	C	0	2	0	1
gnl|UMD3.1|GK000010.2	7821335	G	A	0	2	0	1
gnl|UMD3.1|GK000010.2	7832676	G	A	0	2	0	1
gnl|UMD3.1|GK000010.2	7833072	C	T	8	2	0.8	0.2
gnl|UMD3.1|GK000010.2	7835051	C	G	5	5	0.5	0.5
gnl|UMD3.1|GK000010.2	7835728	T	C	3	18	0.142857	0.857143
gnl|UMD3.1|GK000010.2	7835791	G	A	5	14	0.263158	0.736842
gnl|UMD3.1|GK000010.2	7835866	T	A	2	2	0.5	0.5
gnl|UMD3.1|GK000010.2	7836960	T	A	0	2	0	1
gnl|UMD3.1|GK000010.2	7839773	A	T	0	2	0	1
gnl|UMD3.1|GK000010.2	7845986	T	A	0	2	0	1
gnl|UMD3.1|GK000010.2	7852354	G	T	0	4	0	1
gnl|UMD3.1|GK000010.2	7865201	C	A	0	1	0	1
gnl|UMD3.1|GK000010.2	7867558	T	C	10	2	0.833333	0.166667
gnl|UMD3.1|GK000010.2	7893960	T	C	0	3	0	1
gnl|UMD3.1|GK000010.2	7894636	A	C	6	2	0.75	0.25
[truncated: 674,585+ more rows]
