# Supplementary material for: Single Nucleotide Polymorphism Discovery in Bovine Pituitary Gland Using RNA-Seq Technology
Source: PLoS One. 2016 Sep 8;11(9):e0161370. doi: 10.1371/journal.pone.0161370 (PMC5015895; doi:10.1371/journal.pone.0161370)
Supplement: S8 Table — (XLSX) [file pone.0161370.s008.xlsx]

## Sheet: SNP
sTable 8: RNA-seq SNP-db of bovine pituitary gland tissue of young bull-8 of Polish Red cattle aged 6 months.
reference	location	ref_seq	sample seq	# of reads as Ref	# of reads as SNP	% ref	% SNP
gnl|Btau_4.6.1|chrY	2524161	G	A	0	2	0	1
gnl|Btau_4.6.1|chrY	2524172	A	G	1	1	0.5	0.5
gnl|Btau_4.6.1|chrY	2524190	A	C	1	2	0.333333	0.666667
gnl|Btau_4.6.1|chrY	2524193	T	C	1	2	0.333333	0.666667
gnl|Btau_4.6.1|chrY	2524196	A	G	1	2	0.333333	0.666667
gnl|Btau_4.6.1|chrY	2524199	C	G	1	2	0.333333	0.666667
gnl|Btau_4.6.1|chrY	2527704	T	G	0	2	0	1
gnl|Btau_4.6.1|chrY	2531941	A	G	0	2	0	1
gnl|Btau_4.6.1|chrY	2534274	A	G	2	4	0.333333	0.666667
gnl|Btau_4.6.1|chrY	2534342	A	G	0	4	0	1
gnl|Btau_4.6.1|chrY	2535487	C	G	0	1	0	1
gnl|Btau_4.6.1|chrY	2536728	G	T	1	1	0.5	0.5
gnl|Btau_4.6.1|chrY	2538408	T	C	0	2	0	1
gnl|Btau_4.6.1|chrY	2540543	T	C	0	2	0	1
gnl|Btau_4.6.1|chrY	2544351	A	C	11	6	0.647059	0.352941
gnl|Btau_4.6.1|chrY	2544416	A	C	3	2	0.6	0.4
gnl|Btau_4.6.1|chrY	2570859	A	G	13	4	0.764706	0.235294
gnl|Btau_4.6.1|chrY	2606567	T	C	0	2	0	1
gnl|Btau_4.6.1|chrY	2606629	G	A	0	2	0	1
gnl|Btau_4.6.1|chrY	2606671	G	A	0	2	0	1
gnl|Btau_4.6.1|chrY	2799434	A	G	7	2	0.777778	0.222222
gnl|Btau_4.6.1|chrY	2799508	A	G	2	4	0.333333	0.666667
gnl|Btau_4.6.1|chrY	2906456	T	A	1	2	0.333333	0.666667
gnl|Btau_4.6.1|chrY	2907254	C	A	6	2	0.75	0.25
gnl|Btau_4.6.1|chrY	2910396	A	T	10	2	0.833333	0.166667
gnl|Btau_4.6.1|chrY	2913920	A	G	0	2	0	1
gnl|Btau_4.6.1|chrY	2944037	A	T	1	2	0.333333	0.666667
gnl|Btau_4.6.1|chrY	2944516	T	C	2	2	0.5	0.5
gnl|Btau_4.6.1|chrY	2986134	T	C	0	2	0	1
gnl|Btau_4.6.1|chrY	2986137	T	C	0	2	0	1
gnl|Btau_4.6.1|chrY	2986145	T	C	0	2	0	1
gnl|Btau_4.6.1|chrY	2986224	T	C	0	2	0	1
gnl|Btau_4.6.1|chrY	2991663	T	C	0	2	0	1
gnl|Btau_4.6.1|chrY	3126735	G	C	0	17	0	1
gnl|Btau_4.6.1|chrY	3126796	A	T	0	21	0	1
gnl|Btau_4.6.1|chrY	3279506	C	A	3	2	0.6	0.4
gnl|Btau_4.6.1|chrY	3279516	A	T	4	2	0.666667	0.333333
gnl|Btau_4.6.1|chrY	3280056	A	G	8	2	0.8	0.2
gnl|Btau_4.6.1|chrY	3280711	C	G	4	2	0.666667	0.333333
gnl|Btau_4.6.1|chrY	3447416	C	T	0	2	0	1
gnl|Btau_4.6.1|chrY	3600470	T	C	0	2	0	1
gnl|Btau_4.6.1|chrY	3631030	A	G	0	2	0	1
gnl|Btau_4.6.1|chrY	3631050	A	G	0	2	0	1
gnl|Btau_4.6.1|chrY	3631060	G	A	0	2	0	1
gnl|Btau_4.6.1|chrY	3632845	T	A	0	2	0	1
gnl|Btau_4.6.1|chrY	3636209	C	T	0	2	0	1
gnl|Btau_4.6.1|chrY	3726075	C	T	7	3	0.7	0.3
gnl|Btau_4.6.1|chrY	3733062	T	C	1	2	0.333333	0.666667
gnl|Btau_4.6.1|chrY	3733072	T	C	0	2	0	1
gnl|Btau_4.6.1|chrY	3735032	C	A	3	2	0.6	0.4
gnl|Btau_4.6.1|chrY	3735074	G	T	3	2	0.6	0.4
gnl|Btau_4.6.1|chrY	3736742	T	C	5	2	0.714286	0.285714
gnl|Btau_4.6.1|chrY	3736750	T	C	4	4	0.5	0.5
gnl|Btau_4.6.1|chrY	3736789	T	C	3	2	0.6	0.4
gnl|Btau_4.6.1|chrY	3736831	T	C	1	2	0.333333	0.666667
gnl|Btau_4.6.1|chrY	3742652	A	T	6	2	0.75	0.25
gnl|Btau_4.6.1|chrY	3747611	T	A	0	1	0	1
gnl|Btau_4.6.1|chrY	3748289	G	A	0	2	0	1
gnl|Btau_4.6.1|chrY	3749835	T	C	6	2	0.75	0.25
gnl|Btau_4.6.1|chrY	3750874	T	C	0	2	0	1
gnl|Btau_4.6.1|chrY	6562029	T	C	3	2	0.6	0.4
gnl|Btau_4.6.1|chrY	6607006	T	C	2	2	0.5	0.5
gnl|Btau_4.6.1|chrY	6623994	G	T	0	2	0	1
gnl|Btau_4.6.1|chrY	6625636	C	A	2	2	0.5	0.5
gnl|Btau_4.6.1|chrY	6628882	T	A	2	2	0.5	0.5
gnl|Btau_4.6.1|chrY	6629853	T	A	4	2	0.666667	0.333333
gnl|Btau_4.6.1|chrY	6630979	G	A	3	2	0.6	0.4
gnl|Btau_4.6.1|chrY	6638096	A	T	2	3	0.4	0.6
gnl|Btau_4.6.1|chrY	6643029	A	G	2	2	0.5	0.5
gnl|Btau_4.6.1|chrY	9453639	C	G	0	14	0	1
gnl|Btau_4.6.1|chrY	9453643	T	C	0	16	0	1
gnl|Btau_4.6.1|chrY	9453826	A	G	0	10	0	1
gnl|Btau_4.6.1|chrY	16946998	T	C	1	4	0.2	0.8
gnl|Btau_4.6.1|chrY	16947006	A	G	1	4	0.2	0.8
gnl|Btau_4.6.1|chrY	16947403	G	C	0	3	0	1
gnl|Btau_4.6.1|chrY	20662140	A	G	0	2	0	1
gnl|Btau_4.6.1|chrY	24676270	C	T	0	2	0	1
gnl|Btau_4.6.1|chrY	42376478	T	A	1	2	0.333333	0.666667
gnl|Btau_4.6.1|chrY	42376850	A	G	4	2	0.666667	0.333333
gnl|Btau_4.6.1|chrY	42382571	A	G	0	2	0	1
gnl|Btau_4.6.1|chrY	42382583	A	G	0	2	0	1
gnl|Btau_4.6.1|chrY	42382589	A	G	0	2	0	1
gnl|Btau_4.6.1|chrY	42382598	A	G	0	2	0	1
gnl|Btau_4.6.1|chrY	42382599	A	G	0	2	0	1
gnl|Btau_4.6.1|chrY	42382600	A	G	0	2	0	1
gnl|Btau_4.6.1|chrY	42382616	A	G	0	2	0	1
gnl|Btau_4.6.1|chrY	42382625	A	G	0	2	0	1
gnl|Btau_4.6.1|chrY	42382628	A	G	0	2	0	1
gnl|Btau_4.6.1|chrY	42382639	A	G	0	2	0	1
gnl|Btau_4.6.1|chrY	42383088	A	G	0	2	0	1
gnl|Btau_4.6.1|chrY	42383089	A	G	0	2	0	1
gnl|Btau_4.6.1|chrY	42383090	A	G	0	2	0	1
gnl|Btau_4.6.1|chrY	42383309	A	C	3	2	0.6	0.4
gnl|Btau_4.6.1|chrY	42387082	A	G	0	2	0	1
gnl|Btau_4.6.1|chrY	42387098	A	G	0	1	0	1
gnl|Btau_4.6.1|chrY	42387125	A	G	0	1	0	1
gnl|Btau_4.6.1|chrY	42413607	A	G	0	2	0	1
gnl|Btau_4.6.1|chrY	42416731	A	G	0	2	0	1
gnl|Btau_4.6.1|chrY	42419239	C	T	0	2	0	1
gnl|Btau_4.6.1|chrY	42419247	C	T	0	2	0	1
gnl|Btau_4.6.1|chrY	42420620	A	G	0	2	0	1
gnl|Btau_4.6.1|chrY	42423127	A	G	2	2	0.5	0.5
gnl|Btau_4.6.1|chrY	42423138	A	G	2	2	0.5	0.5
gnl|Btau_4.6.1|chrY	42423146	A	G	2	2	0.5	0.5
gnl|Btau_4.6.1|chrY	42423156	A	G	0	2	0	1
gnl|Btau_4.6.1|chrY	42423157	A	G	0	2	0	1
gnl|Btau_4.6.1|chrY	42423195	A	G	2	2	0.5	0.5
gnl|Btau_4.6.1|chrY	42426296	A	G	0	4	0	1
gnl|Btau_4.6.1|chrY	42426298	A	G	0	4	0	1
gnl|Btau_4.6.1|chrY	42426347	A	G	0	3	0	1
gnl|Btau_4.6.1|chrY	42426357	A	G	0	2	0	1
gnl|Btau_4.6.1|chrY	42428207	A	G	0	2	0	1
gnl|UMD3.1|GK000010.2	38438	A	G	0	2	0	1
gnl|UMD3.1|GK000010.2	357481	C	T	0	3	0	1
gnl|UMD3.1|GK000010.2	366887	C	G	0	2	0	1
gnl|UMD3.1|GK000010.2	371873	C	T	0	2	0	1
gnl|UMD3.1|GK000010.2	385328	G	C	0	2	0	1
gnl|UMD3.1|GK000010.2	386996	T	C	0	2	0	1
gnl|UMD3.1|GK000010.2	388433	C	T	0	4	0	1
gnl|UMD3.1|GK000010.2	391643	T	C	0	2	0	1
gnl|UMD3.1|GK000010.2	395642	T	C	1	2	0.333333	0.666667
gnl|UMD3.1|GK000010.2	396112	T	C	0	2	0	1
gnl|UMD3.1|GK000010.2	397076	T	A	1	1	0.5	0.5
gnl|UMD3.1|GK000010.2	399655	G	T	0	2	0	1
gnl|UMD3.1|GK000010.2	399804	C	G	0	2	0	1
gnl|UMD3.1|GK000010.2	399875	G	C	0	2	0	1
gnl|UMD3.1|GK000010.2	401020	G	T	0	2	0	1
gnl|UMD3.1|GK000010.2	402549	A	G	0	2	0	1
gnl|UMD3.1|GK000010.2	404388	G	A	0	3	0	1
gnl|UMD3.1|GK000010.2	404390	G	A	0	4	0	1
gnl|UMD3.1|GK000010.2	408467	C	T	0	2	0	1
gnl|UMD3.1|GK000010.2	409409	C	T	0	2	0	1
gnl|UMD3.1|GK000010.2	413322	A	G	0	2	0	1
gnl|UMD3.1|GK000010.2	415516	G	A	0	2	0	1
gnl|UMD3.1|GK000010.2	417850	C	T	0	3	0	1
gnl|UMD3.1|GK000010.2	417901	C	A	0	4	0	1
gnl|UMD3.1|GK000010.2	417972	G	A	0	3	0	1
gnl|UMD3.1|GK000010.2	418054	T	C	0	2	0	1
gnl|UMD3.1|GK000010.2	421295	C	T	0	2	0	1
gnl|UMD3.1|GK000010.2	421296	A	G	0	2	0	1
gnl|UMD3.1|GK000010.2	421300	A	G	0	3	0	1
gnl|UMD3.1|GK000010.2	421327	C	G	0	4	0	1
gnl|UMD3.1|GK000010.2	424279	T	G	0	3	0	1
gnl|UMD3.1|GK000010.2	424299	A	G	0	3	0	1
gnl|UMD3.1|GK000010.2	424323	A	C	0	2	0	1
gnl|UMD3.1|GK000010.2	425301	G	A	0	2	0	1
gnl|UMD3.1|GK000010.2	427698	T	G	0	2	0	1
gnl|UMD3.1|GK000010.2	427753	A	G	0	2	0	1
gnl|UMD3.1|GK000010.2	427771	A	G	0	2	0	1
gnl|UMD3.1|GK000010.2	432381	C	T	0	2	0	1
gnl|UMD3.1|GK000010.2	432488	A	G	0	2	0	1
gnl|UMD3.1|GK000010.2	432499	T	G	0	2	0	1
gnl|UMD3.1|GK000010.2	436181	G	C	0	2	0	1
gnl|UMD3.1|GK000010.2	437823	G	T	0	2	0	1
gnl|UMD3.1|GK000010.2	442791	C	T	0	2	0	1
gnl|UMD3.1|GK000010.2	442871	A	G	0	2	0	1
gnl|UMD3.1|GK000010.2	445774	A	C	0	2	0	1
gnl|UMD3.1|GK000010.2	445831	G	A	0	2	0	1
gnl|UMD3.1|GK000010.2	445848	G	C	0	2	0	1
gnl|UMD3.1|GK000010.2	445867	G	A	0	2	0	1
gnl|UMD3.1|GK000010.2	446687	A	C	0	2	0	1
gnl|UMD3.1|GK000010.2	450356	A	G	0	2	0	1
gnl|UMD3.1|GK000010.2	455901	T	A	0	2	0	1
gnl|UMD3.1|GK000010.2	463975	T	C	0	2	0	1
gnl|UMD3.1|GK000010.2	477951	C	T	0	2	0	1
gnl|UMD3.1|GK000010.2	480610	A	T	0	2	0	1
gnl|UMD3.1|GK000010.2	480669	G	C	0	2	0	1
gnl|UMD3.1|GK000010.2	484424	C	T	0	3	0	1
gnl|UMD3.1|GK000010.2	485183	T	C	0	2	0	1
gnl|UMD3.1|GK000010.2	485748	T	C	0	3	0	1
gnl|UMD3.1|GK000010.2	486138	T	C	0	2	0	1
gnl|UMD3.1|GK000010.2	486566	T	C	0	2	0	1
gnl|UMD3.1|GK000010.2	486669	G	A	0	2	0	1
gnl|UMD3.1|GK000010.2	487194	A	G	0	2	0	1
gnl|UMD3.1|GK000010.2	487235	A	G	0	2	0	1
gnl|UMD3.1|GK000010.2	487248	A	G	0	2	0	1
gnl|UMD3.1|GK000010.2	489093	G	A	0	3	0	1
gnl|UMD3.1|GK000010.2	490432	C	G	0	3	0	1
gnl|UMD3.1|GK000010.2	497572	A	C	1	3	0.25	0.75
gnl|UMD3.1|GK000010.2	501266	A	G	0	2	0	1
gnl|UMD3.1|GK000010.2	502918	G	T	0	1	0	1
gnl|UMD3.1|GK000010.2	502969	G	T	0	1	0	1
gnl|UMD3.1|GK000010.2	506857	G	T	3	3	0.5	0.5
gnl|UMD3.1|GK000010.2	507887	A	G	0	2	0	1
gnl|UMD3.1|GK000010.2	508313	A	G	0	1	0	1
gnl|UMD3.1|GK000010.2	522699	C	T	0	2	0	1
gnl|UMD3.1|GK000010.2	524324	T	C	0	2	0	1
gnl|UMD3.1|GK000010.2	524594	A	G	2	2	0.5	0.5
gnl|UMD3.1|GK000010.2	524595	A	G	1	2	0.333333	0.666667
gnl|UMD3.1|GK000010.2	524608	A	G	2	2	0.5	0.5
gnl|UMD3.1|GK000010.2	524625	A	G	0	2	0	1
gnl|UMD3.1|GK000010.2	524630	A	G	0	2	0	1
gnl|UMD3.1|GK000010.2	524676	A	G	0	2	0	1
gnl|UMD3.1|GK000010.2	525424	A	G	0	2	0	1
gnl|UMD3.1|GK000010.2	527081	A	G	0	2	0	1
gnl|UMD3.1|GK000010.2	527390	A	G	0	2	0	1
gnl|UMD3.1|GK000010.2	527401	A	C	0	2	0	1
gnl|UMD3.1|GK000010.2	527539	A	G	0	1	0	1
gnl|UMD3.1|GK000010.2	530201	C	T	0	2	0	1
gnl|UMD3.1|GK000010.2	531262	G	T	0	2	0	1
gnl|UMD3.1|GK000010.2	536255	C	T	4	2	0.666667	0.333333
gnl|UMD3.1|GK000010.2	541511	A	T	1	1	0.5	0.5
gnl|UMD3.1|GK000010.2	546946	A	G	2	2	0.5	0.5
gnl|UMD3.1|GK000010.2	551437	C	A	0	1	0	1
gnl|UMD3.1|GK000010.2	551839	C	T	2	2	0.5	0.5
gnl|UMD3.1|GK000010.2	551932	A	T	4	2	0.666667	0.333333
gnl|UMD3.1|GK000010.2	552950	A	G	0	2	0	1
gnl|UMD3.1|GK000010.2	552956	A	G	0	2	0	1
gnl|UMD3.1|GK000010.2	552966	C	A	0	2	0	1
gnl|UMD3.1|GK000010.2	553001	T	G	0	2	0	1
gnl|UMD3.1|GK000010.2	553016	A	G	0	2	0	1
gnl|UMD3.1|GK000010.2	553017	A	G	0	2	0	1
gnl|UMD3.1|GK000010.2	553064	A	G	0	5	0	1
gnl|UMD3.1|GK000010.2	553065	A	G	0	4	0	1
gnl|UMD3.1|GK000010.2	553066	A	G	2	3	0.4	0.6
gnl|UMD3.1|GK000010.2	553073	A	G	1	4	0.2	0.8
gnl|UMD3.1|GK000010.2	553077	A	G	3	2	0.6	0.4
gnl|UMD3.1|GK000010.2	553183	A	T	3	2	0.6	0.4
gnl|UMD3.1|GK000010.2	553824	A	C	3	3	0.5	0.5
gnl|UMD3.1|GK000010.2	553994	C	T	2	2	0.5	0.5
gnl|UMD3.1|GK000010.2	554415	A	G	0	2	0	1
gnl|UMD3.1|GK000010.2	555265	A	G	2	6	0.25	0.75
gnl|UMD3.1|GK000010.2	555292	C	A	2	20	0.0909091	0.909091
gnl|UMD3.1|GK000010.2	555317	G	C	3	23	0.115385	0.884615
gnl|UMD3.1|GK000010.2	555363	G	A	4	21	0.16	0.84
gnl|UMD3.1|GK000010.2	555424	T	C	1	19	0.05	0.95
gnl|UMD3.1|GK000010.2	555483	C	G	2	17	0.105263	0.894737
gnl|UMD3.1|GK000010.2	555598	A	G	0	37	0	1
gnl|UMD3.1|GK000010.2	555632	A	G	2	41	0.0465116	0.953488
gnl|UMD3.1|GK000010.2	555657	T	C	2	37	0.0512821	0.948718
gnl|UMD3.1|GK000010.2	555666	T	C	1	37	0.0263158	0.973684
gnl|UMD3.1|GK000010.2	555684	A	G	1	25	0.0384615	0.961538
gnl|UMD3.1|GK000010.2	555780	G	A	0	14	0	1
gnl|UMD3.1|GK000010.2	555811	A	T	3	9	0.25	0.75
gnl|UMD3.1|GK000010.2	555928	G	A	2	2	0.5	0.5
gnl|UMD3.1|GK000010.2	557269	A	G	0	2	0	1
gnl|UMD3.1|GK000010.2	557511	A	G	0	4	0	1
gnl|UMD3.1|GK000010.2	559498	T	A	2	2	0.5	0.5
gnl|UMD3.1|GK000010.2	561133	A	G	0	2	0	1
gnl|UMD3.1|GK000010.2	561307	A	G	0	2	0	1
gnl|UMD3.1|GK000010.2	561325	A	G	0	2	0	1
gnl|UMD3.1|GK000010.2	562974	C	T	0	2	0	1
gnl|UMD3.1|GK000010.2	563764	T	A	1	2	0.333333	0.666667
gnl|UMD3.1|GK000010.2	564583	T	C	0	2	0	1
gnl|UMD3.1|GK000010.2	568043	A	G	0	2	0	1
gnl|UMD3.1|GK000010.2	568736	A	G	3	3	0.5	0.5
gnl|UMD3.1|GK000010.2	568746	A	G	4	3	0.571429	0.428571
gnl|UMD3.1|GK000010.2	568782	A	G	2	3	0.4	0.6
gnl|UMD3.1|GK000010.2	568800	A	G	5	3	0.625	0.375
gnl|UMD3.1|GK000010.2	568878	A	G	4	2	0.666667	0.333333
gnl|UMD3.1|GK000010.2	568949	T	C	1	2	0.333333	0.666667
gnl|UMD3.1|GK000010.2	570652	G	T	0	2	0	1
gnl|UMD3.1|GK000010.2	570677	A	G	1	2	0.333333	0.666667
gnl|UMD3.1|GK000010.2	570684	A	G	1	2	0.333333	0.666667
gnl|UMD3.1|GK000010.2	570719	A	G	2	2	0.5	0.5
gnl|UMD3.1|GK000010.2	570720	A	G	2	2	0.5	0.5
gnl|UMD3.1|GK000010.2	570727	A	G	2	2	0.5	0.5
gnl|UMD3.1|GK000010.2	572124	A	G	4	2	0.666667	0.333333
gnl|UMD3.1|GK000010.2	572180	A	G	3	2	0.6	0.4
gnl|UMD3.1|GK000010.2	572558	C	G	1	2	0.333333	0.666667
gnl|UMD3.1|GK000010.2	574257	A	G	0	2	0	1
gnl|UMD3.1|GK000010.2	574281	A	G	0	2	0	1
gnl|UMD3.1|GK000010.2	574489	C	T	0	2	0	1
gnl|UMD3.1|GK000010.2	574510	A	G	0	2	0	1
gnl|UMD3.1|GK000010.2	575329	A	G	0	2	0	1
gnl|UMD3.1|GK000010.2	576670	A	T	0	2	0	1
gnl|UMD3.1|GK000010.2	577128	A	C	0	2	0	1
gnl|UMD3.1|GK000010.2	579121	A	T	0	2	0	1
gnl|UMD3.1|GK000010.2	579122	A	T	0	2	0	1
gnl|UMD3.1|GK000010.2	580611	A	G	0	2	0	1
gnl|UMD3.1|GK000010.2	582452	A	G	0	2	0	1
gnl|UMD3.1|GK000010.2	582484	A	G	0	2	0	1
gnl|UMD3.1|GK000010.2	582511	A	G	0	1	0	1
gnl|UMD3.1|GK000010.2	583416	A	G	0	2	0	1
gnl|UMD3.1|GK000010.2	584162	A	G	0	2	0	1
gnl|UMD3.1|GK000010.2	585244	G	A	0	2	0	1
gnl|UMD3.1|GK000010.2	586026	A	G	0	2	0	1
gnl|UMD3.1|GK000010.2	586032	C	T	0	2	0	1
gnl|UMD3.1|GK000010.2	586050	A	G	0	2	0	1
gnl|UMD3.1|GK000010.2	586726	A	G	0	2	0	1
gnl|UMD3.1|GK000010.2	587148	T	C	2	2	0.5	0.5
gnl|UMD3.1|GK000010.2	588717	T	C	0	2	0	1
gnl|UMD3.1|GK000010.2	590041	G	A	0	2	0	1
gnl|UMD3.1|GK000010.2	590046	T	C	0	2	0	1
gnl|UMD3.1|GK000010.2	591011	G	A	1	2	0.333333	0.666667
gnl|UMD3.1|GK000010.2	591571	G	T	1	1	0.5	0.5
gnl|UMD3.1|GK000010.2	595130	T	C	2	4	0.333333	0.666667
gnl|UMD3.1|GK000010.2	595159	C	T	0	3	0	1
gnl|UMD3.1|GK000010.2	595185	T	C	0	2	0	1
gnl|UMD3.1|GK000010.2	595508	G	A	2	2	0.5	0.5
gnl|UMD3.1|GK000010.2	596513	A	C	0	2	0	1
gnl|UMD3.1|GK000010.2	596888	G	C	3	2	0.6	0.4
gnl|UMD3.1|GK000010.2	596922	G	C	4	2	0.666667	0.333333
gnl|UMD3.1|GK000010.2	597122	C	T	0	2	0	1
gnl|UMD3.1|GK000010.2	597175	T	C	0	2	0	1
gnl|UMD3.1|GK000010.2	597706	C	T	2	4	0.333333	0.666667
gnl|UMD3.1|GK000010.2	597921	A	G	2	2	0.5	0.5
gnl|UMD3.1|GK000010.2	598024	A	T	1	2	0.333333	0.666667
gnl|UMD3.1|GK000010.2	598315	T	C	0	2	0	1
gnl|UMD3.1|GK000010.2	598758	C	A	0	2	0	1
gnl|UMD3.1|GK000010.2	603873	A	G	2	2	0.5	0.5
gnl|UMD3.1|GK000010.2	603880	A	G	0	4	0	1
gnl|UMD3.1|GK000010.2	609985	T	G	0	2	0	1
gnl|UMD3.1|GK000010.2	610069	A	T	0	2	0	1
gnl|UMD3.1|GK000010.2	611236	A	G	0	3	0	1
gnl|UMD3.1|GK000010.2	611858	G	C	0	2	0	1
gnl|UMD3.1|GK000010.2	612683	T	C	0	4	0	1
gnl|UMD3.1|GK000010.2	613033	C	G	0	1	0	1
gnl|UMD3.1|GK000010.2	613572	C	T	0	2	0	1
gnl|UMD3.1|GK000010.2	613665	T	G	0	4	0	1
gnl|UMD3.1|GK000010.2	613684	C	G	0	4	0	1
gnl|UMD3.1|GK000010.2	614308	T	C	0	2	0	1
gnl|UMD3.1|GK000010.2	614446	T	C	0	4	0	1
gnl|UMD3.1|GK000010.2	614523	C	T	0	3	0	1
gnl|UMD3.1|GK000010.2	614801	C	G	0	3	0	1
gnl|UMD3.1|GK000010.2	614902	T	G	0	2	0	1
gnl|UMD3.1|GK000010.2	615176	A	G	0	3	0	1
gnl|UMD3.1|GK000010.2	615203	C	T	0	2	0	1
gnl|UMD3.1|GK000010.2	615465	T	G	0	2	0	1
gnl|UMD3.1|GK000010.2	615505	T	G	0	2	0	1
gnl|UMD3.1|GK000010.2	615550	C	A	0	3	0	1
gnl|UMD3.1|GK000010.2	615748	T	C	0	2	0	1
gnl|UMD3.1|GK000010.2	616289	C	T	0	3	0	1
gnl|UMD3.1|GK000010.2	617102	G	T	0	2	0	1
gnl|UMD3.1|GK000010.2	617345	C	T	0	1	0	1
gnl|UMD3.1|GK000010.2	617411	T	G	2	2	0.5	0.5
gnl|UMD3.1|GK000010.2	617464	C	G	0	2	0	1
gnl|UMD3.1|GK000010.2	617486	G	C	0	2	0	1
gnl|UMD3.1|GK000010.2	617601	T	G	0	4	0	1
gnl|UMD3.1|GK000010.2	617641	C	A	0	6	0	1
gnl|UMD3.1|GK000010.2	617662	A	C	4	2	0.666667	0.333333
gnl|UMD3.1|GK000010.2	617751	A	G	0	5	0	1
gnl|UMD3.1|GK000010.2	618089	T	A	0	3	0	1
gnl|UMD3.1|GK000010.2	618315	A	C	0	2	0	1
gnl|UMD3.1|GK000010.2	618651	T	C	0	3	0	1
gnl|UMD3.1|GK000010.2	618807	T	C	0	2	0	1
gnl|UMD3.1|GK000010.2	619561	G	T	3	2	0.6	0.4
gnl|UMD3.1|GK000010.2	619780	G	A	0	6	0	1
gnl|UMD3.1|GK000010.2	619805	C	T	0	6	0	1
gnl|UMD3.1|GK000010.2	620103	C	A	1	1	0.5	0.5
gnl|UMD3.1|GK000010.2	620449	A	T	2	2	0.5	0.5
gnl|UMD3.1|GK000010.2	620451	C	A	0	5	0	1
gnl|UMD3.1|GK000010.2	620534	G	C	0	7	0	1
gnl|UMD3.1|GK000010.2	620605	C	G	0	9	0	1
gnl|UMD3.1|GK000010.2	621527	G	A	0	2	0	1
gnl|UMD3.1|GK000010.2	621645	C	T	0	2	0	1
gnl|UMD3.1|GK000010.2	622310	A	G	0	2	0	1
gnl|UMD3.1|GK000010.2	622613	C	G	0	3	0	1
gnl|UMD3.1|GK000010.2	622876	A	G	0	4	0	1
gnl|UMD3.1|GK000010.2	623259	A	T	0	2	0	1
gnl|UMD3.1|GK000010.2	623954	G	A	0	4	0	1
gnl|UMD3.1|GK000010.2	625956	A	G	9	2	0.818182	0.181818
gnl|UMD3.1|GK000010.2	626020	G	A	4	5	0.444444	0.555556
gnl|UMD3.1|GK000010.2	626791	A	G	0	3	0	1
gnl|UMD3.1|GK000010.2	627675	A	T	0	2	0	1
gnl|UMD3.1|GK000010.2	627853	T	A	0	2	0	1
gnl|UMD3.1|GK000010.2	628672	G	A	0	7	0	1
gnl|UMD3.1|GK000010.2	628977	A	G	0	10	0	1
gnl|UMD3.1|GK000010.2	629169	G	A	0	12	0	1
gnl|UMD3.1|GK000010.2	629222	C	T	9	2	0.818182	0.181818
gnl|UMD3.1|GK000010.2	629573	A	G	12	3	0.8	0.2
gnl|UMD3.1|GK000010.2	630585	C	T	4	3	0.571429	0.428571
gnl|UMD3.1|GK000010.2	630813	C	A	6	2	0.75	0.25
gnl|UMD3.1|GK000010.2	631394	A	G	0	2	0	1
gnl|UMD3.1|GK000010.2	631905	T	C	4	3	0.571429	0.428571
gnl|UMD3.1|GK000010.2	632236	T	C	0	1	0	1
gnl|UMD3.1|GK000010.2	632357	A	T	1	4	0.2	0.8
gnl|UMD3.1|GK000010.2	632385	C	A	3	3	0.5	0.5
gnl|UMD3.1|GK000010.2	632560	A	G	4	5	0.444444	0.555556
gnl|UMD3.1|GK000010.2	632606	T	A	7	3	0.7	0.3
gnl|UMD3.1|GK000010.2	632610	G	A	3	8	0.272727	0.727273
gnl|UMD3.1|GK000010.2	632751	T	G	5	4	0.555556	0.444444
gnl|UMD3.1|GK000010.2	632760	G	A	3	5	0.375	0.625
gnl|UMD3.1|GK000010.2	633008	G	A	0	4	0	1
gnl|UMD3.1|GK000010.2	633046	G	A	0	5	0	1
gnl|UMD3.1|GK000010.2	633106	G	A	0	4	0	1
gnl|UMD3.1|GK000010.2	633121	A	G	0	3	0	1
gnl|UMD3.1|GK000010.2	633194	G	A	1	2	0.333333	0.666667
gnl|UMD3.1|GK000010.2	633267	C	T	10	2	0.833333	0.166667
gnl|UMD3.1|GK000010.2	633326	G	A	5	8	0.384615	0.615385
gnl|UMD3.1|GK000010.2	633348	C	G	5	8	0.384615	0.615385
gnl|UMD3.1|GK000010.2	633523	T	A	3	2	0.6	0.4
gnl|UMD3.1|GK000010.2	633540	C	T	2	3	0.4	0.6
gnl|UMD3.1|GK000010.2	633595	A	G	5	2	0.714286	0.285714
gnl|UMD3.1|GK000010.2	633937	T	A	0	2	0	1
gnl|UMD3.1|GK000010.2	634269	A	G	2	2	0.5	0.5
gnl|UMD3.1|GK000010.2	634427	C	T	0	4	0	1
gnl|UMD3.1|GK000010.2	634478	G	A	1	4	0.2	0.8
gnl|UMD3.1|GK000010.2	634699	C	T	2	3	0.4	0.6
gnl|UMD3.1|GK000010.2	634955	A	G	5	3	0.625	0.375
gnl|UMD3.1|GK000010.2	634972	G	A	5	4	0.555556	0.444444
gnl|UMD3.1|GK000010.2	635034	A	G	1	2	0.333333	0.666667
gnl|UMD3.1|GK000010.2	635065	A	C	3	2	0.6	0.4
gnl|UMD3.1|GK000010.2	637041	T	G	0	1	0	1
gnl|UMD3.1|GK000010.2	637662	G	T	4	5	0.444444	0.555556
gnl|UMD3.1|GK000010.2	638250	G	A	3	4	0.428571	0.571429
gnl|UMD3.1|GK000010.2	638948	T	C	0	2	0	1
gnl|UMD3.1|GK000010.2	639127	A	G	0	1	0	1
gnl|UMD3.1|GK000010.2	639129	A	G	0	2	0	1
gnl|UMD3.1|GK000010.2	639132	A	G	0	2	0	1
gnl|UMD3.1|GK000010.2	639140	A	G	0	2	0	1
gnl|UMD3.1|GK000010.2	639161	A	G	1	2	0.333333	0.666667
gnl|UMD3.1|GK000010.2	639193	G	C	0	5	0	1
gnl|UMD3.1|GK000010.2	640057	T	G	3	2	0.6	0.4
gnl|UMD3.1|GK000010.2	640184	A	G	0	4	0	1
gnl|UMD3.1|GK000010.2	640665	A	C	2	2	0.5	0.5
gnl|UMD3.1|GK000010.2	640730	C	T	0	2	0	1
gnl|UMD3.1|GK000010.2	640746	T	G	0	2	0	1
gnl|UMD3.1|GK000010.2	641294	G	T	2	2	0.5	0.5
gnl|UMD3.1|GK000010.2	641881	T	A	2	2	0.5	0.5
gnl|UMD3.1|GK000010.2	642306	G	A	0	2	0	1
gnl|UMD3.1|GK000010.2	642889	A	G	0	2	0	1
gnl|UMD3.1|GK000010.2	644280	C	G	0	3	0	1
gnl|UMD3.1|GK000010.2	645517	C	A	1	1	0.5	0.5
gnl|UMD3.1|GK000010.2	649407	T	A	0	2	0	1
gnl|UMD3.1|GK000010.2	652364	G	A	3	2	0.6	0.4
gnl|UMD3.1|GK000010.2	652379	A	G	3	2	0.6	0.4
gnl|UMD3.1|GK000010.2	658426	A	T	2	2	0.5	0.5
gnl|UMD3.1|GK000010.2	660665	A	T	2	2	0.5	0.5
gnl|UMD3.1|GK000010.2	660819	C	T	0	2	0	1
gnl|UMD3.1|GK000010.2	662915	C	T	4	2	0.666667	0.333333
gnl|UMD3.1|GK000010.2	665996	T	G	1	1	0.5	0.5
gnl|UMD3.1|GK000010.2	666332	C	T	0	2	0	1
gnl|UMD3.1|GK000010.2	669114	T	G	0	2	0	1
gnl|UMD3.1|GK000010.2	670177	A	G	0	2	0	1
gnl|UMD3.1|GK000010.2	670220	G	A	0	2	0	1
gnl|UMD3.1|GK000010.2	670833	A	G	0	2	0	1
gnl|UMD3.1|GK000010.2	670845	T	C	0	2	0	1
gnl|UMD3.1|GK000010.2	670891	G	A	0	2	0	1
gnl|UMD3.1|GK000010.2	670903	G	A	0	2	0	1
gnl|UMD3.1|GK000010.2	671652	C	T	0	4	0	1
gnl|UMD3.1|GK000010.2	671723	C	G	0	4	0	1
gnl|UMD3.1|GK000010.2	672147	G	A	0	3	0	1
gnl|UMD3.1|GK000010.2	672203	A	G	0	4	0	1
gnl|UMD3.1|GK000010.2	675725	A	T	3	2	0.6	0.4
gnl|UMD3.1|GK000010.2	678231	G	T	3	2	0.6	0.4
gnl|UMD3.1|GK000010.2	684830	T	A	1	1	0.5	0.5
gnl|UMD3.1|GK000010.2	684854	T	G	0	2	0	1
gnl|UMD3.1|GK000010.2	687094	G	A	0	6	0	1
gnl|UMD3.1|GK000010.2	687597	A	G	4	3	0.571429	0.428571
gnl|UMD3.1|GK000010.2	688183	A	G	1	2	0.333333	0.666667
gnl|UMD3.1|GK000010.2	688237	A	G	6	2	0.75	0.25
gnl|UMD3.1|GK000010.2	688252	A	G	3	5	0.375	0.625
gnl|UMD3.1|GK000010.2	692213	A	T	0	2	0	1
gnl|UMD3.1|GK000010.2	692351	T	C	0	2	0	1
gnl|UMD3.1|GK000010.2	693735	G	A	1	4	0.2	0.8
gnl|UMD3.1|GK000010.2	693793	C	G	2	4	0.333333	0.666667
gnl|UMD3.1|GK000010.2	698885	A	T	0	2	0	1
gnl|UMD3.1|GK000010.2	700788	C	T	3	2	0.6	0.4
gnl|UMD3.1|GK000010.2	703190	C	A	0	2	0	1
gnl|UMD3.1|GK000010.2	705298	G	A	2	2	0.5	0.5
gnl|UMD3.1|GK000010.2	711179	T	G	2	2	0.5	0.5
gnl|UMD3.1|GK000010.2	713068	T	C	6	3	0.666667	0.333333
gnl|UMD3.1|GK000010.2	713109	T	A	4	3	0.571429	0.428571
gnl|UMD3.1|GK000010.2	713695	A	G	2	2	0.5	0.5
gnl|UMD3.1|GK000010.2	714154	C	T	0	2	0	1
gnl|UMD3.1|GK000010.2	714539	A	T	0	2	0	1
gnl|UMD3.1|GK000010.2	715471	G	T	2	2	0.5	0.5
gnl|UMD3.1|GK000010.2	715473	G	T	2	2	0.5	0.5
gnl|UMD3.1|GK000010.2	715839	A	G	0	4	0	1
gnl|UMD3.1|GK000010.2	715955	T	C	2	2	0.5	0.5
gnl|UMD3.1|GK000010.2	716059	A	T	0	2	0	1
gnl|UMD3.1|GK000010.2	716534	A	G	0	4	0	1
gnl|UMD3.1|GK000010.2	716563	G	A	0	6	0	1
gnl|UMD3.1|GK000010.2	717643	G	A	0	3	0	1
gnl|UMD3.1|GK000010.2	717787	G	A	0	2	0	1
gnl|UMD3.1|GK000010.2	717909	A	T	0	2	0	1
gnl|UMD3.1|GK000010.2	718644	A	G	0	2	0	1
gnl|UMD3.1|GK000010.2	719452	G	A	0	2	0	1
gnl|UMD3.1|GK000010.2	719757	G	A	1	3	0.25	0.75
gnl|UMD3.1|GK000010.2	720926	T	A	1	1	0.5	0.5
gnl|UMD3.1|GK000010.2	721146	G	A	0	2	0	1
gnl|UMD3.1|GK000010.2	721223	T	C	2	2	0.5	0.5
gnl|UMD3.1|GK000010.2	721671	A	C	0	5	0	1
gnl|UMD3.1|GK000010.2	722163	T	C	0	2	0	1
gnl|UMD3.1|GK000010.2	722483	A	C	1	2	0.333333	0.666667
gnl|UMD3.1|GK000010.2	722554	C	G	1	2	0.333333	0.666667
gnl|UMD3.1|GK000010.2	723179	G	T	0	2	0	1
gnl|UMD3.1|GK000010.2	733214	T	C	2	2	0.5	0.5
gnl|UMD3.1|GK000010.2	734669	G	T	0	1	0	1
gnl|UMD3.1|GK000010.2	738764	T	G	2	3	0.4	0.6
gnl|UMD3.1|GK000010.2	738783	G	C	2	3	0.4	0.6
gnl|UMD3.1|GK000010.2	738892	C	T	1	2	0.333333	0.666667
gnl|UMD3.1|GK000010.2	738904	G	A	0	2	0	1
gnl|UMD3.1|GK000010.2	740855	G	A	0	2	0	1
gnl|UMD3.1|GK000010.2	741253	G	C	0	2	0	1
gnl|UMD3.1|GK000010.2	743686	T	A	0	1	0	1
gnl|UMD3.1|GK000010.2	756123	C	T	0	2	0	1
gnl|UMD3.1|GK000010.2	758972	C	A	0	2	0	1
gnl|UMD3.1|GK000010.2	763736	A	G	0	2	0	1
gnl|UMD3.1|GK000010.2	764280	C	A	0	3	0	1
gnl|UMD3.1|GK000010.2	765078	C	G	4	2	0.666667	0.333333
gnl|UMD3.1|GK000010.2	765105	T	G	3	3	0.5	0.5
gnl|UMD3.1|GK000010.2	768688	G	T	2	2	0.5	0.5
gnl|UMD3.1|GK000010.2	773362	A	T	0	2	0	1
gnl|UMD3.1|GK000010.2	773575	C	T	1	2	0.333333	0.666667
gnl|UMD3.1|GK000010.2	773577	A	G	1	2	0.333333	0.666667
gnl|UMD3.1|GK000010.2	773595	G	C	1	2	0.333333	0.666667
gnl|UMD3.1|GK000010.2	773620	A	C	1	3	0.25	0.75
gnl|UMD3.1|GK000010.2	773654	A	G	3	2	0.6	0.4
gnl|UMD3.1|GK000010.2	773805	G	A	1	4	0.2	0.8
gnl|UMD3.1|GK000010.2	773838	T	G	3	2	0.6	0.4
gnl|UMD3.1|GK000010.2	773851	T	C	2	4	0.333333	0.666667
gnl|UMD3.1|GK000010.2	778599	C	T	4	2	0.666667	0.333333
gnl|UMD3.1|GK000010.2	779415	A	G	0	2	0	1
gnl|UMD3.1|GK000010.2	779423	A	G	0	2	0	1
gnl|UMD3.1|GK000010.2	780812	A	T	1	2	0.333333	0.666667
gnl|UMD3.1|GK000010.2	791810	G	T	0	2	0	1
gnl|UMD3.1|GK000010.2	796320	C	T	0	2	0	1
gnl|UMD3.1|GK000010.2	797741	C	G	0	2	0	1
gnl|UMD3.1|GK000010.2	811839	G	T	0	1	0	1
gnl|UMD3.1|GK000010.2	818907	T	C	0	2	0	1
gnl|UMD3.1|GK000010.2	818994	A	G	2	2	0.5	0.5
gnl|UMD3.1|GK000010.2	818998	A	G	2	2	0.5	0.5
gnl|UMD3.1|GK000010.2	834822	T	A	1	1	0.5	0.5
gnl|UMD3.1|GK000010.2	835468	C	A	0	2	0	1
gnl|UMD3.1|GK000010.2	836910	T	C	0	2	0	1
gnl|UMD3.1|GK000010.2	839495	C	A	4	4	0.5	0.5
gnl|UMD3.1|GK000010.2	840432	G	A	0	3	0	1
gnl|UMD3.1|GK000010.2	840441	C	T	2	2	0.5	0.5
gnl|UMD3.1|GK000010.2	847249	A	T	0	2	0	1
gnl|UMD3.1|GK000010.2	849705	T	A	10	2	0.833333	0.166667
gnl|UMD3.1|GK000010.2	849712	T	G	8	4	0.666667	0.333333
gnl|UMD3.1|GK000010.2	857133	C	T	0	1	0	1
gnl|UMD3.1|GK000010.2	863017	T	A	3	3	0.5	0.5
gnl|UMD3.1|GK000010.2	864865	G	A	0	1	0	1
gnl|UMD3.1|GK000010.2	874467	C	G	0	2	0	1
gnl|UMD3.1|GK000010.2	875951	T	A	2	2	0.5	0.5
gnl|UMD3.1|GK000010.2	886193	A	C	4	2	0.666667	0.333333
gnl|UMD3.1|GK000010.2	907180	C	T	0	2	0	1
gnl|UMD3.1|GK000010.2	909549	T	A	3	2	0.6	0.4
gnl|UMD3.1|GK000010.2	910406	C	T	0	2	0	1
gnl|UMD3.1|GK000010.2	912088	T	A	4	2	0.666667	0.333333
gnl|UMD3.1|GK000010.2	914009	T	G	0	4	0	1
gnl|UMD3.1|GK000010.2	916576	A	G	1	2	0.333333	0.666667
gnl|UMD3.1|GK000010.2	918128	A	C	2	2	0.5	0.5
gnl|UMD3.1|GK000010.2	918458	A	G	0	2	0	1
gnl|UMD3.1|GK000010.2	918650	A	G	2	2	0.5	0.5
gnl|UMD3.1|GK000010.2	918874	A	G	2	2	0.5	0.5
gnl|UMD3.1|GK000010.2	920571	C	T	0	1	0	1
gnl|UMD3.1|GK000010.2	921017	T	G	1	2	0.333333	0.666667
gnl|UMD3.1|GK000010.2	921904	A	G	0	2	0	1
gnl|UMD3.1|GK000010.2	923066	A	T	1	1	0.5	0.5
gnl|UMD3.1|GK000010.2	923320	G	A	0	2	0	1
gnl|UMD3.1|GK000010.2	924418	A	T	3	2	0.6	0.4
gnl|UMD3.1|GK000010.2	924971	C	T	0	2	0	1
gnl|UMD3.1|GK000010.2	925968	C	T	1	2	0.333333	0.666667
gnl|UMD3.1|GK000010.2	926241	T	G	3	2	0.6	0.4
gnl|UMD3.1|GK000010.2	929587	C	T	1	2	0.333333	0.666667
gnl|UMD3.1|GK000010.2	930589	T	C	2	6	0.25	0.75
gnl|UMD3.1|GK000010.2	930777	A	G	4	2	0.666667	0.333333
gnl|UMD3.1|GK000010.2	930781	A	G	2	4	0.333333	0.666667
gnl|UMD3.1|GK000010.2	931144	A	C	2	2	0.5	0.5
gnl|UMD3.1|GK000010.2	933100	A	T	11	2	0.846154	0.153846
gnl|UMD3.1|GK000010.2	936970	C	A	2	2	0.5	0.5
gnl|UMD3.1|GK000010.2	938834	C	A	7	2	0.777778	0.222222
gnl|UMD3.1|GK000010.2	939936	G	A	5	2	0.714286	0.285714
gnl|UMD3.1|GK000010.2	940849	A	T	0	2	0	1
gnl|UMD3.1|GK000010.2	943186	N	G	0	6	0	1
gnl|UMD3.1|GK000010.2	943263	T	A	0	8	0	1
gnl|UMD3.1|GK000010.2	944345	A	G	6	2	0.75	0.25
gnl|UMD3.1|GK000010.2	944399	C	G	0	8	0	1
gnl|UMD3.1|GK000010.2	948505	T	G	0	2	0	1
gnl|UMD3.1|GK000010.2	959129	A	G	0	2	0	1
gnl|UMD3.1|GK000010.2	959401	C	T	0	2	0	1
gnl|UMD3.1|GK000010.2	959411	G	A	0	2	0	1
gnl|UMD3.1|GK000010.2	960601	A	T	0	1	0	1
gnl|UMD3.1|GK000010.2	966632	A	G	0	2	0	1
gnl|UMD3.1|GK000010.2	968735	A	T	1	2	0.333333	0.666667
gnl|UMD3.1|GK000010.2	983396	C	A	0	2	0	1
gnl|UMD3.1|GK000010.2	986146	T	A	0	1	0	1
gnl|UMD3.1|GK000010.2	990482	T	C	0	2	0	1
gnl|UMD3.1|GK000010.2	992511	A	G	0	10	0	1
gnl|UMD3.1|GK000010.2	1043901	A	T	1	2	0.333333	0.666667
gnl|UMD3.1|GK000010.2	1045050	A	G	0	2	0	1
gnl|UMD3.1|GK000010.2	1046483	G	T	0	2	0	1
gnl|UMD3.1|GK000010.2	1046999	A	G	0	2	0	1
gnl|UMD3.1|GK000010.2	1048093	G	C	0	2	0	1
gnl|UMD3.1|GK000010.2	1051409	T	C	0	2	0	1
gnl|UMD3.1|GK000010.2	1051823	G	C	0	3	0	1
gnl|UMD3.1|GK000010.2	1052171	T	G	0	2	0	1
gnl|UMD3.1|GK000010.2	1052173	A	G	0	2	0	1
gnl|UMD3.1|GK000010.2	1052835	A	T	2	2	0.5	0.5
gnl|UMD3.1|GK000010.2	1055523	C	T	0	2	0	1
gnl|UMD3.1|GK000010.2	1055566	G	A	0	2	0	1
gnl|UMD3.1|GK000010.2	1055875	G	A	0	2	0	1
gnl|UMD3.1|GK000010.2	1056307	A	G	0	2	0	1
gnl|UMD3.1|GK000010.2	1056313	C	T	0	2	0	1
gnl|UMD3.1|GK000010.2	1057594	C	T	0	2	0	1
gnl|UMD3.1|GK000010.2	1058243	A	G	1	2	0.333333	0.666667
gnl|UMD3.1|GK000010.2	1058291	C	T	0	2	0	1
gnl|UMD3.1|GK000010.2	1058294	T	G	0	2	0	1
gnl|UMD3.1|GK000010.2	1061109	T	A	1	2	0.333333	0.666667
gnl|UMD3.1|GK000010.2	1062444	G	C	0	2	0	1
gnl|UMD3.1|GK000010.2	1062528	A	G	1	2	0.333333	0.666667
gnl|UMD3.1|GK000010.2	1065991	T	A	0	2	0	1
gnl|UMD3.1|GK000010.2	1066045	T	C	0	2	0	1
gnl|UMD3.1|GK000010.2	1066989	A	G	0	2	0	1
gnl|UMD3.1|GK000010.2	1068691	C	A	0	1	0	1
gnl|UMD3.1|GK000010.2	1074126	G	C	0	3	0	1
gnl|UMD3.1|GK000010.2	1076465	A	G	1	2	0.333333	0.666667
gnl|UMD3.1|GK000010.2	1078467	G	A	0	3	0	1
gnl|UMD3.1|GK000010.2	1079425	A	G	4	4	0.5	0.5
gnl|UMD3.1|GK000010.2	1079982	T	G	2	2	0.5	0.5
gnl|UMD3.1|GK000010.2	1080114	G	C	0	2	0	1
gnl|UMD3.1|GK000010.2	1080348	G	A	0	3	0	1
gnl|UMD3.1|GK000010.2	1080449	C	A	0	2	0	1
gnl|UMD3.1|GK000010.2	1082906	A	T	2	3	0.4	0.6
gnl|UMD3.1|GK000010.2	1085301	T	G	0	1	0	1
gnl|UMD3.1|GK000010.2	1088545	C	T	0	2	0	1
gnl|UMD3.1|GK000010.2	1089459	C	A	1	4	0.2	0.8
gnl|UMD3.1|GK000010.2	1089497	T	C	0	100	0	1
gnl|UMD3.1|GK000010.2	1089581	T	C	0	82	0	1
gnl|UMD3.1|GK000010.2	1092336	T	G	1	32	0.030303	0.969697
gnl|UMD3.1|GK000010.2	1093739	A	G	48	54	0.470588	0.529412
gnl|UMD3.1|GK000010.2	1093835	A	C	54	37	0.593407	0.406593
gnl|UMD3.1|GK000010.2	1093876	C	T	37	26	0.587302	0.412698
gnl|UMD3.1|GK000010.2	1093937	T	C	14	18	0.4375	0.5625
gnl|UMD3.1|GK000010.2	1094332	T	A	3	2	0.6	0.4
gnl|UMD3.1|GK000010.2	1102286	G	C	29	29	0.5	0.5
gnl|UMD3.1|GK000010.2	1103615	G	A	16	13	0.551724	0.448276
gnl|UMD3.1|GK000010.2	1104295	T	C	4	4	0.5	0.5
gnl|UMD3.1|GK000010.2	1104306	C	T	4	5	0.444444	0.555556
gnl|UMD3.1|GK000010.2	1104603	A	G	11	4	0.733333	0.266667
gnl|UMD3.1|GK000010.2	1104953	A	C	0	19	0	1
gnl|UMD3.1|GK000010.2	1105537	G	A	12	2	0.857143	0.142857
gnl|UMD3.1|GK000010.2	1106523	A	G	3	3	0.5	0.5
gnl|UMD3.1|GK000010.2	1107453	G	T	3	2	0.6	0.4
gnl|UMD3.1|GK000010.2	1108174	A	G	5	3	0.625	0.375
gnl|UMD3.1|GK000010.2	1108537	A	T	1	2	0.333333	0.666667
gnl|UMD3.1|GK000010.2	1111544	A	G	0	2	0	1
gnl|UMD3.1|GK000010.2	1112990	G	A	2	2	0.5	0.5
gnl|UMD3.1|GK000010.2	1112992	G	A	3	2	0.6	0.4
gnl|UMD3.1|GK000010.2	1115127	T	A	2	2	0.5	0.5
gnl|UMD3.1|GK000010.2	1116363	C	A	0	1	0	1
gnl|UMD3.1|GK000010.2	1119386	G	C	25	7	0.78125	0.21875
gnl|UMD3.1|GK000010.2	1122242	T	C	2	3	0.4	0.6
gnl|UMD3.1|GK000010.2	1122564	C	T	2	9	0.181818	0.818182
gnl|UMD3.1|GK000010.2	1122570	C	A	2	12	0.142857	0.857143
gnl|UMD3.1|GK000010.2	1124064	T	C	3	7	0.3	0.7
gnl|UMD3.1|GK000010.2	1124494	G	C	1	5	0.166667	0.833333
gnl|UMD3.1|GK000010.2	1124607	A	T	6	2	0.75	0.25
gnl|UMD3.1|GK000010.2	1130276	A	C	0	2	0	1
gnl|UMD3.1|GK000010.2	1130288	C	A	0	2	0	1
gnl|UMD3.1|GK000010.2	1130937	T	C	0	3	0	1
gnl|UMD3.1|GK000010.2	1131016	T	G	0	3	0	1
gnl|UMD3.1|GK000010.2	1135521	T	G	2	3	0.4	0.6
gnl|UMD3.1|GK000010.2	1135536	A	G	1	2	0.333333	0.666667
gnl|UMD3.1|GK000010.2	1136717	C	T	0	2	0	1
gnl|UMD3.1|GK000010.2	1136744	A	C	0	2	0	1
gnl|UMD3.1|GK000010.2	1136745	G	A	0	2	0	1
gnl|UMD3.1|GK000010.2	1138067	A	T	2	2	0.5	0.5
gnl|UMD3.1|GK000010.2	1138371	G	A	0	2	0	1
gnl|UMD3.1|GK000010.2	1138922	C	T	0	3	0	1
gnl|UMD3.1|GK000010.2	1144656	C	A	4	2	0.666667	0.333333
gnl|UMD3.1|GK000010.2	1146170	C	A	3	2	0.6	0.4
gnl|UMD3.1|GK000010.2	1148518	G	A	0	2	0	1
gnl|UMD3.1|GK000010.2	1154227	G	T	8	3	0.727273	0.272727
gnl|UMD3.1|GK000010.2	1162433	C	A	2	2	0.5	0.5
gnl|UMD3.1|GK000010.2	1162679	G	A	0	2	0	1
gnl|UMD3.1|GK000010.2	1163531	A	C	4	2	0.666667	0.333333
gnl|UMD3.1|GK000010.2	1164594	A	T	0	2	0	1
gnl|UMD3.1|GK000010.2	1164706	A	T	0	2	0	1
gnl|UMD3.1|GK000010.2	1167052	T	C	0	2	0	1
gnl|UMD3.1|GK000010.2	1167573	T	A	5	2	0.714286	0.285714
gnl|UMD3.1|GK000010.2	1168110	T	G	6	2	0.75	0.25
gnl|UMD3.1|GK000010.2	1168945	T	G	9	3	0.75	0.25
gnl|UMD3.1|GK000010.2	1169576	C	A	0	2	0	1
gnl|UMD3.1|GK000010.2	1172118	C	T	2	2	0.5	0.5
gnl|UMD3.1|GK000010.2	1174113	T	A	2	2	0.5	0.5
gnl|UMD3.1|GK000010.2	1179310	T	C	2	3	0.4	0.6
gnl|UMD3.1|GK000010.2	1184914	A	G	0	2	0	1
gnl|UMD3.1|GK000010.2	1187001	T	C	0	1	0	1
gnl|UMD3.1|GK000010.2	1191703	A	G	5	2	0.714286	0.285714
gnl|UMD3.1|GK000010.2	1193259	T	C	0	2	0	1
gnl|UMD3.1|GK000010.2	1194942	A	T	0	2	0	1
gnl|UMD3.1|GK000010.2	1197616	A	G	0	2	0	1
gnl|UMD3.1|GK000010.2	1198237	C	T	1	2	0.333333	0.666667
gnl|UMD3.1|GK000010.2	1199686	G	A	0	2	0	1
gnl|UMD3.1|GK000010.2	1202527	A	G	0	2	0	1
gnl|UMD3.1|GK000010.2	1203173	T	G	2	7	0.222222	0.777778
gnl|UMD3.1|GK000010.2	1203206	T	C	1	2	0.333333	0.666667
gnl|UMD3.1|GK000010.2	1210252	T	C	3	5	0.375	0.625
gnl|UMD3.1|GK000010.2	1213056	A	G	0	6	0	1
gnl|UMD3.1|GK000010.2	1213103	G	A	3	2	0.6	0.4
gnl|UMD3.1|GK000010.2	1215003	T	A	3	2	0.6	0.4
gnl|UMD3.1|GK000010.2	1216144	A	C	0	2	0	1
gnl|UMD3.1|GK000010.2	1218299	A	G	2	3	0.4	0.6
gnl|UMD3.1|GK000010.2	1219565	A	G	1	2	0.333333	0.666667
gnl|UMD3.1|GK000010.2	1220823	G	T	0	3	0	1
gnl|UMD3.1|GK000010.2	1221413	C	T	1	2	0.333333	0.666667
gnl|UMD3.1|GK000010.2	1222132	T	A	2	2	0.5	0.5
gnl|UMD3.1|GK000010.2	1225926	A	C	3	2	0.6	0.4
gnl|UMD3.1|GK000010.2	1228820	A	T	0	2	0	1
gnl|UMD3.1|GK000010.2	1228823	A	C	0	2	0	1
gnl|UMD3.1|GK000010.2	1228863	A	C	0	2	0	1
gnl|UMD3.1|GK000010.2	1228948	G	T	0	2	0	1
gnl|UMD3.1|GK000010.2	1228972	A	C	0	2	0	1
gnl|UMD3.1|GK000010.2	1229551	T	C	7	4	0.636364	0.363636
gnl|UMD3.1|GK000010.2	1231162	A	G	5	2	0.714286	0.285714
gnl|UMD3.1|GK000010.2	1231208	T	C	5	4	0.555556	0.444444
gnl|UMD3.1|GK000010.2	1231238	T	C	7	5	0.583333	0.416667
gnl|UMD3.1|GK000010.2	1231243	T	C	9	5	0.642857	0.357143
gnl|UMD3.1|GK000010.2	1232072	T	C	4	2	0.666667	0.333333
gnl|UMD3.1|GK000010.2	1232545	T	C	1	4	0.2	0.8
gnl|UMD3.1|GK000010.2	1232557	T	C	1	3	0.25	0.75
gnl|UMD3.1|GK000010.2	1232569	T	C	3	2	0.6	0.4
gnl|UMD3.1|GK000010.2	1232597	T	C	3	2	0.6	0.4
gnl|UMD3.1|GK000010.2	1232630	T	C	4	2	0.666667	0.333333
gnl|UMD3.1|GK000010.2	1233000	G	C	0	4	0	1
gnl|UMD3.1|GK000010.2	1233246	G	T	3	3	0.5	0.5
gnl|UMD3.1|GK000010.2	1233291	T	C	2	4	0.333333	0.666667
gnl|UMD3.1|GK000010.2	1233337	T	C	0	3	0	1
gnl|UMD3.1|GK000010.2	1233344	T	C	0	3	0	1
gnl|UMD3.1|GK000010.2	1235321	G	A	0	2	0	1
gnl|UMD3.1|GK000010.2	1237010	T	C	5	2	0.714286	0.285714
gnl|UMD3.1|GK000010.2	1237015	T	C	5	2	0.714286	0.285714
gnl|UMD3.1|GK000010.2	1237775	C	T	0	5	0	1
gnl|UMD3.1|GK000010.2	1238292	T	G	0	6	0	1
gnl|UMD3.1|GK000010.2	1238354	C	G	4	2	0.666667	0.333333
gnl|UMD3.1|GK000010.2	1238978	T	C	1	2	0.333333	0.666667
gnl|UMD3.1|GK000010.2	1242066	T	C	2	2	0.5	0.5
gnl|UMD3.1|GK000010.2	1242071	T	C	2	2	0.5	0.5
gnl|UMD3.1|GK000010.2	1246600	C	G	2	3	0.4	0.6
gnl|UMD3.1|GK000010.2	1247372	A	G	0	1	0	1
gnl|UMD3.1|GK000010.2	1247807	C	T	0	3	0	1
gnl|UMD3.1|GK000010.2	1248481	G	C	3	7	0.3	0.7
gnl|UMD3.1|GK000010.2	1250058	C	A	0	2	0	1
gnl|UMD3.1|GK000010.2	1254264	T	C	0	2	0	1
gnl|UMD3.1|GK000010.2	1254294	T	C	0	2	0	1
gnl|UMD3.1|GK000010.2	1254886	A	T	2	4	0.333333	0.666667
gnl|UMD3.1|GK000010.2	1255184	C	T	0	2	0	1
gnl|UMD3.1|GK000010.2	1256838	T	C	0	2	0	1
gnl|UMD3.1|GK000010.2	1256851	T	C	0	2	0	1
gnl|UMD3.1|GK000010.2	1256907	T	C	0	2	0	1
gnl|UMD3.1|GK000010.2	1256914	T	C	0	2	0	1
gnl|UMD3.1|GK000010.2	1256915	T	C	0	2	0	1
gnl|UMD3.1|GK000010.2	1256930	T	C	0	1	0	1
gnl|UMD3.1|GK000010.2	1256931	T	C	0	2	0	1
gnl|UMD3.1|GK000010.2	1273747	T	C	0	3	0	1
gnl|UMD3.1|GK000010.2	1276303	T	A	0	2	0	1
gnl|UMD3.1|GK000010.2	1276456	C	A	0	2	0	1
gnl|UMD3.1|GK000010.2	1349874	A	T	2	2	0.5	0.5
gnl|UMD3.1|GK000010.2	1361626	A	C	0	2	0	1
gnl|UMD3.1|GK000010.2	1369803	C	T	0	3	0	1
gnl|UMD3.1|GK000010.2	1378356	T	C	1	2	0.333333	0.666667
gnl|UMD3.1|GK000010.2	1378358	T	C	1	2	0.333333	0.666667
gnl|UMD3.1|GK000010.2	1388529	A	T	2	2	0.5	0.5
gnl|UMD3.1|GK000010.2	1397068	T	C	0	2	0	1
gnl|UMD3.1|GK000010.2	1397076	T	C	0	2	0	1
gnl|UMD3.1|GK000010.2	1400366	A	T	2	2	0.5	0.5
gnl|UMD3.1|GK000010.2	1406146	G	A	0	2	0	1
gnl|UMD3.1|GK000010.2	1413995	C	A	0	1	0	1
gnl|UMD3.1|GK000010.2	1421012	T	C	0	2	0	1
gnl|UMD3.1|GK000010.2	1435459	C	A	0	2	0	1
gnl|UMD3.1|GK000010.2	1451514	T	C	0	2	0	1
gnl|UMD3.1|GK000010.2	1451529	T	C	0	2	0	1
gnl|UMD3.1|GK000010.2	1451530	T	C	0	2	0	1
gnl|UMD3.1|GK000010.2	1451564	T	C	0	2	0	1
gnl|UMD3.1|GK000010.2	1451570	T	C	0	2	0	1
gnl|UMD3.1|GK000010.2	1451593	T	C	0	2	0	1
gnl|UMD3.1|GK000010.2	1454817	T	G	0	2	0	1
gnl|UMD3.1|GK000010.2	1465390	A	G	1	2	0.333333	0.666667
gnl|UMD3.1|GK000010.2	1467583	A	C	3	2	0.6	0.4
gnl|UMD3.1|GK000010.2	1468253	T	C	0	3	0	1
gnl|UMD3.1|GK000010.2	1468258	T	C	0	2	0	1
gnl|UMD3.1|GK000010.2	1469241	C	G	0	4	0	1
gnl|UMD3.1|GK000010.2	1470818	C	T	0	2	0	1
gnl|UMD3.1|GK000010.2	1471764	A	T	0	4	0	1
gnl|UMD3.1|GK000010.2	1471807	T	G	0	4	0	1
gnl|UMD3.1|GK000010.2	1471873	T	A	2	2	0.5	0.5
gnl|UMD3.1|GK000010.2	1473485	A	T	0	2	0	1
gnl|UMD3.1|GK000010.2	1473542	A	G	0	3	0	1
gnl|UMD3.1|GK000010.2	1473550	T	A	0	3	0	1
gnl|UMD3.1|GK000010.2	1473676	T	C	0	2	0	1
gnl|UMD3.1|GK000010.2	1475553	G	A	0	2	0	1
gnl|UMD3.1|GK000010.2	1476587	C	A	1	1	0.5	0.5
gnl|UMD3.1|GK000010.2	1478619	A	T	0	3	0	1
gnl|UMD3.1|GK000010.2	1478650	T	G	3	2	0.6	0.4
gnl|UMD3.1|GK000010.2	1478716	C	T	0	2	0	1
gnl|UMD3.1|GK000010.2	1478850	G	C	0	1	0	1
gnl|UMD3.1|GK000010.2	1479230	A	T	0	2	0	1
gnl|UMD3.1|GK000010.2	1480633	C	T	0	2	0	1
gnl|UMD3.1|GK000010.2	1482403	T	G	0	1	0	1
gnl|UMD3.1|GK000010.2	1482742	A	C	0	2	0	1
gnl|UMD3.1|GK000010.2	1482910	A	G	0	2	0	1
gnl|UMD3.1|GK000010.2	1483086	C	A	0	8	0	1
gnl|UMD3.1|GK000010.2	1484305	C	G	0	1	0	1
gnl|UMD3.1|GK000010.2	1485216	G	A	0	6	0	1
gnl|UMD3.1|GK000010.2	1485313	G	C	0	2	0	1
gnl|UMD3.1|GK000010.2	1485773	A	T	1	2	0.333333	0.666667
gnl|UMD3.1|GK000010.2	1486183	T	A	0	2	0	1
gnl|UMD3.1|GK000010.2	1486439	T	C	0	2	0	1
gnl|UMD3.1|GK000010.2	1488593	A	G	0	1	0	1
gnl|UMD3.1|GK000010.2	1488671	C	T	0	1	0	1
gnl|UMD3.1|GK000010.2	1488773	A	G	0	4	0	1
gnl|UMD3.1|GK000010.2	1492252	G	A	0	2	0	1
gnl|UMD3.1|GK000010.2	1492276	T	G	0	2	0	1
gnl|UMD3.1|GK000010.2	1497281	G	C	0	2	0	1
gnl|UMD3.1|GK000010.2	1497282	C	T	0	2	0	1
gnl|UMD3.1|GK000010.2	1504379	G	A	0	2	0	1
gnl|UMD3.1|GK000010.2	1505191	A	G	0	2	0	1
gnl|UMD3.1|GK000010.2	1506015	A	G	0	2	0	1
gnl|UMD3.1|GK000010.2	1508037	G	C	0	2	0	1
gnl|UMD3.1|GK000010.2	1513111	G	A	0	2	0	1
gnl|UMD3.1|GK000010.2	1519392	A	G	0	2	0	1
gnl|UMD3.1|GK000010.2	1519469	C	T	0	2	0	1
gnl|UMD3.1|GK000010.2	1520944	C	T	1	2	0.333333	0.666667
gnl|UMD3.1|GK000010.2	1521822	C	T	0	2	0	1
gnl|UMD3.1|GK000010.2	1524039	A	G	0	2	0	1
gnl|UMD3.1|GK000010.2	1527559	A	G	0	2	0	1
gnl|UMD3.1|GK000010.2	1528001	G	T	0	1	0	1
gnl|UMD3.1|GK000010.2	1531866	A	G	2	2	0.5	0.5
gnl|UMD3.1|GK000010.2	1532621	G	T	0	2	0	1
gnl|UMD3.1|GK000010.2	1533141	G	A	0	2	0	1
gnl|UMD3.1|GK000010.2	1537425	A	T	0	2	0	1
gnl|UMD3.1|GK000010.2	1550064	G	T	0	2	0	1
gnl|UMD3.1|GK000010.2	1550903	A	G	2	2	0.5	0.5
gnl|UMD3.1|GK000010.2	1550980	A	G	0	3	0	1
gnl|UMD3.1|GK000010.2	1553389	C	G	2	2	0.5	0.5
gnl|UMD3.1|GK000010.2	1553398	G	A	2	2	0.5	0.5
gnl|UMD3.1|GK000010.2	1558021	G	A	0	2	0	1
gnl|UMD3.1|GK000010.2	1561102	A	G	0	2	0	1
gnl|UMD3.1|GK000010.2	1561108	C	T	0	2	0	1
gnl|UMD3.1|GK000010.2	1564115	T	A	0	2	0	1
gnl|UMD3.1|GK000010.2	1579711	A	G	0	2	0	1
gnl|UMD3.1|GK000010.2	1581477	G	T	0	1	0	1
gnl|UMD3.1|GK000010.2	1589530	G	A	0	2	0	1
gnl|UMD3.1|GK000010.2	1593957	T	C	0	2	0	1
gnl|UMD3.1|GK000010.2	1608799	A	G	0	2	0	1
gnl|UMD3.1|GK000010.2	1608800	A	G	0	2	0	1
gnl|UMD3.1|GK000010.2	1612315	G	A	0	2	0	1
gnl|UMD3.1|GK000010.2	1614874	G	T	1	1	0.5	0.5
gnl|UMD3.1|GK000010.2	1614890	A	G	0	2	0	1
gnl|UMD3.1|GK000010.2	1617799	T	C	0	2	0	1
gnl|UMD3.1|GK000010.2	1624668	A	T	0	2	0	1
gnl|UMD3.1|GK000010.2	1626668	C	G	0	2	0	1
gnl|UMD3.1|GK000010.2	1629601	A	G	0	1	0	1
gnl|UMD3.1|GK000010.2	1637423	A	G	0	2	0	1
gnl|UMD3.1|GK000010.2	1641695	A	T	1	2	0.333333	0.666667
gnl|UMD3.1|GK000010.2	1641941	T	C	0	2	0	1
gnl|UMD3.1|GK000010.2	1641988	G	T	0	2	0	1
gnl|UMD3.1|GK000010.2	1642265	G	A	0	2	0	1
gnl|UMD3.1|GK000010.2	1642267	A	G	0	2	0	1
gnl|UMD3.1|GK000010.2	1642512	T	C	0	2	0	1
gnl|UMD3.1|GK000010.2	1652036	A	T	2	2	0.5	0.5
gnl|UMD3.1|GK000010.2	1653830	T	C	0	2	0	1
gnl|UMD3.1|GK000010.2	1666320	G	C	0	2	0	1
gnl|UMD3.1|GK000010.2	1668956	C	G	0	1	0	1
gnl|UMD3.1|GK000010.2	1673006	A	G	1	2	0.333333	0.666667
gnl|UMD3.1|GK000010.2	1673032	A	G	0	2	0	1
gnl|UMD3.1|GK000010.2	1673230	A	G	0	2	0	1
gnl|UMD3.1|GK000010.2	1675563	T	A	0	2	0	1
gnl|UMD3.1|GK000010.2	1677010	A	G	1	2	0.333333	0.666667
gnl|UMD3.1|GK000010.2	1677013	A	G	1	2	0.333333	0.666667
gnl|UMD3.1|GK000010.2	1678216	T	G	2	2	0.5	0.5
gnl|UMD3.1|GK000010.2	1682494	G	T	0	1	0	1
gnl|UMD3.1|GK000010.2	1684268	T	G	0	2	0	1
gnl|UMD3.1|GK000010.2	1685797	A	G	4	2	0.666667	0.333333
gnl|UMD3.1|GK000010.2	1685802	A	G	4	2	0.666667	0.333333
gnl|UMD3.1|GK000010.2	1686802	G	A	3	2	0.6	0.4
gnl|UMD3.1|GK000010.2	1687782	A	G	0	4	0	1
gnl|UMD3.1|GK000010.2	1687803	A	G	2	2	0.5	0.5
gnl|UMD3.1|GK000010.2	1689307	T	A	2	2	0.5	0.5
gnl|UMD3.1|GK000010.2	1690540	G	A	0	2	0	1
gnl|UMD3.1|GK000010.2	1690578	T	G	5	2	0.714286	0.285714
gnl|UMD3.1|GK000010.2	1690747	G	T	2	2	0.5	0.5
gnl|UMD3.1|GK000010.2	1692413	T	A	0	1	0	1
gnl|UMD3.1|GK000010.2	1693072	G	A	0	2	0	1
gnl|UMD3.1|GK000010.2	1693564	G	A	3	2	0.6	0.4
gnl|UMD3.1|GK000010.2	1695362	G	A	0	2	0	1
gnl|UMD3.1|GK000010.2	1696937	A	G	2	2	0.5	0.5
gnl|UMD3.1|GK000010.2	1698904	A	G	1	3	0.25	0.75
gnl|UMD3.1|GK000010.2	1710739	A	T	0	2	0	1
gnl|UMD3.1|GK000010.2	1712170	T	A	0	2	0	1
gnl|UMD3.1|GK000010.2	1712515	C	T	4	8	0.333333	0.666667
gnl|UMD3.1|GK000010.2	1712868	T	A	0	2	0	1
gnl|UMD3.1|GK000010.2	1715126	T	A	2	2	0.5	0.5
gnl|UMD3.1|GK000010.2	1716385	T	C	9	2	0.818182	0.181818
gnl|UMD3.1|GK000010.2	1716681	A	T	0	9	0	1
gnl|UMD3.1|GK000010.2	1716728	A	C	9	4	0.692308	0.307692
gnl|UMD3.1|GK000010.2	1716828	G	A	4	7	0.363636	0.636364
gnl|UMD3.1|GK000010.2	1717326	G	A	2	4	0.333333	0.666667
gnl|UMD3.1|GK000010.2	1717468	A	C	2	2	0.5	0.5
gnl|UMD3.1|GK000010.2	1717515	T	C	2	2	0.5	0.5
gnl|UMD3.1|GK000010.2	1717719	T	A	4	3	0.571429	0.428571
gnl|UMD3.1|GK000010.2	1717908	T	C	0	3	0	1
gnl|UMD3.1|GK000010.2	1719135	G	A	5	3	0.625	0.375
gnl|UMD3.1|GK000010.2	1719216	T	C	7	2	0.777778	0.222222
gnl|UMD3.1|GK000010.2	1720030	C	T	0	2	0	1
gnl|UMD3.1|GK000010.2	1720209	A	G	0	4	0	1
gnl|UMD3.1|GK000010.2	1720676	C	T	0	6	0	1
gnl|UMD3.1|GK000010.2	1722397	C	T	0	2	0	1
gnl|UMD3.1|GK000010.2	1723035	A	G	7	2	0.777778	0.222222
gnl|UMD3.1|GK000010.2	1724983	G	A	6	2	0.75	0.25
gnl|UMD3.1|GK000010.2	1725461	G	A	0	4	0	1
gnl|UMD3.1|GK000010.2	1726143	T	C	0	9	0	1
gnl|UMD3.1|GK000010.2	1726197	A	T	8	2	0.8	0.2
gnl|UMD3.1|GK000010.2	1726224	A	T	7	2	0.777778	0.222222
gnl|UMD3.1|GK000010.2	1726292	C	T	3	3	0.5	0.5
gnl|UMD3.1|GK000010.2	1726519	T	G	7	3	0.7	0.3
gnl|UMD3.1|GK000010.2	1727378	C	T	0	3	0	1
gnl|UMD3.1|GK000010.2	1727698	G	A	0	2	0	1
gnl|UMD3.1|GK000010.2	1728249	T	A	2	2	0.5	0.5
gnl|UMD3.1|GK000010.2	1728646	C	T	0	2	0	1
gnl|UMD3.1|GK000010.2	1728733	A	G	2	8	0.2	0.8
gnl|UMD3.1|GK000010.2	1729452	C	A	0	3	0	1
gnl|UMD3.1|GK000010.2	1735743	C	A	0	2	0	1
gnl|UMD3.1|GK000010.2	1736358	T	A	1	2	0.333333	0.666667
gnl|UMD3.1|GK000010.2	1740302	G	T	0	2	0	1
gnl|UMD3.1|GK000010.2	1741157	T	C	0	2	0	1
gnl|UMD3.1|GK000010.2	1741530	A	G	2	2	0.5	0.5
gnl|UMD3.1|GK000010.2	1742631	T	C	0	3	0	1
gnl|UMD3.1|GK000010.2	1749939	T	A	2	2	0.5	0.5
gnl|UMD3.1|GK000010.2	1751429	C	T	3	5	0.375	0.625
gnl|UMD3.1|GK000010.2	1752394	G	A	2	5	0.285714	0.714286
gnl|UMD3.1|GK000010.2	1752582	T	C	1	3	0.25	0.75
gnl|UMD3.1|GK000010.2	1754142	A	C	0	2	0	1
gnl|UMD3.1|GK000010.2	1754147	A	G	0	2	0	1
gnl|UMD3.1|GK000010.2	1754487	T	C	0	2	0	1
gnl|UMD3.1|GK000010.2	1754562	A	G	0	2	0	1
gnl|UMD3.1|GK000010.2	1754570	A	G	0	2	0	1
gnl|UMD3.1|GK000010.2	1754588	C	G	0	2	0	1
gnl|UMD3.1|GK000010.2	1756174	T	A	2	2	0.5	0.5
gnl|UMD3.1|GK000010.2	1756196	C	T	2	2	0.5	0.5
gnl|UMD3.1|GK000010.2	1757174	A	G	0	2	0	1
gnl|UMD3.1|GK000010.2	1757382	A	G	0	4	0	1
gnl|UMD3.1|GK000010.2	1757713	T	C	1	3	0.25	0.75
gnl|UMD3.1|GK000010.2	1758451	A	C	7	3	0.7	0.3
gnl|UMD3.1|GK000010.2	1758686	T	G	1	2	0.333333	0.666667
gnl|UMD3.1|GK000010.2	1758724	A	C	0	1	0	1
gnl|UMD3.1|GK000010.2	1758820	A	T	0	3	0	1
gnl|UMD3.1|GK000010.2	1758915	G	C	0	2	0	1
gnl|UMD3.1|GK000010.2	1758933	A	T	0	2	0	1
gnl|UMD3.1|GK000010.2	1759678	C	T	0	2	0	1
gnl|UMD3.1|GK000010.2	1759854	A	G	5	2	0.714286	0.285714
gnl|UMD3.1|GK000010.2	1759877	A	G	6	2	0.75	0.25
gnl|UMD3.1|GK000010.2	1759935	T	C	0	6	0	1
gnl|UMD3.1|GK000010.2	1760793	G	T	6	4	0.6	0.4
gnl|UMD3.1|GK000010.2	1761001	C	T	0	8	0	1
gnl|UMD3.1|GK000010.2	1761240	T	G	1	9	0.1	0.9
gnl|UMD3.1|GK000010.2	1761577	C	T	0	2	0	1
gnl|UMD3.1|GK000010.2	1762489	G	A	0	1	0	1
gnl|UMD3.1|GK000010.2	1762492	A	T	0	2	0	1
gnl|UMD3.1|GK000010.2	1762740	C	A	2	2	0.5	0.5
gnl|UMD3.1|GK000010.2	1762786	G	T	6	2	0.75	0.25
gnl|UMD3.1|GK000010.2	1762928	T	C	6	5	0.545455	0.454545
gnl|UMD3.1|GK000010.2	1763238	G	T	4	2	0.666667	0.333333
gnl|UMD3.1|GK000010.2	1763519	G	T	2	2	0.5	0.5
gnl|UMD3.1|GK000010.2	1763827	C	T	4	3	0.571429	0.428571
gnl|UMD3.1|GK000010.2	1763999	C	T	27	57	0.321429	0.678571
gnl|UMD3.1|GK000010.2	1764294	A	G	23	7	0.766667	0.233333
gnl|UMD3.1|GK000010.2	1767516	A	G	0	2	0	1
gnl|UMD3.1|GK000010.2	1767530	C	T	0	2	0	1
gnl|UMD3.1|GK000010.2	1796340	G	A	0	1	0	1
gnl|UMD3.1|GK000010.2	1796360	G	A	0	2	0	1
gnl|UMD3.1|GK000010.2	1818769	T	G	0	2	0	1
gnl|UMD3.1|GK000010.2	1945691	A	C	0	2	0	1
gnl|UMD3.1|GK000010.2	1998461	T	C	0	2	0	1
gnl|UMD3.1|GK000010.2	1998473	A	G	0	2	0	1
gnl|UMD3.1|GK000010.2	2013612	A	C	0	2	0	1
gnl|UMD3.1|GK000010.2	2047704	A	G	0	2	0	1
gnl|UMD3.1|GK000010.2	2049165	T	A	0	2	0	1
gnl|UMD3.1|GK000010.2	2067848	A	G	0	26	0	1
gnl|UMD3.1|GK000010.2	2067863	A	C	1	29	0.0333333	0.966667
gnl|UMD3.1|GK000010.2	2067889	C	T	0	33	0	1
gnl|UMD3.1|GK000010.2	2067897	C	A	0	34	0	1
gnl|UMD3.1|GK000010.2	2067911	C	T	0	31	0	1
gnl|UMD3.1|GK000010.2	2067926	T	C	0	37	0	1
gnl|UMD3.1|GK000010.2	2067962	A	G	0	39	0	1
gnl|UMD3.1|GK000010.2	2067974	T	C	0	29	0	1
gnl|UMD3.1|GK000010.2	2068004	A	G	0	17	0	1
gnl|UMD3.1|GK000010.2	2068034	T	C	0	5	0	1
gnl|UMD3.1|GK000010.2	2068035	A	T	1	5	0.166667	0.833333
gnl|UMD3.1|GK000010.2	2068064	G	A	0	9	0	1
gnl|UMD3.1|GK000010.2	2068067	C	G	0	10	0	1
gnl|UMD3.1|GK000010.2	2068084	G	T	0	9	0	1
gnl|UMD3.1|GK000010.2	2068085	A	G	0	9	0	1
gnl|UMD3.1|GK000010.2	2068114	A	T	0	9	0	1
gnl|UMD3.1|GK000010.2	2068137	C	T	0	7	0	1
gnl|UMD3.1|GK000010.2	2068166	G	T	0	5	0	1
gnl|UMD3.1|GK000010.2	2068169	C	T	0	5	0	1
gnl|UMD3.1|GK000010.2	2068174	A	G	0	3	0	1
gnl|UMD3.1|GK000010.2	2068181	C	T	0	2	0	1
gnl|UMD3.1|GK000010.2	2068275	A	G	0	3	0	1
gnl|UMD3.1|GK000010.2	2068282	T	C	0	4	0	1
gnl|UMD3.1|GK000010.2	2068290	C	T	0	5	0	1
gnl|UMD3.1|GK000010.2	2068293	G	T	0	5	0	1
gnl|UMD3.1|GK000010.2	2068299	A	G	0	7	0	1
gnl|UMD3.1|GK000010.2	2068320	T	C	0	7	0	1
gnl|UMD3.1|GK000010.2	2068325	T	A	0	7	0	1
gnl|UMD3.1|GK000010.2	2068326	G	A	0	7	0	1
gnl|UMD3.1|GK000010.2	2068330	C	T	0	6	0	1
gnl|UMD3.1|GK000010.2	2068352	A	C	0	8	0	1
gnl|UMD3.1|GK000010.2	2068411	T	C	0	9	0	1
gnl|UMD3.1|GK000010.2	2068412	G	T	0	10	0	1
gnl|UMD3.1|GK000010.2	2068421	T	C	0	14	0	1
gnl|UMD3.1|GK000010.2	2068430	C	A	0	14	0	1
gnl|UMD3.1|GK000010.2	2068431	G	A	0	14	0	1
gnl|UMD3.1|GK000010.2	2068454	G	A	0	18	0	1
gnl|UMD3.1|GK000010.2	2068462	G	T	1	19	0.05	0.95
gnl|UMD3.1|GK000010.2	2068464	C	A	0	19	0	1
gnl|UMD3.1|GK000010.2	2068534	G	T	0	8	0	1
gnl|UMD3.1|GK000010.2	2068554	G	A	0	5	0	1
gnl|UMD3.1|GK000010.2	2068571	G	A	0	2	0	1
gnl|UMD3.1|GK000010.2	2075798	T	C	0	2	0	1
gnl|UMD3.1|GK000010.2	2078618	C	T	2	2	0.5	0.5
gnl|UMD3.1|GK000010.2	2148534	A	G	0	2	0	1
gnl|UMD3.1|GK000010.2	2150064	T	C	0	2	0	1
gnl|UMD3.1|GK000010.2	2150437	A	C	0	2	0	1
gnl|UMD3.1|GK000010.2	2160882	C	T	0	2	0	1
gnl|UMD3.1|GK000010.2	2169833	A	C	0	3	0	1
gnl|UMD3.1|GK000010.2	2174453	T	C	4	2	0.666667	0.333333
gnl|UMD3.1|GK000010.2	2174455	G	T	4	2	0.666667	0.333333
gnl|UMD3.1|GK000010.2	2180322	A	G	1	2	0.333333	0.666667
gnl|UMD3.1|GK000010.2	2187056	A	T	0	2	0	1
gnl|UMD3.1|GK000010.2	2189004	C	T	0	2	0	1
gnl|UMD3.1|GK000010.2	2189366	T	C	1	2	0.333333	0.666667
gnl|UMD3.1|GK000010.2	2189527	A	G	0	2	0	1
gnl|UMD3.1|GK000010.2	2191900	G	T	1	2	0.333333	0.666667
gnl|UMD3.1|GK000010.2	2192823	G	A	28	38	0.424242	0.575758
gnl|UMD3.1|GK000010.2	2193315	C	T	33	25	0.568966	0.431034
gnl|UMD3.1|GK000010.2	2200374	T	C	0	2	0	1
gnl|UMD3.1|GK000010.2	2213825	G	A	0	2	0	1
gnl|UMD3.1|GK000010.2	2229107	G	A	0	2	0	1
gnl|UMD3.1|GK000010.2	2247344	A	G	0	2	0	1
gnl|UMD3.1|GK000010.2	2267802	C	T	2	2	0.5	0.5
gnl|UMD3.1|GK000010.2	2270819	A	G	0	2	0	1
gnl|UMD3.1|GK000010.2	2277364	A	G	0	2	0	1
gnl|UMD3.1|GK000010.2	2277369	A	G	0	2	0	1
gnl|UMD3.1|GK000010.2	2278721	T	C	0	2	0	1
gnl|UMD3.1|GK000010.2	2278723	A	C	0	2	0	1
gnl|UMD3.1|GK000010.2	2280858	C	A	0	3	0	1
gnl|UMD3.1|GK000010.2	2280863	A	T	2	2	0.5	0.5
gnl|UMD3.1|GK000010.2	2280896	T	A	2	2	0.5	0.5
gnl|UMD3.1|GK000010.2	2282128	C	T	2	2	0.5	0.5
gnl|UMD3.1|GK000010.2	2282170	T	A	0	1	0	1
gnl|UMD3.1|GK000010.2	2286438	G	A	0	2	0	1
gnl|UMD3.1|GK000010.2	2293453	T	C	0	2	0	1
gnl|UMD3.1|GK000010.2	2349410	C	A	0	2	0	1
gnl|UMD3.1|GK000010.2	2359928	A	C	0	2	0	1
gnl|UMD3.1|GK000010.2	2359980	G	A	0	2	0	1
gnl|UMD3.1|GK000010.2	2361722	T	G	1	2	0.333333	0.666667
gnl|UMD3.1|GK000010.2	2361779	A	C	5	4	0.555556	0.444444
gnl|UMD3.1|GK000010.2	2361834	C	T	4	3	0.571429	0.428571
gnl|UMD3.1|GK000010.2	2362911	C	A	0	2	0	1
gnl|UMD3.1|GK000010.2	2365526	A	G	0	3	0	1
gnl|UMD3.1|GK000010.2	2365530	A	G	0	3	0	1
gnl|UMD3.1|GK000010.2	2365542	A	G	0	3	0	1
gnl|UMD3.1|GK000010.2	2365546	A	G	2	2	0.5	0.5
gnl|UMD3.1|GK000010.2	2365555	A	G	2	2	0.5	0.5
gnl|UMD3.1|GK000010.2	2365600	A	G	1	2	0.333333	0.666667
gnl|UMD3.1|GK000010.2	2365604	A	G	1	2	0.333333	0.666667
gnl|UMD3.1|GK000010.2	2365608	A	G	1	2	0.333333	0.666667
gnl|UMD3.1|GK000010.2	2365610	A	G	1	2	0.333333	0.666667
gnl|UMD3.1|GK000010.2	2365736	C	T	0	2	0	1
gnl|UMD3.1|GK000010.2	2366562	A	G	0	2	0	1
gnl|UMD3.1|GK000010.2	2366567	A	G	2	2	0.5	0.5
gnl|UMD3.1|GK000010.2	2366572	A	G	2	2	0.5	0.5
gnl|UMD3.1|GK000010.2	2374234	G	A	0	3	0	1
gnl|UMD3.1|GK000010.2	2375552	A	T	0	2	0	1
gnl|UMD3.1|GK000010.2	2376022	C	T	0	8	0	1
gnl|UMD3.1|GK000010.2	2376105	A	T	0	3	0	1
gnl|UMD3.1|GK000010.2	2376675	T	C	0	8	0	1
gnl|UMD3.1|GK000010.2	2378281	A	G	0	2	0	1
gnl|UMD3.1|GK000010.2	2384619	C	T	0	2	0	1
gnl|UMD3.1|GK000010.2	2384731	G	T	3	2	0.6	0.4
gnl|UMD3.1|GK000010.2	2385139	T	C	0	4	0	1
gnl|UMD3.1|GK000010.2	2393527	A	C	0	2	0	1
gnl|UMD3.1|GK000010.2	2394431	C	A	0	3	0	1
gnl|UMD3.1|GK000010.2	2394852	G	A	0	2	0	1
gnl|UMD3.1|GK000010.2	2395150	G	C	2	2	0.5	0.5
gnl|UMD3.1|GK000010.2	2401733	T	C	0	2	0	1
gnl|UMD3.1|GK000010.2	2402791	G	T	1	2	0.333333	0.666667
gnl|UMD3.1|GK000010.2	2411473	T	G	4	2	0.666667	0.333333
gnl|UMD3.1|GK000010.2	2413845	T	A	0	2	0	1
gnl|UMD3.1|GK000010.2	2420836	A	G	1	7	0.125	0.875
gnl|UMD3.1|GK000010.2	2426897	A	G	0	2	0	1
gnl|UMD3.1|GK000010.2	2428322	G	A	0	2	0	1
gnl|UMD3.1|GK000010.2	2429432	G	C	2	2	0.5	0.5
gnl|UMD3.1|GK000010.2	2429750	A	G	0	1	0	1
gnl|UMD3.1|GK000010.2	2429896	G	A	1	2	0.333333	0.666667
gnl|UMD3.1|GK000010.2	2430041	A	G	0	3	0	1
gnl|UMD3.1|GK000010.2	2430573	T	C	1	4	0.2	0.8
gnl|UMD3.1|GK000010.2	2432634	G	A	0	2	0	1
gnl|UMD3.1|GK000010.2	2434101	G	T	6	2	0.75	0.25
gnl|UMD3.1|GK000010.2	2434158	G	T	6	4	0.6	0.4
gnl|UMD3.1|GK000010.2	2434161	G	T	5	4	0.555556	0.444444
gnl|UMD3.1|GK000010.2	2434171	G	A	6	4	0.6	0.4
gnl|UMD3.1|GK000010.2	2434245	A	C	8	5	0.615385	0.384615
gnl|UMD3.1|GK000010.2	2434362	T	C	0	17	0	1
gnl|UMD3.1|GK000010.2	2434486	T	A	6	3	0.666667	0.333333
gnl|UMD3.1|GK000010.2	2434606	G	T	0	1	0	1
gnl|UMD3.1|GK000010.2	2435578	G	A	0	3	0	1
gnl|UMD3.1|GK000010.2	2435803	C	T	0	2	0	1
gnl|UMD3.1|GK000010.2	2435869	C	G	0	4	0	1
gnl|UMD3.1|GK000010.2	2435885	A	C	2	2	0.5	0.5
gnl|UMD3.1|GK000010.2	2437514	T	A	0	4	0	1
gnl|UMD3.1|GK000010.2	2846712	A	G	0	2	0	1
gnl|UMD3.1|GK000010.2	2877255	G	A	1	2	0.333333	0.666667
gnl|UMD3.1|GK000010.2	2879881	C	T	0	2	0	1
gnl|UMD3.1|GK000010.2	2880476	C	T	0	2	0	1
gnl|UMD3.1|GK000010.2	2896172	A	G	0	2	0	1
gnl|UMD3.1|GK000010.2	2896179	A	G	0	2	0	1
gnl|UMD3.1|GK000010.2	2896224	A	G	0	2	0	1
gnl|UMD3.1|GK000010.2	2896242	T	C	0	2	0	1
gnl|UMD3.1|GK000010.2	2896249	A	G	0	2	0	1
gnl|UMD3.1|GK000010.2	2898257	A	G	0	2	0	1
gnl|UMD3.1|GK000010.2	2898311	G	A	0	2	0	1
gnl|UMD3.1|GK000010.2	2898486	G	A	0	4	0	1
gnl|UMD3.1|GK000010.2	2898506	G	T	0	4	0	1
gnl|UMD3.1|GK000010.2	2906392	C	T	0	2	0	1
gnl|UMD3.1|GK000010.2	2906439	T	C	0	2	0	1
gnl|UMD3.1|GK000010.2	2919655	T	C	0	2	0	1
gnl|UMD3.1|GK000010.2	2919656	T	A	0	2	0	1
gnl|UMD3.1|GK000010.2	2929062	T	C	2	3	0.4	0.6
gnl|UMD3.1|GK000010.2	2929131	C	A	2	3	0.4	0.6
gnl|UMD3.1|GK000010.2	2929140	T	C	2	2	0.5	0.5
gnl|UMD3.1|GK000010.2	2944718	A	G	0	2	0	1
gnl|UMD3.1|GK000010.2	2963156	A	C	0	2	0	1
gnl|UMD3.1|GK000010.2	2978107	T	C	0	2	0	1
gnl|UMD3.1|GK000010.2	2978140	C	G	0	2	0	1
gnl|UMD3.1|GK000010.2	3013772	A	G	0	2	0	1
gnl|UMD3.1|GK000010.2	3050604	G	T	0	1	0	1
gnl|UMD3.1|GK000010.2	3075337	G	A	0	2	0	1
gnl|UMD3.1|GK000010.2	3077365	G	A	0	2	0	1
gnl|UMD3.1|GK000010.2	3077373	A	G	0	2	0	1
gnl|UMD3.1|GK000010.2	3077374	A	G	0	2	0	1
gnl|UMD3.1|GK000010.2	3081227	T	A	0	4	0	1
gnl|UMD3.1|GK000010.2	3081647	A	G	0	3	0	1
gnl|UMD3.1|GK000010.2	3082342	A	G	0	2	0	1
gnl|UMD3.1|GK000010.2	3082353	A	G	0	2	0	1
gnl|UMD3.1|GK000010.2	3087656	A	G	0	2	0	1
gnl|UMD3.1|GK000010.2	3150313	C	T	0	2	0	1
gnl|UMD3.1|GK000010.2	3150330	T	A	0	2	0	1
gnl|UMD3.1|GK000010.2	3150331	C	T	0	2	0	1
gnl|UMD3.1|GK000010.2	3165660	T	C	0	2	0	1
gnl|UMD3.1|GK000010.2	3175128	A	G	0	5	0	1
gnl|UMD3.1|GK000010.2	3175196	A	G	0	5	0	1
gnl|UMD3.1|GK000010.2	3204043	G	T	0	2	0	1
gnl|UMD3.1|GK000010.2	3235841	A	C	0	2	0	1
gnl|UMD3.1|GK000010.2	3236734	A	G	0	3	0	1
gnl|UMD3.1|GK000010.2	3236799	C	T	0	4	0	1
gnl|UMD3.1|GK000010.2	3236807	T	C	0	4	0	1
gnl|UMD3.1|GK000010.2	3253789	T	C	0	2	0	1
gnl|UMD3.1|GK000010.2	3254642	T	A	0	2	0	1
gnl|UMD3.1|GK000010.2	3257600	A	G	2	2	0.5	0.5
gnl|UMD3.1|GK000010.2	3257610	A	G	2	2	0.5	0.5
gnl|UMD3.1|GK000010.2	3262355	T	C	0	2	0	1
gnl|UMD3.1|GK000010.2	3263418	G	C	0	2	0	1
gnl|UMD3.1|GK000010.2	3264337	C	T	0	1	0	1
gnl|UMD3.1|GK000010.2	3265268	C	T	0	2	0	1
gnl|UMD3.1|GK000010.2	3265708	A	G	0	2	0	1
gnl|UMD3.1|GK000010.2	3267104	A	G	2	2	0.5	0.5
gnl|UMD3.1|GK000010.2	3267112	A	C	2	2	0.5	0.5
gnl|UMD3.1|GK000010.2	3267121	A	G	2	2	0.5	0.5
gnl|UMD3.1|GK000010.2	3267210	A	C	1	2	0.333333	0.666667
gnl|UMD3.1|GK000010.2	3269569	T	C	0	2	0	1
gnl|UMD3.1|GK000010.2	3273996	C	A	0	2	0	1
gnl|UMD3.1|GK000010.2	3281952	T	C	0	2	0	1
gnl|UMD3.1|GK000010.2	3285648	T	C	0	2	0	1
gnl|UMD3.1|GK000010.2	3285677	C	T	0	1	0	1
gnl|UMD3.1|GK000010.2	3285971	G	A	0	2	0	1
gnl|UMD3.1|GK000010.2	3296714	T	A	2	2	0.5	0.5
gnl|UMD3.1|GK000010.2	3296918	G	A	0	1	0	1
gnl|UMD3.1|GK000010.2	3299440	A	G	0	2	0	1
gnl|UMD3.1|GK000010.2	3299461	G	C	0	2	0	1
gnl|UMD3.1|GK000010.2	3302820	C	T	0	2	0	1
gnl|UMD3.1|GK000010.2	3303422	G	A	0	2	0	1
gnl|UMD3.1|GK000010.2	3303429	C	A	0	2	0	1
gnl|UMD3.1|GK000010.2	3305369	G	A	0	2	0	1
gnl|UMD3.1|GK000010.2	3315418	C	G	0	2	0	1
gnl|UMD3.1|GK000010.2	3331464	T	C	0	2	0	1
gnl|UMD3.1|GK000010.2	3345831	G	A	0	4	0	1
gnl|UMD3.1|GK000010.2	3346156	C	T	0	2	0	1
gnl|UMD3.1|GK000010.2	3360539	A	G	0	2	0	1
gnl|UMD3.1|GK000010.2	3360575	A	G	0	2	0	1
gnl|UMD3.1|GK000010.2	3364648	T	A	0	1	0	1
gnl|UMD3.1|GK000010.2	3364710	T	C	0	2	0	1
gnl|UMD3.1|GK000010.2	3366056	G	T	0	2	0	1
gnl|UMD3.1|GK000010.2	3368566	T	A	0	2	0	1
gnl|UMD3.1|GK000010.2	3373346	C	A	8	2	0.8	0.2
gnl|UMD3.1|GK000010.2	3374482	G	T	0	2	0	1
gnl|UMD3.1|GK000010.2	3374536	T	C	0	2	0	1
gnl|UMD3.1|GK000010.2	3378071	A	C	1	1	0.5	0.5
gnl|UMD3.1|GK000010.2	3378101	A	G	0	1	0	1
gnl|UMD3.1|GK000010.2	3378151	A	G	1	2	0.333333	0.666667
gnl|UMD3.1|GK000010.2	3586034	A	G	0	4	0	1
gnl|UMD3.1|GK000010.2	3586052	G	A	0	13	0	1
gnl|UMD3.1|GK000010.2	3586134	T	C	0	31	0	1
gnl|UMD3.1|GK000010.2	3586152	T	C	0	29	0	1
gnl|UMD3.1|GK000010.2	3586206	C	G	0	14	0	1
gnl|UMD3.1|GK000010.2	3586250	A	G	0	13	0	1
gnl|UMD3.1|GK000010.2	3604277	A	T	0	2	0	1
gnl|UMD3.1|GK000010.2	3604291	A	G	0	2	0	1
gnl|UMD3.1|GK000010.2	3604320	C	T	0	2	0	1
gnl|UMD3.1|GK000010.2	3628731	C	G	0	2	0	1
gnl|UMD3.1|GK000010.2	3777454	G	A	0	2	0	1
gnl|UMD3.1|GK000010.2	3919300	G	T	0	2	0	1
gnl|UMD3.1|GK000010.2	3921637	G	T	3	2	0.6	0.4
gnl|UMD3.1|GK000010.2	3936130	G	A	0	2	0	1
gnl|UMD3.1|GK000010.2	3986290	C	T	0	2	0	1
gnl|UMD3.1|GK000010.2	3988064	C	A	0	4	0	1
gnl|UMD3.1|GK000010.2	3990191	G	C	0	2	0	1
gnl|UMD3.1|GK000010.2	3993286	T	A	2	2	0.5	0.5
gnl|UMD3.1|GK000010.2	3993315	A	T	2	2	0.5	0.5
gnl|UMD3.1|GK000010.2	3993926	G	A	0	4	0	1
gnl|UMD3.1|GK000010.2	3994345	A	G	0	4	0	1
gnl|UMD3.1|GK000010.2	3994582	T	C	2	3	0.4	0.6
gnl|UMD3.1|GK000010.2	3997259	A	C	4	2	0.666667	0.333333
gnl|UMD3.1|GK000010.2	3997586	C	A	4	2	0.666667	0.333333
gnl|UMD3.1|GK000010.2	3997756	C	G	10	2	0.833333	0.166667
gnl|UMD3.1|GK000010.2	3998006	T	C	9	9	0.5	0.5
gnl|UMD3.1|GK000010.2	4005950	G	A	0	2	0	1
gnl|UMD3.1|GK000010.2	4013704	T	C	0	2	0	1
gnl|UMD3.1|GK000010.2	4015314	A	G	0	2	0	1
gnl|UMD3.1|GK000010.2	4015337	T	G	0	2	0	1
gnl|UMD3.1|GK000010.2	4018195	T	C	0	2	0	1
gnl|UMD3.1|GK000010.2	4018200	T	C	0	2	0	1
gnl|UMD3.1|GK000010.2	4018694	T	C	0	3	0	1
gnl|UMD3.1|GK000010.2	4019928	T	C	0	4	0	1
gnl|UMD3.1|GK000010.2	4019936	T	C	0	4	0	1
gnl|UMD3.1|GK000010.2	4019943	T	C	0	3	0	1
gnl|UMD3.1|GK000010.2	4023672	G	A	0	2	0	1
gnl|UMD3.1|GK000010.2	4023895	C	A	0	3	0	1
gnl|UMD3.1|GK000010.2	4025115	C	A	0	2	0	1
gnl|UMD3.1|GK000010.2	4026628	A	C	0	1	0	1
gnl|UMD3.1|GK000010.2	4027813	G	T	1	2	0.333333	0.666667
gnl|UMD3.1|GK000010.2	4027903	T	C	2	4	0.333333	0.666667
gnl|UMD3.1|GK000010.2	4028519	T	C	1	2	0.333333	0.666667
gnl|UMD3.1|GK000010.2	4029976	C	G	2	2	0.5	0.5
gnl|UMD3.1|GK000010.2	4030603	C	A	0	4	0	1
gnl|UMD3.1|GK000010.2	4030738	C	G	5	2	0.714286	0.285714
gnl|UMD3.1|GK000010.2	4030980	C	G	0	2	0	1
gnl|UMD3.1|GK000010.2	4031469	A	G	0	3	0	1
gnl|UMD3.1|GK000010.2	4031715	C	G	0	2	0	1
gnl|UMD3.1|GK000010.2	4031776	G	A	2	2	0.5	0.5
gnl|UMD3.1|GK000010.2	4032202	C	G	0	2	0	1
gnl|UMD3.1|GK000010.2	4032218	T	C	0	2	0	1
gnl|UMD3.1|GK000010.2	4032238	T	C	0	2	0	1
gnl|UMD3.1|GK000010.2	4032248	T	C	0	2	0	1
gnl|UMD3.1|GK000010.2	4032263	T	C	0	2	0	1
gnl|UMD3.1|GK000010.2	4032281	C	T	0	1	0	1
gnl|UMD3.1|GK000010.2	4033585	T	G	0	1	0	1
gnl|UMD3.1|GK000010.2	4033852	A	C	2	3	0.4	0.6
gnl|UMD3.1|GK000010.2	4033894	A	G	2	2	0.5	0.5
gnl|UMD3.1|GK000010.2	4034656	T	C	0	4	0	1
gnl|UMD3.1|GK000010.2	4034663	C	A	0	4	0	1
gnl|UMD3.1|GK000010.2	4034690	C	T	0	4	0	1
gnl|UMD3.1|GK000010.2	4034695	G	C	0	3	0	1
gnl|UMD3.1|GK000010.2	4035090	C	T	2	2	0.5	0.5
gnl|UMD3.1|GK000010.2	4036110	A	G	0	7	0	1
gnl|UMD3.1|GK000010.2	4036643	C	A	1	3	0.25	0.75
gnl|UMD3.1|GK000010.2	4040548	T	A	3	2	0.6	0.4
gnl|UMD3.1|GK000010.2	4045704	T	C	0	2	0	1
gnl|UMD3.1|GK000010.2	4045712	T	C	0	2	0	1
gnl|UMD3.1|GK000010.2	4045714	T	C	0	2	0	1
gnl|UMD3.1|GK000010.2	4046920	T	C	0	2	0	1
gnl|UMD3.1|GK000010.2	4056197	G	T	0	10	0	1
gnl|UMD3.1|GK000010.2	4058976	T	A	8	4	0.666667	0.333333
gnl|UMD3.1|GK000010.2	4060270	T	C	1	2	0.333333	0.666667
gnl|UMD3.1|GK000010.2	4060992	A	G	0	2	0	1
gnl|UMD3.1|GK000010.2	4065706	A	G	0	2	0	1
gnl|UMD3.1|GK000010.2	4069587	G	A	0	2	0	1
gnl|UMD3.1|GK000010.2	4070531	T	C	0	2	0	1
gnl|UMD3.1|GK000010.2	4073347	G	T	0	2	0	1
gnl|UMD3.1|GK000010.2	4073416	T	C	0	2	0	1
gnl|UMD3.1|GK000010.2	4080809	G	A	2	2	0.5	0.5
gnl|UMD3.1|GK000010.2	4082229	A	T	0	2	0	1
gnl|UMD3.1|GK000010.2	4083501	T	A	2	3	0.4	0.6
gnl|UMD3.1|GK000010.2	4085330	T	G	11	3	0.785714	0.214286
gnl|UMD3.1|GK000010.2	4085412	T	G	8	3	0.727273	0.272727
gnl|UMD3.1|GK000010.2	4085428	T	G	7	3	0.7	0.3
gnl|UMD3.1|GK000010.2	4087293	T	A	0	2	0	1
gnl|UMD3.1|GK000010.2	4090777	T	C	0	2	0	1
gnl|UMD3.1|GK000010.2	4152052	T	C	0	2	0	1
gnl|UMD3.1|GK000010.2	4202651	T	C	0	2	0	1
gnl|UMD3.1|GK000010.2	4245757	T	C	0	2	0	1
gnl|UMD3.1|GK000010.2	4293566	T	A	0	2	0	1
gnl|UMD3.1|GK000010.2	4294467	A	C	0	4	0	1
gnl|UMD3.1|GK000010.2	4302096	A	T	1	2	0.333333	0.666667
gnl|UMD3.1|GK000010.2	4306089	C	A	2	2	0.5	0.5
gnl|UMD3.1|GK000010.2	4307560	T	A	7	5	0.583333	0.416667
gnl|UMD3.1|GK000010.2	4318624	T	G	3	2	0.6	0.4
gnl|UMD3.1|GK000010.2	4318856	T	C	0	2	0	1
gnl|UMD3.1|GK000010.2	4318857	T	C	0	2	0	1
gnl|UMD3.1|GK000010.2	4324724	T	C	0	2	0	1
gnl|UMD3.1|GK000010.2	4324728	T	C	0	2	0	1
gnl|UMD3.1|GK000010.2	4324758	T	C	0	2	0	1
gnl|UMD3.1|GK000010.2	4324780	T	C	0	2	0	1
gnl|UMD3.1|GK000010.2	4324796	T	C	0	2	0	1
gnl|UMD3.1|GK000010.2	4326310	G	C	0	2	0	1
gnl|UMD3.1|GK000010.2	4334514	G	T	2	2	0.5	0.5
gnl|UMD3.1|GK000010.2	4357526	A	G	0	4	0	1
gnl|UMD3.1|GK000010.2	4357544	G	A	0	11	0	1
gnl|UMD3.1|GK000010.2	4357563	C	G	0	13	0	1
gnl|UMD3.1|GK000010.2	4357574	C	T	0	13	0	1
gnl|UMD3.1|GK000010.2	4357589	A	T	0	16	0	1
gnl|UMD3.1|GK000010.2	4357621	A	T	0	22	0	1
gnl|UMD3.1|GK000010.2	4357626	A	T	1	21	0.0454545	0.954545
gnl|UMD3.1|GK000010.2	4357656	A	T	0	19	0	1
gnl|UMD3.1|GK000010.2	4357686	C	G	0	16	0	1
gnl|UMD3.1|GK000010.2	4357689	T	C	0	15	0	1
gnl|UMD3.1|GK000010.2	4357705	C	T	1	14	0.0666667	0.933333
gnl|UMD3.1|GK000010.2	4357764	C	T	0	2	0	1
gnl|UMD3.1|GK000010.2	4357778	A	G	0	2	0	1
gnl|UMD3.1|GK000010.2	4357783	C	T	0	2	0	1
gnl|UMD3.1|GK000010.2	4360425	C	G	0	2	0	1
gnl|UMD3.1|GK000010.2	4360458	T	G	0	4	0	1
gnl|UMD3.1|GK000010.2	4360459	T	C	0	4	0	1
gnl|UMD3.1|GK000010.2	4360469	T	C	0	4	0	1
gnl|UMD3.1|GK000010.2	4360473	C	T	0	4	0	1
gnl|UMD3.1|GK000010.2	4360488	C	T	0	4	0	1
gnl|UMD3.1|GK000010.2	4360495	A	C	0	4	0	1
gnl|UMD3.1|GK000010.2	4360500	C	G	0	4	0	1
gnl|UMD3.1|GK000010.2	4360520	G	A	0	4	0	1
gnl|UMD3.1|GK000010.2	4360529	A	C	0	4	0	1
gnl|UMD3.1|GK000010.2	4361140	C	T	0	2	0	1
gnl|UMD3.1|GK000010.2	4361147	G	A	0	3	0	1
gnl|UMD3.1|GK000010.2	4361181	T	C	0	4	0	1
gnl|UMD3.1|GK000010.2	4361238	T	G	0	6	0	1
gnl|UMD3.1|GK000010.2	4361261	T	C	0	3	0	1
gnl|UMD3.1|GK000010.2	4361297	T	C	0	3	0	1
gnl|UMD3.1|GK000010.2	4361650	C	A	0	2	0	1
gnl|UMD3.1|GK000010.2	4361933	A	G	0	2	0	1
gnl|UMD3.1|GK000010.2	4361941	C	T	0	4	0	1
gnl|UMD3.1|GK000010.2	4361953	A	G	0	4	0	1
gnl|UMD3.1|GK000010.2	4361975	A	G	0	4	0	1
gnl|UMD3.1|GK000010.2	4361984	C	T	0	4	0	1
gnl|UMD3.1|GK000010.2	4361995	T	C	0	4	0	1
gnl|UMD3.1|GK000010.2	4362002	T	A	0	4	0	1
gnl|UMD3.1|GK000010.2	4362035	T	A	0	4	0	1
gnl|UMD3.1|GK000010.2	4375671	T	G	6	2	0.75	0.25
gnl|UMD3.1|GK000010.2	4375946	C	T	3	6	0.333333	0.666667
gnl|UMD3.1|GK000010.2	4376216	T	C	2	2	0.5	0.5
gnl|UMD3.1|GK000010.2	4388935	G	A	0	5	0	1
gnl|UMD3.1|GK000010.2	4388949	C	A	0	5	0	1
gnl|UMD3.1|GK000010.2	4390660	A	G	0	4	0	1
gnl|UMD3.1|GK000010.2	4390843	T	C	0	2	0	1
gnl|UMD3.1|GK000010.2	4390875	T	C	0	2	0	1
gnl|UMD3.1|GK000010.2	4390899	A	C	0	2	0	1
gnl|UMD3.1|GK000010.2	4391784	A	C	0	2	0	1
gnl|UMD3.1|GK000010.2	4391801	A	C	0	2	0	1
gnl|UMD3.1|GK000010.2	4398137	C	T	0	2	0	1
gnl|UMD3.1|GK000010.2	4398511	A	G	1	2	0.333333	0.666667
gnl|UMD3.1|GK000010.2	4398522	A	G	0	2	0	1
gnl|UMD3.1|GK000010.2	4399929	G	T	0	1	0	1
gnl|UMD3.1|GK000010.2	4402984	A	G	5	2	0.714286	0.285714
gnl|UMD3.1|GK000010.2	4403231	T	C	3	2	0.6	0.4
gnl|UMD3.1|GK000010.2	4404030	C	T	0	9	0	1
gnl|UMD3.1|GK000010.2	4404628	C	T	0	5	0	1
gnl|UMD3.1|GK000010.2	4405192	C	G	0	18	0	1
gnl|UMD3.1|GK000010.2	4406054	A	C	5	2	0.714286	0.285714
gnl|UMD3.1|GK000010.2	4406119	A	C	8	4	0.666667	0.333333
gnl|UMD3.1|GK000010.2	4407386	C	G	12	2	0.857143	0.142857
gnl|UMD3.1|GK000010.2	4407830	G	A	20	31	0.392157	0.607843
gnl|UMD3.1|GK000010.2	4409723	T	A	57	53	0.518182	0.481818
gnl|UMD3.1|GK000010.2	4410047	A	C	6	2	0.75	0.25
gnl|UMD3.1|GK000010.2	4410341	G	T	0	3	0	1
gnl|UMD3.1|GK000010.2	4411360	A	G	9	2	0.818182	0.181818
gnl|UMD3.1|GK000010.2	4411544	T	A	3	6	0.333333	0.666667
gnl|UMD3.1|GK000010.2	4411854	A	G	0	6	0	1
gnl|UMD3.1|GK000010.2	4411985	T	A	4	2	0.666667	0.333333
gnl|UMD3.1|GK000010.2	4412343	T	G	6	3	0.666667	0.333333
gnl|UMD3.1|GK000010.2	4413055	C	T	3	9	0.25	0.75
gnl|UMD3.1|GK000010.2	4413304	A	G	2	2	0.5	0.5
gnl|UMD3.1|GK000010.2	4415359	T	C	0	2	0	1
gnl|UMD3.1|GK000010.2	4415485	C	A	0	1	0	1
gnl|UMD3.1|GK000010.2	4416820	G	A	2	2	0.5	0.5
gnl|UMD3.1|GK000010.2	4421698	T	A	0	1	0	1
gnl|UMD3.1|GK000010.2	4555208	G	A	0	3	0	1
gnl|UMD3.1|GK000010.2	4600163	T	A	5	2	0.714286	0.285714
gnl|UMD3.1|GK000010.2	4601128	A	C	2	2	0.5	0.5
gnl|UMD3.1|GK000010.2	4602397	T	C	6	3	0.666667	0.333333
gnl|UMD3.1|GK000010.2	4605031	C	A	4	2	0.666667	0.333333
gnl|UMD3.1|GK000010.2	4606801	A	C	2	2	0.5	0.5
gnl|UMD3.1|GK000010.2	4606839	C	G	4	2	0.666667	0.333333
gnl|UMD3.1|GK000010.2	4608265	T	G	33	10	0.767442	0.232558
gnl|UMD3.1|GK000010.2	4609937	A	G	0	2	0	1
gnl|UMD3.1|GK000010.2	4613755	A	T	0	2	0	1
gnl|UMD3.1|GK000010.2	4615299	A	G	0	2	0	1
gnl|UMD3.1|GK000010.2	4618010	A	T	0	2	0	1
gnl|UMD3.1|GK000010.2	4618566	T	C	7	13	0.35	0.65
gnl|UMD3.1|GK000010.2	4618621	T	G	10	19	0.344828	0.655172
gnl|UMD3.1|GK000010.2	4618637	G	T	17	16	0.515152	0.484848
gnl|UMD3.1|GK000010.2	4618712	A	C	17	17	0.5	0.5
gnl|UMD3.1|GK000010.2	4619505	C	A	18	15	0.545455	0.454545
gnl|UMD3.1|GK000010.2	4619561	C	A	12	2	0.857143	0.142857
gnl|UMD3.1|GK000010.2	4619750	T	C	8	7	0.533333	0.466667
gnl|UMD3.1|GK000010.2	4622071	G	C	2	2	0.5	0.5
gnl|UMD3.1|GK000010.2	4622695	G	C	0	2	0	1
gnl|UMD3.1|GK000010.2	4622723	G	T	0	2	0	1
gnl|UMD3.1|GK000010.2	4623806	T	G	0	2	0	1
gnl|UMD3.1|GK000010.2	4624121	A	T	0	2	0	1
gnl|UMD3.1|GK000010.2	4625120	A	T	0	2	0	1
gnl|UMD3.1|GK000010.2	4626183	C	A	0	1	0	1
gnl|UMD3.1|GK000010.2	4628734	C	A	1	2	0.333333	0.666667
gnl|UMD3.1|GK000010.2	4629441	G	T	0	2	0	1
gnl|UMD3.1|GK000010.2	4630073	T	C	1	1	0.5	0.5
gnl|UMD3.1|GK000010.2	4634745	T	C	0	2	0	1
gnl|UMD3.1|GK000010.2	4636953	T	C	0	2	0	1
gnl|UMD3.1|GK000010.2	4640508	A	T	0	3	0	1
gnl|UMD3.1|GK000010.2	4640511	G	T	0	3	0	1
gnl|UMD3.1|GK000010.2	4640955	C	A	3	3	0.5	0.5
gnl|UMD3.1|GK000010.2	4646564	A	G	0	2	0	1
gnl|UMD3.1|GK000010.2	4646568	A	G	0	2	0	1
gnl|UMD3.1|GK000010.2	4646583	A	G	0	2	0	1
gnl|UMD3.1|GK000010.2	4651977	A	G	2	2	0.5	0.5
gnl|UMD3.1|GK000010.2	4653794	A	G	0	2	0	1
gnl|UMD3.1|GK000010.2	4665910	G	C	0	2	0	1
gnl|UMD3.1|GK000010.2	4670629	C	A	0	2	0	1
gnl|UMD3.1|GK000010.2	4670704	C	T	0	2	0	1
gnl|UMD3.1|GK000010.2	4680552	G	A	0	2	0	1
gnl|UMD3.1|GK000010.2	4689950	A	G	0	4	0	1
gnl|UMD3.1|GK000010.2	4690112	A	G	2	2	0.5	0.5
gnl|UMD3.1|GK000010.2	4693647	G	A	0	8	0	1
gnl|UMD3.1|GK000010.2	4693939	T	C	0	3	0	1
gnl|UMD3.1|GK000010.2	4694113	C	A	2	2	0.5	0.5
gnl|UMD3.1|GK000010.2	4695552	C	T	0	2	0	1
gnl|UMD3.1|GK000010.2	4696232	T	C	0	2	0	1
gnl|UMD3.1|GK000010.2	4697353	A	G	2	2	0.5	0.5
gnl|UMD3.1|GK000010.2	4697400	A	G	9	2	0.818182	0.181818
gnl|UMD3.1|GK000010.2	4697426	A	G	7	4	0.636364	0.363636
gnl|UMD3.1|GK000010.2	4697433	A	G	9	2	0.818182	0.181818
gnl|UMD3.1|GK000010.2	4697443	A	G	7	4	0.636364	0.363636
gnl|UMD3.1|GK000010.2	4698819	A	G	0	3	0	1
gnl|UMD3.1|GK000010.2	4699757	G	A	0	2	0	1
gnl|UMD3.1|GK000010.2	4704343	T	A	0	2	0	1
gnl|UMD3.1|GK000010.2	4705202	A	G	0	2	0	1
gnl|UMD3.1|GK000010.2	4717621	T	G	2	2	0.5	0.5
gnl|UMD3.1|GK000010.2	4723364	G	A	0	2	0	1
gnl|UMD3.1|GK000010.2	4723929	G	A	2	2	0.5	0.5
gnl|UMD3.1|GK000010.2	4725466	A	C	2	2	0.5	0.5
gnl|UMD3.1|GK000010.2	4728816	A	T	0	2	0	1
gnl|UMD3.1|GK000010.2	4729975	C	T	0	2	0	1
gnl|UMD3.1|GK000010.2	4737483	A	G	0	2	0	1
gnl|UMD3.1|GK000010.2	4748000	G	A	0	2	0	1
gnl|UMD3.1|GK000010.2	4748180	C	T	0	2	0	1
gnl|UMD3.1|GK000010.2	4826133	T	C	0	2	0	1
gnl|UMD3.1|GK000010.2	4842903	T	C	1	2	0.333333	0.666667
gnl|UMD3.1|GK000010.2	4842904	T	C	1	2	0.333333	0.666667
gnl|UMD3.1|GK000010.2	4842944	C	T	2	6	0.25	0.75
gnl|UMD3.1|GK000010.2	4842950	T	C	2	9	0.181818	0.818182
gnl|UMD3.1|GK000010.2	4843010	C	G	0	19	0	1
gnl|UMD3.1|GK000010.2	4843064	A	G	1	9	0.1	0.9
gnl|UMD3.1|GK000010.2	4843070	T	C	0	5	0	1
gnl|UMD3.1|GK000010.2	4843131	A	G	0	21	0	1
gnl|UMD3.1|GK000010.2	4843144	C	T	0	28	0	1
gnl|UMD3.1|GK000010.2	4843315	G	C	0	20	0	1
gnl|UMD3.1|GK000010.2	4843438	T	C	0	26	0	1
gnl|UMD3.1|GK000010.2	4843445	C	A	0	25	0	1
gnl|UMD3.1|GK000010.2	4851884	C	G	0	2	0	1
gnl|UMD3.1|GK000010.2	4867809	C	T	0	2	0	1
gnl|UMD3.1|GK000010.2	4950705	T	C	12	2	0.857143	0.142857
gnl|UMD3.1|GK000010.2	4950722	T	G	15	6	0.714286	0.285714
gnl|UMD3.1|GK000010.2	4951957	A	G	0	21	0	1
gnl|UMD3.1|GK000010.2	4953143	T	G	4	2	0.666667	0.333333
gnl|UMD3.1|GK000010.2	4953208	G	T	2	2	0.5	0.5
gnl|UMD3.1|GK000010.2	4955223	A	T	1	2	0.333333	0.666667
gnl|UMD3.1|GK000010.2	4956076	T	G	3	2	0.6	0.4
gnl|UMD3.1|GK000010.2	4956125	T	G	4	2	0.666667	0.333333
gnl|UMD3.1|GK000010.2	4956453	A	T	6	2	0.75	0.25
gnl|UMD3.1|GK000010.2	4957049	A	G	0	7	0	1
gnl|UMD3.1|GK000010.2	4957553	C	T	7	2	0.777778	0.222222
gnl|UMD3.1|GK000010.2	4957690	A	T	4	2	0.666667	0.333333
gnl|UMD3.1|GK000010.2	4958066	T	G	23	9	0.71875	0.28125
gnl|UMD3.1|GK000010.2	4958455	C	T	4	4	0.5	0.5
gnl|UMD3.1|GK000010.2	4958883	T	A	8	2	0.8	0.2
gnl|UMD3.1|GK000010.2	4961048	T	C	6	2	0.75	0.25
gnl|UMD3.1|GK000010.2	4961685	G	A	4	11	0.266667	0.733333
gnl|UMD3.1|GK000010.2	4962243	G	C	8	2	0.8	0.2
gnl|UMD3.1|GK000010.2	4963318	T	C	13	28	0.317073	0.682927
gnl|UMD3.1|GK000010.2	4963594	T	G	9	13	0.409091	0.590909
gnl|UMD3.1|GK000010.2	4969104	G	T	0	1	0	1
gnl|UMD3.1|GK000010.2	4977533	A	T	1	2	0.333333	0.666667
gnl|UMD3.1|GK000010.2	4983027	C	T	0	2	0	1
gnl|UMD3.1|GK000010.2	4983085	G	A	0	2	0	1
gnl|UMD3.1|GK000010.2	4983167	G	A	0	4	0	1
gnl|UMD3.1|GK000010.2	4983231	A	T	2	2	0.5	0.5
gnl|UMD3.1|GK000010.2	4988317	C	G	0	2	0	1
gnl|UMD3.1|GK000010.2	4990285	T	A	0	2	0	1
gnl|UMD3.1|GK000010.2	4990516	C	T	0	2	0	1
gnl|UMD3.1|GK000010.2	4991608	A	G	5	2	0.714286	0.285714
gnl|UMD3.1|GK000010.2	4991671	C	A	6	3	0.666667	0.333333
gnl|UMD3.1|GK000010.2	4993640	T	C	0	2	0	1
gnl|UMD3.1|GK000010.2	4993746	A	C	0	2	0	1
gnl|UMD3.1|GK000010.2	5007783	A	G	0	6	0	1
gnl|UMD3.1|GK000010.2	5007787	A	C	0	6	0	1
gnl|UMD3.1|GK000010.2	5009827	G	A	9	2	0.818182	0.181818
gnl|UMD3.1|GK000010.2	5010013	G	A	8	3	0.727273	0.272727
gnl|UMD3.1|GK000010.2	5010306	A	T	10	3	0.769231	0.230769
gnl|UMD3.1|GK000010.2	5010553	C	G	0	6	0	1
gnl|UMD3.1|GK000010.2	5010847	C	T	5	2	0.714286	0.285714
gnl|UMD3.1|GK000010.2	5010927	A	T	7	2	0.777778	0.222222
gnl|UMD3.1|GK000010.2	5012214	T	C	0	2	0	1
gnl|UMD3.1|GK000010.2	5012813	T	A	0	2	0	1
gnl|UMD3.1|GK000010.2	5012844	C	T	0	2	0	1
gnl|UMD3.1|GK000010.2	5015199	G	C	0	2	0	1
gnl|UMD3.1|GK000010.2	5015279	T	C	0	2	0	1
gnl|UMD3.1|GK000010.2	5017773	A	G	0	3	0	1
gnl|UMD3.1|GK000010.2	5017827	T	C	3	2	0.6	0.4
gnl|UMD3.1|GK000010.2	5017831	T	C	2	3	0.4	0.6
gnl|UMD3.1|GK000010.2	5017896	T	C	0	2	0	1
gnl|UMD3.1|GK000010.2	5018476	G	A	0	4	0	1
gnl|UMD3.1|GK000010.2	5020989	C	G	0	2	0	1
gnl|UMD3.1|GK000010.2	5023261	G	A	2	2	0.5	0.5
gnl|UMD3.1|GK000010.2	5023306	G	A	0	2	0	1
gnl|UMD3.1|GK000010.2	5023321	C	T	0	2	0	1
gnl|UMD3.1|GK000010.2	5029383	C	A	0	2	0	1
gnl|UMD3.1|GK000010.2	5030181	T	A	0	2	0	1
gnl|UMD3.1|GK000010.2	5030182	T	C	0	2	0	1
gnl|UMD3.1|GK000010.2	5032659	C	T	0	1	0	1
gnl|UMD3.1|GK000010.2	5040329	T	G	0	2	0	1
gnl|UMD3.1|GK000010.2	5042552	T	C	0	1	0	1
gnl|UMD3.1|GK000010.2	5048265	T	G	4	2	0.666667	0.333333
gnl|UMD3.1|GK000010.2	5070155	G	A	0	2	0	1
gnl|UMD3.1|GK000010.2	5123076	C	T	11	2	0.846154	0.153846
gnl|UMD3.1|GK000010.2	5124025	T	C	12	2	0.857143	0.142857
gnl|UMD3.1|GK000010.2	5130825	G	T	1	1	0.5	0.5
gnl|UMD3.1|GK000010.2	5130835	G	T	1	2	0.333333	0.666667
gnl|UMD3.1|GK000010.2	5131169	A	T	0	5	0	1
gnl|UMD3.1|GK000010.2	5132677	G	A	0	2	0	1
gnl|UMD3.1|GK000010.2	5132716	G	A	0	4	0	1
gnl|UMD3.1|GK000010.2	5135029	T	G	8	2	0.8	0.2
gnl|UMD3.1|GK000010.2	5137301	G	T	0	2	0	1
gnl|UMD3.1|GK000010.2	5137342	G	T	1	1	0.5	0.5
gnl|UMD3.1|GK000010.2	5137712	A	G	0	2	0	1
gnl|UMD3.1|GK000010.2	5137938	C	T	0	2	0	1
gnl|UMD3.1|GK000010.2	5170612	G	A	0	2	0	1
gnl|UMD3.1|GK000010.2	5179870	T	C	0	2	0	1
gnl|UMD3.1|GK000010.2	5187883	T	G	1	2	0.333333	0.666667
gnl|UMD3.1|GK000010.2	5188475	T	C	0	2	0	1
gnl|UMD3.1|GK000010.2	5188567	A	G	0	2	0	1
gnl|UMD3.1|GK000010.2	5192572	T	C	0	2	0	1
gnl|UMD3.1|GK000010.2	5196758	A	G	0	2	0	1
gnl|UMD3.1|GK000010.2	5196759	A	G	0	2	0	1
gnl|UMD3.1|GK000010.2	5197570	A	G	0	2	0	1
gnl|UMD3.1|GK000010.2	5210779	T	C	0	2	0	1
gnl|UMD3.1|GK000010.2	5210782	T	C	0	2	0	1
gnl|UMD3.1|GK000010.2	5212285	C	G	23	5	0.821429	0.178571
gnl|UMD3.1|GK000010.2	5212559	A	C	40	9	0.816327	0.183673
gnl|UMD3.1|GK000010.2	5212731	A	T	31	26	0.54386	0.45614
gnl|UMD3.1|GK000010.2	5212981	A	G	0	78	0	1
gnl|UMD3.1|GK000010.2	5213005	C	T	43	28	0.605634	0.394366
gnl|UMD3.1|GK000010.2	5213514	G	A	35	29	0.546875	0.453125
gnl|UMD3.1|GK000010.2	5213752	C	T	27	34	0.442623	0.557377
gnl|UMD3.1|GK000010.2	5213825	C	T	23	30	0.433962	0.566038
gnl|UMD3.1|GK000010.2	5214547	T	A	31	23	0.574074	0.425926
gnl|UMD3.1|GK000010.2	5215227	C	T	15	5	0.75	0.25
gnl|UMD3.1|GK000010.2	5215229	T	C	0	20	0	1
gnl|UMD3.1|GK000010.2	5215380	G	A	10	15	0.4	0.6
gnl|UMD3.1|GK000010.2	5215460	G	T	6	3	0.666667	0.333333
gnl|UMD3.1|GK000010.2	5216122	C	A	10	3	0.769231	0.230769
gnl|UMD3.1|GK000010.2	5216140	G	A	7	12	0.368421	0.631579
gnl|UMD3.1|GK000010.2	5216154	G	T	27	4	0.870968	0.129032
gnl|UMD3.1|GK000010.2	5216245	G	A	13	27	0.325	0.675
gnl|UMD3.1|GK000010.2	5216310	G	T	0	3	0	1
gnl|UMD3.1|GK000010.2	5217375	A	C	0	2	0	1
gnl|UMD3.1|GK000010.2	5218759	T	A	7	2	0.777778	0.222222
gnl|UMD3.1|GK000010.2	5219424	A	G	0	5	0	1
gnl|UMD3.1|GK000010.2	5223275	C	T	0	2	0	1
gnl|UMD3.1|GK000010.2	5225606	C	G	0	3	0	1
gnl|UMD3.1|GK000010.2	5225608	T	A	0	3	0	1
gnl|UMD3.1|GK000010.2	5225648	T	G	0	3	0	1
gnl|UMD3.1|GK000010.2	5227396	G	T	2	2	0.5	0.5
gnl|UMD3.1|GK000010.2	5228455	T	A	5	2	0.714286	0.285714
gnl|UMD3.1|GK000010.2	5229501	T	G	1	1	0.5	0.5
gnl|UMD3.1|GK000010.2	5230014	C	A	1	1	0.5	0.5
gnl|UMD3.1|GK000010.2	5232881	T	G	0	2	0	1
gnl|UMD3.1|GK000010.2	5236428	G	A	0	2	0	1
gnl|UMD3.1|GK000010.2	5238273	A	C	0	1	0	1
gnl|UMD3.1|GK000010.2	5242671	G	C	0	2	0	1
gnl|UMD3.1|GK000010.2	5251240	T	C	0	2	0	1
gnl|UMD3.1|GK000010.2	5251249	T	C	0	2	0	1
gnl|UMD3.1|GK000010.2	5257015	G	C	0	2	0	1
gnl|UMD3.1|GK000010.2	5257987	T	C	0	2	0	1
gnl|UMD3.1|GK000010.2	5258375	T	C	0	1	0	1
gnl|UMD3.1|GK000010.2	5258424	T	C	0	2	0	1
gnl|UMD3.1|GK000010.2	5260088	C	A	1	2	0.333333	0.666667
gnl|UMD3.1|GK000010.2	5264150	T	C	0	2	0	1
gnl|UMD3.1|GK000010.2	5266134	T	C	2	2	0.5	0.5
gnl|UMD3.1|GK000010.2	5266153	T	C	2	2	0.5	0.5
gnl|UMD3.1|GK000010.2	5266157	T	C	2	2	0.5	0.5
gnl|UMD3.1|GK000010.2	5266161	T	C	0	4	0	1
gnl|UMD3.1|GK000010.2	5266162	T	C	0	4	0	1
gnl|UMD3.1|GK000010.2	5266167	T	C	2	2	0.5	0.5
gnl|UMD3.1|GK000010.2	5266660	G	T	0	1	0	1
gnl|UMD3.1|GK000010.2	5266662	G	T	0	1	0	1
gnl|UMD3.1|GK000010.2	5270464	G	A	0	2	0	1
gnl|UMD3.1|GK000010.2	5275795	G	T	1	2	0.333333	0.666667
gnl|UMD3.1|GK000010.2	5276583	T	A	1	2	0.333333	0.666667
gnl|UMD3.1|GK000010.2	5282616	T	C	3	2	0.6	0.4
gnl|UMD3.1|GK000010.2	5282939	G	T	1	1	0.5	0.5
gnl|UMD3.1|GK000010.2	5283033	G	A	1	2	0.333333	0.666667
gnl|UMD3.1|GK000010.2	5283286	T	A	0	2	0	1
gnl|UMD3.1|GK000010.2	5285668	C	A	0	2	0	1
gnl|UMD3.1|GK000010.2	5285903	G	A	2	2	0.5	0.5
gnl|UMD3.1|GK000010.2	5285936	C	A	3	2	0.6	0.4
gnl|UMD3.1|GK000010.2	5285962	A	T	3	2	0.6	0.4
gnl|UMD3.1|GK000010.2	5287011	T	C	0	4	0	1
gnl|UMD3.1|GK000010.2	5287019	T	C	0	4	0	1
gnl|UMD3.1|GK000010.2	5287029	T	C	0	4	0	1
gnl|UMD3.1|GK000010.2	5287037	T	C	0	3	0	1
gnl|UMD3.1|GK000010.2	5288016	T	C	0	2	0	1
gnl|UMD3.1|GK000010.2	5288032	T	C	0	2	0	1
gnl|UMD3.1|GK000010.2	5288034	T	C	0	2	0	1
gnl|UMD3.1|GK000010.2	5288060	T	C	0	2	0	1
gnl|UMD3.1|GK000010.2	5292891	T	C	0	2	0	1
gnl|UMD3.1|GK000010.2	5292910	T	C	0	2	0	1
gnl|UMD3.1|GK000010.2	5293349	A	C	1	3	0.25	0.75
gnl|UMD3.1|GK000010.2	5297295	T	A	0	1	0	1
gnl|UMD3.1|GK000010.2	5307093	C	T	0	2	0	1
gnl|UMD3.1|GK000010.2	5307150	C	A	1	2	0.333333	0.666667
gnl|UMD3.1|GK000010.2	5308262	G	C	0	2	0	1
gnl|UMD3.1|GK000010.2	5429031	T	C	0	2	0	1
gnl|UMD3.1|GK000010.2	5429036	T	C	0	2	0	1
gnl|UMD3.1|GK000010.2	5544044	G	C	0	2	0	1
gnl|UMD3.1|GK000010.2	5551157	C	G	12	13	0.48	0.52
gnl|UMD3.1|GK000010.2	5551202	C	T	12	2	0.857143	0.142857
gnl|UMD3.1|GK000010.2	5551316	G	A	2	9	0.181818	0.818182
gnl|UMD3.1|GK000010.2	5551475	A	G	14	8	0.636364	0.363636
gnl|UMD3.1|GK000010.2	5551542	C	T	11	7	0.611111	0.388889
gnl|UMD3.1|GK000010.2	5551849	T	G	9	21	0.3	0.7
gnl|UMD3.1|GK000010.2	5552085	C	G	8	2	0.8	0.2
gnl|UMD3.1|GK000010.2	5552561	T	G	8	3	0.727273	0.272727
gnl|UMD3.1|GK000010.2	5552564	T	G	6	7	0.461538	0.538462
gnl|UMD3.1|GK000010.2	5552567	T	G	6	7	0.461538	0.538462
gnl|UMD3.1|GK000010.2	5552596	A	T	1	12	0.0769231	0.923077
gnl|UMD3.1|GK000010.2	5557665	A	G	0	2	0	1
gnl|UMD3.1|GK000010.2	5558651	A	G	0	2	0	1
gnl|UMD3.1|GK000010.2	5558713	C	T	0	2	0	1
gnl|UMD3.1|GK000010.2	5558719	G	A	0	1	0	1
gnl|UMD3.1|GK000010.2	5558742	T	C	0	2	0	1
gnl|UMD3.1|GK000010.2	5559037	G	T	0	2	0	1
gnl|UMD3.1|GK000010.2	5559459	T	C	0	4	0	1
gnl|UMD3.1|GK000010.2	5559534	T	C	0	4	0	1
gnl|UMD3.1|GK000010.2	5559547	G	A	0	4	0	1
gnl|UMD3.1|GK000010.2	5560279	C	A	0	1	0	1
gnl|UMD3.1|GK000010.2	5561275	C	G	0	2	0	1
gnl|UMD3.1|GK000010.2	5561457	C	A	0	3	0	1
gnl|UMD3.1|GK000010.2	5561588	G	A	2	2	0.5	0.5
gnl|UMD3.1|GK000010.2	5562264	T	A	0	2	0	1
gnl|UMD3.1|GK000010.2	5562304	G	A	0	4	0	1
gnl|UMD3.1|GK000010.2	5562409	G	T	0	2	0	1
gnl|UMD3.1|GK000010.2	5562602	T	A	2	2	0.5	0.5
gnl|UMD3.1|GK000010.2	5562616	T	C	2	2	0.5	0.5
gnl|UMD3.1|GK000010.2	5562663	C	T	0	2	0	1
gnl|UMD3.1|GK000010.2	5563417	T	C	0	2	0	1
gnl|UMD3.1|GK000010.2	5563429	C	G	1	2	0.333333	0.666667
gnl|UMD3.1|GK000010.2	5563448	C	T	2	2	0.5	0.5
gnl|UMD3.1|GK000010.2	5563462	G	T	2	2	0.5	0.5
gnl|UMD3.1|GK000010.2	5563464	G	A	2	2	0.5	0.5
gnl|UMD3.1|GK000010.2	5565257	C	A	0	3	0	1
gnl|UMD3.1|GK000010.2	5565442	G	C	0	2	0	1
gnl|UMD3.1|GK000010.2	5566368	C	G	3	2	0.6	0.4
gnl|UMD3.1|GK000010.2	5566394	T	C	3	3	0.5	0.5
gnl|UMD3.1|GK000010.2	5566405	T	C	4	3	0.571429	0.428571
gnl|UMD3.1|GK000010.2	5566469	C	T	3	2	0.6	0.4
gnl|UMD3.1|GK000010.2	5566679	C	A	0	2	0	1
gnl|UMD3.1|GK000010.2	5567171	T	G	0	2	0	1
gnl|UMD3.1|GK000010.2	5567172	G	A	0	2	0	1
gnl|UMD3.1|GK000010.2	5567184	T	C	0	2	0	1
gnl|UMD3.1|GK000010.2	5567200	A	G	0	2	0	1
gnl|UMD3.1|GK000010.2	5567689	T	G	7	4	0.636364	0.363636
gnl|UMD3.1|GK000010.2	5567941	G	A	0	2	0	1
gnl|UMD3.1|GK000010.2	5569245	A	G	0	2	0	1
gnl|UMD3.1|GK000010.2	5569263	G	A	0	1	0	1
gnl|UMD3.1|GK000010.2	5569611	T	C	0	4	0	1
gnl|UMD3.1|GK000010.2	5570897	A	G	0	2	0	1
gnl|UMD3.1|GK000010.2	5570921	C	G	0	2	0	1
gnl|UMD3.1|GK000010.2	5577771	G	A	2	2	0.5	0.5
gnl|UMD3.1|GK000010.2	5581539	T	A	2	2	0.5	0.5
gnl|UMD3.1|GK000010.2	5587502	A	G	2	2	0.5	0.5
gnl|UMD3.1|GK000010.2	5587509	T	G	3	2	0.6	0.4
gnl|UMD3.1|GK000010.2	5594792	T	G	0	2	0	1
gnl|UMD3.1|GK000010.2	5598729	C	A	0	2	0	1
gnl|UMD3.1|GK000010.2	5598788	C	T	0	2	0	1
gnl|UMD3.1|GK000010.2	5602566	G	T	0	2	0	1
gnl|UMD3.1|GK000010.2	5608511	T	C	0	1	0	1
gnl|UMD3.1|GK000010.2	5610598	T	C	0	2	0	1
gnl|UMD3.1|GK000010.2	5720685	A	G	0	2	0	1
gnl|UMD3.1|GK000010.2	5720701	A	G	0	2	0	1
gnl|UMD3.1|GK000010.2	5720702	A	G	0	2	0	1
gnl|UMD3.1|GK000010.2	5720703	A	G	0	2	0	1
gnl|UMD3.1|GK000010.2	6174358	T	C	0	2	0	1
gnl|UMD3.1|GK000010.2	6174368	C	T	0	2	0	1
gnl|UMD3.1|GK000010.2	6174378	C	T	0	2	0	1
gnl|UMD3.1|GK000010.2	6174390	A	G	0	2	0	1
gnl|UMD3.1|GK000010.2	6174391	G	C	0	2	0	1
gnl|UMD3.1|GK000010.2	6181796	T	G	0	2	0	1
gnl|UMD3.1|GK000010.2	6181803	A	G	0	2	0	1
gnl|UMD3.1|GK000010.2	6181822	C	A	0	5	0	1
gnl|UMD3.1|GK000010.2	6181831	C	A	0	7	0	1
gnl|UMD3.1|GK000010.2	6181861	G	A	0	7	0	1
gnl|UMD3.1|GK000010.2	6181877	C	A	0	7	0	1
gnl|UMD3.1|GK000010.2	6181893	T	C	0	5	0	1
gnl|UMD3.1|GK000010.2	6219954	G	A	0	2	0	1
gnl|UMD3.1|GK000010.2	6220025	A	G	0	2	0	1
gnl|UMD3.1|GK000010.2	6429842	G	C	3	3	0.5	0.5
gnl|UMD3.1|GK000010.2	6429881	C	A	4	2	0.666667	0.333333
gnl|UMD3.1|GK000010.2	6429968	C	T	2	2	0.5	0.5
gnl|UMD3.1|GK000010.2	6430042	G	C	2	2	0.5	0.5
gnl|UMD3.1|GK000010.2	6430105	G	A	0	2	0	1
gnl|UMD3.1|GK000010.2	6431079	C	T	0	2	0	1
gnl|UMD3.1|GK000010.2	6431353	G	A	0	2	0	1
gnl|UMD3.1|GK000010.2	6431598	T	C	1	1	0.5	0.5
gnl|UMD3.1|GK000010.2	6433328	T	C	0	2	0	1
gnl|UMD3.1|GK000010.2	6444750	T	C	8	2	0.8	0.2
gnl|UMD3.1|GK000010.2	6444754	T	C	8	2	0.8	0.2
gnl|UMD3.1|GK000010.2	6445218	C	G	0	2	0	1
gnl|UMD3.1|GK000010.2	6446314	G	A	0	3	0	1
gnl|UMD3.1|GK000010.2	6450999	T	C	0	2	0	1
gnl|UMD3.1|GK000010.2	6456855	A	G	0	4	0	1
gnl|UMD3.1|GK000010.2	6465310	T	C	0	2	0	1
gnl|UMD3.1|GK000010.2	6481164	T	A	1	2	0.333333	0.666667
gnl|UMD3.1|GK000010.2	6496970	T	C	0	2	0	1
gnl|UMD3.1|GK000010.2	6497350	T	C	4	3	0.571429	0.428571
gnl|UMD3.1|GK000010.2	6497384	A	G	0	6	0	1
gnl|UMD3.1|GK000010.2	6497969	A	G	4	2	0.666667	0.333333
gnl|UMD3.1|GK000010.2	6543434	C	T	0	2	0	1
gnl|UMD3.1|GK000010.2	6546092	T	C	2	2	0.5	0.5
gnl|UMD3.1|GK000010.2	6547490	C	G	0	2	0	1
gnl|UMD3.1|GK000010.2	6559911	T	C	0	2	0	1
gnl|UMD3.1|GK000010.2	6559917	T	C	0	2	0	1
gnl|UMD3.1|GK000010.2	6570955	A	G	0	2	0	1
gnl|UMD3.1|GK000010.2	6575163	G	A	6	2	0.75	0.25
gnl|UMD3.1|GK000010.2	6576823	A	T	2	2	0.5	0.5
gnl|UMD3.1|GK000010.2	6582266	A	C	0	2	0	1
gnl|UMD3.1|GK000010.2	6584081	C	A	0	2	0	1
gnl|UMD3.1|GK000010.2	6586124	C	A	0	2	0	1
gnl|UMD3.1|GK000010.2	6587581	G	A	0	2	0	1
gnl|UMD3.1|GK000010.2	6587595	C	T	0	2	0	1
gnl|UMD3.1|GK000010.2	6587599	G	A	0	2	0	1
gnl|UMD3.1|GK000010.2	6587628	T	C	0	4	0	1
gnl|UMD3.1|GK000010.2	6587629	G	A	0	4	0	1
gnl|UMD3.1|GK000010.2	6587635	T	C	1	2	0.333333	0.666667
gnl|UMD3.1|GK000010.2	6588118	T	C	0	2	0	1
gnl|UMD3.1|GK000010.2	6589544	T	C	0	2	0	1
gnl|UMD3.1|GK000010.2	6590810	T	C	0	2	0	1
gnl|UMD3.1|GK000010.2	6592444	T	C	0	2	0	1
gnl|UMD3.1|GK000010.2	6599744	T	G	0	2	0	1
gnl|UMD3.1|GK000010.2	6661178	A	C	0	2	0	1
gnl|UMD3.1|GK000010.2	6696534	A	G	0	2	0	1
gnl|UMD3.1|GK000010.2	6697674	T	G	0	2	0	1
gnl|UMD3.1|GK000010.2	6702787	C	A	0	1	0	1
gnl|UMD3.1|GK000010.2	6702854	A	T	0	2	0	1
gnl|UMD3.1|GK000010.2	6703636	T	G	0	3	0	1
gnl|UMD3.1|GK000010.2	6705290	T	G	0	2	0	1
gnl|UMD3.1|GK000010.2	6706983	G	T	0	2	0	1
gnl|UMD3.1|GK000010.2	6710041	C	T	0	2	0	1
gnl|UMD3.1|GK000010.2	6710969	C	G	0	3	0	1
gnl|UMD3.1|GK000010.2	6710974	G	C	0	5	0	1
gnl|UMD3.1|GK000010.2	6711964	G	A	22	13	0.628571	0.371429
gnl|UMD3.1|GK000010.2	6714772	T	G	1	2	0.333333	0.666667
gnl|UMD3.1|GK000010.2	6717327	C	A	1	2	0.333333	0.666667
gnl|UMD3.1|GK000010.2	6724516	C	T	3	17	0.15	0.85
gnl|UMD3.1|GK000010.2	6724679	T	C	10	2	0.833333	0.166667
gnl|UMD3.1|GK000010.2	6725875	G	A	0	3	0	1
gnl|UMD3.1|GK000010.2	6730121	A	G	1	2	0.333333	0.666667
gnl|UMD3.1|GK000010.2	6735784	C	G	0	2	0	1
gnl|UMD3.1|GK000010.2	6736532	A	T	1	2	0.333333	0.666667
gnl|UMD3.1|GK000010.2	6740834	C	G	0	2	0	1
gnl|UMD3.1|GK000010.2	6743705	T	C	6	2	0.75	0.25
gnl|UMD3.1|GK000010.2	6745812	G	A	3	2	0.6	0.4
gnl|UMD3.1|GK000010.2	6746243	C	A	3	2	0.6	0.4
gnl|UMD3.1|GK000010.2	6753061	C	A	2	2	0.5	0.5
gnl|UMD3.1|GK000010.2	6753084	T	C	0	2	0	1
gnl|UMD3.1|GK000010.2	6753364	C	G	0	1	0	1
gnl|UMD3.1|GK000010.2	6754035	T	C	2	2	0.5	0.5
gnl|UMD3.1|GK000010.2	6754617	C	T	1	4	0.2	0.8
gnl|UMD3.1|GK000010.2	6754648	C	A	4	2	0.666667	0.333333
gnl|UMD3.1|GK000010.2	6754881	C	T	0	2	0	1
gnl|UMD3.1|GK000010.2	6755680	G	A	3	2	0.6	0.4
gnl|UMD3.1|GK000010.2	6760452	A	C	1	1	0.5	0.5
gnl|UMD3.1|GK000010.2	6763544	T	C	2	2	0.5	0.5
gnl|UMD3.1|GK000010.2	6764870	G	A	1	2	0.333333	0.666667
gnl|UMD3.1|GK000010.2	6782073	C	T	0	2	0	1
gnl|UMD3.1|GK000010.2	6785729	T	C	7	2	0.777778	0.222222
gnl|UMD3.1|GK000010.2	6785768	T	C	6	2	0.75	0.25
gnl|UMD3.1|GK000010.2	6786664	T	C	2	4	0.333333	0.666667
gnl|UMD3.1|GK000010.2	6786704	T	C	4	2	0.666667	0.333333
gnl|UMD3.1|GK000010.2	6786732	T	C	0	2	0	1
gnl|UMD3.1|GK000010.2	6786742	T	C	0	2	0	1
gnl|UMD3.1|GK000010.2	6786753	T	C	1	2	0.333333	0.666667
gnl|UMD3.1|GK000010.2	6786756	T	C	0	3	0	1
gnl|UMD3.1|GK000010.2	6786759	A	C	1	1	0.5	0.5
gnl|UMD3.1|GK000010.2	6786952	G	A	0	2	0	1
gnl|UMD3.1|GK000010.2	6787040	G	A	0	2	0	1
gnl|UMD3.1|GK000010.2	6787046	T	C	0	2	0	1
gnl|UMD3.1|GK000010.2	6787403	T	C	0	2	0	1
gnl|UMD3.1|GK000010.2	6788026	T	C	0	2	0	1
gnl|UMD3.1|GK000010.2	6788094	T	C	0	2	0	1
gnl|UMD3.1|GK000010.2	6789794	G	C	0	2	0	1
gnl|UMD3.1|GK000010.2	6796208	A	G	0	2	0	1
gnl|UMD3.1|GK000010.2	6803876	A	G	3	2	0.6	0.4
gnl|UMD3.1|GK000010.2	6803982	A	G	0	2	0	1
gnl|UMD3.1|GK000010.2	6817923	T	G	0	4	0	1
gnl|UMD3.1|GK000010.2	6820181	G	A	0	2	0	1
gnl|UMD3.1|GK000010.2	6825420	T	C	2	2	0.5	0.5
gnl|UMD3.1|GK000010.2	6825424	T	C	2	2	0.5	0.5
gnl|UMD3.1|GK000010.2	6825455	T	C	1	2	0.333333	0.666667
gnl|UMD3.1|GK000010.2	6826685	C	T	0	2	0	1
gnl|UMD3.1|GK000010.2	6829833	T	C	0	2	0	1
gnl|UMD3.1|GK000010.2	6832203	T	G	0	2	0	1
gnl|UMD3.1|GK000010.2	6832236	A	T	0	2	0	1
gnl|UMD3.1|GK000010.2	6832503	A	G	4	2	0.666667	0.333333
gnl|UMD3.1|GK000010.2	6832700	A	G	0	4	0	1
gnl|UMD3.1|GK000010.2	6833517	T	C	2	2	0.5	0.5
gnl|UMD3.1|GK000010.2	6833736	C	G	0	2	0	1
gnl|UMD3.1|GK000010.2	6842310	A	G	0	3	0	1
gnl|UMD3.1|GK000010.2	6852634	T	A	2	2	0.5	0.5
gnl|UMD3.1|GK000010.2	6853252	A	G	0	13	0	1
gnl|UMD3.1|GK000010.2	6853383	N	T	0	9	0	1
gnl|UMD3.1|GK000010.2	6862535	T	C	0	24	0	1
gnl|UMD3.1|GK000010.2	6872673	T	C	1	2	0.333333	0.666667
gnl|UMD3.1|GK000010.2	6876177	C	T	0	2	0	1
gnl|UMD3.1|GK000010.2	6892107	C	T	4	2	0.666667	0.333333
gnl|UMD3.1|GK000010.2	6892888	A	T	0	2	0	1
gnl|UMD3.1|GK000010.2	6896166	A	C	1	1	0.5	0.5
gnl|UMD3.1|GK000010.2	6898514	G	T	2	2	0.5	0.5
gnl|UMD3.1|GK000010.2	6898529	G	T	3	2	0.6	0.4
gnl|UMD3.1|GK000010.2	6901100	G	A	2	2	0.5	0.5
gnl|UMD3.1|GK000010.2	6916253	G	T	0	1	0	1
gnl|UMD3.1|GK000010.2	6923213	C	T	0	4	0	1
gnl|UMD3.1|GK000010.2	6923963	T	C	0	2	0	1
gnl|UMD3.1|GK000010.2	6924341	G	T	0	3	0	1
gnl|UMD3.1|GK000010.2	6924357	G	C	0	3	0	1
gnl|UMD3.1|GK000010.2	6924364	A	G	0	3	0	1
gnl|UMD3.1|GK000010.2	6924381	T	C	0	4	0	1
gnl|UMD3.1|GK000010.2	6924436	A	G	0	2	0	1
gnl|UMD3.1|GK000010.2	6925956	T	C	0	2	0	1
gnl|UMD3.1|GK000010.2	6926031	A	G	0	2	0	1
gnl|UMD3.1|GK000010.2	6927631	A	G	0	2	0	1
gnl|UMD3.1|GK000010.2	6927634	A	G	0	2	0	1
gnl|UMD3.1|GK000010.2	6927774	A	G	0	2	0	1
gnl|UMD3.1|GK000010.2	6927808	A	G	0	2	0	1
gnl|UMD3.1|GK000010.2	6931132	C	A	0	3	0	1
gnl|UMD3.1|GK000010.2	6931625	C	T	0	4	0	1
gnl|UMD3.1|GK000010.2	6932025	T	G	10	4	0.714286	0.285714
gnl|UMD3.1|GK000010.2	6932161	C	T	0	6	0	1
gnl|UMD3.1|GK000010.2	6932249	G	A	0	4	0	1
gnl|UMD3.1|GK000010.2	6932274	C	T	0	2	0	1
gnl|UMD3.1|GK000010.2	6933177	T	C	0	4	0	1
gnl|UMD3.1|GK000010.2	6934454	A	G	0	5	0	1
gnl|UMD3.1|GK000010.2	6942620	T	G	0	2	0	1
gnl|UMD3.1|GK000010.2	6964131	T	C	0	2	0	1
gnl|UMD3.1|GK000010.2	7007366	A	G	0	3	0	1
gnl|UMD3.1|GK000010.2	7008042	T	C	0	2	0	1
gnl|UMD3.1|GK000010.2	7009871	A	C	1	2	0.333333	0.666667
gnl|UMD3.1|GK000010.2	7009966	A	T	0	2	0	1
gnl|UMD3.1|GK000010.2	7011814	C	T	0	2	0	1
gnl|UMD3.1|GK000010.2	7012963	G	C	0	2	0	1
gnl|UMD3.1|GK000010.2	7013942	T	G	9	2	0.818182	0.181818
gnl|UMD3.1|GK000010.2	7014592	A	G	0	3	0	1
gnl|UMD3.1|GK000010.2	7014629	C	T	0	2	0	1
gnl|UMD3.1|GK000010.2	7015476	C	T	0	2	0	1
gnl|UMD3.1|GK000010.2	7016092	C	T	0	2	0	1
gnl|UMD3.1|GK000010.2	7021106	T	G	5	4	0.555556	0.444444
gnl|UMD3.1|GK000010.2	7021119	A	G	7	5	0.583333	0.416667
gnl|UMD3.1|GK000010.2	7021856	T	C	0	2	0	1
gnl|UMD3.1|GK000010.2	7033432	G	T	0	2	0	1
gnl|UMD3.1|GK000010.2	7033460	A	T	0	2	0	1
gnl|UMD3.1|GK000010.2	7034727	T	C	0	2	0	1
gnl|UMD3.1|GK000010.2	7034788	C	T	0	2	0	1
gnl|UMD3.1|GK000010.2	7035195	A	G	0	4	0	1
gnl|UMD3.1|GK000010.2	7038103	G	T	0	2	0	1
gnl|UMD3.1|GK000010.2	7039304	A	G	0	2	0	1
gnl|UMD3.1|GK000010.2	7040059	G	A	0	2	0	1
gnl|UMD3.1|GK000010.2	7041883	C	G	0	2	0	1
gnl|UMD3.1|GK000010.2	7042832	G	A	0	2	0	1
gnl|UMD3.1|GK000010.2	7042920	G	A	0	3	0	1
gnl|UMD3.1|GK000010.2	7042926	T	C	1	2	0.333333	0.666667
gnl|UMD3.1|GK000010.2	7043022	T	G	0	2	0	1
gnl|UMD3.1|GK000010.2	7043250	G	A	0	3	0	1
gnl|UMD3.1|GK000010.2	7044095	A	C	0	1	0	1
gnl|UMD3.1|GK000010.2	7044412	A	C	0	4	0	1
gnl|UMD3.1|GK000010.2	7047233	T	A	0	2	0	1
gnl|UMD3.1|GK000010.2	7309325	G	A	0	3	0	1
gnl|UMD3.1|GK000010.2	7314128	C	T	0	2	0	1
gnl|UMD3.1|GK000010.2	7314131	G	A	0	2	0	1
gnl|UMD3.1|GK000010.2	7317999	T	G	0	2	0	1
gnl|UMD3.1|GK000010.2	7319432	G	C	0	2	0	1
gnl|UMD3.1|GK000010.2	7319490	C	T	0	2	0	1
gnl|UMD3.1|GK000010.2	7319530	T	G	0	2	0	1
gnl|UMD3.1|GK000010.2	7325960	G	A	0	2	0	1
gnl|UMD3.1|GK000010.2	7325978	A	G	0	2	0	1
gnl|UMD3.1|GK000010.2	7331856	G	T	0	2	0	1
gnl|UMD3.1|GK000010.2	7331860	A	G	0	2	0	1
gnl|UMD3.1|GK000010.2	7331884	G	A	0	2	0	1
gnl|UMD3.1|GK000010.2	7331901	A	G	0	2	0	1
gnl|UMD3.1|GK000010.2	7339392	T	A	0	2	0	1
gnl|UMD3.1|GK000010.2	7353793	G	T	0	2	0	1
gnl|UMD3.1|GK000010.2	7353866	G	A	0	4	0	1
gnl|UMD3.1|GK000010.2	7353868	A	C	0	2	0	1
gnl|UMD3.1|GK000010.2	7353869	C	T	0	2	0	1
gnl|UMD3.1|GK000010.2	7353948	T	C	0	2	0	1
gnl|UMD3.1|GK000010.2	7354503	T	C	0	2	0	1
gnl|UMD3.1|GK000010.2	7357141	C	T	0	1	0	1
gnl|UMD3.1|GK000010.2	7385621	T	C	0	1	0	1
gnl|UMD3.1|GK000010.2	7385669	T	A	0	2	0	1
gnl|UMD3.1|GK000010.2	7394910	A	C	0	2	0	1
gnl|UMD3.1|GK000010.2	7405658	G	T	0	4	0	1
gnl|UMD3.1|GK000010.2	7411869	A	G	2	2	0.5	0.5
gnl|UMD3.1|GK000010.2	7411907	T	C	0	3	0	1
gnl|UMD3.1|GK000010.2	7416753	A	T	0	1	0	1
gnl|UMD3.1|GK000010.2	7416761	A	G	1	2	0.333333	0.666667
gnl|UMD3.1|GK000010.2	7417442	G	T	0	2	0	1
gnl|UMD3.1|GK000010.2	7417443	G	C	0	2	0	1
gnl|UMD3.1|GK000010.2	7435159	G	A	0	2	0	1
gnl|UMD3.1|GK000010.2	7442371	G	A	0	2	0	1
gnl|UMD3.1|GK000010.2	7442384	G	A	0	2	0	1
gnl|UMD3.1|GK000010.2	7442389	G	A	0	2	0	1
gnl|UMD3.1|GK000010.2	7442415	C	T	0	2	0	1
gnl|UMD3.1|GK000010.2	7442425	G	A	0	2	0	1
gnl|UMD3.1|GK000010.2	7442449	G	A	0	2	0	1
gnl|UMD3.1|GK000010.2	7454782	T	C	0	2	0	1
gnl|UMD3.1|GK000010.2	7457419	C	T	0	2	0	1
gnl|UMD3.1|GK000010.2	7457471	A	C	0	2	0	1
gnl|UMD3.1|GK000010.2	7463507	C	T	0	2	0	1
gnl|UMD3.1|GK000010.2	7464927	A	G	0	2	0	1
gnl|UMD3.1|GK000010.2	7469217	A	G	2	2	0.5	0.5
gnl|UMD3.1|GK000010.2	7469250	C	T	2	2	0.5	0.5
gnl|UMD3.1|GK000010.2	7469256	A	G	2	2	0.5	0.5
gnl|UMD3.1|GK000010.2	7469282	G	A	0	2	0	1
gnl|UMD3.1|GK000010.2	7469293	A	T	0	2	0	1
gnl|UMD3.1|GK000010.2	7469789	A	C	0	2	0	1
gnl|UMD3.1|GK000010.2	7469880	G	A	2	2	0.5	0.5
gnl|UMD3.1|GK000010.2	7470170	G	C	0	2	0	1
gnl|UMD3.1|GK000010.2	7476171	C	A	0	2	0	1
gnl|UMD3.1|GK000010.2	7477187	C	T	0	2	0	1
gnl|UMD3.1|GK000010.2	7477208	C	G	0	2	0	1
gnl|UMD3.1|GK000010.2	7477211	T	C	0	2	0	1
gnl|UMD3.1|GK000010.2	7481269	C	T	0	2	0	1
gnl|UMD3.1|GK000010.2	7506008	G	T	0	2	0	1
gnl|UMD3.1|GK000010.2	7506013	C	A	0	1	0	1
gnl|UMD3.1|GK000010.2	7506285	C	A	0	2	0	1
gnl|UMD3.1|GK000010.2	7506291	C	T	0	3	0	1
gnl|UMD3.1|GK000010.2	7506299	A	G	0	3	0	1
gnl|UMD3.1|GK000010.2	7506321	A	G	0	3	0	1
gnl|UMD3.1|GK000010.2	7506323	C	T	0	3	0	1
gnl|UMD3.1|GK000010.2	7506345	A	C	0	2	0	1
gnl|UMD3.1|GK000010.2	7507166	A	G	0	1	0	1
gnl|UMD3.1|GK000010.2	7509892	A	G	0	2	0	1
gnl|UMD3.1|GK000010.2	7509953	C	T	0	2	0	1
gnl|UMD3.1|GK000010.2	7509956	T	A	0	2	0	1
gnl|UMD3.1|GK000010.2	7510040	A	C	0	3	0	1
gnl|UMD3.1|GK000010.2	7510065	C	T	0	3	0	1
gnl|UMD3.1|GK000010.2	7510070	C	T	0	3	0	1
gnl|UMD3.1|GK000010.2	7510075	G	A	0	3	0	1
gnl|UMD3.1|GK000010.2	7510084	T	G	0	3	0	1
gnl|UMD3.1|GK000010.2	7510123	T	G	0	3	0	1
gnl|UMD3.1|GK000010.2	7510685	A	G	0	2	0	1
gnl|UMD3.1|GK000010.2	7521171	A	C	0	2	0	1
gnl|UMD3.1|GK000010.2	7521216	G	C	0	2	0	1
gnl|UMD3.1|GK000010.2	7521220	C	T	0	2	0	1
gnl|UMD3.1|GK000010.2	7521229	A	C	0	2	0	1
gnl|UMD3.1|GK000010.2	7521238	G	C	0	2	0	1
gnl|UMD3.1|GK000010.2	7521245	T	A	0	2	0	1
gnl|UMD3.1|GK000010.2	7521252	T	G	0	2	0	1
gnl|UMD3.1|GK000010.2	7521261	G	A	0	2	0	1
gnl|UMD3.1|GK000010.2	7554525	T	A	0	2	0	1
gnl|UMD3.1|GK000010.2	7561234	A	T	0	2	0	1
gnl|UMD3.1|GK000010.2	7564303	G	A	0	2	0	1
gnl|UMD3.1|GK000010.2	7565851	T	A	2	2	0.5	0.5
gnl|UMD3.1|GK000010.2	7574123	T	G	1	2	0.333333	0.666667
gnl|UMD3.1|GK000010.2	7580027	G	A	0	2	0	1
gnl|UMD3.1|GK000010.2	7589714	T	C	0	2	0	1
gnl|UMD3.1|GK000010.2	7589722	T	C	0	2	0	1
gnl|UMD3.1|GK000010.2	7596852	C	G	0	2	0	1
gnl|UMD3.1|GK000010.2	7596870	C	T	0	2	0	1
gnl|UMD3.1|GK000010.2	7596892	C	T	0	1	0	1
gnl|UMD3.1|GK000010.2	7597358	G	A	0	2	0	1
gnl|UMD3.1|GK000010.2	7602421	A	G	0	2	0	1
gnl|UMD3.1|GK000010.2	7604317	G	T	3	2	0.6	0.4
gnl|UMD3.1|GK000010.2	7604729	G	T	2	2	0.5	0.5
gnl|UMD3.1|GK000010.2	7605354	C	T	0	2	0	1
gnl|UMD3.1|GK000010.2	7605402	T	C	0	2	0	1
gnl|UMD3.1|GK000010.2	7605736	G	T	4	2	0.666667	0.333333
gnl|UMD3.1|GK000010.2	7607386	T	G	3	2	0.6	0.4
gnl|UMD3.1|GK000010.2	7608710	G	A	7	2	0.777778	0.222222
gnl|UMD3.1|GK000010.2	7615815	T	G	1	1	0.5	0.5
gnl|UMD3.1|GK000010.2	7616736	C	T	2	2	0.5	0.5
gnl|UMD3.1|GK000010.2	7616754	A	G	2	2	0.5	0.5
gnl|UMD3.1|GK000010.2	7616758	T	G	1	2	0.333333	0.666667
gnl|UMD3.1|GK000010.2	7616761	C	T	0	4	0	1
gnl|UMD3.1|GK000010.2	7617072	G	C	0	4	0	1
gnl|UMD3.1|GK000010.2	7617233	G	A	0	2	0	1
gnl|UMD3.1|GK000010.2	7619876	T	C	0	2	0	1
gnl|UMD3.1|GK000010.2	7620617	A	G	0	2	0	1
gnl|UMD3.1|GK000010.2	7621141	C	T	0	3	0	1
gnl|UMD3.1|GK000010.2	7621729	T	C	0	2	0	1
gnl|UMD3.1|GK000010.2	7621767	T	C	2	2	0.5	0.5
gnl|UMD3.1|GK000010.2	7622193	T	G	0	2	0	1
gnl|UMD3.1|GK000010.2	7624672	A	C	3	2	0.6	0.4
gnl|UMD3.1|GK000010.2	7624680	T	A	1	3	0.25	0.75
gnl|UMD3.1|GK000010.2	7637981	C	T	0	2	0	1
gnl|UMD3.1|GK000010.2	7640927	A	G	0	2	0	1
gnl|UMD3.1|GK000010.2	7640949	A	G	0	2	0	1
[truncated: 735,092+ more rows]
