# Supplementary material for: Single Nucleotide Polymorphism Discovery in Bovine Pituitary Gland Using RNA-Seq Technology
Source: PLoS One. 2016 Sep 8;11(9):e0161370. doi: 10.1371/journal.pone.0161370 (PMC5015895; doi:10.1371/journal.pone.0161370)
Supplement: S9 Table — (XLSX) [file pone.0161370.s009.xlsx]

## Sheet: SNP
sTable 9: RNA-seq SNP-db of bovine pituitary gland tissue of young bull-9 of Polish Red cattle aged 9 months.
reference	location	ref_seq	sample seq	# of reads as Ref	# of reads as SNP	% ref	% SNP
gnl|Btau_4.6.1|chrY	2527478	G	A	0	2	0	1
gnl|Btau_4.6.1|chrY	2527484	A	G	0	2	0	1
gnl|Btau_4.6.1|chrY	2527488	C	T	0	2	0	1
gnl|Btau_4.6.1|chrY	2527546	T	G	0	2	0	1
gnl|Btau_4.6.1|chrY	2528153	G	C	0	2	0	1
gnl|Btau_4.6.1|chrY	2529818	T	C	0	4	0	1
gnl|Btau_4.6.1|chrY	2534082	C	A	0	2	0	1
gnl|Btau_4.6.1|chrY	2534936	T	C	0	2	0	1
gnl|Btau_4.6.1|chrY	2535418	G	A	0	2	0	1
gnl|Btau_4.6.1|chrY	2535487	C	G	0	2	0	1
gnl|Btau_4.6.1|chrY	2536562	G	C	2	2	0.5	0.5
gnl|Btau_4.6.1|chrY	2537455	C	T	2	2	0.5	0.5
gnl|Btau_4.6.1|chrY	2568337	G	A	30	28	0.517241	0.482759
gnl|Btau_4.6.1|chrY	2568880	G	A	6	2	0.75	0.25
gnl|Btau_4.6.1|chrY	2569722	G	A	4	5	0.444444	0.555556
gnl|Btau_4.6.1|chrY	2569837	G	C	7	2	0.777778	0.222222
gnl|Btau_4.6.1|chrY	2904849	A	G	0	2	0	1
gnl|Btau_4.6.1|chrY	2913320	G	A	0	2	0	1
gnl|Btau_4.6.1|chrY	2915375	T	A	1	2	0.333333	0.666667
gnl|Btau_4.6.1|chrY	2925138	C	T	0	2	0	1
gnl|Btau_4.6.1|chrY	2934564	T	C	0	4	0	1
gnl|Btau_4.6.1|chrY	2934594	T	C	2	2	0.5	0.5
gnl|Btau_4.6.1|chrY	2934687	A	G	0	2	0	1
gnl|Btau_4.6.1|chrY	2935178	T	A	2	2	0.5	0.5
gnl|Btau_4.6.1|chrY	2939415	C	A	0	2	0	1
gnl|Btau_4.6.1|chrY	2939421	C	T	0	2	0	1
gnl|Btau_4.6.1|chrY	2943399	T	C	2	2	0.5	0.5
gnl|Btau_4.6.1|chrY	2967041	G	T	0	2	0	1
gnl|Btau_4.6.1|chrY	3279391	T	A	10	2	0.833333	0.166667
gnl|Btau_4.6.1|chrY	3280039	T	C	9	2	0.818182	0.181818
gnl|Btau_4.6.1|chrY	3556247	A	G	0	2	0	1
gnl|Btau_4.6.1|chrY	3564965	T	C	0	2	0	1
gnl|Btau_4.6.1|chrY	3564993	T	C	0	2	0	1
gnl|Btau_4.6.1|chrY	3565003	T	C	0	2	0	1
gnl|Btau_4.6.1|chrY	3569747	T	A	0	2	0	1
gnl|Btau_4.6.1|chrY	3570366	A	T	0	2	0	1
gnl|Btau_4.6.1|chrY	3615065	T	C	0	2	0	1
gnl|Btau_4.6.1|chrY	3615079	T	C	0	2	0	1
gnl|Btau_4.6.1|chrY	3615087	T	C	0	2	0	1
gnl|Btau_4.6.1|chrY	3615093	T	C	0	2	0	1
gnl|Btau_4.6.1|chrY	3631030	A	G	2	3	0.4	0.6
gnl|Btau_4.6.1|chrY	3631050	A	G	2	3	0.4	0.6
gnl|Btau_4.6.1|chrY	3631060	G	A	2	2	0.5	0.5
gnl|Btau_4.6.1|chrY	3631092	T	C	2	2	0.5	0.5
gnl|Btau_4.6.1|chrY	3631095	T	C	2	2	0.5	0.5
gnl|Btau_4.6.1|chrY	3631096	G	A	2	2	0.5	0.5
gnl|Btau_4.6.1|chrY	3663406	T	C	0	2	0	1
gnl|Btau_4.6.1|chrY	3663458	T	C	0	2	0	1
gnl|Btau_4.6.1|chrY	3721729	C	A	2	2	0.5	0.5
gnl|Btau_4.6.1|chrY	3728827	A	C	11	4	0.733333	0.266667
gnl|Btau_4.6.1|chrY	3730367	A	T	2	2	0.5	0.5
gnl|Btau_4.6.1|chrY	3733430	A	T	0	2	0	1
gnl|Btau_4.6.1|chrY	3734188	A	G	2	2	0.5	0.5
gnl|Btau_4.6.1|chrY	3735219	T	C	0	2	0	1
gnl|Btau_4.6.1|chrY	3736777	T	C	2	2	0.5	0.5
gnl|Btau_4.6.1|chrY	3736831	T	C	2	2	0.5	0.5
gnl|Btau_4.6.1|chrY	3737485	T	C	3	2	0.6	0.4
gnl|Btau_4.6.1|chrY	3737486	T	C	3	2	0.6	0.4
gnl|Btau_4.6.1|chrY	3737631	T	C	5	2	0.714286	0.285714
gnl|Btau_4.6.1|chrY	3738431	T	C	0	2	0	1
gnl|Btau_4.6.1|chrY	3738625	G	T	6	2	0.75	0.25
gnl|Btau_4.6.1|chrY	3738692	G	A	4	2	0.666667	0.333333
gnl|Btau_4.6.1|chrY	3738940	T	C	2	2	0.5	0.5
gnl|Btau_4.6.1|chrY	3742235	C	A	0	2	0	1
gnl|Btau_4.6.1|chrY	3751873	G	A	6	2	0.75	0.25
gnl|Btau_4.6.1|chrY	3752574	G	T	6	2	0.75	0.25
gnl|Btau_4.6.1|chrY	3752967	C	A	3	2	0.6	0.4
gnl|Btau_4.6.1|chrY	6529294	G	A	0	2	0	1
gnl|Btau_4.6.1|chrY	6538471	A	G	0	2	0	1
gnl|Btau_4.6.1|chrY	6555997	A	G	0	2	0	1
gnl|Btau_4.6.1|chrY	6596060	A	G	0	2	0	1
gnl|Btau_4.6.1|chrY	6624257	C	A	2	2	0.5	0.5
gnl|Btau_4.6.1|chrY	6629190	T	C	10	2	0.833333	0.166667
gnl|Btau_4.6.1|chrY	6631060	G	T	6	2	0.75	0.25
gnl|Btau_4.6.1|chrY	6634388	C	T	3	2	0.6	0.4
gnl|Btau_4.6.1|chrY	6634430	C	T	2	2	0.5	0.5
gnl|Btau_4.6.1|chrY	6635239	A	T	5	2	0.714286	0.285714
gnl|Btau_4.6.1|chrY	6635300	G	A	6	2	0.75	0.25
gnl|Btau_4.6.1|chrY	6636592	C	G	3	2	0.6	0.4
gnl|Btau_4.6.1|chrY	6640462	C	T	2	2	0.5	0.5
gnl|Btau_4.6.1|chrY	6641186	T	A	5	2	0.714286	0.285714
gnl|Btau_4.6.1|chrY	8951282	C	T	0	3	0	1
gnl|Btau_4.6.1|chrY	8951614	C	T	96	141	0.405063	0.594937
gnl|Btau_4.6.1|chrY	9453558	G	T	0	3	0	1
gnl|Btau_4.6.1|chrY	9453639	C	G	0	38	0	1
gnl|Btau_4.6.1|chrY	9453826	A	G	0	32	0	1
gnl|Btau_4.6.1|chrY	9453840	G	A	12	9	0.571429	0.428571
gnl|Btau_4.6.1|chrY	9453846	A	T	12	8	0.6	0.4
gnl|Btau_4.6.1|chrY	9453849	A	G	12	8	0.6	0.4
gnl|Btau_4.6.1|chrY	9453864	A	G	5	2	0.714286	0.285714
gnl|Btau_4.6.1|chrY	9453867	G	A	4	3	0.571429	0.428571
gnl|Btau_4.6.1|chrY	9453873	A	T	4	2	0.666667	0.333333
gnl|Btau_4.6.1|chrY	16947436	C	T	0	2	0	1
gnl|Btau_4.6.1|chrY	34424255	C	A	0	2	0	1
gnl|Btau_4.6.1|chrY	41058890	C	T	0	3	0	1
gnl|Btau_4.6.1|chrY	42377888	A	G	2	2	0.5	0.5
gnl|Btau_4.6.1|chrY	42377890	A	G	2	2	0.5	0.5
gnl|Btau_4.6.1|chrY	42377906	A	G	0	3	0	1
gnl|Btau_4.6.1|chrY	42377918	A	G	0	2	0	1
gnl|Btau_4.6.1|chrY	42377920	A	G	0	2	0	1
gnl|Btau_4.6.1|chrY	42377921	A	G	0	2	0	1
gnl|Btau_4.6.1|chrY	42377927	A	G	0	2	0	1
gnl|Btau_4.6.1|chrY	42377933	A	G	1	2	0.333333	0.666667
gnl|Btau_4.6.1|chrY	42377943	A	G	2	2	0.5	0.5
gnl|Btau_4.6.1|chrY	42377962	A	G	2	2	0.5	0.5
gnl|Btau_4.6.1|chrY	42377974	A	G	2	2	0.5	0.5
gnl|Btau_4.6.1|chrY	42377990	A	G	0	2	0	1
gnl|Btau_4.6.1|chrY	42378101	A	G	6	4	0.6	0.4
gnl|Btau_4.6.1|chrY	42378106	A	G	8	2	0.8	0.2
gnl|Btau_4.6.1|chrY	42378107	A	G	6	4	0.6	0.4
gnl|Btau_4.6.1|chrY	42378114	A	G	8	2	0.8	0.2
gnl|Btau_4.6.1|chrY	42378118	A	G	8	2	0.8	0.2
gnl|Btau_4.6.1|chrY	42378148	A	T	4	2	0.666667	0.333333
gnl|Btau_4.6.1|chrY	42378156	A	G	4	2	0.666667	0.333333
gnl|Btau_4.6.1|chrY	42378269	A	G	2	2	0.5	0.5
gnl|Btau_4.6.1|chrY	42378282	A	G	2	2	0.5	0.5
gnl|Btau_4.6.1|chrY	42378283	A	G	2	2	0.5	0.5
gnl|Btau_4.6.1|chrY	42378287	A	G	2	2	0.5	0.5
gnl|Btau_4.6.1|chrY	42378303	A	G	1	3	0.25	0.75
gnl|Btau_4.6.1|chrY	42378304	A	G	2	2	0.5	0.5
gnl|Btau_4.6.1|chrY	42378312	A	G	2	2	0.5	0.5
gnl|Btau_4.6.1|chrY	42378315	A	G	2	3	0.4	0.6
gnl|Btau_4.6.1|chrY	42378338	C	A	3	3	0.5	0.5
gnl|Btau_4.6.1|chrY	42379043	C	A	9	3	0.75	0.25
gnl|Btau_4.6.1|chrY	42379756	A	G	0	6	0	1
gnl|Btau_4.6.1|chrY	42379759	A	G	4	2	0.666667	0.333333
gnl|Btau_4.6.1|chrY	42379760	A	G	4	2	0.666667	0.333333
gnl|Btau_4.6.1|chrY	42379761	A	G	2	4	0.333333	0.666667
gnl|Btau_4.6.1|chrY	42379767	A	G	4	2	0.666667	0.333333
gnl|Btau_4.6.1|chrY	42379820	A	G	2	2	0.5	0.5
gnl|Btau_4.6.1|chrY	42379829	A	G	2	2	0.5	0.5
gnl|Btau_4.6.1|chrY	42379830	A	G	2	2	0.5	0.5
gnl|Btau_4.6.1|chrY	42379842	A	G	2	2	0.5	0.5
gnl|Btau_4.6.1|chrY	42379847	A	G	2	2	0.5	0.5
gnl|Btau_4.6.1|chrY	42381219	C	T	6	2	0.75	0.25
gnl|Btau_4.6.1|chrY	42382480	A	G	3	2	0.6	0.4
gnl|Btau_4.6.1|chrY	42382583	A	G	0	2	0	1
gnl|Btau_4.6.1|chrY	42382625	A	G	2	2	0.5	0.5
gnl|Btau_4.6.1|chrY	42382639	A	G	1	3	0.25	0.75
gnl|Btau_4.6.1|chrY	42382657	A	G	2	2	0.5	0.5
gnl|Btau_4.6.1|chrY	42382675	C	T	2	2	0.5	0.5
gnl|Btau_4.6.1|chrY	42383075	A	G	1	2	0.333333	0.666667
gnl|Btau_4.6.1|chrY	42383449	A	G	2	2	0.5	0.5
gnl|Btau_4.6.1|chrY	42384921	A	G	2	2	0.5	0.5
gnl|Btau_4.6.1|chrY	42384922	A	G	1	3	0.25	0.75
gnl|Btau_4.6.1|chrY	42384932	A	G	4	2	0.666667	0.333333
gnl|Btau_4.6.1|chrY	42384937	A	G	4	2	0.666667	0.333333
gnl|Btau_4.6.1|chrY	42384954	A	G	0	6	0	1
gnl|Btau_4.6.1|chrY	42384980	A	G	4	2	0.666667	0.333333
gnl|Btau_4.6.1|chrY	42387082	A	G	2	2	0.5	0.5
gnl|Btau_4.6.1|chrY	42389786	A	G	0	2	0	1
gnl|Btau_4.6.1|chrY	42395443	A	G	0	2	0	1
gnl|Btau_4.6.1|chrY	42395456	A	G	0	2	0	1
gnl|Btau_4.6.1|chrY	42395460	A	G	0	2	0	1
gnl|Btau_4.6.1|chrY	42404800	A	G	0	6	0	1
gnl|Btau_4.6.1|chrY	42413661	A	G	0	2	0	1
gnl|Btau_4.6.1|chrY	42413697	T	C	0	2	0	1
gnl|Btau_4.6.1|chrY	42415142	A	G	0	2	0	1
gnl|Btau_4.6.1|chrY	42415181	A	G	0	2	0	1
gnl|Btau_4.6.1|chrY	42415182	A	G	0	2	0	1
gnl|Btau_4.6.1|chrY	42415212	A	G	0	2	0	1
gnl|Btau_4.6.1|chrY	42415222	A	G	0	2	0	1
gnl|Btau_4.6.1|chrY	42416833	A	G	0	2	0	1
gnl|Btau_4.6.1|chrY	42421072	A	G	0	2	0	1
gnl|Btau_4.6.1|chrY	42421081	A	G	0	2	0	1
gnl|Btau_4.6.1|chrY	42421148	A	G	0	2	0	1
gnl|Btau_4.6.1|chrY	42425949	A	G	0	2	0	1
gnl|Btau_4.6.1|chrY	42425960	A	G	0	2	0	1
gnl|Btau_4.6.1|chrY	42425966	A	G	0	2	0	1
gnl|Btau_4.6.1|chrY	42425973	A	G	0	2	0	1
gnl|Btau_4.6.1|chrY	42428075	A	G	0	2	0	1
gnl|Btau_4.6.1|chrY	42428119	A	G	0	2	0	1
gnl|Btau_4.6.1|chrY	42443298	T	C	0	2	0	1
gnl|Btau_4.6.1|chrY	42638507	C	G	0	2	0	1
gnl|Btau_4.6.1|chrY	42638508	G	T	0	2	0	1
gnl|UMD3.1|GK000010.2	26130	C	T	0	2	0	1
gnl|UMD3.1|GK000010.2	26144	T	C	0	2	0	1
gnl|UMD3.1|GK000010.2	26145	G	C	0	2	0	1
gnl|UMD3.1|GK000010.2	294284	A	G	0	2	0	1
gnl|UMD3.1|GK000010.2	326899	C	T	0	6	0	1
gnl|UMD3.1|GK000010.2	326900	A	G	0	5	0	1
gnl|UMD3.1|GK000010.2	326974	T	C	0	4	0	1
gnl|UMD3.1|GK000010.2	326983	G	C	0	4	0	1
gnl|UMD3.1|GK000010.2	328721	C	G	0	2	0	1
gnl|UMD3.1|GK000010.2	341104	T	C	0	2	0	1
gnl|UMD3.1|GK000010.2	341112	T	C	0	2	0	1
gnl|UMD3.1|GK000010.2	341121	T	C	0	2	0	1
gnl|UMD3.1|GK000010.2	362566	A	G	2	2	0.5	0.5
gnl|UMD3.1|GK000010.2	379245	A	G	0	2	0	1
gnl|UMD3.1|GK000010.2	387457	C	T	0	3	0	1
gnl|UMD3.1|GK000010.2	399005	T	C	0	2	0	1
gnl|UMD3.1|GK000010.2	399110	C	G	0	2	0	1
gnl|UMD3.1|GK000010.2	399226	C	T	0	2	0	1
gnl|UMD3.1|GK000010.2	399262	G	A	0	2	0	1
gnl|UMD3.1|GK000010.2	399264	T	C	0	2	0	1
gnl|UMD3.1|GK000010.2	399632	C	A	0	2	0	1
gnl|UMD3.1|GK000010.2	399655	G	T	0	2	0	1
gnl|UMD3.1|GK000010.2	403551	C	T	0	4	0	1
gnl|UMD3.1|GK000010.2	404244	T	C	0	3	0	1
gnl|UMD3.1|GK000010.2	404307	G	A	0	4	0	1
gnl|UMD3.1|GK000010.2	404388	G	A	0	2	0	1
gnl|UMD3.1|GK000010.2	404390	G	A	0	2	0	1
gnl|UMD3.1|GK000010.2	404698	C	T	0	5	0	1
gnl|UMD3.1|GK000010.2	404719	G	C	0	6	0	1
gnl|UMD3.1|GK000010.2	404760	A	C	0	6	0	1
gnl|UMD3.1|GK000010.2	404798	T	C	0	2	0	1
gnl|UMD3.1|GK000010.2	404881	C	T	0	3	0	1
gnl|UMD3.1|GK000010.2	404914	A	C	0	4	0	1
gnl|UMD3.1|GK000010.2	404962	C	T	0	6	0	1
gnl|UMD3.1|GK000010.2	404985	T	G	0	6	0	1
gnl|UMD3.1|GK000010.2	405977	C	T	0	2	0	1
gnl|UMD3.1|GK000010.2	407556	C	G	0	2	0	1
gnl|UMD3.1|GK000010.2	407571	A	T	0	2	0	1
gnl|UMD3.1|GK000010.2	407573	C	T	0	2	0	1
gnl|UMD3.1|GK000010.2	407901	A	G	0	4	0	1
gnl|UMD3.1|GK000010.2	407907	G	T	0	4	0	1
gnl|UMD3.1|GK000010.2	408951	G	A	0	2	0	1
gnl|UMD3.1|GK000010.2	408982	T	C	0	2	0	1
gnl|UMD3.1|GK000010.2	409000	C	G	0	2	0	1
gnl|UMD3.1|GK000010.2	409409	C	T	0	2	0	1
gnl|UMD3.1|GK000010.2	409433	A	G	0	2	0	1
gnl|UMD3.1|GK000010.2	409454	A	G	0	2	0	1
gnl|UMD3.1|GK000010.2	415032	G	A	0	2	0	1
gnl|UMD3.1|GK000010.2	418900	G	A	0	2	0	1
gnl|UMD3.1|GK000010.2	418941	C	T	0	2	0	1
gnl|UMD3.1|GK000010.2	419765	G	A	0	2	0	1
gnl|UMD3.1|GK000010.2	423374	A	G	0	6	0	1
gnl|UMD3.1|GK000010.2	423388	C	T	0	6	0	1
gnl|UMD3.1|GK000010.2	423416	T	C	0	6	0	1
gnl|UMD3.1|GK000010.2	428320	T	C	0	2	0	1
gnl|UMD3.1|GK000010.2	428328	A	G	0	2	0	1
gnl|UMD3.1|GK000010.2	429493	G	A	0	2	0	1
gnl|UMD3.1|GK000010.2	429540	G	A	0	2	0	1
gnl|UMD3.1|GK000010.2	436642	A	T	0	2	0	1
gnl|UMD3.1|GK000010.2	436905	G	A	0	2	0	1
gnl|UMD3.1|GK000010.2	436948	G	A	0	2	0	1
gnl|UMD3.1|GK000010.2	437105	A	C	0	2	0	1
gnl|UMD3.1|GK000010.2	437118	C	T	0	2	0	1
gnl|UMD3.1|GK000010.2	438558	A	G	4	2	0.666667	0.333333
gnl|UMD3.1|GK000010.2	442397	C	T	0	2	0	1
gnl|UMD3.1|GK000010.2	443165	A	C	0	2	0	1
gnl|UMD3.1|GK000010.2	443190	A	G	0	2	0	1
gnl|UMD3.1|GK000010.2	443233	G	T	0	2	0	1
gnl|UMD3.1|GK000010.2	443670	C	T	0	4	0	1
gnl|UMD3.1|GK000010.2	445223	C	G	0	2	0	1
gnl|UMD3.1|GK000010.2	451994	T	C	0	2	0	1
gnl|UMD3.1|GK000010.2	454348	T	A	0	2	0	1
gnl|UMD3.1|GK000010.2	461322	A	G	0	2	0	1
gnl|UMD3.1|GK000010.2	461330	G	C	0	2	0	1
gnl|UMD3.1|GK000010.2	461336	G	A	0	2	0	1
gnl|UMD3.1|GK000010.2	462184	A	G	0	2	0	1
gnl|UMD3.1|GK000010.2	463975	T	C	0	2	0	1
gnl|UMD3.1|GK000010.2	464414	G	A	0	2	0	1
gnl|UMD3.1|GK000010.2	466466	A	G	0	2	0	1
gnl|UMD3.1|GK000010.2	468764	T	C	0	2	0	1
gnl|UMD3.1|GK000010.2	468806	C	T	0	2	0	1
gnl|UMD3.1|GK000010.2	469327	T	A	0	2	0	1
gnl|UMD3.1|GK000010.2	472800	G	C	0	2	0	1
gnl|UMD3.1|GK000010.2	472833	A	G	0	2	0	1
gnl|UMD3.1|GK000010.2	475845	A	G	2	2	0.5	0.5
gnl|UMD3.1|GK000010.2	475927	A	G	0	2	0	1
gnl|UMD3.1|GK000010.2	476740	G	C	0	2	0	1
gnl|UMD3.1|GK000010.2	481398	A	G	1	2	0.333333	0.666667
gnl|UMD3.1|GK000010.2	481544	A	G	0	4	0	1
gnl|UMD3.1|GK000010.2	485900	T	A	0	2	0	1
gnl|UMD3.1|GK000010.2	488282	C	A	0	2	0	1
gnl|UMD3.1|GK000010.2	488283	G	A	0	2	0	1
gnl|UMD3.1|GK000010.2	489093	G	A	0	2	0	1
gnl|UMD3.1|GK000010.2	489443	A	G	2	2	0.5	0.5
gnl|UMD3.1|GK000010.2	490171	C	T	0	2	0	1
gnl|UMD3.1|GK000010.2	493210	C	T	0	2	0	1
gnl|UMD3.1|GK000010.2	497687	A	G	0	2	0	1
gnl|UMD3.1|GK000010.2	499065	T	A	0	2	0	1
gnl|UMD3.1|GK000010.2	499816	C	T	0	2	0	1
gnl|UMD3.1|GK000010.2	499840	T	C	2	2	0.5	0.5
gnl|UMD3.1|GK000010.2	500813	T	G	0	2	0	1
gnl|UMD3.1|GK000010.2	503162	T	C	0	2	0	1
gnl|UMD3.1|GK000010.2	507835	A	G	0	2	0	1
gnl|UMD3.1|GK000010.2	507952	C	G	0	2	0	1
gnl|UMD3.1|GK000010.2	508602	T	C	0	2	0	1
gnl|UMD3.1|GK000010.2	512634	T	C	0	2	0	1
gnl|UMD3.1|GK000010.2	515583	A	C	0	2	0	1
gnl|UMD3.1|GK000010.2	516762	A	G	0	2	0	1
gnl|UMD3.1|GK000010.2	516764	A	G	0	2	0	1
gnl|UMD3.1|GK000010.2	516767	T	G	0	2	0	1
gnl|UMD3.1|GK000010.2	516781	A	G	0	2	0	1
gnl|UMD3.1|GK000010.2	516789	A	G	0	2	0	1
gnl|UMD3.1|GK000010.2	516790	A	G	0	2	0	1
gnl|UMD3.1|GK000010.2	517044	C	G	0	2	0	1
gnl|UMD3.1|GK000010.2	519397	T	G	0	3	0	1
gnl|UMD3.1|GK000010.2	519877	C	T	0	2	0	1
gnl|UMD3.1|GK000010.2	520116	G	A	0	2	0	1
gnl|UMD3.1|GK000010.2	520216	G	A	0	3	0	1
gnl|UMD3.1|GK000010.2	520689	T	G	0	4	0	1
gnl|UMD3.1|GK000010.2	520728	A	T	0	5	0	1
gnl|UMD3.1|GK000010.2	520809	A	G	0	2	0	1
gnl|UMD3.1|GK000010.2	520818	A	C	0	2	0	1
gnl|UMD3.1|GK000010.2	521327	G	C	0	2	0	1
gnl|UMD3.1|GK000010.2	521513	C	T	0	3	0	1
gnl|UMD3.1|GK000010.2	521538	T	C	0	3	0	1
gnl|UMD3.1|GK000010.2	521846	C	T	0	2	0	1
gnl|UMD3.1|GK000010.2	521874	T	A	0	2	0	1
gnl|UMD3.1|GK000010.2	521989	G	T	2	2	0.5	0.5
gnl|UMD3.1|GK000010.2	522334	T	C	0	3	0	1
gnl|UMD3.1|GK000010.2	522371	A	T	0	4	0	1
gnl|UMD3.1|GK000010.2	522490	A	G	0	3	0	1
gnl|UMD3.1|GK000010.2	522600	A	C	0	4	0	1
gnl|UMD3.1|GK000010.2	523348	G	A	0	4	0	1
gnl|UMD3.1|GK000010.2	523934	G	A	0	4	0	1
gnl|UMD3.1|GK000010.2	524060	G	C	0	3	0	1
gnl|UMD3.1|GK000010.2	524068	C	A	0	3	0	1
gnl|UMD3.1|GK000010.2	525113	G	T	0	2	0	1
gnl|UMD3.1|GK000010.2	525539	A	G	0	2	0	1
gnl|UMD3.1|GK000010.2	525790	G	T	0	3	0	1
gnl|UMD3.1|GK000010.2	526978	A	G	0	2	0	1
gnl|UMD3.1|GK000010.2	527157	T	A	0	2	0	1
gnl|UMD3.1|GK000010.2	527558	T	C	0	2	0	1
gnl|UMD3.1|GK000010.2	527820	C	T	0	2	0	1
gnl|UMD3.1|GK000010.2	528243	T	G	0	2	0	1
gnl|UMD3.1|GK000010.2	530293	C	A	2	2	0.5	0.5
gnl|UMD3.1|GK000010.2	531056	A	G	0	2	0	1
gnl|UMD3.1|GK000010.2	531802	T	G	0	2	0	1
gnl|UMD3.1|GK000010.2	532398	C	T	0	2	0	1
gnl|UMD3.1|GK000010.2	536014	A	G	2	2	0.5	0.5
gnl|UMD3.1|GK000010.2	536079	A	G	0	2	0	1
gnl|UMD3.1|GK000010.2	536345	A	G	1	2	0.333333	0.666667
gnl|UMD3.1|GK000010.2	537436	T	A	0	2	0	1
gnl|UMD3.1|GK000010.2	542419	C	T	0	2	0	1
gnl|UMD3.1|GK000010.2	542558	G	T	0	2	0	1
gnl|UMD3.1|GK000010.2	543038	G	T	0	2	0	1
gnl|UMD3.1|GK000010.2	547135	G	A	2	2	0.5	0.5
gnl|UMD3.1|GK000010.2	553001	T	G	0	4	0	1
gnl|UMD3.1|GK000010.2	553016	A	G	2	2	0.5	0.5
gnl|UMD3.1|GK000010.2	553017	A	G	0	4	0	1
gnl|UMD3.1|GK000010.2	553030	A	G	2	2	0.5	0.5
gnl|UMD3.1|GK000010.2	553031	A	G	2	2	0.5	0.5
gnl|UMD3.1|GK000010.2	553041	A	G	2	2	0.5	0.5
gnl|UMD3.1|GK000010.2	553064	A	G	0	4	0	1
gnl|UMD3.1|GK000010.2	553065	A	G	2	2	0.5	0.5
gnl|UMD3.1|GK000010.2	553066	A	G	0	4	0	1
gnl|UMD3.1|GK000010.2	553073	A	G	2	2	0.5	0.5
gnl|UMD3.1|GK000010.2	553077	A	G	2	2	0.5	0.5
gnl|UMD3.1|GK000010.2	555259	C	T	1	3	0.25	0.75
gnl|UMD3.1|GK000010.2	555260	A	G	1	3	0.25	0.75
gnl|UMD3.1|GK000010.2	555265	A	G	0	11	0	1
gnl|UMD3.1|GK000010.2	555292	C	A	1	46	0.0212766	0.978723
gnl|UMD3.1|GK000010.2	555317	G	C	0	58	0	1
gnl|UMD3.1|GK000010.2	555363	G	A	0	74	0	1
gnl|UMD3.1|GK000010.2	555424	T	C	0	129	0	1
gnl|UMD3.1|GK000010.2	555483	C	G	1	116	0.00854701	0.991453
gnl|UMD3.1|GK000010.2	555598	A	G	0	96	0	1
gnl|UMD3.1|GK000010.2	555632	A	G	0	105	0	1
gnl|UMD3.1|GK000010.2	555657	T	C	0	71	0	1
gnl|UMD3.1|GK000010.2	555666	T	C	0	67	0	1
gnl|UMD3.1|GK000010.2	555684	A	G	0	51	0	1
gnl|UMD3.1|GK000010.2	555780	G	A	0	22	0	1
gnl|UMD3.1|GK000010.2	555811	A	T	2	18	0.1	0.9
gnl|UMD3.1|GK000010.2	557882	T	C	2	2	0.5	0.5
gnl|UMD3.1|GK000010.2	564978	G	T	2	2	0.5	0.5
gnl|UMD3.1|GK000010.2	565549	T	G	0	2	0	1
gnl|UMD3.1|GK000010.2	565696	G	A	0	2	0	1
gnl|UMD3.1|GK000010.2	566240	G	C	0	3	0	1
gnl|UMD3.1|GK000010.2	567745	A	G	1	2	0.333333	0.666667
gnl|UMD3.1|GK000010.2	568736	A	G	4	2	0.666667	0.333333
gnl|UMD3.1|GK000010.2	569230	C	G	0	2	0	1
gnl|UMD3.1|GK000010.2	572791	A	G	0	2	0	1
gnl|UMD3.1|GK000010.2	575329	A	G	0	3	0	1
gnl|UMD3.1|GK000010.2	575757	T	C	0	4	0	1
gnl|UMD3.1|GK000010.2	576581	A	G	0	2	0	1
gnl|UMD3.1|GK000010.2	579476	G	A	0	2	0	1
gnl|UMD3.1|GK000010.2	579500	A	G	0	2	0	1
gnl|UMD3.1|GK000010.2	579539	A	G	0	2	0	1
gnl|UMD3.1|GK000010.2	583095	A	T	0	2	0	1
gnl|UMD3.1|GK000010.2	583096	A	C	0	2	0	1
gnl|UMD3.1|GK000010.2	585110	C	T	0	6	0	1
gnl|UMD3.1|GK000010.2	586154	A	G	0	2	0	1
gnl|UMD3.1|GK000010.2	589969	A	T	0	2	0	1
gnl|UMD3.1|GK000010.2	590041	G	A	0	2	0	1
gnl|UMD3.1|GK000010.2	593696	C	T	2	2	0.5	0.5
gnl|UMD3.1|GK000010.2	603078	C	T	0	2	0	1
gnl|UMD3.1|GK000010.2	603574	T	G	0	4	0	1
gnl|UMD3.1|GK000010.2	603966	A	G	0	2	0	1
gnl|UMD3.1|GK000010.2	605821	C	T	0	4	0	1
gnl|UMD3.1|GK000010.2	606337	T	C	0	2	0	1
gnl|UMD3.1|GK000010.2	606437	T	C	0	7	0	1
gnl|UMD3.1|GK000010.2	606714	T	C	0	2	0	1
gnl|UMD3.1|GK000010.2	606749	C	G	0	4	0	1
gnl|UMD3.1|GK000010.2	606794	A	G	0	4	0	1
gnl|UMD3.1|GK000010.2	607066	A	G	0	2	0	1
gnl|UMD3.1|GK000010.2	607535	C	G	0	2	0	1
gnl|UMD3.1|GK000010.2	607579	G	A	0	2	0	1
gnl|UMD3.1|GK000010.2	607859	G	A	0	2	0	1
gnl|UMD3.1|GK000010.2	609302	C	A	0	2	0	1
gnl|UMD3.1|GK000010.2	609369	C	G	0	2	0	1
gnl|UMD3.1|GK000010.2	610614	G	A	0	2	0	1
gnl|UMD3.1|GK000010.2	610653	C	T	0	2	0	1
gnl|UMD3.1|GK000010.2	611236	A	G	0	4	0	1
gnl|UMD3.1|GK000010.2	611791	T	G	0	2	0	1
gnl|UMD3.1|GK000010.2	611801	G	T	0	2	0	1
gnl|UMD3.1|GK000010.2	612207	G	A	0	2	0	1
gnl|UMD3.1|GK000010.2	612274	T	A	0	4	0	1
gnl|UMD3.1|GK000010.2	612400	G	A	4	6	0.4	0.6
gnl|UMD3.1|GK000010.2	612683	T	C	0	14	0	1
gnl|UMD3.1|GK000010.2	612908	G	C	7	2	0.777778	0.222222
gnl|UMD3.1|GK000010.2	613109	C	T	0	2	0	1
gnl|UMD3.1|GK000010.2	613192	C	A	0	2	0	1
gnl|UMD3.1|GK000010.2	613380	T	A	0	4	0	1
gnl|UMD3.1|GK000010.2	613665	T	G	0	4	0	1
gnl|UMD3.1|GK000010.2	613680	C	T	0	4	0	1
gnl|UMD3.1|GK000010.2	614446	T	C	0	3	0	1
gnl|UMD3.1|GK000010.2	614494	T	A	4	2	0.666667	0.333333
gnl|UMD3.1|GK000010.2	614523	C	T	0	6	0	1
gnl|UMD3.1|GK000010.2	614555	G	C	0	4	0	1
gnl|UMD3.1|GK000010.2	614604	C	T	0	3	0	1
gnl|UMD3.1|GK000010.2	614615	G	T	0	2	0	1
gnl|UMD3.1|GK000010.2	615550	C	A	0	2	0	1
gnl|UMD3.1|GK000010.2	615556	G	T	0	2	0	1
gnl|UMD3.1|GK000010.2	615572	G	A	0	2	0	1
gnl|UMD3.1|GK000010.2	615594	T	C	0	4	0	1
gnl|UMD3.1|GK000010.2	615642	G	T	0	4	0	1
gnl|UMD3.1|GK000010.2	616758	C	T	0	3	0	1
gnl|UMD3.1|GK000010.2	617299	A	G	4	3	0.571429	0.428571
gnl|UMD3.1|GK000010.2	617404	A	G	0	5	0	1
gnl|UMD3.1|GK000010.2	617525	C	T	1	3	0.25	0.75
gnl|UMD3.1|GK000010.2	617550	G	A	1	3	0.25	0.75
gnl|UMD3.1|GK000010.2	619724	G	A	0	3	0	1
gnl|UMD3.1|GK000010.2	620534	G	C	0	5	0	1
gnl|UMD3.1|GK000010.2	620626	G	A	2	2	0.5	0.5
gnl|UMD3.1|GK000010.2	621447	A	G	0	4	0	1
gnl|UMD3.1|GK000010.2	621601	C	G	0	2	0	1
gnl|UMD3.1|GK000010.2	621645	C	T	0	2	0	1
gnl|UMD3.1|GK000010.2	621679	G	T	0	2	0	1
gnl|UMD3.1|GK000010.2	622099	C	G	0	2	0	1
gnl|UMD3.1|GK000010.2	622650	C	T	1	2	0.333333	0.666667
gnl|UMD3.1|GK000010.2	623954	G	A	0	2	0	1
gnl|UMD3.1|GK000010.2	627329	G	T	0	6	0	1
gnl|UMD3.1|GK000010.2	627675	A	T	0	3	0	1
gnl|UMD3.1|GK000010.2	627701	A	G	0	2	0	1
gnl|UMD3.1|GK000010.2	627853	T	A	0	5	0	1
gnl|UMD3.1|GK000010.2	628672	G	A	0	8	0	1
gnl|UMD3.1|GK000010.2	628977	A	G	0	8	0	1
gnl|UMD3.1|GK000010.2	629169	G	A	4	6	0.4	0.6
gnl|UMD3.1|GK000010.2	630893	C	T	12	2	0.857143	0.142857
gnl|UMD3.1|GK000010.2	631265	G	A	0	6	0	1
gnl|UMD3.1|GK000010.2	631394	A	G	0	4	0	1
gnl|UMD3.1|GK000010.2	631606	C	T	1	2	0.333333	0.666667
gnl|UMD3.1|GK000010.2	632236	T	C	0	6	0	1
gnl|UMD3.1|GK000010.2	633061	T	C	5	2	0.714286	0.285714
gnl|UMD3.1|GK000010.2	633541	G	A	0	2	0	1
gnl|UMD3.1|GK000010.2	633937	T	A	0	2	0	1
gnl|UMD3.1|GK000010.2	634269	A	G	0	2	0	1
gnl|UMD3.1|GK000010.2	634424	C	T	4	2	0.666667	0.333333
gnl|UMD3.1|GK000010.2	637328	C	A	0	3	0	1
gnl|UMD3.1|GK000010.2	637552	A	G	3	2	0.6	0.4
gnl|UMD3.1|GK000010.2	637729	C	A	0	2	0	1
gnl|UMD3.1|GK000010.2	639674	G	A	0	2	0	1
gnl|UMD3.1|GK000010.2	640112	T	C	0	2	0	1
gnl|UMD3.1|GK000010.2	640184	A	G	0	2	0	1
gnl|UMD3.1|GK000010.2	640284	A	G	0	4	0	1
gnl|UMD3.1|GK000010.2	640400	C	T	0	2	0	1
gnl|UMD3.1|GK000010.2	640421	C	T	0	2	0	1
gnl|UMD3.1|GK000010.2	640469	T	G	0	2	0	1
gnl|UMD3.1|GK000010.2	640558	T	C	0	7	0	1
gnl|UMD3.1|GK000010.2	640730	C	T	0	2	0	1
gnl|UMD3.1|GK000010.2	640746	T	G	0	4	0	1
gnl|UMD3.1|GK000010.2	640790	C	T	1	2	0.333333	0.666667
gnl|UMD3.1|GK000010.2	640827	C	A	0	2	0	1
gnl|UMD3.1|GK000010.2	644310	A	G	0	2	0	1
gnl|UMD3.1|GK000010.2	644945	A	G	0	2	0	1
gnl|UMD3.1|GK000010.2	647901	A	T	2	2	0.5	0.5
gnl|UMD3.1|GK000010.2	649141	C	T	0	2	0	1
gnl|UMD3.1|GK000010.2	651483	T	A	2	2	0.5	0.5
gnl|UMD3.1|GK000010.2	664078	T	C	2	2	0.5	0.5
gnl|UMD3.1|GK000010.2	670864	A	G	0	2	0	1
gnl|UMD3.1|GK000010.2	670882	A	G	0	2	0	1
gnl|UMD3.1|GK000010.2	670889	A	G	0	2	0	1
gnl|UMD3.1|GK000010.2	672030	G	T	4	2	0.666667	0.333333
gnl|UMD3.1|GK000010.2	672039	G	T	3	2	0.6	0.4
gnl|UMD3.1|GK000010.2	672073	G	T	4	2	0.666667	0.333333
gnl|UMD3.1|GK000010.2	672784	G	C	2	2	0.5	0.5
gnl|UMD3.1|GK000010.2	678491	A	G	0	2	0	1
gnl|UMD3.1|GK000010.2	685200	C	G	3	2	0.6	0.4
gnl|UMD3.1|GK000010.2	685986	C	T	2	2	0.5	0.5
gnl|UMD3.1|GK000010.2	688237	A	G	5	2	0.714286	0.285714
gnl|UMD3.1|GK000010.2	688239	A	G	5	2	0.714286	0.285714
gnl|UMD3.1|GK000010.2	688240	A	G	4	3	0.571429	0.428571
gnl|UMD3.1|GK000010.2	688252	A	G	4	2	0.666667	0.333333
gnl|UMD3.1|GK000010.2	688307	T	A	6	2	0.75	0.25
gnl|UMD3.1|GK000010.2	691742	A	G	3	2	0.6	0.4
gnl|UMD3.1|GK000010.2	692772	C	G	0	6	0	1
gnl|UMD3.1|GK000010.2	692954	C	T	0	9	0	1
gnl|UMD3.1|GK000010.2	693966	A	G	0	2	0	1
gnl|UMD3.1|GK000010.2	694011	G	T	2	2	0.5	0.5
gnl|UMD3.1|GK000010.2	694035	C	T	0	2	0	1
gnl|UMD3.1|GK000010.2	694249	A	G	6	2	0.75	0.25
gnl|UMD3.1|GK000010.2	694271	T	C	0	8	0	1
gnl|UMD3.1|GK000010.2	694756	C	T	0	3	0	1
gnl|UMD3.1|GK000010.2	694766	G	T	0	3	0	1
gnl|UMD3.1|GK000010.2	695433	T	C	0	2	0	1
gnl|UMD3.1|GK000010.2	695788	C	A	0	2	0	1
gnl|UMD3.1|GK000010.2	696241	T	G	0	2	0	1
gnl|UMD3.1|GK000010.2	697161	G	T	0	2	0	1
gnl|UMD3.1|GK000010.2	697337	A	G	0	4	0	1
gnl|UMD3.1|GK000010.2	697655	A	T	0	2	0	1
gnl|UMD3.1|GK000010.2	698771	T	C	0	2	0	1
gnl|UMD3.1|GK000010.2	703493	A	C	0	4	0	1
gnl|UMD3.1|GK000010.2	703497	C	G	0	4	0	1
gnl|UMD3.1|GK000010.2	704290	C	T	2	2	0.5	0.5
gnl|UMD3.1|GK000010.2	707529	A	G	0	2	0	1
gnl|UMD3.1|GK000010.2	708097	C	T	0	2	0	1
gnl|UMD3.1|GK000010.2	708775	C	T	0	6	0	1
gnl|UMD3.1|GK000010.2	709042	A	G	0	4	0	1
gnl|UMD3.1|GK000010.2	709043	A	G	0	4	0	1
gnl|UMD3.1|GK000010.2	709550	A	T	0	2	0	1
gnl|UMD3.1|GK000010.2	711219	C	T	0	2	0	1
gnl|UMD3.1|GK000010.2	711289	C	T	2	2	0.5	0.5
gnl|UMD3.1|GK000010.2	712382	G	T	4	2	0.666667	0.333333
gnl|UMD3.1|GK000010.2	713109	T	A	0	4	0	1
gnl|UMD3.1|GK000010.2	714447	C	G	2	2	0.5	0.5
gnl|UMD3.1|GK000010.2	716945	G	A	2	2	0.5	0.5
gnl|UMD3.1|GK000010.2	717315	A	G	0	3	0	1
gnl|UMD3.1|GK000010.2	717481	G	A	2	9	0.181818	0.818182
gnl|UMD3.1|GK000010.2	718533	T	C	0	2	0	1
gnl|UMD3.1|GK000010.2	718688	G	T	1	2	0.333333	0.666667
gnl|UMD3.1|GK000010.2	719926	G	C	0	2	0	1
gnl|UMD3.1|GK000010.2	720266	A	C	6	2	0.75	0.25
gnl|UMD3.1|GK000010.2	720349	C	A	0	3	0	1
gnl|UMD3.1|GK000010.2	722925	A	C	0	4	0	1
gnl|UMD3.1|GK000010.2	722944	A	G	0	4	0	1
gnl|UMD3.1|GK000010.2	724296	T	C	0	2	0	1
gnl|UMD3.1|GK000010.2	724346	C	G	0	2	0	1
gnl|UMD3.1|GK000010.2	724962	C	A	0	2	0	1
gnl|UMD3.1|GK000010.2	733175	C	T	1	2	0.333333	0.666667
gnl|UMD3.1|GK000010.2	733214	T	C	2	2	0.5	0.5
gnl|UMD3.1|GK000010.2	754334	C	G	0	2	0	1
gnl|UMD3.1|GK000010.2	760821	C	T	0	2	0	1
gnl|UMD3.1|GK000010.2	764842	T	A	0	2	0	1
gnl|UMD3.1|GK000010.2	765391	C	T	0	2	0	1
gnl|UMD3.1|GK000010.2	770639	G	A	0	2	0	1
gnl|UMD3.1|GK000010.2	771033	G	A	0	2	0	1
gnl|UMD3.1|GK000010.2	772248	C	G	0	2	0	1
gnl|UMD3.1|GK000010.2	773575	C	T	4	2	0.666667	0.333333
gnl|UMD3.1|GK000010.2	773620	A	C	5	2	0.714286	0.285714
gnl|UMD3.1|GK000010.2	773654	A	G	6	2	0.75	0.25
gnl|UMD3.1|GK000010.2	773838	T	G	1	2	0.333333	0.666667
gnl|UMD3.1|GK000010.2	773851	T	C	0	3	0	1
gnl|UMD3.1|GK000010.2	775339	A	C	0	2	0	1
gnl|UMD3.1|GK000010.2	777373	C	T	0	2	0	1
gnl|UMD3.1|GK000010.2	779261	C	T	0	2	0	1
gnl|UMD3.1|GK000010.2	779262	T	A	0	2	0	1
gnl|UMD3.1|GK000010.2	786719	A	G	0	6	0	1
gnl|UMD3.1|GK000010.2	788175	C	T	2	2	0.5	0.5
gnl|UMD3.1|GK000010.2	799552	C	T	0	2	0	1
gnl|UMD3.1|GK000010.2	807430	G	A	0	2	0	1
gnl|UMD3.1|GK000010.2	809357	G	A	0	4	0	1
gnl|UMD3.1|GK000010.2	809389	G	A	0	4	0	1
gnl|UMD3.1|GK000010.2	812022	T	C	2	2	0.5	0.5
gnl|UMD3.1|GK000010.2	815085	C	T	0	2	0	1
gnl|UMD3.1|GK000010.2	816469	T	C	2	2	0.5	0.5
gnl|UMD3.1|GK000010.2	823928	T	G	0	2	0	1
gnl|UMD3.1|GK000010.2	826269	T	C	2	2	0.5	0.5
gnl|UMD3.1|GK000010.2	829788	C	T	0	2	0	1
gnl|UMD3.1|GK000010.2	830188	T	A	0	2	0	1
gnl|UMD3.1|GK000010.2	830276	T	G	0	2	0	1
gnl|UMD3.1|GK000010.2	832527	T	C	0	2	0	1
gnl|UMD3.1|GK000010.2	832723	G	A	0	2	0	1
gnl|UMD3.1|GK000010.2	835468	C	A	0	3	0	1
gnl|UMD3.1|GK000010.2	835472	T	C	1	2	0.333333	0.666667
gnl|UMD3.1|GK000010.2	835486	C	T	2	2	0.5	0.5
gnl|UMD3.1|GK000010.2	835497	A	G	2	2	0.5	0.5
gnl|UMD3.1|GK000010.2	841558	G	A	0	3	0	1
gnl|UMD3.1|GK000010.2	844865	G	A	0	2	0	1
gnl|UMD3.1|GK000010.2	850613	A	G	0	2	0	1
gnl|UMD3.1|GK000010.2	850824	C	A	0	2	0	1
gnl|UMD3.1|GK000010.2	859989	C	G	0	2	0	1
gnl|UMD3.1|GK000010.2	861256	C	T	0	2	0	1
gnl|UMD3.1|GK000010.2	861811	C	T	2	2	0.5	0.5
gnl|UMD3.1|GK000010.2	863451	C	T	0	2	0	1
gnl|UMD3.1|GK000010.2	863464	C	T	0	2	0	1
gnl|UMD3.1|GK000010.2	864313	G	A	0	2	0	1
gnl|UMD3.1|GK000010.2	866519	C	A	0	2	0	1
gnl|UMD3.1|GK000010.2	866649	A	G	0	2	0	1
gnl|UMD3.1|GK000010.2	867111	G	A	0	2	0	1
gnl|UMD3.1|GK000010.2	867632	C	T	0	6	0	1
gnl|UMD3.1|GK000010.2	867948	A	G	0	2	0	1
gnl|UMD3.1|GK000010.2	867956	A	G	0	2	0	1
gnl|UMD3.1|GK000010.2	867971	A	G	0	2	0	1
gnl|UMD3.1|GK000010.2	867981	A	G	0	2	0	1
gnl|UMD3.1|GK000010.2	868090	A	C	0	2	0	1
gnl|UMD3.1|GK000010.2	869432	G	A	0	2	0	1
gnl|UMD3.1|GK000010.2	874575	C	A	0	4	0	1
gnl|UMD3.1|GK000010.2	875362	A	C	0	2	0	1
gnl|UMD3.1|GK000010.2	877572	T	C	0	8	0	1
gnl|UMD3.1|GK000010.2	877940	C	A	2	2	0.5	0.5
gnl|UMD3.1|GK000010.2	878883	T	A	1	2	0.333333	0.666667
gnl|UMD3.1|GK000010.2	879438	G	A	0	4	0	1
gnl|UMD3.1|GK000010.2	879822	C	A	0	4	0	1
gnl|UMD3.1|GK000010.2	883636	C	A	0	2	0	1
gnl|UMD3.1|GK000010.2	889092	G	A	0	2	0	1
gnl|UMD3.1|GK000010.2	889098	A	G	0	2	0	1
gnl|UMD3.1|GK000010.2	889108	G	A	0	2	0	1
gnl|UMD3.1|GK000010.2	889127	C	T	0	2	0	1
gnl|UMD3.1|GK000010.2	889135	C	T	0	2	0	1
gnl|UMD3.1|GK000010.2	889158	G	A	0	2	0	1
gnl|UMD3.1|GK000010.2	889170	A	G	0	2	0	1
gnl|UMD3.1|GK000010.2	891113	A	G	0	2	0	1
gnl|UMD3.1|GK000010.2	891208	G	C	0	2	0	1
gnl|UMD3.1|GK000010.2	894158	G	C	0	2	0	1
gnl|UMD3.1|GK000010.2	894223	A	G	0	2	0	1
gnl|UMD3.1|GK000010.2	896447	C	T	0	2	0	1
gnl|UMD3.1|GK000010.2	896511	C	T	0	2	0	1
gnl|UMD3.1|GK000010.2	896521	A	T	0	2	0	1
gnl|UMD3.1|GK000010.2	896524	A	T	0	2	0	1
gnl|UMD3.1|GK000010.2	897653	C	T	0	2	0	1
gnl|UMD3.1|GK000010.2	897658	T	C	0	2	0	1
gnl|UMD3.1|GK000010.2	897668	A	G	0	2	0	1
gnl|UMD3.1|GK000010.2	898912	C	T	0	2	0	1
gnl|UMD3.1|GK000010.2	899881	G	A	2	2	0.5	0.5
gnl|UMD3.1|GK000010.2	910995	C	G	0	4	0	1
gnl|UMD3.1|GK000010.2	912670	A	T	2	2	0.5	0.5
gnl|UMD3.1|GK000010.2	912696	G	A	2	2	0.5	0.5
gnl|UMD3.1|GK000010.2	913891	A	G	0	1	0	1
gnl|UMD3.1|GK000010.2	914114	C	T	0	2	0	1
gnl|UMD3.1|GK000010.2	914279	T	C	0	4	0	1
gnl|UMD3.1|GK000010.2	914291	A	G	0	2	0	1
gnl|UMD3.1|GK000010.2	914351	T	A	0	2	0	1
gnl|UMD3.1|GK000010.2	914451	G	T	0	4	0	1
gnl|UMD3.1|GK000010.2	915114	C	T	0	2	0	1
gnl|UMD3.1|GK000010.2	915971	A	G	0	2	0	1
gnl|UMD3.1|GK000010.2	916009	C	T	0	2	0	1
gnl|UMD3.1|GK000010.2	916514	C	T	0	2	0	1
gnl|UMD3.1|GK000010.2	916701	C	A	0	4	0	1
gnl|UMD3.1|GK000010.2	916705	G	T	1	3	0.25	0.75
gnl|UMD3.1|GK000010.2	916828	G	T	0	4	0	1
gnl|UMD3.1|GK000010.2	916872	T	C	0	11	0	1
gnl|UMD3.1|GK000010.2	916882	A	G	0	11	0	1
gnl|UMD3.1|GK000010.2	916946	G	A	0	6	0	1
gnl|UMD3.1|GK000010.2	917178	A	G	0	3	0	1
gnl|UMD3.1|GK000010.2	917221	C	T	0	2	0	1
gnl|UMD3.1|GK000010.2	917255	A	G	0	2	0	1
gnl|UMD3.1|GK000010.2	917266	G	A	0	2	0	1
gnl|UMD3.1|GK000010.2	917759	A	G	0	6	0	1
gnl|UMD3.1|GK000010.2	917766	A	G	5	2	0.714286	0.285714
gnl|UMD3.1|GK000010.2	917953	C	T	0	3	0	1
gnl|UMD3.1|GK000010.2	918027	C	A	0	2	0	1
gnl|UMD3.1|GK000010.2	918146	G	A	0	6	0	1
gnl|UMD3.1|GK000010.2	918211	G	A	0	4	0	1
gnl|UMD3.1|GK000010.2	918263	G	A	0	2	0	1
gnl|UMD3.1|GK000010.2	918542	T	C	0	19	0	1
gnl|UMD3.1|GK000010.2	918588	T	C	0	20	0	1
gnl|UMD3.1|GK000010.2	918597	G	A	0	12	0	1
gnl|UMD3.1|GK000010.2	918793	G	C	0	2	0	1
gnl|UMD3.1|GK000010.2	918844	C	G	0	2	0	1
gnl|UMD3.1|GK000010.2	919249	A	G	0	2	0	1
gnl|UMD3.1|GK000010.2	919408	G	A	0	4	0	1
gnl|UMD3.1|GK000010.2	919443	A	G	0	4	0	1
gnl|UMD3.1|GK000010.2	919570	G	A	0	6	0	1
gnl|UMD3.1|GK000010.2	919626	T	C	0	10	0	1
gnl|UMD3.1|GK000010.2	919630	T	C	8	2	0.8	0.2
gnl|UMD3.1|GK000010.2	919710	A	T	0	2	0	1
gnl|UMD3.1|GK000010.2	919767	T	C	0	2	0	1
gnl|UMD3.1|GK000010.2	919809	C	A	1	4	0.2	0.8
gnl|UMD3.1|GK000010.2	920888	C	T	0	4	0	1
gnl|UMD3.1|GK000010.2	921111	G	A	0	4	0	1
gnl|UMD3.1|GK000010.2	921304	C	T	0	2	0	1
gnl|UMD3.1|GK000010.2	921709	G	T	0	2	0	1
gnl|UMD3.1|GK000010.2	923041	C	T	0	5	0	1
gnl|UMD3.1|GK000010.2	923499	T	G	0	2	0	1
gnl|UMD3.1|GK000010.2	923953	G	A	2	2	0.5	0.5
gnl|UMD3.1|GK000010.2	926004	G	A	0	4	0	1
gnl|UMD3.1|GK000010.2	927091	T	C	4	2	0.666667	0.333333
gnl|UMD3.1|GK000010.2	930203	A	G	0	2	0	1
gnl|UMD3.1|GK000010.2	930776	T	C	5	4	0.555556	0.444444
gnl|UMD3.1|GK000010.2	930787	T	C	6	3	0.666667	0.333333
gnl|UMD3.1|GK000010.2	930801	T	C	7	2	0.777778	0.222222
gnl|UMD3.1|GK000010.2	930822	T	C	0	6	0	1
gnl|UMD3.1|GK000010.2	930848	T	C	4	2	0.666667	0.333333
gnl|UMD3.1|GK000010.2	930851	T	C	1	4	0.2	0.8
gnl|UMD3.1|GK000010.2	930852	T	C	1	4	0.2	0.8
gnl|UMD3.1|GK000010.2	930853	T	C	2	3	0.4	0.6
gnl|UMD3.1|GK000010.2	930992	G	A	3	2	0.6	0.4
gnl|UMD3.1|GK000010.2	931802	A	G	8	3	0.727273	0.272727
gnl|UMD3.1|GK000010.2	931820	C	T	9	3	0.75	0.25
gnl|UMD3.1|GK000010.2	932389	T	C	6	5	0.545455	0.454545
gnl|UMD3.1|GK000010.2	933079	T	A	0	4	0	1
gnl|UMD3.1|GK000010.2	933247	C	A	2	2	0.5	0.5
gnl|UMD3.1|GK000010.2	933462	T	C	0	11	0	1
gnl|UMD3.1|GK000010.2	933685	C	T	2	9	0.181818	0.818182
gnl|UMD3.1|GK000010.2	933925	G	A	5	10	0.333333	0.666667
gnl|UMD3.1|GK000010.2	935322	C	T	12	9	0.571429	0.428571
gnl|UMD3.1|GK000010.2	935574	A	G	0	17	0	1
gnl|UMD3.1|GK000010.2	935693	T	C	25	8	0.757576	0.242424
gnl|UMD3.1|GK000010.2	936035	C	T	0	4	0	1
gnl|UMD3.1|GK000010.2	937566	C	T	13	11	0.541667	0.458333
gnl|UMD3.1|GK000010.2	937686	T	C	12	11	0.521739	0.478261
gnl|UMD3.1|GK000010.2	937830	C	T	8	9	0.470588	0.529412
gnl|UMD3.1|GK000010.2	938385	A	G	25	15	0.625	0.375
gnl|UMD3.1|GK000010.2	938513	T	C	20	10	0.666667	0.333333
gnl|UMD3.1|GK000010.2	940126	C	G	10	2	0.833333	0.166667
gnl|UMD3.1|GK000010.2	943186	N	G	0	2	0	1
gnl|UMD3.1|GK000010.2	943263	T	A	0	3	0	1
gnl|UMD3.1|GK000010.2	943844	A	G	8	2	0.8	0.2
gnl|UMD3.1|GK000010.2	948796	T	C	0	4	0	1
gnl|UMD3.1|GK000010.2	948886	T	C	0	2	0	1
gnl|UMD3.1|GK000010.2	948988	C	G	0	11	0	1
gnl|UMD3.1|GK000010.2	953083	G	T	3	2	0.6	0.4
gnl|UMD3.1|GK000010.2	953641	T	C	0	2	0	1
gnl|UMD3.1|GK000010.2	953690	T	C	0	2	0	1
gnl|UMD3.1|GK000010.2	954489	G	T	8	6	0.571429	0.428571
gnl|UMD3.1|GK000010.2	954764	T	C	0	2	0	1
gnl|UMD3.1|GK000010.2	958682	T	C	0	2	0	1
gnl|UMD3.1|GK000010.2	958714	T	C	1	2	0.333333	0.666667
gnl|UMD3.1|GK000010.2	959295	C	G	0	2	0	1
gnl|UMD3.1|GK000010.2	959319	A	G	0	2	0	1
gnl|UMD3.1|GK000010.2	959401	C	T	0	2	0	1
gnl|UMD3.1|GK000010.2	959766	A	G	0	2	0	1
gnl|UMD3.1|GK000010.2	960978	G	A	2	3	0.4	0.6
gnl|UMD3.1|GK000010.2	961060	A	G	2	6	0.25	0.75
gnl|UMD3.1|GK000010.2	961770	A	G	0	4	0	1
gnl|UMD3.1|GK000010.2	961805	G	A	0	4	0	1
gnl|UMD3.1|GK000010.2	962232	A	G	0	2	0	1
gnl|UMD3.1|GK000010.2	962269	A	T	0	2	0	1
gnl|UMD3.1|GK000010.2	962306	C	T	2	2	0.5	0.5
gnl|UMD3.1|GK000010.2	963560	C	T	0	2	0	1
gnl|UMD3.1|GK000010.2	964150	C	T	0	4	0	1
gnl|UMD3.1|GK000010.2	972021	C	A	0	2	0	1
gnl|UMD3.1|GK000010.2	972228	A	C	1	2	0.333333	0.666667
gnl|UMD3.1|GK000010.2	972389	C	G	0	4	0	1
gnl|UMD3.1|GK000010.2	972529	T	C	2	2	0.5	0.5
gnl|UMD3.1|GK000010.2	975171	G	A	0	2	0	1
gnl|UMD3.1|GK000010.2	976839	A	G	8	4	0.666667	0.333333
gnl|UMD3.1|GK000010.2	977057	T	A	0	2	0	1
gnl|UMD3.1|GK000010.2	985692	G	A	0	6	0	1
gnl|UMD3.1|GK000010.2	985718	C	A	2	2	0.5	0.5
gnl|UMD3.1|GK000010.2	989938	A	G	0	3	0	1
gnl|UMD3.1|GK000010.2	989954	G	A	0	3	0	1
gnl|UMD3.1|GK000010.2	990396	T	C	0	2	0	1
gnl|UMD3.1|GK000010.2	991477	A	G	0	2	0	1
gnl|UMD3.1|GK000010.2	1044997	A	G	0	2	0	1
gnl|UMD3.1|GK000010.2	1052567	A	G	0	2	0	1
gnl|UMD3.1|GK000010.2	1061735	A	G	0	2	0	1
gnl|UMD3.1|GK000010.2	1065246	A	G	1	2	0.333333	0.666667
gnl|UMD3.1|GK000010.2	1068551	G	A	0	4	0	1
gnl|UMD3.1|GK000010.2	1068775	C	G	1	3	0.25	0.75
gnl|UMD3.1|GK000010.2	1071620	T	C	0	2	0	1
gnl|UMD3.1|GK000010.2	1072022	C	T	0	2	0	1
gnl|UMD3.1|GK000010.2	1073394	C	T	0	2	0	1
gnl|UMD3.1|GK000010.2	1074717	A	G	2	2	0.5	0.5
gnl|UMD3.1|GK000010.2	1074719	A	G	2	2	0.5	0.5
gnl|UMD3.1|GK000010.2	1074743	A	G	2	2	0.5	0.5
gnl|UMD3.1|GK000010.2	1075616	G	A	0	2	0	1
gnl|UMD3.1|GK000010.2	1076640	A	G	3	2	0.6	0.4
gnl|UMD3.1|GK000010.2	1076688	C	T	4	2	0.666667	0.333333
gnl|UMD3.1|GK000010.2	1077148	C	T	4	4	0.5	0.5
gnl|UMD3.1|GK000010.2	1077713	C	T	4	2	0.666667	0.333333
gnl|UMD3.1|GK000010.2	1078179	C	A	1	2	0.333333	0.666667
gnl|UMD3.1|GK000010.2	1078215	T	C	2	2	0.5	0.5
gnl|UMD3.1|GK000010.2	1078273	G	A	2	4	0.333333	0.666667
gnl|UMD3.1|GK000010.2	1078274	A	G	2	4	0.333333	0.666667
gnl|UMD3.1|GK000010.2	1078327	C	T	0	2	0	1
gnl|UMD3.1|GK000010.2	1078466	C	T	0	7	0	1
gnl|UMD3.1|GK000010.2	1078865	T	C	0	4	0	1
gnl|UMD3.1|GK000010.2	1079425	A	G	4	4	0.5	0.5
gnl|UMD3.1|GK000010.2	1079682	T	A	8	2	0.8	0.2
gnl|UMD3.1|GK000010.2	1079962	C	T	2	5	0.285714	0.714286
gnl|UMD3.1|GK000010.2	1080104	G	C	2	2	0.5	0.5
gnl|UMD3.1|GK000010.2	1080676	G	T	8	2	0.8	0.2
gnl|UMD3.1|GK000010.2	1081872	T	C	1	6	0.142857	0.857143
gnl|UMD3.1|GK000010.2	1081878	A	C	1	6	0.142857	0.857143
gnl|UMD3.1|GK000010.2	1081885	C	T	0	6	0	1
gnl|UMD3.1|GK000010.2	1083799	T	C	4	2	0.666667	0.333333
gnl|UMD3.1|GK000010.2	1083838	C	T	1	4	0.2	0.8
gnl|UMD3.1|GK000010.2	1089459	C	A	2	4	0.333333	0.666667
gnl|UMD3.1|GK000010.2	1089497	T	C	0	132	0	1
gnl|UMD3.1|GK000010.2	1089581	T	C	42	72	0.368421	0.631579
gnl|UMD3.1|GK000010.2	1090694	A	G	1	6	0.142857	0.857143
gnl|UMD3.1|GK000010.2	1092336	T	G	42	34	0.552632	0.447368
gnl|UMD3.1|GK000010.2	1093739	A	G	144	140	0.507042	0.492958
gnl|UMD3.1|GK000010.2	1093835	A	C	151	116	0.565543	0.434457
gnl|UMD3.1|GK000010.2	1093876	C	T	107	90	0.543147	0.456853
gnl|UMD3.1|GK000010.2	1097354	G	A	0	2	0	1
gnl|UMD3.1|GK000010.2	1099948	A	G	0	2	0	1
gnl|UMD3.1|GK000010.2	1100017	A	G	0	2	0	1
gnl|UMD3.1|GK000010.2	1103210	T	C	7	2	0.777778	0.222222
gnl|UMD3.1|GK000010.2	1103328	G	T	3	2	0.6	0.4
gnl|UMD3.1|GK000010.2	1104261	G	A	20	5	0.8	0.2
gnl|UMD3.1|GK000010.2	1104295	T	C	15	6	0.714286	0.285714
gnl|UMD3.1|GK000010.2	1104953	A	C	0	19	0	1
gnl|UMD3.1|GK000010.2	1106977	T	C	6	2	0.75	0.25
gnl|UMD3.1|GK000010.2	1107601	C	A	5	2	0.714286	0.285714
gnl|UMD3.1|GK000010.2	1107828	G	A	1	2	0.333333	0.666667
gnl|UMD3.1|GK000010.2	1108174	A	G	12	4	0.75	0.25
gnl|UMD3.1|GK000010.2	1108207	A	G	12	3	0.8	0.2
gnl|UMD3.1|GK000010.2	1110892	A	G	0	2	0	1
gnl|UMD3.1|GK000010.2	1111656	G	A	10	2	0.833333	0.166667
gnl|UMD3.1|GK000010.2	1112856	A	G	1	2	0.333333	0.666667
gnl|UMD3.1|GK000010.2	1113027	G	A	9	2	0.818182	0.181818
gnl|UMD3.1|GK000010.2	1113195	G	A	8	2	0.8	0.2
gnl|UMD3.1|GK000010.2	1114762	G	A	0	2	0	1
gnl|UMD3.1|GK000010.2	1114960	T	C	1	2	0.333333	0.666667
gnl|UMD3.1|GK000010.2	1115493	G	T	0	8	0	1
gnl|UMD3.1|GK000010.2	1115551	G	A	0	8	0	1
gnl|UMD3.1|GK000010.2	1115585	A	G	5	2	0.714286	0.285714
gnl|UMD3.1|GK000010.2	1117383	A	T	9	2	0.818182	0.181818
gnl|UMD3.1|GK000010.2	1119386	G	C	3	74	0.038961	0.961039
gnl|UMD3.1|GK000010.2	1122242	T	C	0	13	0	1
gnl|UMD3.1|GK000010.2	1122564	C	T	0	12	0	1
gnl|UMD3.1|GK000010.2	1122570	C	A	0	11	0	1
gnl|UMD3.1|GK000010.2	1124064	T	C	0	11	0	1
gnl|UMD3.1|GK000010.2	1124494	G	C	0	8	0	1
gnl|UMD3.1|GK000010.2	1125048	G	T	0	2	0	1
gnl|UMD3.1|GK000010.2	1125781	A	C	0	2	0	1
gnl|UMD3.1|GK000010.2	1125937	T	C	2	2	0.5	0.5
gnl|UMD3.1|GK000010.2	1126218	G	A	0	2	0	1
gnl|UMD3.1|GK000010.2	1126666	A	C	1	13	0.0714286	0.928571
gnl|UMD3.1|GK000010.2	1128786	G	A	0	2	0	1
gnl|UMD3.1|GK000010.2	1129390	A	G	0	2	0	1
gnl|UMD3.1|GK000010.2	1130113	T	A	0	2	0	1
gnl|UMD3.1|GK000010.2	1130276	A	C	0	2	0	1
gnl|UMD3.1|GK000010.2	1130288	C	A	0	2	0	1
gnl|UMD3.1|GK000010.2	1130705	A	C	0	2	0	1
gnl|UMD3.1|GK000010.2	1131016	T	G	0	2	0	1
gnl|UMD3.1|GK000010.2	1131219	A	G	0	2	0	1
gnl|UMD3.1|GK000010.2	1132311	G	T	0	2	0	1
gnl|UMD3.1|GK000010.2	1132405	C	A	0	4	0	1
gnl|UMD3.1|GK000010.2	1132816	A	C	0	2	0	1
gnl|UMD3.1|GK000010.2	1133548	A	G	0	3	0	1
gnl|UMD3.1|GK000010.2	1133554	A	G	0	3	0	1
gnl|UMD3.1|GK000010.2	1133694	T	G	0	4	0	1
gnl|UMD3.1|GK000010.2	1133748	A	C	0	5	0	1
gnl|UMD3.1|GK000010.2	1133900	T	C	19	4	0.826087	0.173913
gnl|UMD3.1|GK000010.2	1134814	G	A	0	2	0	1
gnl|UMD3.1|GK000010.2	1134838	G	A	0	2	0	1
gnl|UMD3.1|GK000010.2	1134881	C	G	0	2	0	1
gnl|UMD3.1|GK000010.2	1135342	C	G	0	4	0	1
gnl|UMD3.1|GK000010.2	1135428	T	C	0	2	0	1
gnl|UMD3.1|GK000010.2	1135452	G	A	0	2	0	1
gnl|UMD3.1|GK000010.2	1135474	G	A	0	2	0	1
gnl|UMD3.1|GK000010.2	1135480	G	A	0	2	0	1
gnl|UMD3.1|GK000010.2	1135506	G	A	0	2	0	1
gnl|UMD3.1|GK000010.2	1135510	G	A	0	2	0	1
gnl|UMD3.1|GK000010.2	1135750	G	A	0	4	0	1
gnl|UMD3.1|GK000010.2	1137331	C	T	0	2	0	1
gnl|UMD3.1|GK000010.2	1137813	T	C	0	3	0	1
gnl|UMD3.1|GK000010.2	1138701	T	C	0	2	0	1
gnl|UMD3.1|GK000010.2	1138738	T	G	0	3	0	1
gnl|UMD3.1|GK000010.2	1138767	G	A	0	5	0	1
gnl|UMD3.1|GK000010.2	1140945	C	T	6	7	0.461538	0.538462
gnl|UMD3.1|GK000010.2	1140953	C	T	10	2	0.833333	0.166667
gnl|UMD3.1|GK000010.2	1140970	C	A	10	2	0.833333	0.166667
gnl|UMD3.1|GK000010.2	1143067	G	A	0	2	0	1
gnl|UMD3.1|GK000010.2	1151443	A	G	0	2	0	1
gnl|UMD3.1|GK000010.2	1158337	C	G	0	2	0	1
gnl|UMD3.1|GK000010.2	1158338	T	C	0	2	0	1
gnl|UMD3.1|GK000010.2	1160784	A	G	4	2	0.666667	0.333333
gnl|UMD3.1|GK000010.2	1161847	T	C	0	3	0	1
gnl|UMD3.1|GK000010.2	1163919	G	A	3	2	0.6	0.4
gnl|UMD3.1|GK000010.2	1165270	G	A	3	2	0.6	0.4
gnl|UMD3.1|GK000010.2	1165929	G	A	2	2	0.5	0.5
gnl|UMD3.1|GK000010.2	1166043	T	C	0	5	0	1
gnl|UMD3.1|GK000010.2	1166376	C	G	0	2	0	1
gnl|UMD3.1|GK000010.2	1167052	T	C	0	8	0	1
gnl|UMD3.1|GK000010.2	1168390	T	A	2	2	0.5	0.5
gnl|UMD3.1|GK000010.2	1168456	G	A	0	4	0	1
gnl|UMD3.1|GK000010.2	1169576	C	A	0	2	0	1
gnl|UMD3.1|GK000010.2	1169829	G	C	0	4	0	1
gnl|UMD3.1|GK000010.2	1170355	C	A	5	5	0.5	0.5
gnl|UMD3.1|GK000010.2	1171583	C	T	0	4	0	1
gnl|UMD3.1|GK000010.2	1171654	C	T	6	3	0.666667	0.333333
gnl|UMD3.1|GK000010.2	1172118	C	T	0	6	0	1
gnl|UMD3.1|GK000010.2	1176722	T	G	0	10	0	1
gnl|UMD3.1|GK000010.2	1178304	C	A	0	2	0	1
gnl|UMD3.1|GK000010.2	1179636	G	A	0	2	0	1
gnl|UMD3.1|GK000010.2	1179663	G	C	0	2	0	1
gnl|UMD3.1|GK000010.2	1184914	A	G	0	2	0	1
gnl|UMD3.1|GK000010.2	1186352	G	C	0	2	0	1
gnl|UMD3.1|GK000010.2	1188428	G	A	1	2	0.333333	0.666667
gnl|UMD3.1|GK000010.2	1188515	T	C	2	2	0.5	0.5
gnl|UMD3.1|GK000010.2	1188725	C	A	0	2	0	1
gnl|UMD3.1|GK000010.2	1188730	T	C	0	2	0	1
gnl|UMD3.1|GK000010.2	1189132	C	T	0	7	0	1
gnl|UMD3.1|GK000010.2	1192407	T	A	0	2	0	1
gnl|UMD3.1|GK000010.2	1194126	T	C	0	2	0	1
gnl|UMD3.1|GK000010.2	1197142	C	G	1	2	0.333333	0.666667
gnl|UMD3.1|GK000010.2	1197513	T	A	0	3	0	1
gnl|UMD3.1|GK000010.2	1197606	C	T	0	3	0	1
gnl|UMD3.1|GK000010.2	1198003	A	T	2	2	0.5	0.5
gnl|UMD3.1|GK000010.2	1199213	A	G	0	2	0	1
gnl|UMD3.1|GK000010.2	1199686	G	A	0	2	0	1
gnl|UMD3.1|GK000010.2	1200561	T	G	2	4	0.333333	0.666667
gnl|UMD3.1|GK000010.2	1201489	C	T	0	2	0	1
gnl|UMD3.1|GK000010.2	1201568	A	G	0	5	0	1
gnl|UMD3.1|GK000010.2	1202020	A	T	1	2	0.333333	0.666667
gnl|UMD3.1|GK000010.2	1202512	A	G	0	2	0	1
gnl|UMD3.1|GK000010.2	1202527	A	G	0	2	0	1
gnl|UMD3.1|GK000010.2	1203173	T	G	0	4	0	1
gnl|UMD3.1|GK000010.2	1203206	T	C	0	4	0	1
gnl|UMD3.1|GK000010.2	1203754	T	G	0	2	0	1
gnl|UMD3.1|GK000010.2	1203998	T	C	0	6	0	1
gnl|UMD3.1|GK000010.2	1206809	A	G	0	2	0	1
gnl|UMD3.1|GK000010.2	1207309	T	C	0	4	0	1
gnl|UMD3.1|GK000010.2	1207776	N	A	0	2	0	1
gnl|UMD3.1|GK000010.2	1208088	A	C	0	2	0	1
gnl|UMD3.1|GK000010.2	1208706	T	C	0	5	0	1
gnl|UMD3.1|GK000010.2	1208776	G	A	1	2	0.333333	0.666667
gnl|UMD3.1|GK000010.2	1209651	G	C	1	2	0.333333	0.666667
gnl|UMD3.1|GK000010.2	1213056	A	G	0	5	0	1
gnl|UMD3.1|GK000010.2	1215146	G	A	1	2	0.333333	0.666667
gnl|UMD3.1|GK000010.2	1217548	T	C	0	2	0	1
gnl|UMD3.1|GK000010.2	1217963	G	A	1	2	0.333333	0.666667
gnl|UMD3.1|GK000010.2	1219359	A	G	0	2	0	1
gnl|UMD3.1|GK000010.2	1219381	A	G	1	2	0.333333	0.666667
gnl|UMD3.1|GK000010.2	1219409	G	A	0	5	0	1
gnl|UMD3.1|GK000010.2	1219415	T	C	3	2	0.6	0.4
gnl|UMD3.1|GK000010.2	1219419	A	G	5	2	0.714286	0.285714
gnl|UMD3.1|GK000010.2	1219433	A	G	6	2	0.75	0.25
gnl|UMD3.1|GK000010.2	1221509	C	T	1	2	0.333333	0.666667
gnl|UMD3.1|GK000010.2	1223455	A	G	0	4	0	1
gnl|UMD3.1|GK000010.2	1224816	A	T	2	2	0.5	0.5
gnl|UMD3.1|GK000010.2	1225209	C	A	4	6	0.4	0.6
gnl|UMD3.1|GK000010.2	1225330	G	A	3	3	0.5	0.5
gnl|UMD3.1|GK000010.2	1226915	T	C	8	2	0.8	0.2
gnl|UMD3.1|GK000010.2	1226962	T	C	0	5	0	1
gnl|UMD3.1|GK000010.2	1227205	A	G	6	2	0.75	0.25
gnl|UMD3.1|GK000010.2	1228208	A	G	1	2	0.333333	0.666667
gnl|UMD3.1|GK000010.2	1228660	T	C	3	4	0.428571	0.571429
gnl|UMD3.1|GK000010.2	1228698	C	A	9	4	0.692308	0.307692
gnl|UMD3.1|GK000010.2	1228709	G	T	4	10	0.285714	0.714286
gnl|UMD3.1|GK000010.2	1228820	A	T	0	8	0	1
gnl|UMD3.1|GK000010.2	1228823	A	C	0	9	0	1
gnl|UMD3.1|GK000010.2	1228863	A	C	0	8	0	1
gnl|UMD3.1|GK000010.2	1228929	T	A	10	2	0.833333	0.166667
gnl|UMD3.1|GK000010.2	1228948	G	T	0	12	0	1
gnl|UMD3.1|GK000010.2	1228972	A	C	0	12	0	1
gnl|UMD3.1|GK000010.2	1229551	T	C	0	14	0	1
gnl|UMD3.1|GK000010.2	1230475	T	C	4	4	0.5	0.5
gnl|UMD3.1|GK000010.2	1230476	T	C	4	4	0.5	0.5
gnl|UMD3.1|GK000010.2	1230619	T	C	11	8	0.578947	0.421053
gnl|UMD3.1|GK000010.2	1230844	C	A	1	8	0.111111	0.888889
gnl|UMD3.1|GK000010.2	1231317	T	C	4	4	0.5	0.5
gnl|UMD3.1|GK000010.2	1231328	A	G	6	2	0.75	0.25
gnl|UMD3.1|GK000010.2	1231478	C	T	2	2	0.5	0.5
gnl|UMD3.1|GK000010.2	1231522	T	C	1	2	0.333333	0.666667
gnl|UMD3.1|GK000010.2	1231527	T	C	0	2	0	1
gnl|UMD3.1|GK000010.2	1232522	G	A	5	4	0.555556	0.444444
gnl|UMD3.1|GK000010.2	1232557	T	C	8	4	0.666667	0.333333
gnl|UMD3.1|GK000010.2	1232558	T	C	8	4	0.666667	0.333333
gnl|UMD3.1|GK000010.2	1232559	A	G	0	12	0	1
gnl|UMD3.1|GK000010.2	1232563	T	C	6	6	0.5	0.5
gnl|UMD3.1|GK000010.2	1232568	T	C	6	5	0.545455	0.454545
gnl|UMD3.1|GK000010.2	1232569	T	C	9	2	0.818182	0.181818
gnl|UMD3.1|GK000010.2	1232597	T	C	4	2	0.666667	0.333333
gnl|UMD3.1|GK000010.2	1232630	T	C	2	3	0.4	0.6
gnl|UMD3.1|GK000010.2	1232632	T	C	3	2	0.6	0.4
gnl|UMD3.1|GK000010.2	1233000	G	C	0	4	0	1
gnl|UMD3.1|GK000010.2	1233291	T	C	2	2	0.5	0.5
gnl|UMD3.1|GK000010.2	1233337	T	C	1	3	0.25	0.75
gnl|UMD3.1|GK000010.2	1233344	T	C	3	2	0.6	0.4
gnl|UMD3.1|GK000010.2	1234329	C	A	2	2	0.5	0.5
gnl|UMD3.1|GK000010.2	1237775	C	T	0	4	0	1
gnl|UMD3.1|GK000010.2	1238292	T	G	0	5	0	1
gnl|UMD3.1|GK000010.2	1238432	A	G	0	10	0	1
gnl|UMD3.1|GK000010.2	1238929	C	T	2	4	0.333333	0.666667
gnl|UMD3.1|GK000010.2	1239492	G	A	0	3	0	1
gnl|UMD3.1|GK000010.2	1239621	C	A	0	2	0	1
gnl|UMD3.1|GK000010.2	1240706	A	G	1	4	0.2	0.8
gnl|UMD3.1|GK000010.2	1240736	T	C	0	4	0	1
gnl|UMD3.1|GK000010.2	1241926	T	C	0	6	0	1
gnl|UMD3.1|GK000010.2	1242034	T	C	2	2	0.5	0.5
gnl|UMD3.1|GK000010.2	1242035	T	C	2	2	0.5	0.5
gnl|UMD3.1|GK000010.2	1242036	T	C	2	2	0.5	0.5
gnl|UMD3.1|GK000010.2	1242071	T	C	0	4	0	1
gnl|UMD3.1|GK000010.2	1242097	T	C	2	2	0.5	0.5
gnl|UMD3.1|GK000010.2	1243435	G	T	0	2	0	1
gnl|UMD3.1|GK000010.2	1244566	G	A	0	2	0	1
gnl|UMD3.1|GK000010.2	1245649	G	C	0	4	0	1
gnl|UMD3.1|GK000010.2	1246321	T	C	0	2	0	1
gnl|UMD3.1|GK000010.2	1246600	C	G	0	4	0	1
gnl|UMD3.1|GK000010.2	1246752	T	C	0	2	0	1
gnl|UMD3.1|GK000010.2	1247087	G	A	0	2	0	1
gnl|UMD3.1|GK000010.2	1247090	A	G	0	2	0	1
gnl|UMD3.1|GK000010.2	1247107	T	C	0	2	0	1
gnl|UMD3.1|GK000010.2	1247807	C	T	0	4	0	1
gnl|UMD3.1|GK000010.2	1247827	T	G	0	4	0	1
gnl|UMD3.1|GK000010.2	1247828	A	G	0	4	0	1
gnl|UMD3.1|GK000010.2	1248481	G	C	0	4	0	1
gnl|UMD3.1|GK000010.2	1249555	A	T	0	2	0	1
gnl|UMD3.1|GK000010.2	1249750	A	G	0	2	0	1
gnl|UMD3.1|GK000010.2	1250058	C	A	0	2	0	1
gnl|UMD3.1|GK000010.2	1250674	C	T	0	2	0	1
gnl|UMD3.1|GK000010.2	1250754	G	A	0	4	0	1
gnl|UMD3.1|GK000010.2	1252664	A	G	0	3	0	1
gnl|UMD3.1|GK000010.2	1252668	C	G	0	3	0	1
gnl|UMD3.1|GK000010.2	1252691	A	T	0	5	0	1
gnl|UMD3.1|GK000010.2	1252732	A	T	3	2	0.6	0.4
gnl|UMD3.1|GK000010.2	1252886	T	C	0	7	0	1
gnl|UMD3.1|GK000010.2	1253199	C	T	0	2	0	1
gnl|UMD3.1|GK000010.2	1253595	G	A	0	4	0	1
gnl|UMD3.1|GK000010.2	1253608	T	C	0	4	0	1
gnl|UMD3.1|GK000010.2	1254636	G	A	0	4	0	1
gnl|UMD3.1|GK000010.2	1254683	C	T	0	2	0	1
gnl|UMD3.1|GK000010.2	1254886	A	T	0	2	0	1
gnl|UMD3.1|GK000010.2	1255052	T	C	0	2	0	1
gnl|UMD3.1|GK000010.2	1255637	A	G	0	4	0	1
gnl|UMD3.1|GK000010.2	1255645	A	C	0	4	0	1
gnl|UMD3.1|GK000010.2	1256799	G	C	0	2	0	1
gnl|UMD3.1|GK000010.2	1256914	T	C	0	2	0	1
gnl|UMD3.1|GK000010.2	1256915	T	C	0	2	0	1
gnl|UMD3.1|GK000010.2	1256921	T	C	0	2	0	1
gnl|UMD3.1|GK000010.2	1256930	T	C	0	2	0	1
gnl|UMD3.1|GK000010.2	1256937	T	C	0	2	0	1
gnl|UMD3.1|GK000010.2	1256992	T	C	4	2	0.666667	0.333333
gnl|UMD3.1|GK000010.2	1257013	T	C	4	2	0.666667	0.333333
gnl|UMD3.1|GK000010.2	1257014	T	C	4	2	0.666667	0.333333
gnl|UMD3.1|GK000010.2	1257015	T	C	4	2	0.666667	0.333333
gnl|UMD3.1|GK000010.2	1257040	T	C	3	2	0.6	0.4
gnl|UMD3.1|GK000010.2	1257050	T	C	2	2	0.5	0.5
gnl|UMD3.1|GK000010.2	1257051	T	C	0	4	0	1
gnl|UMD3.1|GK000010.2	1257052	T	C	2	2	0.5	0.5
gnl|UMD3.1|GK000010.2	1257520	T	C	0	4	0	1
gnl|UMD3.1|GK000010.2	1257625	A	G	0	2	0	1
gnl|UMD3.1|GK000010.2	1257920	A	G	0	4	0	1
gnl|UMD3.1|GK000010.2	1267434	T	C	0	2	0	1
gnl|UMD3.1|GK000010.2	1280991	G	A	0	2	0	1
gnl|UMD3.1|GK000010.2	1281169	T	C	0	2	0	1
gnl|UMD3.1|GK000010.2	1281208	T	C	0	2	0	1
gnl|UMD3.1|GK000010.2	1281214	T	C	0	2	0	1
gnl|UMD3.1|GK000010.2	1281218	T	C	0	2	0	1
gnl|UMD3.1|GK000010.2	1289952	T	C	0	2	0	1
gnl|UMD3.1|GK000010.2	1299312	A	T	0	2	0	1
gnl|UMD3.1|GK000010.2	1306189	T	C	0	2	0	1
gnl|UMD3.1|GK000010.2	1306195	T	C	0	2	0	1
gnl|UMD3.1|GK000010.2	1306196	T	C	0	2	0	1
gnl|UMD3.1|GK000010.2	1306237	T	C	0	2	0	1
gnl|UMD3.1|GK000010.2	1309525	T	C	0	2	0	1
gnl|UMD3.1|GK000010.2	1313479	C	A	0	4	0	1
gnl|UMD3.1|GK000010.2	1317424	T	A	0	2	0	1
gnl|UMD3.1|GK000010.2	1318216	T	C	0	2	0	1
gnl|UMD3.1|GK000010.2	1318227	T	C	0	2	0	1
gnl|UMD3.1|GK000010.2	1318260	G	C	0	2	0	1
gnl|UMD3.1|GK000010.2	1336479	A	G	0	2	0	1
gnl|UMD3.1|GK000010.2	1341374	A	C	0	2	0	1
gnl|UMD3.1|GK000010.2	1356094	A	G	0	2	0	1
gnl|UMD3.1|GK000010.2	1356146	C	G	0	2	0	1
gnl|UMD3.1|GK000010.2	1358460	T	C	1	2	0.333333	0.666667
gnl|UMD3.1|GK000010.2	1358470	A	T	0	2	0	1
gnl|UMD3.1|GK000010.2	1365874	A	G	2	2	0.5	0.5
gnl|UMD3.1|GK000010.2	1388996	A	C	2	2	0.5	0.5
gnl|UMD3.1|GK000010.2	1389001	T	C	0	4	0	1
gnl|UMD3.1|GK000010.2	1389052	T	C	0	4	0	1
gnl|UMD3.1|GK000010.2	1389066	T	C	0	4	0	1
gnl|UMD3.1|GK000010.2	1389099	T	C	0	2	0	1
gnl|UMD3.1|GK000010.2	1398126	T	A	1	2	0.333333	0.666667
gnl|UMD3.1|GK000010.2	1399473	A	C	0	2	0	1
gnl|UMD3.1|GK000010.2	1401036	T	A	0	2	0	1
gnl|UMD3.1|GK000010.2	1411120	C	A	0	2	0	1
gnl|UMD3.1|GK000010.2	1414668	C	A	0	2	0	1
gnl|UMD3.1|GK000010.2	1415710	T	C	0	4	0	1
gnl|UMD3.1|GK000010.2	1415740	T	C	0	3	0	1
gnl|UMD3.1|GK000010.2	1415750	T	C	0	2	0	1
gnl|UMD3.1|GK000010.2	1457623	G	T	0	2	0	1
gnl|UMD3.1|GK000010.2	1460910	G	A	0	2	0	1
gnl|UMD3.1|GK000010.2	1460921	A	C	0	2	0	1
gnl|UMD3.1|GK000010.2	1460922	C	T	0	2	0	1
gnl|UMD3.1|GK000010.2	1460930	A	G	0	2	0	1
gnl|UMD3.1|GK000010.2	1460934	C	G	0	2	0	1
gnl|UMD3.1|GK000010.2	1460943	T	A	0	2	0	1
gnl|UMD3.1|GK000010.2	1460975	A	G	0	2	0	1
gnl|UMD3.1|GK000010.2	1467226	G	C	0	2	0	1
gnl|UMD3.1|GK000010.2	1467237	G	C	0	2	0	1
gnl|UMD3.1|GK000010.2	1468253	T	C	7	3	0.7	0.3
gnl|UMD3.1|GK000010.2	1468258	T	C	7	3	0.7	0.3
gnl|UMD3.1|GK000010.2	1468979	C	T	5	3	0.625	0.375
gnl|UMD3.1|GK000010.2	1470908	G	T	0	2	0	1
gnl|UMD3.1|GK000010.2	1471222	A	G	0	2	0	1
gnl|UMD3.1|GK000010.2	1471807	T	G	4	2	0.666667	0.333333
gnl|UMD3.1|GK000010.2	1471877	T	A	0	2	0	1
gnl|UMD3.1|GK000010.2	1471918	A	T	1	2	0.333333	0.666667
gnl|UMD3.1|GK000010.2	1473336	C	T	3	3	0.5	0.5
gnl|UMD3.1|GK000010.2	1473485	A	T	4	6	0.4	0.6
gnl|UMD3.1|GK000010.2	1473511	A	G	8	2	0.8	0.2
gnl|UMD3.1|GK000010.2	1473542	A	G	3	4	0.428571	0.571429
gnl|UMD3.1|GK000010.2	1473550	T	A	3	4	0.428571	0.571429
gnl|UMD3.1|GK000010.2	1473676	T	C	2	2	0.5	0.5
gnl|UMD3.1|GK000010.2	1473787	A	G	1	2	0.333333	0.666667
gnl|UMD3.1|GK000010.2	1476229	C	T	10	2	0.833333	0.166667
gnl|UMD3.1|GK000010.2	1477814	G	A	2	2	0.5	0.5
gnl|UMD3.1|GK000010.2	1477824	C	T	2	2	0.5	0.5
gnl|UMD3.1|GK000010.2	1479696	C	T	0	2	0	1
gnl|UMD3.1|GK000010.2	1480091	C	G	2	2	0.5	0.5
gnl|UMD3.1|GK000010.2	1480745	C	T	0	2	0	1
gnl|UMD3.1|GK000010.2	1482270	C	T	2	2	0.5	0.5
gnl|UMD3.1|GK000010.2	1482345	C	A	4	2	0.666667	0.333333
gnl|UMD3.1|GK000010.2	1496809	C	G	0	2	0	1
gnl|UMD3.1|GK000010.2	1496855	T	A	0	2	0	1
gnl|UMD3.1|GK000010.2	1497990	G	A	0	2	0	1
gnl|UMD3.1|GK000010.2	1499626	C	A	2	2	0.5	0.5
gnl|UMD3.1|GK000010.2	1505119	C	G	0	2	0	1
gnl|UMD3.1|GK000010.2	1505211	G	A	0	2	0	1
gnl|UMD3.1|GK000010.2	1511342	G	A	1	2	0.333333	0.666667
gnl|UMD3.1|GK000010.2	1511777	G	A	0	2	0	1
gnl|UMD3.1|GK000010.2	1513265	T	G	0	2	0	1
gnl|UMD3.1|GK000010.2	1516521	G	T	0	2	0	1
gnl|UMD3.1|GK000010.2	1518878	A	G	4	2	0.666667	0.333333
gnl|UMD3.1|GK000010.2	1518893	A	G	5	2	0.714286	0.285714
gnl|UMD3.1|GK000010.2	1518910	A	G	5	2	0.714286	0.285714
gnl|UMD3.1|GK000010.2	1518946	A	G	5	2	0.714286	0.285714
gnl|UMD3.1|GK000010.2	1518948	C	G	4	3	0.571429	0.428571
gnl|UMD3.1|GK000010.2	1519633	A	G	0	2	0	1
gnl|UMD3.1|GK000010.2	1521822	C	T	0	4	0	1
gnl|UMD3.1|GK000010.2	1521895	G	A	0	5	0	1
gnl|UMD3.1|GK000010.2	1522251	T	A	8	2	0.8	0.2
gnl|UMD3.1|GK000010.2	1524201	A	G	0	2	0	1
gnl|UMD3.1|GK000010.2	1526499	C	T	0	2	0	1
gnl|UMD3.1|GK000010.2	1527559	A	G	0	2	0	1
gnl|UMD3.1|GK000010.2	1529697	C	T	0	2	0	1
gnl|UMD3.1|GK000010.2	1529854	T	C	0	2	0	1
gnl|UMD3.1|GK000010.2	1531338	A	G	0	2	0	1
gnl|UMD3.1|GK000010.2	1531812	A	G	1	2	0.333333	0.666667
gnl|UMD3.1|GK000010.2	1531835	A	G	0	3	0	1
gnl|UMD3.1|GK000010.2	1531941	A	G	0	3	0	1
gnl|UMD3.1|GK000010.2	1544937	A	G	1	2	0.333333	0.666667
gnl|UMD3.1|GK000010.2	1545635	T	A	1	2	0.333333	0.666667
gnl|UMD3.1|GK000010.2	1549983	C	A	2	2	0.5	0.5
gnl|UMD3.1|GK000010.2	1555120	T	C	0	2	0	1
gnl|UMD3.1|GK000010.2	1556570	A	G	0	2	0	1
gnl|UMD3.1|GK000010.2	1561167	G	A	0	3	0	1
gnl|UMD3.1|GK000010.2	1572646	C	T	0	2	0	1
gnl|UMD3.1|GK000010.2	1584441	G	T	1	2	0.333333	0.666667
gnl|UMD3.1|GK000010.2	1586323	C	T	0	2	0	1
gnl|UMD3.1|GK000010.2	1603208	A	G	0	2	0	1
gnl|UMD3.1|GK000010.2	1605094	A	G	0	2	0	1
gnl|UMD3.1|GK000010.2	1605099	A	G	0	2	0	1
gnl|UMD3.1|GK000010.2	1606403	T	A	0	2	0	1
gnl|UMD3.1|GK000010.2	1606642	C	T	0	2	0	1
gnl|UMD3.1|GK000010.2	1608076	A	G	0	2	0	1
gnl|UMD3.1|GK000010.2	1608800	A	G	0	2	0	1
gnl|UMD3.1|GK000010.2	1614890	A	G	0	2	0	1
gnl|UMD3.1|GK000010.2	1629884	A	G	0	2	0	1
gnl|UMD3.1|GK000010.2	1633582	A	T	0	2	0	1
gnl|UMD3.1|GK000010.2	1633936	C	T	0	2	0	1
gnl|UMD3.1|GK000010.2	1650373	C	T	0	2	0	1
gnl|UMD3.1|GK000010.2	1651887	A	T	0	3	0	1
gnl|UMD3.1|GK000010.2	1652770	T	C	1	2	0.333333	0.666667
gnl|UMD3.1|GK000010.2	1652997	G	T	0	2	0	1
gnl|UMD3.1|GK000010.2	1653074	C	T	0	2	0	1
gnl|UMD3.1|GK000010.2	1672985	A	G	0	2	0	1
gnl|UMD3.1|GK000010.2	1672988	A	G	0	2	0	1
gnl|UMD3.1|GK000010.2	1673014	A	G	0	2	0	1
gnl|UMD3.1|GK000010.2	1673018	A	G	0	2	0	1
gnl|UMD3.1|GK000010.2	1673019	A	G	0	2	0	1
gnl|UMD3.1|GK000010.2	1673021	A	G	0	2	0	1
gnl|UMD3.1|GK000010.2	1673032	A	G	0	2	0	1
gnl|UMD3.1|GK000010.2	1677012	A	G	0	2	0	1
gnl|UMD3.1|GK000010.2	1677059	A	G	0	4	0	1
gnl|UMD3.1|GK000010.2	1677112	A	G	2	2	0.5	0.5
gnl|UMD3.1|GK000010.2	1677118	A	G	0	4	0	1
gnl|UMD3.1|GK000010.2	1685929	C	T	2	2	0.5	0.5
gnl|UMD3.1|GK000010.2	1686260	T	C	2	3	0.4	0.6
gnl|UMD3.1|GK000010.2	1687782	A	G	0	4	0	1
gnl|UMD3.1|GK000010.2	1687999	A	G	2	2	0.5	0.5
gnl|UMD3.1|GK000010.2	1688058	A	G	2	2	0.5	0.5
gnl|UMD3.1|GK000010.2	1688110	A	G	1	2	0.333333	0.666667
gnl|UMD3.1|GK000010.2	1690751	G	C	1	2	0.333333	0.666667
gnl|UMD3.1|GK000010.2	1692355	C	T	2	8	0.2	0.8
gnl|UMD3.1|GK000010.2	1692413	T	A	2	2	0.5	0.5
gnl|UMD3.1|GK000010.2	1693072	G	A	2	3	0.4	0.6
gnl|UMD3.1|GK000010.2	1694776	G	C	4	2	0.666667	0.333333
gnl|UMD3.1|GK000010.2	1695362	G	A	3	2	0.6	0.4
gnl|UMD3.1|GK000010.2	1695382	C	T	3	2	0.6	0.4
gnl|UMD3.1|GK000010.2	1696353	G	C	4	2	0.666667	0.333333
gnl|UMD3.1|GK000010.2	1697728	C	A	0	2	0	1
gnl|UMD3.1|GK000010.2	1698904	A	G	0	4	0	1
gnl|UMD3.1|GK000010.2	1698905	A	G	2	2	0.5	0.5
gnl|UMD3.1|GK000010.2	1698915	A	G	0	3	0	1
gnl|UMD3.1|GK000010.2	1702122	T	C	2	2	0.5	0.5
gnl|UMD3.1|GK000010.2	1710839	T	C	0	2	0	1
gnl|UMD3.1|GK000010.2	1713434	G	T	0	2	0	1
gnl|UMD3.1|GK000010.2	1716385	T	C	14	4	0.777778	0.222222
gnl|UMD3.1|GK000010.2	1716681	A	T	10	6	0.625	0.375
gnl|UMD3.1|GK000010.2	1717504	G	T	3	2	0.6	0.4
gnl|UMD3.1|GK000010.2	1718135	C	T	7	7	0.5	0.5
gnl|UMD3.1|GK000010.2	1719024	A	C	8	10	0.444444	0.555556
gnl|UMD3.1|GK000010.2	1719948	T	C	2	3	0.4	0.6
gnl|UMD3.1|GK000010.2	1720676	C	T	0	3	0	1
gnl|UMD3.1|GK000010.2	1721088	G	A	1	2	0.333333	0.666667
gnl|UMD3.1|GK000010.2	1721911	T	G	0	2	0	1
gnl|UMD3.1|GK000010.2	1723696	C	T	9	2	0.818182	0.181818
gnl|UMD3.1|GK000010.2	1724358	C	T	12	2	0.857143	0.142857
gnl|UMD3.1|GK000010.2	1725460	G	A	8	2	0.8	0.2
gnl|UMD3.1|GK000010.2	1725461	G	A	5	5	0.5	0.5
gnl|UMD3.1|GK000010.2	1726143	T	C	0	8	0	1
gnl|UMD3.1|GK000010.2	1727705	G	A	6	2	0.75	0.25
gnl|UMD3.1|GK000010.2	1727988	A	G	0	12	0	1
gnl|UMD3.1|GK000010.2	1728248	G	T	8	2	0.8	0.2
gnl|UMD3.1|GK000010.2	1728258	C	T	10	2	0.833333	0.166667
gnl|UMD3.1|GK000010.2	1728302	T	C	11	2	0.846154	0.153846
gnl|UMD3.1|GK000010.2	1729404	T	C	5	3	0.625	0.375
gnl|UMD3.1|GK000010.2	1729956	T	A	0	3	0	1
gnl|UMD3.1|GK000010.2	1730897	A	T	0	2	0	1
gnl|UMD3.1|GK000010.2	1737374	C	A	2	2	0.5	0.5
gnl|UMD3.1|GK000010.2	1738110	A	G	0	2	0	1
gnl|UMD3.1|GK000010.2	1738295	G	T	0	2	0	1
gnl|UMD3.1|GK000010.2	1742033	T	C	0	2	0	1
gnl|UMD3.1|GK000010.2	1742180	T	A	0	2	0	1
gnl|UMD3.1|GK000010.2	1747265	G	T	0	2	0	1
gnl|UMD3.1|GK000010.2	1747678	G	A	2	2	0.5	0.5
gnl|UMD3.1|GK000010.2	1751429	C	T	0	2	0	1
gnl|UMD3.1|GK000010.2	1751982	A	G	0	2	0	1
gnl|UMD3.1|GK000010.2	1752394	G	A	2	4	0.333333	0.666667
gnl|UMD3.1|GK000010.2	1752582	T	C	0	2	0	1
gnl|UMD3.1|GK000010.2	1753688	G	T	3	2	0.6	0.4
gnl|UMD3.1|GK000010.2	1754098	A	G	5	4	0.555556	0.444444
gnl|UMD3.1|GK000010.2	1754142	A	C	5	2	0.714286	0.285714
gnl|UMD3.1|GK000010.2	1754147	A	G	4	2	0.666667	0.333333
gnl|UMD3.1|GK000010.2	1754588	C	G	4	2	0.666667	0.333333
gnl|UMD3.1|GK000010.2	1754607	A	G	4	2	0.666667	0.333333
gnl|UMD3.1|GK000010.2	1754998	T	G	0	2	0	1
gnl|UMD3.1|GK000010.2	1755395	G	A	2	2	0.5	0.5
gnl|UMD3.1|GK000010.2	1755456	T	C	2	2	0.5	0.5
gnl|UMD3.1|GK000010.2	1755710	T	C	2	2	0.5	0.5
gnl|UMD3.1|GK000010.2	1755717	G	A	2	2	0.5	0.5
gnl|UMD3.1|GK000010.2	1755739	G	T	2	2	0.5	0.5
gnl|UMD3.1|GK000010.2	1755740	C	T	2	2	0.5	0.5
gnl|UMD3.1|GK000010.2	1756067	G	A	1	2	0.333333	0.666667
gnl|UMD3.1|GK000010.2	1756074	C	T	1	2	0.333333	0.666667
gnl|UMD3.1|GK000010.2	1756133	C	A	2	3	0.4	0.6
gnl|UMD3.1|GK000010.2	1756174	T	A	2	5	0.285714	0.714286
gnl|UMD3.1|GK000010.2	1756530	G	A	0	2	0	1
gnl|UMD3.1|GK000010.2	1756580	A	G	0	2	0	1
gnl|UMD3.1|GK000010.2	1756581	C	T	0	2	0	1
gnl|UMD3.1|GK000010.2	1756624	A	G	0	2	0	1
gnl|UMD3.1|GK000010.2	1757506	G	T	1	2	0.333333	0.666667
gnl|UMD3.1|GK000010.2	1757713	T	C	1	2	0.333333	0.666667
gnl|UMD3.1|GK000010.2	1757829	T	C	0	4	0	1
gnl|UMD3.1|GK000010.2	1757951	C	T	2	2	0.5	0.5
gnl|UMD3.1|GK000010.2	1758073	C	T	0	2	0	1
gnl|UMD3.1|GK000010.2	1758074	A	G	0	2	0	1
gnl|UMD3.1|GK000010.2	1758209	A	G	0	2	0	1
gnl|UMD3.1|GK000010.2	1758609	A	G	0	2	0	1
gnl|UMD3.1|GK000010.2	1758686	T	G	0	2	0	1
gnl|UMD3.1|GK000010.2	1758724	A	C	0	7	0	1
gnl|UMD3.1|GK000010.2	1758820	A	T	0	2	0	1
gnl|UMD3.1|GK000010.2	1758933	A	T	0	2	0	1
gnl|UMD3.1|GK000010.2	1759593	A	G	3	2	0.6	0.4
gnl|UMD3.1|GK000010.2	1759762	G	T	0	3	0	1
gnl|UMD3.1|GK000010.2	1759935	T	C	0	3	0	1
gnl|UMD3.1|GK000010.2	1760682	A	T	2	2	0.5	0.5
gnl|UMD3.1|GK000010.2	1760715	T	C	2	3	0.4	0.6
gnl|UMD3.1|GK000010.2	1760716	G	A	2	3	0.4	0.6
gnl|UMD3.1|GK000010.2	1760793	G	T	37	38	0.493333	0.506667
gnl|UMD3.1|GK000010.2	1761001	C	T	9	19	0.321429	0.678571
gnl|UMD3.1|GK000010.2	1761032	T	A	10	16	0.384615	0.615385
gnl|UMD3.1|GK000010.2	1761240	T	G	27	16	0.627907	0.372093
gnl|UMD3.1|GK000010.2	1761577	C	T	2	2	0.5	0.5
gnl|UMD3.1|GK000010.2	1761800	G	A	0	2	0	1
gnl|UMD3.1|GK000010.2	1762095	T	C	0	2	0	1
gnl|UMD3.1|GK000010.2	1762122	G	C	0	4	0	1
gnl|UMD3.1|GK000010.2	1762489	G	A	0	2	0	1
gnl|UMD3.1|GK000010.2	1762928	T	C	8	2	0.8	0.2
gnl|UMD3.1|GK000010.2	1762963	T	C	8	4	0.666667	0.333333
gnl|UMD3.1|GK000010.2	1762988	G	A	5	8	0.384615	0.615385
gnl|UMD3.1|GK000010.2	1763238	G	T	12	7	0.631579	0.368421
gnl|UMD3.1|GK000010.2	1763460	C	G	2	2	0.5	0.5
gnl|UMD3.1|GK000010.2	1763557	G	T	2	2	0.5	0.5
gnl|UMD3.1|GK000010.2	1763591	C	A	10	3	0.769231	0.230769
gnl|UMD3.1|GK000010.2	1763827	C	T	4	3	0.571429	0.428571
gnl|UMD3.1|GK000010.2	1764294	A	G	40	29	0.57971	0.42029
gnl|UMD3.1|GK000010.2	1764305	A	G	10	4	0.714286	0.285714
gnl|UMD3.1|GK000010.2	1764633	C	A	0	2	0	1
gnl|UMD3.1|GK000010.2	1766534	A	G	0	2	0	1
gnl|UMD3.1|GK000010.2	1766540	A	G	0	2	0	1
gnl|UMD3.1|GK000010.2	1766545	C	T	0	2	0	1
gnl|UMD3.1|GK000010.2	1766556	A	G	0	2	0	1
gnl|UMD3.1|GK000010.2	1766571	A	G	0	2	0	1
gnl|UMD3.1|GK000010.2	1766572	A	G	0	2	0	1
gnl|UMD3.1|GK000010.2	1766575	A	G	0	2	0	1
gnl|UMD3.1|GK000010.2	1766576	A	G	0	2	0	1
gnl|UMD3.1|GK000010.2	1766581	A	G	0	2	0	1
gnl|UMD3.1|GK000010.2	1766586	A	G	0	2	0	1
gnl|UMD3.1|GK000010.2	1766608	A	G	0	2	0	1
gnl|UMD3.1|GK000010.2	1770174	A	G	0	2	0	1
gnl|UMD3.1|GK000010.2	1770198	G	A	0	2	0	1
gnl|UMD3.1|GK000010.2	1784314	T	C	0	4	0	1
gnl|UMD3.1|GK000010.2	1790791	G	A	0	2	0	1
gnl|UMD3.1|GK000010.2	1791367	T	C	0	2	0	1
gnl|UMD3.1|GK000010.2	1797624	T	C	0	2	0	1
gnl|UMD3.1|GK000010.2	1797658	A	G	0	2	0	1
gnl|UMD3.1|GK000010.2	1818605	T	C	0	2	0	1
gnl|UMD3.1|GK000010.2	1825457	T	C	0	2	0	1
gnl|UMD3.1|GK000010.2	1825478	C	G	0	2	0	1
gnl|UMD3.1|GK000010.2	1840064	T	A	0	2	0	1
gnl|UMD3.1|GK000010.2	1862555	T	C	0	2	0	1
gnl|UMD3.1|GK000010.2	1865817	C	T	0	2	0	1
gnl|UMD3.1|GK000010.2	1879860	A	G	0	2	0	1
gnl|UMD3.1|GK000010.2	1908052	T	C	0	2	0	1
gnl|UMD3.1|GK000010.2	1914125	T	C	2	2	0.5	0.5
gnl|UMD3.1|GK000010.2	1919840	G	C	0	2	0	1
gnl|UMD3.1|GK000010.2	1969337	C	G	1	3	0.25	0.75
gnl|UMD3.1|GK000010.2	2001767	A	G	0	2	0	1
gnl|UMD3.1|GK000010.2	2023127	G	T	0	2	0	1
gnl|UMD3.1|GK000010.2	2027084	T	C	0	2	0	1
gnl|UMD3.1|GK000010.2	2030579	A	G	0	2	0	1
gnl|UMD3.1|GK000010.2	2030688	G	A	0	2	0	1
gnl|UMD3.1|GK000010.2	2040401	C	T	0	2	0	1
gnl|UMD3.1|GK000010.2	2048565	A	G	0	2	0	1
gnl|UMD3.1|GK000010.2	2067848	A	G	0	28	0	1
gnl|UMD3.1|GK000010.2	2067863	A	C	1	40	0.0243902	0.97561
gnl|UMD3.1|GK000010.2	2067889	C	G	0	51	0	1
gnl|UMD3.1|GK000010.2	2067897	C	A	0	55	0	1
gnl|UMD3.1|GK000010.2	2067911	C	T	0	58	0	1
gnl|UMD3.1|GK000010.2	2067926	T	C	0	62	0	1
gnl|UMD3.1|GK000010.2	2067962	A	G	0	70	0	1
gnl|UMD3.1|GK000010.2	2067974	T	C	0	62	0	1
gnl|UMD3.1|GK000010.2	2068004	A	G	0	46	0	1
gnl|UMD3.1|GK000010.2	2068034	T	C	0	34	0	1
gnl|UMD3.1|GK000010.2	2068035	A	T	0	34	0	1
gnl|UMD3.1|GK000010.2	2068064	G	A	0	36	0	1
gnl|UMD3.1|GK000010.2	2068067	C	G	0	38	0	1
gnl|UMD3.1|GK000010.2	2068084	G	T	1	40	0.0243902	0.97561
gnl|UMD3.1|GK000010.2	2068085	A	G	0	41	0	1
gnl|UMD3.1|GK000010.2	2068111	G	C	0	39	0	1
gnl|UMD3.1|GK000010.2	2068114	A	T	0	39	0	1
gnl|UMD3.1|GK000010.2	2068137	C	T	0	37	0	1
gnl|UMD3.1|GK000010.2	2068166	G	T	0	11	0	1
gnl|UMD3.1|GK000010.2	2068169	C	T	0	10	0	1
gnl|UMD3.1|GK000010.2	2068174	A	G	0	9	0	1
gnl|UMD3.1|GK000010.2	2068181	C	T	0	8	0	1
gnl|UMD3.1|GK000010.2	2068200	G	T	0	5	0	1
gnl|UMD3.1|GK000010.2	2068204	C	G	0	4	0	1
gnl|UMD3.1|GK000010.2	2068275	A	G	0	9	0	1
gnl|UMD3.1|GK000010.2	2068282	T	C	0	11	0	1
gnl|UMD3.1|GK000010.2	2068290	C	T	0	12	0	1
gnl|UMD3.1|GK000010.2	2068293	G	T	0	12	0	1
gnl|UMD3.1|GK000010.2	2068299	A	G	0	14	0	1
gnl|UMD3.1|GK000010.2	2068320	T	C	0	16	0	1
gnl|UMD3.1|GK000010.2	2068325	T	A	0	16	0	1
gnl|UMD3.1|GK000010.2	2068326	G	A	0	16	0	1
gnl|UMD3.1|GK000010.2	2068330	C	T	0	16	0	1
gnl|UMD3.1|GK000010.2	2068352	A	C	0	22	0	1
gnl|UMD3.1|GK000010.2	2068411	T	C	0	32	0	1
gnl|UMD3.1|GK000010.2	2068412	G	T	0	31	0	1
gnl|UMD3.1|GK000010.2	2068421	T	C	0	36	0	1
gnl|UMD3.1|GK000010.2	2068430	C	A	0	36	0	1
gnl|UMD3.1|GK000010.2	2068431	G	A	0	36	0	1
gnl|UMD3.1|GK000010.2	2068454	G	A	0	39	0	1
gnl|UMD3.1|GK000010.2	2068462	G	T	0	36	0	1
gnl|UMD3.1|GK000010.2	2068464	C	A	0	36	0	1
gnl|UMD3.1|GK000010.2	2068534	G	T	0	15	0	1
gnl|UMD3.1|GK000010.2	2068552	T	C	0	4	0	1
gnl|UMD3.1|GK000010.2	2068554	G	A	0	3	0	1
gnl|UMD3.1|GK000010.2	2100391	A	G	4	4	0.5	0.5
gnl|UMD3.1|GK000010.2	2100421	A	G	4	4	0.5	0.5
gnl|UMD3.1|GK000010.2	2108984	G	A	0	2	0	1
gnl|UMD3.1|GK000010.2	2109027	G	C	0	2	0	1
gnl|UMD3.1|GK000010.2	2114884	C	T	0	2	0	1
gnl|UMD3.1|GK000010.2	2145310	C	A	0	2	0	1
gnl|UMD3.1|GK000010.2	2145314	C	T	0	2	0	1
gnl|UMD3.1|GK000010.2	2159597	A	G	0	2	0	1
gnl|UMD3.1|GK000010.2	2162387	G	T	0	3	0	1
gnl|UMD3.1|GK000010.2	2168436	C	T	0	2	0	1
gnl|UMD3.1|GK000010.2	2170409	T	G	0	3	0	1
gnl|UMD3.1|GK000010.2	2170865	C	T	0	2	0	1
gnl|UMD3.1|GK000010.2	2172946	G	T	0	2	0	1
gnl|UMD3.1|GK000010.2	2173651	A	C	0	2	0	1
gnl|UMD3.1|GK000010.2	2174917	A	C	0	2	0	1
gnl|UMD3.1|GK000010.2	2182495	T	A	2	2	0.5	0.5
gnl|UMD3.1|GK000010.2	2182529	T	G	2	2	0.5	0.5
gnl|UMD3.1|GK000010.2	2185799	G	T	0	2	0	1
gnl|UMD3.1|GK000010.2	2186967	T	G	0	2	0	1
gnl|UMD3.1|GK000010.2	2187547	G	C	0	2	0	1
gnl|UMD3.1|GK000010.2	2187761	T	C	4	2	0.666667	0.333333
gnl|UMD3.1|GK000010.2	2191618	C	T	0	2	0	1
gnl|UMD3.1|GK000010.2	2192408	C	G	4	6	0.4	0.6
gnl|UMD3.1|GK000010.2	2192823	G	A	34	40	0.459459	0.540541
gnl|UMD3.1|GK000010.2	2193006	T	A	7	8	0.466667	0.533333
gnl|UMD3.1|GK000010.2	2196770	C	T	0	2	0	1
gnl|UMD3.1|GK000010.2	2212406	T	G	0	2	0	1
gnl|UMD3.1|GK000010.2	2217791	G	A	1	2	0.333333	0.666667
gnl|UMD3.1|GK000010.2	2225298	C	T	0	2	0	1
gnl|UMD3.1|GK000010.2	2231335	G	A	0	2	0	1
gnl|UMD3.1|GK000010.2	2233415	A	G	2	2	0.5	0.5
gnl|UMD3.1|GK000010.2	2233512	A	G	2	2	0.5	0.5
gnl|UMD3.1|GK000010.2	2245369	A	C	0	2	0	1
gnl|UMD3.1|GK000010.2	2246114	A	G	0	2	0	1
gnl|UMD3.1|GK000010.2	2246125	C	T	0	2	0	1
gnl|UMD3.1|GK000010.2	2253565	C	G	0	2	0	1
gnl|UMD3.1|GK000010.2	2253591	T	A	0	2	0	1
gnl|UMD3.1|GK000010.2	2272453	A	G	0	2	0	1
gnl|UMD3.1|GK000010.2	2272484	C	T	0	2	0	1
gnl|UMD3.1|GK000010.2	2272485	A	G	0	2	0	1
gnl|UMD3.1|GK000010.2	2272495	A	G	0	2	0	1
gnl|UMD3.1|GK000010.2	2272500	A	G	0	2	0	1
gnl|UMD3.1|GK000010.2	2272515	G	A	0	2	0	1
gnl|UMD3.1|GK000010.2	2276093	G	T	0	2	0	1
gnl|UMD3.1|GK000010.2	2277698	T	C	0	2	0	1
gnl|UMD3.1|GK000010.2	2278721	T	C	0	6	0	1
gnl|UMD3.1|GK000010.2	2278723	A	C	0	6	0	1
gnl|UMD3.1|GK000010.2	2281640	G	C	0	2	0	1
gnl|UMD3.1|GK000010.2	2281928	G	A	1	2	0.333333	0.666667
gnl|UMD3.1|GK000010.2	2320382	C	G	0	2	0	1
gnl|UMD3.1|GK000010.2	2362559	T	C	2	4	0.333333	0.666667
gnl|UMD3.1|GK000010.2	2365527	A	G	8	2	0.8	0.2
gnl|UMD3.1|GK000010.2	2365530	A	G	6	4	0.6	0.4
gnl|UMD3.1|GK000010.2	2365542	A	G	2	8	0.2	0.8
gnl|UMD3.1|GK000010.2	2365555	A	G	6	3	0.666667	0.333333
gnl|UMD3.1|GK000010.2	2365600	A	G	3	3	0.5	0.5
gnl|UMD3.1|GK000010.2	2365604	A	G	3	3	0.5	0.5
gnl|UMD3.1|GK000010.2	2365605	A	G	2	4	0.333333	0.666667
gnl|UMD3.1|GK000010.2	2365608	A	G	1	5	0.166667	0.833333
gnl|UMD3.1|GK000010.2	2365610	A	G	1	5	0.166667	0.833333
gnl|UMD3.1|GK000010.2	2365611	A	G	1	5	0.166667	0.833333
gnl|UMD3.1|GK000010.2	2365634	A	G	6	4	0.6	0.4
gnl|UMD3.1|GK000010.2	2365645	A	G	6	4	0.6	0.4
gnl|UMD3.1|GK000010.2	2365736	C	T	5	2	0.714286	0.285714
gnl|UMD3.1|GK000010.2	2366562	A	G	2	2	0.5	0.5
gnl|UMD3.1|GK000010.2	2366572	A	G	0	5	0	1
gnl|UMD3.1|GK000010.2	2366698	A	G	6	2	0.75	0.25
gnl|UMD3.1|GK000010.2	2367192	A	T	7	3	0.7	0.3
gnl|UMD3.1|GK000010.2	2367268	G	A	0	2	0	1
gnl|UMD3.1|GK000010.2	2367598	C	A	4	3	0.571429	0.428571
gnl|UMD3.1|GK000010.2	2369421	T	C	2	2	0.5	0.5
gnl|UMD3.1|GK000010.2	2370364	G	C	8	2	0.8	0.2
gnl|UMD3.1|GK000010.2	2375506	G	A	2	2	0.5	0.5
gnl|UMD3.1|GK000010.2	2376022	C	T	2	2	0.5	0.5
gnl|UMD3.1|GK000010.2	2376105	A	T	0	2	0	1
gnl|UMD3.1|GK000010.2	2376675	T	C	0	4	0	1
gnl|UMD3.1|GK000010.2	2378104	T	A	0	2	0	1
gnl|UMD3.1|GK000010.2	2381898	A	G	0	2	0	1
gnl|UMD3.1|GK000010.2	2385139	T	C	0	4	0	1
gnl|UMD3.1|GK000010.2	2392528	G	T	14	4	0.777778	0.222222
gnl|UMD3.1|GK000010.2	2393269	T	A	0	2	0	1
gnl|UMD3.1|GK000010.2	2394852	G	A	0	2	0	1
gnl|UMD3.1|GK000010.2	2396539	A	T	0	4	0	1
gnl|UMD3.1|GK000010.2	2398116	G	A	5	2	0.714286	0.285714
gnl|UMD3.1|GK000010.2	2400649	C	T	0	2	0	1
gnl|UMD3.1|GK000010.2	2403196	G	T	0	4	0	1
gnl|UMD3.1|GK000010.2	2403447	T	C	4	10	0.285714	0.714286
gnl|UMD3.1|GK000010.2	2405735	C	T	17	15	0.53125	0.46875
gnl|UMD3.1|GK000010.2	2407092	T	C	0	2	0	1
gnl|UMD3.1|GK000010.2	2407407	G	A	0	2	0	1
gnl|UMD3.1|GK000010.2	2409058	C	T	2	4	0.333333	0.666667
gnl|UMD3.1|GK000010.2	2409088	A	C	2	2	0.5	0.5
gnl|UMD3.1|GK000010.2	2409332	G	A	0	2	0	1
gnl|UMD3.1|GK000010.2	2409917	C	T	0	6	0	1
gnl|UMD3.1|GK000010.2	2410928	G	C	0	2	0	1
gnl|UMD3.1|GK000010.2	2414319	G	C	4	2	0.666667	0.333333
gnl|UMD3.1|GK000010.2	2420836	A	G	2	15	0.117647	0.882353
gnl|UMD3.1|GK000010.2	2426546	A	G	0	2	0	1
gnl|UMD3.1|GK000010.2	2426897	A	G	0	4	0	1
gnl|UMD3.1|GK000010.2	2426981	G	A	0	2	0	1
gnl|UMD3.1|GK000010.2	2428322	G	A	3	2	0.6	0.4
gnl|UMD3.1|GK000010.2	2429118	T	C	0	2	0	1
gnl|UMD3.1|GK000010.2	2430079	G	T	2	2	0.5	0.5
gnl|UMD3.1|GK000010.2	2431014	A	G	8	2	0.8	0.2
gnl|UMD3.1|GK000010.2	2431032	A	G	8	2	0.8	0.2
gnl|UMD3.1|GK000010.2	2434362	T	C	0	34	0	1
gnl|UMD3.1|GK000010.2	2434503	C	T	21	30	0.411765	0.588235
gnl|UMD3.1|GK000010.2	2435578	G	A	0	3	0	1
gnl|UMD3.1|GK000010.2	2435954	T	C	0	2	0	1
gnl|UMD3.1|GK000010.2	2436324	G	A	0	5	0	1
gnl|UMD3.1|GK000010.2	2436362	C	A	2	2	0.5	0.5
gnl|UMD3.1|GK000010.2	2436400	T	C	0	4	0	1
gnl|UMD3.1|GK000010.2	2437333	C	T	2	2	0.5	0.5
gnl|UMD3.1|GK000010.2	2437514	T	A	3	2	0.6	0.4
gnl|UMD3.1|GK000010.2	2439770	A	G	0	4	0	1
gnl|UMD3.1|GK000010.2	2521341	G	T	0	4	0	1
gnl|UMD3.1|GK000010.2	2878558	G	T	0	2	0	1
gnl|UMD3.1|GK000010.2	2886695	T	C	0	2	0	1
gnl|UMD3.1|GK000010.2	2887518	T	C	0	2	0	1
gnl|UMD3.1|GK000010.2	2887523	C	T	0	2	0	1
gnl|UMD3.1|GK000010.2	2890530	C	T	2	2	0.5	0.5
gnl|UMD3.1|GK000010.2	2893078	C	T	0	2	0	1
gnl|UMD3.1|GK000010.2	2893614	C	T	2	3	0.4	0.6
gnl|UMD3.1|GK000010.2	2894073	C	T	0	2	0	1
gnl|UMD3.1|GK000010.2	2894079	A	G	0	2	0	1
gnl|UMD3.1|GK000010.2	2895032	G	A	3	2	0.6	0.4
gnl|UMD3.1|GK000010.2	2895073	A	G	2	2	0.5	0.5
gnl|UMD3.1|GK000010.2	2896655	C	T	0	2	0	1
gnl|UMD3.1|GK000010.2	2897301	C	T	0	2	0	1
gnl|UMD3.1|GK000010.2	2897302	C	G	0	2	0	1
gnl|UMD3.1|GK000010.2	2897327	C	T	0	2	0	1
gnl|UMD3.1|GK000010.2	2897347	C	T	0	4	0	1
gnl|UMD3.1|GK000010.2	2898208	G	A	0	2	0	1
gnl|UMD3.1|GK000010.2	2898257	A	G	0	2	0	1
gnl|UMD3.1|GK000010.2	2898486	G	A	0	2	0	1
gnl|UMD3.1|GK000010.2	2898506	G	T	0	2	0	1
gnl|UMD3.1|GK000010.2	2899438	T	G	0	2	0	1
gnl|UMD3.1|GK000010.2	2912486	T	G	0	2	0	1
gnl|UMD3.1|GK000010.2	2912499	C	T	0	2	0	1
gnl|UMD3.1|GK000010.2	2923837	G	A	0	2	0	1
gnl|UMD3.1|GK000010.2	2929131	C	A	0	2	0	1
gnl|UMD3.1|GK000010.2	2929140	T	C	0	2	0	1
gnl|UMD3.1|GK000010.2	2929481	G	T	0	2	0	1
gnl|UMD3.1|GK000010.2	2930582	T	A	0	2	0	1
gnl|UMD3.1|GK000010.2	2934725	C	T	0	2	0	1
gnl|UMD3.1|GK000010.2	2944294	A	T	0	2	0	1
gnl|UMD3.1|GK000010.2	2944667	A	G	0	2	0	1
gnl|UMD3.1|GK000010.2	2944718	A	G	0	2	0	1
gnl|UMD3.1|GK000010.2	2950553	T	C	0	2	0	1
gnl|UMD3.1|GK000010.2	2954015	A	G	0	2	0	1
gnl|UMD3.1|GK000010.2	2972186	C	T	0	2	0	1
gnl|UMD3.1|GK000010.2	2977221	G	A	0	2	0	1
gnl|UMD3.1|GK000010.2	2977260	T	C	0	2	0	1
gnl|UMD3.1|GK000010.2	2977261	G	T	0	2	0	1
gnl|UMD3.1|GK000010.2	2982914	C	G	0	2	0	1
gnl|UMD3.1|GK000010.2	2983660	T	C	0	2	0	1
gnl|UMD3.1|GK000010.2	2983694	A	G	0	2	0	1
gnl|UMD3.1|GK000010.2	2985310	C	T	0	2	0	1
gnl|UMD3.1|GK000010.2	2985327	C	T	0	2	0	1
gnl|UMD3.1|GK000010.2	2985390	G	A	0	2	0	1
gnl|UMD3.1|GK000010.2	2985820	T	C	0	2	0	1
gnl|UMD3.1|GK000010.2	2985852	A	G	0	2	0	1
gnl|UMD3.1|GK000010.2	3022357	G	A	0	2	0	1
gnl|UMD3.1|GK000010.2	3033945	A	G	0	2	0	1
gnl|UMD3.1|GK000010.2	3035551	C	A	6	2	0.75	0.25
gnl|UMD3.1|GK000010.2	3037794	A	G	2	2	0.5	0.5
gnl|UMD3.1|GK000010.2	3046746	A	G	0	2	0	1
gnl|UMD3.1|GK000010.2	3068609	A	G	0	2	0	1
gnl|UMD3.1|GK000010.2	3072312	C	T	0	2	0	1
gnl|UMD3.1|GK000010.2	3075621	A	G	0	2	0	1
gnl|UMD3.1|GK000010.2	3075623	A	G	0	2	0	1
gnl|UMD3.1|GK000010.2	3083566	A	G	0	2	0	1
gnl|UMD3.1|GK000010.2	3083581	A	G	0	2	0	1
gnl|UMD3.1|GK000010.2	3090556	G	T	2	2	0.5	0.5
gnl|UMD3.1|GK000010.2	3125953	A	C	0	2	0	1
gnl|UMD3.1|GK000010.2	3127578	T	G	2	2	0.5	0.5
gnl|UMD3.1|GK000010.2	3137035	A	G	0	2	0	1
gnl|UMD3.1|GK000010.2	3140894	A	G	0	2	0	1
gnl|UMD3.1|GK000010.2	3140926	A	G	0	2	0	1
gnl|UMD3.1|GK000010.2	3165108	C	A	0	2	0	1
gnl|UMD3.1|GK000010.2	3184021	A	G	0	3	0	1
gnl|UMD3.1|GK000010.2	3188752	T	C	0	2	0	1
gnl|UMD3.1|GK000010.2	3224394	A	G	0	2	0	1
gnl|UMD3.1|GK000010.2	3224427	A	G	0	2	0	1
gnl|UMD3.1|GK000010.2	3224436	A	G	0	2	0	1
gnl|UMD3.1|GK000010.2	3235076	G	A	0	2	0	1
gnl|UMD3.1|GK000010.2	3238423	A	G	0	4	0	1
gnl|UMD3.1|GK000010.2	3238428	A	G	0	4	0	1
gnl|UMD3.1|GK000010.2	3238649	T	G	0	2	0	1
gnl|UMD3.1|GK000010.2	3239030	C	G	0	2	0	1
gnl|UMD3.1|GK000010.2	3239031	C	G	0	2	0	1
gnl|UMD3.1|GK000010.2	3239491	C	T	0	2	0	1
gnl|UMD3.1|GK000010.2	3246967	T	C	0	4	0	1
gnl|UMD3.1|GK000010.2	3246971	A	G	0	4	0	1
gnl|UMD3.1|GK000010.2	3249788	T	A	3	2	0.6	0.4
gnl|UMD3.1|GK000010.2	3250299	C	T	0	3	0	1
gnl|UMD3.1|GK000010.2	3252994	T	A	4	2	0.666667	0.333333
gnl|UMD3.1|GK000010.2	3265238	T	C	0	3	0	1
gnl|UMD3.1|GK000010.2	3265268	C	T	0	4	0	1
gnl|UMD3.1|GK000010.2	3265295	T	A	2	2	0.5	0.5
gnl|UMD3.1|GK000010.2	3267285	T	G	0	2	0	1
gnl|UMD3.1|GK000010.2	3267531	G	A	0	2	0	1
gnl|UMD3.1|GK000010.2	3267573	T	G	2	2	0.5	0.5
gnl|UMD3.1|GK000010.2	3268540	C	T	3	2	0.6	0.4
gnl|UMD3.1|GK000010.2	3269569	T	C	0	3	0	1
gnl|UMD3.1|GK000010.2	3274229	G	T	0	2	0	1
gnl|UMD3.1|GK000010.2	3277568	G	C	0	3	0	1
gnl|UMD3.1|GK000010.2	3277569	C	G	0	3	0	1
gnl|UMD3.1|GK000010.2	3277581	C	G	0	3	0	1
gnl|UMD3.1|GK000010.2	3277620	C	T	0	2	0	1
gnl|UMD3.1|GK000010.2	3277637	A	G	0	2	0	1
gnl|UMD3.1|GK000010.2	3278800	C	T	0	3	0	1
gnl|UMD3.1|GK000010.2	3278835	C	T	0	3	0	1
gnl|UMD3.1|GK000010.2	3278944	T	C	0	2	0	1
gnl|UMD3.1|GK000010.2	3279285	C	T	0	4	0	1
gnl|UMD3.1|GK000010.2	3279338	C	T	0	4	0	1
gnl|UMD3.1|GK000010.2	3280133	A	T	0	2	0	1
gnl|UMD3.1|GK000010.2	3280148	G	T	0	2	0	1
gnl|UMD3.1|GK000010.2	3280160	C	T	0	2	0	1
gnl|UMD3.1|GK000010.2	3280464	T	C	0	2	0	1
gnl|UMD3.1|GK000010.2	3281539	T	C	0	2	0	1
gnl|UMD3.1|GK000010.2	3281547	A	C	0	2	0	1
gnl|UMD3.1|GK000010.2	3281987	G	A	0	2	0	1
gnl|UMD3.1|GK000010.2	3282136	T	C	3	2	0.6	0.4
gnl|UMD3.1|GK000010.2	3282387	T	G	0	2	0	1
gnl|UMD3.1|GK000010.2	3288062	A	G	0	2	0	1
gnl|UMD3.1|GK000010.2	3289654	G	A	0	2	0	1
gnl|UMD3.1|GK000010.2	3289877	C	A	0	2	0	1
gnl|UMD3.1|GK000010.2	3292199	C	T	0	2	0	1
gnl|UMD3.1|GK000010.2	3293862	T	C	0	2	0	1
gnl|UMD3.1|GK000010.2	3294009	C	A	0	2	0	1
gnl|UMD3.1|GK000010.2	3294278	G	T	0	6	0	1
gnl|UMD3.1|GK000010.2	3295143	T	G	0	2	0	1
gnl|UMD3.1|GK000010.2	3300346	A	G	0	2	0	1
gnl|UMD3.1|GK000010.2	3300776	G	A	0	6	0	1
gnl|UMD3.1|GK000010.2	3300777	C	A	0	6	0	1
gnl|UMD3.1|GK000010.2	3300788	G	A	0	6	0	1
gnl|UMD3.1|GK000010.2	3300796	A	G	0	6	0	1
gnl|UMD3.1|GK000010.2	3300992	A	G	0	2	0	1
gnl|UMD3.1|GK000010.2	3301007	G	T	0	2	0	1
gnl|UMD3.1|GK000010.2	3302112	C	T	0	2	0	1
gnl|UMD3.1|GK000010.2	3302119	T	C	0	2	0	1
gnl|UMD3.1|GK000010.2	3302683	T	G	0	2	0	1
gnl|UMD3.1|GK000010.2	3302715	T	A	0	2	0	1
gnl|UMD3.1|GK000010.2	3302888	A	G	0	2	0	1
gnl|UMD3.1|GK000010.2	3303240	A	T	0	2	0	1
gnl|UMD3.1|GK000010.2	3304654	A	G	0	8	0	1
gnl|UMD3.1|GK000010.2	3304675	T	C	0	8	0	1
gnl|UMD3.1|GK000010.2	3304799	T	C	0	4	0	1
gnl|UMD3.1|GK000010.2	3304805	T	C	0	4	0	1
gnl|UMD3.1|GK000010.2	3304852	A	T	0	6	0	1
gnl|UMD3.1|GK000010.2	3304901	C	T	0	13	0	1
gnl|UMD3.1|GK000010.2	3304931	T	C	0	14	0	1
gnl|UMD3.1|GK000010.2	3305116	T	A	0	3	0	1
gnl|UMD3.1|GK000010.2	3305182	C	T	0	2	0	1
gnl|UMD3.1|GK000010.2	3305188	A	G	0	2	0	1
gnl|UMD3.1|GK000010.2	3305245	A	G	0	6	0	1
gnl|UMD3.1|GK000010.2	3305280	T	C	0	6	0	1
gnl|UMD3.1|GK000010.2	3305311	C	T	0	3	0	1
gnl|UMD3.1|GK000010.2	3305338	A	G	0	2	0	1
gnl|UMD3.1|GK000010.2	3305369	G	A	0	3	0	1
gnl|UMD3.1|GK000010.2	3306051	T	C	2	2	0.5	0.5
gnl|UMD3.1|GK000010.2	3306206	G	T	5	2	0.714286	0.285714
gnl|UMD3.1|GK000010.2	3306245	C	T	0	8	0	1
gnl|UMD3.1|GK000010.2	3306258	C	T	0	9	0	1
gnl|UMD3.1|GK000010.2	3306877	C	A	0	2	0	1
gnl|UMD3.1|GK000010.2	3307611	A	G	0	2	0	1
gnl|UMD3.1|GK000010.2	3307619	C	G	0	2	0	1
gnl|UMD3.1|GK000010.2	3307664	T	C	0	2	0	1
gnl|UMD3.1|GK000010.2	3308698	T	C	0	2	0	1
gnl|UMD3.1|GK000010.2	3314248	C	A	0	2	0	1
gnl|UMD3.1|GK000010.2	3314396	C	T	2	2	0.5	0.5
gnl|UMD3.1|GK000010.2	3314432	A	T	2	2	0.5	0.5
gnl|UMD3.1|GK000010.2	3315418	C	G	0	2	0	1
gnl|UMD3.1|GK000010.2	3319977	C	T	0	4	0	1
gnl|UMD3.1|GK000010.2	3336775	A	C	0	2	0	1
gnl|UMD3.1|GK000010.2	3336779	C	T	0	2	0	1
gnl|UMD3.1|GK000010.2	3336793	T	C	0	2	0	1
gnl|UMD3.1|GK000010.2	3347893	G	A	0	2	0	1
gnl|UMD3.1|GK000010.2	3347911	A	G	0	2	0	1
gnl|UMD3.1|GK000010.2	3355844	A	G	0	2	0	1
gnl|UMD3.1|GK000010.2	3360538	A	G	0	2	0	1
gnl|UMD3.1|GK000010.2	3361229	G	T	2	2	0.5	0.5
gnl|UMD3.1|GK000010.2	3361713	A	G	0	2	0	1
gnl|UMD3.1|GK000010.2	3361726	T	C	0	2	0	1
gnl|UMD3.1|GK000010.2	3362069	A	G	0	4	0	1
gnl|UMD3.1|GK000010.2	3362081	A	G	2	2	0.5	0.5
gnl|UMD3.1|GK000010.2	3368469	A	G	0	7	0	1
gnl|UMD3.1|GK000010.2	3369946	A	G	0	2	0	1
gnl|UMD3.1|GK000010.2	3426625	T	C	0	2	0	1
gnl|UMD3.1|GK000010.2	3426693	G	A	0	2	0	1
gnl|UMD3.1|GK000010.2	3426699	G	A	0	2	0	1
gnl|UMD3.1|GK000010.2	3459815	A	G	0	2	0	1
gnl|UMD3.1|GK000010.2	3586034	A	G	0	4	0	1
gnl|UMD3.1|GK000010.2	3586052	G	A	0	11	0	1
gnl|UMD3.1|GK000010.2	3586134	T	C	0	34	0	1
gnl|UMD3.1|GK000010.2	3586152	T	C	2	33	0.0571429	0.942857
gnl|UMD3.1|GK000010.2	3586250	A	G	0	13	0	1
gnl|UMD3.1|GK000010.2	3597187	C	A	1	2	0.333333	0.666667
gnl|UMD3.1|GK000010.2	3657199	C	T	0	3	0	1
gnl|UMD3.1|GK000010.2	3657224	C	A	0	4	0	1
gnl|UMD3.1|GK000010.2	3657337	A	G	0	3	0	1
gnl|UMD3.1|GK000010.2	3659372	A	G	0	2	0	1
gnl|UMD3.1|GK000010.2	3659388	G	A	0	2	0	1
gnl|UMD3.1|GK000010.2	3659391	T	A	0	2	0	1
gnl|UMD3.1|GK000010.2	3659400	C	G	0	2	0	1
gnl|UMD3.1|GK000010.2	3674086	C	T	0	2	0	1
gnl|UMD3.1|GK000010.2	3674098	T	C	0	2	0	1
gnl|UMD3.1|GK000010.2	3727160	T	A	0	2	0	1
gnl|UMD3.1|GK000010.2	3753669	C	A	0	2	0	1
gnl|UMD3.1|GK000010.2	3888986	A	G	0	2	0	1
gnl|UMD3.1|GK000010.2	3902910	T	C	0	2	0	1
gnl|UMD3.1|GK000010.2	3902920	A	G	0	2	0	1
gnl|UMD3.1|GK000010.2	3902944	T	C	0	2	0	1
gnl|UMD3.1|GK000010.2	3902949	C	T	0	2	0	1
gnl|UMD3.1|GK000010.2	3902959	T	C	0	2	0	1
gnl|UMD3.1|GK000010.2	3913670	T	C	0	2	0	1
gnl|UMD3.1|GK000010.2	3913685	T	C	0	2	0	1
gnl|UMD3.1|GK000010.2	3934626	A	G	0	2	0	1
gnl|UMD3.1|GK000010.2	3946741	C	T	0	4	0	1
gnl|UMD3.1|GK000010.2	3946747	A	G	0	4	0	1
gnl|UMD3.1|GK000010.2	3993299	T	C	4	2	0.666667	0.333333
gnl|UMD3.1|GK000010.2	3995917	G	A	0	6	0	1
gnl|UMD3.1|GK000010.2	3996007	C	T	2	3	0.4	0.6
gnl|UMD3.1|GK000010.2	3997204	C	T	6	4	0.6	0.4
gnl|UMD3.1|GK000010.2	4002205	A	C	0	2	0	1
gnl|UMD3.1|GK000010.2	4011654	C	G	0	2	0	1
gnl|UMD3.1|GK000010.2	4017928	C	G	3	2	0.6	0.4
gnl|UMD3.1|GK000010.2	4019167	T	C	1	2	0.333333	0.666667
gnl|UMD3.1|GK000010.2	4020039	T	C	0	2	0	1
gnl|UMD3.1|GK000010.2	4020075	T	A	0	2	0	1
gnl|UMD3.1|GK000010.2	4020214	N	A	0	2	0	1
gnl|UMD3.1|GK000010.2	4021158	C	A	0	2	0	1
gnl|UMD3.1|GK000010.2	4022758	C	T	0	2	0	1
gnl|UMD3.1|GK000010.2	4026402	T	C	2	2	0.5	0.5
gnl|UMD3.1|GK000010.2	4026418	T	C	2	2	0.5	0.5
gnl|UMD3.1|GK000010.2	4026425	T	C	2	2	0.5	0.5
gnl|UMD3.1|GK000010.2	4028855	T	G	2	2	0.5	0.5
gnl|UMD3.1|GK000010.2	4028896	T	C	3	4	0.428571	0.571429
gnl|UMD3.1|GK000010.2	4032511	C	T	2	2	0.5	0.5
gnl|UMD3.1|GK000010.2	4033648	T	C	2	2	0.5	0.5
gnl|UMD3.1|GK000010.2	4033858	C	A	3	3	0.5	0.5
gnl|UMD3.1|GK000010.2	4034662	C	A	2	2	0.5	0.5
gnl|UMD3.1|GK000010.2	4056086	A	C	2	3	0.4	0.6
gnl|UMD3.1|GK000010.2	4056197	G	T	0	30	0	1
gnl|UMD3.1|GK000010.2	4060054	A	G	1	4	0.2	0.8
gnl|UMD3.1|GK000010.2	4060125	C	T	0	2	0	1
gnl|UMD3.1|GK000010.2	4060215	C	T	0	2	0	1
gnl|UMD3.1|GK000010.2	4060270	T	C	0	4	0	1
gnl|UMD3.1|GK000010.2	4060323	C	A	1	3	0.25	0.75
gnl|UMD3.1|GK000010.2	4062491	T	C	5	2	0.714286	0.285714
gnl|UMD3.1|GK000010.2	4063813	T	C	0	4	0	1
gnl|UMD3.1|GK000010.2	4064323	T	A	2	2	0.5	0.5
gnl|UMD3.1|GK000010.2	4065971	C	T	2	4	0.333333	0.666667
gnl|UMD3.1|GK000010.2	4070463	T	C	1	2	0.333333	0.666667
gnl|UMD3.1|GK000010.2	4078922	T	C	0	2	0	1
gnl|UMD3.1|GK000010.2	4079503	C	A	2	2	0.5	0.5
gnl|UMD3.1|GK000010.2	4079776	T	C	1	2	0.333333	0.666667
gnl|UMD3.1|GK000010.2	4081089	C	T	2	2	0.5	0.5
gnl|UMD3.1|GK000010.2	4081090	C	T	2	2	0.5	0.5
gnl|UMD3.1|GK000010.2	4085344	A	C	8	6	0.571429	0.428571
gnl|UMD3.1|GK000010.2	4091692	T	C	0	2	0	1
gnl|UMD3.1|GK000010.2	4091714	T	C	0	2	0	1
gnl|UMD3.1|GK000010.2	4111852	T	C	0	2	0	1
gnl|UMD3.1|GK000010.2	4134594	A	T	0	2	0	1
gnl|UMD3.1|GK000010.2	4134621	T	A	0	2	0	1
gnl|UMD3.1|GK000010.2	4134646	G	T	0	2	0	1
gnl|UMD3.1|GK000010.2	4180436	C	G	0	2	0	1
gnl|UMD3.1|GK000010.2	4265995	G	A	0	2	0	1
gnl|UMD3.1|GK000010.2	4301536	A	G	2	2	0.5	0.5
gnl|UMD3.1|GK000010.2	4303392	T	A	0	2	0	1
gnl|UMD3.1|GK000010.2	4307363	C	A	12	3	0.8	0.2
gnl|UMD3.1|GK000010.2	4311966	C	T	0	2	0	1
gnl|UMD3.1|GK000010.2	4312404	T	C	0	2	0	1
gnl|UMD3.1|GK000010.2	4322028	T	C	0	2	0	1
gnl|UMD3.1|GK000010.2	4322272	T	A	0	2	0	1
gnl|UMD3.1|GK000010.2	4326310	G	C	0	4	0	1
gnl|UMD3.1|GK000010.2	4326604	C	G	0	2	0	1
gnl|UMD3.1|GK000010.2	4357505	G	A	0	2	0	1
gnl|UMD3.1|GK000010.2	4357509	C	G	0	4	0	1
gnl|UMD3.1|GK000010.2	4357515	C	T	2	4	0.333333	0.666667
gnl|UMD3.1|GK000010.2	4357516	T	G	2	5	0.285714	0.714286
gnl|UMD3.1|GK000010.2	4357526	A	G	0	12	0	1
gnl|UMD3.1|GK000010.2	4357544	G	A	0	19	0	1
gnl|UMD3.1|GK000010.2	4357563	C	G	0	19	0	1
gnl|UMD3.1|GK000010.2	4357574	C	T	0	19	0	1
gnl|UMD3.1|GK000010.2	4357589	A	T	0	20	0	1
gnl|UMD3.1|GK000010.2	4357626	A	T	0	13	0	1
gnl|UMD3.1|GK000010.2	4357656	A	T	0	18	0	1
gnl|UMD3.1|GK000010.2	4357686	C	G	0	19	0	1
gnl|UMD3.1|GK000010.2	4357689	T	C	0	19	0	1
gnl|UMD3.1|GK000010.2	4357705	C	T	0	19	0	1
gnl|UMD3.1|GK000010.2	4357764	C	T	0	5	0	1
gnl|UMD3.1|GK000010.2	4357778	A	G	0	3	0	1
gnl|UMD3.1|GK000010.2	4357783	C	T	0	3	0	1
gnl|UMD3.1|GK000010.2	4357883	C	A	0	2	0	1
gnl|UMD3.1|GK000010.2	4357952	C	T	0	2	0	1
gnl|UMD3.1|GK000010.2	4360270	T	C	0	2	0	1
gnl|UMD3.1|GK000010.2	4360291	G	A	0	2	0	1
gnl|UMD3.1|GK000010.2	4360292	T	C	0	2	0	1
gnl|UMD3.1|GK000010.2	4360308	G	A	0	2	0	1
gnl|UMD3.1|GK000010.2	4360324	G	A	0	3	0	1
gnl|UMD3.1|GK000010.2	4360333	C	A	0	4	0	1
gnl|UMD3.1|GK000010.2	4360344	A	G	0	4	0	1
gnl|UMD3.1|GK000010.2	4360349	T	C	0	4	0	1
gnl|UMD3.1|GK000010.2	4360350	G	T	0	4	0	1
gnl|UMD3.1|GK000010.2	4360386	A	G	0	4	0	1
gnl|UMD3.1|GK000010.2	4360412	T	G	0	2	0	1
gnl|UMD3.1|GK000010.2	4360415	A	G	0	2	0	1
gnl|UMD3.1|GK000010.2	4360425	C	G	0	2	0	1
gnl|UMD3.1|GK000010.2	4360727	T	A	0	2	0	1
gnl|UMD3.1|GK000010.2	4360734	A	C	0	2	0	1
gnl|UMD3.1|GK000010.2	4360977	G	C	0	6	0	1
gnl|UMD3.1|GK000010.2	4360985	G	A	0	6	0	1
gnl|UMD3.1|GK000010.2	4361001	T	C	0	6	0	1
gnl|UMD3.1|GK000010.2	4361020	T	C	0	6	0	1
gnl|UMD3.1|GK000010.2	4361034	A	G	0	6	0	1
gnl|UMD3.1|GK000010.2	4361057	A	G	0	6	0	1
gnl|UMD3.1|GK000010.2	4361140	C	T	0	6	0	1
gnl|UMD3.1|GK000010.2	4361147	G	A	0	6	0	1
gnl|UMD3.1|GK000010.2	4361181	T	C	0	7	0	1
gnl|UMD3.1|GK000010.2	4361227	A	G	0	7	0	1
gnl|UMD3.1|GK000010.2	4361238	T	G	0	4	0	1
gnl|UMD3.1|GK000010.2	4361249	C	T	0	4	0	1
gnl|UMD3.1|GK000010.2	4361251	A	G	0	4	0	1
gnl|UMD3.1|GK000010.2	4361261	T	C	0	3	0	1
gnl|UMD3.1|GK000010.2	4361297	T	C	0	2	0	1
gnl|UMD3.1|GK000010.2	4361619	A	C	0	2	0	1
gnl|UMD3.1|GK000010.2	4361650	C	A	0	2	0	1
gnl|UMD3.1|GK000010.2	4361701	C	T	0	4	0	1
gnl|UMD3.1|GK000010.2	4361736	A	C	0	3	0	1
gnl|UMD3.1|GK000010.2	4361924	T	C	0	3	0	1
gnl|UMD3.1|GK000010.2	4361927	C	T	0	3	0	1
gnl|UMD3.1|GK000010.2	4361933	A	G	0	3	0	1
gnl|UMD3.1|GK000010.2	4361941	C	T	0	3	0	1
gnl|UMD3.1|GK000010.2	4361953	A	G	0	4	0	1
gnl|UMD3.1|GK000010.2	4361975	A	G	0	4	0	1
gnl|UMD3.1|GK000010.2	4361984	C	T	0	4	0	1
gnl|UMD3.1|GK000010.2	4361995	T	C	0	4	0	1
gnl|UMD3.1|GK000010.2	4362002	T	A	0	4	0	1
gnl|UMD3.1|GK000010.2	4362035	T	A	0	2	0	1
gnl|UMD3.1|GK000010.2	4370410	C	A	0	2	0	1
gnl|UMD3.1|GK000010.2	4371383	C	T	0	2	0	1
gnl|UMD3.1|GK000010.2	4371977	A	G	0	2	0	1
gnl|UMD3.1|GK000010.2	4373417	C	T	1	6	0.142857	0.857143
gnl|UMD3.1|GK000010.2	4374116	C	A	7	3	0.7	0.3
gnl|UMD3.1|GK000010.2	4375471	A	T	1	2	0.333333	0.666667
gnl|UMD3.1|GK000010.2	4375473	A	T	0	3	0	1
gnl|UMD3.1|GK000010.2	4375946	C	T	0	6	0	1
gnl|UMD3.1|GK000010.2	4376277	G	A	6	4	0.6	0.4
gnl|UMD3.1|GK000010.2	4376324	G	A	7	2	0.777778	0.222222
gnl|UMD3.1|GK000010.2	4376834	C	T	7	9	0.4375	0.5625
gnl|UMD3.1|GK000010.2	4380273	C	T	0	3	0	1
gnl|UMD3.1|GK000010.2	4382850	T	C	0	2	0	1
gnl|UMD3.1|GK000010.2	4383329	T	C	0	2	0	1
gnl|UMD3.1|GK000010.2	4391058	A	G	0	2	0	1
gnl|UMD3.1|GK000010.2	4391128	A	T	0	2	0	1
gnl|UMD3.1|GK000010.2	4391303	A	C	0	2	0	1
gnl|UMD3.1|GK000010.2	4391327	T	A	0	2	0	1
gnl|UMD3.1|GK000010.2	4391784	A	C	0	2	0	1
gnl|UMD3.1|GK000010.2	4394228	C	G	0	2	0	1
gnl|UMD3.1|GK000010.2	4395601	A	G	0	2	0	1
gnl|UMD3.1|GK000010.2	4398137	C	T	0	2	0	1
gnl|UMD3.1|GK000010.2	4399094	C	T	1	2	0.333333	0.666667
gnl|UMD3.1|GK000010.2	4399213	A	G	0	2	0	1
gnl|UMD3.1|GK000010.2	4400366	C	G	0	2	0	1
gnl|UMD3.1|GK000010.2	4401173	T	C	4	2	0.666667	0.333333
gnl|UMD3.1|GK000010.2	4402100	A	T	0	2	0	1
gnl|UMD3.1|GK000010.2	4403181	G	T	10	2	0.833333	0.166667
gnl|UMD3.1|GK000010.2	4404030	C	T	0	6	0	1
gnl|UMD3.1|GK000010.2	4404471	G	T	11	3	0.785714	0.214286
gnl|UMD3.1|GK000010.2	4404492	A	G	12	2	0.857143	0.142857
gnl|UMD3.1|GK000010.2	4404628	C	T	0	10	0	1
gnl|UMD3.1|GK000010.2	4404907	G	A	3	14	0.176471	0.823529
gnl|UMD3.1|GK000010.2	4405192	C	G	0	44	0	1
gnl|UMD3.1|GK000010.2	4406817	T	C	2	4	0.333333	0.666667
gnl|UMD3.1|GK000010.2	4407435	G	T	21	14	0.6	0.4
gnl|UMD3.1|GK000010.2	4410341	G	T	7	3	0.7	0.3
gnl|UMD3.1|GK000010.2	4411544	T	A	7	8	0.466667	0.533333
gnl|UMD3.1|GK000010.2	4411854	A	G	0	12	0	1
gnl|UMD3.1|GK000010.2	4412501	C	A	4	2	0.666667	0.333333
gnl|UMD3.1|GK000010.2	4412972	G	C	9	6	0.6	0.4
gnl|UMD3.1|GK000010.2	4413055	C	T	2	11	0.153846	0.846154
gnl|UMD3.1|GK000010.2	4413304	A	G	0	4	0	1
gnl|UMD3.1|GK000010.2	4414312	A	G	0	2	0	1
gnl|UMD3.1|GK000010.2	4415326	G	A	0	2	0	1
gnl|UMD3.1|GK000010.2	4415710	C	T	0	5	0	1
gnl|UMD3.1|GK000010.2	4415850	C	G	3	2	0.6	0.4
gnl|UMD3.1|GK000010.2	4416732	C	A	8	2	0.8	0.2
gnl|UMD3.1|GK000010.2	4416785	T	C	4	2	0.666667	0.333333
gnl|UMD3.1|GK000010.2	4417372	A	G	0	2	0	1
gnl|UMD3.1|GK000010.2	4417892	A	T	0	2	0	1
gnl|UMD3.1|GK000010.2	4418085	C	A	0	2	0	1
gnl|UMD3.1|GK000010.2	4418379	G	C	60	65	0.48	0.52
gnl|UMD3.1|GK000010.2	4600069	C	T	37	43	0.4625	0.5375
gnl|UMD3.1|GK000010.2	4607343	G	T	0	2	0	1
gnl|UMD3.1|GK000010.2	4608080	C	T	0	2	0	1
gnl|UMD3.1|GK000010.2	4613775	G	C	0	2	0	1
gnl|UMD3.1|GK000010.2	4618712	A	C	36	75	0.324324	0.675676
gnl|UMD3.1|GK000010.2	4619750	T	C	0	103	0	1
gnl|UMD3.1|GK000010.2	4620367	A	T	0	2	0	1
gnl|UMD3.1|GK000010.2	4622187	T	C	2	2	0.5	0.5
gnl|UMD3.1|GK000010.2	4622215	A	C	3	3	0.5	0.5
gnl|UMD3.1|GK000010.2	4622707	C	T	2	6	0.25	0.75
gnl|UMD3.1|GK000010.2	4622825	G	C	2	3	0.4	0.6
gnl|UMD3.1|GK000010.2	4622958	A	G	0	3	0	1
gnl|UMD3.1|GK000010.2	4623278	T	C	0	2	0	1
gnl|UMD3.1|GK000010.2	4623573	G	A	2	3	0.4	0.6
gnl|UMD3.1|GK000010.2	4623806	T	G	0	2	0	1
gnl|UMD3.1|GK000010.2	4624121	A	T	0	13	0	1
gnl|UMD3.1|GK000010.2	4624197	C	T	4	2	0.666667	0.333333
gnl|UMD3.1|GK000010.2	4624230	G	A	3	3	0.5	0.5
gnl|UMD3.1|GK000010.2	4627225	T	C	1	2	0.333333	0.666667
gnl|UMD3.1|GK000010.2	4627441	C	T	1	3	0.25	0.75
gnl|UMD3.1|GK000010.2	4628836	C	A	0	2	0	1
gnl|UMD3.1|GK000010.2	4633386	A	G	3	2	0.6	0.4
gnl|UMD3.1|GK000010.2	4635109	G	C	2	2	0.5	0.5
gnl|UMD3.1|GK000010.2	4637294	T	C	0	2	0	1
gnl|UMD3.1|GK000010.2	4637295	T	C	0	2	0	1
gnl|UMD3.1|GK000010.2	4637296	T	C	0	2	0	1
gnl|UMD3.1|GK000010.2	4638233	A	T	2	4	0.333333	0.666667
gnl|UMD3.1|GK000010.2	4640508	A	T	0	2	0	1
gnl|UMD3.1|GK000010.2	4640511	G	T	0	2	0	1
gnl|UMD3.1|GK000010.2	4640955	C	A	2	3	0.4	0.6
gnl|UMD3.1|GK000010.2	4644016	C	T	0	2	0	1
gnl|UMD3.1|GK000010.2	4645289	A	G	0	2	0	1
gnl|UMD3.1|GK000010.2	4645302	A	G	0	2	0	1
gnl|UMD3.1|GK000010.2	4645312	A	G	0	2	0	1
gnl|UMD3.1|GK000010.2	4645328	A	G	0	2	0	1
gnl|UMD3.1|GK000010.2	4647499	T	A	4	2	0.666667	0.333333
gnl|UMD3.1|GK000010.2	4647514	T	C	0	2	0	1
gnl|UMD3.1|GK000010.2	4650349	C	A	0	3	0	1
gnl|UMD3.1|GK000010.2	4650697	C	G	0	2	0	1
gnl|UMD3.1|GK000010.2	4650733	C	T	0	6	0	1
gnl|UMD3.1|GK000010.2	4650822	G	C	0	4	0	1
gnl|UMD3.1|GK000010.2	4651103	A	C	2	2	0.5	0.5
gnl|UMD3.1|GK000010.2	4651983	A	G	0	2	0	1
gnl|UMD3.1|GK000010.2	4651992	A	G	0	2	0	1
gnl|UMD3.1|GK000010.2	4652026	A	G	0	2	0	1
gnl|UMD3.1|GK000010.2	4652031	A	G	0	2	0	1
gnl|UMD3.1|GK000010.2	4652976	G	A	0	2	0	1
gnl|UMD3.1|GK000010.2	4653498	A	G	4	2	0.666667	0.333333
gnl|UMD3.1|GK000010.2	4662494	T	C	0	2	0	1
gnl|UMD3.1|GK000010.2	4663616	T	G	0	6	0	1
gnl|UMD3.1|GK000010.2	4663625	T	G	0	7	0	1
gnl|UMD3.1|GK000010.2	4663658	T	C	0	9	0	1
gnl|UMD3.1|GK000010.2	4663713	C	T	2	4	0.333333	0.666667
gnl|UMD3.1|GK000010.2	4664681	A	T	2	7	0.222222	0.777778
gnl|UMD3.1|GK000010.2	4664747	T	C	2	4	0.333333	0.666667
gnl|UMD3.1|GK000010.2	4666407	A	G	3	5	0.375	0.625
gnl|UMD3.1|GK000010.2	4672417	C	T	2	4	0.333333	0.666667
gnl|UMD3.1|GK000010.2	4679617	T	A	0	2	0	1
gnl|UMD3.1|GK000010.2	4679864	C	T	2	2	0.5	0.5
gnl|UMD3.1|GK000010.2	4691863	C	T	4	2	0.666667	0.333333
gnl|UMD3.1|GK000010.2	4691938	C	T	0	2	0	1
gnl|UMD3.1|GK000010.2	4692668	G	T	2	3	0.4	0.6
gnl|UMD3.1|GK000010.2	4693647	G	A	6	11	0.352941	0.647059
gnl|UMD3.1|GK000010.2	4693939	T	C	5	12	0.294118	0.705882
gnl|UMD3.1|GK000010.2	4694601	T	C	0	2	0	1
gnl|UMD3.1|GK000010.2	4695679	C	G	0	2	0	1
gnl|UMD3.1|GK000010.2	4696108	G	A	3	3	0.5	0.5
gnl|UMD3.1|GK000010.2	4696232	T	C	0	11	0	1
gnl|UMD3.1|GK000010.2	4697336	C	T	4	2	0.666667	0.333333
gnl|UMD3.1|GK000010.2	4699231	T	C	0	2	0	1
gnl|UMD3.1|GK000010.2	4699757	G	A	0	2	0	1
gnl|UMD3.1|GK000010.2	4699956	C	A	0	2	0	1
gnl|UMD3.1|GK000010.2	4700307	A	C	1	2	0.333333	0.666667
gnl|UMD3.1|GK000010.2	4700514	C	T	0	4	0	1
gnl|UMD3.1|GK000010.2	4705452	A	T	0	2	0	1
gnl|UMD3.1|GK000010.2	4705539	C	T	0	4	0	1
gnl|UMD3.1|GK000010.2	4705541	C	T	1	3	0.25	0.75
gnl|UMD3.1|GK000010.2	4705556	C	T	2	3	0.4	0.6
gnl|UMD3.1|GK000010.2	4705793	A	G	0	5	0	1
gnl|UMD3.1|GK000010.2	4706190	A	T	0	2	0	1
gnl|UMD3.1|GK000010.2	4708340	A	G	0	2	0	1
gnl|UMD3.1|GK000010.2	4712744	A	G	0	2	0	1
gnl|UMD3.1|GK000010.2	4716645	A	G	35	27	0.564516	0.435484
gnl|UMD3.1|GK000010.2	4717244	T	G	0	2	0	1
gnl|UMD3.1|GK000010.2	4717502	C	A	0	2	0	1
gnl|UMD3.1|GK000010.2	4717672	A	G	11	2	0.846154	0.153846
gnl|UMD3.1|GK000010.2	4717791	A	G	5	2	0.714286	0.285714
gnl|UMD3.1|GK000010.2	4717792	A	G	5	2	0.714286	0.285714
gnl|UMD3.1|GK000010.2	4718504	A	G	0	2	0	1
gnl|UMD3.1|GK000010.2	4718955	A	G	0	2	0	1
gnl|UMD3.1|GK000010.2	4718978	A	G	0	2	0	1
gnl|UMD3.1|GK000010.2	4734533	A	G	0	2	0	1
gnl|UMD3.1|GK000010.2	4734548	A	G	0	2	0	1
gnl|UMD3.1|GK000010.2	4736967	G	C	0	4	0	1
gnl|UMD3.1|GK000010.2	4737015	A	G	0	4	0	1
gnl|UMD3.1|GK000010.2	4737471	A	G	0	2	0	1
gnl|UMD3.1|GK000010.2	4737488	A	G	0	2	0	1
gnl|UMD3.1|GK000010.2	4781246	C	T	0	2	0	1
gnl|UMD3.1|GK000010.2	4781247	C	G	0	2	0	1
gnl|UMD3.1|GK000010.2	4781665	C	T	0	2	0	1
gnl|UMD3.1|GK000010.2	4809725	C	G	0	2	0	1
gnl|UMD3.1|GK000010.2	4809757	A	G	0	2	0	1
gnl|UMD3.1|GK000010.2	4842944	C	T	0	11	0	1
gnl|UMD3.1|GK000010.2	4842950	T	C	0	12	0	1
gnl|UMD3.1|GK000010.2	4843010	C	G	2	18	0.1	0.9
gnl|UMD3.1|GK000010.2	4843064	A	G	2	11	0.153846	0.846154
gnl|UMD3.1|GK000010.2	4843070	T	C	2	8	0.2	0.8
gnl|UMD3.1|GK000010.2	4843131	A	G	0	38	0	1
gnl|UMD3.1|GK000010.2	4843144	C	T	0	43	0	1
gnl|UMD3.1|GK000010.2	4843315	G	C	1	33	0.0294118	0.970588
gnl|UMD3.1|GK000010.2	4843438	T	C	0	25	0	1
gnl|UMD3.1|GK000010.2	4843445	C	A	0	24	0	1
gnl|UMD3.1|GK000010.2	4867980	T	C	0	2	0	1
gnl|UMD3.1|GK000010.2	4874141	A	C	0	2	0	1
gnl|UMD3.1|GK000010.2	4902501	T	G	0	2	0	1
gnl|UMD3.1|GK000010.2	4951406	G	C	0	6	0	1
gnl|UMD3.1|GK000010.2	4951957	A	G	11	4	0.733333	0.266667
gnl|UMD3.1|GK000010.2	4952379	T	C	15	7	0.681818	0.318182
gnl|UMD3.1|GK000010.2	4953189	A	T	0	5	0	1
gnl|UMD3.1|GK000010.2	4953200	T	C	0	8	0	1
gnl|UMD3.1|GK000010.2	4953275	G	A	2	6	0.25	0.75
gnl|UMD3.1|GK000010.2	4953945	A	G	1	4	0.2	0.8
gnl|UMD3.1|GK000010.2	4954156	G	A	1	4	0.2	0.8
gnl|UMD3.1|GK000010.2	4954535	C	A	0	2	0	1
gnl|UMD3.1|GK000010.2	4955955	A	C	0	4	0	1
gnl|UMD3.1|GK000010.2	4956461	C	T	4	4	0.5	0.5
gnl|UMD3.1|GK000010.2	4957049	A	G	0	4	0	1
gnl|UMD3.1|GK000010.2	4957548	A	G	0	10	0	1
gnl|UMD3.1|GK000010.2	4958289	T	C	2	4	0.333333	0.666667
gnl|UMD3.1|GK000010.2	4958290	G	A	2	4	0.333333	0.666667
gnl|UMD3.1|GK000010.2	4958540	G	A	2	4	0.333333	0.666667
gnl|UMD3.1|GK000010.2	4959666	G	C	6	5	0.545455	0.454545
gnl|UMD3.1|GK000010.2	4960030	G	T	5	5	0.5	0.5
gnl|UMD3.1|GK000010.2	4960348	G	A	3	7	0.3	0.7
gnl|UMD3.1|GK000010.2	4960367	T	G	3	3	0.5	0.5
gnl|UMD3.1|GK000010.2	4961394	A	G	2	6	0.25	0.75
gnl|UMD3.1|GK000010.2	4962009	G	C	7	2	0.777778	0.222222
gnl|UMD3.1|GK000010.2	4962595	C	T	14	27	0.341463	0.658537
gnl|UMD3.1|GK000010.2	4963132	C	T	31	33	0.484375	0.515625
gnl|UMD3.1|GK000010.2	4963313	A	G	0	80	0	1
gnl|UMD3.1|GK000010.2	4963318	T	C	0	83	0	1
gnl|UMD3.1|GK000010.2	4963444	G	A	46	53	0.464646	0.535354
gnl|UMD3.1|GK000010.2	4963801	T	C	25	24	0.510204	0.489796
gnl|UMD3.1|GK000010.2	4966724	C	A	1	2	0.333333	0.666667
gnl|UMD3.1|GK000010.2	4971464	C	A	0	2	0	1
gnl|UMD3.1|GK000010.2	4971465	C	T	0	2	0	1
gnl|UMD3.1|GK000010.2	4973945	G	T	0	2	0	1
gnl|UMD3.1|GK000010.2	4975564	G	A	2	2	0.5	0.5
gnl|UMD3.1|GK000010.2	4976058	T	C	0	2	0	1
gnl|UMD3.1|GK000010.2	4976064	T	C	0	2	0	1
gnl|UMD3.1|GK000010.2	4976082	T	C	0	2	0	1
gnl|UMD3.1|GK000010.2	4976109	T	C	0	2	0	1
gnl|UMD3.1|GK000010.2	4976918	G	A	0	2	0	1
[truncated: 923,449+ more rows]
