# Supplementary material for: Single Nucleotide Polymorphism Discovery in Bovine Pituitary Gland Using RNA-Seq Technology
Source: PLoS One. 2016 Sep 8;11(9):e0161370. doi: 10.1371/journal.pone.0161370 (PMC5015895; doi:10.1371/journal.pone.0161370)
Supplement: S10 Table — (XLSX) [file pone.0161370.s010.xlsx]

## Sheet: SNP
sTable 10: RNA-seq SNP-db of bovine pituitary gland tissue of young bull-10 of Polish Red cattle aged 9 months.
reference	location	ref_seq	sample seq	# of reads as Ref	# of reads as SNP	% ref	% SNP
gnl|Btau_4.6.1|chrY	2526082	C	G	0	2	0	1
gnl|Btau_4.6.1|chrY	2534339	A	G	2	2	0.5	0.5
gnl|Btau_4.6.1|chrY	2534342	A	G	0	5	0	1
gnl|Btau_4.6.1|chrY	2534344	A	G	3	2	0.6	0.4
gnl|Btau_4.6.1|chrY	2534395	A	G	0	2	0	1
gnl|Btau_4.6.1|chrY	2534411	A	G	0	2	0	1
gnl|Btau_4.6.1|chrY	2534785	T	C	0	2	0	1
gnl|Btau_4.6.1|chrY	2535418	G	A	0	5	0	1
gnl|Btau_4.6.1|chrY	2535487	C	G	0	2	0	1
gnl|Btau_4.6.1|chrY	2536961	G	T	0	2	0	1
gnl|Btau_4.6.1|chrY	2536993	A	C	0	5	0	1
gnl|Btau_4.6.1|chrY	2555167	C	G	0	2	0	1
gnl|Btau_4.6.1|chrY	2569871	A	G	2	6	0.25	0.75
gnl|Btau_4.6.1|chrY	2799220	A	G	0	5	0	1
gnl|Btau_4.6.1|chrY	2799275	A	G	2	3	0.4	0.6
gnl|Btau_4.6.1|chrY	2799329	A	T	2	2	0.5	0.5
gnl|Btau_4.6.1|chrY	2799462	A	G	3	2	0.6	0.4
gnl|Btau_4.6.1|chrY	2886617	C	A	1	1	0.5	0.5
gnl|Btau_4.6.1|chrY	2900106	A	T	1	2	0.333333	0.666667
gnl|Btau_4.6.1|chrY	2906665	G	A	8	2	0.8	0.2
gnl|Btau_4.6.1|chrY	2912545	G	A	0	2	0	1
gnl|Btau_4.6.1|chrY	2912593	G	A	0	2	0	1
gnl|Btau_4.6.1|chrY	2962142	G	T	6	2	0.75	0.25
gnl|Btau_4.6.1|chrY	2991463	G	T	0	2	0	1
gnl|Btau_4.6.1|chrY	2991485	T	C	0	1	0	1
gnl|Btau_4.6.1|chrY	2991490	T	C	0	1	0	1
gnl|Btau_4.6.1|chrY	2991495	T	C	0	2	0	1
gnl|Btau_4.6.1|chrY	2991501	T	C	0	2	0	1
gnl|Btau_4.6.1|chrY	3279675	T	A	2	2	0.5	0.5
gnl|Btau_4.6.1|chrY	3280416	A	T	4	2	0.666667	0.333333
gnl|Btau_4.6.1|chrY	3557525	G	T	1	3	0.25	0.75
gnl|Btau_4.6.1|chrY	3560088	T	A	0	2	0	1
gnl|Btau_4.6.1|chrY	3567285	T	C	0	2	0	1
gnl|Btau_4.6.1|chrY	3567304	T	C	0	2	0	1
gnl|Btau_4.6.1|chrY	3567308	T	C	0	2	0	1
gnl|Btau_4.6.1|chrY	3567326	T	C	0	2	0	1
gnl|Btau_4.6.1|chrY	3567327	T	C	0	2	0	1
gnl|Btau_4.6.1|chrY	3567328	T	C	0	2	0	1
gnl|Btau_4.6.1|chrY	3567329	T	C	0	2	0	1
gnl|Btau_4.6.1|chrY	3586752	G	A	0	2	0	1
gnl|Btau_4.6.1|chrY	3586780	G	A	0	2	0	1
gnl|Btau_4.6.1|chrY	3586799	T	C	0	2	0	1
gnl|Btau_4.6.1|chrY	3586837	C	T	0	2	0	1
gnl|Btau_4.6.1|chrY	3604410	C	T	0	2	0	1
gnl|Btau_4.6.1|chrY	3634111	A	T	0	2	0	1
gnl|Btau_4.6.1|chrY	3724833	C	G	0	2	0	1
gnl|Btau_4.6.1|chrY	3725458	C	G	0	2	0	1
gnl|Btau_4.6.1|chrY	3725632	C	A	6	3	0.666667	0.333333
gnl|Btau_4.6.1|chrY	3725679	C	A	5	3	0.625	0.375
gnl|Btau_4.6.1|chrY	3727273	A	T	5	3	0.625	0.375
gnl|Btau_4.6.1|chrY	3728522	G	T	1	2	0.333333	0.666667
gnl|Btau_4.6.1|chrY	3730499	C	A	2	2	0.5	0.5
gnl|Btau_4.6.1|chrY	3735223	T	C	0	1	0	1
gnl|Btau_4.6.1|chrY	3742718	A	T	9	2	0.818182	0.181818
gnl|Btau_4.6.1|chrY	3751558	T	A	0	2	0	1
gnl|Btau_4.6.1|chrY	6579852	T	C	1	2	0.333333	0.666667
gnl|Btau_4.6.1|chrY	6579854	T	C	0	2	0	1
gnl|Btau_4.6.1|chrY	6591190	G	A	1	2	0.333333	0.666667
gnl|Btau_4.6.1|chrY	6593723	G	A	0	2	0	1
gnl|Btau_4.6.1|chrY	6594516	T	C	0	2	0	1
gnl|Btau_4.6.1|chrY	6594526	T	C	0	2	0	1
gnl|Btau_4.6.1|chrY	6603211	T	C	1	2	0.333333	0.666667
gnl|Btau_4.6.1|chrY	6603274	T	C	1	2	0.333333	0.666667
gnl|Btau_4.6.1|chrY	6624684	A	T	0	2	0	1
gnl|Btau_4.6.1|chrY	6627628	A	C	0	1	0	1
gnl|Btau_4.6.1|chrY	6629634	A	T	6	2	0.75	0.25
gnl|Btau_4.6.1|chrY	6630695	G	A	4	2	0.666667	0.333333
gnl|Btau_4.6.1|chrY	6631259	C	A	0	2	0	1
gnl|Btau_4.6.1|chrY	6632423	A	G	7	2	0.777778	0.222222
gnl|Btau_4.6.1|chrY	6632512	A	T	7	3	0.7	0.3
gnl|Btau_4.6.1|chrY	6633422	G	T	4	2	0.666667	0.333333
gnl|Btau_4.6.1|chrY	6633604	A	C	1	2	0.333333	0.666667
gnl|Btau_4.6.1|chrY	6634277	A	T	0	2	0	1
gnl|Btau_4.6.1|chrY	6652577	G	T	0	1	0	1
gnl|Btau_4.6.1|chrY	9453639	C	G	1	14	0.0666667	0.933333
gnl|Btau_4.6.1|chrY	23377610	G	C	0	2	0	1
gnl|Btau_4.6.1|chrY	24676297	T	A	0	2	0	1
gnl|Btau_4.6.1|chrY	42376327	G	C	0	2	0	1
gnl|Btau_4.6.1|chrY	42378077	A	G	0	2	0	1
gnl|Btau_4.6.1|chrY	42378170	A	G	4	2	0.666667	0.333333
gnl|Btau_4.6.1|chrY	42386957	A	G	0	2	0	1
gnl|Btau_4.6.1|chrY	42387060	A	G	0	2	0	1
gnl|Btau_4.6.1|chrY	42395373	A	G	0	2	0	1
gnl|Btau_4.6.1|chrY	42395389	A	G	0	2	0	1
gnl|Btau_4.6.1|chrY	42395390	A	G	0	2	0	1
gnl|Btau_4.6.1|chrY	42395401	A	G	0	2	0	1
gnl|Btau_4.6.1|chrY	42395405	A	G	0	2	0	1
gnl|Btau_4.6.1|chrY	42395406	A	G	0	2	0	1
gnl|Btau_4.6.1|chrY	42395407	A	G	0	2	0	1
gnl|Btau_4.6.1|chrY	42395411	A	G	0	2	0	1
gnl|Btau_4.6.1|chrY	42395422	A	G	0	2	0	1
gnl|Btau_4.6.1|chrY	42395425	A	G	0	2	0	1
gnl|Btau_4.6.1|chrY	42395442	A	G	0	2	0	1
gnl|Btau_4.6.1|chrY	42402253	A	G	0	2	0	1
gnl|Btau_4.6.1|chrY	42402254	A	G	0	1	0	1
gnl|Btau_4.6.1|chrY	42402264	A	G	0	2	0	1
gnl|Btau_4.6.1|chrY	42402267	A	G	0	1	0	1
gnl|Btau_4.6.1|chrY	42402293	A	G	2	2	0.5	0.5
gnl|Btau_4.6.1|chrY	42402300	A	G	2	2	0.5	0.5
gnl|Btau_4.6.1|chrY	42404683	A	G	0	2	0	1
gnl|Btau_4.6.1|chrY	42404692	A	G	0	2	0	1
gnl|Btau_4.6.1|chrY	42407361	A	G	0	2	0	1
gnl|Btau_4.6.1|chrY	42413488	A	G	0	2	0	1
gnl|Btau_4.6.1|chrY	42413533	A	G	0	2	0	1
gnl|Btau_4.6.1|chrY	42413538	A	G	0	2	0	1
gnl|Btau_4.6.1|chrY	42413539	A	G	0	2	0	1
gnl|Btau_4.6.1|chrY	42417123	A	C	2	2	0.5	0.5
gnl|Btau_4.6.1|chrY	42425733	C	A	0	2	0	1
gnl|Btau_4.6.1|chrY	42805027	G	T	0	4	0	1
gnl|Btau_4.6.1|chrY	42805063	C	G	0	3	0	1
gnl|Btau_4.6.1|chrY	42805082	C	T	0	3	0	1
gnl|Btau_4.6.1|chrY	42805087	T	G	0	3	0	1
gnl|Btau_4.6.1|chrY	42805094	A	T	0	3	0	1
gnl|UMD3.1|GK000010.2	208400	T	C	0	2	0	1
gnl|UMD3.1|GK000010.2	208450	T	G	0	2	0	1
gnl|UMD3.1|GK000010.2	208457	C	A	0	2	0	1
gnl|UMD3.1|GK000010.2	208466	G	A	0	2	0	1
gnl|UMD3.1|GK000010.2	339938	T	G	1	2	0.333333	0.666667
gnl|UMD3.1|GK000010.2	340839	C	A	0	2	0	1
gnl|UMD3.1|GK000010.2	348932	T	C	0	2	0	1
gnl|UMD3.1|GK000010.2	348937	T	C	0	2	0	1
gnl|UMD3.1|GK000010.2	362256	T	C	0	2	0	1
gnl|UMD3.1|GK000010.2	362269	T	C	0	2	0	1
gnl|UMD3.1|GK000010.2	362292	T	C	0	2	0	1
gnl|UMD3.1|GK000010.2	390133	T	C	0	2	0	1
gnl|UMD3.1|GK000010.2	390395	G	T	0	2	0	1
gnl|UMD3.1|GK000010.2	397217	G	C	0	2	0	1
gnl|UMD3.1|GK000010.2	400027	C	G	0	2	0	1
gnl|UMD3.1|GK000010.2	400068	G	A	0	2	0	1
gnl|UMD3.1|GK000010.2	403873	A	G	0	2	0	1
gnl|UMD3.1|GK000010.2	409738	G	T	0	1	0	1
gnl|UMD3.1|GK000010.2	409962	C	A	0	1	0	1
gnl|UMD3.1|GK000010.2	410198	A	G	0	2	0	1
gnl|UMD3.1|GK000010.2	416441	C	T	0	2	0	1
gnl|UMD3.1|GK000010.2	416941	A	G	1	2	0.333333	0.666667
gnl|UMD3.1|GK000010.2	416967	A	G	1	2	0.333333	0.666667
gnl|UMD3.1|GK000010.2	418309	A	G	0	2	0	1
gnl|UMD3.1|GK000010.2	418332	C	T	0	2	0	1
gnl|UMD3.1|GK000010.2	418637	T	C	0	2	0	1
gnl|UMD3.1|GK000010.2	425891	C	T	0	2	0	1
gnl|UMD3.1|GK000010.2	426407	A	G	0	2	0	1
gnl|UMD3.1|GK000010.2	426408	A	G	0	2	0	1
gnl|UMD3.1|GK000010.2	429656	G	C	0	2	0	1
gnl|UMD3.1|GK000010.2	431237	T	C	0	2	0	1
gnl|UMD3.1|GK000010.2	435920	G	A	2	2	0.5	0.5
gnl|UMD3.1|GK000010.2	462622	G	T	1	2	0.333333	0.666667
gnl|UMD3.1|GK000010.2	468581	T	G	0	2	0	1
gnl|UMD3.1|GK000010.2	472256	C	T	0	2	0	1
gnl|UMD3.1|GK000010.2	472259	A	T	0	1	0	1
gnl|UMD3.1|GK000010.2	474538	G	T	0	1	0	1
gnl|UMD3.1|GK000010.2	475758	T	C	0	2	0	1
gnl|UMD3.1|GK000010.2	476740	G	C	0	2	0	1
gnl|UMD3.1|GK000010.2	481398	A	G	0	2	0	1
gnl|UMD3.1|GK000010.2	481403	A	G	0	2	0	1
gnl|UMD3.1|GK000010.2	481409	A	G	0	2	0	1
gnl|UMD3.1|GK000010.2	481418	A	G	0	2	0	1
gnl|UMD3.1|GK000010.2	481421	A	G	0	2	0	1
gnl|UMD3.1|GK000010.2	481741	G	A	0	2	0	1
gnl|UMD3.1|GK000010.2	487143	A	G	0	1	0	1
gnl|UMD3.1|GK000010.2	487153	A	G	0	2	0	1
gnl|UMD3.1|GK000010.2	487198	A	G	2	2	0.5	0.5
gnl|UMD3.1|GK000010.2	487209	A	G	0	4	0	1
gnl|UMD3.1|GK000010.2	487235	A	G	0	2	0	1
gnl|UMD3.1|GK000010.2	489904	A	T	1	2	0.333333	0.666667
gnl|UMD3.1|GK000010.2	500122	A	T	0	1	0	1
gnl|UMD3.1|GK000010.2	507770	A	G	1	2	0.333333	0.666667
gnl|UMD3.1|GK000010.2	507777	A	G	0	4	0	1
gnl|UMD3.1|GK000010.2	507778	A	G	0	3	0	1
gnl|UMD3.1|GK000010.2	507835	A	G	0	3	0	1
gnl|UMD3.1|GK000010.2	507841	A	G	0	3	0	1
gnl|UMD3.1|GK000010.2	507893	A	G	0	2	0	1
gnl|UMD3.1|GK000010.2	519382	C	T	0	2	0	1
gnl|UMD3.1|GK000010.2	525204	G	A	0	2	0	1
gnl|UMD3.1|GK000010.2	525379	A	G	0	2	0	1
gnl|UMD3.1|GK000010.2	525790	G	T	0	2	0	1
gnl|UMD3.1|GK000010.2	526879	G	A	0	2	0	1
gnl|UMD3.1|GK000010.2	529278	G	C	0	2	0	1
gnl|UMD3.1|GK000010.2	536003	A	G	0	2	0	1
gnl|UMD3.1|GK000010.2	536067	A	G	0	2	0	1
gnl|UMD3.1|GK000010.2	547534	G	A	0	2	0	1
gnl|UMD3.1|GK000010.2	552987	A	G	0	3	0	1
gnl|UMD3.1|GK000010.2	553001	T	G	0	3	0	1
gnl|UMD3.1|GK000010.2	553017	A	G	0	3	0	1
gnl|UMD3.1|GK000010.2	553035	A	G	1	2	0.333333	0.666667
gnl|UMD3.1|GK000010.2	553064	A	G	0	2	0	1
gnl|UMD3.1|GK000010.2	553073	A	G	0	2	0	1
gnl|UMD3.1|GK000010.2	554412	A	G	0	3	0	1
gnl|UMD3.1|GK000010.2	554415	A	G	0	3	0	1
gnl|UMD3.1|GK000010.2	555265	A	G	0	2	0	1
gnl|UMD3.1|GK000010.2	555292	C	A	2	12	0.142857	0.857143
gnl|UMD3.1|GK000010.2	555317	G	C	2	12	0.142857	0.857143
gnl|UMD3.1|GK000010.2	555363	G	A	2	17	0.105263	0.894737
gnl|UMD3.1|GK000010.2	555424	T	C	0	19	0	1
gnl|UMD3.1|GK000010.2	555483	C	G	0	21	0	1
gnl|UMD3.1|GK000010.2	555598	A	G	0	36	0	1
gnl|UMD3.1|GK000010.2	555632	A	G	2	39	0.0487805	0.95122
gnl|UMD3.1|GK000010.2	555657	T	C	2	30	0.0625	0.9375
gnl|UMD3.1|GK000010.2	555666	T	C	1	27	0.0357143	0.964286
gnl|UMD3.1|GK000010.2	555684	A	G	0	22	0	1
gnl|UMD3.1|GK000010.2	555780	G	A	0	5	0	1
gnl|UMD3.1|GK000010.2	555811	A	T	0	3	0	1
gnl|UMD3.1|GK000010.2	560902	C	T	0	2	0	1
gnl|UMD3.1|GK000010.2	564103	A	G	0	2	0	1
gnl|UMD3.1|GK000010.2	566240	G	C	0	2	0	1
gnl|UMD3.1|GK000010.2	566460	A	G	1	2	0.333333	0.666667
gnl|UMD3.1|GK000010.2	570538	A	G	1	2	0.333333	0.666667
gnl|UMD3.1|GK000010.2	570576	A	G	0	2	0	1
gnl|UMD3.1|GK000010.2	571977	A	G	0	2	0	1
gnl|UMD3.1|GK000010.2	572136	A	G	0	4	0	1
gnl|UMD3.1|GK000010.2	576363	A	G	0	2	0	1
gnl|UMD3.1|GK000010.2	576377	A	G	0	2	0	1
gnl|UMD3.1|GK000010.2	576431	A	G	0	2	0	1
gnl|UMD3.1|GK000010.2	576581	A	G	0	2	0	1
gnl|UMD3.1|GK000010.2	579202	A	T	0	2	0	1
gnl|UMD3.1|GK000010.2	580968	G	T	0	1	0	1
gnl|UMD3.1|GK000010.2	583075	T	C	0	3	0	1
gnl|UMD3.1|GK000010.2	583083	G	C	0	3	0	1
gnl|UMD3.1|GK000010.2	583096	A	C	0	3	0	1
gnl|UMD3.1|GK000010.2	583599	T	A	0	3	0	1
gnl|UMD3.1|GK000010.2	584603	G	A	0	2	0	1
gnl|UMD3.1|GK000010.2	585542	A	G	4	2	0.666667	0.333333
gnl|UMD3.1|GK000010.2	590041	G	A	0	2	0	1
gnl|UMD3.1|GK000010.2	590046	T	C	0	2	0	1
gnl|UMD3.1|GK000010.2	591555	T	C	0	2	0	1
gnl|UMD3.1|GK000010.2	595170	T	A	3	2	0.6	0.4
gnl|UMD3.1|GK000010.2	595239	A	G	3	2	0.6	0.4
gnl|UMD3.1|GK000010.2	595247	A	G	3	2	0.6	0.4
gnl|UMD3.1|GK000010.2	595278	A	G	4	2	0.666667	0.333333
gnl|UMD3.1|GK000010.2	596017	A	T	1	2	0.333333	0.666667
gnl|UMD3.1|GK000010.2	598281	A	T	0	2	0	1
gnl|UMD3.1|GK000010.2	598283	G	T	0	2	0	1
gnl|UMD3.1|GK000010.2	598315	T	C	0	2	0	1
gnl|UMD3.1|GK000010.2	601413	C	A	0	2	0	1
gnl|UMD3.1|GK000010.2	601428	T	A	0	2	0	1
gnl|UMD3.1|GK000010.2	601537	A	C	0	2	0	1
gnl|UMD3.1|GK000010.2	601558	G	C	0	1	0	1
gnl|UMD3.1|GK000010.2	611740	T	G	1	2	0.333333	0.666667
gnl|UMD3.1|GK000010.2	611858	G	C	0	2	0	1
gnl|UMD3.1|GK000010.2	613192	C	A	0	2	0	1
gnl|UMD3.1|GK000010.2	613380	T	A	0	3	0	1
gnl|UMD3.1|GK000010.2	613449	C	T	0	3	0	1
gnl|UMD3.1|GK000010.2	613572	C	T	0	3	0	1
gnl|UMD3.1|GK000010.2	613665	T	G	0	2	0	1
gnl|UMD3.1|GK000010.2	613684	C	G	0	4	0	1
gnl|UMD3.1|GK000010.2	614446	T	C	0	4	0	1
gnl|UMD3.1|GK000010.2	614510	T	A	5	3	0.625	0.375
gnl|UMD3.1|GK000010.2	614523	C	T	0	8	0	1
gnl|UMD3.1|GK000010.2	614555	G	C	0	5	0	1
gnl|UMD3.1|GK000010.2	616289	C	T	0	2	0	1
gnl|UMD3.1|GK000010.2	616934	G	C	0	2	0	1
gnl|UMD3.1|GK000010.2	618651	T	C	0	2	0	1
gnl|UMD3.1|GK000010.2	618709	G	T	0	2	0	1
gnl|UMD3.1|GK000010.2	618873	G	A	0	2	0	1
gnl|UMD3.1|GK000010.2	619087	T	C	0	3	0	1
gnl|UMD3.1|GK000010.2	619372	T	C	0	1	0	1
gnl|UMD3.1|GK000010.2	619780	G	A	0	2	0	1
gnl|UMD3.1|GK000010.2	619805	C	T	0	2	0	1
gnl|UMD3.1|GK000010.2	620534	G	C	0	4	0	1
gnl|UMD3.1|GK000010.2	620605	C	G	0	2	0	1
gnl|UMD3.1|GK000010.2	622613	C	G	0	1	0	1
gnl|UMD3.1|GK000010.2	627329	G	T	0	1	0	1
gnl|UMD3.1|GK000010.2	627464	A	G	0	2	0	1
gnl|UMD3.1|GK000010.2	627468	A	G	0	2	0	1
gnl|UMD3.1|GK000010.2	627481	A	G	0	2	0	1
gnl|UMD3.1|GK000010.2	627486	A	G	0	2	0	1
gnl|UMD3.1|GK000010.2	627675	A	T	0	3	0	1
gnl|UMD3.1|GK000010.2	627701	A	G	0	5	0	1
gnl|UMD3.1|GK000010.2	628672	G	A	0	5	0	1
gnl|UMD3.1|GK000010.2	628977	A	G	0	11	0	1
gnl|UMD3.1|GK000010.2	629169	G	A	0	6	0	1
gnl|UMD3.1|GK000010.2	629920	A	G	11	4	0.733333	0.266667
gnl|UMD3.1|GK000010.2	631265	G	A	0	10	0	1
gnl|UMD3.1|GK000010.2	631394	A	G	0	4	0	1
gnl|UMD3.1|GK000010.2	631685	T	C	7	2	0.777778	0.222222
gnl|UMD3.1|GK000010.2	632091	A	G	5	2	0.714286	0.285714
gnl|UMD3.1|GK000010.2	632236	T	C	0	2	0	1
gnl|UMD3.1|GK000010.2	632357	A	T	1	2	0.333333	0.666667
gnl|UMD3.1|GK000010.2	632560	A	G	4	4	0.5	0.5
gnl|UMD3.1|GK000010.2	632610	G	A	4	3	0.571429	0.428571
gnl|UMD3.1|GK000010.2	632751	T	G	2	2	0.5	0.5
gnl|UMD3.1|GK000010.2	632760	G	A	2	2	0.5	0.5
gnl|UMD3.1|GK000010.2	632838	T	G	4	3	0.571429	0.428571
gnl|UMD3.1|GK000010.2	632839	A	G	3	4	0.428571	0.571429
gnl|UMD3.1|GK000010.2	632840	T	A	3	3	0.5	0.5
gnl|UMD3.1|GK000010.2	633008	G	A	0	4	0	1
gnl|UMD3.1|GK000010.2	633046	G	A	0	6	0	1
gnl|UMD3.1|GK000010.2	633106	G	A	2	4	0.333333	0.666667
gnl|UMD3.1|GK000010.2	633121	A	G	2	4	0.333333	0.666667
gnl|UMD3.1|GK000010.2	633194	G	A	6	3	0.666667	0.333333
gnl|UMD3.1|GK000010.2	633265	C	A	9	2	0.818182	0.181818
gnl|UMD3.1|GK000010.2	633738	G	A	3	3	0.5	0.5
gnl|UMD3.1|GK000010.2	633937	T	A	0	4	0	1
gnl|UMD3.1|GK000010.2	634269	A	G	2	2	0.5	0.5
gnl|UMD3.1|GK000010.2	634427	C	T	0	2	0	1
gnl|UMD3.1|GK000010.2	634478	G	A	0	3	0	1
gnl|UMD3.1|GK000010.2	634567	T	A	3	2	0.6	0.4
gnl|UMD3.1|GK000010.2	634972	G	A	1	5	0.166667	0.833333
gnl|UMD3.1|GK000010.2	635065	A	C	4	3	0.571429	0.428571
gnl|UMD3.1|GK000010.2	635358	T	G	0	2	0	1
gnl|UMD3.1|GK000010.2	635661	T	C	1	3	0.25	0.75
gnl|UMD3.1|GK000010.2	635662	G	A	3	3	0.5	0.5
gnl|UMD3.1|GK000010.2	635792	A	C	0	2	0	1
gnl|UMD3.1|GK000010.2	636223	C	T	5	2	0.714286	0.285714
gnl|UMD3.1|GK000010.2	636272	G	A	0	3	0	1
gnl|UMD3.1|GK000010.2	636622	T	G	2	3	0.4	0.6
gnl|UMD3.1|GK000010.2	636891	C	G	0	4	0	1
gnl|UMD3.1|GK000010.2	638028	T	A	0	1	0	1
gnl|UMD3.1|GK000010.2	638250	G	A	1	4	0.2	0.8
gnl|UMD3.1|GK000010.2	639099	A	T	0	2	0	1
gnl|UMD3.1|GK000010.2	639727	C	G	0	4	0	1
gnl|UMD3.1|GK000010.2	640827	C	A	0	2	0	1
gnl|UMD3.1|GK000010.2	640906	G	A	2	2	0.5	0.5
gnl|UMD3.1|GK000010.2	644194	A	G	0	2	0	1
gnl|UMD3.1|GK000010.2	644197	A	G	0	2	0	1
gnl|UMD3.1|GK000010.2	645671	A	G	0	2	0	1
gnl|UMD3.1|GK000010.2	645684	A	G	0	2	0	1
gnl|UMD3.1|GK000010.2	645691	A	G	0	2	0	1
gnl|UMD3.1|GK000010.2	645692	A	G	1	2	0.333333	0.666667
gnl|UMD3.1|GK000010.2	645701	A	G	1	2	0.333333	0.666667
gnl|UMD3.1|GK000010.2	650903	T	A	0	1	0	1
gnl|UMD3.1|GK000010.2	652645	A	G	0	2	0	1
gnl|UMD3.1|GK000010.2	660305	A	G	1	2	0.333333	0.666667
gnl|UMD3.1|GK000010.2	663460	T	C	0	2	0	1
gnl|UMD3.1|GK000010.2	666407	A	G	0	2	0	1
gnl|UMD3.1|GK000010.2	667477	T	G	6	2	0.75	0.25
gnl|UMD3.1|GK000010.2	667491	A	G	4	3	0.571429	0.428571
gnl|UMD3.1|GK000010.2	667530	T	C	1	5	0.166667	0.833333
gnl|UMD3.1|GK000010.2	667549	A	G	5	2	0.714286	0.285714
gnl|UMD3.1|GK000010.2	667912	T	C	2	2	0.5	0.5
gnl|UMD3.1|GK000010.2	668413	C	A	0	2	0	1
gnl|UMD3.1|GK000010.2	669607	C	G	0	2	0	1
gnl|UMD3.1|GK000010.2	669651	T	C	0	1	0	1
gnl|UMD3.1|GK000010.2	671108	C	T	0	2	0	1
gnl|UMD3.1|GK000010.2	671501	A	G	0	2	0	1
gnl|UMD3.1|GK000010.2	671652	C	T	9	2	0.818182	0.181818
gnl|UMD3.1|GK000010.2	672203	A	G	0	1	0	1
gnl|UMD3.1|GK000010.2	672390	T	C	0	6	0	1
gnl|UMD3.1|GK000010.2	672423	A	G	0	5	0	1
gnl|UMD3.1|GK000010.2	672465	G	A	0	3	0	1
gnl|UMD3.1|GK000010.2	672553	T	C	0	3	0	1
gnl|UMD3.1|GK000010.2	672779	T	A	4	2	0.666667	0.333333
gnl|UMD3.1|GK000010.2	673127	G	A	0	2	0	1
gnl|UMD3.1|GK000010.2	673259	G	A	0	3	0	1
gnl|UMD3.1|GK000010.2	673298	C	G	0	2	0	1
gnl|UMD3.1|GK000010.2	674565	T	C	0	2	0	1
gnl|UMD3.1|GK000010.2	675918	C	A	0	3	0	1
gnl|UMD3.1|GK000010.2	676277	G	A	1	5	0.166667	0.833333
gnl|UMD3.1|GK000010.2	676415	T	G	0	2	0	1
gnl|UMD3.1|GK000010.2	678080	T	C	0	2	0	1
gnl|UMD3.1|GK000010.2	680495	C	T	2	2	0.5	0.5
gnl|UMD3.1|GK000010.2	680521	T	G	1	2	0.333333	0.666667
gnl|UMD3.1|GK000010.2	684442	A	T	0	2	0	1
gnl|UMD3.1|GK000010.2	685131	G	A	2	2	0.5	0.5
gnl|UMD3.1|GK000010.2	685143	C	T	2	2	0.5	0.5
gnl|UMD3.1|GK000010.2	686102	T	C	0	2	0	1
gnl|UMD3.1|GK000010.2	686716	C	T	1	6	0.142857	0.857143
gnl|UMD3.1|GK000010.2	687013	T	A	0	2	0	1
gnl|UMD3.1|GK000010.2	687094	G	A	0	11	0	1
gnl|UMD3.1|GK000010.2	687120	C	T	6	7	0.461538	0.538462
gnl|UMD3.1|GK000010.2	687173	A	G	4	2	0.666667	0.333333
gnl|UMD3.1|GK000010.2	687479	C	A	1	2	0.333333	0.666667
gnl|UMD3.1|GK000010.2	687532	A	G	1	2	0.333333	0.666667
gnl|UMD3.1|GK000010.2	687617	C	T	1	3	0.25	0.75
gnl|UMD3.1|GK000010.2	687650	A	G	5	2	0.714286	0.285714
gnl|UMD3.1|GK000010.2	687653	A	G	4	4	0.5	0.5
gnl|UMD3.1|GK000010.2	687695	T	C	4	2	0.666667	0.333333
gnl|UMD3.1|GK000010.2	687791	A	G	0	4	0	1
gnl|UMD3.1|GK000010.2	687915	A	C	1	2	0.333333	0.666667
gnl|UMD3.1|GK000010.2	688114	T	G	0	6	0	1
gnl|UMD3.1|GK000010.2	688165	A	G	7	2	0.777778	0.222222
gnl|UMD3.1|GK000010.2	688168	A	G	7	3	0.7	0.3
gnl|UMD3.1|GK000010.2	688192	A	G	6	3	0.666667	0.333333
gnl|UMD3.1|GK000010.2	688199	A	G	9	2	0.818182	0.181818
gnl|UMD3.1|GK000010.2	688240	A	G	2	5	0.285714	0.714286
gnl|UMD3.1|GK000010.2	688532	G	C	8	2	0.8	0.2
gnl|UMD3.1|GK000010.2	688552	G	T	1	6	0.142857	0.857143
gnl|UMD3.1|GK000010.2	689402	C	A	1	2	0.333333	0.666667
gnl|UMD3.1|GK000010.2	689721	C	T	7	2	0.777778	0.222222
gnl|UMD3.1|GK000010.2	689866	T	C	2	2	0.5	0.5
gnl|UMD3.1|GK000010.2	689986	C	G	5	2	0.714286	0.285714
gnl|UMD3.1|GK000010.2	690059	C	A	6	2	0.75	0.25
gnl|UMD3.1|GK000010.2	690060	C	T	6	2	0.75	0.25
gnl|UMD3.1|GK000010.2	690140	T	G	1	2	0.333333	0.666667
gnl|UMD3.1|GK000010.2	690457	G	C	1	6	0.142857	0.857143
gnl|UMD3.1|GK000010.2	691691	T	C	0	4	0	1
gnl|UMD3.1|GK000010.2	692195	A	G	0	2	0	1
gnl|UMD3.1|GK000010.2	692213	A	T	0	2	0	1
gnl|UMD3.1|GK000010.2	693198	C	T	0	2	0	1
gnl|UMD3.1|GK000010.2	693712	G	T	2	2	0.5	0.5
gnl|UMD3.1|GK000010.2	693735	G	A	4	2	0.666667	0.333333
gnl|UMD3.1|GK000010.2	693793	C	G	0	4	0	1
gnl|UMD3.1|GK000010.2	697337	A	G	0	2	0	1
gnl|UMD3.1|GK000010.2	697417	T	G	0	2	0	1
gnl|UMD3.1|GK000010.2	700788	C	T	0	2	0	1
gnl|UMD3.1|GK000010.2	700938	G	A	1	2	0.333333	0.666667
gnl|UMD3.1|GK000010.2	704537	T	G	1	2	0.333333	0.666667
gnl|UMD3.1|GK000010.2	708731	C	A	0	1	0	1
gnl|UMD3.1|GK000010.2	716534	A	G	0	2	0	1
gnl|UMD3.1|GK000010.2	716563	G	A	0	2	0	1
gnl|UMD3.1|GK000010.2	717722	G	A	0	2	0	1
gnl|UMD3.1|GK000010.2	718475	G	C	0	2	0	1
gnl|UMD3.1|GK000010.2	718533	T	C	0	2	0	1
gnl|UMD3.1|GK000010.2	720266	A	C	0	3	0	1
gnl|UMD3.1|GK000010.2	720347	A	G	1	2	0.333333	0.666667
gnl|UMD3.1|GK000010.2	720349	C	A	2	2	0.5	0.5
gnl|UMD3.1|GK000010.2	721146	G	A	1	2	0.333333	0.666667
gnl|UMD3.1|GK000010.2	721223	T	C	3	3	0.5	0.5
gnl|UMD3.1|GK000010.2	722606	A	G	0	2	0	1
gnl|UMD3.1|GK000010.2	722609	G	A	0	2	0	1
gnl|UMD3.1|GK000010.2	722645	A	G	0	2	0	1
gnl|UMD3.1|GK000010.2	722850	G	A	2	2	0.5	0.5
gnl|UMD3.1|GK000010.2	722883	G	A	1	2	0.333333	0.666667
gnl|UMD3.1|GK000010.2	722944	A	G	0	1	0	1
gnl|UMD3.1|GK000010.2	723213	C	T	0	2	0	1
gnl|UMD3.1|GK000010.2	726240	C	G	0	2	0	1
gnl|UMD3.1|GK000010.2	728036	A	G	0	2	0	1
gnl|UMD3.1|GK000010.2	735464	A	G	4	2	0.666667	0.333333
gnl|UMD3.1|GK000010.2	735550	G	T	2	2	0.5	0.5
gnl|UMD3.1|GK000010.2	740416	A	G	0	1	0	1
gnl|UMD3.1|GK000010.2	740698	T	C	0	2	0	1
gnl|UMD3.1|GK000010.2	741594	G	T	0	2	0	1
gnl|UMD3.1|GK000010.2	754334	C	G	0	3	0	1
gnl|UMD3.1|GK000010.2	761214	C	T	0	2	0	1
gnl|UMD3.1|GK000010.2	761281	C	T	0	3	0	1
gnl|UMD3.1|GK000010.2	762785	A	G	0	2	0	1
gnl|UMD3.1|GK000010.2	772463	T	A	2	2	0.5	0.5
gnl|UMD3.1|GK000010.2	773558	A	G	1	2	0.333333	0.666667
gnl|UMD3.1|GK000010.2	773575	C	T	0	2	0	1
gnl|UMD3.1|GK000010.2	773577	A	G	0	2	0	1
gnl|UMD3.1|GK000010.2	773592	C	A	0	2	0	1
gnl|UMD3.1|GK000010.2	773595	G	C	0	2	0	1
gnl|UMD3.1|GK000010.2	773654	A	G	0	2	0	1
gnl|UMD3.1|GK000010.2	773670	G	A	0	2	0	1
gnl|UMD3.1|GK000010.2	773682	A	G	0	2	0	1
gnl|UMD3.1|GK000010.2	773683	G	A	0	2	0	1
gnl|UMD3.1|GK000010.2	774511	A	G	2	2	0.5	0.5
gnl|UMD3.1|GK000010.2	774548	A	G	0	2	0	1
gnl|UMD3.1|GK000010.2	774552	A	G	0	2	0	1
gnl|UMD3.1|GK000010.2	774557	A	G	0	2	0	1
gnl|UMD3.1|GK000010.2	785922	T	A	2	2	0.5	0.5
gnl|UMD3.1|GK000010.2	816199	G	C	0	2	0	1
gnl|UMD3.1|GK000010.2	829508	T	C	0	1	0	1
gnl|UMD3.1|GK000010.2	829546	G	A	0	2	0	1
gnl|UMD3.1|GK000010.2	838051	A	G	0	2	0	1
gnl|UMD3.1|GK000010.2	841558	G	A	0	2	0	1
gnl|UMD3.1|GK000010.2	849725	G	T	2	3	0.4	0.6
gnl|UMD3.1|GK000010.2	859468	G	C	0	1	0	1
gnl|UMD3.1|GK000010.2	863865	T	C	0	2	0	1
gnl|UMD3.1|GK000010.2	863866	G	C	0	2	0	1
gnl|UMD3.1|GK000010.2	863868	T	G	0	2	0	1
gnl|UMD3.1|GK000010.2	863885	A	G	0	2	0	1
gnl|UMD3.1|GK000010.2	867632	C	T	0	1	0	1
gnl|UMD3.1|GK000010.2	869679	C	G	0	2	0	1
gnl|UMD3.1|GK000010.2	879822	C	A	0	1	0	1
gnl|UMD3.1|GK000010.2	881495	C	G	1	2	0.333333	0.666667
gnl|UMD3.1|GK000010.2	886517	C	A	0	2	0	1
gnl|UMD3.1|GK000010.2	889621	A	G	0	2	0	1
gnl|UMD3.1|GK000010.2	891970	T	C	0	2	0	1
gnl|UMD3.1|GK000010.2	898082	T	G	2	2	0.5	0.5
gnl|UMD3.1|GK000010.2	898139	T	G	0	2	0	1
gnl|UMD3.1|GK000010.2	900017	C	T	2	2	0.5	0.5
gnl|UMD3.1|GK000010.2	900076	C	T	1	2	0.333333	0.666667
gnl|UMD3.1|GK000010.2	907180	C	T	0	2	0	1
gnl|UMD3.1|GK000010.2	915267	C	A	5	2	0.714286	0.285714
gnl|UMD3.1|GK000010.2	915620	C	T	0	2	0	1
gnl|UMD3.1|GK000010.2	915971	A	G	1	2	0.333333	0.666667
gnl|UMD3.1|GK000010.2	916009	C	T	1	4	0.2	0.8
gnl|UMD3.1|GK000010.2	916032	G	A	1	4	0.2	0.8
gnl|UMD3.1|GK000010.2	916047	C	T	1	4	0.2	0.8
gnl|UMD3.1|GK000010.2	916872	T	C	0	2	0	1
gnl|UMD3.1|GK000010.2	916882	A	G	0	2	0	1
gnl|UMD3.1|GK000010.2	917452	G	A	0	2	0	1
gnl|UMD3.1|GK000010.2	918146	G	A	0	2	0	1
gnl|UMD3.1|GK000010.2	918211	G	A	0	2	0	1
gnl|UMD3.1|GK000010.2	918787	A	G	1	2	0.333333	0.666667
gnl|UMD3.1|GK000010.2	918844	C	G	0	2	0	1
gnl|UMD3.1|GK000010.2	919249	A	G	0	2	0	1
gnl|UMD3.1|GK000010.2	921304	C	T	0	2	0	1
gnl|UMD3.1|GK000010.2	924668	G	T	0	1	0	1
gnl|UMD3.1|GK000010.2	930129	T	C	1	2	0.333333	0.666667
gnl|UMD3.1|GK000010.2	930165	T	C	6	4	0.6	0.4
gnl|UMD3.1|GK000010.2	930193	A	G	6	4	0.6	0.4
gnl|UMD3.1|GK000010.2	930203	A	G	5	6	0.454545	0.545455
gnl|UMD3.1|GK000010.2	930207	A	G	7	4	0.636364	0.363636
gnl|UMD3.1|GK000010.2	930218	T	C	9	2	0.818182	0.181818
gnl|UMD3.1|GK000010.2	930223	T	C	9	3	0.75	0.25
gnl|UMD3.1|GK000010.2	930445	G	A	2	4	0.333333	0.666667
gnl|UMD3.1|GK000010.2	930589	T	C	0	2	0	1
gnl|UMD3.1|GK000010.2	930801	T	C	5	3	0.625	0.375
gnl|UMD3.1|GK000010.2	930822	T	C	3	3	0.5	0.5
gnl|UMD3.1|GK000010.2	930823	T	C	3	2	0.6	0.4
gnl|UMD3.1|GK000010.2	930832	T	C	2	3	0.4	0.6
gnl|UMD3.1|GK000010.2	930848	T	C	1	2	0.333333	0.666667
gnl|UMD3.1|GK000010.2	930851	T	C	1	2	0.333333	0.666667
gnl|UMD3.1|GK000010.2	930852	T	C	1	2	0.333333	0.666667
gnl|UMD3.1|GK000010.2	930859	T	C	1	2	0.333333	0.666667
gnl|UMD3.1|GK000010.2	932285	A	C	7	2	0.777778	0.222222
gnl|UMD3.1|GK000010.2	933079	T	A	4	4	0.5	0.5
gnl|UMD3.1|GK000010.2	933685	C	T	0	2	0	1
gnl|UMD3.1|GK000010.2	933925	G	A	0	3	0	1
gnl|UMD3.1|GK000010.2	935574	A	G	5	2	0.714286	0.285714
gnl|UMD3.1|GK000010.2	936359	T	C	5	2	0.714286	0.285714
gnl|UMD3.1|GK000010.2	936695	G	A	0	2	0	1
gnl|UMD3.1|GK000010.2	936698	G	A	0	2	0	1
gnl|UMD3.1|GK000010.2	938731	C	G	11	2	0.846154	0.153846
gnl|UMD3.1|GK000010.2	939258	A	C	5	3	0.625	0.375
gnl|UMD3.1|GK000010.2	939503	G	A	8	3	0.727273	0.272727
gnl|UMD3.1|GK000010.2	939665	T	G	8	3	0.727273	0.272727
gnl|UMD3.1|GK000010.2	943186	N	G	0	2	0	1
gnl|UMD3.1|GK000010.2	943263	T	A	0	2	0	1
gnl|UMD3.1|GK000010.2	943844	A	G	2	6	0.25	0.75
gnl|UMD3.1|GK000010.2	944399	C	G	0	2	0	1
gnl|UMD3.1|GK000010.2	948863	G	A	2	2	0.5	0.5
gnl|UMD3.1|GK000010.2	949187	A	T	2	2	0.5	0.5
gnl|UMD3.1|GK000010.2	949902	A	G	2	2	0.5	0.5
gnl|UMD3.1|GK000010.2	956963	C	T	0	3	0	1
gnl|UMD3.1|GK000010.2	958204	C	T	0	4	0	1
gnl|UMD3.1|GK000010.2	962232	A	G	0	2	0	1
gnl|UMD3.1|GK000010.2	967757	T	C	0	2	0	1
gnl|UMD3.1|GK000010.2	967781	T	C	0	2	0	1
gnl|UMD3.1|GK000010.2	987221	C	T	0	2	0	1
gnl|UMD3.1|GK000010.2	989865	T	A	0	2	0	1
gnl|UMD3.1|GK000010.2	992511	A	G	0	5	0	1
gnl|UMD3.1|GK000010.2	1045610	T	A	1	2	0.333333	0.666667
gnl|UMD3.1|GK000010.2	1046817	C	T	1	2	0.333333	0.666667
gnl|UMD3.1|GK000010.2	1057063	A	G	0	2	0	1
gnl|UMD3.1|GK000010.2	1058799	T	C	0	2	0	1
gnl|UMD3.1|GK000010.2	1060919	T	C	0	2	0	1
gnl|UMD3.1|GK000010.2	1068989	G	T	2	2	0.5	0.5
gnl|UMD3.1|GK000010.2	1069015	C	T	2	2	0.5	0.5
gnl|UMD3.1|GK000010.2	1075072	T	G	0	2	0	1
gnl|UMD3.1|GK000010.2	1075161	A	G	0	4	0	1
gnl|UMD3.1|GK000010.2	1075163	A	G	2	2	0.5	0.5
gnl|UMD3.1|GK000010.2	1076623	G	A	0	2	0	1
gnl|UMD3.1|GK000010.2	1078191	G	C	0	2	0	1
gnl|UMD3.1|GK000010.2	1078805	A	G	2	2	0.5	0.5
gnl|UMD3.1|GK000010.2	1078814	C	T	2	2	0.5	0.5
gnl|UMD3.1|GK000010.2	1082293	G	T	0	1	0	1
gnl|UMD3.1|GK000010.2	1082308	G	T	0	1	0	1
gnl|UMD3.1|GK000010.2	1082699	A	T	0	2	0	1
gnl|UMD3.1|GK000010.2	1088241	C	T	0	2	0	1
gnl|UMD3.1|GK000010.2	1088788	T	C	0	2	0	1
gnl|UMD3.1|GK000010.2	1089449	G	C	0	3	0	1
gnl|UMD3.1|GK000010.2	1089459	C	A	3	2	0.6	0.4
gnl|UMD3.1|GK000010.2	1089497	T	C	2	62	0.03125	0.96875
gnl|UMD3.1|GK000010.2	1089581	T	C	38	25	0.603175	0.396825
gnl|UMD3.1|GK000010.2	1090735	A	T	0	2	0	1
gnl|UMD3.1|GK000010.2	1092336	T	G	0	20	0	1
gnl|UMD3.1|GK000010.2	1093739	A	G	47	30	0.61039	0.38961
gnl|UMD3.1|GK000010.2	1093835	A	C	38	38	0.5	0.5
gnl|UMD3.1|GK000010.2	1093876	C	T	38	37	0.506667	0.493333
gnl|UMD3.1|GK000010.2	1093937	T	C	16	22	0.421053	0.578947
gnl|UMD3.1|GK000010.2	1100071	A	G	1	4	0.2	0.8
gnl|UMD3.1|GK000010.2	1102948	A	T	1	2	0.333333	0.666667
gnl|UMD3.1|GK000010.2	1103231	T	C	1	2	0.333333	0.666667
gnl|UMD3.1|GK000010.2	1104953	A	C	0	6	0	1
gnl|UMD3.1|GK000010.2	1106649	C	A	6	3	0.666667	0.333333
gnl|UMD3.1|GK000010.2	1106651	T	A	6	2	0.75	0.25
gnl|UMD3.1|GK000010.2	1107034	T	C	0	3	0	1
gnl|UMD3.1|GK000010.2	1107665	G	T	9	3	0.75	0.25
gnl|UMD3.1|GK000010.2	1108238	A	G	2	2	0.5	0.5
gnl|UMD3.1|GK000010.2	1108627	G	A	4	2	0.666667	0.333333
gnl|UMD3.1|GK000010.2	1112457	T	C	5	2	0.714286	0.285714
gnl|UMD3.1|GK000010.2	1116637	A	C	0	2	0	1
gnl|UMD3.1|GK000010.2	1116875	C	G	2	2	0.5	0.5
gnl|UMD3.1|GK000010.2	1122486	T	G	6	3	0.666667	0.333333
gnl|UMD3.1|GK000010.2	1122573	C	T	0	6	0	1
gnl|UMD3.1|GK000010.2	1122917	A	C	10	4	0.714286	0.285714
gnl|UMD3.1|GK000010.2	1135238	C	A	0	1	0	1
gnl|UMD3.1|GK000010.2	1138712	T	A	0	2	0	1
gnl|UMD3.1|GK000010.2	1138749	G	T	0	1	0	1
gnl|UMD3.1|GK000010.2	1166215	G	C	4	2	0.666667	0.333333
gnl|UMD3.1|GK000010.2	1170084	C	A	3	2	0.6	0.4
gnl|UMD3.1|GK000010.2	1171723	G	A	10	2	0.833333	0.166667
gnl|UMD3.1|GK000010.2	1172384	T	C	6	2	0.75	0.25
gnl|UMD3.1|GK000010.2	1178108	T	G	0	2	0	1
gnl|UMD3.1|GK000010.2	1179134	C	A	0	1	0	1
gnl|UMD3.1|GK000010.2	1181435	G	A	8	2	0.8	0.2
gnl|UMD3.1|GK000010.2	1193408	C	A	0	4	0	1
gnl|UMD3.1|GK000010.2	1203120	T	A	1	2	0.333333	0.666667
gnl|UMD3.1|GK000010.2	1217081	T	A	0	2	0	1
gnl|UMD3.1|GK000010.2	1224124	G	A	0	2	0	1
gnl|UMD3.1|GK000010.2	1228820	A	T	0	3	0	1
gnl|UMD3.1|GK000010.2	1228823	A	C	0	4	0	1
gnl|UMD3.1|GK000010.2	1228863	A	C	0	4	0	1
gnl|UMD3.1|GK000010.2	1229585	T	C	0	2	0	1
gnl|UMD3.1|GK000010.2	1230318	C	A	1	2	0.333333	0.666667
gnl|UMD3.1|GK000010.2	1230463	T	C	3	2	0.6	0.4
gnl|UMD3.1|GK000010.2	1230475	T	C	3	2	0.6	0.4
gnl|UMD3.1|GK000010.2	1230476	T	C	3	2	0.6	0.4
gnl|UMD3.1|GK000010.2	1230522	T	C	2	2	0.5	0.5
gnl|UMD3.1|GK000010.2	1230560	T	C	0	2	0	1
gnl|UMD3.1|GK000010.2	1230561	T	C	0	2	0	1
gnl|UMD3.1|GK000010.2	1231208	T	C	4	2	0.666667	0.333333
gnl|UMD3.1|GK000010.2	1231238	T	C	4	5	0.444444	0.555556
gnl|UMD3.1|GK000010.2	1231248	T	C	4	6	0.4	0.6
gnl|UMD3.1|GK000010.2	1231313	T	C	5	6	0.454545	0.545455
gnl|UMD3.1|GK000010.2	1231317	T	C	4	4	0.5	0.5
gnl|UMD3.1|GK000010.2	1232486	T	C	0	2	0	1
gnl|UMD3.1|GK000010.2	1232517	T	C	0	2	0	1
gnl|UMD3.1|GK000010.2	1236262	T	C	0	2	0	1
gnl|UMD3.1|GK000010.2	1236279	T	C	0	2	0	1
gnl|UMD3.1|GK000010.2	1236322	T	C	0	2	0	1
gnl|UMD3.1|GK000010.2	1237426	T	A	3	2	0.6	0.4
gnl|UMD3.1|GK000010.2	1242097	T	C	0	2	0	1
gnl|UMD3.1|GK000010.2	1242560	T	A	2	2	0.5	0.5
gnl|UMD3.1|GK000010.2	1245219	G	A	3	2	0.6	0.4
gnl|UMD3.1|GK000010.2	1248463	A	C	6	2	0.75	0.25
gnl|UMD3.1|GK000010.2	1256719	T	C	2	2	0.5	0.5
gnl|UMD3.1|GK000010.2	1256720	T	C	2	2	0.5	0.5
gnl|UMD3.1|GK000010.2	1256724	T	C	1	2	0.333333	0.666667
gnl|UMD3.1|GK000010.2	1256726	T	C	1	2	0.333333	0.666667
gnl|UMD3.1|GK000010.2	1256735	T	C	2	2	0.5	0.5
gnl|UMD3.1|GK000010.2	1256754	T	C	2	2	0.5	0.5
gnl|UMD3.1|GK000010.2	1256756	T	C	2	2	0.5	0.5
gnl|UMD3.1|GK000010.2	1256762	T	C	2	2	0.5	0.5
gnl|UMD3.1|GK000010.2	1256772	T	C	2	2	0.5	0.5
gnl|UMD3.1|GK000010.2	1256795	T	C	2	2	0.5	0.5
gnl|UMD3.1|GK000010.2	1256796	T	C	1	2	0.333333	0.666667
gnl|UMD3.1|GK000010.2	1257342	T	C	1	2	0.333333	0.666667
gnl|UMD3.1|GK000010.2	1271946	G	A	4	2	0.666667	0.333333
gnl|UMD3.1|GK000010.2	1381532	C	T	0	2	0	1
gnl|UMD3.1|GK000010.2	1389066	T	C	0	2	0	1
gnl|UMD3.1|GK000010.2	1404235	T	C	0	2	0	1
gnl|UMD3.1|GK000010.2	1405760	T	A	0	2	0	1
gnl|UMD3.1|GK000010.2	1423153	A	T	2	2	0.5	0.5
gnl|UMD3.1|GK000010.2	1433958	C	T	0	2	0	1
gnl|UMD3.1|GK000010.2	1433984	T	G	0	2	0	1
gnl|UMD3.1|GK000010.2	1434002	T	C	0	2	0	1
gnl|UMD3.1|GK000010.2	1434006	G	A	0	2	0	1
gnl|UMD3.1|GK000010.2	1444528	G	T	0	2	0	1
gnl|UMD3.1|GK000010.2	1458966	T	C	0	2	0	1
gnl|UMD3.1|GK000010.2	1467100	A	T	2	3	0.4	0.6
gnl|UMD3.1|GK000010.2	1468253	T	C	0	4	0	1
gnl|UMD3.1|GK000010.2	1468258	T	C	0	5	0	1
gnl|UMD3.1|GK000010.2	1468303	T	G	5	3	0.625	0.375
gnl|UMD3.1|GK000010.2	1468712	A	C	1	1	0.5	0.5
gnl|UMD3.1|GK000010.2	1469241	C	G	0	3	0	1
gnl|UMD3.1|GK000010.2	1469305	A	G	0	2	0	1
gnl|UMD3.1|GK000010.2	1471338	G	A	0	2	0	1
gnl|UMD3.1|GK000010.2	1471807	T	G	0	2	0	1
gnl|UMD3.1|GK000010.2	1473051	T	C	0	2	0	1
gnl|UMD3.1|GK000010.2	1473676	T	C	0	3	0	1
gnl|UMD3.1|GK000010.2	1475628	G	A	0	1	0	1
gnl|UMD3.1|GK000010.2	1475998	A	G	0	2	0	1
gnl|UMD3.1|GK000010.2	1476954	C	G	0	2	0	1
gnl|UMD3.1|GK000010.2	1477814	G	A	0	2	0	1
gnl|UMD3.1|GK000010.2	1477824	C	T	0	2	0	1
gnl|UMD3.1|GK000010.2	1481785	T	G	0	2	0	1
gnl|UMD3.1|GK000010.2	1481944	G	A	0	4	0	1
gnl|UMD3.1|GK000010.2	1481986	G	A	0	3	0	1
gnl|UMD3.1|GK000010.2	1482742	A	C	0	2	0	1
gnl|UMD3.1|GK000010.2	1485313	G	C	0	2	0	1
gnl|UMD3.1|GK000010.2	1485351	C	G	0	2	0	1
gnl|UMD3.1|GK000010.2	1487387	T	A	0	2	0	1
gnl|UMD3.1|GK000010.2	1487449	T	A	0	4	0	1
gnl|UMD3.1|GK000010.2	1488371	T	C	0	2	0	1
gnl|UMD3.1|GK000010.2	1488948	G	A	0	2	0	1
gnl|UMD3.1|GK000010.2	1489984	T	G	0	2	0	1
gnl|UMD3.1|GK000010.2	1490072	T	G	0	2	0	1
gnl|UMD3.1|GK000010.2	1504129	G	A	0	2	0	1
gnl|UMD3.1|GK000010.2	1504379	G	A	0	3	0	1
gnl|UMD3.1|GK000010.2	1504410	C	A	1	2	0.333333	0.666667
gnl|UMD3.1|GK000010.2	1504418	T	A	2	2	0.5	0.5
gnl|UMD3.1|GK000010.2	1504431	T	A	1	1	0.5	0.5
gnl|UMD3.1|GK000010.2	1505133	T	C	2	2	0.5	0.5
gnl|UMD3.1|GK000010.2	1505211	G	A	0	2	0	1
gnl|UMD3.1|GK000010.2	1505225	A	G	0	2	0	1
gnl|UMD3.1|GK000010.2	1510307	C	A	0	2	0	1
gnl|UMD3.1|GK000010.2	1511143	G	A	0	1	0	1
gnl|UMD3.1|GK000010.2	1511734	T	A	0	2	0	1
gnl|UMD3.1|GK000010.2	1513111	G	A	0	2	0	1
gnl|UMD3.1|GK000010.2	1513505	G	A	0	2	0	1
gnl|UMD3.1|GK000010.2	1518297	T	C	0	2	0	1
gnl|UMD3.1|GK000010.2	1521822	C	T	0	9	0	1
gnl|UMD3.1|GK000010.2	1527559	A	G	0	2	0	1
gnl|UMD3.1|GK000010.2	1538946	A	G	0	4	0	1
gnl|UMD3.1|GK000010.2	1538965	C	T	0	4	0	1
gnl|UMD3.1|GK000010.2	1543929	A	G	0	2	0	1
gnl|UMD3.1|GK000010.2	1543934	A	G	0	2	0	1
gnl|UMD3.1|GK000010.2	1543951	A	G	0	2	0	1
gnl|UMD3.1|GK000010.2	1543963	A	G	0	2	0	1
gnl|UMD3.1|GK000010.2	1543966	A	G	0	2	0	1
gnl|UMD3.1|GK000010.2	1543977	A	G	0	2	0	1
gnl|UMD3.1|GK000010.2	1546407	G	A	0	2	0	1
gnl|UMD3.1|GK000010.2	1546972	C	T	0	2	0	1
gnl|UMD3.1|GK000010.2	1548167	A	G	0	2	0	1
gnl|UMD3.1|GK000010.2	1554638	C	T	0	2	0	1
gnl|UMD3.1|GK000010.2	1561939	T	C	0	3	0	1
gnl|UMD3.1|GK000010.2	1570756	G	A	0	2	0	1
gnl|UMD3.1|GK000010.2	1572146	G	T	4	2	0.666667	0.333333
gnl|UMD3.1|GK000010.2	1580173	G	T	0	1	0	1
gnl|UMD3.1|GK000010.2	1582596	T	C	2	2	0.5	0.5
gnl|UMD3.1|GK000010.2	1582622	T	A	0	2	0	1
gnl|UMD3.1|GK000010.2	1591346	A	G	0	2	0	1
gnl|UMD3.1|GK000010.2	1591436	A	G	0	2	0	1
gnl|UMD3.1|GK000010.2	1595591	G	T	0	1	0	1
gnl|UMD3.1|GK000010.2	1604117	T	C	0	1	0	1
gnl|UMD3.1|GK000010.2	1605182	A	G	0	2	0	1
gnl|UMD3.1|GK000010.2	1605183	A	G	0	2	0	1
gnl|UMD3.1|GK000010.2	1605629	A	T	0	2	0	1
gnl|UMD3.1|GK000010.2	1605746	A	G	1	3	0.25	0.75
gnl|UMD3.1|GK000010.2	1607972	G	A	0	2	0	1
gnl|UMD3.1|GK000010.2	1608026	A	G	0	2	0	1
gnl|UMD3.1|GK000010.2	1610305	G	T	0	2	0	1
gnl|UMD3.1|GK000010.2	1617945	A	T	0	4	0	1
gnl|UMD3.1|GK000010.2	1621596	T	C	0	2	0	1
gnl|UMD3.1|GK000010.2	1622155	C	A	0	1	0	1
gnl|UMD3.1|GK000010.2	1622225	C	T	0	2	0	1
gnl|UMD3.1|GK000010.2	1638838	T	A	0	2	0	1
gnl|UMD3.1|GK000010.2	1641640	T	G	0	2	0	1
gnl|UMD3.1|GK000010.2	1644818	G	C	0	2	0	1
gnl|UMD3.1|GK000010.2	1665638	G	A	0	3	0	1
gnl|UMD3.1|GK000010.2	1677078	A	G	0	2	0	1
gnl|UMD3.1|GK000010.2	1679090	A	T	0	4	0	1
gnl|UMD3.1|GK000010.2	1681852	G	A	0	2	0	1
gnl|UMD3.1|GK000010.2	1681874	G	T	1	2	0.333333	0.666667
gnl|UMD3.1|GK000010.2	1681936	C	A	0	1	0	1
gnl|UMD3.1|GK000010.2	1681937	C	A	0	2	0	1
gnl|UMD3.1|GK000010.2	1686260	T	C	0	2	0	1
gnl|UMD3.1|GK000010.2	1687782	A	G	0	2	0	1
gnl|UMD3.1|GK000010.2	1688663	T	A	4	2	0.666667	0.333333
gnl|UMD3.1|GK000010.2	1689745	C	A	0	2	0	1
gnl|UMD3.1|GK000010.2	1690540	G	A	0	1	0	1
gnl|UMD3.1|GK000010.2	1695699	A	G	4	2	0.666667	0.333333
gnl|UMD3.1|GK000010.2	1698017	C	T	0	2	0	1
gnl|UMD3.1|GK000010.2	1710200	T	A	0	1	0	1
gnl|UMD3.1|GK000010.2	1712515	C	T	0	14	0	1
gnl|UMD3.1|GK000010.2	1715125	C	A	1	2	0.333333	0.666667
gnl|UMD3.1|GK000010.2	1716120	G	A	0	1	0	1
gnl|UMD3.1|GK000010.2	1716681	A	T	1	8	0.111111	0.888889
gnl|UMD3.1|GK000010.2	1717908	T	C	0	2	0	1
gnl|UMD3.1|GK000010.2	1717984	A	G	2	2	0.5	0.5
gnl|UMD3.1|GK000010.2	1720676	C	T	0	2	0	1
gnl|UMD3.1|GK000010.2	1724948	T	A	0	2	0	1
gnl|UMD3.1|GK000010.2	1725461	G	A	0	2	0	1
gnl|UMD3.1|GK000010.2	1727451	C	A	0	1	0	1
gnl|UMD3.1|GK000010.2	1727988	A	G	0	4	0	1
gnl|UMD3.1|GK000010.2	1728212	A	T	4	2	0.666667	0.333333
gnl|UMD3.1|GK000010.2	1729452	C	A	0	3	0	1
gnl|UMD3.1|GK000010.2	1746139	C	T	0	2	0	1
gnl|UMD3.1|GK000010.2	1753688	G	T	2	2	0.5	0.5
gnl|UMD3.1|GK000010.2	1754110	A	G	0	2	0	1
gnl|UMD3.1|GK000010.2	1759854	A	G	0	2	0	1
gnl|UMD3.1|GK000010.2	1761001	C	T	0	11	0	1
gnl|UMD3.1|GK000010.2	1761240	T	G	0	17	0	1
gnl|UMD3.1|GK000010.2	1761326	C	T	3	2	0.6	0.4
gnl|UMD3.1|GK000010.2	1762978	G	A	3	2	0.6	0.4
gnl|UMD3.1|GK000010.2	1763155	C	G	2	2	0.5	0.5
gnl|UMD3.1|GK000010.2	1763690	G	A	1	4	0.2	0.8
gnl|UMD3.1|GK000010.2	1763827	C	T	9	4	0.692308	0.307692
gnl|UMD3.1|GK000010.2	1763999	C	T	0	88	0	1
gnl|UMD3.1|GK000010.2	1812946	A	G	0	2	0	1
gnl|UMD3.1|GK000010.2	1820351	G	A	0	2	0	1
gnl|UMD3.1|GK000010.2	1832400	A	G	0	2	0	1
gnl|UMD3.1|GK000010.2	1862555	T	C	0	2	0	1
gnl|UMD3.1|GK000010.2	1909683	G	A	0	2	0	1
gnl|UMD3.1|GK000010.2	1998709	T	A	0	2	0	1
gnl|UMD3.1|GK000010.2	2033056	A	C	0	2	0	1
gnl|UMD3.1|GK000010.2	2046070	T	C	0	2	0	1
gnl|UMD3.1|GK000010.2	2048263	T	C	0	2	0	1
gnl|UMD3.1|GK000010.2	2067848	A	G	0	18	0	1
gnl|UMD3.1|GK000010.2	2067863	A	C	0	23	0	1
gnl|UMD3.1|GK000010.2	2067889	C	T	0	27	0	1
gnl|UMD3.1|GK000010.2	2067897	C	A	0	30	0	1
gnl|UMD3.1|GK000010.2	2067911	C	T	0	32	0	1
gnl|UMD3.1|GK000010.2	2067926	T	C	0	34	0	1
gnl|UMD3.1|GK000010.2	2067962	A	G	0	42	0	1
gnl|UMD3.1|GK000010.2	2067974	T	C	0	37	0	1
gnl|UMD3.1|GK000010.2	2068004	A	G	0	31	0	1
gnl|UMD3.1|GK000010.2	2068034	T	C	0	17	0	1
gnl|UMD3.1|GK000010.2	2068035	A	T	0	15	0	1
gnl|UMD3.1|GK000010.2	2068064	G	A	0	16	0	1
gnl|UMD3.1|GK000010.2	2068067	C	G	0	16	0	1
gnl|UMD3.1|GK000010.2	2068084	G	T	0	15	0	1
gnl|UMD3.1|GK000010.2	2068085	A	G	0	15	0	1
gnl|UMD3.1|GK000010.2	2068114	A	T	0	14	0	1
gnl|UMD3.1|GK000010.2	2068137	C	T	0	11	0	1
gnl|UMD3.1|GK000010.2	2068169	C	T	0	2	0	1
gnl|UMD3.1|GK000010.2	2068174	A	G	0	2	0	1
gnl|UMD3.1|GK000010.2	2068352	A	C	0	4	0	1
gnl|UMD3.1|GK000010.2	2068411	T	C	0	9	0	1
gnl|UMD3.1|GK000010.2	2068412	G	T	0	10	0	1
gnl|UMD3.1|GK000010.2	2068421	T	C	0	10	0	1
gnl|UMD3.1|GK000010.2	2068430	C	A	0	10	0	1
gnl|UMD3.1|GK000010.2	2068454	G	A	0	9	0	1
gnl|UMD3.1|GK000010.2	2068462	G	T	0	7	0	1
gnl|UMD3.1|GK000010.2	2068464	C	A	0	8	0	1
gnl|UMD3.1|GK000010.2	2160897	G	T	0	1	0	1
gnl|UMD3.1|GK000010.2	2161086	C	T	2	2	0.5	0.5
gnl|UMD3.1|GK000010.2	2167463	G	T	0	2	0	1
gnl|UMD3.1|GK000010.2	2175068	T	G	0	1	0	1
gnl|UMD3.1|GK000010.2	2180863	T	C	0	2	0	1
gnl|UMD3.1|GK000010.2	2180905	G	C	0	2	0	1
gnl|UMD3.1|GK000010.2	2181148	C	T	0	2	0	1
gnl|UMD3.1|GK000010.2	2182477	T	G	0	2	0	1
gnl|UMD3.1|GK000010.2	2182529	T	G	0	1	0	1
gnl|UMD3.1|GK000010.2	2187786	A	T	2	2	0.5	0.5
gnl|UMD3.1|GK000010.2	2189345	T	G	1	2	0.333333	0.666667
gnl|UMD3.1|GK000010.2	2189527	A	G	0	3	0	1
gnl|UMD3.1|GK000010.2	2191328	C	T	0	2	0	1
gnl|UMD3.1|GK000010.2	2191766	G	T	2	2	0.5	0.5
gnl|UMD3.1|GK000010.2	2192823	G	A	21	21	0.5	0.5
gnl|UMD3.1|GK000010.2	2193089	A	T	1	2	0.333333	0.666667
gnl|UMD3.1|GK000010.2	2193185	A	G	12	4	0.75	0.25
gnl|UMD3.1|GK000010.2	2193315	C	T	14	22	0.388889	0.611111
gnl|UMD3.1|GK000010.2	2196299	A	C	0	2	0	1
gnl|UMD3.1|GK000010.2	2196300	C	T	0	2	0	1
gnl|UMD3.1|GK000010.2	2196305	G	C	0	2	0	1
gnl|UMD3.1|GK000010.2	2196317	G	A	0	2	0	1
gnl|UMD3.1|GK000010.2	2196320	T	A	0	2	0	1
gnl|UMD3.1|GK000010.2	2196331	C	T	0	2	0	1
gnl|UMD3.1|GK000010.2	2196348	A	G	0	2	0	1
gnl|UMD3.1|GK000010.2	2196360	C	A	0	2	0	1
gnl|UMD3.1|GK000010.2	2211087	G	A	0	2	0	1
gnl|UMD3.1|GK000010.2	2231085	C	T	0	2	0	1
gnl|UMD3.1|GK000010.2	2269360	A	G	0	1	0	1
gnl|UMD3.1|GK000010.2	2345212	C	T	0	4	0	1
gnl|UMD3.1|GK000010.2	2345255	G	A	0	2	0	1
gnl|UMD3.1|GK000010.2	2361513	G	C	0	2	0	1
gnl|UMD3.1|GK000010.2	2361834	C	T	1	2	0.333333	0.666667
gnl|UMD3.1|GK000010.2	2362559	T	C	0	2	0	1
gnl|UMD3.1|GK000010.2	2363300	T	A	2	2	0.5	0.5
gnl|UMD3.1|GK000010.2	2365542	A	G	1	2	0.333333	0.666667
gnl|UMD3.1|GK000010.2	2365604	A	G	0	2	0	1
gnl|UMD3.1|GK000010.2	2365736	C	T	0	2	0	1
gnl|UMD3.1|GK000010.2	2367425	A	G	0	2	0	1
gnl|UMD3.1|GK000010.2	2374587	G	T	0	2	0	1
gnl|UMD3.1|GK000010.2	2376889	A	G	2	2	0.5	0.5
gnl|UMD3.1|GK000010.2	2381461	A	G	0	2	0	1
gnl|UMD3.1|GK000010.2	2385742	A	C	5	2	0.714286	0.285714
gnl|UMD3.1|GK000010.2	2388214	A	G	0	2	0	1
gnl|UMD3.1|GK000010.2	2393167	T	C	0	2	0	1
gnl|UMD3.1|GK000010.2	2420960	A	T	1	1	0.5	0.5
gnl|UMD3.1|GK000010.2	2425017	A	G	0	2	0	1
gnl|UMD3.1|GK000010.2	2428508	G	C	0	2	0	1
gnl|UMD3.1|GK000010.2	2429896	G	A	0	4	0	1
gnl|UMD3.1|GK000010.2	2431172	A	C	7	2	0.777778	0.222222
gnl|UMD3.1|GK000010.2	2432634	G	A	0	2	0	1
gnl|UMD3.1|GK000010.2	2434172	A	G	7	5	0.583333	0.416667
gnl|UMD3.1|GK000010.2	2434245	A	C	6	3	0.666667	0.333333
gnl|UMD3.1|GK000010.2	2434362	T	C	0	4	0	1
gnl|UMD3.1|GK000010.2	2434503	C	T	0	14	0	1
gnl|UMD3.1|GK000010.2	2434606	G	T	0	2	0	1
gnl|UMD3.1|GK000010.2	2435092	C	T	11	2	0.846154	0.153846
gnl|UMD3.1|GK000010.2	2452628	A	T	0	2	0	1
gnl|UMD3.1|GK000010.2	2760637	G	A	0	2	0	1
gnl|UMD3.1|GK000010.2	2760653	C	T	0	2	0	1
gnl|UMD3.1|GK000010.2	2760669	C	T	0	2	0	1
gnl|UMD3.1|GK000010.2	2760693	T	A	0	2	0	1
gnl|UMD3.1|GK000010.2	2760720	C	T	0	2	0	1
gnl|UMD3.1|GK000010.2	2885615	C	A	0	2	0	1
gnl|UMD3.1|GK000010.2	2899385	T	A	0	2	0	1
gnl|UMD3.1|GK000010.2	2919655	T	C	0	2	0	1
gnl|UMD3.1|GK000010.2	2919656	T	A	0	2	0	1
gnl|UMD3.1|GK000010.2	2929062	T	C	0	2	0	1
gnl|UMD3.1|GK000010.2	2929131	C	A	0	4	0	1
gnl|UMD3.1|GK000010.2	2929140	T	C	0	4	0	1
gnl|UMD3.1|GK000010.2	2929164	C	T	0	2	0	1
gnl|UMD3.1|GK000010.2	2929165	A	G	0	2	0	1
gnl|UMD3.1|GK000010.2	2929176	T	C	0	2	0	1
gnl|UMD3.1|GK000010.2	2929177	G	A	0	2	0	1
gnl|UMD3.1|GK000010.2	2929200	G	A	0	2	0	1
gnl|UMD3.1|GK000010.2	2946263	A	G	0	2	0	1
gnl|UMD3.1|GK000010.2	2946267	A	G	0	2	0	1
gnl|UMD3.1|GK000010.2	2949608	A	G	0	2	0	1
gnl|UMD3.1|GK000010.2	2949705	A	G	0	2	0	1
gnl|UMD3.1|GK000010.2	2949709	A	G	0	2	0	1
gnl|UMD3.1|GK000010.2	2949712	A	G	0	2	0	1
gnl|UMD3.1|GK000010.2	2954175	G	T	0	2	0	1
gnl|UMD3.1|GK000010.2	2954285	G	A	0	2	0	1
gnl|UMD3.1|GK000010.2	2957652	C	T	0	2	0	1
gnl|UMD3.1|GK000010.2	2984135	A	G	0	2	0	1
gnl|UMD3.1|GK000010.2	2990874	C	T	2	2	0.5	0.5
gnl|UMD3.1|GK000010.2	2990895	G	T	1	1	0.5	0.5
gnl|UMD3.1|GK000010.2	3048940	A	T	2	2	0.5	0.5
gnl|UMD3.1|GK000010.2	3052262	A	G	0	2	0	1
gnl|UMD3.1|GK000010.2	3052324	A	G	0	2	0	1
gnl|UMD3.1|GK000010.2	3087467	A	G	0	1	0	1
gnl|UMD3.1|GK000010.2	3094034	G	A	0	2	0	1
gnl|UMD3.1|GK000010.2	3153529	G	A	0	2	0	1
gnl|UMD3.1|GK000010.2	3175520	A	G	0	1	0	1
gnl|UMD3.1|GK000010.2	3183789	A	G	0	2	0	1
gnl|UMD3.1|GK000010.2	3186291	T	C	0	2	0	1
gnl|UMD3.1|GK000010.2	3209737	A	C	2	2	0.5	0.5
gnl|UMD3.1|GK000010.2	3246878	T	C	0	2	0	1
gnl|UMD3.1|GK000010.2	3246917	G	T	2	2	0.5	0.5
gnl|UMD3.1|GK000010.2	3246967	T	C	0	2	0	1
gnl|UMD3.1|GK000010.2	3246971	A	G	0	2	0	1
gnl|UMD3.1|GK000010.2	3248564	T	C	0	2	0	1
gnl|UMD3.1|GK000010.2	3274324	T	G	0	1	0	1
gnl|UMD3.1|GK000010.2	3274364	G	A	0	2	0	1
gnl|UMD3.1|GK000010.2	3277401	G	A	0	2	0	1
gnl|UMD3.1|GK000010.2	3278651	T	C	0	2	0	1
gnl|UMD3.1|GK000010.2	3279385	T	A	1	1	0.5	0.5
gnl|UMD3.1|GK000010.2	3279425	T	A	1	1	0.5	0.5
gnl|UMD3.1|GK000010.2	3280614	A	C	0	2	0	1
gnl|UMD3.1|GK000010.2	3297883	C	T	0	2	0	1
gnl|UMD3.1|GK000010.2	3298307	C	A	0	2	0	1
gnl|UMD3.1|GK000010.2	3298377	G	C	0	2	0	1
gnl|UMD3.1|GK000010.2	3298409	A	T	0	2	0	1
gnl|UMD3.1|GK000010.2	3303422	G	A	0	2	0	1
gnl|UMD3.1|GK000010.2	3303429	C	A	0	1	0	1
gnl|UMD3.1|GK000010.2	3303525	T	C	0	2	0	1
gnl|UMD3.1|GK000010.2	3303530	G	A	0	2	0	1
gnl|UMD3.1|GK000010.2	3306205	A	G	0	2	0	1
gnl|UMD3.1|GK000010.2	3306258	C	T	0	2	0	1
gnl|UMD3.1|GK000010.2	3307630	G	C	0	2	0	1
gnl|UMD3.1|GK000010.2	3313013	T	C	0	2	0	1
gnl|UMD3.1|GK000010.2	3332630	A	T	2	3	0.4	0.6
gnl|UMD3.1|GK000010.2	3354510	T	G	1	2	0.333333	0.666667
gnl|UMD3.1|GK000010.2	3361185	T	A	0	2	0	1
gnl|UMD3.1|GK000010.2	3369219	G	T	3	2	0.6	0.4
gnl|UMD3.1|GK000010.2	3371965	A	G	0	2	0	1
gnl|UMD3.1|GK000010.2	3373259	C	T	7	10	0.411765	0.588235
gnl|UMD3.1|GK000010.2	3373476	T	G	5	2	0.714286	0.285714
gnl|UMD3.1|GK000010.2	3586034	A	G	0	7	0	1
gnl|UMD3.1|GK000010.2	3586052	G	A	0	12	0	1
gnl|UMD3.1|GK000010.2	3586134	T	C	0	25	0	1
gnl|UMD3.1|GK000010.2	3586152	T	C	0	25	0	1
gnl|UMD3.1|GK000010.2	3586206	C	G	0	9	0	1
gnl|UMD3.1|GK000010.2	3659372	A	G	0	2	0	1
gnl|UMD3.1|GK000010.2	3659388	G	A	0	2	0	1
gnl|UMD3.1|GK000010.2	3659391	T	A	0	2	0	1
gnl|UMD3.1|GK000010.2	3659400	C	G	0	2	0	1
gnl|UMD3.1|GK000010.2	3669440	A	G	0	2	0	1
gnl|UMD3.1|GK000010.2	3871801	G	A	0	2	0	1
gnl|UMD3.1|GK000010.2	3871824	A	G	0	1	0	1
gnl|UMD3.1|GK000010.2	3948000	G	C	0	2	0	1
gnl|UMD3.1|GK000010.2	3962864	G	T	0	1	0	1
gnl|UMD3.1|GK000010.2	3997257	T	A	2	2	0.5	0.5
gnl|UMD3.1|GK000010.2	4010166	T	C	0	1	0	1
gnl|UMD3.1|GK000010.2	4011440	C	A	3	2	0.6	0.4
gnl|UMD3.1|GK000010.2	4015597	T	C	4	2	0.666667	0.333333
gnl|UMD3.1|GK000010.2	4025237	C	A	2	2	0.5	0.5
gnl|UMD3.1|GK000010.2	4026172	A	T	0	1	0	1
gnl|UMD3.1|GK000010.2	4026418	T	C	4	2	0.666667	0.333333
gnl|UMD3.1|GK000010.2	4026425	T	C	4	2	0.666667	0.333333
gnl|UMD3.1|GK000010.2	4026468	T	C	6	2	0.75	0.25
gnl|UMD3.1|GK000010.2	4026469	T	C	6	2	0.75	0.25
gnl|UMD3.1|GK000010.2	4056197	G	T	0	7	0	1
gnl|UMD3.1|GK000010.2	4058975	T	A	11	2	0.846154	0.153846
gnl|UMD3.1|GK000010.2	4062125	C	T	0	2	0	1
gnl|UMD3.1|GK000010.2	4065101	G	T	1	1	0.5	0.5
gnl|UMD3.1|GK000010.2	4068979	A	C	0	1	0	1
gnl|UMD3.1|GK000010.2	4077081	A	G	0	2	0	1
gnl|UMD3.1|GK000010.2	4168465	A	G	0	1	0	1
gnl|UMD3.1|GK000010.2	4264985	G	T	0	2	0	1
gnl|UMD3.1|GK000010.2	4264995	G	T	0	2	0	1
gnl|UMD3.1|GK000010.2	4303042	T	G	0	2	0	1
gnl|UMD3.1|GK000010.2	4306080	G	A	1	2	0.333333	0.666667
gnl|UMD3.1|GK000010.2	4306813	T	C	8	2	0.8	0.2
gnl|UMD3.1|GK000010.2	4307340	T	A	2	2	0.5	0.5
gnl|UMD3.1|GK000010.2	4307754	C	A	4	2	0.666667	0.333333
gnl|UMD3.1|GK000010.2	4326604	C	G	0	2	0	1
gnl|UMD3.1|GK000010.2	4327511	T	C	2	2	0.5	0.5
gnl|UMD3.1|GK000010.2	4328827	G	A	0	2	0	1
gnl|UMD3.1|GK000010.2	4333458	A	C	2	2	0.5	0.5
gnl|UMD3.1|GK000010.2	4357526	A	G	0	6	0	1
gnl|UMD3.1|GK000010.2	4357563	C	G	0	9	0	1
gnl|UMD3.1|GK000010.2	4357574	C	T	0	10	0	1
gnl|UMD3.1|GK000010.2	4357589	A	T	0	10	0	1
gnl|UMD3.1|GK000010.2	4357621	A	T	0	15	0	1
gnl|UMD3.1|GK000010.2	4357626	A	T	1	14	0.0666667	0.933333
gnl|UMD3.1|GK000010.2	4357656	A	T	1	14	0.0666667	0.933333
gnl|UMD3.1|GK000010.2	4357686	C	G	0	11	0	1
gnl|UMD3.1|GK000010.2	4357689	T	C	0	9	0	1
gnl|UMD3.1|GK000010.2	4360412	T	G	0	2	0	1
gnl|UMD3.1|GK000010.2	4360415	A	G	0	2	0	1
gnl|UMD3.1|GK000010.2	4360425	C	G	0	4	0	1
gnl|UMD3.1|GK000010.2	4360458	T	G	0	5	0	1
gnl|UMD3.1|GK000010.2	4360459	T	C	0	5	0	1
gnl|UMD3.1|GK000010.2	4360469	T	C	0	5	0	1
gnl|UMD3.1|GK000010.2	4360473	C	T	0	5	0	1
gnl|UMD3.1|GK000010.2	4360488	C	T	0	5	0	1
gnl|UMD3.1|GK000010.2	4360495	A	C	0	5	0	1
gnl|UMD3.1|GK000010.2	4360500	C	G	0	5	0	1
gnl|UMD3.1|GK000010.2	4360520	G	A	0	4	0	1
gnl|UMD3.1|GK000010.2	4360529	A	C	1	4	0.2	0.8
gnl|UMD3.1|GK000010.2	4361001	T	C	0	2	0	1
gnl|UMD3.1|GK000010.2	4361020	T	C	0	2	0	1
gnl|UMD3.1|GK000010.2	4361650	C	A	0	2	0	1
gnl|UMD3.1|GK000010.2	4361701	C	T	0	2	0	1
gnl|UMD3.1|GK000010.2	4366491	C	A	0	1	0	1
gnl|UMD3.1|GK000010.2	4373829	C	T	4	2	0.666667	0.333333
gnl|UMD3.1|GK000010.2	4375227	A	C	2	2	0.5	0.5
gnl|UMD3.1|GK000010.2	4375754	A	T	8	3	0.727273	0.272727
gnl|UMD3.1|GK000010.2	4375874	T	G	10	4	0.714286	0.285714
gnl|UMD3.1|GK000010.2	4375946	C	T	1	12	0.0769231	0.923077
gnl|UMD3.1|GK000010.2	4376667	T	G	3	2	0.6	0.4
gnl|UMD3.1|GK000010.2	4384897	T	C	0	4	0	1
gnl|UMD3.1|GK000010.2	4393333	G	C	0	2	0	1
gnl|UMD3.1|GK000010.2	4395199	A	G	2	2	0.5	0.5
gnl|UMD3.1|GK000010.2	4395209	A	G	2	2	0.5	0.5
gnl|UMD3.1|GK000010.2	4395229	G	A	1	2	0.333333	0.666667
gnl|UMD3.1|GK000010.2	4395244	A	G	0	3	0	1
gnl|UMD3.1|GK000010.2	4395370	A	T	0	2	0	1
gnl|UMD3.1|GK000010.2	4404030	C	T	0	6	0	1
gnl|UMD3.1|GK000010.2	4404408	A	T	1	2	0.333333	0.666667
gnl|UMD3.1|GK000010.2	4404440	T	A	1	2	0.333333	0.666667
gnl|UMD3.1|GK000010.2	4404443	G	A	2	2	0.5	0.5
gnl|UMD3.1|GK000010.2	4404628	C	T	0	2	0	1
gnl|UMD3.1|GK000010.2	4404907	G	A	1	7	0.125	0.875
gnl|UMD3.1|GK000010.2	4405192	C	G	0	28	0	1
gnl|UMD3.1|GK000010.2	4405901	A	T	3	3	0.5	0.5
gnl|UMD3.1|GK000010.2	4405904	A	T	3	3	0.5	0.5
gnl|UMD3.1|GK000010.2	4406384	T	C	5	2	0.714286	0.285714
gnl|UMD3.1|GK000010.2	4407435	G	T	5	8	0.384615	0.615385
gnl|UMD3.1|GK000010.2	4407830	G	A	12	11	0.521739	0.478261
gnl|UMD3.1|GK000010.2	4411854	A	G	0	2	0	1
gnl|UMD3.1|GK000010.2	4412075	C	T	1	2	0.333333	0.666667
gnl|UMD3.1|GK000010.2	4413055	C	T	1	4	0.2	0.8
gnl|UMD3.1|GK000010.2	4415359	T	C	0	1	0	1
gnl|UMD3.1|GK000010.2	4416428	C	G	0	2	0	1
gnl|UMD3.1|GK000010.2	4417372	A	G	0	3	0	1
gnl|UMD3.1|GK000010.2	4417472	G	A	0	3	0	1
gnl|UMD3.1|GK000010.2	4417476	G	A	0	2	0	1
gnl|UMD3.1|GK000010.2	4418356	T	G	13	5	0.722222	0.277778
gnl|UMD3.1|GK000010.2	4528902	C	T	0	2	0	1
gnl|UMD3.1|GK000010.2	4599941	T	A	0	2	0	1
gnl|UMD3.1|GK000010.2	4601273	C	T	0	2	0	1
gnl|UMD3.1|GK000010.2	4601754	G	A	0	2	0	1
gnl|UMD3.1|GK000010.2	4603072	C	A	6	2	0.75	0.25
gnl|UMD3.1|GK000010.2	4605258	A	G	11	2	0.846154	0.153846
gnl|UMD3.1|GK000010.2	4608217	A	G	4	8	0.333333	0.666667
gnl|UMD3.1|GK000010.2	4608370	C	A	12	4	0.75	0.25
gnl|UMD3.1|GK000010.2	4608488	G	T	7	4	0.636364	0.363636
gnl|UMD3.1|GK000010.2	4608515	C	T	3	4	0.428571	0.571429
gnl|UMD3.1|GK000010.2	4608957	T	G	0	2	0	1
gnl|UMD3.1|GK000010.2	4610956	C	T	0	3	0	1
gnl|UMD3.1|GK000010.2	4611461	T	C	0	2	0	1
gnl|UMD3.1|GK000010.2	4611777	A	T	1	2	0.333333	0.666667
gnl|UMD3.1|GK000010.2	4611869	C	A	1	2	0.333333	0.666667
gnl|UMD3.1|GK000010.2	4613263	A	G	0	4	0	1
gnl|UMD3.1|GK000010.2	4613270	T	C	1	4	0.2	0.8
gnl|UMD3.1|GK000010.2	4613294	C	T	1	4	0.2	0.8
gnl|UMD3.1|GK000010.2	4613312	G	A	1	4	0.2	0.8
gnl|UMD3.1|GK000010.2	4616330	A	G	0	2	0	1
gnl|UMD3.1|GK000010.2	4616390	A	G	0	2	0	1
gnl|UMD3.1|GK000010.2	4616394	T	C	0	2	0	1
gnl|UMD3.1|GK000010.2	4618533	A	T	10	3	0.769231	0.230769
gnl|UMD3.1|GK000010.2	4618621	T	G	7	14	0.333333	0.666667
gnl|UMD3.1|GK000010.2	4618712	A	C	17	22	0.435897	0.564103
gnl|UMD3.1|GK000010.2	4618817	T	C	4	5	0.444444	0.555556
gnl|UMD3.1|GK000010.2	4619318	T	G	42	48	0.466667	0.533333
gnl|UMD3.1|GK000010.2	4619750	T	C	6	7	0.461538	0.538462
gnl|UMD3.1|GK000010.2	4621089	T	C	0	2	0	1
gnl|UMD3.1|GK000010.2	4625420	T	G	0	3	0	1
gnl|UMD3.1|GK000010.2	4636721	C	G	0	2	0	1
gnl|UMD3.1|GK000010.2	4638541	T	C	0	2	0	1
gnl|UMD3.1|GK000010.2	4638549	T	C	0	2	0	1
gnl|UMD3.1|GK000010.2	4638550	T	C	0	2	0	1
gnl|UMD3.1|GK000010.2	4638554	T	C	0	2	0	1
gnl|UMD3.1|GK000010.2	4638588	T	C	0	2	0	1
gnl|UMD3.1|GK000010.2	4638591	T	C	0	2	0	1
gnl|UMD3.1|GK000010.2	4638593	T	C	0	2	0	1
gnl|UMD3.1|GK000010.2	4638611	T	C	0	2	0	1
gnl|UMD3.1|GK000010.2	4638612	T	C	0	2	0	1
gnl|UMD3.1|GK000010.2	4640508	A	T	0	2	0	1
gnl|UMD3.1|GK000010.2	4640511	G	T	0	2	0	1
gnl|UMD3.1|GK000010.2	4647628	T	A	0	2	0	1
gnl|UMD3.1|GK000010.2	4651103	A	C	0	3	0	1
gnl|UMD3.1|GK000010.2	4651749	T	C	0	2	0	1
gnl|UMD3.1|GK000010.2	4659974	A	T	1	2	0.333333	0.666667
gnl|UMD3.1|GK000010.2	4662252	C	T	0	2	0	1
gnl|UMD3.1|GK000010.2	4693221	C	T	4	2	0.666667	0.333333
gnl|UMD3.1|GK000010.2	4693647	G	A	0	2	0	1
gnl|UMD3.1|GK000010.2	4693939	T	C	0	2	0	1
gnl|UMD3.1|GK000010.2	4695429	A	G	3	2	0.6	0.4
gnl|UMD3.1|GK000010.2	4695552	C	T	0	3	0	1
gnl|UMD3.1|GK000010.2	4696232	T	C	0	2	0	1
gnl|UMD3.1|GK000010.2	4696997	A	C	1	2	0.333333	0.666667
gnl|UMD3.1|GK000010.2	4697426	A	G	0	1	0	1
gnl|UMD3.1|GK000010.2	4697429	A	G	0	2	0	1
gnl|UMD3.1|GK000010.2	4697443	A	G	0	2	0	1
gnl|UMD3.1|GK000010.2	4697843	G	A	0	1	0	1
gnl|UMD3.1|GK000010.2	4705539	C	T	0	4	0	1
gnl|UMD3.1|GK000010.2	4717621	T	G	0	2	0	1
gnl|UMD3.1|GK000010.2	4718467	A	G	0	3	0	1
gnl|UMD3.1|GK000010.2	4718496	A	G	2	2	0.5	0.5
gnl|UMD3.1|GK000010.2	4718501	A	G	2	2	0.5	0.5
gnl|UMD3.1|GK000010.2	4718504	A	G	0	4	0	1
gnl|UMD3.1|GK000010.2	4730572	A	G	0	2	0	1
gnl|UMD3.1|GK000010.2	4730588	A	G	0	2	0	1
gnl|UMD3.1|GK000010.2	4730962	C	T	0	1	0	1
gnl|UMD3.1|GK000010.2	4731437	C	T	0	2	0	1
gnl|UMD3.1|GK000010.2	4731463	C	G	0	2	0	1
gnl|UMD3.1|GK000010.2	4733127	A	G	0	2	0	1
gnl|UMD3.1|GK000010.2	4733152	G	A	0	2	0	1
gnl|UMD3.1|GK000010.2	4749222	G	T	0	1	0	1
gnl|UMD3.1|GK000010.2	4752695	A	G	1	2	0.333333	0.666667
gnl|UMD3.1|GK000010.2	4761510	C	A	0	2	0	1
gnl|UMD3.1|GK000010.2	4842903	T	C	0	2	0	1
gnl|UMD3.1|GK000010.2	4842904	T	C	0	1	0	1
gnl|UMD3.1|GK000010.2	4842944	C	T	0	6	0	1
gnl|UMD3.1|GK000010.2	4842950	T	C	0	7	0	1
gnl|UMD3.1|GK000010.2	4843010	C	G	0	11	0	1
gnl|UMD3.1|GK000010.2	4843064	A	G	0	8	0	1
gnl|UMD3.1|GK000010.2	4843070	T	C	0	4	0	1
gnl|UMD3.1|GK000010.2	4843144	C	T	0	13	0	1
gnl|UMD3.1|GK000010.2	4843315	G	C	0	22	0	1
gnl|UMD3.1|GK000010.2	4843438	T	C	0	19	0	1
gnl|UMD3.1|GK000010.2	4843445	C	A	0	20	0	1
gnl|UMD3.1|GK000010.2	4855712	A	G	0	2	0	1
gnl|UMD3.1|GK000010.2	4855795	G	A	0	2	0	1
gnl|UMD3.1|GK000010.2	4950715	G	C	1	2	0.333333	0.666667
gnl|UMD3.1|GK000010.2	4950738	T	G	2	2	0.5	0.5
gnl|UMD3.1|GK000010.2	4950769	G	T	4	2	0.666667	0.333333
gnl|UMD3.1|GK000010.2	4950781	A	C	6	3	0.666667	0.333333
gnl|UMD3.1|GK000010.2	4951957	A	G	8	5	0.615385	0.384615
gnl|UMD3.1|GK000010.2	4953438	C	A	0	2	0	1
gnl|UMD3.1|GK000010.2	4957049	A	G	0	2	0	1
gnl|UMD3.1|GK000010.2	4957383	C	T	4	2	0.666667	0.333333
gnl|UMD3.1|GK000010.2	4959552	A	C	6	2	0.75	0.25
gnl|UMD3.1|GK000010.2	4961685	G	A	5	7	0.416667	0.583333
gnl|UMD3.1|GK000010.2	4961840	C	T	9	2	0.818182	0.181818
gnl|UMD3.1|GK000010.2	4963318	T	C	29	25	0.537037	0.462963
gnl|UMD3.1|GK000010.2	4973919	T	C	0	2	0	1
gnl|UMD3.1|GK000010.2	4973945	G	T	0	2	0	1
gnl|UMD3.1|GK000010.2	4979431	G	A	12	2	0.857143	0.142857
gnl|UMD3.1|GK000010.2	4983085	G	A	0	2	0	1
gnl|UMD3.1|GK000010.2	4983119	T	C	0	2	0	1
gnl|UMD3.1|GK000010.2	4989101	G	A	0	1	0	1
gnl|UMD3.1|GK000010.2	4991388	T	A	7	2	0.777778	0.222222
gnl|UMD3.1|GK000010.2	4992027	G	A	0	2	0	1
gnl|UMD3.1|GK000010.2	4992986	G	A	4	2	0.666667	0.333333
gnl|UMD3.1|GK000010.2	4993015	T	G	2	2	0.5	0.5
gnl|UMD3.1|GK000010.2	5000571	G	A	7	2	0.777778	0.222222
gnl|UMD3.1|GK000010.2	5004654	C	G	0	2	0	1
gnl|UMD3.1|GK000010.2	5007783	A	G	0	2	0	1
gnl|UMD3.1|GK000010.2	5007787	A	C	0	2	0	1
gnl|UMD3.1|GK000010.2	5009752	A	T	4	2	0.666667	0.333333
gnl|UMD3.1|GK000010.2	5009830	A	C	4	2	0.666667	0.333333
gnl|UMD3.1|GK000010.2	5010226	A	C	9	3	0.75	0.25
gnl|UMD3.1|GK000010.2	5010674	A	T	2	2	0.5	0.5
gnl|UMD3.1|GK000010.2	5012054	C	T	0	2	0	1
gnl|UMD3.1|GK000010.2	5012176	G	A	0	2	0	1
gnl|UMD3.1|GK000010.2	5012214	T	C	0	4	0	1
gnl|UMD3.1|GK000010.2	5015199	G	C	0	2	0	1
gnl|UMD3.1|GK000010.2	5015325	G	T	0	2	0	1
gnl|UMD3.1|GK000010.2	5032479	A	G	0	2	0	1
gnl|UMD3.1|GK000010.2	5032659	C	T	0	3	0	1
gnl|UMD3.1|GK000010.2	5038314	C	A	0	2	0	1
gnl|UMD3.1|GK000010.2	5126496	G	A	1	2	0.333333	0.666667
gnl|UMD3.1|GK000010.2	5132677	G	A	0	3	0	1
gnl|UMD3.1|GK000010.2	5132716	G	A	0	2	0	1
gnl|UMD3.1|GK000010.2	5134848	T	A	5	3	0.625	0.375
gnl|UMD3.1|GK000010.2	5134883	G	A	9	2	0.818182	0.181818
gnl|UMD3.1|GK000010.2	5135242	T	G	4	2	0.666667	0.333333
gnl|UMD3.1|GK000010.2	5138791	C	A	0	1	0	1
gnl|UMD3.1|GK000010.2	5196758	A	G	1	2	0.333333	0.666667
gnl|UMD3.1|GK000010.2	5212377	T	G	10	3	0.769231	0.230769
gnl|UMD3.1|GK000010.2	5212981	A	G	0	57	0	1
gnl|UMD3.1|GK000010.2	5213005	C	T	0	50	0	1
gnl|UMD3.1|GK000010.2	5214547	T	A	1	39	0.025	0.975
gnl|UMD3.1|GK000010.2	5215380	G	A	0	27	0	1
gnl|UMD3.1|GK000010.2	5215815	C	T	11	14	0.44	0.56
gnl|UMD3.1|GK000010.2	5216122	C	A	3	3	0.5	0.5
gnl|UMD3.1|GK000010.2	5216140	G	A	5	5	0.5	0.5
gnl|UMD3.1|GK000010.2	5216149	T	C	4	5	0.444444	0.555556
gnl|UMD3.1|GK000010.2	5216154	G	T	6	4	0.6	0.4
gnl|UMD3.1|GK000010.2	5216155	C	G	6	5	0.545455	0.454545
gnl|UMD3.1|GK000010.2	5216176	C	G	6	5	0.545455	0.454545
gnl|UMD3.1|GK000010.2	5216179	T	C	7	5	0.583333	0.416667
gnl|UMD3.1|GK000010.2	5216189	T	G	9	5	0.642857	0.357143
gnl|UMD3.1|GK000010.2	5216192	T	G	11	5	0.6875	0.3125
gnl|UMD3.1|GK000010.2	5216206	T	C	11	3	0.785714	0.214286
gnl|UMD3.1|GK000010.2	5216208	C	G	11	3	0.785714	0.214286
gnl|UMD3.1|GK000010.2	5216209	T	C	12	3	0.8	0.2
gnl|UMD3.1|GK000010.2	5216232	T	G	9	3	0.75	0.25
gnl|UMD3.1|GK000010.2	5218375	N	A	0	4	0	1
gnl|UMD3.1|GK000010.2	5219317	C	A	1	1	0.5	0.5
gnl|UMD3.1|GK000010.2	5220268	A	T	2	2	0.5	0.5
gnl|UMD3.1|GK000010.2	5221402	A	C	5	2	0.714286	0.285714
gnl|UMD3.1|GK000010.2	5222083	G	T	2	2	0.5	0.5
gnl|UMD3.1|GK000010.2	5226431	T	C	0	2	0	1
gnl|UMD3.1|GK000010.2	5226849	T	C	6	2	0.75	0.25
gnl|UMD3.1|GK000010.2	5226870	T	C	4	2	0.666667	0.333333
gnl|UMD3.1|GK000010.2	5226882	T	C	2	3	0.4	0.6
gnl|UMD3.1|GK000010.2	5226883	T	C	4	2	0.666667	0.333333
gnl|UMD3.1|GK000010.2	5226893	T	C	3	2	0.6	0.4
gnl|UMD3.1|GK000010.2	5232881	T	G	0	3	0	1
gnl|UMD3.1|GK000010.2	5232899	T	C	0	4	0	1
gnl|UMD3.1|GK000010.2	5233772	A	G	0	4	0	1
gnl|UMD3.1|GK000010.2	5234167	G	A	0	2	0	1
gnl|UMD3.1|GK000010.2	5234619	A	G	0	2	0	1
gnl|UMD3.1|GK000010.2	5234927	T	C	0	4	0	1
gnl|UMD3.1|GK000010.2	5238497	T	C	0	4	0	1
gnl|UMD3.1|GK000010.2	5243828	T	C	0	2	0	1
gnl|UMD3.1|GK000010.2	5257015	G	C	0	2	0	1
gnl|UMD3.1|GK000010.2	5258802	T	C	0	2	0	1
gnl|UMD3.1|GK000010.2	5259038	C	A	0	3	0	1
gnl|UMD3.1|GK000010.2	5259060	G	A	0	3	0	1
gnl|UMD3.1|GK000010.2	5259067	A	C	0	3	0	1
gnl|UMD3.1|GK000010.2	5260088	C	A	0	4	0	1
gnl|UMD3.1|GK000010.2	5260100	C	T	0	5	0	1
gnl|UMD3.1|GK000010.2	5260182	T	G	0	4	0	1
gnl|UMD3.1|GK000010.2	5260202	T	C	0	3	0	1
gnl|UMD3.1|GK000010.2	5260203	T	C	0	2	0	1
gnl|UMD3.1|GK000010.2	5260239	T	C	0	5	0	1
gnl|UMD3.1|GK000010.2	5264628	T	C	0	2	0	1
gnl|UMD3.1|GK000010.2	5264635	T	C	0	2	0	1
gnl|UMD3.1|GK000010.2	5264651	T	C	0	2	0	1
gnl|UMD3.1|GK000010.2	5264663	T	C	0	2	0	1
gnl|UMD3.1|GK000010.2	5266073	T	C	0	2	0	1
gnl|UMD3.1|GK000010.2	5266086	T	C	1	2	0.333333	0.666667
gnl|UMD3.1|GK000010.2	5266092	T	C	0	4	0	1
gnl|UMD3.1|GK000010.2	5266098	T	C	2	2	0.5	0.5
gnl|UMD3.1|GK000010.2	5266153	T	C	1	2	0.333333	0.666667
gnl|UMD3.1|GK000010.2	5266162	T	C	0	3	0	1
gnl|UMD3.1|GK000010.2	5266167	T	C	1	2	0.333333	0.666667
gnl|UMD3.1|GK000010.2	5268272	G	A	1	3	0.25	0.75
gnl|UMD3.1|GK000010.2	5269547	A	T	0	2	0	1
gnl|UMD3.1|GK000010.2	5275871	C	A	0	1	0	1
gnl|UMD3.1|GK000010.2	5280958	T	C	0	2	0	1
gnl|UMD3.1|GK000010.2	5283098	T	C	2	2	0.5	0.5
gnl|UMD3.1|GK000010.2	5284307	C	A	4	2	0.666667	0.333333
gnl|UMD3.1|GK000010.2	5284459	A	T	2	2	0.5	0.5
gnl|UMD3.1|GK000010.2	5285071	C	T	0	2	0	1
gnl|UMD3.1|GK000010.2	5287252	C	A	0	1	0	1
gnl|UMD3.1|GK000010.2	5290032	C	A	0	2	0	1
gnl|UMD3.1|GK000010.2	5290063	T	C	0	2	0	1
gnl|UMD3.1|GK000010.2	5299816	T	A	0	2	0	1
gnl|UMD3.1|GK000010.2	5301307	G	A	1	2	0.333333	0.666667
gnl|UMD3.1|GK000010.2	5301816	T	C	0	2	0	1
gnl|UMD3.1|GK000010.2	5304401	A	C	6	2	0.75	0.25
gnl|UMD3.1|GK000010.2	5304919	T	A	6	3	0.666667	0.333333
gnl|UMD3.1|GK000010.2	5374428	A	T	0	1	0	1
gnl|UMD3.1|GK000010.2	5379793	C	A	0	2	0	1
gnl|UMD3.1|GK000010.2	5379827	G	T	0	2	0	1
gnl|UMD3.1|GK000010.2	5482032	G	A	0	2	0	1
gnl|UMD3.1|GK000010.2	5482163	C	A	0	2	0	1
gnl|UMD3.1|GK000010.2	5551157	C	G	9	10	0.473684	0.526316
gnl|UMD3.1|GK000010.2	5551316	G	A	6	9	0.4	0.6
gnl|UMD3.1|GK000010.2	5551475	A	G	9	12	0.428571	0.571429
gnl|UMD3.1|GK000010.2	5551542	C	T	13	13	0.5	0.5
gnl|UMD3.1|GK000010.2	5551849	T	G	14	11	0.56	0.44
gnl|UMD3.1|GK000010.2	5552564	T	G	2	6	0.25	0.75
gnl|UMD3.1|GK000010.2	5552567	T	G	2	6	0.25	0.75
gnl|UMD3.1|GK000010.2	5552596	A	T	0	5	0	1
gnl|UMD3.1|GK000010.2	5555852	A	C	1	2	0.333333	0.666667
gnl|UMD3.1|GK000010.2	5555877	C	T	0	3	0	1
gnl|UMD3.1|GK000010.2	5555934	T	C	0	2	0	1
gnl|UMD3.1|GK000010.2	5557246	T	C	0	3	0	1
gnl|UMD3.1|GK000010.2	5557946	G	T	0	2	0	1
gnl|UMD3.1|GK000010.2	5558051	T	A	0	5	0	1
gnl|UMD3.1|GK000010.2	5558212	C	A	1	2	0.333333	0.666667
gnl|UMD3.1|GK000010.2	5558833	G	T	0	2	0	1
gnl|UMD3.1|GK000010.2	5558909	C	T	0	2	0	1
gnl|UMD3.1|GK000010.2	5560109	T	C	0	2	0	1
gnl|UMD3.1|GK000010.2	5560163	T	C	0	2	0	1
gnl|UMD3.1|GK000010.2	5560768	C	T	0	2	0	1
gnl|UMD3.1|GK000010.2	5561596	C	G	0	1	0	1
gnl|UMD3.1|GK000010.2	5561604	A	G	0	2	0	1
gnl|UMD3.1|GK000010.2	5562043	A	G	0	2	0	1
gnl|UMD3.1|GK000010.2	5562075	A	G	0	2	0	1
gnl|UMD3.1|GK000010.2	5562082	G	A	0	2	0	1
gnl|UMD3.1|GK000010.2	5562264	T	A	0	3	0	1
gnl|UMD3.1|GK000010.2	5562304	G	A	0	2	0	1
gnl|UMD3.1|GK000010.2	5562602	T	A	1	9	0.1	0.9
gnl|UMD3.1|GK000010.2	5562616	T	C	0	10	0	1
gnl|UMD3.1|GK000010.2	5563416	A	C	1	2	0.333333	0.666667
gnl|UMD3.1|GK000010.2	5563417	T	C	0	3	0	1
gnl|UMD3.1|GK000010.2	5563429	C	G	0	3	0	1
gnl|UMD3.1|GK000010.2	5563448	C	T	0	2	0	1
gnl|UMD3.1|GK000010.2	5563462	G	T	0	2	0	1
gnl|UMD3.1|GK000010.2	5563464	G	A	0	2	0	1
gnl|UMD3.1|GK000010.2	5563465	T	C	0	2	0	1
gnl|UMD3.1|GK000010.2	5563829	T	G	2	2	0.5	0.5
gnl|UMD3.1|GK000010.2	5563871	C	T	0	4	0	1
gnl|UMD3.1|GK000010.2	5564105	C	G	0	2	0	1
gnl|UMD3.1|GK000010.2	5565157	C	G	0	2	0	1
gnl|UMD3.1|GK000010.2	5565442	G	C	1	2	0.333333	0.666667
gnl|UMD3.1|GK000010.2	5565647	C	T	0	2	0	1
gnl|UMD3.1|GK000010.2	5566368	C	G	0	2	0	1
gnl|UMD3.1|GK000010.2	5566385	A	G	0	2	0	1
gnl|UMD3.1|GK000010.2	5566394	T	C	0	2	0	1
gnl|UMD3.1|GK000010.2	5566405	T	C	0	2	0	1
gnl|UMD3.1|GK000010.2	5566418	C	T	0	2	0	1
gnl|UMD3.1|GK000010.2	5566469	C	T	0	2	0	1
gnl|UMD3.1|GK000010.2	5568093	C	G	0	2	0	1
gnl|UMD3.1|GK000010.2	5568134	T	C	0	2	0	1
gnl|UMD3.1|GK000010.2	5569450	A	T	0	2	0	1
gnl|UMD3.1|GK000010.2	5571364	C	G	0	2	0	1
gnl|UMD3.1|GK000010.2	5579140	T	A	1	2	0.333333	0.666667
gnl|UMD3.1|GK000010.2	5579692	A	T	0	1	0	1
gnl|UMD3.1|GK000010.2	5587521	C	A	0	2	0	1
gnl|UMD3.1|GK000010.2	5607937	T	C	0	2	0	1
gnl|UMD3.1|GK000010.2	5609532	C	A	0	1	0	1
gnl|UMD3.1|GK000010.2	5611934	A	G	0	2	0	1
gnl|UMD3.1|GK000010.2	5612013	A	G	0	2	0	1
gnl|UMD3.1|GK000010.2	5782056	C	A	0	2	0	1
gnl|UMD3.1|GK000010.2	5782060	A	G	0	2	0	1
gnl|UMD3.1|GK000010.2	5782077	A	G	0	2	0	1
gnl|UMD3.1|GK000010.2	5782099	G	C	0	2	0	1
gnl|UMD3.1|GK000010.2	5942136	A	T	0	2	0	1
gnl|UMD3.1|GK000010.2	5942147	G	T	0	2	0	1
gnl|UMD3.1|GK000010.2	6069044	T	C	0	2	0	1
gnl|UMD3.1|GK000010.2	6069045	T	C	0	2	0	1
gnl|UMD3.1|GK000010.2	6069060	C	T	0	2	0	1
gnl|UMD3.1|GK000010.2	6069101	G	C	0	2	0	1
gnl|UMD3.1|GK000010.2	6069116	C	G	0	1	0	1
gnl|UMD3.1|GK000010.2	6181790	C	A	0	2	0	1
gnl|UMD3.1|GK000010.2	6181796	T	G	1	11	0.0833333	0.916667
gnl|UMD3.1|GK000010.2	6181803	A	G	0	14	0	1
gnl|UMD3.1|GK000010.2	6181822	C	A	0	15	0	1
gnl|UMD3.1|GK000010.2	6181831	C	A	0	17	0	1
gnl|UMD3.1|GK000010.2	6181861	G	A	0	20	0	1
gnl|UMD3.1|GK000010.2	6181877	C	A	0	20	0	1
gnl|UMD3.1|GK000010.2	6181893	T	C	0	20	0	1
gnl|UMD3.1|GK000010.2	6181920	C	T	0	2	0	1
gnl|UMD3.1|GK000010.2	6181926	A	G	0	2	0	1
gnl|UMD3.1|GK000010.2	6289369	G	A	0	2	0	1
gnl|UMD3.1|GK000010.2	6426223	A	G	0	2	0	1
gnl|UMD3.1|GK000010.2	6429343	T	G	2	2	0.5	0.5
gnl|UMD3.1|GK000010.2	6429897	A	G	0	2	0	1
gnl|UMD3.1|GK000010.2	6430042	G	C	7	2	0.777778	0.222222
gnl|UMD3.1|GK000010.2	6430676	G	A	0	3	0	1
gnl|UMD3.1|GK000010.2	6430708	C	G	2	3	0.4	0.6
gnl|UMD3.1|GK000010.2	6430731	C	A	2	2	0.5	0.5
gnl|UMD3.1|GK000010.2	6430744	A	C	2	2	0.5	0.5
gnl|UMD3.1|GK000010.2	6430754	G	A	1	2	0.333333	0.666667
gnl|UMD3.1|GK000010.2	6437518	G	A	0	2	0	1
gnl|UMD3.1|GK000010.2	6440296	A	G	4	2	0.666667	0.333333
gnl|UMD3.1|GK000010.2	6440341	T	C	2	2	0.5	0.5
gnl|UMD3.1|GK000010.2	6443957	A	G	0	2	0	1
gnl|UMD3.1|GK000010.2	6443969	A	C	0	4	0	1
gnl|UMD3.1|GK000010.2	6444506	C	A	2	2	0.5	0.5
gnl|UMD3.1|GK000010.2	6444990	G	A	0	2	0	1
gnl|UMD3.1|GK000010.2	6446661	T	C	0	2	0	1
gnl|UMD3.1|GK000010.2	6446663	T	C	0	2	0	1
gnl|UMD3.1|GK000010.2	6446673	T	C	0	2	0	1
gnl|UMD3.1|GK000010.2	6466665	A	G	0	2	0	1
gnl|UMD3.1|GK000010.2	6497711	C	G	0	2	0	1
gnl|UMD3.1|GK000010.2	6562966	C	T	0	2	0	1
gnl|UMD3.1|GK000010.2	6576868	C	T	2	2	0.5	0.5
gnl|UMD3.1|GK000010.2	6601346	C	T	0	2	0	1
gnl|UMD3.1|GK000010.2	6697173	A	C	9	4	0.692308	0.307692
gnl|UMD3.1|GK000010.2	6698860	A	C	0	2	0	1
gnl|UMD3.1|GK000010.2	6704699	G	T	0	1	0	1
gnl|UMD3.1|GK000010.2	6706807	C	T	3	2	0.6	0.4
gnl|UMD3.1|GK000010.2	6707293	G	A	0	1	0	1
gnl|UMD3.1|GK000010.2	6708554	C	T	11	2	0.846154	0.153846
gnl|UMD3.1|GK000010.2	6710113	G	A	0	1	0	1
gnl|UMD3.1|GK000010.2	6711896	T	C	5	2	0.714286	0.285714
gnl|UMD3.1|GK000010.2	6712101	G	T	7	2	0.777778	0.222222
gnl|UMD3.1|GK000010.2	6717489	G	A	0	4	0	1
gnl|UMD3.1|GK000010.2	6718821	T	A	0	1	0	1
gnl|UMD3.1|GK000010.2	6724516	C	T	9	4	0.692308	0.307692
gnl|UMD3.1|GK000010.2	6724555	C	T	1	4	0.2	0.8
gnl|UMD3.1|GK000010.2	6724742	A	C	4	2	0.666667	0.333333
gnl|UMD3.1|GK000010.2	6725690	A	G	0	2	0	1
gnl|UMD3.1|GK000010.2	6726427	G	T	0	2	0	1
gnl|UMD3.1|GK000010.2	6736475	C	G	16	12	0.571429	0.428571
gnl|UMD3.1|GK000010.2	6747481	T	A	0	2	0	1
gnl|UMD3.1|GK000010.2	6749988	C	T	0	2	0	1
gnl|UMD3.1|GK000010.2	6750041	C	G	0	2	0	1
gnl|UMD3.1|GK000010.2	6753796	T	C	0	3	0	1
gnl|UMD3.1|GK000010.2	6753856	T	G	0	4	0	1
gnl|UMD3.1|GK000010.2	6754902	G	A	0	3	0	1
gnl|UMD3.1|GK000010.2	6754919	T	C	0	3	0	1
gnl|UMD3.1|GK000010.2	6756121	C	T	2	4	0.333333	0.666667
gnl|UMD3.1|GK000010.2	6756209	C	A	0	2	0	1
gnl|UMD3.1|GK000010.2	6756592	T	C	0	2	0	1
gnl|UMD3.1|GK000010.2	6763672	A	G	0	3	0	1
gnl|UMD3.1|GK000010.2	6767429	A	G	0	2	0	1
gnl|UMD3.1|GK000010.2	6772747	G	A	0	2	0	1
gnl|UMD3.1|GK000010.2	6785793	T	C	0	2	0	1
gnl|UMD3.1|GK000010.2	6786042	G	C	0	2	0	1
gnl|UMD3.1|GK000010.2	6786381	A	G	0	2	0	1
gnl|UMD3.1|GK000010.2	6786482	G	A	1	2	0.333333	0.666667
gnl|UMD3.1|GK000010.2	6786586	C	A	0	1	0	1
gnl|UMD3.1|GK000010.2	6803982	A	G	0	2	0	1
gnl|UMD3.1|GK000010.2	6808343	A	G	0	2	0	1
gnl|UMD3.1|GK000010.2	6809196	T	A	2	2	0.5	0.5
gnl|UMD3.1|GK000010.2	6811330	A	C	0	1	0	1
gnl|UMD3.1|GK000010.2	6812109	C	T	2	8	0.2	0.8
gnl|UMD3.1|GK000010.2	6818318	T	C	0	2	0	1
gnl|UMD3.1|GK000010.2	6818413	T	C	0	2	0	1
gnl|UMD3.1|GK000010.2	6826685	C	T	0	4	0	1
gnl|UMD3.1|GK000010.2	6828285	T	C	0	2	0	1
gnl|UMD3.1|GK000010.2	6828337	T	C	0	2	0	1
gnl|UMD3.1|GK000010.2	6828345	T	C	0	2	0	1
gnl|UMD3.1|GK000010.2	6830323	G	T	2	2	0.5	0.5
gnl|UMD3.1|GK000010.2	6832203	T	G	0	2	0	1
gnl|UMD3.1|GK000010.2	6833403	C	A	2	2	0.5	0.5
gnl|UMD3.1|GK000010.2	6833921	C	A	0	1	0	1
gnl|UMD3.1|GK000010.2	6850174	T	C	0	2	0	1
gnl|UMD3.1|GK000010.2	6850176	T	C	0	2	0	1
gnl|UMD3.1|GK000010.2	6850199	C	T	0	2	0	1
gnl|UMD3.1|GK000010.2	6853118	C	T	5	7	0.416667	0.583333
gnl|UMD3.1|GK000010.2	6853252	A	G	0	5	0	1
gnl|UMD3.1|GK000010.2	6853383	N	T	0	3	0	1
gnl|UMD3.1|GK000010.2	6862535	T	C	0	2	0	1
gnl|UMD3.1|GK000010.2	6863194	G	A	0	2	0	1
gnl|UMD3.1|GK000010.2	6866309	G	T	0	2	0	1
gnl|UMD3.1|GK000010.2	6874003	T	C	0	2	0	1
gnl|UMD3.1|GK000010.2	6874044	A	G	0	2	0	1
gnl|UMD3.1|GK000010.2	6874057	G	A	0	2	0	1
gnl|UMD3.1|GK000010.2	6874089	C	T	0	2	0	1
gnl|UMD3.1|GK000010.2	6876419	T	C	0	2	0	1
gnl|UMD3.1|GK000010.2	6880431	A	G	0	1	0	1
gnl|UMD3.1|GK000010.2	6880689	A	G	0	4	0	1
gnl|UMD3.1|GK000010.2	6880712	T	C	0	4	0	1
gnl|UMD3.1|GK000010.2	6881508	C	T	0	1	0	1
gnl|UMD3.1|GK000010.2	6894025	G	C	0	2	0	1
gnl|UMD3.1|GK000010.2	6895024	C	T	2	2	0.5	0.5
gnl|UMD3.1|GK000010.2	6895902	T	G	2	2	0.5	0.5
gnl|UMD3.1|GK000010.2	6895923	C	T	1	2	0.333333	0.666667
gnl|UMD3.1|GK000010.2	6895945	G	A	1	2	0.333333	0.666667
gnl|UMD3.1|GK000010.2	6895981	A	G	1	4	0.2	0.8
gnl|UMD3.1|GK000010.2	6896149	A	G	0	2	0	1
gnl|UMD3.1|GK000010.2	6896210	T	C	0	2	0	1
gnl|UMD3.1|GK000010.2	6896885	C	T	0	2	0	1
gnl|UMD3.1|GK000010.2	6897093	C	G	0	2	0	1
gnl|UMD3.1|GK000010.2	6897372	G	A	0	2	0	1
gnl|UMD3.1|GK000010.2	6897404	C	T	0	2	0	1
gnl|UMD3.1|GK000010.2	6899222	T	A	0	2	0	1
gnl|UMD3.1|GK000010.2	6899592	A	G	2	7	0.222222	0.777778
gnl|UMD3.1|GK000010.2	6899646	C	A	2	7	0.222222	0.777778
gnl|UMD3.1|GK000010.2	6899654	A	T	6	2	0.75	0.25
gnl|UMD3.1|GK000010.2	6900046	G	A	0	4	0	1
gnl|UMD3.1|GK000010.2	6900058	G	A	0	4	0	1
gnl|UMD3.1|GK000010.2	6900074	A	T	0	4	0	1
gnl|UMD3.1|GK000010.2	6900317	G	T	0	1	0	1
gnl|UMD3.1|GK000010.2	6901368	C	T	0	2	0	1
gnl|UMD3.1|GK000010.2	6903474	T	C	4	2	0.666667	0.333333
gnl|UMD3.1|GK000010.2	6916604	T	C	0	2	0	1
gnl|UMD3.1|GK000010.2	6917165	T	C	0	2	0	1
gnl|UMD3.1|GK000010.2	6923638	A	T	0	1	0	1
gnl|UMD3.1|GK000010.2	6923646	A	C	0	2	0	1
gnl|UMD3.1|GK000010.2	6923670	A	G	0	2	0	1
gnl|UMD3.1|GK000010.2	6931858	C	T	4	3	0.571429	0.428571
gnl|UMD3.1|GK000010.2	6932130	T	A	0	3	0	1
gnl|UMD3.1|GK000010.2	6932135	G	A	0	3	0	1
gnl|UMD3.1|GK000010.2	6933177	T	C	0	4	0	1
gnl|UMD3.1|GK000010.2	6933447	G	T	1	2	0.333333	0.666667
gnl|UMD3.1|GK000010.2	6934590	T	C	4	2	0.666667	0.333333
gnl|UMD3.1|GK000010.2	6959484	T	C	0	1	0	1
gnl|UMD3.1|GK000010.2	7006775	A	T	2	2	0.5	0.5
gnl|UMD3.1|GK000010.2	7007051	G	C	0	2	0	1
gnl|UMD3.1|GK000010.2	7007052	A	C	0	2	0	1
gnl|UMD3.1|GK000010.2	7007071	T	C	0	2	0	1
gnl|UMD3.1|GK000010.2	7007077	C	T	0	2	0	1
gnl|UMD3.1|GK000010.2	7009065	T	A	0	2	0	1
gnl|UMD3.1|GK000010.2	7012776	T	C	0	4	0	1
gnl|UMD3.1|GK000010.2	7014833	G	C	0	2	0	1
gnl|UMD3.1|GK000010.2	7016883	A	G	5	2	0.714286	0.285714
gnl|UMD3.1|GK000010.2	7016936	C	T	6	5	0.545455	0.454545
gnl|UMD3.1|GK000010.2	7017369	A	G	0	3	0	1
gnl|UMD3.1|GK000010.2	7017372	A	C	0	3	0	1
gnl|UMD3.1|GK000010.2	7017390	T	A	0	3	0	1
gnl|UMD3.1|GK000010.2	7017494	G	A	0	3	0	1
gnl|UMD3.1|GK000010.2	7020912	C	T	0	2	0	1
gnl|UMD3.1|GK000010.2	7021119	A	G	12	5	0.705882	0.294118
gnl|UMD3.1|GK000010.2	7022098	T	C	0	2	0	1
gnl|UMD3.1|GK000010.2	7025901	C	T	7	7	0.5	0.5
gnl|UMD3.1|GK000010.2	7025922	A	G	8	6	0.571429	0.428571
gnl|UMD3.1|GK000010.2	7033211	T	C	1	2	0.333333	0.666667
gnl|UMD3.1|GK000010.2	7034293	G	A	0	2	0	1
gnl|UMD3.1|GK000010.2	7035092	C	T	0	2	0	1
gnl|UMD3.1|GK000010.2	7041421	T	C	0	2	0	1
gnl|UMD3.1|GK000010.2	7041557	T	C	0	2	0	1
gnl|UMD3.1|GK000010.2	7041570	T	C	0	2	0	1
gnl|UMD3.1|GK000010.2	7041572	T	C	0	2	0	1
gnl|UMD3.1|GK000010.2	7041608	T	C	0	2	0	1
gnl|UMD3.1|GK000010.2	7292792	T	G	0	2	0	1
gnl|UMD3.1|GK000010.2	7296739	A	G	0	2	0	1
gnl|UMD3.1|GK000010.2	7296774	A	G	1	2	0.333333	0.666667
gnl|UMD3.1|GK000010.2	7296776	A	G	1	2	0.333333	0.666667
gnl|UMD3.1|GK000010.2	7303359	A	G	0	2	0	1
gnl|UMD3.1|GK000010.2	7322105	C	T	0	2	0	1
gnl|UMD3.1|GK000010.2	7323356	A	G	0	2	0	1
gnl|UMD3.1|GK000010.2	7324408	C	T	0	2	0	1
gnl|UMD3.1|GK000010.2	7324443	G	A	0	2	0	1
gnl|UMD3.1|GK000010.2	7338814	A	T	0	2	0	1
gnl|UMD3.1|GK000010.2	7390131	C	A	0	2	0	1
gnl|UMD3.1|GK000010.2	7390598	A	G	0	2	0	1
gnl|UMD3.1|GK000010.2	7392087	C	T	0	2	0	1
gnl|UMD3.1|GK000010.2	7392093	C	T	0	2	0	1
gnl|UMD3.1|GK000010.2	7392135	C	T	0	3	0	1
gnl|UMD3.1|GK000010.2	7392211	A	G	0	2	0	1
gnl|UMD3.1|GK000010.2	7392461	C	A	0	2	0	1
gnl|UMD3.1|GK000010.2	7394377	G	A	0	2	0	1
gnl|UMD3.1|GK000010.2	7396818	G	A	0	2	0	1
gnl|UMD3.1|GK000010.2	7398654	T	C	0	2	0	1
gnl|UMD3.1|GK000010.2	7398674	T	C	0	1	0	1
gnl|UMD3.1|GK000010.2	7402951	T	C	0	2	0	1
gnl|UMD3.1|GK000010.2	7402976	C	T	0	2	0	1
gnl|UMD3.1|GK000010.2	7403344	A	G	0	3	0	1
gnl|UMD3.1|GK000010.2	7403396	T	A	0	4	0	1
gnl|UMD3.1|GK000010.2	7403397	G	T	0	4	0	1
gnl|UMD3.1|GK000010.2	7403410	T	C	0	4	0	1
gnl|UMD3.1|GK000010.2	7422114	T	C	0	2	0	1
gnl|UMD3.1|GK000010.2	7425658	A	T	0	2	0	1
gnl|UMD3.1|GK000010.2	7425699	C	A	0	2	0	1
gnl|UMD3.1|GK000010.2	7425700	A	G	0	2	0	1
gnl|UMD3.1|GK000010.2	7425703	T	C	0	2	0	1
gnl|UMD3.1|GK000010.2	7507664	G	A	0	2	0	1
gnl|UMD3.1|GK000010.2	7508399	C	T	0	5	0	1
gnl|UMD3.1|GK000010.2	7509892	A	G	0	2	0	1
gnl|UMD3.1|GK000010.2	7509953	C	T	0	4	0	1
gnl|UMD3.1|GK000010.2	7510040	A	C	0	2	0	1
gnl|UMD3.1|GK000010.2	7510065	C	T	0	2	0	1
gnl|UMD3.1|GK000010.2	7510070	C	T	0	3	0	1
gnl|UMD3.1|GK000010.2	7510075	G	A	0	2	0	1
gnl|UMD3.1|GK000010.2	7510084	T	G	0	2	0	1
gnl|UMD3.1|GK000010.2	7510110	C	T	0	4	0	1
gnl|UMD3.1|GK000010.2	7510123	T	G	0	3	0	1
gnl|UMD3.1|GK000010.2	7510158	C	T	0	4	0	1
gnl|UMD3.1|GK000010.2	7554362	A	C	2	2	0.5	0.5
gnl|UMD3.1|GK000010.2	7577758	A	T	0	1	0	1
gnl|UMD3.1|GK000010.2	7582446	A	T	0	2	0	1
gnl|UMD3.1|GK000010.2	7594230	C	T	0	2	0	1
gnl|UMD3.1|GK000010.2	7595679	G	C	0	2	0	1
gnl|UMD3.1|GK000010.2	7596155	A	G	0	2	0	1
gnl|UMD3.1|GK000010.2	7596187	T	G	0	2	0	1
gnl|UMD3.1|GK000010.2	7597661	T	C	0	2	0	1
gnl|UMD3.1|GK000010.2	7603296	T	C	1	1	0.5	0.5
gnl|UMD3.1|GK000010.2	7603473	G	A	0	2	0	1
gnl|UMD3.1|GK000010.2	7605402	T	C	0	2	0	1
gnl|UMD3.1|GK000010.2	7607506	C	T	0	2	0	1
gnl|UMD3.1|GK000010.2	7612095	G	T	0	1	0	1
gnl|UMD3.1|GK000010.2	7612996	T	G	0	2	0	1
gnl|UMD3.1|GK000010.2	7614407	G	A	0	2	0	1
gnl|UMD3.1|GK000010.2	7619492	G	C	0	2	0	1
gnl|UMD3.1|GK000010.2	7619542	A	G	0	2	0	1
gnl|UMD3.1|GK000010.2	7619564	T	C	0	2	0	1
gnl|UMD3.1|GK000010.2	7622193	T	G	0	2	0	1
gnl|UMD3.1|GK000010.2	7622235	T	C	0	2	0	1
gnl|UMD3.1|GK000010.2	7622859	A	T	0	2	0	1
gnl|UMD3.1|GK000010.2	7626826	C	T	0	2	0	1
gnl|UMD3.1|GK000010.2	7628732	T	C	0	2	0	1
gnl|UMD3.1|GK000010.2	7628759	A	G	0	2	0	1
gnl|UMD3.1|GK000010.2	7631343	T	A	0	2	0	1
gnl|UMD3.1|GK000010.2	7632590	A	G	1	2	0.333333	0.666667
gnl|UMD3.1|GK000010.2	7632594	A	G	0	1	0	1
gnl|UMD3.1|GK000010.2	7632597	T	C	0	2	0	1
gnl|UMD3.1|GK000010.2	7632633	A	G	2	2	0.5	0.5
gnl|UMD3.1|GK000010.2	7636257	T	G	0	2	0	1
gnl|UMD3.1|GK000010.2	7638042	G	A	0	2	0	1
gnl|UMD3.1|GK000010.2	7652723	A	G	0	4	0	1
gnl|UMD3.1|GK000010.2	7652762	T	C	0	4	0	1
gnl|UMD3.1|GK000010.2	7652773	C	T	0	4	0	1
gnl|UMD3.1|GK000010.2	7652997	G	T	0	2	0	1
gnl|UMD3.1|GK000010.2	7653096	T	C	0	2	0	1
gnl|UMD3.1|GK000010.2	7653277	T	C	0	3	0	1
gnl|UMD3.1|GK000010.2	7653372	T	A	0	3	0	1
gnl|UMD3.1|GK000010.2	7654466	C	A	0	2	0	1
gnl|UMD3.1|GK000010.2	7654695	T	C	0	2	0	1
gnl|UMD3.1|GK000010.2	7654725	G	T	0	3	0	1
gnl|UMD3.1|GK000010.2	7654758	T	C	0	3	0	1
gnl|UMD3.1|GK000010.2	7654783	T	C	0	5	0	1
gnl|UMD3.1|GK000010.2	7654795	T	C	2	2	0.5	0.5
gnl|UMD3.1|GK000010.2	7654798	G	A	0	5	0	1
gnl|UMD3.1|GK000010.2	7654818	G	A	0	5	0	1
gnl|UMD3.1|GK000010.2	7654819	T	G	0	4	0	1
gnl|UMD3.1|GK000010.2	7654827	G	A	0	4	0	1
gnl|UMD3.1|GK000010.2	7654911	C	T	0	3	0	1
gnl|UMD3.1|GK000010.2	7655006	T	A	0	2	0	1
gnl|UMD3.1|GK000010.2	7655206	G	A	0	2	0	1
gnl|UMD3.1|GK000010.2	7655231	T	C	0	2	0	1
gnl|UMD3.1|GK000010.2	7655787	A	T	0	2	0	1
gnl|UMD3.1|GK000010.2	7655792	T	G	0	2	0	1
gnl|UMD3.1|GK000010.2	7656227	G	A	0	2	0	1
gnl|UMD3.1|GK000010.2	7657752	A	G	0	2	0	1
gnl|UMD3.1|GK000010.2	7664606	A	T	0	1	0	1
gnl|UMD3.1|GK000010.2	7668086	C	G	0	2	0	1
gnl|UMD3.1|GK000010.2	7682712	G	A	2	3	0.4	0.6
gnl|UMD3.1|GK000010.2	7682746	G	A	2	3	0.4	0.6
gnl|UMD3.1|GK000010.2	7682749	G	C	2	3	0.4	0.6
gnl|UMD3.1|GK000010.2	7682791	T	C	1	2	0.333333	0.666667
gnl|UMD3.1|GK000010.2	7682978	G	A	0	2	0	1
gnl|UMD3.1|GK000010.2	7683008	G	T	0	1	0	1
gnl|UMD3.1|GK000010.2	7683863	T	G	1	2	0.333333	0.666667
gnl|UMD3.1|GK000010.2	7684596	G	T	2	2	0.5	0.5
gnl|UMD3.1|GK000010.2	7688105	T	A	0	2	0	1
gnl|UMD3.1|GK000010.2	7688470	A	G	0	2	0	1
gnl|UMD3.1|GK000010.2	7697650	G	C	2	4	0.333333	0.666667
gnl|UMD3.1|GK000010.2	7707012	A	G	2	3	0.4	0.6
gnl|UMD3.1|GK000010.2	7707037	A	G	2	2	0.5	0.5
gnl|UMD3.1|GK000010.2	7707158	T	C	0	3	0	1
gnl|UMD3.1|GK000010.2	7707204	G	A	0	3	0	1
gnl|UMD3.1|GK000010.2	7727523	C	T	1	2	0.333333	0.666667
gnl|UMD3.1|GK000010.2	7727798	T	C	0	2	0	1
gnl|UMD3.1|GK000010.2	7730586	A	G	0	2	0	1
gnl|UMD3.1|GK000010.2	7735026	C	G	0	2	0	1
gnl|UMD3.1|GK000010.2	7742035	A	G	0	2	0	1
gnl|UMD3.1|GK000010.2	7744660	A	G	0	2	0	1
gnl|UMD3.1|GK000010.2	7751747	T	C	2	2	0.5	0.5
gnl|UMD3.1|GK000010.2	7756194	T	G	0	2	0	1
gnl|UMD3.1|GK000010.2	7756207	C	T	0	2	0	1
gnl|UMD3.1|GK000010.2	7756702	A	G	0	2	0	1
gnl|UMD3.1|GK000010.2	7757214	G	T	0	3	0	1
gnl|UMD3.1|GK000010.2	7758893	G	A	1	2	0.333333	0.666667
gnl|UMD3.1|GK000010.2	7762937	G	A	0	2	0	1
gnl|UMD3.1|GK000010.2	7762969	G	C	0	2	0	1
gnl|UMD3.1|GK000010.2	7772946	A	G	0	2	0	1
gnl|UMD3.1|GK000010.2	7778086	G	A	0	2	0	1
gnl|UMD3.1|GK000010.2	7778277	A	G	0	4	0	1
gnl|UMD3.1|GK000010.2	7778290	G	A	0	4	0	1
gnl|UMD3.1|GK000010.2	7778355	C	A	0	3	0	1
gnl|UMD3.1|GK000010.2	7778361	A	G	0	4	0	1
gnl|UMD3.1|GK000010.2	7778364	G	A	0	4	0	1
gnl|UMD3.1|GK000010.2	7778397	T	C	0	2	0	1
gnl|UMD3.1|GK000010.2	7788947	A	G	0	2	0	1
gnl|UMD3.1|GK000010.2	7805665	G	T	0	2	0	1
gnl|UMD3.1|GK000010.2	7812514	G	A	0	2	0	1
gnl|UMD3.1|GK000010.2	7812689	G	C	2	2	0.5	0.5
gnl|UMD3.1|GK000010.2	7817022	T	G	0	2	0	1
gnl|UMD3.1|GK000010.2	7817027	G	C	0	2	0	1
gnl|UMD3.1|GK000010.2	7830548	A	T	2	2	0.5	0.5
gnl|UMD3.1|GK000010.2	7835051	C	G	5	4	0.555556	0.444444
gnl|UMD3.1|GK000010.2	7835459	G	A	0	2	0	1
gnl|UMD3.1|GK000010.2	7835499	C	T	0	1	0	1
gnl|UMD3.1|GK000010.2	7835607	A	G	0	2	0	1
gnl|UMD3.1|GK000010.2	7835627	A	G	0	2	0	1
gnl|UMD3.1|GK000010.2	7835639	T	C	0	2	0	1
gnl|UMD3.1|GK000010.2	7835728	T	C	5	8	0.384615	0.615385
gnl|UMD3.1|GK000010.2	7835791	G	A	3	4	0.428571	0.571429
gnl|UMD3.1|GK000010.2	7841147	G	A	0	2	0	1
gnl|UMD3.1|GK000010.2	7841662	G	A	0	2	0	1
gnl|UMD3.1|GK000010.2	7841665	A	G	0	2	0	1
gnl|UMD3.1|GK000010.2	7842476	G	A	0	3	0	1
gnl|UMD3.1|GK000010.2	7842480	T	A	0	4	0	1
gnl|UMD3.1|GK000010.2	7842509	C	T	0	3	0	1
gnl|UMD3.1|GK000010.2	7842520	C	G	0	2	0	1
gnl|UMD3.1|GK000010.2	7842981	G	A	1	2	0.333333	0.666667
gnl|UMD3.1|GK000010.2	7842991	G	T	1	1	0.5	0.5
gnl|UMD3.1|GK000010.2	7843042	A	C	1	2	0.333333	0.666667
gnl|UMD3.1|GK000010.2	7843053	G	A	1	2	0.333333	0.666667
gnl|UMD3.1|GK000010.2	7845230	A	T	0	4	0	1
gnl|UMD3.1|GK000010.2	7845297	C	T	0	2	0	1
gnl|UMD3.1|GK000010.2	7848459	T	C	0	2	0	1
gnl|UMD3.1|GK000010.2	7848463	C	T	0	1	0	1
gnl|UMD3.1|GK000010.2	7848535	T	A	0	2	0	1
gnl|UMD3.1|GK000010.2	7848600	A	G	0	3	0	1
gnl|UMD3.1|GK000010.2	7848628	C	T	0	3	0	1
gnl|UMD3.1|GK000010.2	7857272	A	C	6	2	0.75	0.25
gnl|UMD3.1|GK000010.2	7867710	G	A	2	3	0.4	0.6
gnl|UMD3.1|GK000010.2	7867845	C	T	6	2	0.75	0.25
gnl|UMD3.1|GK000010.2	7880448	T	G	0	2	0	1
gnl|UMD3.1|GK000010.2	7880469	A	G	0	2	0	1
gnl|UMD3.1|GK000010.2	7880514	G	A	0	2	0	1
gnl|UMD3.1|GK000010.2	7892382	C	A	0	1	0	1
gnl|UMD3.1|GK000010.2	7893960	T	C	0	5	0	1
gnl|UMD3.1|GK000010.2	7894023	G	T	3	3	0.5	0.5
gnl|UMD3.1|GK000010.2	7895208	G	A	0	2	0	1
gnl|UMD3.1|GK000010.2	7895258	G	C	0	2	0	1
gnl|UMD3.1|GK000010.2	7895913	T	A	1	3	0.25	0.75
gnl|UMD3.1|GK000010.2	7895993	A	T	4	2	0.666667	0.333333
gnl|UMD3.1|GK000010.2	7908595	A	G	0	4	0	1
gnl|UMD3.1|GK000010.2	7908605	G	C	0	4	0	1
gnl|UMD3.1|GK000010.2	7908608	G	C	0	4	0	1
gnl|UMD3.1|GK000010.2	7908626	G	A	0	3	0	1
gnl|UMD3.1|GK000010.2	7908662	A	G	0	2	0	1
gnl|UMD3.1|GK000010.2	7908670	C	A	0	2	0	1
gnl|UMD3.1|GK000010.2	7908683	C	T	0	2	0	1
gnl|UMD3.1|GK000010.2	7908686	G	A	0	2	0	1
gnl|UMD3.1|GK000010.2	7908701	A	G	0	2	0	1
gnl|UMD3.1|GK000010.2	7965172	T	A	0	2	0	1
gnl|UMD3.1|GK000010.2	8009450	A	G	0	2	0	1
gnl|UMD3.1|GK000010.2	8009470	A	T	0	2	0	1
gnl|UMD3.1|GK000010.2	8009474	A	G	0	2	0	1
gnl|UMD3.1|GK000010.2	8009476	G	A	0	2	0	1
gnl|UMD3.1|GK000010.2	8009478	A	G	0	2	0	1
gnl|UMD3.1|GK000010.2	8009502	G	A	0	1	0	1
gnl|UMD3.1|GK000010.2	8010292	C	T	0	4	0	1
gnl|UMD3.1|GK000010.2	8010303	C	T	0	4	0	1
gnl|UMD3.1|GK000010.2	8010309	G	T	0	4	0	1
gnl|UMD3.1|GK000010.2	8010316	T	A	0	2	0	1
gnl|UMD3.1|GK000010.2	8054905	C	G	0	2	0	1
gnl|UMD3.1|GK000010.2	8054935	G	T	0	2	0	1
gnl|UMD3.1|GK000010.2	8110742	C	T	1	3	0.25	0.75
gnl|UMD3.1|GK000010.2	8116823	A	G	0	2	0	1
gnl|UMD3.1|GK000010.2	8120087	C	A	1	4	0.2	0.8
gnl|UMD3.1|GK000010.2	8121955	A	G	0	2	0	1
gnl|UMD3.1|GK000010.2	8121966	G	C	0	2	0	1
gnl|UMD3.1|GK000010.2	8122810	T	A	0	2	0	1
gnl|UMD3.1|GK000010.2	8122827	C	T	0	2	0	1
gnl|UMD3.1|GK000010.2	8122875	T	C	0	2	0	1
gnl|UMD3.1|GK000010.2	8122906	A	T	0	2	0	1
gnl|UMD3.1|GK000010.2	8123075	C	T	0	2	0	1
gnl|UMD3.1|GK000010.2	8125793	A	G	0	3	0	1
gnl|UMD3.1|GK000010.2	8128099	C	T	0	4	0	1
gnl|UMD3.1|GK000010.2	8128829	A	G	0	2	0	1
gnl|UMD3.1|GK000010.2	8128835	C	T	0	2	0	1
gnl|UMD3.1|GK000010.2	8128874	C	T	0	2	0	1
gnl|UMD3.1|GK000010.2	8132572	C	T	0	2	0	1
gnl|UMD3.1|GK000010.2	8136324	G	A	0	2	0	1
gnl|UMD3.1|GK000010.2	8140171	T	A	10	47	0.175439	0.824561
gnl|UMD3.1|GK000010.2	8140226	C	T	6	7	0.461538	0.538462
gnl|UMD3.1|GK000010.2	8140228	T	G	9	6	0.6	0.4
gnl|UMD3.1|GK000010.2	8140375	C	A	0	4	0	1
gnl|UMD3.1|GK000010.2	8145185	G	A	0	2	0	1
gnl|UMD3.1|GK000010.2	8146241	T	C	0	2	0	1
gnl|UMD3.1|GK000010.2	8147129	G	A	0	4	0	1
gnl|UMD3.1|GK000010.2	8147913	A	T	0	13	0	1
gnl|UMD3.1|GK000010.2	8148168	A	G	3	2	0.6	0.4
gnl|UMD3.1|GK000010.2	8149538	A	G	0	7	0	1
gnl|UMD3.1|GK000010.2	8149838	G	T	0	3	0	1
gnl|UMD3.1|GK000010.2	8150024	G	A	4	2	0.666667	0.333333
gnl|UMD3.1|GK000010.2	8150118	G	A	0	5	0	1
gnl|UMD3.1|GK000010.2	8150622	G	A	0	4	0	1
gnl|UMD3.1|GK000010.2	8156934	T	A	4	2	0.666667	0.333333
gnl|UMD3.1|GK000010.2	8157171	A	G	12	2	0.857143	0.142857
gnl|UMD3.1|GK000010.2	8157251	A	C	0	18	0	1
gnl|UMD3.1|GK000010.2	8157700	C	T	0	12	0	1
gnl|UMD3.1|GK000010.2	8157887	G	A	6	5	0.545455	0.454545
gnl|UMD3.1|GK000010.2	8157942	T	C	0	11	0	1
gnl|UMD3.1|GK000010.2	8158216	C	T	6	2	0.75	0.25
gnl|UMD3.1|GK000010.2	8162434	C	T	0	2	0	1
gnl|UMD3.1|GK000010.2	8164575	T	C	0	2	0	1
gnl|UMD3.1|GK000010.2	8165603	C	T	0	9	0	1
gnl|UMD3.1|GK000010.2	8165657	C	T	3	2	0.6	0.4
gnl|UMD3.1|GK000010.2	8165679	T	C	0	3	0	1
gnl|UMD3.1|GK000010.2	8165782	T	A	4	2	0.666667	0.333333
gnl|UMD3.1|GK000010.2	8165814	A	T	4	2	0.666667	0.333333
gnl|UMD3.1|GK000010.2	8165894	A	G	0	2	0	1
gnl|UMD3.1|GK000010.2	8167509	G	A	11	2	0.846154	0.153846
gnl|UMD3.1|GK000010.2	8167527	A	T	9	3	0.75	0.25
gnl|UMD3.1|GK000010.2	8167542	G	C	6	2	0.75	0.25
gnl|UMD3.1|GK000010.2	8167746	G	T	3	2	0.6	0.4
gnl|UMD3.1|GK000010.2	8175952	A	C	0	2	0	1
gnl|UMD3.1|GK000010.2	8179141	A	G	0	3	0	1
gnl|UMD3.1|GK000010.2	8179504	G	A	0	3	0	1
gnl|UMD3.1|GK000010.2	8179578	C	T	0	2	0	1
gnl|UMD3.1|GK000010.2	8181199	T	A	5	2	0.714286	0.285714
gnl|UMD3.1|GK000010.2	8182921	A	G	0	1	0	1
gnl|UMD3.1|GK000010.2	8231717	G	A	0	4	0	1
gnl|UMD3.1|GK000010.2	8231795	C	T	0	4	0	1
gnl|UMD3.1|GK000010.2	8253486	C	G	0	2	0	1
gnl|UMD3.1|GK000010.2	8253551	T	C	0	2	0	1
gnl|UMD3.1|GK000010.2	8259677	T	G	0	2	0	1
gnl|UMD3.1|GK000010.2	8304483	A	G	0	4	0	1
gnl|UMD3.1|GK000010.2	8304641	T	C	0	2	0	1
gnl|UMD3.1|GK000010.2	8307608	C	A	0	2	0	1
gnl|UMD3.1|GK000010.2	8307618	C	A	0	2	0	1
gnl|UMD3.1|GK000010.2	8312186	T	C	0	2	0	1
gnl|UMD3.1|GK000010.2	8312472	C	T	0	2	0	1
gnl|UMD3.1|GK000010.2	8312492	A	C	0	2	0	1
gnl|UMD3.1|GK000010.2	8312658	A	T	0	2	0	1
gnl|UMD3.1|GK000010.2	8317372	A	G	3	2	0.6	0.4
gnl|UMD3.1|GK000010.2	8317376	A	G	3	2	0.6	0.4
gnl|UMD3.1|GK000010.2	8317394	A	G	4	2	0.666667	0.333333
gnl|UMD3.1|GK000010.2	8318343	G	T	0	2	0	1
gnl|UMD3.1|GK000010.2	8318552	A	G	0	4	0	1
gnl|UMD3.1|GK000010.2	8331328	G	T	0	1	0	1
gnl|UMD3.1|GK000010.2	8331332	A	T	0	1	0	1
gnl|UMD3.1|GK000010.2	8333776	C	A	0	2	0	1
gnl|UMD3.1|GK000010.2	8334872	C	A	0	2	0	1
gnl|UMD3.1|GK000010.2	8335135	A	T	0	2	0	1
gnl|UMD3.1|GK000010.2	8336356	A	C	0	2	0	1
gnl|UMD3.1|GK000010.2	8338170	A	G	0	2	0	1
gnl|UMD3.1|GK000010.2	8342800	A	C	0	2	0	1
gnl|UMD3.1|GK000010.2	8342881	A	G	0	2	0	1
gnl|UMD3.1|GK000010.2	8342889	A	G	0	2	0	1
gnl|UMD3.1|GK000010.2	8343511	C	T	0	2	0	1
gnl|UMD3.1|GK000010.2	8345168	T	C	0	2	0	1
gnl|UMD3.1|GK000010.2	8360427	T	C	0	3	0	1
gnl|UMD3.1|GK000010.2	8364220	T	C	0	3	0	1
gnl|UMD3.1|GK000010.2	8365302	G	A	0	2	0	1
gnl|UMD3.1|GK000010.2	8365305	G	T	0	2	0	1
gnl|UMD3.1|GK000010.2	8368141	A	C	0	2	0	1
gnl|UMD3.1|GK000010.2	8368182	C	T	0	2	0	1
gnl|UMD3.1|GK000010.2	8368194	A	G	0	2	0	1
gnl|UMD3.1|GK000010.2	8373380	G	T	0	3	0	1
gnl|UMD3.1|GK000010.2	8375661	C	T	0	2	0	1
gnl|UMD3.1|GK000010.2	8385614	T	G	0	2	0	1
gnl|UMD3.1|GK000010.2	8388841	A	G	0	2	0	1
gnl|UMD3.1|GK000010.2	8393314	G	T	0	2	0	1
gnl|UMD3.1|GK000010.2	8397163	A	G	0	2	0	1
gnl|UMD3.1|GK000010.2	8397189	A	G	0	2	0	1
gnl|UMD3.1|GK000010.2	8397204	A	G	0	2	0	1
gnl|UMD3.1|GK000010.2	8404770	A	G	1	2	0.333333	0.666667
gnl|UMD3.1|GK000010.2	8404771	A	G	2	2	0.5	0.5
gnl|UMD3.1|GK000010.2	8405645	A	G	1	2	0.333333	0.666667
gnl|UMD3.1|GK000010.2	8405938	C	A	0	2	0	1
gnl|UMD3.1|GK000010.2	8405993	C	T	0	1	0	1
gnl|UMD3.1|GK000010.2	8406218	G	A	0	2	0	1
gnl|UMD3.1|GK000010.2	8409044	G	C	0	2	0	1
gnl|UMD3.1|GK000010.2	8409590	G	T	0	2	0	1
gnl|UMD3.1|GK000010.2	8412390	T	C	0	2	0	1
gnl|UMD3.1|GK000010.2	8412789	T	C	0	2	0	1
gnl|UMD3.1|GK000010.2	8416250	A	G	0	2	0	1
gnl|UMD3.1|GK000010.2	8429963	A	G	0	2	0	1
gnl|UMD3.1|GK000010.2	8429990	A	G	1	2	0.333333	0.666667
gnl|UMD3.1|GK000010.2	8432167	A	T	2	2	0.5	0.5
gnl|UMD3.1|GK000010.2	8434502	G	A	0	2	0	1
gnl|UMD3.1|GK000010.2	8434545	A	G	0	2	0	1
gnl|UMD3.1|GK000010.2	8434565	C	T	0	2	0	1
gnl|UMD3.1|GK000010.2	8434572	T	C	0	2	0	1
gnl|UMD3.1|GK000010.2	8434603	A	G	0	2	0	1
gnl|UMD3.1|GK000010.2	8434617	A	G	0	2	0	1
gnl|UMD3.1|GK000010.2	8434620	A	G	0	2	0	1
gnl|UMD3.1|GK000010.2	8445922	G	T	0	2	0	1
gnl|UMD3.1|GK000010.2	8457276	A	G	2	4	0.333333	0.666667
gnl|UMD3.1|GK000010.2	8457278	A	C	4	2	0.666667	0.333333
gnl|UMD3.1|GK000010.2	8459124	A	C	0	2	0	1
gnl|UMD3.1|GK000010.2	8466571	T	C	0	4	0	1
gnl|UMD3.1|GK000010.2	8472813	A	G	0	2	0	1
gnl|UMD3.1|GK000010.2	8472818	A	G	0	2	0	1
gnl|UMD3.1|GK000010.2	8472831	A	G	0	2	0	1
gnl|UMD3.1|GK000010.2	8472876	G	A	0	2	0	1
gnl|UMD3.1|GK000010.2	8476499	C	T	0	2	0	1
gnl|UMD3.1|GK000010.2	8492036	T	A	0	2	0	1
gnl|UMD3.1|GK000010.2	8492915	A	G	0	2	0	1
gnl|UMD3.1|GK000010.2	8493763	G	A	0	2	0	1
gnl|UMD3.1|GK000010.2	8494961	C	A	0	1	0	1
gnl|UMD3.1|GK000010.2	8495501	A	G	0	3	0	1
gnl|UMD3.1|GK000010.2	8496222	G	A	2	2	0.5	0.5
gnl|UMD3.1|GK000010.2	8500398	C	A	0	2	0	1
gnl|UMD3.1|GK000010.2	8505787	A	G	0	2	0	1
gnl|UMD3.1|GK000010.2	8506972	G	T	0	2	0	1
gnl|UMD3.1|GK000010.2	8506986	A	G	0	2	0	1
gnl|UMD3.1|GK000010.2	8507653	G	A	3	3	0.5	0.5
gnl|UMD3.1|GK000010.2	8510839	T	C	0	2	0	1
gnl|UMD3.1|GK000010.2	8518667	C	T	0	2	0	1
gnl|UMD3.1|GK000010.2	8518697	A	G	0	2	0	1
gnl|UMD3.1|GK000010.2	8518720	T	C	0	2	0	1
gnl|UMD3.1|GK000010.2	8519165	A	T	0	2	0	1
gnl|UMD3.1|GK000010.2	8519787	T	G	0	2	0	1
gnl|UMD3.1|GK000010.2	8520199	C	G	0	3	0	1
gnl|UMD3.1|GK000010.2	8520462	T	A	0	2	0	1
gnl|UMD3.1|GK000010.2	8522868	G	A	0	2	0	1
gnl|UMD3.1|GK000010.2	8523833	A	C	10	5	0.666667	0.333333
gnl|UMD3.1|GK000010.2	8523840	A	G	0	16	0	1
gnl|UMD3.1|GK000010.2	8524223	C	T	0	21	0	1
gnl|UMD3.1|GK000010.2	8524361	A	T	0	5	0	1
gnl|UMD3.1|GK000010.2	8524764	C	A	17	13	0.566667	0.433333
gnl|UMD3.1|GK000010.2	8524802	G	T	16	14	0.533333	0.466667
gnl|UMD3.1|GK000010.2	8524812	T	C	13	16	0.448276	0.551724
gnl|UMD3.1|GK000010.2	8524834	G	T	16	10	0.615385	0.384615
gnl|UMD3.1|GK000010.2	8524839	A	G	15	10	0.6	0.4
gnl|UMD3.1|GK000010.2	8524843	A	G	8	16	0.333333	0.666667
gnl|UMD3.1|GK000010.2	8524846	C	T	15	9	0.625	0.375
gnl|UMD3.1|GK000010.2	8524853	C	A	16	9	0.64	0.36
gnl|UMD3.1|GK000010.2	8524859	A	G	9	17	0.346154	0.653846
gnl|UMD3.1|GK000010.2	8524862	C	A	18	9	0.666667	0.333333
gnl|UMD3.1|GK000010.2	8524867	C	T	18	10	0.642857	0.357143
gnl|UMD3.1|GK000010.2	8524875	C	T	16	9	0.64	0.36
gnl|UMD3.1|GK000010.2	8524930	G	T	16	8	0.666667	0.333333
gnl|UMD3.1|GK000010.2	8524942	G	A	12	7	0.631579	0.368421
gnl|UMD3.1|GK000010.2	8525013	G	A	7	3	0.7	0.3
gnl|UMD3.1|GK000010.2	8525161	T	C	7	2	0.777778	0.222222
gnl|UMD3.1|GK000010.2	8525297	C	A	9	3	0.75	0.25
gnl|UMD3.1|GK000010.2	8525368	G	A	8	6	0.571429	0.428571
gnl|UMD3.1|GK000010.2	8525428	C	T	5	10	0.333333	0.666667
gnl|UMD3.1|GK000010.2	8525455	A	G	7	7	0.5	0.5
gnl|UMD3.1|GK000010.2	8525563	T	A	2	2	0.5	0.5
gnl|UMD3.1|GK000010.2	8526049	A	G	2	6	0.25	0.75
gnl|UMD3.1|GK000010.2	8526110	G	T	2	6	0.25	0.75
gnl|UMD3.1|GK000010.2	8526327	C	T	3	3	0.5	0.5
gnl|UMD3.1|GK000010.2	8526378	T	C	7	5	0.583333	0.416667
gnl|UMD3.1|GK000010.2	8526620	A	G	6	8	0.428571	0.571429
gnl|UMD3.1|GK000010.2	8526629	T	A	5	8	0.384615	0.615385
gnl|UMD3.1|GK000010.2	8526661	G	A	0	4	0	1
gnl|UMD3.1|GK000010.2	8526669	A	G	2	2	0.5	0.5
gnl|UMD3.1|GK000010.2	8526689	G	A	0	2	0	1
gnl|UMD3.1|GK000010.2	8526759	T	C	2	3	0.4	0.6
gnl|UMD3.1|GK000010.2	8527252	A	G	0	4	0	1
gnl|UMD3.1|GK000010.2	8527573	T	A	2	2	0.5	0.5
gnl|UMD3.1|GK000010.2	8529396	A	G	0	1	0	1
gnl|UMD3.1|GK000010.2	8530551	C	T	0	6	0	1
gnl|UMD3.1|GK000010.2	8534433	T	C	0	3	0	1
gnl|UMD3.1|GK000010.2	8534447	T	G	0	4	0	1
gnl|UMD3.1|GK000010.2	8534517	T	G	0	2	0	1
gnl|UMD3.1|GK000010.2	8536927	T	C	0	31	0	1
gnl|UMD3.1|GK000010.2	8537052	A	G	0	4	0	1
gnl|UMD3.1|GK000010.2	8537071	G	A	1	3	0.25	0.75
gnl|UMD3.1|GK000010.2	8537322	T	C	5	4	0.555556	0.444444
gnl|UMD3.1|GK000010.2	8537362	C	A	7	2	0.777778	0.222222
gnl|UMD3.1|GK000010.2	8537431	C	T	4	5	0.444444	0.555556
gnl|UMD3.1|GK000010.2	8537450	C	A	7	5	0.583333	0.416667
gnl|UMD3.1|GK000010.2	8537634	C	T	0	6	0	1
gnl|UMD3.1|GK000010.2	8537635	A	G	0	5	0	1
gnl|UMD3.1|GK000010.2	8537691	C	T	0	8	0	1
gnl|UMD3.1|GK000010.2	8538005	C	T	6	2	0.75	0.25
gnl|UMD3.1|GK000010.2	8539090	A	G	0	4	0	1
gnl|UMD3.1|GK000010.2	8539254	C	A	0	2	0	1
gnl|UMD3.1|GK000010.2	8539985	T	C	2	2	0.5	0.5
gnl|UMD3.1|GK000010.2	8539986	T	C	2	2	0.5	0.5
gnl|UMD3.1|GK000010.2	8540020	C	T	2	4	0.333333	0.666667
gnl|UMD3.1|GK000010.2	8540274	C	G	0	2	0	1
gnl|UMD3.1|GK000010.2	8540548	A	G	2	2	0.5	0.5
gnl|UMD3.1|GK000010.2	8540704	A	G	0	3	0	1
gnl|UMD3.1|GK000010.2	8540753	A	G	0	3	0	1
gnl|UMD3.1|GK000010.2	8541236	G	T	6	5	0.545455	0.454545
gnl|UMD3.1|GK000010.2	8545398	C	A	0	2	0	1
gnl|UMD3.1|GK000010.2	8548616	G	A	0	2	0	1
gnl|UMD3.1|GK000010.2	8550279	T	G	7	5	0.583333	0.416667
gnl|UMD3.1|GK000010.2	8555580	G	C	0	2	0	1
gnl|UMD3.1|GK000010.2	8558110	A	T	1	2	0.333333	0.666667
gnl|UMD3.1|GK000010.2	8558653	A	G	0	2	0	1
gnl|UMD3.1|GK000010.2	8560164	C	A	0	2	0	1
gnl|UMD3.1|GK000010.2	8562461	A	C	0	2	0	1
gnl|UMD3.1|GK000010.2	8562505	T	C	0	1	0	1
gnl|UMD3.1|GK000010.2	8565907	T	A	2	2	0.5	0.5
gnl|UMD3.1|GK000010.2	8566279	T	C	0	2	0	1
gnl|UMD3.1|GK000010.2	8567322	T	C	0	2	0	1
gnl|UMD3.1|GK000010.2	8575821	A	C	6	2	0.75	0.25
gnl|UMD3.1|GK000010.2	8733129	C	T	0	2	0	1
gnl|UMD3.1|GK000010.2	8740978	C	A	1	1	0.5	0.5
gnl|UMD3.1|GK000010.2	8741019	T	C	0	1	0	1
gnl|UMD3.1|GK000010.2	8741044	T	C	0	2	0	1
gnl|UMD3.1|GK000010.2	8741045	T	C	0	2	0	1
gnl|UMD3.1|GK000010.2	8741054	T	A	0	2	0	1
gnl|UMD3.1|GK000010.2	8742823	T	C	0	2	0	1
gnl|UMD3.1|GK000010.2	8754806	A	C	0	2	0	1
gnl|UMD3.1|GK000010.2	8757753	A	T	0	1	0	1
gnl|UMD3.1|GK000010.2	8768427	A	G	0	2	0	1
gnl|UMD3.1|GK000010.2	8771109	G	A	0	1	0	1
gnl|UMD3.1|GK000010.2	8781810	C	T	0	6	0	1
gnl|UMD3.1|GK000010.2	8783906	T	A	0	2	0	1
gnl|UMD3.1|GK000010.2	8785240	C	A	0	2	0	1
gnl|UMD3.1|GK000010.2	8785357	T	A	0	2	0	1
gnl|UMD3.1|GK000010.2	8785951	G	A	1	2	0.333333	0.666667
gnl|UMD3.1|GK000010.2	8789252	C	A	1	2	0.333333	0.666667
gnl|UMD3.1|GK000010.2	8789512	C	A	0	2	0	1
gnl|UMD3.1|GK000010.2	8790034	T	C	2	2	0.5	0.5
gnl|UMD3.1|GK000010.2	8790044	T	C	1	2	0.333333	0.666667
gnl|UMD3.1|GK000010.2	8790698	T	C	1	2	0.333333	0.666667
gnl|UMD3.1|GK000010.2	8790960	G	A	0	2	0	1
gnl|UMD3.1|GK000010.2	8790999	T	A	1	2	0.333333	0.666667
gnl|UMD3.1|GK000010.2	8791053	A	G	0	2	0	1
gnl|UMD3.1|GK000010.2	8791065	C	T	0	3	0	1
gnl|UMD3.1|GK000010.2	8791511	G	T	3	2	0.6	0.4
gnl|UMD3.1|GK000010.2	8791519	A	T	2	4	0.333333	0.666667
gnl|UMD3.1|GK000010.2	8792244	T	C	1	2	0.333333	0.666667
gnl|UMD3.1|GK000010.2	8792246	T	C	1	2	0.333333	0.666667
gnl|UMD3.1|GK000010.2	8792312	C	T	0	2	0	1
gnl|UMD3.1|GK000010.2	8792894	A	T	0	2	0	1
gnl|UMD3.1|GK000010.2	8793600	C	T	2	2	0.5	0.5
gnl|UMD3.1|GK000010.2	8798729	T	C	0	2	0	1
gnl|UMD3.1|GK000010.2	8798845	T	C	0	3	0	1
gnl|UMD3.1|GK000010.2	8799034	T	C	2	2	0.5	0.5
gnl|UMD3.1|GK000010.2	8800585	T	C	0	3	0	1
gnl|UMD3.1|GK000010.2	8800598	A	C	3	2	0.6	0.4
gnl|UMD3.1|GK000010.2	8800637	T	A	1	2	0.333333	0.666667
gnl|UMD3.1|GK000010.2	8802028	A	G	5	10	0.333333	0.666667
gnl|UMD3.1|GK000010.2	8802535	C	T	0	2	0	1
gnl|UMD3.1|GK000010.2	8802879	T	C	0	2	0	1
gnl|UMD3.1|GK000010.2	8804781	T	A	1	2	0.333333	0.666667
gnl|UMD3.1|GK000010.2	8805864	C	T	3	2	0.6	0.4
gnl|UMD3.1|GK000010.2	8806001	A	G	0	2	0	1
gnl|UMD3.1|GK000010.2	8807797	A	C	0	3	0	1
gnl|UMD3.1|GK000010.2	8807803	A	T	0	3	0	1
gnl|UMD3.1|GK000010.2	8807809	T	A	0	3	0	1
gnl|UMD3.1|GK000010.2	8807823	G	C	0	8	0	1
gnl|UMD3.1|GK000010.2	8807899	A	G	0	9	0	1
gnl|UMD3.1|GK000010.2	8807929	C	T	8	2	0.8	0.2
gnl|UMD3.1|GK000010.2	8807946	T	C	5	2	0.714286	0.285714
gnl|UMD3.1|GK000010.2	8816501	C	T	0	2	0	1
gnl|UMD3.1|GK000010.2	8820339	C	A	0	2	0	1
gnl|UMD3.1|GK000010.2	8821455	G	C	0	2	0	1
gnl|UMD3.1|GK000010.2	8893312	C	T	0	2	0	1
gnl|UMD3.1|GK000010.2	8893413	G	T	4	2	0.666667	0.333333
gnl|UMD3.1|GK000010.2	8893730	C	T	0	5	0	1
gnl|UMD3.1|GK000010.2	8893733	A	G	0	5	0	1
gnl|UMD3.1|GK000010.2	8893771	C	T	0	3	0	1
gnl|UMD3.1|GK000010.2	8893777	A	G	0	3	0	1
gnl|UMD3.1|GK000010.2	8893955	C	T	0	3	0	1
gnl|UMD3.1|GK000010.2	8893963	C	G	1	4	0.2	0.8
gnl|UMD3.1|GK000010.2	8894009	A	T	0	6	0	1
gnl|UMD3.1|GK000010.2	8894063	A	G	0	5	0	1
gnl|UMD3.1|GK000010.2	9021276	A	G	0	2	0	1
gnl|UMD3.1|GK000010.2	9042191	T	A	1	2	0.333333	0.666667
gnl|UMD3.1|GK000010.2	9045707	A	T	0	2	0	1
gnl|UMD3.1|GK000010.2	9051521	T	C	0	2	0	1
gnl|UMD3.1|GK000010.2	9051527	T	C	0	2	0	1
gnl|UMD3.1|GK000010.2	9065199	T	A	0	2	0	1
gnl|UMD3.1|GK000010.2	9068713	A	G	2	2	0.5	0.5
gnl|UMD3.1|GK000010.2	9109122	T	C	0	1	0	1
gnl|UMD3.1|GK000010.2	9145139	G	A	0	2	0	1
gnl|UMD3.1|GK000010.2	9152747	G	A	2	2	0.5	0.5
gnl|UMD3.1|GK000010.2	9157282	G	A	13	10	0.565217	0.434783
gnl|UMD3.1|GK000010.2	9157726	A	G	0	2	0	1
gnl|UMD3.1|GK000010.2	9161713	T	C	4	2	0.666667	0.333333
gnl|UMD3.1|GK000010.2	9162556	A	C	0	2	0	1
gnl|UMD3.1|GK000010.2	9164786	T	C	0	4	0	1
gnl|UMD3.1|GK000010.2	9203854	A	G	0	2	0	1
gnl|UMD3.1|GK000010.2	9205303	T	C	0	2	0	1
gnl|UMD3.1|GK000010.2	9211753	T	C	0	2	0	1
gnl|UMD3.1|GK000010.2	9216625	A	T	2	2	0.5	0.5
gnl|UMD3.1|GK000010.2	9216638	T	C	1	2	0.333333	0.666667
gnl|UMD3.1|GK000010.2	9216648	T	C	1	2	0.333333	0.666667
gnl|UMD3.1|GK000010.2	9217973	C	A	1	1	0.5	0.5
gnl|UMD3.1|GK000010.2	9218241	A	T	1	2	0.333333	0.666667
gnl|UMD3.1|GK000010.2	9218921	T	C	0	2	0	1
gnl|UMD3.1|GK000010.2	9218993	C	T	0	6	0	1
gnl|UMD3.1|GK000010.2	9219002	T	C	2	3	0.4	0.6
gnl|UMD3.1|GK000010.2	9220403	T	A	0	2	0	1
gnl|UMD3.1|GK000010.2	9223596	C	G	0	2	0	1
gnl|UMD3.1|GK000010.2	9229136	C	A	8	2	0.8	0.2
gnl|UMD3.1|GK000010.2	9260449	C	A	0	2	0	1
gnl|UMD3.1|GK000010.2	9261677	A	G	1	3	0.25	0.75
gnl|UMD3.1|GK000010.2	9265105	G	A	0	2	0	1
gnl|UMD3.1|GK000010.2	9270342	T	C	0	2	0	1
[truncated: 548,979+ more rows]
