# Supplementary material for: Single Nucleotide Polymorphism Discovery in Bovine Pituitary Gland Using RNA-Seq Technology
Source: PLoS One. 2016 Sep 8;11(9):e0161370. doi: 10.1371/journal.pone.0161370 (PMC5015895; doi:10.1371/journal.pone.0161370)
Supplement: S11 Table — (XLSX) [file pone.0161370.s011.xlsx]

## Sheet: SNP
sTable 11: RNA-seq SNP-db of bovine pituitary gland tissue of young bull-11 of Polish Red cattle aged 12 months.
reference	location	ref_seq	sample seq	# of reads as Ref	# of reads as SNP	% ref	% SNP
gnl|Btau_4.6.1|chrY	2558486	A	C	0	2	0	1
gnl|Btau_4.6.1|chrY	2568030	A	G	5	2	0.714286	0.285714
gnl|Btau_4.6.1|chrY	2569871	A	G	0	4	0	1
gnl|Btau_4.6.1|chrY	2799429	A	G	0	1	0	1
gnl|Btau_4.6.1|chrY	2910815	T	A	4	2	0.666667	0.333333
gnl|Btau_4.6.1|chrY	2913636	A	G	2	2	0.5	0.5
gnl|Btau_4.6.1|chrY	2915639	A	G	0	1	0	1
gnl|Btau_4.6.1|chrY	2916158	A	G	0	2	0	1
gnl|Btau_4.6.1|chrY	2943418	A	T	0	2	0	1
gnl|Btau_4.6.1|chrY	2947421	T	C	1	2	0.333333	0.666667
gnl|Btau_4.6.1|chrY	3126861	C	T	0	24	0	1
gnl|Btau_4.6.1|chrY	3126898	A	G	0	26	0	1
gnl|Btau_4.6.1|chrY	3126915	C	T	0	23	0	1
gnl|Btau_4.6.1|chrY	3126928	C	T	0	22	0	1
gnl|Btau_4.6.1|chrY	3126932	C	T	0	22	0	1
gnl|Btau_4.6.1|chrY	3214866	C	T	0	2	0	1
gnl|Btau_4.6.1|chrY	3214892	A	G	0	2	0	1
gnl|Btau_4.6.1|chrY	3597497	G	A	0	2	0	1
gnl|Btau_4.6.1|chrY	3660911	A	G	0	2	0	1
gnl|Btau_4.6.1|chrY	3660916	A	G	0	2	0	1
gnl|Btau_4.6.1|chrY	3725735	C	T	3	2	0.6	0.4
gnl|Btau_4.6.1|chrY	3728235	C	A	0	3	0	1
gnl|Btau_4.6.1|chrY	3736750	T	C	0	1	0	1
gnl|Btau_4.6.1|chrY	3749728	C	A	0	1	0	1
gnl|Btau_4.6.1|chrY	3749807	A	T	2	2	0.5	0.5
gnl|Btau_4.6.1|chrY	3752028	A	G	0	4	0	1
gnl|Btau_4.6.1|chrY	3753256	A	T	1	2	0.333333	0.666667
gnl|Btau_4.6.1|chrY	6549625	C	T	0	4	0	1
gnl|Btau_4.6.1|chrY	6554555	T	C	0	4	0	1
gnl|Btau_4.6.1|chrY	6572109	T	A	0	2	0	1
gnl|Btau_4.6.1|chrY	6594932	T	C	0	2	0	1
gnl|Btau_4.6.1|chrY	6594934	T	C	0	2	0	1
gnl|Btau_4.6.1|chrY	6596624	T	C	0	1	0	1
gnl|Btau_4.6.1|chrY	6598927	T	C	0	2	0	1
gnl|Btau_4.6.1|chrY	6598964	T	C	0	2	0	1
gnl|Btau_4.6.1|chrY	6612005	T	A	0	1	0	1
gnl|Btau_4.6.1|chrY	6627976	A	G	2	2	0.5	0.5
gnl|Btau_4.6.1|chrY	6629403	T	G	0	7	0	1
gnl|Btau_4.6.1|chrY	6629408	C	T	4	2	0.666667	0.333333
gnl|Btau_4.6.1|chrY	6630997	A	C	1	2	0.333333	0.666667
gnl|Btau_4.6.1|chrY	6631385	T	C	0	4	0	1
gnl|Btau_4.6.1|chrY	6631652	G	T	1	2	0.333333	0.666667
gnl|Btau_4.6.1|chrY	6632159	T	C	0	11	0	1
gnl|Btau_4.6.1|chrY	6632342	A	T	5	2	0.714286	0.285714
gnl|Btau_4.6.1|chrY	6632448	C	A	4	2	0.666667	0.333333
gnl|Btau_4.6.1|chrY	6638096	A	T	0	2	0	1
gnl|Btau_4.6.1|chrY	6638888	A	G	0	1	0	1
gnl|Btau_4.6.1|chrY	6641350	T	C	0	2	0	1
gnl|Btau_4.6.1|chrY	9453639	C	G	0	14	0	1
gnl|Btau_4.6.1|chrY	9453826	A	G	0	3	0	1
gnl|Btau_4.6.1|chrY	42376471	A	T	2	2	0.5	0.5
gnl|Btau_4.6.1|chrY	42378209	A	G	0	2	0	1
gnl|Btau_4.6.1|chrY	42378214	A	G	0	2	0	1
gnl|Btau_4.6.1|chrY	42378221	A	G	0	2	0	1
gnl|Btau_4.6.1|chrY	42378223	A	G	0	2	0	1
gnl|Btau_4.6.1|chrY	42378238	A	G	0	2	0	1
gnl|Btau_4.6.1|chrY	42378245	A	G	0	2	0	1
gnl|Btau_4.6.1|chrY	42378268	A	G	0	2	0	1
gnl|Btau_4.6.1|chrY	42378269	A	G	0	2	0	1
gnl|Btau_4.6.1|chrY	42378287	A	G	0	2	0	1
gnl|Btau_4.6.1|chrY	42379434	A	G	2	2	0.5	0.5
gnl|Btau_4.6.1|chrY	42379462	A	G	2	2	0.5	0.5
gnl|Btau_4.6.1|chrY	42379782	C	T	1	2	0.333333	0.666667
gnl|Btau_4.6.1|chrY	42380327	A	T	3	3	0.5	0.5
gnl|Btau_4.6.1|chrY	42383074	A	G	0	2	0	1
gnl|Btau_4.6.1|chrY	42383075	A	G	0	2	0	1
gnl|Btau_4.6.1|chrY	42383088	A	G	0	2	0	1
gnl|Btau_4.6.1|chrY	42383089	A	G	0	2	0	1
gnl|Btau_4.6.1|chrY	42383099	A	G	0	2	0	1
gnl|Btau_4.6.1|chrY	42384928	A	G	0	3	0	1
gnl|Btau_4.6.1|chrY	42384937	A	G	0	2	0	1
gnl|Btau_4.6.1|chrY	42384980	A	G	2	2	0.5	0.5
gnl|Btau_4.6.1|chrY	42387149	A	G	0	2	0	1
gnl|Btau_4.6.1|chrY	42387150	A	G	0	2	0	1
gnl|Btau_4.6.1|chrY	42392545	A	G	0	2	0	1
gnl|Btau_4.6.1|chrY	42399607	A	G	0	2	0	1
gnl|Btau_4.6.1|chrY	42403575	A	C	0	2	0	1
gnl|Btau_4.6.1|chrY	42421436	G	T	0	1	0	1
gnl|Btau_4.6.1|chrY	42472575	A	G	0	1	0	1
gnl|UMD3.1|GK000010.2	362081	T	C	0	2	0	1
gnl|UMD3.1|GK000010.2	362144	T	C	0	2	0	1
gnl|UMD3.1|GK000010.2	362148	T	C	0	2	0	1
gnl|UMD3.1|GK000010.2	368150	G	T	0	2	0	1
gnl|UMD3.1|GK000010.2	385723	T	C	0	2	0	1
gnl|UMD3.1|GK000010.2	404831	C	T	0	2	0	1
gnl|UMD3.1|GK000010.2	404914	A	C	0	3	0	1
gnl|UMD3.1|GK000010.2	404962	C	T	0	2	0	1
gnl|UMD3.1|GK000010.2	404985	T	G	0	3	0	1
gnl|UMD3.1|GK000010.2	408043	T	C	0	2	0	1
gnl|UMD3.1|GK000010.2	408083	G	A	0	2	0	1
gnl|UMD3.1|GK000010.2	409603	G	A	0	2	0	1
gnl|UMD3.1|GK000010.2	415415	A	G	0	3	0	1
gnl|UMD3.1|GK000010.2	415516	G	A	0	2	0	1
gnl|UMD3.1|GK000010.2	423702	T	C	0	2	0	1
gnl|UMD3.1|GK000010.2	437461	C	T	0	2	0	1
gnl|UMD3.1|GK000010.2	438003	C	T	0	1	0	1
gnl|UMD3.1|GK000010.2	438006	T	G	0	2	0	1
gnl|UMD3.1|GK000010.2	443670	C	T	0	2	0	1
gnl|UMD3.1|GK000010.2	443971	T	C	0	2	0	1
gnl|UMD3.1|GK000010.2	468581	T	G	0	2	0	1
gnl|UMD3.1|GK000010.2	469711	A	G	0	2	0	1
gnl|UMD3.1|GK000010.2	483702	A	G	0	2	0	1
gnl|UMD3.1|GK000010.2	485183	T	C	0	2	0	1
gnl|UMD3.1|GK000010.2	505130	C	A	0	2	0	1
gnl|UMD3.1|GK000010.2	513908	T	A	0	2	0	1
gnl|UMD3.1|GK000010.2	513935	T	C	0	2	0	1
gnl|UMD3.1|GK000010.2	519030	C	T	0	2	0	1
gnl|UMD3.1|GK000010.2	520321	A	G	0	2	0	1
gnl|UMD3.1|GK000010.2	522334	T	C	0	2	0	1
gnl|UMD3.1|GK000010.2	522371	A	T	0	2	0	1
gnl|UMD3.1|GK000010.2	523216	A	G	0	2	0	1
gnl|UMD3.1|GK000010.2	523348	G	A	0	4	0	1
gnl|UMD3.1|GK000010.2	524049	A	G	2	4	0.333333	0.666667
gnl|UMD3.1|GK000010.2	524060	G	C	2	4	0.333333	0.666667
gnl|UMD3.1|GK000010.2	524068	C	A	1	4	0.2	0.8
gnl|UMD3.1|GK000010.2	524300	G	T	1	2	0.333333	0.666667
gnl|UMD3.1|GK000010.2	524335	G	A	0	2	0	1
gnl|UMD3.1|GK000010.2	524341	G	A	0	2	0	1
gnl|UMD3.1|GK000010.2	524349	G	T	1	2	0.333333	0.666667
gnl|UMD3.1|GK000010.2	526239	C	T	0	2	0	1
gnl|UMD3.1|GK000010.2	526240	A	G	0	2	0	1
gnl|UMD3.1|GK000010.2	526246	A	G	0	2	0	1
gnl|UMD3.1|GK000010.2	528096	A	G	0	2	0	1
gnl|UMD3.1|GK000010.2	528157	G	A	0	2	0	1
gnl|UMD3.1|GK000010.2	528171	A	G	0	2	0	1
gnl|UMD3.1|GK000010.2	529862	T	A	0	2	0	1
gnl|UMD3.1|GK000010.2	531702	A	G	0	2	0	1
gnl|UMD3.1|GK000010.2	531711	A	G	0	2	0	1
gnl|UMD3.1|GK000010.2	536170	A	G	0	2	0	1
gnl|UMD3.1|GK000010.2	537371	A	T	0	1	0	1
gnl|UMD3.1|GK000010.2	538507	A	G	1	2	0.333333	0.666667
gnl|UMD3.1|GK000010.2	544783	C	G	0	2	0	1
gnl|UMD3.1|GK000010.2	554474	A	G	0	4	0	1
gnl|UMD3.1|GK000010.2	554530	C	T	0	6	0	1
gnl|UMD3.1|GK000010.2	555292	C	A	0	2	0	1
gnl|UMD3.1|GK000010.2	555317	G	C	0	5	0	1
gnl|UMD3.1|GK000010.2	555363	G	A	0	5	0	1
gnl|UMD3.1|GK000010.2	555424	T	C	0	8	0	1
gnl|UMD3.1|GK000010.2	555483	C	G	2	7	0.222222	0.777778
gnl|UMD3.1|GK000010.2	555598	A	G	0	9	0	1
gnl|UMD3.1|GK000010.2	555632	A	G	0	10	0	1
gnl|UMD3.1|GK000010.2	555657	T	C	0	9	0	1
gnl|UMD3.1|GK000010.2	555666	T	C	0	9	0	1
gnl|UMD3.1|GK000010.2	555684	A	G	0	11	0	1
gnl|UMD3.1|GK000010.2	555780	G	A	0	2	0	1
gnl|UMD3.1|GK000010.2	557855	G	T	1	1	0.5	0.5
gnl|UMD3.1|GK000010.2	563808	T	A	0	2	0	1
gnl|UMD3.1|GK000010.2	565381	G	A	0	2	0	1
gnl|UMD3.1|GK000010.2	568761	A	G	2	2	0.5	0.5
gnl|UMD3.1|GK000010.2	568782	A	G	4	2	0.666667	0.333333
gnl|UMD3.1|GK000010.2	568833	A	G	4	2	0.666667	0.333333
gnl|UMD3.1|GK000010.2	568841	A	G	3	3	0.5	0.5
gnl|UMD3.1|GK000010.2	568849	A	G	2	3	0.4	0.6
gnl|UMD3.1|GK000010.2	568874	A	G	0	3	0	1
gnl|UMD3.1|GK000010.2	568878	A	G	1	2	0.333333	0.666667
gnl|UMD3.1|GK000010.2	568889	A	G	1	2	0.333333	0.666667
gnl|UMD3.1|GK000010.2	569712	A	T	0	2	0	1
gnl|UMD3.1|GK000010.2	570416	A	C	0	2	0	1
gnl|UMD3.1|GK000010.2	572092	C	T	4	2	0.666667	0.333333
gnl|UMD3.1|GK000010.2	572100	A	G	3	2	0.6	0.4
gnl|UMD3.1|GK000010.2	572146	A	G	4	2	0.666667	0.333333
gnl|UMD3.1|GK000010.2	572180	A	G	3	2	0.6	0.4
gnl|UMD3.1|GK000010.2	572420	C	T	0	2	0	1
gnl|UMD3.1|GK000010.2	574554	A	G	0	2	0	1
gnl|UMD3.1|GK000010.2	577664	A	G	0	2	0	1
gnl|UMD3.1|GK000010.2	577712	A	G	0	2	0	1
gnl|UMD3.1|GK000010.2	590041	G	A	0	2	0	1
gnl|UMD3.1|GK000010.2	590046	T	C	0	2	0	1
gnl|UMD3.1|GK000010.2	593337	A	T	0	4	0	1
gnl|UMD3.1|GK000010.2	593696	C	T	0	3	0	1
gnl|UMD3.1|GK000010.2	595127	C	A	2	2	0.5	0.5
gnl|UMD3.1|GK000010.2	596137	G	A	0	2	0	1
gnl|UMD3.1|GK000010.2	597338	A	G	0	2	0	1
gnl|UMD3.1|GK000010.2	597521	T	C	0	2	0	1
gnl|UMD3.1|GK000010.2	597977	C	T	0	2	0	1
gnl|UMD3.1|GK000010.2	597983	A	G	2	2	0.5	0.5
gnl|UMD3.1|GK000010.2	597988	A	G	1	3	0.25	0.75
gnl|UMD3.1|GK000010.2	598007	A	G	2	2	0.5	0.5
gnl|UMD3.1|GK000010.2	599455	C	T	0	2	0	1
gnl|UMD3.1|GK000010.2	604233	G	T	0	2	0	1
gnl|UMD3.1|GK000010.2	607002	T	C	0	2	0	1
gnl|UMD3.1|GK000010.2	607033	T	A	0	2	0	1
gnl|UMD3.1|GK000010.2	607066	A	G	0	2	0	1
gnl|UMD3.1|GK000010.2	611791	T	G	0	1	0	1
gnl|UMD3.1|GK000010.2	612683	T	C	0	2	0	1
gnl|UMD3.1|GK000010.2	613380	T	A	0	2	0	1
gnl|UMD3.1|GK000010.2	614446	T	C	0	2	0	1
gnl|UMD3.1|GK000010.2	614494	T	A	0	2	0	1
gnl|UMD3.1|GK000010.2	614523	C	T	0	2	0	1
gnl|UMD3.1|GK000010.2	617464	C	G	0	3	0	1
gnl|UMD3.1|GK000010.2	617465	A	G	0	3	0	1
gnl|UMD3.1|GK000010.2	617486	G	C	0	3	0	1
gnl|UMD3.1|GK000010.2	617512	A	G	0	3	0	1
gnl|UMD3.1|GK000010.2	617751	A	G	0	3	0	1
gnl|UMD3.1|GK000010.2	617776	G	A	0	2	0	1
gnl|UMD3.1|GK000010.2	617794	C	A	0	2	0	1
gnl|UMD3.1|GK000010.2	619168	C	T	0	1	0	1
gnl|UMD3.1|GK000010.2	621201	C	T	0	2	0	1
gnl|UMD3.1|GK000010.2	623446	T	A	3	2	0.6	0.4
gnl|UMD3.1|GK000010.2	623954	G	A	0	2	0	1
gnl|UMD3.1|GK000010.2	624673	C	T	0	2	0	1
gnl|UMD3.1|GK000010.2	626993	C	T	0	2	0	1
gnl|UMD3.1|GK000010.2	629107	C	A	2	2	0.5	0.5
gnl|UMD3.1|GK000010.2	629169	G	A	0	5	0	1
gnl|UMD3.1|GK000010.2	629276	T	G	0	2	0	1
gnl|UMD3.1|GK000010.2	629573	A	G	10	2	0.833333	0.166667
gnl|UMD3.1|GK000010.2	629626	A	G	7	3	0.7	0.3
gnl|UMD3.1|GK000010.2	630313	T	A	0	2	0	1
gnl|UMD3.1|GK000010.2	630316	A	T	0	2	0	1
gnl|UMD3.1|GK000010.2	631265	G	A	0	5	0	1
gnl|UMD3.1|GK000010.2	633348	C	G	1	2	0.333333	0.666667
gnl|UMD3.1|GK000010.2	633937	T	A	0	2	0	1
gnl|UMD3.1|GK000010.2	634053	A	G	0	2	0	1
gnl|UMD3.1|GK000010.2	634101	T	A	0	2	0	1
gnl|UMD3.1|GK000010.2	634269	A	G	0	4	0	1
gnl|UMD3.1|GK000010.2	636119	C	A	2	2	0.5	0.5
gnl|UMD3.1|GK000010.2	637328	C	A	0	2	0	1
gnl|UMD3.1|GK000010.2	640400	C	T	0	2	0	1
gnl|UMD3.1|GK000010.2	661823	T	C	0	2	0	1
gnl|UMD3.1|GK000010.2	672147	G	T	0	2	0	1
gnl|UMD3.1|GK000010.2	672161	A	G	0	2	0	1
gnl|UMD3.1|GK000010.2	672175	A	G	0	2	0	1
gnl|UMD3.1|GK000010.2	672178	A	G	0	2	0	1
gnl|UMD3.1|GK000010.2	673143	T	A	1	3	0.25	0.75
gnl|UMD3.1|GK000010.2	687671	A	G	2	4	0.333333	0.666667
gnl|UMD3.1|GK000010.2	687685	G	T	5	2	0.714286	0.285714
gnl|UMD3.1|GK000010.2	688237	A	G	5	3	0.625	0.375
gnl|UMD3.1|GK000010.2	688240	A	C	5	3	0.625	0.375
gnl|UMD3.1|GK000010.2	688252	A	G	3	5	0.375	0.625
gnl|UMD3.1|GK000010.2	688279	A	G	5	3	0.625	0.375
gnl|UMD3.1|GK000010.2	695788	C	A	0	2	0	1
gnl|UMD3.1|GK000010.2	697316	A	G	0	2	0	1
gnl|UMD3.1|GK000010.2	697337	A	G	0	2	0	1
gnl|UMD3.1|GK000010.2	707697	A	G	0	2	0	1
gnl|UMD3.1|GK000010.2	708775	C	T	0	3	0	1
gnl|UMD3.1|GK000010.2	719195	A	T	0	2	0	1
gnl|UMD3.1|GK000010.2	719248	G	A	2	2	0.5	0.5
gnl|UMD3.1|GK000010.2	719409	C	A	0	1	0	1
gnl|UMD3.1|GK000010.2	720266	A	C	0	2	0	1
gnl|UMD3.1|GK000010.2	720349	C	A	0	3	0	1
gnl|UMD3.1|GK000010.2	726343	G	C	0	2	0	1
gnl|UMD3.1|GK000010.2	726349	A	G	0	2	0	1
gnl|UMD3.1|GK000010.2	731963	A	G	0	2	0	1
gnl|UMD3.1|GK000010.2	743946	C	A	0	1	0	1
gnl|UMD3.1|GK000010.2	744215	T	C	0	2	0	1
gnl|UMD3.1|GK000010.2	750934	C	T	0	2	0	1
gnl|UMD3.1|GK000010.2	770674	T	C	0	2	0	1
gnl|UMD3.1|GK000010.2	774568	T	G	2	2	0.5	0.5
gnl|UMD3.1|GK000010.2	776589	T	A	1	2	0.333333	0.666667
gnl|UMD3.1|GK000010.2	787865	T	G	0	2	0	1
gnl|UMD3.1|GK000010.2	803115	A	T	0	2	0	1
gnl|UMD3.1|GK000010.2	812206	T	C	0	2	0	1
gnl|UMD3.1|GK000010.2	841014	G	A	0	2	0	1
gnl|UMD3.1|GK000010.2	842957	A	G	0	2	0	1
gnl|UMD3.1|GK000010.2	852210	C	A	0	2	0	1
gnl|UMD3.1|GK000010.2	852321	A	C	2	2	0.5	0.5
gnl|UMD3.1|GK000010.2	858581	C	T	0	1	0	1
gnl|UMD3.1|GK000010.2	869432	G	A	0	2	0	1
gnl|UMD3.1|GK000010.2	878297	G	A	0	2	0	1
gnl|UMD3.1|GK000010.2	907926	C	T	0	2	0	1
gnl|UMD3.1|GK000010.2	914451	G	T	0	1	0	1
gnl|UMD3.1|GK000010.2	915389	T	A	0	1	0	1
gnl|UMD3.1|GK000010.2	916222	C	T	0	2	0	1
gnl|UMD3.1|GK000010.2	918401	A	C	0	2	0	1
gnl|UMD3.1|GK000010.2	918408	G	A	0	2	0	1
gnl|UMD3.1|GK000010.2	918542	T	C	0	2	0	1
gnl|UMD3.1|GK000010.2	918588	T	C	0	2	0	1
gnl|UMD3.1|GK000010.2	918597	G	A	0	2	0	1
gnl|UMD3.1|GK000010.2	923041	C	T	0	2	0	1
gnl|UMD3.1|GK000010.2	925817	G	T	3	2	0.6	0.4
gnl|UMD3.1|GK000010.2	925828	T	C	3	2	0.6	0.4
gnl|UMD3.1|GK000010.2	926004	G	A	0	2	0	1
gnl|UMD3.1|GK000010.2	927040	T	A	0	2	0	1
gnl|UMD3.1|GK000010.2	927153	T	C	0	4	0	1
gnl|UMD3.1|GK000010.2	930034	G	T	3	2	0.6	0.4
gnl|UMD3.1|GK000010.2	930201	A	G	1	2	0.333333	0.666667
gnl|UMD3.1|GK000010.2	930203	A	G	1	3	0.25	0.75
gnl|UMD3.1|GK000010.2	930207	A	G	1	2	0.333333	0.666667
gnl|UMD3.1|GK000010.2	930851	T	C	1	2	0.333333	0.666667
gnl|UMD3.1|GK000010.2	930852	T	C	1	2	0.333333	0.666667
gnl|UMD3.1|GK000010.2	932389	T	C	0	3	0	1
gnl|UMD3.1|GK000010.2	932572	C	G	2	2	0.5	0.5
gnl|UMD3.1|GK000010.2	932672	T	A	1	2	0.333333	0.666667
gnl|UMD3.1|GK000010.2	933079	T	A	0	3	0	1
gnl|UMD3.1|GK000010.2	933462	T	C	0	1	0	1
gnl|UMD3.1|GK000010.2	934875	G	A	8	3	0.727273	0.272727
gnl|UMD3.1|GK000010.2	935081	C	A	4	2	0.666667	0.333333
gnl|UMD3.1|GK000010.2	935112	A	T	5	2	0.714286	0.285714
gnl|UMD3.1|GK000010.2	935322	C	T	0	8	0	1
gnl|UMD3.1|GK000010.2	935574	A	G	0	10	0	1
gnl|UMD3.1|GK000010.2	935693	T	C	0	11	0	1
gnl|UMD3.1|GK000010.2	936494	C	A	0	3	0	1
gnl|UMD3.1|GK000010.2	936885	A	T	2	2	0.5	0.5
gnl|UMD3.1|GK000010.2	937566	C	T	0	3	0	1
gnl|UMD3.1|GK000010.2	937686	T	C	0	15	0	1
gnl|UMD3.1|GK000010.2	938026	G	A	9	2	0.818182	0.181818
gnl|UMD3.1|GK000010.2	938385	A	G	1	10	0.0909091	0.909091
gnl|UMD3.1|GK000010.2	938513	T	C	2	10	0.166667	0.833333
gnl|UMD3.1|GK000010.2	938700	T	A	6	3	0.666667	0.333333
gnl|UMD3.1|GK000010.2	938731	C	A	6	2	0.75	0.25
gnl|UMD3.1|GK000010.2	939148	A	T	9	3	0.75	0.25
gnl|UMD3.1|GK000010.2	943186	N	G	0	2	0	1
gnl|UMD3.1|GK000010.2	943263	T	A	1	2	0.333333	0.666667
gnl|UMD3.1|GK000010.2	944204	A	C	3	2	0.6	0.4
gnl|UMD3.1|GK000010.2	950070	A	C	0	3	0	1
gnl|UMD3.1|GK000010.2	954059	C	T	0	2	0	1
gnl|UMD3.1|GK000010.2	954070	C	T	0	2	0	1
gnl|UMD3.1|GK000010.2	957619	G	T	0	1	0	1
gnl|UMD3.1|GK000010.2	957996	T	C	0	4	0	1
gnl|UMD3.1|GK000010.2	958204	C	T	0	2	0	1
gnl|UMD3.1|GK000010.2	963051	G	A	0	2	0	1
gnl|UMD3.1|GK000010.2	966632	A	G	0	2	0	1
gnl|UMD3.1|GK000010.2	968332	T	G	0	2	0	1
gnl|UMD3.1|GK000010.2	973389	G	A	0	2	0	1
gnl|UMD3.1|GK000010.2	975880	A	C	0	3	0	1
gnl|UMD3.1|GK000010.2	1045753	C	T	0	2	0	1
gnl|UMD3.1|GK000010.2	1047558	T	C	0	1	0	1
gnl|UMD3.1|GK000010.2	1047576	T	C	0	2	0	1
gnl|UMD3.1|GK000010.2	1051554	T	A	1	2	0.333333	0.666667
gnl|UMD3.1|GK000010.2	1068551	G	A	0	2	0	1
gnl|UMD3.1|GK000010.2	1068775	C	G	0	2	0	1
gnl|UMD3.1|GK000010.2	1069279	T	C	2	2	0.5	0.5
gnl|UMD3.1|GK000010.2	1075032	T	C	0	2	0	1
gnl|UMD3.1|GK000010.2	1075034	T	C	0	2	0	1
gnl|UMD3.1|GK000010.2	1075041	T	C	0	2	0	1
gnl|UMD3.1|GK000010.2	1075072	T	G	0	2	0	1
gnl|UMD3.1|GK000010.2	1075074	T	C	0	1	0	1
gnl|UMD3.1|GK000010.2	1075075	T	C	0	1	0	1
gnl|UMD3.1|GK000010.2	1077480	A	G	0	2	0	1
gnl|UMD3.1|GK000010.2	1077503	A	G	0	2	0	1
gnl|UMD3.1|GK000010.2	1078327	C	T	0	4	0	1
gnl|UMD3.1|GK000010.2	1078865	T	C	0	2	0	1
gnl|UMD3.1|GK000010.2	1079425	A	G	0	3	0	1
gnl|UMD3.1|GK000010.2	1080104	G	C	0	2	0	1
gnl|UMD3.1|GK000010.2	1080779	T	C	0	3	0	1
gnl|UMD3.1|GK000010.2	1082216	G	C	0	2	0	1
gnl|UMD3.1|GK000010.2	1084200	G	T	1	2	0.333333	0.666667
gnl|UMD3.1|GK000010.2	1085870	A	T	4	2	0.666667	0.333333
gnl|UMD3.1|GK000010.2	1089497	T	C	0	38	0	1
gnl|UMD3.1|GK000010.2	1090623	T	G	1	2	0.333333	0.666667
gnl|UMD3.1|GK000010.2	1090690	A	T	0	2	0	1
gnl|UMD3.1|GK000010.2	1103851	G	A	6	2	0.75	0.25
gnl|UMD3.1|GK000010.2	1103980	G	A	6	2	0.75	0.25
gnl|UMD3.1|GK000010.2	1104091	T	C	5	2	0.714286	0.285714
gnl|UMD3.1|GK000010.2	1104295	T	C	0	8	0	1
gnl|UMD3.1|GK000010.2	1104953	A	C	0	9	0	1
gnl|UMD3.1|GK000010.2	1105031	G	A	6	2	0.75	0.25
gnl|UMD3.1|GK000010.2	1105608	C	A	2	2	0.5	0.5
gnl|UMD3.1|GK000010.2	1106628	T	G	0	2	0	1
gnl|UMD3.1|GK000010.2	1106707	C	A	1	1	0.5	0.5
gnl|UMD3.1|GK000010.2	1107034	T	C	0	3	0	1
gnl|UMD3.1|GK000010.2	1107074	T	C	2	2	0.5	0.5
gnl|UMD3.1|GK000010.2	1110198	A	C	6	2	0.75	0.25
gnl|UMD3.1|GK000010.2	1114051	T	A	2	2	0.5	0.5
gnl|UMD3.1|GK000010.2	1115376	T	C	1	2	0.333333	0.666667
gnl|UMD3.1|GK000010.2	1115493	G	T	0	2	0	1
gnl|UMD3.1|GK000010.2	1115551	G	A	0	4	0	1
gnl|UMD3.1|GK000010.2	1115829	T	G	2	2	0.5	0.5
gnl|UMD3.1|GK000010.2	1117036	C	A	1	3	0.25	0.75
gnl|UMD3.1|GK000010.2	1117092	A	T	3	2	0.6	0.4
gnl|UMD3.1|GK000010.2	1119386	G	C	0	20	0	1
gnl|UMD3.1|GK000010.2	1119966	T	C	10	2	0.833333	0.166667
gnl|UMD3.1|GK000010.2	1120652	T	G	9	3	0.75	0.25
gnl|UMD3.1|GK000010.2	1121456	C	A	4	2	0.666667	0.333333
gnl|UMD3.1|GK000010.2	1121931	A	G	4	2	0.666667	0.333333
gnl|UMD3.1|GK000010.2	1122242	T	C	0	14	0	1
gnl|UMD3.1|GK000010.2	1122383	A	G	6	2	0.75	0.25
gnl|UMD3.1|GK000010.2	1122570	C	A	0	2	0	1
gnl|UMD3.1|GK000010.2	1124051	A	T	4	3	0.571429	0.428571
gnl|UMD3.1|GK000010.2	1124494	G	C	0	9	0	1
gnl|UMD3.1|GK000010.2	1124750	T	C	7	2	0.777778	0.222222
gnl|UMD3.1|GK000010.2	1125927	A	G	0	2	0	1
gnl|UMD3.1|GK000010.2	1125937	T	C	0	2	0	1
gnl|UMD3.1|GK000010.2	1126218	G	A	0	3	0	1
gnl|UMD3.1|GK000010.2	1127130	C	A	0	2	0	1
gnl|UMD3.1|GK000010.2	1128786	G	A	0	2	0	1
gnl|UMD3.1|GK000010.2	1132208	G	A	0	3	0	1
gnl|UMD3.1|GK000010.2	1133386	C	A	0	1	0	1
gnl|UMD3.1|GK000010.2	1135992	C	T	0	2	0	1
gnl|UMD3.1|GK000010.2	1135996	C	G	0	2	0	1
gnl|UMD3.1|GK000010.2	1136162	G	C	0	2	0	1
gnl|UMD3.1|GK000010.2	1138606	C	A	0	2	0	1
gnl|UMD3.1|GK000010.2	1146374	A	G	0	3	0	1
gnl|UMD3.1|GK000010.2	1156818	C	A	0	1	0	1
gnl|UMD3.1|GK000010.2	1161966	T	A	0	1	0	1
gnl|UMD3.1|GK000010.2	1161969	T	A	0	2	0	1
gnl|UMD3.1|GK000010.2	1164190	G	A	0	2	0	1
gnl|UMD3.1|GK000010.2	1166376	C	G	0	2	0	1
gnl|UMD3.1|GK000010.2	1169184	C	T	2	2	0.5	0.5
gnl|UMD3.1|GK000010.2	1169829	G	C	0	1	0	1
gnl|UMD3.1|GK000010.2	1172118	C	T	0	2	0	1
gnl|UMD3.1|GK000010.2	1172412	C	A	7	2	0.777778	0.222222
gnl|UMD3.1|GK000010.2	1176524	T	C	0	2	0	1
gnl|UMD3.1|GK000010.2	1176537	C	T	0	2	0	1
gnl|UMD3.1|GK000010.2	1176722	T	G	0	4	0	1
gnl|UMD3.1|GK000010.2	1179636	G	A	0	2	0	1
gnl|UMD3.1|GK000010.2	1179663	G	C	0	3	0	1
gnl|UMD3.1|GK000010.2	1181384	A	T	3	2	0.6	0.4
gnl|UMD3.1|GK000010.2	1184689	C	T	0	2	0	1
gnl|UMD3.1|GK000010.2	1189349	A	G	0	3	0	1
gnl|UMD3.1|GK000010.2	1193764	C	A	0	2	0	1
gnl|UMD3.1|GK000010.2	1199917	G	A	0	2	0	1
gnl|UMD3.1|GK000010.2	1202020	A	T	1	2	0.333333	0.666667
gnl|UMD3.1|GK000010.2	1204477	T	C	0	2	0	1
gnl|UMD3.1|GK000010.2	1207776	N	A	0	2	0	1
gnl|UMD3.1|GK000010.2	1208134	C	G	0	2	0	1
gnl|UMD3.1|GK000010.2	1208176	C	G	0	2	0	1
gnl|UMD3.1|GK000010.2	1208706	T	C	0	2	0	1
gnl|UMD3.1|GK000010.2	1209651	G	C	0	6	0	1
gnl|UMD3.1|GK000010.2	1209720	A	C	0	3	0	1
gnl|UMD3.1|GK000010.2	1215307	C	T	0	4	0	1
gnl|UMD3.1|GK000010.2	1221047	A	G	0	2	0	1
gnl|UMD3.1|GK000010.2	1222197	G	A	1	2	0.333333	0.666667
gnl|UMD3.1|GK000010.2	1222363	A	G	2	2	0.5	0.5
gnl|UMD3.1|GK000010.2	1222426	T	C	0	4	0	1
gnl|UMD3.1|GK000010.2	1222521	T	G	0	1	0	1
gnl|UMD3.1|GK000010.2	1223403	C	T	0	1	0	1
gnl|UMD3.1|GK000010.2	1223455	A	G	0	2	0	1
gnl|UMD3.1|GK000010.2	1226962	T	C	0	6	0	1
gnl|UMD3.1|GK000010.2	1227807	A	G	0	2	0	1
gnl|UMD3.1|GK000010.2	1228863	A	C	0	2	0	1
gnl|UMD3.1|GK000010.2	1228948	G	T	0	4	0	1
gnl|UMD3.1|GK000010.2	1228972	A	C	0	1	0	1
gnl|UMD3.1|GK000010.2	1229551	T	C	0	6	0	1
gnl|UMD3.1|GK000010.2	1229610	T	C	6	2	0.75	0.25
gnl|UMD3.1|GK000010.2	1230475	T	C	1	2	0.333333	0.666667
gnl|UMD3.1|GK000010.2	1230561	T	C	2	2	0.5	0.5
gnl|UMD3.1|GK000010.2	1230619	T	C	0	4	0	1
gnl|UMD3.1|GK000010.2	1231238	T	C	1	1	0.5	0.5
gnl|UMD3.1|GK000010.2	1231243	T	C	1	1	0.5	0.5
gnl|UMD3.1|GK000010.2	1232048	C	A	4	2	0.666667	0.333333
gnl|UMD3.1|GK000010.2	1232103	T	C	2	2	0.5	0.5
gnl|UMD3.1|GK000010.2	1232559	A	G	0	3	0	1
gnl|UMD3.1|GK000010.2	1232568	T	C	1	2	0.333333	0.666667
gnl|UMD3.1|GK000010.2	1232581	T	C	2	2	0.5	0.5
gnl|UMD3.1|GK000010.2	1233602	T	A	0	2	0	1
gnl|UMD3.1|GK000010.2	1237698	C	A	0	1	0	1
gnl|UMD3.1|GK000010.2	1237775	C	T	0	2	0	1
gnl|UMD3.1|GK000010.2	1238432	A	G	0	2	0	1
gnl|UMD3.1|GK000010.2	1238574	A	G	0	2	0	1
gnl|UMD3.1|GK000010.2	1243651	A	G	0	4	0	1
gnl|UMD3.1|GK000010.2	1246752	T	C	0	2	0	1
gnl|UMD3.1|GK000010.2	1248481	G	C	0	2	0	1
gnl|UMD3.1|GK000010.2	1251830	A	G	0	2	0	1
gnl|UMD3.1|GK000010.2	1253312	T	C	0	2	0	1
gnl|UMD3.1|GK000010.2	1253350	T	C	0	2	0	1
gnl|UMD3.1|GK000010.2	1254636	G	A	0	3	0	1
gnl|UMD3.1|GK000010.2	1254683	C	T	0	4	0	1
gnl|UMD3.1|GK000010.2	1256059	T	A	0	2	0	1
gnl|UMD3.1|GK000010.2	1281169	T	C	0	2	0	1
gnl|UMD3.1|GK000010.2	1290065	C	T	0	2	0	1
gnl|UMD3.1|GK000010.2	1334311	C	A	1	2	0.333333	0.666667
gnl|UMD3.1|GK000010.2	1350441	T	C	0	2	0	1
gnl|UMD3.1|GK000010.2	1355571	T	C	0	1	0	1
gnl|UMD3.1|GK000010.2	1392342	A	G	0	4	0	1
gnl|UMD3.1|GK000010.2	1399473	A	C	0	2	0	1
gnl|UMD3.1|GK000010.2	1420941	T	A	0	1	0	1
gnl|UMD3.1|GK000010.2	1423294	T	C	0	2	0	1
gnl|UMD3.1|GK000010.2	1433953	G	C	0	2	0	1
gnl|UMD3.1|GK000010.2	1433984	T	C	0	2	0	1
gnl|UMD3.1|GK000010.2	1434002	T	C	0	2	0	1
gnl|UMD3.1|GK000010.2	1469932	C	A	0	1	0	1
gnl|UMD3.1|GK000010.2	1473676	T	C	2	2	0.5	0.5
gnl|UMD3.1|GK000010.2	1473776	T	G	2	2	0.5	0.5
gnl|UMD3.1|GK000010.2	1476954	C	G	1	2	0.333333	0.666667
gnl|UMD3.1|GK000010.2	1481944	G	A	0	2	0	1
gnl|UMD3.1|GK000010.2	1481986	G	A	0	2	0	1
gnl|UMD3.1|GK000010.2	1483086	C	A	0	2	0	1
gnl|UMD3.1|GK000010.2	1483668	C	T	0	2	0	1
gnl|UMD3.1|GK000010.2	1483730	G	T	0	2	0	1
gnl|UMD3.1|GK000010.2	1488371	T	C	0	2	0	1
gnl|UMD3.1|GK000010.2	1498578	G	A	0	2	0	1
gnl|UMD3.1|GK000010.2	1518297	T	C	0	2	0	1
gnl|UMD3.1|GK000010.2	1521505	G	A	2	2	0.5	0.5
gnl|UMD3.1|GK000010.2	1521822	C	T	1	3	0.25	0.75
gnl|UMD3.1|GK000010.2	1522767	T	A	0	1	0	1
gnl|UMD3.1|GK000010.2	1524201	A	G	0	2	0	1
gnl|UMD3.1|GK000010.2	1527559	A	G	0	2	0	1
gnl|UMD3.1|GK000010.2	1549953	C	A	0	2	0	1
gnl|UMD3.1|GK000010.2	1552164	G	T	0	2	0	1
gnl|UMD3.1|GK000010.2	1559696	G	C	0	4	0	1
gnl|UMD3.1|GK000010.2	1563470	G	T	1	1	0.5	0.5
gnl|UMD3.1|GK000010.2	1565326	A	G	0	2	0	1
gnl|UMD3.1|GK000010.2	1565340	A	G	0	2	0	1
gnl|UMD3.1|GK000010.2	1582372	A	G	0	2	0	1
gnl|UMD3.1|GK000010.2	1582392	A	G	0	2	0	1
gnl|UMD3.1|GK000010.2	1582429	A	G	0	2	0	1
gnl|UMD3.1|GK000010.2	1605094	A	G	0	2	0	1
gnl|UMD3.1|GK000010.2	1610305	G	T	0	2	0	1
gnl|UMD3.1|GK000010.2	1630762	A	T	0	2	0	1
gnl|UMD3.1|GK000010.2	1636945	G	A	0	3	0	1
gnl|UMD3.1|GK000010.2	1636947	C	A	0	3	0	1
gnl|UMD3.1|GK000010.2	1637127	C	T	0	2	0	1
gnl|UMD3.1|GK000010.2	1638148	A	G	0	2	0	1
gnl|UMD3.1|GK000010.2	1638155	A	G	0	2	0	1
gnl|UMD3.1|GK000010.2	1642512	T	C	0	2	0	1
gnl|UMD3.1|GK000010.2	1652298	G	C	0	2	0	1
gnl|UMD3.1|GK000010.2	1658996	C	G	0	2	0	1
gnl|UMD3.1|GK000010.2	1687303	A	G	0	2	0	1
gnl|UMD3.1|GK000010.2	1687782	A	G	0	2	0	1
gnl|UMD3.1|GK000010.2	1687966	A	G	0	2	0	1
gnl|UMD3.1|GK000010.2	1687999	A	G	0	2	0	1
gnl|UMD3.1|GK000010.2	1688051	A	G	0	2	0	1
gnl|UMD3.1|GK000010.2	1688468	G	A	0	2	0	1
gnl|UMD3.1|GK000010.2	1691975	C	T	3	4	0.428571	0.571429
gnl|UMD3.1|GK000010.2	1716685	T	A	3	2	0.6	0.4
gnl|UMD3.1|GK000010.2	1722804	A	T	1	2	0.333333	0.666667
gnl|UMD3.1|GK000010.2	1726143	T	C	0	2	0	1
gnl|UMD3.1|GK000010.2	1726868	G	A	0	2	0	1
gnl|UMD3.1|GK000010.2	1727705	G	A	0	3	0	1
gnl|UMD3.1|GK000010.2	1727988	A	G	0	2	0	1
gnl|UMD3.1|GK000010.2	1729452	C	A	0	2	0	1
gnl|UMD3.1|GK000010.2	1729956	T	A	0	2	0	1
gnl|UMD3.1|GK000010.2	1732996	G	C	2	4	0.333333	0.666667
gnl|UMD3.1|GK000010.2	1736891	A	G	0	2	0	1
gnl|UMD3.1|GK000010.2	1740355	G	T	1	2	0.333333	0.666667
gnl|UMD3.1|GK000010.2	1746765	T	C	0	2	0	1
gnl|UMD3.1|GK000010.2	1751429	C	T	0	2	0	1
gnl|UMD3.1|GK000010.2	1755395	G	A	0	2	0	1
gnl|UMD3.1|GK000010.2	1757713	T	C	0	2	0	1
gnl|UMD3.1|GK000010.2	1757798	A	G	2	2	0.5	0.5
gnl|UMD3.1|GK000010.2	1757830	A	T	0	2	0	1
gnl|UMD3.1|GK000010.2	1758423	C	T	0	2	0	1
gnl|UMD3.1|GK000010.2	1758427	A	G	0	1	0	1
gnl|UMD3.1|GK000010.2	1758609	A	G	0	2	0	1
gnl|UMD3.1|GK000010.2	1758660	G	A	1	4	0.2	0.8
gnl|UMD3.1|GK000010.2	1758686	T	G	2	2	0.5	0.5
gnl|UMD3.1|GK000010.2	1758724	A	C	1	3	0.25	0.75
gnl|UMD3.1|GK000010.2	1759152	G	C	0	4	0	1
gnl|UMD3.1|GK000010.2	1759166	A	G	0	4	0	1
gnl|UMD3.1|GK000010.2	1759483	G	A	0	2	0	1
gnl|UMD3.1|GK000010.2	1760793	G	T	6	3	0.666667	0.333333
gnl|UMD3.1|GK000010.2	1761001	C	T	0	5	0	1
gnl|UMD3.1|GK000010.2	1761032	T	A	1	6	0.142857	0.857143
gnl|UMD3.1|GK000010.2	1761042	C	A	6	2	0.75	0.25
gnl|UMD3.1|GK000010.2	1761240	T	G	0	3	0	1
gnl|UMD3.1|GK000010.2	1761664	C	T	0	2	0	1
gnl|UMD3.1|GK000010.2	1762786	G	T	0	2	0	1
gnl|UMD3.1|GK000010.2	1762807	G	A	0	4	0	1
gnl|UMD3.1|GK000010.2	1762928	T	C	0	3	0	1
gnl|UMD3.1|GK000010.2	1762988	G	A	0	5	0	1
gnl|UMD3.1|GK000010.2	1763116	A	C	0	5	0	1
gnl|UMD3.1|GK000010.2	1763359	A	C	1	2	0.333333	0.666667
gnl|UMD3.1|GK000010.2	1763999	C	T	23	28	0.45098	0.54902
gnl|UMD3.1|GK000010.2	1764294	A	G	6	4	0.6	0.4
gnl|UMD3.1|GK000010.2	1764298	A	T	3	2	0.6	0.4
gnl|UMD3.1|GK000010.2	1769983	T	G	0	2	0	1
gnl|UMD3.1|GK000010.2	1769986	T	G	0	2	0	1
gnl|UMD3.1|GK000010.2	1789102	A	G	0	4	0	1
gnl|UMD3.1|GK000010.2	1789112	T	A	0	4	0	1
gnl|UMD3.1|GK000010.2	1846105	A	G	0	2	0	1
gnl|UMD3.1|GK000010.2	1846112	C	G	0	2	0	1
gnl|UMD3.1|GK000010.2	1846124	T	C	0	2	0	1
gnl|UMD3.1|GK000010.2	1846128	A	G	0	2	0	1
gnl|UMD3.1|GK000010.2	1846133	T	G	0	2	0	1
gnl|UMD3.1|GK000010.2	1869798	T	C	0	2	0	1
gnl|UMD3.1|GK000010.2	1944342	C	G	0	2	0	1
gnl|UMD3.1|GK000010.2	2020964	C	T	0	2	0	1
gnl|UMD3.1|GK000010.2	2020975	G	C	0	2	0	1
gnl|UMD3.1|GK000010.2	2039298	A	G	0	2	0	1
gnl|UMD3.1|GK000010.2	2067848	A	G	0	5	0	1
gnl|UMD3.1|GK000010.2	2067863	A	C	0	6	0	1
gnl|UMD3.1|GK000010.2	2067897	C	A	0	6	0	1
gnl|UMD3.1|GK000010.2	2067911	C	T	0	7	0	1
gnl|UMD3.1|GK000010.2	2067926	T	C	0	10	0	1
gnl|UMD3.1|GK000010.2	2067962	A	G	0	14	0	1
gnl|UMD3.1|GK000010.2	2067974	T	C	0	14	0	1
gnl|UMD3.1|GK000010.2	2068004	A	G	0	9	0	1
gnl|UMD3.1|GK000010.2	2068034	T	C	0	4	0	1
gnl|UMD3.1|GK000010.2	2068035	A	T	0	4	0	1
gnl|UMD3.1|GK000010.2	2068064	G	A	0	4	0	1
gnl|UMD3.1|GK000010.2	2068067	C	G	0	4	0	1
gnl|UMD3.1|GK000010.2	2068084	G	T	0	5	0	1
gnl|UMD3.1|GK000010.2	2068085	A	G	0	5	0	1
gnl|UMD3.1|GK000010.2	2068111	G	C	0	4	0	1
gnl|UMD3.1|GK000010.2	2068114	A	T	0	4	0	1
gnl|UMD3.1|GK000010.2	2068137	C	T	0	4	0	1
gnl|UMD3.1|GK000010.2	2068275	A	G	0	2	0	1
gnl|UMD3.1|GK000010.2	2068282	T	C	0	2	0	1
gnl|UMD3.1|GK000010.2	2068290	C	T	0	2	0	1
gnl|UMD3.1|GK000010.2	2068293	G	T	0	1	0	1
gnl|UMD3.1|GK000010.2	2068299	A	G	0	4	0	1
gnl|UMD3.1|GK000010.2	2068320	T	C	0	5	0	1
gnl|UMD3.1|GK000010.2	2068325	T	A	0	5	0	1
gnl|UMD3.1|GK000010.2	2068326	G	A	0	4	0	1
gnl|UMD3.1|GK000010.2	2068330	C	T	0	5	0	1
gnl|UMD3.1|GK000010.2	2068352	A	C	0	7	0	1
gnl|UMD3.1|GK000010.2	2068411	T	C	0	4	0	1
gnl|UMD3.1|GK000010.2	2068412	G	T	0	4	0	1
gnl|UMD3.1|GK000010.2	2068421	T	C	0	4	0	1
gnl|UMD3.1|GK000010.2	2068430	C	A	0	4	0	1
gnl|UMD3.1|GK000010.2	2068431	G	A	0	4	0	1
gnl|UMD3.1|GK000010.2	2068454	G	A	0	4	0	1
gnl|UMD3.1|GK000010.2	2068462	G	T	0	3	0	1
gnl|UMD3.1|GK000010.2	2068464	C	A	0	3	0	1
gnl|UMD3.1|GK000010.2	2130184	A	G	0	2	0	1
gnl|UMD3.1|GK000010.2	2132921	A	G	0	2	0	1
gnl|UMD3.1|GK000010.2	2132922	T	C	0	1	0	1
gnl|UMD3.1|GK000010.2	2141464	A	G	0	2	0	1
gnl|UMD3.1|GK000010.2	2166385	T	A	0	2	0	1
gnl|UMD3.1|GK000010.2	2179502	C	A	2	3	0.4	0.6
gnl|UMD3.1|GK000010.2	2179583	A	C	3	2	0.6	0.4
gnl|UMD3.1|GK000010.2	2180711	T	G	1	1	0.5	0.5
gnl|UMD3.1|GK000010.2	2189527	A	G	0	2	0	1
gnl|UMD3.1|GK000010.2	2192644	T	G	9	4	0.692308	0.307692
gnl|UMD3.1|GK000010.2	2193006	T	A	1	8	0.111111	0.888889
gnl|UMD3.1|GK000010.2	2193124	A	C	1	2	0.333333	0.666667
gnl|UMD3.1|GK000010.2	2281585	G	C	0	2	0	1
gnl|UMD3.1|GK000010.2	2333770	A	G	0	2	0	1
gnl|UMD3.1|GK000010.2	2357276	C	T	0	2	0	1
gnl|UMD3.1|GK000010.2	2361203	C	G	0	2	0	1
gnl|UMD3.1|GK000010.2	2362559	T	C	1	2	0.333333	0.666667
gnl|UMD3.1|GK000010.2	2365542	A	G	0	2	0	1
gnl|UMD3.1|GK000010.2	2365546	A	G	0	2	0	1
gnl|UMD3.1|GK000010.2	2365600	A	G	0	2	0	1
gnl|UMD3.1|GK000010.2	2365604	A	G	0	2	0	1
gnl|UMD3.1|GK000010.2	2365605	A	G	0	2	0	1
gnl|UMD3.1|GK000010.2	2365608	A	G	0	2	0	1
gnl|UMD3.1|GK000010.2	2365610	A	G	0	2	0	1
gnl|UMD3.1|GK000010.2	2365611	A	G	0	2	0	1
gnl|UMD3.1|GK000010.2	2365638	A	G	0	2	0	1
gnl|UMD3.1|GK000010.2	2366990	T	A	3	2	0.6	0.4
gnl|UMD3.1|GK000010.2	2367425	A	G	0	3	0	1
gnl|UMD3.1|GK000010.2	2368245	A	G	0	2	0	1
gnl|UMD3.1|GK000010.2	2376105	A	T	0	2	0	1
gnl|UMD3.1|GK000010.2	2380509	G	T	0	1	0	1
gnl|UMD3.1|GK000010.2	2381898	A	G	0	2	0	1
gnl|UMD3.1|GK000010.2	2386525	T	A	0	2	0	1
gnl|UMD3.1|GK000010.2	2392244	A	T	1	2	0.333333	0.666667
gnl|UMD3.1|GK000010.2	2393113	A	T	0	2	0	1
gnl|UMD3.1|GK000010.2	2394852	G	A	0	2	0	1
gnl|UMD3.1|GK000010.2	2395180	T	A	1	2	0.333333	0.666667
gnl|UMD3.1|GK000010.2	2405735	C	T	6	3	0.666667	0.333333
gnl|UMD3.1|GK000010.2	2407407	G	A	1	2	0.333333	0.666667
gnl|UMD3.1|GK000010.2	2427120	A	T	0	2	0	1
gnl|UMD3.1|GK000010.2	2429421	T	C	3	2	0.6	0.4
gnl|UMD3.1|GK000010.2	2431252	A	G	8	2	0.8	0.2
gnl|UMD3.1|GK000010.2	2434362	T	C	0	15	0	1
gnl|UMD3.1|GK000010.2	2434442	G	T	7	4	0.636364	0.363636
gnl|UMD3.1|GK000010.2	2434754	T	C	5	8	0.384615	0.615385
gnl|UMD3.1|GK000010.2	2435012	G	T	8	2	0.8	0.2
gnl|UMD3.1|GK000010.2	2435164	A	T	2	2	0.5	0.5
gnl|UMD3.1|GK000010.2	2442409	T	C	0	2	0	1
gnl|UMD3.1|GK000010.2	2448461	G	A	0	2	0	1
gnl|UMD3.1|GK000010.2	2448514	T	C	0	2	0	1
gnl|UMD3.1|GK000010.2	2893614	C	T	0	2	0	1
gnl|UMD3.1|GK000010.2	2894404	C	A	0	2	0	1
gnl|UMD3.1|GK000010.2	2897301	C	T	0	2	0	1
gnl|UMD3.1|GK000010.2	2897302	C	G	0	2	0	1
gnl|UMD3.1|GK000010.2	2897327	C	T	0	2	0	1
gnl|UMD3.1|GK000010.2	2897347	C	T	0	2	0	1
gnl|UMD3.1|GK000010.2	2898639	T	C	0	2	0	1
gnl|UMD3.1|GK000010.2	2898642	C	T	0	2	0	1
gnl|UMD3.1|GK000010.2	2898699	C	T	0	2	0	1
gnl|UMD3.1|GK000010.2	2899385	T	A	0	3	0	1
gnl|UMD3.1|GK000010.2	2899896	G	A	0	1	0	1
gnl|UMD3.1|GK000010.2	2899898	G	T	0	2	0	1
gnl|UMD3.1|GK000010.2	2899914	T	C	0	2	0	1
gnl|UMD3.1|GK000010.2	2901303	C	G	0	2	0	1
gnl|UMD3.1|GK000010.2	2916978	T	C	0	3	0	1
gnl|UMD3.1|GK000010.2	2916994	G	A	0	3	0	1
gnl|UMD3.1|GK000010.2	2917546	C	A	0	2	0	1
gnl|UMD3.1|GK000010.2	2919365	C	G	0	1	0	1
gnl|UMD3.1|GK000010.2	2919655	T	C	0	4	0	1
gnl|UMD3.1|GK000010.2	2919656	T	A	0	4	0	1
gnl|UMD3.1|GK000010.2	2919997	A	T	0	2	0	1
gnl|UMD3.1|GK000010.2	2928193	T	G	2	2	0.5	0.5
gnl|UMD3.1|GK000010.2	2943103	T	A	0	2	0	1
gnl|UMD3.1|GK000010.2	2947899	G	A	0	1	0	1
gnl|UMD3.1|GK000010.2	2948812	T	G	0	2	0	1
gnl|UMD3.1|GK000010.2	2975493	G	A	0	3	0	1
gnl|UMD3.1|GK000010.2	3001370	T	C	0	2	0	1
gnl|UMD3.1|GK000010.2	3013743	A	G	0	2	0	1
gnl|UMD3.1|GK000010.2	3013772	A	G	0	2	0	1
gnl|UMD3.1|GK000010.2	3016969	C	G	0	2	0	1
gnl|UMD3.1|GK000010.2	3025579	A	T	0	2	0	1
gnl|UMD3.1|GK000010.2	3027432	T	C	0	2	0	1
gnl|UMD3.1|GK000010.2	3036951	C	T	0	2	0	1
gnl|UMD3.1|GK000010.2	3039057	G	A	0	2	0	1
gnl|UMD3.1|GK000010.2	3054569	A	G	0	1	0	1
gnl|UMD3.1|GK000010.2	3068049	G	A	0	2	0	1
gnl|UMD3.1|GK000010.2	3068067	T	G	0	2	0	1
gnl|UMD3.1|GK000010.2	3071516	T	C	0	2	0	1
gnl|UMD3.1|GK000010.2	3072991	T	C	0	2	0	1
gnl|UMD3.1|GK000010.2	3083079	G	C	1	1	0.5	0.5
gnl|UMD3.1|GK000010.2	3088418	A	G	2	2	0.5	0.5
gnl|UMD3.1|GK000010.2	3088443	A	G	2	2	0.5	0.5
gnl|UMD3.1|GK000010.2	3088445	A	G	2	2	0.5	0.5
gnl|UMD3.1|GK000010.2	3094576	C	T	0	2	0	1
gnl|UMD3.1|GK000010.2	3104868	A	G	0	1	0	1
gnl|UMD3.1|GK000010.2	3127194	A	G	0	2	0	1
gnl|UMD3.1|GK000010.2	3130480	A	G	0	2	0	1
gnl|UMD3.1|GK000010.2	3136372	A	G	0	2	0	1
gnl|UMD3.1|GK000010.2	3152431	T	A	0	1	0	1
gnl|UMD3.1|GK000010.2	3162434	G	A	0	2	0	1
gnl|UMD3.1|GK000010.2	3180787	A	G	0	2	0	1
gnl|UMD3.1|GK000010.2	3195203	A	G	0	2	0	1
gnl|UMD3.1|GK000010.2	3206656	A	C	4	2	0.666667	0.333333
gnl|UMD3.1|GK000010.2	3264377	G	A	0	2	0	1
gnl|UMD3.1|GK000010.2	3266895	T	C	0	2	0	1
gnl|UMD3.1|GK000010.2	3267796	A	G	1	1	0.5	0.5
gnl|UMD3.1|GK000010.2	3277329	G	C	0	2	0	1
gnl|UMD3.1|GK000010.2	3277401	G	A	0	2	0	1
gnl|UMD3.1|GK000010.2	3277568	G	C	0	2	0	1
gnl|UMD3.1|GK000010.2	3277569	C	G	0	2	0	1
gnl|UMD3.1|GK000010.2	3278310	A	G	0	2	0	1
gnl|UMD3.1|GK000010.2	3278944	T	C	0	2	0	1
gnl|UMD3.1|GK000010.2	3278945	T	C	0	2	0	1
gnl|UMD3.1|GK000010.2	3278963	T	C	0	2	0	1
gnl|UMD3.1|GK000010.2	3279427	G	C	0	2	0	1
gnl|UMD3.1|GK000010.2	3279428	G	A	0	2	0	1
gnl|UMD3.1|GK000010.2	3279573	C	T	0	2	0	1
gnl|UMD3.1|GK000010.2	3293308	A	G	0	2	0	1
gnl|UMD3.1|GK000010.2	3294278	G	T	0	4	0	1
gnl|UMD3.1|GK000010.2	3297747	A	G	0	2	0	1
gnl|UMD3.1|GK000010.2	3300346	A	G	0	2	0	1
gnl|UMD3.1|GK000010.2	3300992	A	G	0	2	0	1
gnl|UMD3.1|GK000010.2	3301007	G	T	0	2	0	1
gnl|UMD3.1|GK000010.2	3304654	A	G	0	2	0	1
gnl|UMD3.1|GK000010.2	3304675	T	C	0	2	0	1
gnl|UMD3.1|GK000010.2	3304799	T	C	0	2	0	1
gnl|UMD3.1|GK000010.2	3304805	T	C	0	3	0	1
gnl|UMD3.1|GK000010.2	3304852	A	T	0	3	0	1
gnl|UMD3.1|GK000010.2	3305151	G	T	0	2	0	1
gnl|UMD3.1|GK000010.2	3305182	C	T	1	2	0.333333	0.666667
gnl|UMD3.1|GK000010.2	3305188	A	G	1	3	0.25	0.75
gnl|UMD3.1|GK000010.2	3305245	A	G	0	2	0	1
gnl|UMD3.1|GK000010.2	3305280	T	C	0	3	0	1
gnl|UMD3.1|GK000010.2	3305731	T	A	0	2	0	1
gnl|UMD3.1|GK000010.2	3307664	T	C	0	2	0	1
gnl|UMD3.1|GK000010.2	3307704	A	G	0	2	0	1
gnl|UMD3.1|GK000010.2	3313013	T	C	0	2	0	1
gnl|UMD3.1|GK000010.2	3325877	A	T	0	2	0	1
gnl|UMD3.1|GK000010.2	3340195	A	G	0	2	0	1
gnl|UMD3.1|GK000010.2	3340210	A	G	0	2	0	1
gnl|UMD3.1|GK000010.2	3340241	T	C	0	2	0	1
gnl|UMD3.1|GK000010.2	3360538	A	G	0	2	0	1
gnl|UMD3.1|GK000010.2	3371205	A	G	0	2	0	1
gnl|UMD3.1|GK000010.2	3586052	G	A	0	4	0	1
gnl|UMD3.1|GK000010.2	3586134	T	C	0	5	0	1
gnl|UMD3.1|GK000010.2	3586152	T	C	0	5	0	1
gnl|UMD3.1|GK000010.2	3586206	C	G	3	2	0.6	0.4
gnl|UMD3.1|GK000010.2	3586250	A	G	0	6	0	1
gnl|UMD3.1|GK000010.2	3586321	C	T	8	6	0.571429	0.428571
gnl|UMD3.1|GK000010.2	3662132	A	T	0	4	0	1
gnl|UMD3.1|GK000010.2	3662134	T	C	0	4	0	1
gnl|UMD3.1|GK000010.2	3662144	T	A	0	4	0	1
gnl|UMD3.1|GK000010.2	3662150	A	G	0	4	0	1
gnl|UMD3.1|GK000010.2	3662156	C	T	0	4	0	1
gnl|UMD3.1|GK000010.2	3662166	A	C	0	4	0	1
gnl|UMD3.1|GK000010.2	3817525	C	T	0	2	0	1
gnl|UMD3.1|GK000010.2	3920908	A	G	0	2	0	1
gnl|UMD3.1|GK000010.2	3997518	C	A	4	2	0.666667	0.333333
gnl|UMD3.1|GK000010.2	4002639	G	A	0	2	0	1
gnl|UMD3.1|GK000010.2	4002661	G	A	0	2	0	1
gnl|UMD3.1|GK000010.2	4002669	A	T	0	2	0	1
gnl|UMD3.1|GK000010.2	4002671	G	A	0	2	0	1
gnl|UMD3.1|GK000010.2	4002687	A	T	0	2	0	1
gnl|UMD3.1|GK000010.2	4002718	T	A	0	2	0	1
gnl|UMD3.1|GK000010.2	4002733	G	C	0	2	0	1
gnl|UMD3.1|GK000010.2	4023565	A	G	0	2	0	1
gnl|UMD3.1|GK000010.2	4026604	C	A	1	2	0.333333	0.666667
gnl|UMD3.1|GK000010.2	4026683	T	C	0	2	0	1
gnl|UMD3.1|GK000010.2	4040027	C	G	0	2	0	1
gnl|UMD3.1|GK000010.2	4043509	G	T	0	2	0	1
gnl|UMD3.1|GK000010.2	4045711	T	C	0	2	0	1
gnl|UMD3.1|GK000010.2	4059788	C	T	3	2	0.6	0.4
gnl|UMD3.1|GK000010.2	4078734	C	T	0	2	0	1
gnl|UMD3.1|GK000010.2	4079830	C	G	0	2	0	1
gnl|UMD3.1|GK000010.2	4080619	T	C	0	2	0	1
gnl|UMD3.1|GK000010.2	4296391	T	C	0	2	0	1
gnl|UMD3.1|GK000010.2	4296413	T	C	0	2	0	1
gnl|UMD3.1|GK000010.2	4296418	T	C	0	2	0	1
gnl|UMD3.1|GK000010.2	4304299	G	C	2	2	0.5	0.5
gnl|UMD3.1|GK000010.2	4306539	A	T	2	2	0.5	0.5
gnl|UMD3.1|GK000010.2	4306771	G	A	0	2	0	1
gnl|UMD3.1|GK000010.2	4308354	C	G	4	2	0.666667	0.333333
gnl|UMD3.1|GK000010.2	4314855	T	C	2	2	0.5	0.5
gnl|UMD3.1|GK000010.2	4314944	T	C	0	2	0	1
gnl|UMD3.1|GK000010.2	4317136	A	G	0	5	0	1
gnl|UMD3.1|GK000010.2	4317773	T	C	0	2	0	1
gnl|UMD3.1|GK000010.2	4330289	T	C	0	2	0	1
gnl|UMD3.1|GK000010.2	4334064	C	A	1	2	0.333333	0.666667
gnl|UMD3.1|GK000010.2	4334968	T	C	4	2	0.666667	0.333333
gnl|UMD3.1|GK000010.2	4357626	A	T	1	2	0.333333	0.666667
gnl|UMD3.1|GK000010.2	4357656	A	T	0	6	0	1
gnl|UMD3.1|GK000010.2	4357686	C	G	0	5	0	1
gnl|UMD3.1|GK000010.2	4357689	T	C	0	5	0	1
gnl|UMD3.1|GK000010.2	4357764	C	T	0	2	0	1
gnl|UMD3.1|GK000010.2	4360386	A	G	0	2	0	1
gnl|UMD3.1|GK000010.2	4360977	G	C	0	2	0	1
gnl|UMD3.1|GK000010.2	4360985	G	A	0	2	0	1
gnl|UMD3.1|GK000010.2	4361001	T	C	0	2	0	1
gnl|UMD3.1|GK000010.2	4361020	T	C	0	2	0	1
gnl|UMD3.1|GK000010.2	4361034	A	G	0	2	0	1
gnl|UMD3.1|GK000010.2	4361057	A	G	0	2	0	1
gnl|UMD3.1|GK000010.2	4361650	C	A	0	4	0	1
gnl|UMD3.1|GK000010.2	4361701	C	T	0	4	0	1
gnl|UMD3.1|GK000010.2	4361933	A	G	0	2	0	1
gnl|UMD3.1|GK000010.2	4361941	C	T	0	2	0	1
gnl|UMD3.1|GK000010.2	4361953	A	G	0	2	0	1
gnl|UMD3.1|GK000010.2	4361975	A	G	0	2	0	1
gnl|UMD3.1|GK000010.2	4361984	C	T	0	2	0	1
gnl|UMD3.1|GK000010.2	4361995	T	C	0	2	0	1
gnl|UMD3.1|GK000010.2	4362002	T	A	0	2	0	1
gnl|UMD3.1|GK000010.2	4362035	T	A	0	2	0	1
gnl|UMD3.1|GK000010.2	4362140	C	T	0	2	0	1
gnl|UMD3.1|GK000010.2	4373429	G	A	0	2	0	1
gnl|UMD3.1|GK000010.2	4374557	C	A	7	3	0.7	0.3
gnl|UMD3.1|GK000010.2	4374662	A	G	5	2	0.714286	0.285714
gnl|UMD3.1|GK000010.2	4375817	G	T	5	2	0.714286	0.285714
gnl|UMD3.1|GK000010.2	4375946	C	T	0	5	0	1
gnl|UMD3.1|GK000010.2	4387635	A	C	0	2	0	1
gnl|UMD3.1|GK000010.2	4389673	A	T	0	2	0	1
gnl|UMD3.1|GK000010.2	4396357	G	A	2	2	0.5	0.5
gnl|UMD3.1|GK000010.2	4398655	T	C	2	2	0.5	0.5
gnl|UMD3.1|GK000010.2	4399077	G	T	0	1	0	1
gnl|UMD3.1|GK000010.2	4403647	T	C	7	2	0.777778	0.222222
gnl|UMD3.1|GK000010.2	4404030	C	T	0	2	0	1
gnl|UMD3.1|GK000010.2	4404628	C	T	0	2	0	1
gnl|UMD3.1|GK000010.2	4405192	C	G	1	14	0.0666667	0.933333
gnl|UMD3.1|GK000010.2	4407161	C	T	9	2	0.818182	0.181818
gnl|UMD3.1|GK000010.2	4407830	G	A	1	25	0.0384615	0.961538
gnl|UMD3.1|GK000010.2	4408898	A	T	17	4	0.809524	0.190476
gnl|UMD3.1|GK000010.2	4409945	G	A	5	2	0.714286	0.285714
gnl|UMD3.1|GK000010.2	4413055	C	T	5	2	0.714286	0.285714
gnl|UMD3.1|GK000010.2	4417372	A	G	0	2	0	1
gnl|UMD3.1|GK000010.2	4598564	T	C	5	2	0.714286	0.285714
gnl|UMD3.1|GK000010.2	4600634	A	T	0	2	0	1
gnl|UMD3.1|GK000010.2	4602397	T	C	0	2	0	1
gnl|UMD3.1|GK000010.2	4605208	C	G	10	2	0.833333	0.166667
gnl|UMD3.1|GK000010.2	4611318	C	A	0	2	0	1
gnl|UMD3.1|GK000010.2	4618478	T	C	20	4	0.833333	0.166667
gnl|UMD3.1|GK000010.2	4619750	T	C	0	22	0	1
gnl|UMD3.1|GK000010.2	4623278	T	C	0	2	0	1
gnl|UMD3.1|GK000010.2	4623320	G	C	0	3	0	1
gnl|UMD3.1|GK000010.2	4623588	G	A	0	2	0	1
gnl|UMD3.1|GK000010.2	4623609	C	T	0	2	0	1
gnl|UMD3.1|GK000010.2	4623806	T	G	0	3	0	1
gnl|UMD3.1|GK000010.2	4623987	A	G	0	2	0	1
gnl|UMD3.1|GK000010.2	4624839	A	T	1	2	0.333333	0.666667
gnl|UMD3.1|GK000010.2	4625958	T	C	0	2	0	1
gnl|UMD3.1|GK000010.2	4630073	T	C	0	2	0	1
gnl|UMD3.1|GK000010.2	4635299	A	C	1	3	0.25	0.75
gnl|UMD3.1|GK000010.2	4641088	N	G	0	2	0	1
gnl|UMD3.1|GK000010.2	4644995	G	A	0	2	0	1
gnl|UMD3.1|GK000010.2	4650869	G	A	0	2	0	1
gnl|UMD3.1|GK000010.2	4651103	A	C	0	4	0	1
gnl|UMD3.1|GK000010.2	4652430	A	G	0	1	0	1
gnl|UMD3.1|GK000010.2	4652437	A	T	0	2	0	1
gnl|UMD3.1|GK000010.2	4653508	G	T	0	2	0	1
gnl|UMD3.1|GK000010.2	4653589	G	A	0	3	0	1
gnl|UMD3.1|GK000010.2	4653606	T	C	0	3	0	1
gnl|UMD3.1|GK000010.2	4660330	A	G	0	6	0	1
gnl|UMD3.1|GK000010.2	4665827	T	G	0	2	0	1
gnl|UMD3.1|GK000010.2	4665910	G	C	0	2	0	1
gnl|UMD3.1|GK000010.2	4665926	G	T	0	2	0	1
gnl|UMD3.1|GK000010.2	4666008	T	C	0	3	0	1
gnl|UMD3.1|GK000010.2	4666037	T	C	0	3	0	1
gnl|UMD3.1|GK000010.2	4667603	C	T	0	2	0	1
gnl|UMD3.1|GK000010.2	4691240	G	A	0	4	0	1
gnl|UMD3.1|GK000010.2	4692319	T	A	4	2	0.666667	0.333333
gnl|UMD3.1|GK000010.2	4693779	A	C	5	4	0.555556	0.444444
gnl|UMD3.1|GK000010.2	4693939	T	C	2	11	0.153846	0.846154
gnl|UMD3.1|GK000010.2	4694863	C	T	0	2	0	1
gnl|UMD3.1|GK000010.2	4696232	T	C	0	2	0	1
gnl|UMD3.1|GK000010.2	4697337	G	A	0	3	0	1
gnl|UMD3.1|GK000010.2	4699985	T	A	0	2	0	1
gnl|UMD3.1|GK000010.2	4699999	T	C	0	2	0	1
gnl|UMD3.1|GK000010.2	4705192	A	G	0	2	0	1
gnl|UMD3.1|GK000010.2	4705201	A	G	0	2	0	1
gnl|UMD3.1|GK000010.2	4714151	A	T	2	2	0.5	0.5
gnl|UMD3.1|GK000010.2	4715703	G	T	0	1	0	1
gnl|UMD3.1|GK000010.2	4715731	T	G	0	1	0	1
gnl|UMD3.1|GK000010.2	4716892	C	T	0	2	0	1
gnl|UMD3.1|GK000010.2	4721290	T	A	0	2	0	1
gnl|UMD3.1|GK000010.2	4723831	T	C	0	2	0	1
gnl|UMD3.1|GK000010.2	4725664	G	A	5	2	0.714286	0.285714
gnl|UMD3.1|GK000010.2	4726483	G	A	0	2	0	1
gnl|UMD3.1|GK000010.2	4731011	T	G	0	3	0	1
gnl|UMD3.1|GK000010.2	4733261	A	G	0	2	0	1
gnl|UMD3.1|GK000010.2	4748577	T	C	0	1	0	1
gnl|UMD3.1|GK000010.2	4779764	A	T	0	2	0	1
gnl|UMD3.1|GK000010.2	4804127	G	T	0	1	0	1
gnl|UMD3.1|GK000010.2	4842944	C	T	0	4	0	1
gnl|UMD3.1|GK000010.2	4842950	T	C	0	4	0	1
gnl|UMD3.1|GK000010.2	4843010	C	G	0	5	0	1
gnl|UMD3.1|GK000010.2	4843064	A	G	0	7	0	1
gnl|UMD3.1|GK000010.2	4843070	T	C	0	9	0	1
gnl|UMD3.1|GK000010.2	4843131	A	G	0	11	0	1
gnl|UMD3.1|GK000010.2	4843144	C	T	0	11	0	1
gnl|UMD3.1|GK000010.2	4843315	G	C	0	9	0	1
gnl|UMD3.1|GK000010.2	4843356	T	A	6	2	0.75	0.25
gnl|UMD3.1|GK000010.2	4843438	T	C	0	12	0	1
gnl|UMD3.1|GK000010.2	4843445	C	A	0	13	0	1
gnl|UMD3.1|GK000010.2	4866862	G	A	0	2	0	1
gnl|UMD3.1|GK000010.2	4867239	C	G	0	2	0	1
gnl|UMD3.1|GK000010.2	4867332	G	C	0	2	0	1
gnl|UMD3.1|GK000010.2	4867980	T	C	0	2	0	1
gnl|UMD3.1|GK000010.2	4868059	T	C	0	2	0	1
gnl|UMD3.1|GK000010.2	4868064	G	A	0	2	0	1
gnl|UMD3.1|GK000010.2	4868100	C	T	0	2	0	1
gnl|UMD3.1|GK000010.2	4868102	A	G	0	2	0	1
gnl|UMD3.1|GK000010.2	4954535	C	A	0	2	0	1
gnl|UMD3.1|GK000010.2	4955211	A	T	0	2	0	1
gnl|UMD3.1|GK000010.2	4956461	C	T	0	2	0	1
gnl|UMD3.1|GK000010.2	4957890	T	A	1	1	0.5	0.5
gnl|UMD3.1|GK000010.2	4959666	G	C	0	9	0	1
gnl|UMD3.1|GK000010.2	4960220	A	G	8	2	0.8	0.2
gnl|UMD3.1|GK000010.2	4962183	C	T	5	2	0.714286	0.285714
gnl|UMD3.1|GK000010.2	4963313	A	G	1	32	0.030303	0.969697
gnl|UMD3.1|GK000010.2	4963318	T	C	0	33	0	1
gnl|UMD3.1|GK000010.2	4963356	T	G	26	7	0.787879	0.212121
gnl|UMD3.1|GK000010.2	4963801	T	C	1	16	0.0588235	0.941176
gnl|UMD3.1|GK000010.2	4964251	A	T	8	2	0.8	0.2
gnl|UMD3.1|GK000010.2	4969561	T	A	0	2	0	1
gnl|UMD3.1|GK000010.2	4986970	T	C	0	2	0	1
gnl|UMD3.1|GK000010.2	4988205	A	G	0	2	0	1
gnl|UMD3.1|GK000010.2	4998698	A	T	2	2	0.5	0.5
gnl|UMD3.1|GK000010.2	5002242	A	G	0	2	0	1
gnl|UMD3.1|GK000010.2	5003472	T	C	0	2	0	1
gnl|UMD3.1|GK000010.2	5010553	C	G	0	5	0	1
gnl|UMD3.1|GK000010.2	5010720	G	T	2	2	0.5	0.5
gnl|UMD3.1|GK000010.2	5015199	G	C	0	5	0	1
gnl|UMD3.1|GK000010.2	5015279	T	C	0	4	0	1
gnl|UMD3.1|GK000010.2	5017773	A	G	0	6	0	1
gnl|UMD3.1|GK000010.2	5018476	G	A	0	2	0	1
gnl|UMD3.1|GK000010.2	5018680	C	G	0	4	0	1
gnl|UMD3.1|GK000010.2	5030521	C	T	0	2	0	1
gnl|UMD3.1|GK000010.2	5034167	C	T	0	2	0	1
gnl|UMD3.1|GK000010.2	5034168	A	G	0	2	0	1
gnl|UMD3.1|GK000010.2	5046706	C	G	0	2	0	1
gnl|UMD3.1|GK000010.2	5131169	A	T	0	2	0	1
gnl|UMD3.1|GK000010.2	5133223	T	G	10	3	0.769231	0.230769
gnl|UMD3.1|GK000010.2	5133404	C	G	5	2	0.714286	0.285714
gnl|UMD3.1|GK000010.2	5133405	C	T	6	2	0.75	0.25
gnl|UMD3.1|GK000010.2	5196089	A	G	0	4	0	1
gnl|UMD3.1|GK000010.2	5196591	A	G	0	3	0	1
gnl|UMD3.1|GK000010.2	5197052	A	G	0	2	0	1
gnl|UMD3.1|GK000010.2	5197523	A	G	0	2	0	1
gnl|UMD3.1|GK000010.2	5212285	C	G	8	6	0.571429	0.428571
gnl|UMD3.1|GK000010.2	5212598	T	G	28	6	0.823529	0.176471
gnl|UMD3.1|GK000010.2	5213334	T	G	12	5	0.705882	0.294118
gnl|UMD3.1|GK000010.2	5213917	T	A	7	2	0.777778	0.222222
gnl|UMD3.1|GK000010.2	5214150	A	T	1	3	0.25	0.75
gnl|UMD3.1|GK000010.2	5214791	T	A	15	4	0.789474	0.210526
gnl|UMD3.1|GK000010.2	5215630	A	C	10	5	0.666667	0.333333
gnl|UMD3.1|GK000010.2	5215747	T	G	17	3	0.85	0.15
gnl|UMD3.1|GK000010.2	5218375	N	A	0	2	0	1
gnl|UMD3.1|GK000010.2	5218924	T	A	1	2	0.333333	0.666667
gnl|UMD3.1|GK000010.2	5225606	C	G	0	3	0	1
gnl|UMD3.1|GK000010.2	5225608	T	A	0	3	0	1
gnl|UMD3.1|GK000010.2	5225648	T	G	0	3	0	1
gnl|UMD3.1|GK000010.2	5237528	G	T	2	2	0.5	0.5
gnl|UMD3.1|GK000010.2	5237531	A	T	2	2	0.5	0.5
gnl|UMD3.1|GK000010.2	5274133	C	T	0	2	0	1
gnl|UMD3.1|GK000010.2	5275079	T	C	0	2	0	1
gnl|UMD3.1|GK000010.2	5280966	A	T	2	2	0.5	0.5
gnl|UMD3.1|GK000010.2	5281307	C	A	6	2	0.75	0.25
gnl|UMD3.1|GK000010.2	5299760	T	G	1	2	0.333333	0.666667
gnl|UMD3.1|GK000010.2	5302787	C	A	2	2	0.5	0.5
gnl|UMD3.1|GK000010.2	5537811	C	T	0	2	0	1
gnl|UMD3.1|GK000010.2	5551316	G	A	0	17	0	1
gnl|UMD3.1|GK000010.2	5551475	A	G	0	11	0	1
gnl|UMD3.1|GK000010.2	5551509	G	A	9	2	0.818182	0.181818
gnl|UMD3.1|GK000010.2	5551542	C	T	0	11	0	1
gnl|UMD3.1|GK000010.2	5552596	A	T	0	11	0	1
gnl|UMD3.1|GK000010.2	5557429	G	A	0	2	0	1
gnl|UMD3.1|GK000010.2	5559534	T	C	0	1	0	1
gnl|UMD3.1|GK000010.2	5559717	T	G	0	2	0	1
gnl|UMD3.1|GK000010.2	5560768	C	T	0	4	0	1
gnl|UMD3.1|GK000010.2	5561457	C	A	0	2	0	1
gnl|UMD3.1|GK000010.2	5562264	T	A	0	3	0	1
gnl|UMD3.1|GK000010.2	5562304	G	A	0	2	0	1
gnl|UMD3.1|GK000010.2	5563429	C	G	0	2	0	1
gnl|UMD3.1|GK000010.2	5566679	C	A	0	2	0	1
gnl|UMD3.1|GK000010.2	5567546	T	C	0	2	0	1
gnl|UMD3.1|GK000010.2	5567696	A	C	8	3	0.727273	0.272727
gnl|UMD3.1|GK000010.2	5568325	C	T	0	2	0	1
gnl|UMD3.1|GK000010.2	5568497	C	T	0	2	0	1
gnl|UMD3.1|GK000010.2	5571224	G	A	0	2	0	1
gnl|UMD3.1|GK000010.2	5572315	A	T	3	2	0.6	0.4
gnl|UMD3.1|GK000010.2	5573262	C	T	0	2	0	1
gnl|UMD3.1|GK000010.2	5575166	T	G	0	2	0	1
gnl|UMD3.1|GK000010.2	5575186	A	G	0	2	0	1
gnl|UMD3.1|GK000010.2	5575634	G	T	0	2	0	1
gnl|UMD3.1|GK000010.2	5575943	T	C	0	2	0	1
gnl|UMD3.1|GK000010.2	5575964	G	A	0	2	0	1
gnl|UMD3.1|GK000010.2	5576351	C	T	0	2	0	1
gnl|UMD3.1|GK000010.2	5576478	G	A	0	3	0	1
gnl|UMD3.1|GK000010.2	5577396	G	A	0	4	0	1
gnl|UMD3.1|GK000010.2	5580254	T	C	0	2	0	1
gnl|UMD3.1|GK000010.2	5580256	A	G	0	2	0	1
gnl|UMD3.1|GK000010.2	5581054	C	G	0	2	0	1
gnl|UMD3.1|GK000010.2	5581138	A	G	0	3	0	1
gnl|UMD3.1|GK000010.2	5581281	A	C	0	3	0	1
gnl|UMD3.1|GK000010.2	5581496	G	A	0	2	0	1
gnl|UMD3.1|GK000010.2	5581528	G	A	0	2	0	1
gnl|UMD3.1|GK000010.2	5581826	C	T	0	2	0	1
gnl|UMD3.1|GK000010.2	5581851	C	T	0	2	0	1
gnl|UMD3.1|GK000010.2	5582619	T	C	0	2	0	1
gnl|UMD3.1|GK000010.2	5582808	T	A	0	2	0	1
gnl|UMD3.1|GK000010.2	5582836	G	A	0	2	0	1
gnl|UMD3.1|GK000010.2	5591378	G	C	0	4	0	1
gnl|UMD3.1|GK000010.2	5592344	C	T	0	2	0	1
gnl|UMD3.1|GK000010.2	5592428	A	G	0	3	0	1
gnl|UMD3.1|GK000010.2	5592437	A	G	0	3	0	1
gnl|UMD3.1|GK000010.2	5592442	A	G	0	3	0	1
gnl|UMD3.1|GK000010.2	5593610	C	T	0	2	0	1
gnl|UMD3.1|GK000010.2	5595196	A	T	0	2	0	1
gnl|UMD3.1|GK000010.2	5604170	T	C	0	2	0	1
gnl|UMD3.1|GK000010.2	5608587	C	G	0	2	0	1
gnl|UMD3.1|GK000010.2	5609825	C	T	0	2	0	1
gnl|UMD3.1|GK000010.2	5916965	A	T	0	1	0	1
gnl|UMD3.1|GK000010.2	5960254	T	C	0	2	0	1
gnl|UMD3.1|GK000010.2	6181790	C	A	0	2	0	1
gnl|UMD3.1|GK000010.2	6181796	T	G	0	4	0	1
gnl|UMD3.1|GK000010.2	6181803	A	G	0	4	0	1
gnl|UMD3.1|GK000010.2	6181822	C	A	0	4	0	1
gnl|UMD3.1|GK000010.2	6181831	C	A	0	8	0	1
gnl|UMD3.1|GK000010.2	6181861	G	A	0	8	0	1
gnl|UMD3.1|GK000010.2	6181877	C	A	0	8	0	1
gnl|UMD3.1|GK000010.2	6181893	T	C	0	5	0	1
gnl|UMD3.1|GK000010.2	6439243	A	T	0	2	0	1
gnl|UMD3.1|GK000010.2	6444166	A	C	2	2	0.5	0.5
gnl|UMD3.1|GK000010.2	6444407	T	C	0	2	0	1
gnl|UMD3.1|GK000010.2	6444936	A	T	0	2	0	1
gnl|UMD3.1|GK000010.2	6445009	A	T	1	3	0.25	0.75
gnl|UMD3.1|GK000010.2	6449704	C	A	0	2	0	1
gnl|UMD3.1|GK000010.2	6451082	T	C	0	2	0	1
gnl|UMD3.1|GK000010.2	6660919	G	T	0	2	0	1
gnl|UMD3.1|GK000010.2	6704480	T	A	7	2	0.777778	0.222222
gnl|UMD3.1|GK000010.2	6708240	G	T	0	2	0	1
gnl|UMD3.1|GK000010.2	6711484	T	A	11	3	0.785714	0.214286
gnl|UMD3.1|GK000010.2	6716448	C	T	0	4	0	1
gnl|UMD3.1|GK000010.2	6716535	T	C	2	2	0.5	0.5
gnl|UMD3.1|GK000010.2	6721155	A	G	0	2	0	1
gnl|UMD3.1|GK000010.2	6721692	G	C	0	2	0	1
gnl|UMD3.1|GK000010.2	6721748	T	C	0	2	0	1
gnl|UMD3.1|GK000010.2	6723447	G	A	9	4	0.692308	0.307692
gnl|UMD3.1|GK000010.2	6724742	A	C	0	8	0	1
gnl|UMD3.1|GK000010.2	6725388	G	A	0	2	0	1
gnl|UMD3.1|GK000010.2	6725409	C	G	0	2	0	1
gnl|UMD3.1|GK000010.2	6725652	T	G	0	3	0	1
gnl|UMD3.1|GK000010.2	6725690	A	G	0	3	0	1
gnl|UMD3.1|GK000010.2	6733216	C	T	9	2	0.818182	0.181818
gnl|UMD3.1|GK000010.2	6746519	T	G	4	2	0.666667	0.333333
gnl|UMD3.1|GK000010.2	6746703	T	C	0	5	0	1
gnl|UMD3.1|GK000010.2	6748146	T	C	0	2	0	1
gnl|UMD3.1|GK000010.2	6753860	T	C	1	2	0.333333	0.666667
gnl|UMD3.1|GK000010.2	6763672	A	G	0	4	0	1
gnl|UMD3.1|GK000010.2	6780251	A	G	0	2	0	1
gnl|UMD3.1|GK000010.2	6784678	G	T	0	1	0	1
gnl|UMD3.1|GK000010.2	6785686	G	T	0	1	0	1
gnl|UMD3.1|GK000010.2	6785844	G	A	0	5	0	1
gnl|UMD3.1|GK000010.2	6786044	T	A	7	2	0.777778	0.222222
gnl|UMD3.1|GK000010.2	6787289	A	G	0	2	0	1
gnl|UMD3.1|GK000010.2	6804952	A	G	0	2	0	1
gnl|UMD3.1|GK000010.2	6821564	T	C	2	2	0.5	0.5
gnl|UMD3.1|GK000010.2	6821578	T	C	2	2	0.5	0.5
gnl|UMD3.1|GK000010.2	6829934	G	A	1	2	0.333333	0.666667
gnl|UMD3.1|GK000010.2	6830016	T	C	5	2	0.714286	0.285714
gnl|UMD3.1|GK000010.2	6830027	T	C	4	2	0.666667	0.333333
gnl|UMD3.1|GK000010.2	6830323	G	T	0	2	0	1
gnl|UMD3.1|GK000010.2	6836899	T	C	2	2	0.5	0.5
gnl|UMD3.1|GK000010.2	6836909	T	C	2	2	0.5	0.5
gnl|UMD3.1|GK000010.2	6842310	A	G	0	2	0	1
gnl|UMD3.1|GK000010.2	6846853	C	G	0	2	0	1
gnl|UMD3.1|GK000010.2	6853358	A	C	8	4	0.666667	0.333333
gnl|UMD3.1|GK000010.2	6853383	N	T	0	7	0	1
gnl|UMD3.1|GK000010.2	6862457	C	T	0	4	0	1
gnl|UMD3.1|GK000010.2	6862535	T	C	0	2	0	1
gnl|UMD3.1|GK000010.2	6864033	A	C	0	2	0	1
gnl|UMD3.1|GK000010.2	6864056	A	G	0	2	0	1
gnl|UMD3.1|GK000010.2	6873274	T	C	0	2	0	1
gnl|UMD3.1|GK000010.2	6873275	T	A	0	1	0	1
gnl|UMD3.1|GK000010.2	6874206	G	A	0	2	0	1
gnl|UMD3.1|GK000010.2	6874278	G	C	0	2	0	1
gnl|UMD3.1|GK000010.2	6887999	G	C	0	2	0	1
gnl|UMD3.1|GK000010.2	6890973	G	A	0	2	0	1
gnl|UMD3.1|GK000010.2	6899149	A	G	0	2	0	1
gnl|UMD3.1|GK000010.2	6899152	A	G	0	2	0	1
gnl|UMD3.1|GK000010.2	6899153	A	G	0	2	0	1
gnl|UMD3.1|GK000010.2	6900365	G	A	0	2	0	1
gnl|UMD3.1|GK000010.2	6901301	T	C	0	2	0	1
gnl|UMD3.1|GK000010.2	6902537	G	T	2	2	0.5	0.5
gnl|UMD3.1|GK000010.2	6918267	T	C	0	2	0	1
gnl|UMD3.1|GK000010.2	6918332	T	C	0	5	0	1
gnl|UMD3.1|GK000010.2	6918607	G	A	0	2	0	1
gnl|UMD3.1|GK000010.2	6918939	T	G	1	2	0.333333	0.666667
gnl|UMD3.1|GK000010.2	6919663	G	A	0	2	0	1
gnl|UMD3.1|GK000010.2	6919664	T	G	0	2	0	1
gnl|UMD3.1|GK000010.2	6920079	G	A	0	3	0	1
gnl|UMD3.1|GK000010.2	6920089	C	T	0	3	0	1
gnl|UMD3.1|GK000010.2	6922258	C	T	0	2	0	1
gnl|UMD3.1|GK000010.2	6932130	T	A	0	3	0	1
gnl|UMD3.1|GK000010.2	6932179	G	T	0	2	0	1
gnl|UMD3.1|GK000010.2	6932457	T	A	5	2	0.714286	0.285714
gnl|UMD3.1|GK000010.2	6933177	T	C	0	2	0	1
gnl|UMD3.1|GK000010.2	6934409	T	G	0	2	0	1
gnl|UMD3.1|GK000010.2	7007366	A	G	0	2	0	1
gnl|UMD3.1|GK000010.2	7012291	C	T	0	2	0	1
gnl|UMD3.1|GK000010.2	7012360	G	A	0	2	0	1
gnl|UMD3.1|GK000010.2	7017369	A	G	0	2	0	1
gnl|UMD3.1|GK000010.2	7017372	A	C	0	2	0	1
gnl|UMD3.1|GK000010.2	7017390	T	A	0	2	0	1
gnl|UMD3.1|GK000010.2	7018649	A	T	0	2	0	1
gnl|UMD3.1|GK000010.2	7021119	A	G	0	13	0	1
gnl|UMD3.1|GK000010.2	7022318	T	C	0	2	0	1
gnl|UMD3.1|GK000010.2	7022540	G	A	0	2	0	1
gnl|UMD3.1|GK000010.2	7025901	C	T	0	3	0	1
gnl|UMD3.1|GK000010.2	7025922	A	G	0	5	0	1
gnl|UMD3.1|GK000010.2	7033543	G	T	0	2	0	1
gnl|UMD3.1|GK000010.2	7035092	C	T	0	2	0	1
gnl|UMD3.1|GK000010.2	7035100	T	C	0	2	0	1
gnl|UMD3.1|GK000010.2	7168146	G	A	0	2	0	1
gnl|UMD3.1|GK000010.2	7339873	T	G	0	1	0	1
gnl|UMD3.1|GK000010.2	7343849	T	C	0	1	0	1
gnl|UMD3.1|GK000010.2	7343853	A	C	0	2	0	1
gnl|UMD3.1|GK000010.2	7343888	G	A	0	2	0	1
gnl|UMD3.1|GK000010.2	7386676	C	G	0	2	0	1
gnl|UMD3.1|GK000010.2	7386687	G	A	0	1	0	1
gnl|UMD3.1|GK000010.2	7421475	T	C	0	2	0	1
gnl|UMD3.1|GK000010.2	7421484	G	A	0	1	0	1
gnl|UMD3.1|GK000010.2	7463469	A	G	0	2	0	1
gnl|UMD3.1|GK000010.2	7558791	T	A	0	2	0	1
gnl|UMD3.1|GK000010.2	7576247	A	T	0	2	0	1
gnl|UMD3.1|GK000010.2	7583271	G	T	0	1	0	1
gnl|UMD3.1|GK000010.2	7607532	A	G	0	2	0	1
gnl|UMD3.1|GK000010.2	7619542	A	G	0	2	0	1
gnl|UMD3.1|GK000010.2	7619564	T	C	0	2	0	1
gnl|UMD3.1|GK000010.2	7620299	T	C	0	2	0	1
gnl|UMD3.1|GK000010.2	7620955	G	C	0	2	0	1
gnl|UMD3.1|GK000010.2	7621171	C	T	0	2	0	1
gnl|UMD3.1|GK000010.2	7621277	G	C	0	4	0	1
gnl|UMD3.1|GK000010.2	7621318	G	A	0	2	0	1
gnl|UMD3.1|GK000010.2	7621327	A	G	0	2	0	1
gnl|UMD3.1|GK000010.2	7631026	T	C	0	2	0	1
gnl|UMD3.1|GK000010.2	7633286	G	T	0	1	0	1
gnl|UMD3.1|GK000010.2	7635386	A	G	0	3	0	1
gnl|UMD3.1|GK000010.2	7636257	T	G	0	2	0	1
gnl|UMD3.1|GK000010.2	7649321	G	T	0	2	0	1
gnl|UMD3.1|GK000010.2	7652392	A	G	0	2	0	1
gnl|UMD3.1|GK000010.2	7652814	A	G	0	2	0	1
gnl|UMD3.1|GK000010.2	7653096	T	C	0	2	0	1
gnl|UMD3.1|GK000010.2	7653457	T	C	0	2	0	1
gnl|UMD3.1|GK000010.2	7653488	C	G	0	3	0	1
gnl|UMD3.1|GK000010.2	7654052	A	G	0	2	0	1
gnl|UMD3.1|GK000010.2	7654058	C	T	0	2	0	1
gnl|UMD3.1|GK000010.2	7654364	G	A	0	2	0	1
gnl|UMD3.1|GK000010.2	7654369	C	T	0	2	0	1
gnl|UMD3.1|GK000010.2	7654636	C	G	0	2	0	1
gnl|UMD3.1|GK000010.2	7654783	T	C	0	5	0	1
gnl|UMD3.1|GK000010.2	7654798	G	A	0	6	0	1
gnl|UMD3.1|GK000010.2	7654818	G	A	0	5	0	1
gnl|UMD3.1|GK000010.2	7654819	T	G	0	5	0	1
gnl|UMD3.1|GK000010.2	7654827	G	A	0	7	0	1
gnl|UMD3.1|GK000010.2	7654877	A	G	0	7	0	1
gnl|UMD3.1|GK000010.2	7654911	C	T	0	6	0	1
gnl|UMD3.1|GK000010.2	7655206	G	A	0	2	0	1
gnl|UMD3.1|GK000010.2	7655231	T	C	0	2	0	1
gnl|UMD3.1|GK000010.2	7655486	C	T	0	2	0	1
gnl|UMD3.1|GK000010.2	7655636	T	C	0	2	0	1
gnl|UMD3.1|GK000010.2	7655648	C	T	0	4	0	1
gnl|UMD3.1|GK000010.2	7655792	T	G	0	4	0	1
gnl|UMD3.1|GK000010.2	7655977	C	A	0	2	0	1
gnl|UMD3.1|GK000010.2	7655991	A	T	0	2	0	1
gnl|UMD3.1|GK000010.2	7656071	G	T	0	3	0	1
gnl|UMD3.1|GK000010.2	7657464	G	A	0	2	0	1
gnl|UMD3.1|GK000010.2	7657494	A	G	0	2	0	1
gnl|UMD3.1|GK000010.2	7657508	C	A	0	2	0	1
gnl|UMD3.1|GK000010.2	7657519	G	A	0	2	0	1
gnl|UMD3.1|GK000010.2	7658160	T	G	0	2	0	1
gnl|UMD3.1|GK000010.2	7660328	C	T	0	2	0	1
gnl|UMD3.1|GK000010.2	7681518	A	G	0	2	0	1
gnl|UMD3.1|GK000010.2	7682846	A	G	0	2	0	1
gnl|UMD3.1|GK000010.2	7684596	G	T	2	5	0.285714	0.714286
gnl|UMD3.1|GK000010.2	7684813	G	T	0	2	0	1
gnl|UMD3.1|GK000010.2	7687966	A	G	0	2	0	1
gnl|UMD3.1|GK000010.2	7700975	C	T	0	2	0	1
gnl|UMD3.1|GK000010.2	7709435	G	A	1	2	0.333333	0.666667
gnl|UMD3.1|GK000010.2	7721250	A	T	0	2	0	1
gnl|UMD3.1|GK000010.2	7735254	A	G	0	2	0	1
gnl|UMD3.1|GK000010.2	7745458	G	C	0	2	0	1
gnl|UMD3.1|GK000010.2	7745464	A	G	0	2	0	1
gnl|UMD3.1|GK000010.2	7745528	C	T	0	2	0	1
gnl|UMD3.1|GK000010.2	7745541	G	A	0	2	0	1
gnl|UMD3.1|GK000010.2	7752516	C	A	0	2	0	1
gnl|UMD3.1|GK000010.2	7754428	T	C	0	4	0	1
gnl|UMD3.1|GK000010.2	7764041	T	C	0	2	0	1
gnl|UMD3.1|GK000010.2	7764061	G	T	0	2	0	1
gnl|UMD3.1|GK000010.2	7764085	C	T	0	2	0	1
gnl|UMD3.1|GK000010.2	7773271	C	T	0	2	0	1
gnl|UMD3.1|GK000010.2	7773403	A	G	0	2	0	1
gnl|UMD3.1|GK000010.2	7773600	A	G	0	2	0	1
gnl|UMD3.1|GK000010.2	7774297	G	C	0	1	0	1
gnl|UMD3.1|GK000010.2	7774317	A	G	0	2	0	1
gnl|UMD3.1|GK000010.2	7774337	A	G	0	2	0	1
gnl|UMD3.1|GK000010.2	7774342	C	G	0	2	0	1
gnl|UMD3.1|GK000010.2	7774357	A	G	0	2	0	1
gnl|UMD3.1|GK000010.2	7774380	T	G	0	2	0	1
gnl|UMD3.1|GK000010.2	7774381	G	A	0	2	0	1
gnl|UMD3.1|GK000010.2	7779306	G	A	0	2	0	1
gnl|UMD3.1|GK000010.2	7779384	A	G	0	2	0	1
gnl|UMD3.1|GK000010.2	7779420	C	T	0	2	0	1
gnl|UMD3.1|GK000010.2	7779645	C	T	0	2	0	1
gnl|UMD3.1|GK000010.2	7780213	A	G	0	2	0	1
gnl|UMD3.1|GK000010.2	7781712	T	C	0	2	0	1
gnl|UMD3.1|GK000010.2	7785608	G	T	0	2	0	1
gnl|UMD3.1|GK000010.2	7786257	A	G	0	2	0	1
gnl|UMD3.1|GK000010.2	7805275	T	C	0	1	0	1
gnl|UMD3.1|GK000010.2	7805473	G	A	0	4	0	1
gnl|UMD3.1|GK000010.2	7806435	G	A	0	2	0	1
gnl|UMD3.1|GK000010.2	7806441	A	G	0	2	0	1
gnl|UMD3.1|GK000010.2	7806827	T	C	0	2	0	1
gnl|UMD3.1|GK000010.2	7807034	A	G	0	4	0	1
gnl|UMD3.1|GK000010.2	7807069	A	T	0	4	0	1
gnl|UMD3.1|GK000010.2	7807239	T	A	0	2	0	1
gnl|UMD3.1|GK000010.2	7807282	T	G	0	2	0	1
gnl|UMD3.1|GK000010.2	7807695	T	C	0	2	0	1
gnl|UMD3.1|GK000010.2	7807699	A	G	0	2	0	1
gnl|UMD3.1|GK000010.2	7807710	C	T	0	2	0	1
gnl|UMD3.1|GK000010.2	7807802	G	A	0	2	0	1
gnl|UMD3.1|GK000010.2	7808805	A	G	0	1	0	1
gnl|UMD3.1|GK000010.2	7808807	G	A	0	2	0	1
gnl|UMD3.1|GK000010.2	7808819	G	A	0	1	0	1
gnl|UMD3.1|GK000010.2	7808853	C	T	0	2	0	1
gnl|UMD3.1|GK000010.2	7809789	C	T	0	1	0	1
gnl|UMD3.1|GK000010.2	7809791	A	G	0	2	0	1
gnl|UMD3.1|GK000010.2	7809824	C	T	0	1	0	1
gnl|UMD3.1|GK000010.2	7810844	G	A	0	2	0	1
gnl|UMD3.1|GK000010.2	7813121	C	T	0	2	0	1
gnl|UMD3.1|GK000010.2	7814511	C	T	0	2	0	1
gnl|UMD3.1|GK000010.2	7846577	A	G	0	2	0	1
gnl|UMD3.1|GK000010.2	7861911	C	A	2	2	0.5	0.5
gnl|UMD3.1|GK000010.2	7863444	C	T	4	2	0.666667	0.333333
gnl|UMD3.1|GK000010.2	7866123	G	T	0	2	0	1
gnl|UMD3.1|GK000010.2	7867565	C	T	7	4	0.636364	0.363636
gnl|UMD3.1|GK000010.2	7895208	G	A	0	2	0	1
gnl|UMD3.1|GK000010.2	7895258	G	C	0	3	0	1
gnl|UMD3.1|GK000010.2	7908595	A	G	0	5	0	1
gnl|UMD3.1|GK000010.2	7908605	G	C	0	5	0	1
gnl|UMD3.1|GK000010.2	7908608	G	C	0	5	0	1
gnl|UMD3.1|GK000010.2	7908626	G	A	0	6	0	1
gnl|UMD3.1|GK000010.2	7908662	A	G	0	6	0	1
gnl|UMD3.1|GK000010.2	7908670	C	A	0	6	0	1
gnl|UMD3.1|GK000010.2	7908683	C	T	0	4	0	1
gnl|UMD3.1|GK000010.2	7908686	G	A	0	5	0	1
gnl|UMD3.1|GK000010.2	7908701	A	G	0	4	0	1
gnl|UMD3.1|GK000010.2	7908707	A	G	0	4	0	1
gnl|UMD3.1|GK000010.2	7908724	G	C	0	2	0	1
gnl|UMD3.1|GK000010.2	7968758	C	T	0	2	0	1
gnl|UMD3.1|GK000010.2	7968822	G	A	0	2	0	1
gnl|UMD3.1|GK000010.2	7973834	G	C	0	2	0	1
gnl|UMD3.1|GK000010.2	8009450	A	G	0	3	0	1
gnl|UMD3.1|GK000010.2	8009470	A	T	0	4	0	1
gnl|UMD3.1|GK000010.2	8009474	A	G	0	4	0	1
gnl|UMD3.1|GK000010.2	8009476	G	A	0	4	0	1
gnl|UMD3.1|GK000010.2	8009478	A	G	0	4	0	1
gnl|UMD3.1|GK000010.2	8009532	T	C	0	2	0	1
gnl|UMD3.1|GK000010.2	8009550	G	A	0	2	0	1
gnl|UMD3.1|GK000010.2	8125217	A	G	0	2	0	1
gnl|UMD3.1|GK000010.2	8125219	A	G	0	1	0	1
gnl|UMD3.1|GK000010.2	8137920	T	A	2	2	0.5	0.5
gnl|UMD3.1|GK000010.2	8139822	C	T	8	6	0.571429	0.428571
gnl|UMD3.1|GK000010.2	8140171	T	A	14	37	0.27451	0.72549
gnl|UMD3.1|GK000010.2	8140226	C	T	8	7	0.533333	0.466667
gnl|UMD3.1|GK000010.2	8145086	T	C	0	2	0	1
gnl|UMD3.1|GK000010.2	8147851	A	T	0	2	0	1
gnl|UMD3.1|GK000010.2	8147913	A	T	1	13	0.0714286	0.928571
gnl|UMD3.1|GK000010.2	8148688	G	T	2	2	0.5	0.5
gnl|UMD3.1|GK000010.2	8151328	C	T	1	2	0.333333	0.666667
gnl|UMD3.1|GK000010.2	8152934	C	T	0	4	0	1
gnl|UMD3.1|GK000010.2	8156163	A	C	0	2	0	1
gnl|UMD3.1|GK000010.2	8157201	T	G	3	2	0.6	0.4
gnl|UMD3.1|GK000010.2	8157554	A	G	5	5	0.5	0.5
gnl|UMD3.1|GK000010.2	8158132	G	T	5	3	0.625	0.375
gnl|UMD3.1|GK000010.2	8158352	T	A	12	2	0.857143	0.142857
gnl|UMD3.1|GK000010.2	8158582	G	T	7	2	0.777778	0.222222
gnl|UMD3.1|GK000010.2	8159665	C	T	0	2	0	1
gnl|UMD3.1|GK000010.2	8166961	A	G	0	2	0	1
gnl|UMD3.1|GK000010.2	8167265	C	A	1	2	0.333333	0.666667
gnl|UMD3.1|GK000010.2	8167788	T	C	0	2	0	1
gnl|UMD3.1|GK000010.2	8168198	A	T	0	2	0	1
gnl|UMD3.1|GK000010.2	8169490	G	T	0	2	0	1
gnl|UMD3.1|GK000010.2	8174055	G	C	0	2	0	1
gnl|UMD3.1|GK000010.2	8177944	A	G	8	2	0.8	0.2
gnl|UMD3.1|GK000010.2	8178028	G	A	4	2	0.666667	0.333333
gnl|UMD3.1|GK000010.2	8184678	T	C	0	1	0	1
gnl|UMD3.1|GK000010.2	8184679	T	C	0	1	0	1
gnl|UMD3.1|GK000010.2	8258461	A	C	0	2	0	1
gnl|UMD3.1|GK000010.2	8258492	A	G	0	2	0	1
gnl|UMD3.1|GK000010.2	8302497	A	T	0	2	0	1
gnl|UMD3.1|GK000010.2	8302516	A	C	0	2	0	1
gnl|UMD3.1|GK000010.2	8302886	T	C	0	2	0	1
gnl|UMD3.1|GK000010.2	8304405	A	G	0	2	0	1
gnl|UMD3.1|GK000010.2	8304617	T	C	0	2	0	1
gnl|UMD3.1|GK000010.2	8304641	T	C	0	2	0	1
gnl|UMD3.1|GK000010.2	8307608	C	A	0	2	0	1
gnl|UMD3.1|GK000010.2	8316100	T	C	0	2	0	1
gnl|UMD3.1|GK000010.2	8336802	T	C	0	2	0	1
gnl|UMD3.1|GK000010.2	8337801	A	G	0	2	0	1
gnl|UMD3.1|GK000010.2	8337831	A	G	0	2	0	1
gnl|UMD3.1|GK000010.2	8337848	A	G	0	2	0	1
gnl|UMD3.1|GK000010.2	8345168	T	C	0	2	0	1
gnl|UMD3.1|GK000010.2	8349886	T	A	0	1	0	1
gnl|UMD3.1|GK000010.2	8351924	A	G	0	2	0	1
gnl|UMD3.1|GK000010.2	8351933	A	G	0	2	0	1
gnl|UMD3.1|GK000010.2	8351941	A	G	0	2	0	1
gnl|UMD3.1|GK000010.2	8351943	A	G	0	2	0	1
gnl|UMD3.1|GK000010.2	8359551	T	C	0	2	0	1
gnl|UMD3.1|GK000010.2	8365651	G	C	0	2	0	1
gnl|UMD3.1|GK000010.2	8367272	G	C	0	2	0	1
gnl|UMD3.1|GK000010.2	8367942	C	G	0	2	0	1
gnl|UMD3.1|GK000010.2	8370188	G	A	0	2	0	1
gnl|UMD3.1|GK000010.2	8370189	C	T	0	1	0	1
gnl|UMD3.1|GK000010.2	8370631	T	A	0	2	0	1
gnl|UMD3.1|GK000010.2	8371154	T	C	0	2	0	1
gnl|UMD3.1|GK000010.2	8371985	T	C	0	1	0	1
gnl|UMD3.1|GK000010.2	8371997	T	A	0	2	0	1
gnl|UMD3.1|GK000010.2	8380450	T	A	0	1	0	1
gnl|UMD3.1|GK000010.2	8384660	G	T	0	2	0	1
gnl|UMD3.1|GK000010.2	8388841	A	G	0	2	0	1
gnl|UMD3.1|GK000010.2	8389252	A	G	0	2	0	1
gnl|UMD3.1|GK000010.2	8389261	C	A	0	1	0	1
gnl|UMD3.1|GK000010.2	8393981	A	G	0	2	0	1
gnl|UMD3.1|GK000010.2	8402798	C	T	0	2	0	1
gnl|UMD3.1|GK000010.2	8403185	T	G	1	2	0.333333	0.666667
gnl|UMD3.1|GK000010.2	8403585	A	T	3	2	0.6	0.4
gnl|UMD3.1|GK000010.2	8406809	A	G	1	2	0.333333	0.666667
gnl|UMD3.1|GK000010.2	8406906	T	C	0	2	0	1
gnl|UMD3.1|GK000010.2	8469315	C	T	0	2	0	1
gnl|UMD3.1|GK000010.2	8486844	T	C	0	2	0	1
gnl|UMD3.1|GK000010.2	8491076	C	T	0	3	0	1
gnl|UMD3.1|GK000010.2	8493608	T	C	0	2	0	1
gnl|UMD3.1|GK000010.2	8494552	C	T	0	2	0	1
gnl|UMD3.1|GK000010.2	8494571	G	A	0	2	0	1
gnl|UMD3.1|GK000010.2	8494579	A	G	0	2	0	1
gnl|UMD3.1|GK000010.2	8494600	C	A	0	2	0	1
gnl|UMD3.1|GK000010.2	8494603	C	A	0	2	0	1
gnl|UMD3.1|GK000010.2	8494616	C	T	0	2	0	1
gnl|UMD3.1|GK000010.2	8494653	A	T	0	2	0	1
gnl|UMD3.1|GK000010.2	8495170	G	A	0	2	0	1
gnl|UMD3.1|GK000010.2	8495192	C	T	0	2	0	1
gnl|UMD3.1|GK000010.2	8495214	A	G	0	2	0	1
gnl|UMD3.1|GK000010.2	8495219	C	T	0	2	0	1
gnl|UMD3.1|GK000010.2	8495284	A	G	0	3	0	1
gnl|UMD3.1|GK000010.2	8495294	G	A	0	3	0	1
gnl|UMD3.1|GK000010.2	8495501	A	G	0	2	0	1
gnl|UMD3.1|GK000010.2	8496165	C	T	0	2	0	1
gnl|UMD3.1|GK000010.2	8496166	C	G	0	2	0	1
gnl|UMD3.1|GK000010.2	8496207	A	G	0	2	0	1
gnl|UMD3.1|GK000010.2	8496214	A	G	0	2	0	1
gnl|UMD3.1|GK000010.2	8496222	G	A	0	2	0	1
gnl|UMD3.1|GK000010.2	8502041	A	C	0	2	0	1
gnl|UMD3.1|GK000010.2	8505723	A	G	0	2	0	1
gnl|UMD3.1|GK000010.2	8515790	G	A	0	2	0	1
gnl|UMD3.1|GK000010.2	8522487	T	A	0	2	0	1
gnl|UMD3.1|GK000010.2	8523008	T	A	0	2	0	1
gnl|UMD3.1|GK000010.2	8524223	C	T	0	11	0	1
gnl|UMD3.1|GK000010.2	8524368	A	T	0	2	0	1
gnl|UMD3.1|GK000010.2	8524534	G	T	1	2	0.333333	0.666667
gnl|UMD3.1|GK000010.2	8524576	C	A	3	2	0.6	0.4
gnl|UMD3.1|GK000010.2	8526583	G	C	3	2	0.6	0.4
gnl|UMD3.1|GK000010.2	8526942	A	G	0	2	0	1
gnl|UMD3.1|GK000010.2	8531593	G	A	13	4	0.764706	0.235294
gnl|UMD3.1|GK000010.2	8531759	A	G	0	2	0	1
gnl|UMD3.1|GK000010.2	8531761	A	G	0	2	0	1
gnl|UMD3.1|GK000010.2	8531768	A	G	0	2	0	1
gnl|UMD3.1|GK000010.2	8537430	A	G	5	3	0.625	0.375
gnl|UMD3.1|GK000010.2	8538863	A	C	3	2	0.6	0.4
gnl|UMD3.1|GK000010.2	8538887	T	C	2	3	0.4	0.6
gnl|UMD3.1|GK000010.2	8538905	G	T	5	3	0.625	0.375
gnl|UMD3.1|GK000010.2	8538929	A	C	4	2	0.666667	0.333333
gnl|UMD3.1|GK000010.2	8538970	A	T	2	2	0.5	0.5
gnl|UMD3.1|GK000010.2	8538972	A	T	2	2	0.5	0.5
gnl|UMD3.1|GK000010.2	8549173	A	G	0	4	0	1
gnl|UMD3.1|GK000010.2	8568675	T	C	0	2	0	1
gnl|UMD3.1|GK000010.2	8568676	T	C	0	2	0	1
gnl|UMD3.1|GK000010.2	8575960	A	T	4	2	0.666667	0.333333
gnl|UMD3.1|GK000010.2	8730401	C	T	0	3	0	1
gnl|UMD3.1|GK000010.2	8732694	T	C	0	1	0	1
gnl|UMD3.1|GK000010.2	8732724	A	T	0	2	0	1
gnl|UMD3.1|GK000010.2	8733129	C	T	0	4	0	1
gnl|UMD3.1|GK000010.2	8738044	T	C	0	2	0	1
gnl|UMD3.1|GK000010.2	8738236	G	C	0	2	0	1
gnl|UMD3.1|GK000010.2	8740604	A	C	0	2	0	1
gnl|UMD3.1|GK000010.2	8741054	T	A	0	2	0	1
gnl|UMD3.1|GK000010.2	8742107	G	T	2	2	0.5	0.5
gnl|UMD3.1|GK000010.2	8742919	G	A	0	1	0	1
gnl|UMD3.1|GK000010.2	8743626	T	A	0	1	0	1
gnl|UMD3.1|GK000010.2	8755364	C	A	0	1	0	1
gnl|UMD3.1|GK000010.2	8758818	G	T	0	2	0	1
gnl|UMD3.1|GK000010.2	8765261	C	T	0	2	0	1
gnl|UMD3.1|GK000010.2	8782964	T	C	0	2	0	1
gnl|UMD3.1|GK000010.2	8783789	A	G	0	4	0	1
gnl|UMD3.1|GK000010.2	8785357	T	A	0	2	0	1
gnl|UMD3.1|GK000010.2	8785437	A	T	0	2	0	1
gnl|UMD3.1|GK000010.2	8786035	G	A	0	1	0	1
gnl|UMD3.1|GK000010.2	8797470	T	G	0	1	0	1
gnl|UMD3.1|GK000010.2	8800192	A	G	0	2	0	1
gnl|UMD3.1|GK000010.2	8800585	T	C	0	3	0	1
gnl|UMD3.1|GK000010.2	8801181	A	G	0	3	0	1
gnl|UMD3.1|GK000010.2	8802162	T	C	2	2	0.5	0.5
gnl|UMD3.1|GK000010.2	8802171	T	C	2	2	0.5	0.5
gnl|UMD3.1|GK000010.2	8802239	T	C	2	2	0.5	0.5
gnl|UMD3.1|GK000010.2	8803696	C	T	0	4	0	1
gnl|UMD3.1|GK000010.2	8804154	A	C	0	4	0	1
gnl|UMD3.1|GK000010.2	8805283	T	G	2	2	0.5	0.5
gnl|UMD3.1|GK000010.2	8805603	C	G	0	2	0	1
gnl|UMD3.1|GK000010.2	8807899	A	G	0	8	0	1
gnl|UMD3.1|GK000010.2	8807929	C	T	0	7	0	1
gnl|UMD3.1|GK000010.2	8810662	G	A	0	2	0	1
gnl|UMD3.1|GK000010.2	8818455	G	C	0	2	0	1
gnl|UMD3.1|GK000010.2	8820339	C	A	0	2	0	1
gnl|UMD3.1|GK000010.2	8822241	C	T	0	4	0	1
gnl|UMD3.1|GK000010.2	8893730	C	T	0	2	0	1
gnl|UMD3.1|GK000010.2	8893733	A	G	0	2	0	1
gnl|UMD3.1|GK000010.2	8893771	C	T	0	2	0	1
gnl|UMD3.1|GK000010.2	8893777	A	G	0	2	0	1
gnl|UMD3.1|GK000010.2	8893883	A	T	0	6	0	1
gnl|UMD3.1|GK000010.2	8893955	C	T	0	14	0	1
gnl|UMD3.1|GK000010.2	8893963	C	G	0	15	0	1
gnl|UMD3.1|GK000010.2	8894009	A	T	0	11	0	1
gnl|UMD3.1|GK000010.2	9021276	A	G	0	2	0	1
gnl|UMD3.1|GK000010.2	9021319	G	A	0	2	0	1
gnl|UMD3.1|GK000010.2	9040636	C	T	4	28	0.125	0.875
gnl|UMD3.1|GK000010.2	9042215	T	C	0	3	0	1
gnl|UMD3.1|GK000010.2	9045195	N	T	0	2	0	1
gnl|UMD3.1|GK000010.2	9050714	T	C	0	2	0	1
gnl|UMD3.1|GK000010.2	9050728	T	C	0	2	0	1
gnl|UMD3.1|GK000010.2	9070361	G	T	6	2	0.75	0.25
gnl|UMD3.1|GK000010.2	9079416	G	A	0	2	0	1
gnl|UMD3.1|GK000010.2	9084171	G	A	0	2	0	1
gnl|UMD3.1|GK000010.2	9086824	C	A	0	2	0	1
gnl|UMD3.1|GK000010.2	9090803	G	A	0	2	0	1
gnl|UMD3.1|GK000010.2	9090934	C	A	0	2	0	1
gnl|UMD3.1|GK000010.2	9109054	A	G	0	3	0	1
gnl|UMD3.1|GK000010.2	9109538	T	C	0	2	0	1
gnl|UMD3.1|GK000010.2	9114800	T	C	0	2	0	1
gnl|UMD3.1|GK000010.2	9125954	A	T	0	2	0	1
gnl|UMD3.1|GK000010.2	9146082	A	T	3	3	0.5	0.5
gnl|UMD3.1|GK000010.2	9151222	T	C	0	2	0	1
gnl|UMD3.1|GK000010.2	9151239	T	C	0	2	0	1
gnl|UMD3.1|GK000010.2	9151262	G	A	0	2	0	1
gnl|UMD3.1|GK000010.2	9151279	T	C	0	2	0	1
gnl|UMD3.1|GK000010.2	9153200	C	G	0	5	0	1
gnl|UMD3.1|GK000010.2	9153211	G	T	0	5	0	1
gnl|UMD3.1|GK000010.2	9155956	C	T	0	2	0	1
gnl|UMD3.1|GK000010.2	9155971	T	G	0	2	0	1
gnl|UMD3.1|GK000010.2	9155978	A	G	0	2	0	1
gnl|UMD3.1|GK000010.2	9155992	G	A	0	2	0	1
gnl|UMD3.1|GK000010.2	9157282	G	A	0	3	0	1
gnl|UMD3.1|GK000010.2	9157887	G	A	0	2	0	1
gnl|UMD3.1|GK000010.2	9159188	T	G	0	2	0	1
gnl|UMD3.1|GK000010.2	9162556	A	C	0	2	0	1
gnl|UMD3.1|GK000010.2	9163024	C	T	0	2	0	1
gnl|UMD3.1|GK000010.2	9163751	G	T	0	2	0	1
gnl|UMD3.1|GK000010.2	9176647	T	A	0	1	0	1
gnl|UMD3.1|GK000010.2	9179211	A	T	0	1	0	1
gnl|UMD3.1|GK000010.2	9203854	A	G	0	2	0	1
gnl|UMD3.1|GK000010.2	9203876	T	C	1	2	0.333333	0.666667
gnl|UMD3.1|GK000010.2	9204185	G	T	1	7	0.125	0.875
gnl|UMD3.1|GK000010.2	9211876	A	T	0	2	0	1
gnl|UMD3.1|GK000010.2	9213333	A	G	0	1	0	1
gnl|UMD3.1|GK000010.2	9213508	G	A	0	2	0	1
gnl|UMD3.1|GK000010.2	9216735	T	C	0	2	0	1
gnl|UMD3.1|GK000010.2	9216980	A	C	0	5	0	1
gnl|UMD3.1|GK000010.2	9239372	T	C	0	2	0	1
gnl|UMD3.1|GK000010.2	9239376	T	C	0	2	0	1
gnl|UMD3.1|GK000010.2	9248409	T	C	0	2	0	1
gnl|UMD3.1|GK000010.2	9261139	G	A	0	2	0	1
gnl|UMD3.1|GK000010.2	9262367	C	A	1	2	0.333333	0.666667
gnl|UMD3.1|GK000010.2	9287092	T	A	0	3	0	1
gnl|UMD3.1|GK000010.2	9287560	A	C	3	2	0.6	0.4
gnl|UMD3.1|GK000010.2	9299931	G	T	0	4	0	1
gnl|UMD3.1|GK000010.2	9369410	C	T	3	2	0.6	0.4
gnl|UMD3.1|GK000010.2	9377106	G	T	0	2	0	1
gnl|UMD3.1|GK000010.2	9381053	A	C	0	2	0	1
gnl|UMD3.1|GK000010.2	9381073	T	C	0	2	0	1
gnl|UMD3.1|GK000010.2	9389889	T	C	0	2	0	1
gnl|UMD3.1|GK000010.2	9391264	T	A	0	2	0	1
gnl|UMD3.1|GK000010.2	9404848	C	T	2	2	0.5	0.5
gnl|UMD3.1|GK000010.2	9404874	C	T	0	6	0	1
gnl|UMD3.1|GK000010.2	9405105	A	G	0	2	0	1
gnl|UMD3.1|GK000010.2	9406519	A	G	0	2	0	1
gnl|UMD3.1|GK000010.2	9406540	C	T	0	2	0	1
gnl|UMD3.1|GK000010.2	9406541	C	G	0	2	0	1
gnl|UMD3.1|GK000010.2	9407786	G	A	0	3	0	1
gnl|UMD3.1|GK000010.2	9410863	T	C	0	1	0	1
gnl|UMD3.1|GK000010.2	9414060	G	T	0	2	0	1
gnl|UMD3.1|GK000010.2	9414345	C	T	0	2	0	1
gnl|UMD3.1|GK000010.2	9414804	T	C	0	1	0	1
gnl|UMD3.1|GK000010.2	9416668	A	G	0	6	0	1
gnl|UMD3.1|GK000010.2	9417550	T	C	0	2	0	1
gnl|UMD3.1|GK000010.2	9418763	T	C	0	2	0	1
gnl|UMD3.1|GK000010.2	9418796	G	C	0	2	0	1
gnl|UMD3.1|GK000010.2	9418811	A	C	0	2	0	1
gnl|UMD3.1|GK000010.2	9422370	G	T	0	2	0	1
gnl|UMD3.1|GK000010.2	9422381	A	G	0	2	0	1
gnl|UMD3.1|GK000010.2	9422694	G	A	0	2	0	1
gnl|UMD3.1|GK000010.2	9422763	G	A	0	2	0	1
gnl|UMD3.1|GK000010.2	9423432	C	T	0	2	0	1
gnl|UMD3.1|GK000010.2	9424028	A	T	0	3	0	1
gnl|UMD3.1|GK000010.2	9426484	T	C	0	2	0	1
gnl|UMD3.1|GK000010.2	9426527	G	A	0	2	0	1
gnl|UMD3.1|GK000010.2	9426605	C	T	0	2	0	1
gnl|UMD3.1|GK000010.2	9426645	A	T	0	2	0	1
gnl|UMD3.1|GK000010.2	9426646	T	C	0	2	0	1
gnl|UMD3.1|GK000010.2	9426653	T	G	0	2	0	1
gnl|UMD3.1|GK000010.2	9428705	C	T	0	2	0	1
gnl|UMD3.1|GK000010.2	9430726	C	T	0	2	0	1
gnl|UMD3.1|GK000010.2	9430771	G	A	0	2	0	1
gnl|UMD3.1|GK000010.2	9430813	C	G	0	2	0	1
gnl|UMD3.1|GK000010.2	9431438	T	A	1	2	0.333333	0.666667
gnl|UMD3.1|GK000010.2	9431487	T	C	1	3	0.25	0.75
gnl|UMD3.1|GK000010.2	9431747	G	T	0	2	0	1
gnl|UMD3.1|GK000010.2	9431749	T	C	0	2	0	1
gnl|UMD3.1|GK000010.2	9431755	G	A	0	2	0	1
gnl|UMD3.1|GK000010.2	9431949	C	A	0	3	0	1
gnl|UMD3.1|GK000010.2	9432048	A	G	0	4	0	1
gnl|UMD3.1|GK000010.2	9436063	A	G	0	2	0	1
gnl|UMD3.1|GK000010.2	9436763	C	T	0	2	0	1
gnl|UMD3.1|GK000010.2	9439443	T	A	0	1	0	1
gnl|UMD3.1|GK000010.2	9439498	C	T	0	2	0	1
gnl|UMD3.1|GK000010.2	9441153	T	G	0	2	0	1
gnl|UMD3.1|GK000010.2	9441238	T	C	0	2	0	1
gnl|UMD3.1|GK000010.2	9441477	G	T	0	1	0	1
gnl|UMD3.1|GK000010.2	9441549	A	G	0	2	0	1
gnl|UMD3.1|GK000010.2	9443059	C	G	0	2	0	1
gnl|UMD3.1|GK000010.2	9443148	A	G	0	2	0	1
gnl|UMD3.1|GK000010.2	9443149	T	C	0	2	0	1
gnl|UMD3.1|GK000010.2	9443689	T	C	0	2	0	1
gnl|UMD3.1|GK000010.2	9445023	A	G	0	2	0	1
gnl|UMD3.1|GK000010.2	9447133	T	A	0	2	0	1
gnl|UMD3.1|GK000010.2	9453578	C	T	0	2	0	1
gnl|UMD3.1|GK000010.2	9457119	G	A	0	2	0	1
gnl|UMD3.1|GK000010.2	9457160	G	A	0	2	0	1
gnl|UMD3.1|GK000010.2	9457454	A	G	0	2	0	1
gnl|UMD3.1|GK000010.2	9460406	T	C	0	2	0	1
gnl|UMD3.1|GK000010.2	9460518	T	A	0	2	0	1
gnl|UMD3.1|GK000010.2	9460589	A	G	0	2	0	1
gnl|UMD3.1|GK000010.2	9471982	A	G	0	3	0	1
gnl|UMD3.1|GK000010.2	9475580	A	T	0	2	0	1
gnl|UMD3.1|GK000010.2	9475581	G	C	0	2	0	1
gnl|UMD3.1|GK000010.2	9480116	T	C	0	2	0	1
gnl|UMD3.1|GK000010.2	9489702	A	C	0	2	0	1
gnl|UMD3.1|GK000010.2	9492456	G	A	2	12	0.142857	0.857143
gnl|UMD3.1|GK000010.2	9493154	G	T	9	4	0.692308	0.307692
gnl|UMD3.1|GK000010.2	9493172	G	T	11	3	0.785714	0.214286
gnl|UMD3.1|GK000010.2	9496386	G	C	0	2	0	1
gnl|UMD3.1|GK000010.2	9497543	G	A	0	2	0	1
gnl|UMD3.1|GK000010.2	9500565	C	A	2	2	0.5	0.5
gnl|UMD3.1|GK000010.2	9500659	G	A	1	6	0.142857	0.857143
gnl|UMD3.1|GK000010.2	9500988	T	C	0	9	0	1
gnl|UMD3.1|GK000010.2	9501289	C	T	0	2	0	1
gnl|UMD3.1|GK000010.2	9502031	C	T	0	5	0	1
gnl|UMD3.1|GK000010.2	9502075	T	G	3	2	0.6	0.4
gnl|UMD3.1|GK000010.2	9502422	T	C	0	10	0	1
gnl|UMD3.1|GK000010.2	9503245	T	A	1	2	0.333333	0.666667
gnl|UMD3.1|GK000010.2	9503377	T	C	0	2	0	1
gnl|UMD3.1|GK000010.2	9503410	A	G	0	3	0	1
gnl|UMD3.1|GK000010.2	9503738	C	T	0	3	0	1
gnl|UMD3.1|GK000010.2	9504234	T	C	0	5	0	1
gnl|UMD3.1|GK000010.2	9504285	C	G	0	6	0	1
gnl|UMD3.1|GK000010.2	9516195	G	T	1	3	0.25	0.75
gnl|UMD3.1|GK000010.2	9517169	A	G	0	2	0	1
gnl|UMD3.1|GK000010.2	9522709	C	T	0	4	0	1
gnl|UMD3.1|GK000010.2	9531953	T	C	3	2	0.6	0.4
gnl|UMD3.1|GK000010.2	9531957	A	G	0	5	0	1
gnl|UMD3.1|GK000010.2	9532048	T	C	3	2	0.6	0.4
gnl|UMD3.1|GK000010.2	9532051	T	C	2	2	0.5	0.5
gnl|UMD3.1|GK000010.2	9532057	T	C	2	2	0.5	0.5
gnl|UMD3.1|GK000010.2	9532619	T	C	0	3	0	1
gnl|UMD3.1|GK000010.2	9532656	T	C	0	3	0	1
gnl|UMD3.1|GK000010.2	9532668	T	C	0	4	0	1
gnl|UMD3.1|GK000010.2	9532689	A	G	0	3	0	1
gnl|UMD3.1|GK000010.2	9534659	A	G	0	2	0	1
gnl|UMD3.1|GK000010.2	9535327	G	T	0	1	0	1
gnl|UMD3.1|GK000010.2	9540062	T	C	0	2	0	1
gnl|UMD3.1|GK000010.2	9550822	A	T	1	1	0.5	0.5
gnl|UMD3.1|GK000010.2	9553661	A	G	0	2	0	1
gnl|UMD3.1|GK000010.2	9559213	C	T	0	2	0	1
gnl|UMD3.1|GK000010.2	9559312	G	A	0	2	0	1
gnl|UMD3.1|GK000010.2	9567299	A	T	0	2	0	1
gnl|UMD3.1|GK000010.2	9567327	T	G	0	2	0	1
gnl|UMD3.1|GK000010.2	9567377	G	T	0	2	0	1
gnl|UMD3.1|GK000010.2	9567415	A	G	0	2	0	1
gnl|UMD3.1|GK000010.2	9569007	T	C	0	1	0	1
gnl|UMD3.1|GK000010.2	9569757	C	A	0	2	0	1
gnl|UMD3.1|GK000010.2	9577296	A	G	0	2	0	1
gnl|UMD3.1|GK000010.2	9587682	G	T	1	1	0.5	0.5
gnl|UMD3.1|GK000010.2	9644626	C	T	0	2	0	1
gnl|UMD3.1|GK000010.2	9646372	G	C	0	2	0	1
gnl|UMD3.1|GK000010.2	9664481	A	C	0	2	0	1
gnl|UMD3.1|GK000010.2	9664499	G	A	0	2	0	1
gnl|UMD3.1|GK000010.2	9665469	C	T	0	2	0	1
gnl|UMD3.1|GK000010.2	9665484	G	A	0	2	0	1
gnl|UMD3.1|GK000010.2	9667753	C	T	0	2	0	1
gnl|UMD3.1|GK000010.2	9667797	A	G	0	2	0	1
gnl|UMD3.1|GK000010.2	9667818	G	T	0	2	0	1
gnl|UMD3.1|GK000010.2	9670496	C	A	0	2	0	1
gnl|UMD3.1|GK000010.2	9789826	A	T	4	2	0.666667	0.333333
gnl|UMD3.1|GK000010.2	9790888	C	A	1	2	0.333333	0.666667
gnl|UMD3.1|GK000010.2	9873439	G	A	0	2	0	1
gnl|UMD3.1|GK000010.2	9878738	C	G	0	2	0	1
gnl|UMD3.1|GK000010.2	9882909	G	A	0	2	0	1
gnl|UMD3.1|GK000010.2	9905306	C	T	0	2	0	1
gnl|UMD3.1|GK000010.2	9905323	C	G	0	1	0	1
gnl|UMD3.1|GK000010.2	9923479	C	A	0	2	0	1
gnl|UMD3.1|GK000010.2	9949200	A	T	0	2	0	1
gnl|UMD3.1|GK000010.2	9954890	G	A	0	3	0	1
gnl|UMD3.1|GK000010.2	9954924	T	C	0	1	0	1
gnl|UMD3.1|GK000010.2	9961709	A	G	0	3	0	1
gnl|UMD3.1|GK000010.2	9961796	C	T	0	2	0	1
gnl|UMD3.1|GK000010.2	9961808	A	T	0	2	0	1
gnl|UMD3.1|GK000010.2	9961829	T	C	0	2	0	1
gnl|UMD3.1|GK000010.2	9994032	G	T	0	2	0	1
gnl|UMD3.1|GK000010.2	10089815	C	T	0	2	0	1
gnl|UMD3.1|GK000010.2	10091322	C	G	0	2	0	1
gnl|UMD3.1|GK000010.2	10091331	G	A	0	2	0	1
gnl|UMD3.1|GK000010.2	10243377	G	A	0	4	0	1
gnl|UMD3.1|GK000010.2	10263871	C	A	2	2	0.5	0.5
gnl|UMD3.1|GK000010.2	10268155	A	C	0	2	0	1
gnl|UMD3.1|GK000010.2	10269754	T	C	0	2	0	1
gnl|UMD3.1|GK000010.2	10269904	A	G	0	2	0	1
gnl|UMD3.1|GK000010.2	10272678	A	G	2	2	0.5	0.5
gnl|UMD3.1|GK000010.2	10299130	G	A	0	4	0	1
gnl|UMD3.1|GK000010.2	10300966	A	G	0	2	0	1
gnl|UMD3.1|GK000010.2	10304911	T	C	0	2	0	1
gnl|UMD3.1|GK000010.2	10305507	T	C	0	2	0	1
gnl|UMD3.1|GK000010.2	10312666	A	C	3	2	0.6	0.4
gnl|UMD3.1|GK000010.2	10320101	A	T	5	2	0.714286	0.285714
gnl|UMD3.1|GK000010.2	10321768	C	A	4	2	0.666667	0.333333
gnl|UMD3.1|GK000010.2	10323470	T	A	5	2	0.714286	0.285714
gnl|UMD3.1|GK000010.2	10323758	C	T	0	18	0	1
gnl|UMD3.1|GK000010.2	10349014	A	G	0	2	0	1
gnl|UMD3.1|GK000010.2	10349349	A	T	0	2	0	1
gnl|UMD3.1|GK000010.2	10349456	C	A	0	2	0	1
gnl|UMD3.1|GK000010.2	10352008	A	C	0	3	0	1
gnl|UMD3.1|GK000010.2	10352021	A	G	0	4	0	1
gnl|UMD3.1|GK000010.2	10375036	T	C	1	3	0.25	0.75
gnl|UMD3.1|GK000010.2	10375046	T	C	2	2	0.5	0.5
gnl|UMD3.1|GK000010.2	10375130	T	C	1	1	0.5	0.5
gnl|UMD3.1|GK000010.2	10377109	A	G	0	2	0	1
gnl|UMD3.1|GK000010.2	10378495	G	A	0	2	0	1
gnl|UMD3.1|GK000010.2	10380692	T	C	0	2	0	1
gnl|UMD3.1|GK000010.2	10398566	T	G	0	2	0	1
gnl|UMD3.1|GK000010.2	10407233	G	A	2	2	0.5	0.5
gnl|UMD3.1|GK000010.2	10409940	C	A	0	2	0	1
gnl|UMD3.1|GK000010.2	10415725	G	T	0	2	0	1
gnl|UMD3.1|GK000010.2	10415825	T	C	0	2	0	1
gnl|UMD3.1|GK000010.2	10431787	C	T	0	2	0	1
gnl|UMD3.1|GK000010.2	10432070	A	T	2	2	0.5	0.5
gnl|UMD3.1|GK000010.2	10432259	A	G	0	2	0	1
gnl|UMD3.1|GK000010.2	10435816	A	G	0	2	0	1
gnl|UMD3.1|GK000010.2	10440794	T	C	0	2	0	1
gnl|UMD3.1|GK000010.2	10446726	T	C	0	2	0	1
gnl|UMD3.1|GK000010.2	10448575	A	G	0	2	0	1
gnl|UMD3.1|GK000010.2	10463942	T	C	0	2	0	1
gnl|UMD3.1|GK000010.2	10472129	C	G	0	2	0	1
gnl|UMD3.1|GK000010.2	10472331	A	G	0	2	0	1
gnl|UMD3.1|GK000010.2	10477705	T	C	0	2	0	1
gnl|UMD3.1|GK000010.2	10477930	G	A	0	2	0	1
gnl|UMD3.1|GK000010.2	10485096	C	T	0	2	0	1
gnl|UMD3.1|GK000010.2	10485768	T	C	0	2	0	1
gnl|UMD3.1|GK000010.2	10554157	T	A	2	2	0.5	0.5
gnl|UMD3.1|GK000010.2	10554162	T	G	2	2	0.5	0.5
gnl|UMD3.1|GK000010.2	10559065	C	A	3	2	0.6	0.4
gnl|UMD3.1|GK000010.2	10562239	C	T	1	2	0.333333	0.666667
gnl|UMD3.1|GK000010.2	10564983	G	C	0	5	0	1
gnl|UMD3.1|GK000010.2	10592859	C	A	0	2	0	1
gnl|UMD3.1|GK000010.2	10597315	N	G	0	2	0	1
gnl|UMD3.1|GK000010.2	10597316	N	C	0	2	0	1
gnl|UMD3.1|GK000010.2	10597357	A	G	0	2	0	1
gnl|UMD3.1|GK000010.2	10600281	G	C	0	2	0	1
gnl|UMD3.1|GK000010.2	10600287	A	G	0	2	0	1
gnl|UMD3.1|GK000010.2	10610340	C	A	0	17	0	1
gnl|UMD3.1|GK000010.2	10610482	A	T	2	19	0.0952381	0.904762
gnl|UMD3.1|GK000010.2	10610507	T	C	0	15	0	1
gnl|UMD3.1|GK000010.2	10610542	A	G	0	14	0	1
gnl|UMD3.1|GK000010.2	10610762	T	C	0	14	0	1
gnl|UMD3.1|GK000010.2	10611158	A	T	3	2	0.6	0.4
gnl|UMD3.1|GK000010.2	10623750	T	A	1	1	0.5	0.5
gnl|UMD3.1|GK000010.2	10637784	A	G	0	2	0	1
gnl|UMD3.1|GK000010.2	10650476	A	G	0	2	0	1
gnl|UMD3.1|GK000010.2	10684175	G	C	0	2	0	1
gnl|UMD3.1|GK000010.2	10807849	G	A	0	2	0	1
gnl|UMD3.1|GK000010.2	10807855	G	T	0	2	0	1
gnl|UMD3.1|GK000010.2	10884634	A	T	6	2	0.75	0.25
gnl|UMD3.1|GK000010.2	10887012	A	G	0	4	0	1
gnl|UMD3.1|GK000010.2	10888205	A	G	3	2	0.6	0.4
gnl|UMD3.1|GK000010.2	10888469	C	T	0	2	0	1
gnl|UMD3.1|GK000010.2	10888594	A	T	0	2	0	1
gnl|UMD3.1|GK000010.2	10891941	G	A	1	2	0.333333	0.666667
gnl|UMD3.1|GK000010.2	11048690	T	A	0	2	0	1
gnl|UMD3.1|GK000010.2	11048940	T	C	0	10	0	1
gnl|UMD3.1|GK000010.2	11048976	T	C	0	9	0	1
gnl|UMD3.1|GK000010.2	11049117	C	T	0	4	0	1
gnl|UMD3.1|GK000010.2	11049164	A	G	0	4	0	1
gnl|UMD3.1|GK000010.2	11049201	C	A	0	3	0	1
gnl|UMD3.1|GK000010.2	11049435	C	T	0	3	0	1
gnl|UMD3.1|GK000010.2	11049462	C	T	1	8	0.111111	0.888889
gnl|UMD3.1|GK000010.2	11049720	A	G	0	6	0	1
gnl|UMD3.1|GK000010.2	11049749	A	C	6	2	0.75	0.25
gnl|UMD3.1|GK000010.2	11050127	C	T	0	2	0	1
gnl|UMD3.1|GK000010.2	11050215	A	G	0	2	0	1
gnl|UMD3.1|GK000010.2	11050476	A	G	0	4	0	1
gnl|UMD3.1|GK000010.2	11050608	G	A	4	2	0.666667	0.333333
gnl|UMD3.1|GK000010.2	11050668	T	C	0	7	0	1
gnl|UMD3.1|GK000010.2	11050854	C	T	0	4	0	1
gnl|UMD3.1|GK000010.2	11050855	C	G	0	6	0	1
gnl|UMD3.1|GK000010.2	11050856	A	G	0	5	0	1
gnl|UMD3.1|GK000010.2	11050859	T	G	4	2	0.666667	0.333333
gnl|UMD3.1|GK000010.2	11051010	A	G	0	5	0	1
gnl|UMD3.1|GK000010.2	11051182	T	C	0	3	0	1
gnl|UMD3.1|GK000010.2	11051377	T	C	0	4	0	1
gnl|UMD3.1|GK000010.2	11051619	T	C	0	1	0	1
gnl|UMD3.1|GK000010.2	11052730	A	C	0	5	0	1
gnl|UMD3.1|GK000010.2	11052775	A	G	0	2	0	1
gnl|UMD3.1|GK000010.2	11054783	A	T	1	2	0.333333	0.666667
gnl|UMD3.1|GK000010.2	11062730	A	T	0	2	0	1
gnl|UMD3.1|GK000010.2	11068767	C	T	0	2	0	1
gnl|UMD3.1|GK000010.2	11068793	C	T	0	2	0	1
gnl|UMD3.1|GK000010.2	11068794	A	G	0	2	0	1
gnl|UMD3.1|GK000010.2	11071996	C	T	0	2	0	1
gnl|UMD3.1|GK000010.2	11072045	G	A	0	2	0	1
gnl|UMD3.1|GK000010.2	11072123	G	T	1	2	0.333333	0.666667
gnl|UMD3.1|GK000010.2	11073354	T	A	0	2	0	1
gnl|UMD3.1|GK000010.2	11073360	C	T	0	2	0	1
gnl|UMD3.1|GK000010.2	11078916	A	G	0	2	0	1
gnl|UMD3.1|GK000010.2	11085158	C	G	1	1	0.5	0.5
gnl|UMD3.1|GK000010.2	11098998	G	C	0	2	0	1
gnl|UMD3.1|GK000010.2	11099016	A	G	0	2	0	1
gnl|UMD3.1|GK000010.2	11099044	T	C	0	1	0	1
gnl|UMD3.1|GK000010.2	11130578	A	T	4	2	0.666667	0.333333
gnl|UMD3.1|GK000010.2	11133483	G	T	0	1	0	1
gnl|UMD3.1|GK000010.2	11143732	T	C	0	2	0	1
gnl|UMD3.1|GK000010.2	11143749	A	G	0	2	0	1
gnl|UMD3.1|GK000010.2	11220940	T	C	0	2	0	1
gnl|UMD3.1|GK000010.2	11221372	A	G	0	2	0	1
gnl|UMD3.1|GK000010.2	11221373	A	G	0	2	0	1
gnl|UMD3.1|GK000010.2	11227977	G	A	0	2	0	1
gnl|UMD3.1|GK000010.2	11228624	A	T	1	2	0.333333	0.666667
gnl|UMD3.1|GK000010.2	11231900	A	G	0	2	0	1
gnl|UMD3.1|GK000010.2	11231941	A	G	0	2	0	1
gnl|UMD3.1|GK000010.2	11246527	C	T	2	3	0.4	0.6
gnl|UMD3.1|GK000010.2	11246531	C	A	2	3	0.4	0.6
gnl|UMD3.1|GK000010.2	11246584	T	C	0	2	0	1
gnl|UMD3.1|GK000010.2	11247408	T	C	0	2	0	1
gnl|UMD3.1|GK000010.2	11247409	T	C	0	2	0	1
gnl|UMD3.1|GK000010.2	11247417	C	A	0	2	0	1
gnl|UMD3.1|GK000010.2	11247470	A	G	0	2	0	1
gnl|UMD3.1|GK000010.2	11247509	C	T	0	2	0	1
gnl|UMD3.1|GK000010.2	11247510	A	G	0	2	0	1
gnl|UMD3.1|GK000010.2	11264467	T	C	0	2	0	1
gnl|UMD3.1|GK000010.2	11266006	A	G	0	4	0	1
gnl|UMD3.1|GK000010.2	11266810	A	C	2	2	0.5	0.5
gnl|UMD3.1|GK000010.2	11268109	T	C	0	2	0	1
gnl|UMD3.1|GK000010.2	11273454	C	T	0	2	0	1
gnl|UMD3.1|GK000010.2	11274679	A	G	0	2	0	1
gnl|UMD3.1|GK000010.2	11280000	T	G	0	2	0	1
gnl|UMD3.1|GK000010.2	11280989	G	A	0	2	0	1
gnl|UMD3.1|GK000010.2	11281007	G	A	0	2	0	1
gnl|UMD3.1|GK000010.2	11282229	T	A	0	2	0	1
gnl|UMD3.1|GK000010.2	11299349	A	T	4	2	0.666667	0.333333
gnl|UMD3.1|GK000010.2	11299388	C	T	2	2	0.5	0.5
gnl|UMD3.1|GK000010.2	11308936	C	T	0	2	0	1
gnl|UMD3.1|GK000010.2	11308961	T	G	0	2	0	1
gnl|UMD3.1|GK000010.2	11310970	C	T	0	2	0	1
gnl|UMD3.1|GK000010.2	11311016	T	A	0	1	0	1
gnl|UMD3.1|GK000010.2	11312309	G	A	0	2	0	1
gnl|UMD3.1|GK000010.2	11330802	G	T	0	2	0	1
gnl|UMD3.1|GK000010.2	11340609	C	T	0	2	0	1
gnl|UMD3.1|GK000010.2	11340877	A	G	0	5	0	1
gnl|UMD3.1|GK000010.2	11341178	T	C	1	3	0.25	0.75
gnl|UMD3.1|GK000010.2	11341210	A	G	2	2	0.5	0.5
gnl|UMD3.1|GK000010.2	11341264	T	G	0	3	0	1
gnl|UMD3.1|GK000010.2	11342088	A	T	3	2	0.6	0.4
gnl|UMD3.1|GK000010.2	11344050	G	T	14	3	0.823529	0.176471
gnl|UMD3.1|GK000010.2	11344349	A	T	5	2	0.714286	0.285714
gnl|UMD3.1|GK000010.2	11345709	G	T	4	2	0.666667	0.333333
gnl|UMD3.1|GK000010.2	11346104	T	A	2	2	0.5	0.5
gnl|UMD3.1|GK000010.2	11347363	C	G	0	13	0	1
gnl|UMD3.1|GK000010.2	11355952	T	C	0	2	0	1
gnl|UMD3.1|GK000010.2	11383310	C	T	0	2	0	1
gnl|UMD3.1|GK000010.2	11391466	G	A	1	2	0.333333	0.666667
gnl|UMD3.1|GK000010.2	11392522	C	T	0	2	0	1
gnl|UMD3.1|GK000010.2	11403197	T	C	1	2	0.333333	0.666667
gnl|UMD3.1|GK000010.2	11406623	T	A	4	2	0.666667	0.333333
gnl|UMD3.1|GK000010.2	11406993	A	C	2	2	0.5	0.5
gnl|UMD3.1|GK000010.2	11413761	G	A	0	3	0	1
gnl|UMD3.1|GK000010.2	11421013	T	C	0	2	0	1
gnl|UMD3.1|GK000010.2	11422245	G	T	0	2	0	1
gnl|UMD3.1|GK000010.2	11445027	T	C	0	2	0	1
gnl|UMD3.1|GK000010.2	11469415	T	C	0	6	0	1
gnl|UMD3.1|GK000010.2	11469482	T	C	0	2	0	1
gnl|UMD3.1|GK000010.2	11475700	A	T	2	2	0.5	0.5
gnl|UMD3.1|GK000010.2	11488050	C	T	5	2	0.714286	0.285714
gnl|UMD3.1|GK000010.2	11488732	A	C	0	3	0	1
gnl|UMD3.1|GK000010.2	11491218	A	T	0	7	0	1
gnl|UMD3.1|GK000010.2	11491267	G	A	0	4	0	1
gnl|UMD3.1|GK000010.2	11498634	C	T	0	2	0	1
gnl|UMD3.1|GK000010.2	11502862	G	A	0	2	0	1
gnl|UMD3.1|GK000010.2	11504419	T	C	0	2	0	1
gnl|UMD3.1|GK000010.2	11507659	G	A	0	2	0	1
gnl|UMD3.1|GK000010.2	11509461	T	C	0	3	0	1
gnl|UMD3.1|GK000010.2	11509673	A	T	0	2	0	1
gnl|UMD3.1|GK000010.2	11509996	C	G	0	3	0	1
gnl|UMD3.1|GK000010.2	11510002	A	G	0	4	0	1
gnl|UMD3.1|GK000010.2	11510061	T	C	0	3	0	1
gnl|UMD3.1|GK000010.2	11510134	A	T	4	2	0.666667	0.333333
gnl|UMD3.1|GK000010.2	11510173	T	G	0	6	0	1
gnl|UMD3.1|GK000010.2	11510304	C	T	0	2	0	1
gnl|UMD3.1|GK000010.2	11510808	C	T	0	1	0	1
gnl|UMD3.1|GK000010.2	11511012	T	C	0	2	0	1
gnl|UMD3.1|GK000010.2	11511917	C	T	0	2	0	1
gnl|UMD3.1|GK000010.2	11520834	T	C	0	2	0	1
gnl|UMD3.1|GK000010.2	11521016	C	T	0	2	0	1
gnl|UMD3.1|GK000010.2	11524536	A	G	0	2	0	1
gnl|UMD3.1|GK000010.2	11524736	A	G	0	2	0	1
gnl|UMD3.1|GK000010.2	11525088	T	A	5	2	0.714286	0.285714
gnl|UMD3.1|GK000010.2	11525971	G	A	0	2	0	1
gnl|UMD3.1|GK000010.2	11527394	C	T	0	2	0	1
gnl|UMD3.1|GK000010.2	11527496	T	C	0	3	0	1
gnl|UMD3.1|GK000010.2	11531074	C	T	0	2	0	1
gnl|UMD3.1|GK000010.2	11532089	T	C	0	2	0	1
gnl|UMD3.1|GK000010.2	11532175	C	T	0	2	0	1
gnl|UMD3.1|GK000010.2	11532598	A	G	0	2	0	1
gnl|UMD3.1|GK000010.2	11534908	C	A	2	2	0.5	0.5
gnl|UMD3.1|GK000010.2	11535821	T	C	1	2	0.333333	0.666667
gnl|UMD3.1|GK000010.2	11535901	T	C	0	2	0	1
gnl|UMD3.1|GK000010.2	11540100	T	A	0	2	0	1
gnl|UMD3.1|GK000010.2	11540254	A	G	0	3	0	1
gnl|UMD3.1|GK000010.2	11540424	G	T	0	2	0	1
gnl|UMD3.1|GK000010.2	11540588	G	T	0	2	0	1
gnl|UMD3.1|GK000010.2	11540610	C	T	0	2	0	1
gnl|UMD3.1|GK000010.2	11541269	C	A	1	2	0.333333	0.666667
gnl|UMD3.1|GK000010.2	11541357	G	A	0	4	0	1
gnl|UMD3.1|GK000010.2	11541459	T	G	0	4	0	1
gnl|UMD3.1|GK000010.2	11541699	C	T	0	3	0	1
gnl|UMD3.1|GK000010.2	11541734	A	C	0	4	0	1
gnl|UMD3.1|GK000010.2	11541756	G	A	0	3	0	1
gnl|UMD3.1|GK000010.2	11541885	T	C	0	4	0	1
gnl|UMD3.1|GK000010.2	11542092	T	C	2	2	0.5	0.5
gnl|UMD3.1|GK000010.2	11542099	A	G	0	3	0	1
gnl|UMD3.1|GK000010.2	11542396	G	T	0	3	0	1
gnl|UMD3.1|GK000010.2	11542442	T	C	0	3	0	1
gnl|UMD3.1|GK000010.2	11543271	C	T	0	2	0	1
gnl|UMD3.1|GK000010.2	11543379	A	G	0	3	0	1
gnl|UMD3.1|GK000010.2	11543792	C	T	0	2	0	1
gnl|UMD3.1|GK000010.2	11543806	A	G	0	2	0	1
gnl|UMD3.1|GK000010.2	11544170	T	C	0	5	0	1
gnl|UMD3.1|GK000010.2	11544676	T	G	0	6	0	1
gnl|UMD3.1|GK000010.2	11544968	T	C	2	2	0.5	0.5
gnl|UMD3.1|GK000010.2	11545201	T	C	0	2	0	1
gnl|UMD3.1|GK000010.2	11545204	T	C	0	2	0	1
gnl|UMD3.1|GK000010.2	11545271	G	A	0	2	0	1
gnl|UMD3.1|GK000010.2	11546122	T	C	0	2	0	1
gnl|UMD3.1|GK000010.2	11546136	C	T	0	2	0	1
gnl|UMD3.1|GK000010.2	11546205	T	C	0	8	0	1
gnl|UMD3.1|GK000010.2	11546597	T	C	0	7	0	1
gnl|UMD3.1|GK000010.2	11546604	G	T	0	6	0	1
gnl|UMD3.1|GK000010.2	11546699	A	T	4	2	0.666667	0.333333
gnl|UMD3.1|GK000010.2	11547146	G	C	1	2	0.333333	0.666667
gnl|UMD3.1|GK000010.2	11547391	T	G	0	2	0	1
gnl|UMD3.1|GK000010.2	11547465	A	G	0	2	0	1
gnl|UMD3.1|GK000010.2	11547594	G	A	0	3	0	1
gnl|UMD3.1|GK000010.2	11547647	C	T	0	6	0	1
gnl|UMD3.1|GK000010.2	11547688	C	A	0	11	0	1
gnl|UMD3.1|GK000010.2	11548035	T	G	0	2	0	1
gnl|UMD3.1|GK000010.2	11548254	A	C	0	3	0	1
gnl|UMD3.1|GK000010.2	11548328	A	T	0	5	0	1
gnl|UMD3.1|GK000010.2	11548365	C	T	0	4	0	1
gnl|UMD3.1|GK000010.2	11550379	G	T	0	2	0	1
gnl|UMD3.1|GK000010.2	11552241	T	C	1	2	0.333333	0.666667
gnl|UMD3.1|GK000010.2	11552330	A	G	0	2	0	1
gnl|UMD3.1|GK000010.2	11552955	A	G	0	3	0	1
gnl|UMD3.1|GK000010.2	11553056	C	A	0	2	0	1
gnl|UMD3.1|GK000010.2	11553069	C	T	0	2	0	1
gnl|UMD3.1|GK000010.2	11553105	T	C	0	2	0	1
gnl|UMD3.1|GK000010.2	11553123	G	A	0	4	0	1
gnl|UMD3.1|GK000010.2	11561602	A	T	0	2	0	1
gnl|UMD3.1|GK000010.2	11575216	G	A	0	1	0	1
gnl|UMD3.1|GK000010.2	11576612	G	C	0	2	0	1
gnl|UMD3.1|GK000010.2	11579061	A	G	0	2	0	1
gnl|UMD3.1|GK000010.2	11587887	G	A	0	3	0	1
gnl|UMD3.1|GK000010.2	11587893	C	A	0	3	0	1
gnl|UMD3.1|GK000010.2	11613536	G	A	0	2	0	1
gnl|UMD3.1|GK000010.2	11631150	C	T	0	1	0	1
gnl|UMD3.1|GK000010.2	11641888	T	C	1	2	0.333333	0.666667
gnl|UMD3.1|GK000010.2	11641892	T	C	1	2	0.333333	0.666667
gnl|UMD3.1|GK000010.2	11641899	T	C	1	2	0.333333	0.666667
gnl|UMD3.1|GK000010.2	11652371	G	A	0	2	0	1
gnl|UMD3.1|GK000010.2	11653229	T	C	0	2	0	1
gnl|UMD3.1|GK000010.2	11700347	T	C	0	1	0	1
gnl|UMD3.1|GK000010.2	11700393	T	C	0	2	0	1
gnl|UMD3.1|GK000010.2	11797349	A	G	3	2	0.6	0.4
gnl|UMD3.1|GK000010.2	11797350	A	G	2	3	0.4	0.6
gnl|UMD3.1|GK000010.2	11797351	A	G	2	2	0.5	0.5
gnl|UMD3.1|GK000010.2	11797357	C	T	3	2	0.6	0.4
gnl|UMD3.1|GK000010.2	11797400	A	G	2	3	0.4	0.6
gnl|UMD3.1|GK000010.2	11797416	A	G	2	2	0.5	0.5
gnl|UMD3.1|GK000010.2	11797434	A	G	2	2	0.5	0.5
gnl|UMD3.1|GK000010.2	11797437	A	G	2	3	0.4	0.6
gnl|UMD3.1|GK000010.2	11799806	G	T	0	1	0	1
gnl|UMD3.1|GK000010.2	11805896	A	G	0	2	0	1
gnl|UMD3.1|GK000010.2	11807429	G	T	0	2	0	1
gnl|UMD3.1|GK000010.2	11863615	T	C	0	2	0	1
gnl|UMD3.1|GK000010.2	11863620	T	C	0	2	0	1
gnl|UMD3.1|GK000010.2	11863627	G	A	0	2	0	1
gnl|UMD3.1|GK000010.2	11863662	T	C	4	2	0.666667	0.333333
gnl|UMD3.1|GK000010.2	11863663	T	C	2	4	0.333333	0.666667
gnl|UMD3.1|GK000010.2	11863671	T	C	4	2	0.666667	0.333333
gnl|UMD3.1|GK000010.2	11863689	A	G	2	2	0.5	0.5
gnl|UMD3.1|GK000010.2	11863692	T	C	1	3	0.25	0.75
gnl|UMD3.1|GK000010.2	11863700	T	C	1	2	0.333333	0.666667
gnl|UMD3.1|GK000010.2	11866593	C	A	1	2	0.333333	0.666667
gnl|UMD3.1|GK000010.2	11867672	C	G	0	2	0	1
gnl|UMD3.1|GK000010.2	11873259	T	G	1	2	0.333333	0.666667
gnl|UMD3.1|GK000010.2	11878234	T	A	0	2	0	1
gnl|UMD3.1|GK000010.2	11883684	C	T	0	7	0	1
gnl|UMD3.1|GK000010.2	11883848	C	A	14	3	0.823529	0.176471
gnl|UMD3.1|GK000010.2	11884961	G	A	0	10	0	1
gnl|UMD3.1|GK000010.2	11889427	T	C	1	2	0.333333	0.666667
gnl|UMD3.1|GK000010.2	11890065	T	G	1	4	0.2	0.8
gnl|UMD3.1|GK000010.2	11890242	A	T	3	2	0.6	0.4
gnl|UMD3.1|GK000010.2	11902629	T	C	0	2	0	1
gnl|UMD3.1|GK000010.2	11904442	A	G	0	2	0	1
gnl|UMD3.1|GK000010.2	11944156	G	A	0	2	0	1
gnl|UMD3.1|GK000010.2	11944654	T	A	1	1	0.5	0.5
gnl|UMD3.1|GK000010.2	11997526	A	C	2	3	0.4	0.6
gnl|UMD3.1|GK000010.2	11997589	T	C	2	209	0.00947867	0.990521
gnl|UMD3.1|GK000010.2	11997607	G	A	0	365	0	1
gnl|UMD3.1|GK000010.2	11997693	G	A	229	194	0.541371	0.458629
gnl|UMD3.1|GK000010.2	11997707	T	G	8	291	0.0267559	0.973244
gnl|UMD3.1|GK000010.2	12007455	N	G	0	2	0	1
gnl|UMD3.1|GK000010.2	12007456	N	A	0	1	0	1
gnl|UMD3.1|GK000010.2	12021543	G	A	0	13	0	1
gnl|UMD3.1|GK000010.2	12021575	A	G	0	17	0	1
gnl|UMD3.1|GK000010.2	12022296	T	C	0	2	0	1
gnl|UMD3.1|GK000010.2	12022667	A	T	0	2	0	1
gnl|UMD3.1|GK000010.2	12024225	T	C	0	4	0	1
gnl|UMD3.1|GK000010.2	12025351	C	T	0	2	0	1
gnl|UMD3.1|GK000010.2	12029578	G	C	0	6	0	1
gnl|UMD3.1|GK000010.2	12030019	C	G	1	2	0.333333	0.666667
gnl|UMD3.1|GK000010.2	12030040	A	C	0	3	0	1
gnl|UMD3.1|GK000010.2	12035465	C	A	0	2	0	1
gnl|UMD3.1|GK000010.2	12035470	C	T	0	2	0	1
gnl|UMD3.1|GK000010.2	12035518	G	A	0	6	0	1
gnl|UMD3.1|GK000010.2	12035526	G	A	0	5	0	1
gnl|UMD3.1|GK000010.2	12035534	T	C	0	5	0	1
gnl|UMD3.1|GK000010.2	12035539	T	C	0	4	0	1
gnl|UMD3.1|GK000010.2	12040496	A	C	14	4	0.777778	0.222222
gnl|UMD3.1|GK000010.2	12041207	C	A	5	2	0.714286	0.285714
gnl|UMD3.1|GK000010.2	12041414	T	A	11	2	0.846154	0.153846
gnl|UMD3.1|GK000010.2	12042932	T	A	0	1	0	1
gnl|UMD3.1|GK000010.2	12044162	T	C	0	2	0	1
gnl|UMD3.1|GK000010.2	12048140	G	T	0	1	0	1
gnl|UMD3.1|GK000010.2	12049341	T	C	0	3	0	1
gnl|UMD3.1|GK000010.2	12049743	A	G	0	2	0	1
gnl|UMD3.1|GK000010.2	12052571	C	T	0	4	0	1
gnl|UMD3.1|GK000010.2	12056668	T	A	4	2	0.666667	0.333333
gnl|UMD3.1|GK000010.2	12082680	G	A	0	2	0	1
gnl|UMD3.1|GK000010.2	12099676	G	A	1	1	0.5	0.5
gnl|UMD3.1|GK000010.2	12099999	C	T	0	4	0	1
gnl|UMD3.1|GK000010.2	12100297	C	A	0	2	0	1
gnl|UMD3.1|GK000010.2	12100317	A	G	0	2	0	1
gnl|UMD3.1|GK000010.2	12100346	T	A	0	4	0	1
gnl|UMD3.1|GK000010.2	12100370	G	A	0	3	0	1
gnl|UMD3.1|GK000010.2	12101294	A	G	0	2	0	1
gnl|UMD3.1|GK000010.2	12104045	G	A	0	2	0	1
gnl|UMD3.1|GK000010.2	12110116	C	G	0	2	0	1
gnl|UMD3.1|GK000010.2	12110214	A	G	0	2	0	1
gnl|UMD3.1|GK000010.2	12110824	C	G	2	2	0.5	0.5
gnl|UMD3.1|GK000010.2	12114816	T	C	0	3	0	1
gnl|UMD3.1|GK000010.2	12114913	C	T	0	2	0	1
gnl|UMD3.1|GK000010.2	12119326	G	A	0	2	0	1
gnl|UMD3.1|GK000010.2	12120243	C	T	0	2	0	1
gnl|UMD3.1|GK000010.2	12124350	T	C	3	3	0.5	0.5
gnl|UMD3.1|GK000010.2	12128730	T	A	0	2	0	1
gnl|UMD3.1|GK000010.2	12130758	C	T	0	2	0	1
gnl|UMD3.1|GK000010.2	12130957	T	C	0	1	0	1
gnl|UMD3.1|GK000010.2	12133671	A	C	2	2	0.5	0.5
gnl|UMD3.1|GK000010.2	12138475	C	T	0	2	0	1
gnl|UMD3.1|GK000010.2	12139517	T	C	0	2	0	1
gnl|UMD3.1|GK000010.2	12139620	T	C	0	3	0	1
gnl|UMD3.1|GK000010.2	12139658	A	G	0	2	0	1
gnl|UMD3.1|GK000010.2	12140248	T	C	0	2	0	1
gnl|UMD3.1|GK000010.2	12140256	A	C	0	2	0	1
gnl|UMD3.1|GK000010.2	12141035	A	G	0	4	0	1
gnl|UMD3.1|GK000010.2	12141068	G	A	0	6	0	1
gnl|UMD3.1|GK000010.2	12141151	C	T	0	2	0	1
gnl|UMD3.1|GK000010.2	12141628	G	A	0	2	0	1
gnl|UMD3.1|GK000010.2	12143142	C	T	0	4	0	1
gnl|UMD3.1|GK000010.2	12143643	T	C	0	2	0	1
gnl|UMD3.1|GK000010.2	12143724	G	A	0	2	0	1
gnl|UMD3.1|GK000010.2	12143770	A	C	0	2	0	1
[truncated: 427,919+ more rows]
