# Supplementary material for: Single Nucleotide Polymorphism Discovery in Bovine Pituitary Gland Using RNA-Seq Technology
Source: PLoS One. 2016 Sep 8;11(9):e0161370. doi: 10.1371/journal.pone.0161370 (PMC5015895; doi:10.1371/journal.pone.0161370)
Supplement: S12 Table — (XLSX) [file pone.0161370.s012.xlsx]

## Sheet: SNP
sTable 12: RNA-seq SNP-db of bovine pituitary gland tissue of young bull-12 of Polish Red cattle aged 12 months.
reference	location	ref_seq	sample seq	# of reads as Ref	# of reads as SNP	% ref	% SNP
gnl|Btau_4.6.1|chrY	2534314	A	G	0	2	0	1
gnl|Btau_4.6.1|chrY	2534316	A	G	1	2	0.333333	0.666667
gnl|Btau_4.6.1|chrY	2534342	A	G	0	3	0	1
gnl|Btau_4.6.1|chrY	2534785	T	C	0	2	0	1
gnl|Btau_4.6.1|chrY	2535309	C	A	0	4	0	1
gnl|Btau_4.6.1|chrY	2536993	A	C	0	2	0	1
gnl|Btau_4.6.1|chrY	2555788	C	T	0	2	0	1
gnl|Btau_4.6.1|chrY	2568388	G	T	25	6	0.806452	0.193548
gnl|Btau_4.6.1|chrY	2904515	A	T	2	2	0.5	0.5
gnl|Btau_4.6.1|chrY	2906492	C	A	3	2	0.6	0.4
gnl|Btau_4.6.1|chrY	2912251	C	G	0	2	0	1
gnl|Btau_4.6.1|chrY	2916054	T	G	1	1	0.5	0.5
gnl|Btau_4.6.1|chrY	2916185	G	A	1	2	0.333333	0.666667
gnl|Btau_4.6.1|chrY	2917984	G	A	0	2	0	1
gnl|Btau_4.6.1|chrY	2927994	G	T	9	4	0.692308	0.307692
gnl|Btau_4.6.1|chrY	2941814	T	C	0	2	0	1
gnl|Btau_4.6.1|chrY	2942594	T	A	2	2	0.5	0.5
gnl|Btau_4.6.1|chrY	2946621	A	T	1	2	0.333333	0.666667
gnl|Btau_4.6.1|chrY	2952576	C	A	2	2	0.5	0.5
gnl|Btau_4.6.1|chrY	2959162	A	T	2	2	0.5	0.5
gnl|Btau_4.6.1|chrY	3126796	A	T	0	32	0	1
gnl|Btau_4.6.1|chrY	3126815	A	C	0	30	0	1
gnl|Btau_4.6.1|chrY	3126915	C	T	0	47	0	1
gnl|Btau_4.6.1|chrY	3126928	C	T	0	44	0	1
gnl|Btau_4.6.1|chrY	3126932	C	T	0	43	0	1
gnl|Btau_4.6.1|chrY	3280323	C	A	19	4	0.826087	0.173913
gnl|Btau_4.6.1|chrY	3598923	G	A	0	2	0	1
gnl|Btau_4.6.1|chrY	3615066	T	C	0	2	0	1
gnl|Btau_4.6.1|chrY	3618316	G	A	0	1	0	1
gnl|Btau_4.6.1|chrY	3618388	G	A	0	2	0	1
gnl|Btau_4.6.1|chrY	3647661	C	T	0	2	0	1
gnl|Btau_4.6.1|chrY	3657767	T	C	0	2	0	1
gnl|Btau_4.6.1|chrY	3725477	C	G	10	3	0.769231	0.230769
gnl|Btau_4.6.1|chrY	3726745	C	A	6	2	0.75	0.25
gnl|Btau_4.6.1|chrY	3729781	A	C	3	3	0.5	0.5
gnl|Btau_4.6.1|chrY	3733364	T	A	1	2	0.333333	0.666667
gnl|Btau_4.6.1|chrY	3733369	T	C	1	2	0.333333	0.666667
gnl|Btau_4.6.1|chrY	3735343	T	C	3	2	0.6	0.4
gnl|Btau_4.6.1|chrY	3737005	T	G	7	2	0.777778	0.222222
gnl|Btau_4.6.1|chrY	3737485	T	C	10	3	0.769231	0.230769
gnl|Btau_4.6.1|chrY	3737631	T	C	6	3	0.666667	0.333333
gnl|Btau_4.6.1|chrY	3737809	C	A	4	2	0.666667	0.333333
gnl|Btau_4.6.1|chrY	3738595	A	T	0	1	0	1
gnl|Btau_4.6.1|chrY	3738658	T	A	0	2	0	1
gnl|Btau_4.6.1|chrY	3738764	G	T	2	2	0.5	0.5
gnl|Btau_4.6.1|chrY	3747321	T	C	0	2	0	1
gnl|Btau_4.6.1|chrY	3750021	A	G	0	2	0	1
gnl|Btau_4.6.1|chrY	3751015	C	T	0	2	0	1
gnl|Btau_4.6.1|chrY	6469733	T	C	0	2	0	1
gnl|Btau_4.6.1|chrY	6603274	T	C	6	2	0.75	0.25
gnl|Btau_4.6.1|chrY	6610144	T	C	1	3	0.25	0.75
gnl|Btau_4.6.1|chrY	6629090	A	T	4	2	0.666667	0.333333
gnl|Btau_4.6.1|chrY	6629190	T	A	3	2	0.6	0.4
gnl|Btau_4.6.1|chrY	6630255	T	A	4	3	0.571429	0.428571
gnl|Btau_4.6.1|chrY	6630257	A	C	3	3	0.5	0.5
gnl|Btau_4.6.1|chrY	6630817	T	C	3	2	0.6	0.4
gnl|Btau_4.6.1|chrY	6631237	T	A	6	2	0.75	0.25
gnl|Btau_4.6.1|chrY	6639193	C	A	2	2	0.5	0.5
gnl|Btau_4.6.1|chrY	6640454	A	T	0	2	0	1
gnl|Btau_4.6.1|chrY	9453639	C	G	0	15	0	1
gnl|Btau_4.6.1|chrY	9453826	A	G	0	6	0	1
gnl|Btau_4.6.1|chrY	9453840	G	A	0	2	0	1
gnl|Btau_4.6.1|chrY	9453846	A	T	1	2	0.333333	0.666667
gnl|Btau_4.6.1|chrY	9453849	A	G	1	2	0.333333	0.666667
gnl|Btau_4.6.1|chrY	10047898	T	A	1	2	0.333333	0.666667
gnl|Btau_4.6.1|chrY	42376424	T	G	3	2	0.6	0.4
gnl|Btau_4.6.1|chrY	42376460	A	G	3	2	0.6	0.4
gnl|Btau_4.6.1|chrY	42376880	G	C	2	2	0.5	0.5
gnl|Btau_4.6.1|chrY	42382583	A	G	0	3	0	1
gnl|Btau_4.6.1|chrY	42384041	G	A	0	1	0	1
gnl|Btau_4.6.1|chrY	42386010	A	G	0	4	0	1
gnl|Btau_4.6.1|chrY	42399585	A	G	0	4	0	1
gnl|Btau_4.6.1|chrY	42399593	A	G	2	2	0.5	0.5
gnl|Btau_4.6.1|chrY	42399657	A	G	3	2	0.6	0.4
gnl|Btau_4.6.1|chrY	42405900	C	A	0	2	0	1
gnl|Btau_4.6.1|chrY	42417561	A	G	0	2	0	1
gnl|Btau_4.6.1|chrY	42425358	A	G	0	2	0	1
gnl|Btau_4.6.1|chrY	42425362	A	G	0	2	0	1
gnl|Btau_4.6.1|chrY	42425364	A	G	0	2	0	1
gnl|Btau_4.6.1|chrY	42425389	A	G	0	2	0	1
gnl|Btau_4.6.1|chrY	42425391	A	G	0	2	0	1
gnl|Btau_4.6.1|chrY	42425403	A	G	0	2	0	1
gnl|Btau_4.6.1|chrY	42425404	A	G	0	2	0	1
gnl|Btau_4.6.1|chrY	42425405	A	G	0	2	0	1
gnl|Btau_4.6.1|chrY	42425410	A	G	0	2	0	1
gnl|Btau_4.6.1|chrY	42425436	A	G	0	2	0	1
gnl|Btau_4.6.1|chrY	42425442	A	G	0	2	0	1
gnl|Btau_4.6.1|chrY	42425453	T	C	0	2	0	1
gnl|UMD3.1|GK000010.2	294366	A	T	0	2	0	1
gnl|UMD3.1|GK000010.2	322984	C	A	0	2	0	1
gnl|UMD3.1|GK000010.2	333391	A	T	2	2	0.5	0.5
gnl|UMD3.1|GK000010.2	339989	T	G	2	2	0.5	0.5
gnl|UMD3.1|GK000010.2	356323	A	G	2	2	0.5	0.5
gnl|UMD3.1|GK000010.2	384328	T	C	1	2	0.333333	0.666667
gnl|UMD3.1|GK000010.2	384333	T	C	0	2	0	1
gnl|UMD3.1|GK000010.2	384349	T	C	1	2	0.333333	0.666667
gnl|UMD3.1|GK000010.2	404514	G	A	0	2	0	1
gnl|UMD3.1|GK000010.2	404575	G	C	0	2	0	1
gnl|UMD3.1|GK000010.2	404698	C	T	0	2	0	1
gnl|UMD3.1|GK000010.2	404953	T	C	0	2	0	1
gnl|UMD3.1|GK000010.2	404962	C	T	0	1	0	1
gnl|UMD3.1|GK000010.2	409060	C	T	0	2	0	1
gnl|UMD3.1|GK000010.2	409501	T	A	2	2	0.5	0.5
gnl|UMD3.1|GK000010.2	412650	C	T	0	2	0	1
gnl|UMD3.1|GK000010.2	412667	G	T	0	2	0	1
gnl|UMD3.1|GK000010.2	412723	A	G	0	2	0	1
gnl|UMD3.1|GK000010.2	415149	G	A	0	2	0	1
gnl|UMD3.1|GK000010.2	416038	G	A	0	3	0	1
gnl|UMD3.1|GK000010.2	417650	G	A	0	2	0	1
gnl|UMD3.1|GK000010.2	420205	G	C	0	4	0	1
gnl|UMD3.1|GK000010.2	421828	G	A	0	2	0	1
gnl|UMD3.1|GK000010.2	423307	G	T	0	2	0	1
gnl|UMD3.1|GK000010.2	427826	T	C	0	1	0	1
gnl|UMD3.1|GK000010.2	427832	A	T	0	1	0	1
gnl|UMD3.1|GK000010.2	436948	G	A	0	2	0	1
gnl|UMD3.1|GK000010.2	443130	C	T	0	1	0	1
gnl|UMD3.1|GK000010.2	443165	A	C	0	2	0	1
gnl|UMD3.1|GK000010.2	443190	A	G	0	2	0	1
gnl|UMD3.1|GK000010.2	443233	G	T	0	2	0	1
gnl|UMD3.1|GK000010.2	452150	G	A	0	2	0	1
gnl|UMD3.1|GK000010.2	452180	T	A	0	2	0	1
gnl|UMD3.1|GK000010.2	452191	A	C	0	2	0	1
gnl|UMD3.1|GK000010.2	457605	A	G	0	2	0	1
gnl|UMD3.1|GK000010.2	458310	A	T	0	2	0	1
gnl|UMD3.1|GK000010.2	461322	A	G	0	2	0	1
gnl|UMD3.1|GK000010.2	461330	G	C	0	2	0	1
gnl|UMD3.1|GK000010.2	461336	G	A	0	2	0	1
gnl|UMD3.1|GK000010.2	463499	A	G	0	2	0	1
gnl|UMD3.1|GK000010.2	463507	T	C	0	2	0	1
gnl|UMD3.1|GK000010.2	476740	G	C	0	2	0	1
gnl|UMD3.1|GK000010.2	477951	C	T	0	3	0	1
gnl|UMD3.1|GK000010.2	477992	A	G	4	2	0.666667	0.333333
gnl|UMD3.1|GK000010.2	477998	A	G	4	2	0.666667	0.333333
gnl|UMD3.1|GK000010.2	478369	G	A	0	2	0	1
gnl|UMD3.1|GK000010.2	485503	C	A	0	2	0	1
gnl|UMD3.1|GK000010.2	487143	A	G	1	2	0.333333	0.666667
gnl|UMD3.1|GK000010.2	488134	A	C	0	2	0	1
gnl|UMD3.1|GK000010.2	495108	C	G	0	2	0	1
gnl|UMD3.1|GK000010.2	495154	G	A	0	2	0	1
gnl|UMD3.1|GK000010.2	507893	A	G	0	2	0	1
gnl|UMD3.1|GK000010.2	510177	T	C	2	2	0.5	0.5
gnl|UMD3.1|GK000010.2	513301	G	A	0	2	0	1
gnl|UMD3.1|GK000010.2	513935	T	C	2	2	0.5	0.5
gnl|UMD3.1|GK000010.2	518181	A	G	0	2	0	1
gnl|UMD3.1|GK000010.2	520728	A	T	0	2	0	1
gnl|UMD3.1|GK000010.2	520809	A	G	0	2	0	1
gnl|UMD3.1|GK000010.2	520818	A	C	0	2	0	1
gnl|UMD3.1|GK000010.2	520986	A	G	0	2	0	1
gnl|UMD3.1|GK000010.2	523216	A	G	0	1	0	1
gnl|UMD3.1|GK000010.2	523348	G	A	0	3	0	1
gnl|UMD3.1|GK000010.2	523787	A	C	0	2	0	1
gnl|UMD3.1|GK000010.2	523934	G	A	2	4	0.333333	0.666667
gnl|UMD3.1|GK000010.2	524049	A	G	2	2	0.5	0.5
gnl|UMD3.1|GK000010.2	524060	G	C	1	3	0.25	0.75
gnl|UMD3.1|GK000010.2	524096	A	T	2	2	0.5	0.5
gnl|UMD3.1|GK000010.2	524676	A	G	0	1	0	1
gnl|UMD3.1|GK000010.2	524942	A	G	0	5	0	1
gnl|UMD3.1|GK000010.2	524943	A	G	1	4	0.2	0.8
gnl|UMD3.1|GK000010.2	524955	A	G	0	2	0	1
gnl|UMD3.1|GK000010.2	525379	A	G	2	2	0.5	0.5
gnl|UMD3.1|GK000010.2	527335	C	A	0	2	0	1
gnl|UMD3.1|GK000010.2	531653	A	G	0	2	0	1
gnl|UMD3.1|GK000010.2	531686	A	G	0	2	0	1
gnl|UMD3.1|GK000010.2	531687	A	G	0	2	0	1
gnl|UMD3.1|GK000010.2	531711	A	G	0	2	0	1
gnl|UMD3.1|GK000010.2	535244	G	A	0	2	0	1
gnl|UMD3.1|GK000010.2	536676	C	T	1	3	0.25	0.75
gnl|UMD3.1|GK000010.2	545904	C	T	2	2	0.5	0.5
gnl|UMD3.1|GK000010.2	546845	A	G	1	2	0.333333	0.666667
gnl|UMD3.1|GK000010.2	546892	A	G	0	2	0	1
gnl|UMD3.1|GK000010.2	549886	G	A	0	2	0	1
gnl|UMD3.1|GK000010.2	552987	A	G	0	2	0	1
gnl|UMD3.1|GK000010.2	552989	A	G	0	2	0	1
gnl|UMD3.1|GK000010.2	553002	A	G	0	2	0	1
gnl|UMD3.1|GK000010.2	553016	A	G	0	2	0	1
gnl|UMD3.1|GK000010.2	553017	A	G	0	2	0	1
gnl|UMD3.1|GK000010.2	554415	A	G	0	2	0	1
gnl|UMD3.1|GK000010.2	555265	A	G	2	2	0.5	0.5
gnl|UMD3.1|GK000010.2	555292	C	A	1	8	0.111111	0.888889
gnl|UMD3.1|GK000010.2	555317	G	C	0	8	0	1
gnl|UMD3.1|GK000010.2	555363	G	A	0	10	0	1
gnl|UMD3.1|GK000010.2	555424	T	C	0	20	0	1
gnl|UMD3.1|GK000010.2	555483	C	G	0	21	0	1
gnl|UMD3.1|GK000010.2	555598	A	G	0	32	0	1
gnl|UMD3.1|GK000010.2	555632	A	G	3	36	0.0769231	0.923077
gnl|UMD3.1|GK000010.2	555657	T	C	2	27	0.0689655	0.931034
gnl|UMD3.1|GK000010.2	555666	T	C	3	27	0.1	0.9
gnl|UMD3.1|GK000010.2	555684	A	G	2	21	0.0869565	0.913043
gnl|UMD3.1|GK000010.2	555780	G	A	3	5	0.375	0.625
gnl|UMD3.1|GK000010.2	555811	A	T	3	4	0.428571	0.571429
gnl|UMD3.1|GK000010.2	560482	A	G	0	2	0	1
gnl|UMD3.1|GK000010.2	560504	A	G	0	2	0	1
gnl|UMD3.1|GK000010.2	560554	A	G	0	2	0	1
gnl|UMD3.1|GK000010.2	561081	A	G	1	2	0.333333	0.666667
gnl|UMD3.1|GK000010.2	561378	A	G	0	2	0	1
gnl|UMD3.1|GK000010.2	563989	A	C	7	4	0.636364	0.363636
gnl|UMD3.1|GK000010.2	564621	T	C	1	1	0.5	0.5
gnl|UMD3.1|GK000010.2	564772	A	T	0	2	0	1
gnl|UMD3.1|GK000010.2	565381	G	A	2	2	0.5	0.5
gnl|UMD3.1|GK000010.2	565443	A	T	2	2	0.5	0.5
gnl|UMD3.1|GK000010.2	565784	T	C	0	2	0	1
gnl|UMD3.1|GK000010.2	568073	A	T	1	2	0.333333	0.666667
gnl|UMD3.1|GK000010.2	570349	T	A	2	2	0.5	0.5
gnl|UMD3.1|GK000010.2	570544	A	G	2	2	0.5	0.5
gnl|UMD3.1|GK000010.2	570654	T	G	3	2	0.6	0.4
gnl|UMD3.1|GK000010.2	574257	A	G	0	2	0	1
gnl|UMD3.1|GK000010.2	576280	G	A	4	2	0.666667	0.333333
gnl|UMD3.1|GK000010.2	576319	A	G	3	2	0.6	0.4
gnl|UMD3.1|GK000010.2	576320	A	G	2	3	0.4	0.6
gnl|UMD3.1|GK000010.2	576489	A	G	0	2	0	1
gnl|UMD3.1|GK000010.2	577804	A	G	1	3	0.25	0.75
gnl|UMD3.1|GK000010.2	580626	A	G	0	2	0	1
gnl|UMD3.1|GK000010.2	585769	T	C	0	2	0	1
gnl|UMD3.1|GK000010.2	586338	T	C	2	2	0.5	0.5
gnl|UMD3.1|GK000010.2	586578	T	G	0	2	0	1
gnl|UMD3.1|GK000010.2	587922	C	G	0	2	0	1
gnl|UMD3.1|GK000010.2	590034	C	A	0	1	0	1
gnl|UMD3.1|GK000010.2	590041	G	A	0	2	0	1
gnl|UMD3.1|GK000010.2	590046	T	C	0	2	0	1
gnl|UMD3.1|GK000010.2	593696	C	T	7	4	0.636364	0.363636
gnl|UMD3.1|GK000010.2	597977	C	T	1	2	0.333333	0.666667
gnl|UMD3.1|GK000010.2	598745	C	G	0	2	0	1
gnl|UMD3.1|GK000010.2	598758	C	A	0	3	0	1
gnl|UMD3.1|GK000010.2	603966	A	G	0	2	0	1
gnl|UMD3.1|GK000010.2	612192	C	G	0	3	0	1
gnl|UMD3.1|GK000010.2	612207	G	A	0	3	0	1
gnl|UMD3.1|GK000010.2	612683	T	C	3	3	0.5	0.5
gnl|UMD3.1|GK000010.2	613033	C	G	0	3	0	1
gnl|UMD3.1|GK000010.2	613380	T	A	0	2	0	1
gnl|UMD3.1|GK000010.2	614404	G	A	1	2	0.333333	0.666667
gnl|UMD3.1|GK000010.2	614446	T	C	0	2	0	1
gnl|UMD3.1|GK000010.2	615229	C	T	0	2	0	1
gnl|UMD3.1|GK000010.2	617404	A	G	0	3	0	1
gnl|UMD3.1|GK000010.2	618614	G	A	2	2	0.5	0.5
gnl|UMD3.1|GK000010.2	619292	A	G	2	2	0.5	0.5
gnl|UMD3.1|GK000010.2	619724	G	A	1	4	0.2	0.8
gnl|UMD3.1|GK000010.2	619772	C	T	1	3	0.25	0.75
gnl|UMD3.1|GK000010.2	620534	G	C	0	2	0	1
gnl|UMD3.1|GK000010.2	621411	A	C	2	3	0.4	0.6
gnl|UMD3.1|GK000010.2	621497	G	C	0	2	0	1
gnl|UMD3.1|GK000010.2	621539	G	T	0	2	0	1
gnl|UMD3.1|GK000010.2	622613	C	G	0	2	0	1
gnl|UMD3.1|GK000010.2	623954	G	A	0	3	0	1
gnl|UMD3.1|GK000010.2	625700	T	C	0	2	0	1
gnl|UMD3.1|GK000010.2	626020	G	A	0	3	0	1
gnl|UMD3.1|GK000010.2	627675	A	T	0	2	0	1
gnl|UMD3.1|GK000010.2	627701	A	G	0	2	0	1
gnl|UMD3.1|GK000010.2	628672	G	A	0	3	0	1
gnl|UMD3.1|GK000010.2	628977	A	G	0	6	0	1
gnl|UMD3.1|GK000010.2	629169	G	A	0	5	0	1
gnl|UMD3.1|GK000010.2	629405	A	C	4	4	0.5	0.5
gnl|UMD3.1|GK000010.2	630895	T	G	3	2	0.6	0.4
gnl|UMD3.1|GK000010.2	631260	T	G	6	4	0.6	0.4
gnl|UMD3.1|GK000010.2	632357	A	T	3	7	0.3	0.7
gnl|UMD3.1|GK000010.2	632560	A	G	4	11	0.266667	0.733333
gnl|UMD3.1|GK000010.2	632610	G	A	4	11	0.266667	0.733333
gnl|UMD3.1|GK000010.2	632751	T	G	1	3	0.25	0.75
gnl|UMD3.1|GK000010.2	632760	G	A	1	2	0.333333	0.666667
gnl|UMD3.1|GK000010.2	632838	T	G	0	1	0	1
gnl|UMD3.1|GK000010.2	632839	A	G	0	2	0	1
gnl|UMD3.1|GK000010.2	632840	T	A	0	2	0	1
gnl|UMD3.1|GK000010.2	633106	G	A	0	3	0	1
gnl|UMD3.1|GK000010.2	633121	A	G	0	3	0	1
gnl|UMD3.1|GK000010.2	633194	G	A	2	3	0.4	0.6
gnl|UMD3.1|GK000010.2	633326	G	A	0	3	0	1
gnl|UMD3.1|GK000010.2	633348	C	G	0	3	0	1
gnl|UMD3.1|GK000010.2	633393	A	T	1	2	0.333333	0.666667
gnl|UMD3.1|GK000010.2	633540	C	T	1	4	0.2	0.8
gnl|UMD3.1|GK000010.2	633595	A	G	3	2	0.6	0.4
gnl|UMD3.1|GK000010.2	633937	T	A	0	2	0	1
gnl|UMD3.1|GK000010.2	634699	C	T	7	8	0.466667	0.533333
gnl|UMD3.1|GK000010.2	634955	A	G	2	2	0.5	0.5
gnl|UMD3.1|GK000010.2	634972	G	A	0	2	0	1
gnl|UMD3.1|GK000010.2	635761	G	A	0	2	0	1
gnl|UMD3.1|GK000010.2	635890	T	C	0	2	0	1
gnl|UMD3.1|GK000010.2	636891	C	G	1	2	0.333333	0.666667
gnl|UMD3.1|GK000010.2	637000	A	G	4	2	0.666667	0.333333
gnl|UMD3.1|GK000010.2	637173	G	C	0	2	0	1
gnl|UMD3.1|GK000010.2	637328	C	A	2	2	0.5	0.5
gnl|UMD3.1|GK000010.2	638510	C	T	0	2	0	1
gnl|UMD3.1|GK000010.2	641288	A	G	4	2	0.666667	0.333333
gnl|UMD3.1|GK000010.2	642153	A	T	0	2	0	1
gnl|UMD3.1|GK000010.2	642181	T	G	0	2	0	1
gnl|UMD3.1|GK000010.2	642272	G	A	0	2	0	1
gnl|UMD3.1|GK000010.2	642696	T	C	0	2	0	1
gnl|UMD3.1|GK000010.2	644280	C	G	0	2	0	1
gnl|UMD3.1|GK000010.2	644362	G	T	1	2	0.333333	0.666667
gnl|UMD3.1|GK000010.2	649141	C	T	0	3	0	1
gnl|UMD3.1|GK000010.2	650884	C	T	0	2	0	1
gnl|UMD3.1|GK000010.2	660291	A	G	2	2	0.5	0.5
gnl|UMD3.1|GK000010.2	663030	T	G	3	2	0.6	0.4
gnl|UMD3.1|GK000010.2	665497	A	T	0	2	0	1
gnl|UMD3.1|GK000010.2	667681	G	T	0	2	0	1
gnl|UMD3.1|GK000010.2	668957	C	T	1	4	0.2	0.8
gnl|UMD3.1|GK000010.2	672502	T	C	2	4	0.333333	0.666667
gnl|UMD3.1|GK000010.2	672968	C	T	0	2	0	1
gnl|UMD3.1|GK000010.2	674382	T	A	1	1	0.5	0.5
gnl|UMD3.1|GK000010.2	675630	A	T	0	1	0	1
gnl|UMD3.1|GK000010.2	682257	A	T	0	2	0	1
gnl|UMD3.1|GK000010.2	687597	A	G	6	4	0.6	0.4
gnl|UMD3.1|GK000010.2	688237	A	G	5	6	0.454545	0.545455
gnl|UMD3.1|GK000010.2	688239	A	G	8	4	0.666667	0.333333
gnl|UMD3.1|GK000010.2	688240	A	G	6	4	0.6	0.4
gnl|UMD3.1|GK000010.2	688252	A	G	8	6	0.571429	0.428571
gnl|UMD3.1|GK000010.2	688279	A	G	9	4	0.692308	0.307692
gnl|UMD3.1|GK000010.2	690864	A	G	6	2	0.75	0.25
gnl|UMD3.1|GK000010.2	693735	G	A	0	2	0	1
gnl|UMD3.1|GK000010.2	696093	C	T	0	2	0	1
gnl|UMD3.1|GK000010.2	696241	T	G	0	1	0	1
gnl|UMD3.1|GK000010.2	696259	A	G	0	2	0	1
gnl|UMD3.1|GK000010.2	696263	A	G	0	2	0	1
gnl|UMD3.1|GK000010.2	696270	A	G	0	2	0	1
gnl|UMD3.1|GK000010.2	696282	A	G	0	2	0	1
gnl|UMD3.1|GK000010.2	696292	A	G	0	2	0	1
gnl|UMD3.1|GK000010.2	696308	A	G	0	2	0	1
gnl|UMD3.1|GK000010.2	697768	T	C	0	3	0	1
gnl|UMD3.1|GK000010.2	701106	A	G	2	2	0.5	0.5
gnl|UMD3.1|GK000010.2	701107	A	G	2	2	0.5	0.5
gnl|UMD3.1|GK000010.2	701115	A	G	2	2	0.5	0.5
gnl|UMD3.1|GK000010.2	708147	G	T	4	2	0.666667	0.333333
gnl|UMD3.1|GK000010.2	708775	C	T	1	2	0.333333	0.666667
gnl|UMD3.1|GK000010.2	709918	A	G	2	2	0.5	0.5
gnl|UMD3.1|GK000010.2	710307	T	A	0	2	0	1
gnl|UMD3.1|GK000010.2	713904	G	T	1	1	0.5	0.5
gnl|UMD3.1|GK000010.2	714081	T	A	3	2	0.6	0.4
gnl|UMD3.1|GK000010.2	715706	A	G	2	3	0.4	0.6
gnl|UMD3.1|GK000010.2	717281	G	T	0	3	0	1
gnl|UMD3.1|GK000010.2	717315	A	G	0	3	0	1
gnl|UMD3.1|GK000010.2	717834	A	T	1	3	0.25	0.75
gnl|UMD3.1|GK000010.2	718688	G	T	0	2	0	1
gnl|UMD3.1|GK000010.2	720266	A	C	4	5	0.444444	0.555556
gnl|UMD3.1|GK000010.2	720349	C	A	6	3	0.666667	0.333333
gnl|UMD3.1|GK000010.2	721924	G	A	0	1	0	1
gnl|UMD3.1|GK000010.2	722163	T	C	0	3	0	1
gnl|UMD3.1|GK000010.2	722211	T	A	4	2	0.666667	0.333333
gnl|UMD3.1|GK000010.2	722462	A	G	0	2	0	1
gnl|UMD3.1|GK000010.2	722465	A	G	0	2	0	1
gnl|UMD3.1|GK000010.2	722554	C	G	0	2	0	1
gnl|UMD3.1|GK000010.2	723146	A	T	2	2	0.5	0.5
gnl|UMD3.1|GK000010.2	724346	C	G	0	2	0	1
gnl|UMD3.1|GK000010.2	724457	G	A	0	2	0	1
gnl|UMD3.1|GK000010.2	725225	T	C	0	2	0	1
gnl|UMD3.1|GK000010.2	734627	G	A	0	2	0	1
gnl|UMD3.1|GK000010.2	736469	C	T	0	2	0	1
gnl|UMD3.1|GK000010.2	738464	A	G	0	2	0	1
gnl|UMD3.1|GK000010.2	738465	A	G	0	2	0	1
gnl|UMD3.1|GK000010.2	738467	A	G	0	2	0	1
gnl|UMD3.1|GK000010.2	738468	A	G	0	2	0	1
gnl|UMD3.1|GK000010.2	739788	A	G	0	2	0	1
gnl|UMD3.1|GK000010.2	739792	A	G	0	2	0	1
gnl|UMD3.1|GK000010.2	739799	A	G	0	2	0	1
gnl|UMD3.1|GK000010.2	739825	A	G	0	1	0	1
gnl|UMD3.1|GK000010.2	739840	A	G	0	2	0	1
gnl|UMD3.1|GK000010.2	755883	C	T	0	2	0	1
gnl|UMD3.1|GK000010.2	762771	A	G	1	2	0.333333	0.666667
gnl|UMD3.1|GK000010.2	762784	A	G	1	2	0.333333	0.666667
gnl|UMD3.1|GK000010.2	771805	G	T	0	2	0	1
gnl|UMD3.1|GK000010.2	772970	A	G	2	2	0.5	0.5
gnl|UMD3.1|GK000010.2	772971	A	G	1	3	0.25	0.75
gnl|UMD3.1|GK000010.2	773805	G	A	2	4	0.333333	0.666667
gnl|UMD3.1|GK000010.2	773838	T	G	1	4	0.2	0.8
gnl|UMD3.1|GK000010.2	773851	T	C	1	4	0.2	0.8
gnl|UMD3.1|GK000010.2	773915	G	A	1	3	0.25	0.75
gnl|UMD3.1|GK000010.2	774568	T	A	1	1	0.5	0.5
gnl|UMD3.1|GK000010.2	775339	A	C	0	4	0	1
gnl|UMD3.1|GK000010.2	778248	C	T	0	2	0	1
gnl|UMD3.1|GK000010.2	778250	G	T	0	2	0	1
gnl|UMD3.1|GK000010.2	788573	T	G	1	1	0.5	0.5
gnl|UMD3.1|GK000010.2	790440	C	T	0	2	0	1
gnl|UMD3.1|GK000010.2	791525	C	A	0	2	0	1
gnl|UMD3.1|GK000010.2	793244	G	C	0	1	0	1
gnl|UMD3.1|GK000010.2	793815	C	T	0	2	0	1
gnl|UMD3.1|GK000010.2	795419	C	T	0	2	0	1
gnl|UMD3.1|GK000010.2	804564	G	C	0	3	0	1
gnl|UMD3.1|GK000010.2	821263	A	C	0	2	0	1
gnl|UMD3.1|GK000010.2	829788	C	T	0	2	0	1
gnl|UMD3.1|GK000010.2	832723	G	A	0	4	0	1
gnl|UMD3.1|GK000010.2	832980	C	A	0	1	0	1
gnl|UMD3.1|GK000010.2	839005	C	T	0	2	0	1
gnl|UMD3.1|GK000010.2	839111	G	T	0	2	0	1
gnl|UMD3.1|GK000010.2	841558	G	A	2	2	0.5	0.5
gnl|UMD3.1|GK000010.2	842935	C	T	0	3	0	1
gnl|UMD3.1|GK000010.2	842955	A	G	0	3	0	1
gnl|UMD3.1|GK000010.2	842957	A	G	0	3	0	1
gnl|UMD3.1|GK000010.2	842981	T	G	0	2	0	1
gnl|UMD3.1|GK000010.2	843072	T	C	0	2	0	1
gnl|UMD3.1|GK000010.2	843109	A	G	0	1	0	1
gnl|UMD3.1|GK000010.2	850613	A	G	0	2	0	1
gnl|UMD3.1|GK000010.2	861797	T	C	0	2	0	1
gnl|UMD3.1|GK000010.2	863816	A	G	0	2	0	1
gnl|UMD3.1|GK000010.2	863817	G	C	0	2	0	1
gnl|UMD3.1|GK000010.2	863824	G	A	0	2	0	1
gnl|UMD3.1|GK000010.2	863865	T	C	0	2	0	1
gnl|UMD3.1|GK000010.2	863866	G	C	0	2	0	1
gnl|UMD3.1|GK000010.2	863868	T	G	0	2	0	1
gnl|UMD3.1|GK000010.2	863885	A	G	0	2	0	1
gnl|UMD3.1|GK000010.2	864026	T	C	0	2	0	1
gnl|UMD3.1|GK000010.2	866317	G	A	0	2	0	1
gnl|UMD3.1|GK000010.2	867314	A	G	0	2	0	1
gnl|UMD3.1|GK000010.2	867426	C	T	0	2	0	1
gnl|UMD3.1|GK000010.2	869112	G	A	0	2	0	1
gnl|UMD3.1|GK000010.2	874575	C	A	0	2	0	1
gnl|UMD3.1|GK000010.2	880286	A	T	2	2	0.5	0.5
gnl|UMD3.1|GK000010.2	886517	C	A	0	2	0	1
gnl|UMD3.1|GK000010.2	890632	G	A	0	1	0	1
gnl|UMD3.1|GK000010.2	890652	A	G	0	2	0	1
gnl|UMD3.1|GK000010.2	890677	A	G	0	2	0	1
gnl|UMD3.1|GK000010.2	890689	G	C	0	2	0	1
gnl|UMD3.1|GK000010.2	891208	G	C	0	2	0	1
gnl|UMD3.1|GK000010.2	891332	A	T	0	4	0	1
gnl|UMD3.1|GK000010.2	891352	G	A	0	4	0	1
gnl|UMD3.1|GK000010.2	891371	G	A	0	3	0	1
gnl|UMD3.1|GK000010.2	892043	G	A	0	2	0	1
gnl|UMD3.1|GK000010.2	896447	C	T	0	2	0	1
gnl|UMD3.1|GK000010.2	898815	C	T	0	2	0	1
gnl|UMD3.1|GK000010.2	912879	C	T	0	2	0	1
gnl|UMD3.1|GK000010.2	914279	T	C	0	2	0	1
gnl|UMD3.1|GK000010.2	914451	G	T	0	2	0	1
gnl|UMD3.1|GK000010.2	915971	A	G	0	2	0	1
gnl|UMD3.1|GK000010.2	916009	C	T	0	2	0	1
gnl|UMD3.1|GK000010.2	916032	G	A	0	2	0	1
gnl|UMD3.1|GK000010.2	916047	C	T	0	2	0	1
gnl|UMD3.1|GK000010.2	916087	C	T	1	2	0.333333	0.666667
gnl|UMD3.1|GK000010.2	916222	C	T	0	2	0	1
gnl|UMD3.1|GK000010.2	916334	T	G	0	2	0	1
gnl|UMD3.1|GK000010.2	917255	A	G	0	2	0	1
gnl|UMD3.1|GK000010.2	917266	G	A	0	3	0	1
gnl|UMD3.1|GK000010.2	917863	A	G	0	2	0	1
gnl|UMD3.1|GK000010.2	917889	A	G	0	2	0	1
gnl|UMD3.1|GK000010.2	917952	C	T	2	2	0.5	0.5
gnl|UMD3.1|GK000010.2	917953	C	T	0	4	0	1
gnl|UMD3.1|GK000010.2	918146	G	A	0	2	0	1
gnl|UMD3.1|GK000010.2	918211	G	A	0	3	0	1
gnl|UMD3.1|GK000010.2	918745	G	A	0	2	0	1
gnl|UMD3.1|GK000010.2	919570	G	A	0	2	0	1
gnl|UMD3.1|GK000010.2	919626	T	C	0	2	0	1
gnl|UMD3.1|GK000010.2	919987	A	C	2	2	0.5	0.5
gnl|UMD3.1|GK000010.2	921304	C	T	0	2	0	1
gnl|UMD3.1|GK000010.2	924594	A	T	2	2	0.5	0.5
gnl|UMD3.1|GK000010.2	924643	A	T	3	2	0.6	0.4
gnl|UMD3.1|GK000010.2	925672	C	G	11	2	0.846154	0.153846
gnl|UMD3.1|GK000010.2	925735	A	G	8	2	0.8	0.2
gnl|UMD3.1|GK000010.2	929510	A	G	1	2	0.333333	0.666667
gnl|UMD3.1|GK000010.2	930004	A	T	5	2	0.714286	0.285714
gnl|UMD3.1|GK000010.2	930207	A	G	0	2	0	1
gnl|UMD3.1|GK000010.2	930787	T	C	1	2	0.333333	0.666667
gnl|UMD3.1|GK000010.2	931802	A	G	3	3	0.5	0.5
gnl|UMD3.1|GK000010.2	931818	T	G	3	3	0.5	0.5
gnl|UMD3.1|GK000010.2	931820	C	T	3	2	0.6	0.4
gnl|UMD3.1|GK000010.2	932389	T	C	1	4	0.2	0.8
gnl|UMD3.1|GK000010.2	933079	T	A	0	15	0	1
gnl|UMD3.1|GK000010.2	933462	T	C	0	4	0	1
gnl|UMD3.1|GK000010.2	933685	C	T	2	3	0.4	0.6
gnl|UMD3.1|GK000010.2	933847	C	A	1	2	0.333333	0.666667
gnl|UMD3.1|GK000010.2	933925	G	A	2	7	0.222222	0.777778
gnl|UMD3.1|GK000010.2	935322	C	T	5	5	0.5	0.5
gnl|UMD3.1|GK000010.2	935574	A	G	1	12	0.0769231	0.923077
gnl|UMD3.1|GK000010.2	935693	T	C	16	7	0.695652	0.304348
gnl|UMD3.1|GK000010.2	936403	C	T	1	2	0.333333	0.666667
gnl|UMD3.1|GK000010.2	936494	C	A	0	2	0	1
gnl|UMD3.1|GK000010.2	937566	C	T	1	9	0.1	0.9
gnl|UMD3.1|GK000010.2	937686	T	C	7	3	0.7	0.3
gnl|UMD3.1|GK000010.2	938171	A	T	8	2	0.8	0.2
gnl|UMD3.1|GK000010.2	938385	A	G	11	6	0.647059	0.352941
gnl|UMD3.1|GK000010.2	938513	T	C	3	6	0.333333	0.666667
gnl|UMD3.1|GK000010.2	943186	N	G	0	5	0	1
gnl|UMD3.1|GK000010.2	947415	T	C	0	2	0	1
gnl|UMD3.1|GK000010.2	948796	T	C	0	1	0	1
gnl|UMD3.1|GK000010.2	948988	C	G	0	6	0	1
gnl|UMD3.1|GK000010.2	949339	C	G	0	2	0	1
gnl|UMD3.1|GK000010.2	951198	A	G	2	2	0.5	0.5
gnl|UMD3.1|GK000010.2	951741	T	C	0	2	0	1
gnl|UMD3.1|GK000010.2	951779	A	G	0	2	0	1
gnl|UMD3.1|GK000010.2	956963	C	T	0	2	0	1
gnl|UMD3.1|GK000010.2	957380	A	G	1	2	0.333333	0.666667
gnl|UMD3.1|GK000010.2	957996	T	C	0	2	0	1
gnl|UMD3.1|GK000010.2	958065	T	C	0	2	0	1
gnl|UMD3.1|GK000010.2	958189	T	C	2	2	0.5	0.5
gnl|UMD3.1|GK000010.2	958191	A	G	3	2	0.6	0.4
gnl|UMD3.1|GK000010.2	958204	C	T	0	4	0	1
gnl|UMD3.1|GK000010.2	958254	T	C	0	2	0	1
gnl|UMD3.1|GK000010.2	958332	T	C	0	2	0	1
gnl|UMD3.1|GK000010.2	959587	A	G	0	2	0	1
gnl|UMD3.1|GK000010.2	960636	T	C	0	2	0	1
gnl|UMD3.1|GK000010.2	961060	A	G	2	3	0.4	0.6
gnl|UMD3.1|GK000010.2	961094	C	A	4	2	0.666667	0.333333
gnl|UMD3.1|GK000010.2	965189	T	G	0	2	0	1
gnl|UMD3.1|GK000010.2	968332	T	G	0	2	0	1
gnl|UMD3.1|GK000010.2	972895	C	T	0	2	0	1
gnl|UMD3.1|GK000010.2	977430	G	A	0	2	0	1
gnl|UMD3.1|GK000010.2	979996	A	G	0	2	0	1
gnl|UMD3.1|GK000010.2	991988	C	G	0	2	0	1
gnl|UMD3.1|GK000010.2	992476	G	A	0	1	0	1
gnl|UMD3.1|GK000010.2	1048650	T	A	0	2	0	1
gnl|UMD3.1|GK000010.2	1049736	A	G	0	2	0	1
gnl|UMD3.1|GK000010.2	1050309	G	T	2	2	0.5	0.5
gnl|UMD3.1|GK000010.2	1066045	T	C	0	2	0	1
gnl|UMD3.1|GK000010.2	1074126	G	C	0	2	0	1
gnl|UMD3.1|GK000010.2	1078027	G	T	0	2	0	1
gnl|UMD3.1|GK000010.2	1078175	A	G	0	2	0	1
gnl|UMD3.1|GK000010.2	1078177	T	C	0	2	0	1
gnl|UMD3.1|GK000010.2	1078189	T	G	0	2	0	1
gnl|UMD3.1|GK000010.2	1078195	G	A	0	2	0	1
gnl|UMD3.1|GK000010.2	1078212	C	T	0	2	0	1
gnl|UMD3.1|GK000010.2	1078215	T	C	0	2	0	1
gnl|UMD3.1|GK000010.2	1078273	G	A	0	4	0	1
gnl|UMD3.1|GK000010.2	1078274	A	G	0	4	0	1
gnl|UMD3.1|GK000010.2	1078865	T	C	0	4	0	1
gnl|UMD3.1|GK000010.2	1079425	A	G	6	4	0.6	0.4
gnl|UMD3.1|GK000010.2	1080231	T	G	3	2	0.6	0.4
gnl|UMD3.1|GK000010.2	1080486	T	G	1	2	0.333333	0.666667
gnl|UMD3.1|GK000010.2	1080831	T	C	0	2	0	1
gnl|UMD3.1|GK000010.2	1080908	A	G	0	2	0	1
gnl|UMD3.1|GK000010.2	1080910	C	T	0	2	0	1
gnl|UMD3.1|GK000010.2	1081872	T	C	1	2	0.333333	0.666667
gnl|UMD3.1|GK000010.2	1082823	T	A	3	2	0.6	0.4
gnl|UMD3.1|GK000010.2	1083986	A	C	0	2	0	1
gnl|UMD3.1|GK000010.2	1083989	T	C	0	2	0	1
gnl|UMD3.1|GK000010.2	1089497	T	C	0	30	0	1
gnl|UMD3.1|GK000010.2	1090011	T	C	2	2	0.5	0.5
gnl|UMD3.1|GK000010.2	1090106	C	A	2	2	0.5	0.5
gnl|UMD3.1|GK000010.2	1092369	A	G	11	8	0.578947	0.421053
gnl|UMD3.1|GK000010.2	1097631	T	C	0	3	0	1
gnl|UMD3.1|GK000010.2	1097668	C	T	0	3	0	1
gnl|UMD3.1|GK000010.2	1097739	T	C	2	2	0.5	0.5
gnl|UMD3.1|GK000010.2	1097740	T	C	2	2	0.5	0.5
gnl|UMD3.1|GK000010.2	1102891	A	G	0	2	0	1
gnl|UMD3.1|GK000010.2	1103791	A	T	3	2	0.6	0.4
gnl|UMD3.1|GK000010.2	1103819	A	T	5	2	0.714286	0.285714
gnl|UMD3.1|GK000010.2	1103887	T	G	3	3	0.5	0.5
gnl|UMD3.1|GK000010.2	1103928	A	T	0	2	0	1
gnl|UMD3.1|GK000010.2	1104102	G	A	1	1	0.5	0.5
gnl|UMD3.1|GK000010.2	1104631	C	A	4	2	0.666667	0.333333
gnl|UMD3.1|GK000010.2	1104953	A	C	0	9	0	1
gnl|UMD3.1|GK000010.2	1106628	T	G	2	2	0.5	0.5
gnl|UMD3.1|GK000010.2	1107034	T	C	2	4	0.333333	0.666667
gnl|UMD3.1|GK000010.2	1107253	T	C	1	2	0.333333	0.666667
gnl|UMD3.1|GK000010.2	1108174	A	G	0	5	0	1
gnl|UMD3.1|GK000010.2	1113396	G	A	0	5	0	1
gnl|UMD3.1|GK000010.2	1113548	A	G	2	2	0.5	0.5
gnl|UMD3.1|GK000010.2	1114839	A	T	0	1	0	1
gnl|UMD3.1|GK000010.2	1115493	G	T	7	2	0.777778	0.222222
gnl|UMD3.1|GK000010.2	1115551	G	A	9	3	0.75	0.25
gnl|UMD3.1|GK000010.2	1117397	A	T	5	4	0.555556	0.444444
gnl|UMD3.1|GK000010.2	1118799	A	T	10	4	0.714286	0.285714
gnl|UMD3.1|GK000010.2	1119386	G	C	23	28	0.45098	0.54902
gnl|UMD3.1|GK000010.2	1120333	G	A	7	2	0.777778	0.222222
gnl|UMD3.1|GK000010.2	1122242	T	C	1	7	0.125	0.875
gnl|UMD3.1|GK000010.2	1123251	A	T	11	2	0.846154	0.153846
gnl|UMD3.1|GK000010.2	1123404	G	T	5	2	0.714286	0.285714
gnl|UMD3.1|GK000010.2	1127074	T	A	2	2	0.5	0.5
gnl|UMD3.1|GK000010.2	1130587	T	A	2	4	0.333333	0.666667
gnl|UMD3.1|GK000010.2	1130590	G	T	4	2	0.666667	0.333333
gnl|UMD3.1|GK000010.2	1130601	T	C	2	4	0.333333	0.666667
gnl|UMD3.1|GK000010.2	1130705	A	C	0	2	0	1
gnl|UMD3.1|GK000010.2	1131219	A	G	0	4	0	1
gnl|UMD3.1|GK000010.2	1132508	A	G	4	2	0.666667	0.333333
gnl|UMD3.1|GK000010.2	1133680	A	G	0	2	0	1
gnl|UMD3.1|GK000010.2	1133694	T	G	0	2	0	1
gnl|UMD3.1|GK000010.2	1133748	A	C	0	2	0	1
gnl|UMD3.1|GK000010.2	1135342	C	G	0	2	0	1
gnl|UMD3.1|GK000010.2	1135992	C	T	0	1	0	1
gnl|UMD3.1|GK000010.2	1135996	C	G	0	2	0	1
gnl|UMD3.1|GK000010.2	1136132	G	T	0	2	0	1
gnl|UMD3.1|GK000010.2	1138062	C	T	1	2	0.333333	0.666667
gnl|UMD3.1|GK000010.2	1145213	C	A	0	2	0	1
gnl|UMD3.1|GK000010.2	1160871	C	G	0	2	0	1
gnl|UMD3.1|GK000010.2	1166293	C	T	0	2	0	1
gnl|UMD3.1|GK000010.2	1168757	C	A	3	2	0.6	0.4
gnl|UMD3.1|GK000010.2	1169660	T	A	2	2	0.5	0.5
gnl|UMD3.1|GK000010.2	1176722	T	G	0	2	0	1
gnl|UMD3.1|GK000010.2	1189349	A	G	5	2	0.714286	0.285714
gnl|UMD3.1|GK000010.2	1190957	T	A	0	2	0	1
gnl|UMD3.1|GK000010.2	1193408	C	A	0	2	0	1
gnl|UMD3.1|GK000010.2	1196834	T	A	1	2	0.333333	0.666667
gnl|UMD3.1|GK000010.2	1201489	C	T	1	4	0.2	0.8
gnl|UMD3.1|GK000010.2	1202020	A	T	2	2	0.5	0.5
gnl|UMD3.1|GK000010.2	1203146	C	T	0	2	0	1
gnl|UMD3.1|GK000010.2	1203173	T	G	0	2	0	1
gnl|UMD3.1|GK000010.2	1203709	A	C	0	2	0	1
gnl|UMD3.1|GK000010.2	1208706	T	C	0	2	0	1
gnl|UMD3.1|GK000010.2	1209569	T	A	0	2	0	1
gnl|UMD3.1|GK000010.2	1209767	C	T	0	2	0	1
gnl|UMD3.1|GK000010.2	1209837	A	G	0	2	0	1
gnl|UMD3.1|GK000010.2	1209855	T	C	0	2	0	1
gnl|UMD3.1|GK000010.2	1209856	T	C	0	2	0	1
gnl|UMD3.1|GK000010.2	1217051	T	C	0	1	0	1
gnl|UMD3.1|GK000010.2	1217963	G	A	1	4	0.2	0.8
gnl|UMD3.1|GK000010.2	1222410	A	G	2	2	0.5	0.5
gnl|UMD3.1|GK000010.2	1224124	G	A	0	2	0	1
gnl|UMD3.1|GK000010.2	1225209	C	A	0	2	0	1
gnl|UMD3.1|GK000010.2	1225248	T	C	0	2	0	1
gnl|UMD3.1|GK000010.2	1225550	T	C	0	2	0	1
gnl|UMD3.1|GK000010.2	1226962	T	C	0	2	0	1
gnl|UMD3.1|GK000010.2	1228208	A	G	2	2	0.5	0.5
gnl|UMD3.1|GK000010.2	1228820	A	T	0	5	0	1
gnl|UMD3.1|GK000010.2	1228823	A	C	0	4	0	1
gnl|UMD3.1|GK000010.2	1228863	A	C	0	3	0	1
gnl|UMD3.1|GK000010.2	1228948	G	T	0	5	0	1
gnl|UMD3.1|GK000010.2	1228972	A	C	0	4	0	1
gnl|UMD3.1|GK000010.2	1229551	T	C	6	6	0.5	0.5
gnl|UMD3.1|GK000010.2	1230475	T	C	7	3	0.7	0.3
gnl|UMD3.1|GK000010.2	1230476	T	C	8	3	0.727273	0.272727
gnl|UMD3.1|GK000010.2	1230560	T	C	4	2	0.666667	0.333333
gnl|UMD3.1|GK000010.2	1230561	T	C	3	2	0.6	0.4
gnl|UMD3.1|GK000010.2	1230567	T	C	4	2	0.666667	0.333333
gnl|UMD3.1|GK000010.2	1230619	T	C	2	2	0.5	0.5
gnl|UMD3.1|GK000010.2	1230844	C	A	2	4	0.333333	0.666667
gnl|UMD3.1|GK000010.2	1231208	T	C	2	4	0.333333	0.666667
gnl|UMD3.1|GK000010.2	1231243	T	C	6	2	0.75	0.25
gnl|UMD3.1|GK000010.2	1231317	T	C	7	2	0.777778	0.222222
gnl|UMD3.1|GK000010.2	1232136	A	T	1	1	0.5	0.5
gnl|UMD3.1|GK000010.2	1232434	G	C	0	4	0	1
gnl|UMD3.1|GK000010.2	1232486	T	C	0	3	0	1
gnl|UMD3.1|GK000010.2	1232517	T	C	0	3	0	1
gnl|UMD3.1|GK000010.2	1232557	T	C	0	4	0	1
gnl|UMD3.1|GK000010.2	1232568	T	C	0	4	0	1
gnl|UMD3.1|GK000010.2	1232597	T	C	0	4	0	1
gnl|UMD3.1|GK000010.2	1232667	C	A	0	1	0	1
gnl|UMD3.1|GK000010.2	1236090	T	C	1	2	0.333333	0.666667
gnl|UMD3.1|GK000010.2	1238432	A	G	3	3	0.5	0.5
gnl|UMD3.1|GK000010.2	1238574	A	G	3	2	0.6	0.4
gnl|UMD3.1|GK000010.2	1246611	A	T	0	1	0	1
gnl|UMD3.1|GK000010.2	1246780	T	C	2	2	0.5	0.5
gnl|UMD3.1|GK000010.2	1247807	C	T	0	2	0	1
gnl|UMD3.1|GK000010.2	1247827	T	G	0	2	0	1
gnl|UMD3.1|GK000010.2	1247828	A	G	0	2	0	1
gnl|UMD3.1|GK000010.2	1248481	G	C	0	3	0	1
gnl|UMD3.1|GK000010.2	1252187	C	G	0	2	0	1
gnl|UMD3.1|GK000010.2	1254636	G	A	0	2	0	1
gnl|UMD3.1|GK000010.2	1258352	A	G	0	2	0	1
gnl|UMD3.1|GK000010.2	1265366	T	A	0	2	0	1
gnl|UMD3.1|GK000010.2	1271976	A	T	0	2	0	1
gnl|UMD3.1|GK000010.2	1273528	A	G	0	2	0	1
gnl|UMD3.1|GK000010.2	1289747	T	C	0	2	0	1
gnl|UMD3.1|GK000010.2	1289910	T	C	0	2	0	1
gnl|UMD3.1|GK000010.2	1290018	T	C	0	2	0	1
gnl|UMD3.1|GK000010.2	1421615	G	A	0	1	0	1
gnl|UMD3.1|GK000010.2	1445221	A	G	0	2	0	1
gnl|UMD3.1|GK000010.2	1445657	C	A	0	2	0	1
gnl|UMD3.1|GK000010.2	1445714	A	T	0	1	0	1
gnl|UMD3.1|GK000010.2	1472783	G	T	1	2	0.333333	0.666667
gnl|UMD3.1|GK000010.2	1472797	A	T	2	2	0.5	0.5
gnl|UMD3.1|GK000010.2	1472820	G	T	3	2	0.6	0.4
gnl|UMD3.1|GK000010.2	1475998	A	G	0	3	0	1
gnl|UMD3.1|GK000010.2	1476260	C	A	1	2	0.333333	0.666667
gnl|UMD3.1|GK000010.2	1482345	C	A	0	2	0	1
gnl|UMD3.1|GK000010.2	1487630	G	C	0	2	0	1
gnl|UMD3.1|GK000010.2	1502546	T	A	0	1	0	1
gnl|UMD3.1|GK000010.2	1511018	T	A	1	2	0.333333	0.666667
gnl|UMD3.1|GK000010.2	1513536	A	G	0	2	0	1
gnl|UMD3.1|GK000010.2	1516598	A	T	2	2	0.5	0.5
gnl|UMD3.1|GK000010.2	1518569	G	A	0	4	0	1
gnl|UMD3.1|GK000010.2	1524213	G	C	0	2	0	1
gnl|UMD3.1|GK000010.2	1529194	T	G	0	3	0	1
gnl|UMD3.1|GK000010.2	1529247	A	G	3	3	0.5	0.5
gnl|UMD3.1|GK000010.2	1539513	A	G	0	3	0	1
gnl|UMD3.1|GK000010.2	1547096	G	T	1	2	0.333333	0.666667
gnl|UMD3.1|GK000010.2	1548327	T	C	0	2	0	1
gnl|UMD3.1|GK000010.2	1560706	A	G	0	2	0	1
gnl|UMD3.1|GK000010.2	1560708	A	G	0	2	0	1
gnl|UMD3.1|GK000010.2	1561084	A	C	1	1	0.5	0.5
gnl|UMD3.1|GK000010.2	1569048	C	A	0	2	0	1
gnl|UMD3.1|GK000010.2	1585340	G	C	0	2	0	1
gnl|UMD3.1|GK000010.2	1591436	A	G	0	2	0	1
gnl|UMD3.1|GK000010.2	1607376	A	G	0	2	0	1
gnl|UMD3.1|GK000010.2	1607414	A	G	0	2	0	1
gnl|UMD3.1|GK000010.2	1611842	T	C	0	3	0	1
gnl|UMD3.1|GK000010.2	1611874	A	G	0	3	0	1
gnl|UMD3.1|GK000010.2	1617295	G	T	1	1	0.5	0.5
gnl|UMD3.1|GK000010.2	1617799	T	C	0	2	0	1
gnl|UMD3.1|GK000010.2	1619966	T	C	0	2	0	1
gnl|UMD3.1|GK000010.2	1630442	A	G	0	3	0	1
gnl|UMD3.1|GK000010.2	1636280	A	G	0	2	0	1
gnl|UMD3.1|GK000010.2	1638105	A	G	0	2	0	1
gnl|UMD3.1|GK000010.2	1638142	A	G	0	2	0	1
gnl|UMD3.1|GK000010.2	1638148	A	G	0	2	0	1
gnl|UMD3.1|GK000010.2	1648297	C	G	0	2	0	1
gnl|UMD3.1|GK000010.2	1661527	T	G	0	2	0	1
gnl|UMD3.1|GK000010.2	1663878	C	T	0	2	0	1
gnl|UMD3.1|GK000010.2	1663881	G	A	0	2	0	1
gnl|UMD3.1|GK000010.2	1663884	A	G	0	2	0	1
gnl|UMD3.1|GK000010.2	1663965	G	C	2	2	0.5	0.5
gnl|UMD3.1|GK000010.2	1665422	C	A	0	2	0	1
gnl|UMD3.1|GK000010.2	1671215	C	A	0	2	0	1
gnl|UMD3.1|GK000010.2	1673734	G	A	2	2	0.5	0.5
gnl|UMD3.1|GK000010.2	1677013	A	G	2	3	0.4	0.6
gnl|UMD3.1|GK000010.2	1677028	A	G	2	3	0.4	0.6
gnl|UMD3.1|GK000010.2	1677059	A	G	3	3	0.5	0.5
gnl|UMD3.1|GK000010.2	1677083	A	G	3	2	0.6	0.4
gnl|UMD3.1|GK000010.2	1677093	A	G	4	2	0.666667	0.333333
gnl|UMD3.1|GK000010.2	1677096	A	G	4	2	0.666667	0.333333
gnl|UMD3.1|GK000010.2	1677118	A	G	0	5	0	1
gnl|UMD3.1|GK000010.2	1677124	A	G	3	2	0.6	0.4
gnl|UMD3.1|GK000010.2	1686768	G	A	2	2	0.5	0.5
gnl|UMD3.1|GK000010.2	1687702	A	G	0	2	0	1
gnl|UMD3.1|GK000010.2	1687705	A	G	0	2	0	1
gnl|UMD3.1|GK000010.2	1689408	A	T	0	2	0	1
gnl|UMD3.1|GK000010.2	1689738	C	T	2	2	0.5	0.5
gnl|UMD3.1|GK000010.2	1690373	C	T	2	2	0.5	0.5
gnl|UMD3.1|GK000010.2	1692355	C	T	0	5	0	1
gnl|UMD3.1|GK000010.2	1692413	T	A	0	2	0	1
gnl|UMD3.1|GK000010.2	1698109	C	T	0	2	0	1
gnl|UMD3.1|GK000010.2	1699069	T	A	0	2	0	1
gnl|UMD3.1|GK000010.2	1704877	G	T	0	2	0	1
gnl|UMD3.1|GK000010.2	1706770	A	G	2	4	0.333333	0.666667
gnl|UMD3.1|GK000010.2	1706778	A	G	3	2	0.6	0.4
gnl|UMD3.1|GK000010.2	1706779	A	G	2	2	0.5	0.5
gnl|UMD3.1|GK000010.2	1706784	A	G	2	2	0.5	0.5
gnl|UMD3.1|GK000010.2	1709842	A	G	0	3	0	1
gnl|UMD3.1|GK000010.2	1709843	A	G	0	2	0	1
gnl|UMD3.1|GK000010.2	1709945	A	G	0	3	0	1
gnl|UMD3.1|GK000010.2	1714079	T	C	0	2	0	1
gnl|UMD3.1|GK000010.2	1716681	A	T	0	11	0	1
gnl|UMD3.1|GK000010.2	1717908	T	C	0	2	0	1
gnl|UMD3.1|GK000010.2	1719092	C	T	4	2	0.666667	0.333333
gnl|UMD3.1|GK000010.2	1720676	C	T	0	6	0	1
gnl|UMD3.1|GK000010.2	1722680	A	T	8	2	0.8	0.2
gnl|UMD3.1|GK000010.2	1726143	T	C	0	2	0	1
gnl|UMD3.1|GK000010.2	1727988	A	G	0	7	0	1
gnl|UMD3.1|GK000010.2	1729208	G	A	0	6	0	1
gnl|UMD3.1|GK000010.2	1746139	C	T	0	2	0	1
gnl|UMD3.1|GK000010.2	1748848	A	G	0	2	0	1
gnl|UMD3.1|GK000010.2	1748854	A	G	0	2	0	1
gnl|UMD3.1|GK000010.2	1748925	A	G	0	2	0	1
gnl|UMD3.1|GK000010.2	1754110	A	G	2	4	0.333333	0.666667
gnl|UMD3.1|GK000010.2	1755062	G	T	0	2	0	1
gnl|UMD3.1|GK000010.2	1756398	G	T	0	2	0	1
gnl|UMD3.1|GK000010.2	1760268	C	T	0	2	0	1
gnl|UMD3.1|GK000010.2	1761240	T	G	1	36	0.027027	0.972973
gnl|UMD3.1|GK000010.2	1763999	C	T	0	69	0	1
gnl|UMD3.1|GK000010.2	1784770	A	G	0	2	0	1
gnl|UMD3.1|GK000010.2	1790591	A	G	0	2	0	1
gnl|UMD3.1|GK000010.2	1809184	A	G	0	2	0	1
gnl|UMD3.1|GK000010.2	1911633	G	A	0	2	0	1
gnl|UMD3.1|GK000010.2	1911876	A	G	0	2	0	1
gnl|UMD3.1|GK000010.2	1911974	T	G	0	2	0	1
gnl|UMD3.1|GK000010.2	1915361	C	G	0	1	0	1
gnl|UMD3.1|GK000010.2	1991137	C	T	0	2	0	1
gnl|UMD3.1|GK000010.2	1998445	A	G	0	2	0	1
gnl|UMD3.1|GK000010.2	1998461	T	C	0	2	0	1
gnl|UMD3.1|GK000010.2	2039291	G	T	0	2	0	1
gnl|UMD3.1|GK000010.2	2039293	C	A	0	2	0	1
gnl|UMD3.1|GK000010.2	2041922	A	C	0	2	0	1
gnl|UMD3.1|GK000010.2	2047696	T	A	0	2	0	1
gnl|UMD3.1|GK000010.2	2060817	A	T	0	2	0	1
gnl|UMD3.1|GK000010.2	2067848	A	G	0	9	0	1
gnl|UMD3.1|GK000010.2	2067863	A	C	0	15	0	1
gnl|UMD3.1|GK000010.2	2067889	C	G	0	18	0	1
gnl|UMD3.1|GK000010.2	2067897	C	A	1	18	0.0526316	0.947368
gnl|UMD3.1|GK000010.2	2067911	C	T	0	18	0	1
gnl|UMD3.1|GK000010.2	2067926	T	C	0	23	0	1
gnl|UMD3.1|GK000010.2	2067962	A	G	0	28	0	1
gnl|UMD3.1|GK000010.2	2067974	T	C	0	28	0	1
gnl|UMD3.1|GK000010.2	2068004	A	G	0	18	0	1
gnl|UMD3.1|GK000010.2	2068034	T	C	0	14	0	1
gnl|UMD3.1|GK000010.2	2068035	A	T	0	14	0	1
gnl|UMD3.1|GK000010.2	2068064	G	A	0	14	0	1
gnl|UMD3.1|GK000010.2	2068067	C	G	0	12	0	1
gnl|UMD3.1|GK000010.2	2068084	G	T	0	10	0	1
gnl|UMD3.1|GK000010.2	2068085	A	G	0	8	0	1
gnl|UMD3.1|GK000010.2	2068111	G	C	0	6	0	1
gnl|UMD3.1|GK000010.2	2068114	A	T	0	6	0	1
gnl|UMD3.1|GK000010.2	2068137	C	T	0	6	0	1
gnl|UMD3.1|GK000010.2	2068166	G	T	0	2	0	1
gnl|UMD3.1|GK000010.2	2068169	C	T	0	2	0	1
gnl|UMD3.1|GK000010.2	2068174	A	G	0	2	0	1
gnl|UMD3.1|GK000010.2	2068229	C	A	0	4	0	1
gnl|UMD3.1|GK000010.2	2068247	T	C	0	4	0	1
gnl|UMD3.1|GK000010.2	2068275	A	G	0	6	0	1
gnl|UMD3.1|GK000010.2	2068282	T	C	0	6	0	1
gnl|UMD3.1|GK000010.2	2068290	C	T	0	7	0	1
gnl|UMD3.1|GK000010.2	2068293	G	T	0	6	0	1
gnl|UMD3.1|GK000010.2	2068299	A	G	1	5	0.166667	0.833333
gnl|UMD3.1|GK000010.2	2068320	T	C	0	9	0	1
gnl|UMD3.1|GK000010.2	2068325	T	A	0	9	0	1
gnl|UMD3.1|GK000010.2	2068326	G	A	0	9	0	1
gnl|UMD3.1|GK000010.2	2068330	C	T	0	8	0	1
gnl|UMD3.1|GK000010.2	2068352	A	C	0	10	0	1
gnl|UMD3.1|GK000010.2	2068411	T	C	0	5	0	1
gnl|UMD3.1|GK000010.2	2068412	G	T	0	5	0	1
gnl|UMD3.1|GK000010.2	2068421	T	C	0	5	0	1
gnl|UMD3.1|GK000010.2	2068430	C	A	0	4	0	1
gnl|UMD3.1|GK000010.2	2068431	G	A	0	4	0	1
gnl|UMD3.1|GK000010.2	2068454	G	A	0	4	0	1
gnl|UMD3.1|GK000010.2	2068462	G	T	0	3	0	1
gnl|UMD3.1|GK000010.2	2068464	C	A	0	3	0	1
gnl|UMD3.1|GK000010.2	2105242	C	T	2	2	0.5	0.5
gnl|UMD3.1|GK000010.2	2115646	C	T	0	2	0	1
gnl|UMD3.1|GK000010.2	2136036	A	G	0	2	0	1
gnl|UMD3.1|GK000010.2	2136044	A	G	0	2	0	1
gnl|UMD3.1|GK000010.2	2136045	A	G	0	2	0	1
gnl|UMD3.1|GK000010.2	2136051	A	G	0	2	0	1
gnl|UMD3.1|GK000010.2	2166100	A	G	1	2	0.333333	0.666667
gnl|UMD3.1|GK000010.2	2169833	A	C	0	2	0	1
gnl|UMD3.1|GK000010.2	2171132	G	C	0	2	0	1
gnl|UMD3.1|GK000010.2	2174917	A	C	0	2	0	1
gnl|UMD3.1|GK000010.2	2180503	A	G	0	2	0	1
gnl|UMD3.1|GK000010.2	2180530	A	G	0	2	0	1
gnl|UMD3.1|GK000010.2	2184042	T	G	0	2	0	1
gnl|UMD3.1|GK000010.2	2190308	T	A	0	2	0	1
gnl|UMD3.1|GK000010.2	2190559	A	T	3	2	0.6	0.4
gnl|UMD3.1|GK000010.2	2191598	T	A	1	2	0.333333	0.666667
gnl|UMD3.1|GK000010.2	2191618	C	T	0	3	0	1
gnl|UMD3.1|GK000010.2	2191682	T	G	1	1	0.5	0.5
gnl|UMD3.1|GK000010.2	2193006	T	A	13	10	0.565217	0.434783
gnl|UMD3.1|GK000010.2	2193124	A	C	0	4	0	1
gnl|UMD3.1|GK000010.2	2196299	A	C	0	2	0	1
gnl|UMD3.1|GK000010.2	2196300	C	T	0	2	0	1
gnl|UMD3.1|GK000010.2	2196305	G	C	0	2	0	1
gnl|UMD3.1|GK000010.2	2196317	G	A	0	2	0	1
gnl|UMD3.1|GK000010.2	2196320	T	A	0	2	0	1
gnl|UMD3.1|GK000010.2	2196331	C	T	0	2	0	1
gnl|UMD3.1|GK000010.2	2196348	A	G	0	2	0	1
gnl|UMD3.1|GK000010.2	2203037	A	G	0	1	0	1
gnl|UMD3.1|GK000010.2	2216965	C	T	0	2	0	1
gnl|UMD3.1|GK000010.2	2218952	G	A	0	2	0	1
gnl|UMD3.1|GK000010.2	2218991	C	T	0	2	0	1
gnl|UMD3.1|GK000010.2	2228017	A	G	0	2	0	1
gnl|UMD3.1|GK000010.2	2240565	A	G	0	2	0	1
gnl|UMD3.1|GK000010.2	2240637	T	C	0	2	0	1
gnl|UMD3.1|GK000010.2	2247285	C	A	0	4	0	1
gnl|UMD3.1|GK000010.2	2249827	G	A	0	2	0	1
gnl|UMD3.1|GK000010.2	2270732	A	T	1	2	0.333333	0.666667
gnl|UMD3.1|GK000010.2	2270845	T	G	0	3	0	1
gnl|UMD3.1|GK000010.2	2302174	G	T	0	2	0	1
gnl|UMD3.1|GK000010.2	2302219	G	A	0	2	0	1
gnl|UMD3.1|GK000010.2	2302240	A	T	0	2	0	1
gnl|UMD3.1|GK000010.2	2302284	A	G	0	2	0	1
gnl|UMD3.1|GK000010.2	2326122	A	G	0	2	0	1
gnl|UMD3.1|GK000010.2	2326124	C	T	0	2	0	1
gnl|UMD3.1|GK000010.2	2326194	A	T	0	2	0	1
gnl|UMD3.1|GK000010.2	2326212	G	A	0	2	0	1
gnl|UMD3.1|GK000010.2	2362455	A	C	0	2	0	1
gnl|UMD3.1|GK000010.2	2362661	C	T	1	1	0.5	0.5
gnl|UMD3.1|GK000010.2	2365542	A	G	0	2	0	1
gnl|UMD3.1|GK000010.2	2365546	A	G	0	2	0	1
gnl|UMD3.1|GK000010.2	2365600	A	G	0	2	0	1
gnl|UMD3.1|GK000010.2	2366512	C	T	1	2	0.333333	0.666667
gnl|UMD3.1|GK000010.2	2366541	C	T	0	2	0	1
gnl|UMD3.1|GK000010.2	2366567	A	G	0	3	0	1
gnl|UMD3.1|GK000010.2	2366569	A	G	1	2	0.333333	0.666667
gnl|UMD3.1|GK000010.2	2366570	A	G	1	2	0.333333	0.666667
gnl|UMD3.1|GK000010.2	2366572	A	G	0	3	0	1
gnl|UMD3.1|GK000010.2	2366595	A	G	1	2	0.333333	0.666667
gnl|UMD3.1|GK000010.2	2375942	A	G	3	2	0.6	0.4
gnl|UMD3.1|GK000010.2	2380619	C	T	0	2	0	1
gnl|UMD3.1|GK000010.2	2381898	A	G	0	2	0	1
gnl|UMD3.1|GK000010.2	2385752	C	T	4	2	0.666667	0.333333
gnl|UMD3.1|GK000010.2	2389377	T	C	0	2	0	1
gnl|UMD3.1|GK000010.2	2392340	G	T	0	1	0	1
gnl|UMD3.1|GK000010.2	2394852	G	A	0	2	0	1
gnl|UMD3.1|GK000010.2	2409371	T	A	0	1	0	1
gnl|UMD3.1|GK000010.2	2412616	A	T	7	3	0.7	0.3
gnl|UMD3.1|GK000010.2	2412669	G	T	7	2	0.777778	0.222222
gnl|UMD3.1|GK000010.2	2416070	T	A	0	1	0	1
gnl|UMD3.1|GK000010.2	2416580	T	G	5	3	0.625	0.375
gnl|UMD3.1|GK000010.2	2423068	T	A	0	2	0	1
gnl|UMD3.1|GK000010.2	2425017	A	G	0	3	0	1
gnl|UMD3.1|GK000010.2	2433441	T	C	0	2	0	1
gnl|UMD3.1|GK000010.2	2434140	T	C	8	2	0.8	0.2
gnl|UMD3.1|GK000010.2	2434158	G	T	6	2	0.75	0.25
gnl|UMD3.1|GK000010.2	2434362	T	C	0	17	0	1
gnl|UMD3.1|GK000010.2	2434754	T	C	15	11	0.576923	0.423077
gnl|UMD3.1|GK000010.2	2879944	G	A	0	2	0	1
gnl|UMD3.1|GK000010.2	2882074	A	G	0	4	0	1
gnl|UMD3.1|GK000010.2	2883334	A	G	0	1	0	1
gnl|UMD3.1|GK000010.2	2883380	A	G	0	1	0	1
gnl|UMD3.1|GK000010.2	2883383	A	G	0	2	0	1
gnl|UMD3.1|GK000010.2	2889535	G	A	0	1	0	1
gnl|UMD3.1|GK000010.2	2889562	C	T	0	2	0	1
gnl|UMD3.1|GK000010.2	2889923	A	G	0	2	0	1
gnl|UMD3.1|GK000010.2	2893614	C	T	1	2	0.333333	0.666667
gnl|UMD3.1|GK000010.2	2893799	T	C	0	2	0	1
gnl|UMD3.1|GK000010.2	2893820	C	T	0	2	0	1
gnl|UMD3.1|GK000010.2	2894223	G	A	0	2	0	1
gnl|UMD3.1|GK000010.2	2894225	C	G	0	2	0	1
gnl|UMD3.1|GK000010.2	2894239	A	T	0	2	0	1
gnl|UMD3.1|GK000010.2	2894404	C	A	4	4	0.5	0.5
gnl|UMD3.1|GK000010.2	2895220	G	C	0	2	0	1
gnl|UMD3.1|GK000010.2	2895352	C	A	3	2	0.6	0.4
gnl|UMD3.1|GK000010.2	2895377	T	G	4	2	0.666667	0.333333
gnl|UMD3.1|GK000010.2	2897807	T	G	0	3	0	1
gnl|UMD3.1|GK000010.2	2898208	G	A	0	2	0	1
gnl|UMD3.1|GK000010.2	2898257	A	G	0	2	0	1
gnl|UMD3.1|GK000010.2	2898699	C	T	1	2	0.333333	0.666667
gnl|UMD3.1|GK000010.2	2898714	G	T	0	3	0	1
gnl|UMD3.1|GK000010.2	2899172	C	T	0	2	0	1
gnl|UMD3.1|GK000010.2	2901923	A	T	0	2	0	1
gnl|UMD3.1|GK000010.2	2901931	A	G	0	2	0	1
gnl|UMD3.1|GK000010.2	2905969	C	T	3	2	0.6	0.4
gnl|UMD3.1|GK000010.2	2905974	G	A	0	5	0	1
gnl|UMD3.1|GK000010.2	2906023	A	T	4	2	0.666667	0.333333
gnl|UMD3.1|GK000010.2	2910689	C	T	0	2	0	1
gnl|UMD3.1|GK000010.2	2919527	G	A	0	3	0	1
gnl|UMD3.1|GK000010.2	2919622	G	T	0	3	0	1
gnl|UMD3.1|GK000010.2	2919655	T	C	0	3	0	1
gnl|UMD3.1|GK000010.2	2919656	T	A	0	3	0	1
gnl|UMD3.1|GK000010.2	2941262	C	T	0	2	0	1
gnl|UMD3.1|GK000010.2	2941267	A	C	0	2	0	1
gnl|UMD3.1|GK000010.2	2941309	A	T	0	2	0	1
gnl|UMD3.1|GK000010.2	2947899	G	A	0	4	0	1
gnl|UMD3.1|GK000010.2	2948598	A	G	0	2	0	1
gnl|UMD3.1|GK000010.2	2954285	G	A	0	2	0	1
gnl|UMD3.1|GK000010.2	2956257	G	T	2	2	0.5	0.5
gnl|UMD3.1|GK000010.2	2956312	A	G	0	1	0	1
gnl|UMD3.1|GK000010.2	2963156	A	C	0	2	0	1
gnl|UMD3.1|GK000010.2	2965592	A	G	0	2	0	1
gnl|UMD3.1|GK000010.2	2965643	G	T	0	2	0	1
gnl|UMD3.1|GK000010.2	3032551	T	A	0	2	0	1
gnl|UMD3.1|GK000010.2	3037794	A	G	0	2	0	1
gnl|UMD3.1|GK000010.2	3041761	C	T	0	2	0	1
gnl|UMD3.1|GK000010.2	3042552	T	A	0	2	0	1
gnl|UMD3.1|GK000010.2	3048801	A	T	1	2	0.333333	0.666667
gnl|UMD3.1|GK000010.2	3049432	C	G	1	2	0.333333	0.666667
gnl|UMD3.1|GK000010.2	3050044	T	C	0	4	0	1
gnl|UMD3.1|GK000010.2	3052264	A	G	0	2	0	1
gnl|UMD3.1|GK000010.2	3053913	A	G	0	2	0	1
gnl|UMD3.1|GK000010.2	3060431	T	A	0	1	0	1
gnl|UMD3.1|GK000010.2	3060476	A	G	0	2	0	1
gnl|UMD3.1|GK000010.2	3060663	A	G	0	2	0	1
gnl|UMD3.1|GK000010.2	3060671	A	G	0	2	0	1
gnl|UMD3.1|GK000010.2	3070068	T	A	0	1	0	1
gnl|UMD3.1|GK000010.2	3072802	A	G	0	2	0	1
gnl|UMD3.1|GK000010.2	3072805	A	G	0	2	0	1
gnl|UMD3.1|GK000010.2	3072833	A	G	0	2	0	1
gnl|UMD3.1|GK000010.2	3072839	A	G	0	2	0	1
gnl|UMD3.1|GK000010.2	3072846	A	G	0	2	0	1
gnl|UMD3.1|GK000010.2	3072857	A	G	0	2	0	1
gnl|UMD3.1|GK000010.2	3074190	C	T	0	2	0	1
gnl|UMD3.1|GK000010.2	3075618	G	A	0	3	0	1
gnl|UMD3.1|GK000010.2	3082448	A	G	1	2	0.333333	0.666667
gnl|UMD3.1|GK000010.2	3082485	A	G	2	2	0.5	0.5
gnl|UMD3.1|GK000010.2	3083952	T	A	2	2	0.5	0.5
gnl|UMD3.1|GK000010.2	3083977	G	T	2	2	0.5	0.5
gnl|UMD3.1|GK000010.2	3086649	A	G	0	2	0	1
gnl|UMD3.1|GK000010.2	3087080	A	G	0	2	0	1
gnl|UMD3.1|GK000010.2	3087115	A	G	0	2	0	1
gnl|UMD3.1|GK000010.2	3087120	A	G	0	1	0	1
gnl|UMD3.1|GK000010.2	3087123	A	G	0	1	0	1
gnl|UMD3.1|GK000010.2	3090587	A	G	0	2	0	1
gnl|UMD3.1|GK000010.2	3098569	A	G	0	2	0	1
gnl|UMD3.1|GK000010.2	3112117	A	C	0	5	0	1
gnl|UMD3.1|GK000010.2	3112126	C	G	0	4	0	1
gnl|UMD3.1|GK000010.2	3124234	C	T	0	2	0	1
gnl|UMD3.1|GK000010.2	3144710	G	A	0	2	0	1
gnl|UMD3.1|GK000010.2	3145794	C	T	0	2	0	1
gnl|UMD3.1|GK000010.2	3145889	T	C	0	2	0	1
gnl|UMD3.1|GK000010.2	3147979	G	T	0	1	0	1
gnl|UMD3.1|GK000010.2	3148942	A	C	0	2	0	1
gnl|UMD3.1|GK000010.2	3149027	A	G	0	2	0	1
gnl|UMD3.1|GK000010.2	3157340	C	A	0	4	0	1
gnl|UMD3.1|GK000010.2	3159700	A	G	0	2	0	1
gnl|UMD3.1|GK000010.2	3162434	G	A	0	2	0	1
gnl|UMD3.1|GK000010.2	3167300	A	G	0	3	0	1
gnl|UMD3.1|GK000010.2	3183649	T	G	0	2	0	1
gnl|UMD3.1|GK000010.2	3205153	C	A	2	2	0.5	0.5
gnl|UMD3.1|GK000010.2	3226916	A	C	0	1	0	1
gnl|UMD3.1|GK000010.2	3231966	A	T	0	2	0	1
gnl|UMD3.1|GK000010.2	3274036	T	C	0	2	0	1
gnl|UMD3.1|GK000010.2	3279338	C	T	0	2	0	1
gnl|UMD3.1|GK000010.2	3282387	T	G	0	2	0	1
gnl|UMD3.1|GK000010.2	3282879	A	G	0	2	0	1
gnl|UMD3.1|GK000010.2	3289355	C	T	0	2	0	1
gnl|UMD3.1|GK000010.2	3295143	T	G	0	4	0	1
gnl|UMD3.1|GK000010.2	3296745	A	G	0	2	0	1
gnl|UMD3.1|GK000010.2	3301671	A	G	0	2	0	1
gnl|UMD3.1|GK000010.2	3304654	A	G	0	6	0	1
gnl|UMD3.1|GK000010.2	3305188	A	G	0	2	0	1
gnl|UMD3.1|GK000010.2	3305245	A	G	0	2	0	1
gnl|UMD3.1|GK000010.2	3305280	T	C	0	2	0	1
gnl|UMD3.1|GK000010.2	3305311	C	T	0	2	0	1
gnl|UMD3.1|GK000010.2	3313013	T	C	0	2	0	1
gnl|UMD3.1|GK000010.2	3316765	G	T	0	2	0	1
gnl|UMD3.1|GK000010.2	3318142	A	G	2	2	0.5	0.5
gnl|UMD3.1|GK000010.2	3360575	A	G	1	2	0.333333	0.666667
gnl|UMD3.1|GK000010.2	3360583	A	G	1	2	0.333333	0.666667
gnl|UMD3.1|GK000010.2	3360646	A	G	0	2	0	1
gnl|UMD3.1|GK000010.2	3362013	A	G	0	1	0	1
gnl|UMD3.1|GK000010.2	3362048	C	A	0	2	0	1
gnl|UMD3.1|GK000010.2	3363590	G	T	0	2	0	1
gnl|UMD3.1|GK000010.2	3586034	A	G	0	5	0	1
gnl|UMD3.1|GK000010.2	3586052	G	A	0	9	0	1
gnl|UMD3.1|GK000010.2	3586134	T	C	0	19	0	1
gnl|UMD3.1|GK000010.2	3586152	T	C	0	17	0	1
gnl|UMD3.1|GK000010.2	3586206	C	G	10	4	0.714286	0.285714
gnl|UMD3.1|GK000010.2	3586250	A	G	0	13	0	1
gnl|UMD3.1|GK000010.2	3586449	G	A	0	2	0	1
gnl|UMD3.1|GK000010.2	3618295	C	T	0	2	0	1
gnl|UMD3.1|GK000010.2	3664074	G	A	0	2	0	1
gnl|UMD3.1|GK000010.2	3664111	C	G	0	2	0	1
gnl|UMD3.1|GK000010.2	3668478	T	C	0	2	0	1
gnl|UMD3.1|GK000010.2	3937186	T	A	0	1	0	1
gnl|UMD3.1|GK000010.2	3937188	T	C	0	2	0	1
gnl|UMD3.1|GK000010.2	3937197	G	A	0	1	0	1
gnl|UMD3.1|GK000010.2	3937251	T	C	0	2	0	1
gnl|UMD3.1|GK000010.2	3971559	G	A	0	2	0	1
gnl|UMD3.1|GK000010.2	3994189	C	A	1	2	0.333333	0.666667
gnl|UMD3.1|GK000010.2	3996143	A	G	1	4	0.2	0.8
gnl|UMD3.1|GK000010.2	3996852	C	A	0	2	0	1
gnl|UMD3.1|GK000010.2	3997129	A	C	2	2	0.5	0.5
gnl|UMD3.1|GK000010.2	3997233	T	A	11	4	0.733333	0.266667
gnl|UMD3.1|GK000010.2	4026667	T	C	5	2	0.714286	0.285714
gnl|UMD3.1|GK000010.2	4026673	T	C	5	2	0.714286	0.285714
gnl|UMD3.1|GK000010.2	4027095	C	A	0	2	0	1
gnl|UMD3.1|GK000010.2	4030149	G	T	2	2	0.5	0.5
gnl|UMD3.1|GK000010.2	4030647	T	C	6	2	0.75	0.25
gnl|UMD3.1|GK000010.2	4030652	T	C	5	2	0.714286	0.285714
gnl|UMD3.1|GK000010.2	4030658	T	C	5	2	0.714286	0.285714
gnl|UMD3.1|GK000010.2	4030693	T	C	6	2	0.75	0.25
gnl|UMD3.1|GK000010.2	4030848	T	C	4	2	0.666667	0.333333
gnl|UMD3.1|GK000010.2	4030891	T	C	1	3	0.25	0.75
gnl|UMD3.1|GK000010.2	4032248	T	C	0	2	0	1
gnl|UMD3.1|GK000010.2	4055449	G	A	0	2	0	1
gnl|UMD3.1|GK000010.2	4056197	G	T	0	10	0	1
gnl|UMD3.1|GK000010.2	4059454	T	C	0	2	0	1
gnl|UMD3.1|GK000010.2	4060270	T	C	0	1	0	1
gnl|UMD3.1|GK000010.2	4063522	C	T	0	2	0	1
gnl|UMD3.1|GK000010.2	4065971	C	T	0	2	0	1
gnl|UMD3.1|GK000010.2	4069034	T	A	0	1	0	1
gnl|UMD3.1|GK000010.2	4070531	T	C	0	2	0	1
gnl|UMD3.1|GK000010.2	4075827	A	G	0	2	0	1
gnl|UMD3.1|GK000010.2	4077066	T	C	0	2	0	1
gnl|UMD3.1|GK000010.2	4080619	T	C	1	2	0.333333	0.666667
gnl|UMD3.1|GK000010.2	4085313	A	T	3	2	0.6	0.4
gnl|UMD3.1|GK000010.2	4237978	T	C	0	2	0	1
gnl|UMD3.1|GK000010.2	4237979	T	C	0	2	0	1
gnl|UMD3.1|GK000010.2	4293390	G	A	0	2	0	1
gnl|UMD3.1|GK000010.2	4301883	A	T	1	1	0.5	0.5
gnl|UMD3.1|GK000010.2	4306761	A	C	5	3	0.625	0.375
gnl|UMD3.1|GK000010.2	4307030	A	G	6	2	0.75	0.25
gnl|UMD3.1|GK000010.2	4307240	C	A	0	4	0	1
gnl|UMD3.1|GK000010.2	4307245	G	A	2	4	0.333333	0.666667
gnl|UMD3.1|GK000010.2	4308166	T	A	3	2	0.6	0.4
gnl|UMD3.1|GK000010.2	4312970	A	C	0	2	0	1
gnl|UMD3.1|GK000010.2	4314099	T	C	0	2	0	1
gnl|UMD3.1|GK000010.2	4316319	T	C	0	2	0	1
gnl|UMD3.1|GK000010.2	4317878	A	T	1	3	0.25	0.75
gnl|UMD3.1|GK000010.2	4322987	A	T	2	2	0.5	0.5
gnl|UMD3.1|GK000010.2	4323943	T	C	0	2	0	1
gnl|UMD3.1|GK000010.2	4324344	T	C	0	2	0	1
gnl|UMD3.1|GK000010.2	4324368	T	C	0	2	0	1
gnl|UMD3.1|GK000010.2	4326053	T	C	0	2	0	1
gnl|UMD3.1|GK000010.2	4328827	G	A	0	2	0	1
gnl|UMD3.1|GK000010.2	4332535	T	A	0	1	0	1
gnl|UMD3.1|GK000010.2	4357509	C	G	0	2	0	1
gnl|UMD3.1|GK000010.2	4357515	C	T	0	2	0	1
gnl|UMD3.1|GK000010.2	4357516	T	G	0	2	0	1
gnl|UMD3.1|GK000010.2	4357526	A	G	0	5	0	1
gnl|UMD3.1|GK000010.2	4357544	G	A	0	9	0	1
gnl|UMD3.1|GK000010.2	4357563	C	G	0	9	0	1
gnl|UMD3.1|GK000010.2	4357571	T	C	7	2	0.777778	0.222222
gnl|UMD3.1|GK000010.2	4357574	C	T	0	9	0	1
gnl|UMD3.1|GK000010.2	4357589	A	T	0	9	0	1
gnl|UMD3.1|GK000010.2	4357621	A	T	0	12	0	1
gnl|UMD3.1|GK000010.2	4357626	A	T	1	11	0.0833333	0.916667
gnl|UMD3.1|GK000010.2	4357656	A	T	1	8	0.111111	0.888889
gnl|UMD3.1|GK000010.2	4357686	C	G	0	7	0	1
gnl|UMD3.1|GK000010.2	4357689	T	C	0	7	0	1
gnl|UMD3.1|GK000010.2	4357705	C	T	0	7	0	1
gnl|UMD3.1|GK000010.2	4357764	C	T	0	4	0	1
gnl|UMD3.1|GK000010.2	4360270	T	C	0	2	0	1
gnl|UMD3.1|GK000010.2	4360291	G	A	0	2	0	1
gnl|UMD3.1|GK000010.2	4360292	T	C	0	2	0	1
gnl|UMD3.1|GK000010.2	4360308	G	A	0	4	0	1
gnl|UMD3.1|GK000010.2	4360324	G	A	0	4	0	1
gnl|UMD3.1|GK000010.2	4360333	C	A	1	2	0.333333	0.666667
gnl|UMD3.1|GK000010.2	4360344	A	G	0	5	0	1
gnl|UMD3.1|GK000010.2	4360349	T	C	0	6	0	1
gnl|UMD3.1|GK000010.2	4360350	G	T	0	6	0	1
gnl|UMD3.1|GK000010.2	4360386	A	G	0	5	0	1
gnl|UMD3.1|GK000010.2	4360412	T	G	0	3	0	1
gnl|UMD3.1|GK000010.2	4360415	A	G	0	2	0	1
gnl|UMD3.1|GK000010.2	4360425	C	G	0	2	0	1
gnl|UMD3.1|GK000010.2	4360458	T	G	0	2	0	1
gnl|UMD3.1|GK000010.2	4360459	T	C	0	2	0	1
gnl|UMD3.1|GK000010.2	4360469	T	C	0	2	0	1
gnl|UMD3.1|GK000010.2	4360473	C	T	0	2	0	1
gnl|UMD3.1|GK000010.2	4360488	C	T	0	2	0	1
gnl|UMD3.1|GK000010.2	4360495	A	C	0	2	0	1
gnl|UMD3.1|GK000010.2	4360500	C	G	0	2	0	1
gnl|UMD3.1|GK000010.2	4360520	G	A	0	2	0	1
gnl|UMD3.1|GK000010.2	4360529	A	C	0	2	0	1
gnl|UMD3.1|GK000010.2	4360977	G	C	0	2	0	1
gnl|UMD3.1|GK000010.2	4361001	T	C	0	2	0	1
gnl|UMD3.1|GK000010.2	4361020	T	C	0	2	0	1
gnl|UMD3.1|GK000010.2	4361034	A	G	0	2	0	1
gnl|UMD3.1|GK000010.2	4361181	T	C	0	2	0	1
gnl|UMD3.1|GK000010.2	4361227	A	G	0	2	0	1
gnl|UMD3.1|GK000010.2	4361238	T	G	0	2	0	1
gnl|UMD3.1|GK000010.2	4361249	C	T	0	2	0	1
gnl|UMD3.1|GK000010.2	4361261	T	C	0	2	0	1
gnl|UMD3.1|GK000010.2	4361415	G	A	0	2	0	1
gnl|UMD3.1|GK000010.2	4361439	A	G	0	2	0	1
gnl|UMD3.1|GK000010.2	4361462	T	C	0	2	0	1
gnl|UMD3.1|GK000010.2	4361480	T	C	0	2	0	1
gnl|UMD3.1|GK000010.2	4361607	G	A	0	2	0	1
gnl|UMD3.1|GK000010.2	4361619	A	C	0	2	0	1
gnl|UMD3.1|GK000010.2	4361650	C	A	0	2	0	1
gnl|UMD3.1|GK000010.2	4361701	C	T	0	2	0	1
gnl|UMD3.1|GK000010.2	4364042	T	A	0	2	0	1
gnl|UMD3.1|GK000010.2	4367697	G	A	0	2	0	1
gnl|UMD3.1|GK000010.2	4374587	A	T	15	3	0.833333	0.166667
gnl|UMD3.1|GK000010.2	4388511	T	C	0	2	0	1
gnl|UMD3.1|GK000010.2	4392671	C	T	2	2	0.5	0.5
gnl|UMD3.1|GK000010.2	4392673	G	C	2	2	0.5	0.5
gnl|UMD3.1|GK000010.2	4395244	A	G	0	2	0	1
gnl|UMD3.1|GK000010.2	4395413	A	G	0	2	0	1
gnl|UMD3.1|GK000010.2	4395439	C	A	0	2	0	1
gnl|UMD3.1|GK000010.2	4397188	T	A	0	2	0	1
gnl|UMD3.1|GK000010.2	4397812	C	A	0	1	0	1
gnl|UMD3.1|GK000010.2	4402871	T	C	0	3	0	1
gnl|UMD3.1|GK000010.2	4404030	C	T	0	2	0	1
gnl|UMD3.1|GK000010.2	4404907	G	A	3	2	0.6	0.4
gnl|UMD3.1|GK000010.2	4405192	C	G	1	32	0.030303	0.969697
gnl|UMD3.1|GK000010.2	4406552	C	G	1	2	0.333333	0.666667
gnl|UMD3.1|GK000010.2	4407435	G	T	11	7	0.611111	0.388889
gnl|UMD3.1|GK000010.2	4407830	G	A	8	9	0.470588	0.529412
gnl|UMD3.1|GK000010.2	4409836	T	G	1	1	0.5	0.5
gnl|UMD3.1|GK000010.2	4410333	G	A	3	2	0.6	0.4
gnl|UMD3.1|GK000010.2	4411854	A	G	0	2	0	1
gnl|UMD3.1|GK000010.2	4413055	C	T	2	3	0.4	0.6
gnl|UMD3.1|GK000010.2	4417472	G	A	0	3	0	1
gnl|UMD3.1|GK000010.2	4417476	G	A	2	2	0.5	0.5
gnl|UMD3.1|GK000010.2	4600069	C	T	6	17	0.26087	0.73913
gnl|UMD3.1|GK000010.2	4600592	A	T	1	2	0.333333	0.666667
gnl|UMD3.1|GK000010.2	4602397	T	C	0	2	0	1
gnl|UMD3.1|GK000010.2	4608265	T	G	16	6	0.727273	0.272727
gnl|UMD3.1|GK000010.2	4608559	G	A	0	2	0	1
gnl|UMD3.1|GK000010.2	4611777	A	T	0	4	0	1
gnl|UMD3.1|GK000010.2	4611828	T	A	2	2	0.5	0.5
gnl|UMD3.1|GK000010.2	4612489	C	T	0	2	0	1
gnl|UMD3.1|GK000010.2	4615902	T	C	0	2	0	1
gnl|UMD3.1|GK000010.2	4618712	A	C	13	15	0.464286	0.535714
gnl|UMD3.1|GK000010.2	4618817	T	C	10	2	0.833333	0.166667
gnl|UMD3.1|GK000010.2	4619750	T	C	0	16	0	1
gnl|UMD3.1|GK000010.2	4623722	G	A	8	3	0.727273	0.272727
gnl|UMD3.1|GK000010.2	4623806	T	G	0	7	0	1
gnl|UMD3.1|GK000010.2	4623987	A	G	4	2	0.666667	0.333333
gnl|UMD3.1|GK000010.2	4624121	A	T	2	15	0.117647	0.882353
gnl|UMD3.1|GK000010.2	4624744	T	C	0	6	0	1
gnl|UMD3.1|GK000010.2	4624758	T	G	6	4	0.6	0.4
gnl|UMD3.1|GK000010.2	4626645	A	T	1	2	0.333333	0.666667
gnl|UMD3.1|GK000010.2	4626887	G	A	0	2	0	1
gnl|UMD3.1|GK000010.2	4629657	A	T	0	2	0	1
gnl|UMD3.1|GK000010.2	4635382	C	A	1	2	0.333333	0.666667
gnl|UMD3.1|GK000010.2	4638536	A	T	0	1	0	1
gnl|UMD3.1|GK000010.2	4640955	C	A	4	2	0.666667	0.333333
gnl|UMD3.1|GK000010.2	4649873	C	T	0	2	0	1
gnl|UMD3.1|GK000010.2	4650349	C	A	0	2	0	1
gnl|UMD3.1|GK000010.2	4650733	C	T	0	3	0	1
gnl|UMD3.1|GK000010.2	4655408	A	C	0	2	0	1
gnl|UMD3.1|GK000010.2	4655732	A	G	0	2	0	1
gnl|UMD3.1|GK000010.2	4657766	C	T	0	2	0	1
gnl|UMD3.1|GK000010.2	4659915	T	G	0	4	0	1
gnl|UMD3.1|GK000010.2	4660330	A	G	3	5	0.375	0.625
gnl|UMD3.1|GK000010.2	4660511	G	A	0	2	0	1
gnl|UMD3.1|GK000010.2	4661019	A	G	0	2	0	1
gnl|UMD3.1|GK000010.2	4661391	A	G	2	2	0.5	0.5
gnl|UMD3.1|GK000010.2	4661758	C	T	0	2	0	1
gnl|UMD3.1|GK000010.2	4661990	A	G	0	2	0	1
gnl|UMD3.1|GK000010.2	4663616	T	G	0	2	0	1
gnl|UMD3.1|GK000010.2	4663658	T	C	0	2	0	1
gnl|UMD3.1|GK000010.2	4666008	T	C	0	2	0	1
gnl|UMD3.1|GK000010.2	4689967	T	A	0	2	0	1
gnl|UMD3.1|GK000010.2	4691938	C	T	3	2	0.6	0.4
gnl|UMD3.1|GK000010.2	4692759	A	G	0	2	0	1
gnl|UMD3.1|GK000010.2	4692976	T	C	0	5	0	1
gnl|UMD3.1|GK000010.2	4693647	G	A	5	4	0.555556	0.444444
gnl|UMD3.1|GK000010.2	4693656	C	T	6	7	0.461538	0.538462
gnl|UMD3.1|GK000010.2	4693775	C	G	4	3	0.571429	0.428571
gnl|UMD3.1|GK000010.2	4693779	A	C	4	3	0.571429	0.428571
gnl|UMD3.1|GK000010.2	4693939	T	C	0	27	0	1
gnl|UMD3.1|GK000010.2	4694262	A	G	5	2	0.714286	0.285714
gnl|UMD3.1|GK000010.2	4695776	A	G	4	2	0.666667	0.333333
gnl|UMD3.1|GK000010.2	4695829	A	G	5	2	0.714286	0.285714
gnl|UMD3.1|GK000010.2	4695830	A	G	4	2	0.666667	0.333333
gnl|UMD3.1|GK000010.2	4695889	G	A	1	7	0.125	0.875
gnl|UMD3.1|GK000010.2	4696232	T	C	0	3	0	1
gnl|UMD3.1|GK000010.2	4697318	A	G	2	2	0.5	0.5
gnl|UMD3.1|GK000010.2	4697336	C	T	0	3	0	1
gnl|UMD3.1|GK000010.2	4699757	G	A	0	2	0	1
gnl|UMD3.1|GK000010.2	4699985	T	A	0	2	0	1
gnl|UMD3.1|GK000010.2	4699999	T	C	0	2	0	1
gnl|UMD3.1|GK000010.2	4701718	C	T	0	2	0	1
gnl|UMD3.1|GK000010.2	4702233	A	G	0	2	0	1
gnl|UMD3.1|GK000010.2	4703321	C	T	2	2	0.5	0.5
gnl|UMD3.1|GK000010.2	4705539	C	T	0	2	0	1
gnl|UMD3.1|GK000010.2	4705654	A	G	2	3	0.4	0.6
gnl|UMD3.1|GK000010.2	4705868	A	G	3	3	0.5	0.5
gnl|UMD3.1|GK000010.2	4705922	A	G	4	2	0.666667	0.333333
gnl|UMD3.1|GK000010.2	4705966	A	G	3	3	0.5	0.5
gnl|UMD3.1|GK000010.2	4705969	A	G	0	7	0	1
gnl|UMD3.1|GK000010.2	4705977	T	G	5	2	0.714286	0.285714
gnl|UMD3.1|GK000010.2	4705979	A	G	1	6	0.142857	0.857143
gnl|UMD3.1|GK000010.2	4706088	A	C	0	2	0	1
gnl|UMD3.1|GK000010.2	4706183	A	G	4	2	0.666667	0.333333
gnl|UMD3.1|GK000010.2	4706190	A	T	0	4	0	1
gnl|UMD3.1|GK000010.2	4706196	A	G	3	2	0.6	0.4
gnl|UMD3.1|GK000010.2	4706207	A	G	3	2	0.6	0.4
gnl|UMD3.1|GK000010.2	4708069	T	A	1	2	0.333333	0.666667
gnl|UMD3.1|GK000010.2	4712424	C	T	0	2	0	1
gnl|UMD3.1|GK000010.2	4716010	A	G	2	2	0.5	0.5
gnl|UMD3.1|GK000010.2	4720531	T	A	0	1	0	1
gnl|UMD3.1|GK000010.2	4721075	A	G	0	1	0	1
gnl|UMD3.1|GK000010.2	4723786	A	C	0	2	0	1
gnl|UMD3.1|GK000010.2	4723831	T	C	0	2	0	1
gnl|UMD3.1|GK000010.2	4727525	T	C	0	2	0	1
gnl|UMD3.1|GK000010.2	4728969	A	G	0	2	0	1
gnl|UMD3.1|GK000010.2	4728974	A	G	0	2	0	1
gnl|UMD3.1|GK000010.2	4728985	A	G	0	2	0	1
gnl|UMD3.1|GK000010.2	4729036	T	G	0	2	0	1
gnl|UMD3.1|GK000010.2	4729060	G	A	0	2	0	1
gnl|UMD3.1|GK000010.2	4729686	G	A	0	2	0	1
gnl|UMD3.1|GK000010.2	4729975	C	T	0	2	0	1
gnl|UMD3.1|GK000010.2	4730255	G	A	0	2	0	1
gnl|UMD3.1|GK000010.2	4730782	A	G	0	2	0	1
gnl|UMD3.1|GK000010.2	4745486	A	G	0	2	0	1
gnl|UMD3.1|GK000010.2	4745519	A	G	0	2	0	1
gnl|UMD3.1|GK000010.2	4752586	A	G	0	3	0	1
gnl|UMD3.1|GK000010.2	4752590	A	G	0	3	0	1
gnl|UMD3.1|GK000010.2	4752604	A	G	0	2	0	1
gnl|UMD3.1|GK000010.2	4752607	A	G	0	1	0	1
gnl|UMD3.1|GK000010.2	4752608	A	G	0	2	0	1
gnl|UMD3.1|GK000010.2	4752609	A	G	0	2	0	1
gnl|UMD3.1|GK000010.2	4752655	A	G	0	3	0	1
gnl|UMD3.1|GK000010.2	4752659	A	G	0	3	0	1
gnl|UMD3.1|GK000010.2	4784881	T	C	0	2	0	1
gnl|UMD3.1|GK000010.2	4784883	G	A	0	2	0	1
gnl|UMD3.1|GK000010.2	4842944	C	T	0	10	0	1
gnl|UMD3.1|GK000010.2	4842950	T	C	0	10	0	1
gnl|UMD3.1|GK000010.2	4843010	C	G	0	12	0	1
gnl|UMD3.1|GK000010.2	4843064	A	G	0	12	0	1
gnl|UMD3.1|GK000010.2	4843070	T	C	0	12	0	1
gnl|UMD3.1|GK000010.2	4843131	A	G	0	17	0	1
gnl|UMD3.1|GK000010.2	4843256	A	C	7	3	0.7	0.3
gnl|UMD3.1|GK000010.2	4843315	G	C	0	13	0	1
gnl|UMD3.1|GK000010.2	4843438	T	C	0	11	0	1
gnl|UMD3.1|GK000010.2	4843445	C	A	0	8	0	1
gnl|UMD3.1|GK000010.2	4864644	G	A	0	2	0	1
gnl|UMD3.1|GK000010.2	4867239	C	G	0	2	0	1
gnl|UMD3.1|GK000010.2	4867332	G	C	0	2	0	1
gnl|UMD3.1|GK000010.2	4953324	A	T	1	2	0.333333	0.666667
gnl|UMD3.1|GK000010.2	4954404	A	G	1	2	0.333333	0.666667
gnl|UMD3.1|GK000010.2	4956242	T	G	3	2	0.6	0.4
gnl|UMD3.1|GK000010.2	4957049	A	G	0	4	0	1
gnl|UMD3.1|GK000010.2	4957083	T	A	4	2	0.666667	0.333333
gnl|UMD3.1|GK000010.2	4957140	T	G	3	2	0.6	0.4
gnl|UMD3.1|GK000010.2	4957548	A	G	0	2	0	1
gnl|UMD3.1|GK000010.2	4957958	T	A	1	2	0.333333	0.666667
gnl|UMD3.1|GK000010.2	4959666	G	C	1	2	0.333333	0.666667
gnl|UMD3.1|GK000010.2	4960965	A	G	0	2	0	1
gnl|UMD3.1|GK000010.2	4961495	G	C	5	2	0.714286	0.285714
gnl|UMD3.1|GK000010.2	4962595	C	T	10	10	0.5	0.5
gnl|UMD3.1|GK000010.2	4963132	C	T	10	17	0.37037	0.62963
gnl|UMD3.1|GK000010.2	4963313	A	G	0	48	0	1
gnl|UMD3.1|GK000010.2	4963318	T	C	0	47	0	1
gnl|UMD3.1|GK000010.2	4963444	G	A	25	30	0.454545	0.545455
gnl|UMD3.1|GK000010.2	4963801	T	C	14	8	0.636364	0.363636
gnl|UMD3.1|GK000010.2	4964243	T	C	5	2	0.714286	0.285714
gnl|UMD3.1|GK000010.2	4965197	G	A	1	2	0.333333	0.666667
gnl|UMD3.1|GK000010.2	4967243	T	C	0	2	0	1
gnl|UMD3.1|GK000010.2	4979404	C	A	3	2	0.6	0.4
gnl|UMD3.1|GK000010.2	4981460	C	T	0	1	0	1
gnl|UMD3.1|GK000010.2	4985562	C	T	0	2	0	1
gnl|UMD3.1|GK000010.2	4988832	C	T	0	6	0	1
gnl|UMD3.1|GK000010.2	4990083	A	G	1	2	0.333333	0.666667
gnl|UMD3.1|GK000010.2	5008989	T	A	0	2	0	1
gnl|UMD3.1|GK000010.2	5009507	C	A	1	2	0.333333	0.666667
gnl|UMD3.1|GK000010.2	5009777	C	T	2	2	0.5	0.5
gnl|UMD3.1|GK000010.2	5010306	A	T	5	3	0.625	0.375
gnl|UMD3.1|GK000010.2	5010553	C	G	0	3	0	1
gnl|UMD3.1|GK000010.2	5012054	C	T	0	2	0	1
gnl|UMD3.1|GK000010.2	5015344	A	T	1	3	0.25	0.75
gnl|UMD3.1|GK000010.2	5018476	G	A	0	3	0	1
gnl|UMD3.1|GK000010.2	5018680	C	G	0	5	0	1
gnl|UMD3.1|GK000010.2	5018696	T	C	1	5	0.166667	0.833333
gnl|UMD3.1|GK000010.2	5019650	T	C	0	2	0	1
gnl|UMD3.1|GK000010.2	5019722	G	C	0	2	0	1
gnl|UMD3.1|GK000010.2	5020158	T	C	0	1	0	1
gnl|UMD3.1|GK000010.2	5020168	T	C	0	2	0	1
gnl|UMD3.1|GK000010.2	5020169	T	C	0	2	0	1
gnl|UMD3.1|GK000010.2	5020980	T	C	0	2	0	1
gnl|UMD3.1|GK000010.2	5031873	T	C	0	6	0	1
gnl|UMD3.1|GK000010.2	5031903	A	C	0	5	0	1
gnl|UMD3.1|GK000010.2	5040048	A	T	0	2	0	1
gnl|UMD3.1|GK000010.2	5040665	T	C	0	2	0	1
gnl|UMD3.1|GK000010.2	5040669	T	C	0	2	0	1
gnl|UMD3.1|GK000010.2	5040744	T	C	0	2	0	1
gnl|UMD3.1|GK000010.2	5040757	T	C	0	2	0	1
gnl|UMD3.1|GK000010.2	5040777	T	C	0	2	0	1
gnl|UMD3.1|GK000010.2	5041286	T	C	0	2	0	1
gnl|UMD3.1|GK000010.2	5041294	A	G	0	2	0	1
gnl|UMD3.1|GK000010.2	5041414	T	C	2	2	0.5	0.5
gnl|UMD3.1|GK000010.2	5041788	G	T	0	4	0	1
gnl|UMD3.1|GK000010.2	5041873	A	G	2	2	0.5	0.5
gnl|UMD3.1|GK000010.2	5041896	C	A	2	2	0.5	0.5
gnl|UMD3.1|GK000010.2	5042552	T	C	0	4	0	1
gnl|UMD3.1|GK000010.2	5042590	T	C	1	2	0.333333	0.666667
gnl|UMD3.1|GK000010.2	5042594	T	C	0	4	0	1
gnl|UMD3.1|GK000010.2	5056147	C	A	0	2	0	1
gnl|UMD3.1|GK000010.2	5123179	T	G	2	2	0.5	0.5
gnl|UMD3.1|GK000010.2	5130355	A	T	1	2	0.333333	0.666667
gnl|UMD3.1|GK000010.2	5132716	G	A	0	3	0	1
gnl|UMD3.1|GK000010.2	5132844	C	T	0	2	0	1
gnl|UMD3.1|GK000010.2	5133885	A	G	0	2	0	1
gnl|UMD3.1|GK000010.2	5135200	G	T	6	2	0.75	0.25
gnl|UMD3.1|GK000010.2	5140786	A	G	0	2	0	1
gnl|UMD3.1|GK000010.2	5148542	T	C	0	2	0	1
gnl|UMD3.1|GK000010.2	5155817	A	G	0	2	0	1
gnl|UMD3.1|GK000010.2	5182780	T	C	0	2	0	1
gnl|UMD3.1|GK000010.2	5182781	T	C	0	2	0	1
gnl|UMD3.1|GK000010.2	5194570	G	T	0	2	0	1
gnl|UMD3.1|GK000010.2	5206751	G	T	0	1	0	1
gnl|UMD3.1|GK000010.2	5207007	A	G	0	2	0	1
gnl|UMD3.1|GK000010.2	5210672	T	C	0	1	0	1
gnl|UMD3.1|GK000010.2	5210709	T	C	0	1	0	1
gnl|UMD3.1|GK000010.2	5210719	T	C	0	2	0	1
gnl|UMD3.1|GK000010.2	5212283	T	G	10	17	0.37037	0.62963
gnl|UMD3.1|GK000010.2	5212285	C	G	23	11	0.676471	0.323529
gnl|UMD3.1|GK000010.2	5212981	A	G	35	48	0.421687	0.578313
gnl|UMD3.1|GK000010.2	5213086	T	G	27	8	0.771429	0.228571
gnl|UMD3.1|GK000010.2	5213952	A	C	8	4	0.666667	0.333333
gnl|UMD3.1|GK000010.2	5214173	A	G	5	3	0.625	0.375
gnl|UMD3.1|GK000010.2	5214547	T	A	8	6	0.571429	0.428571
gnl|UMD3.1|GK000010.2	5215229	T	C	0	10	0	1
gnl|UMD3.1|GK000010.2	5215498	C	T	4	10	0.285714	0.714286
gnl|UMD3.1|GK000010.2	5216140	G	A	4	2	0.666667	0.333333
gnl|UMD3.1|GK000010.2	5216149	T	C	4	3	0.571429	0.428571
gnl|UMD3.1|GK000010.2	5216154	G	T	5	3	0.625	0.375
gnl|UMD3.1|GK000010.2	5216155	C	G	5	3	0.625	0.375
gnl|UMD3.1|GK000010.2	5216176	C	G	7	2	0.777778	0.222222
gnl|UMD3.1|GK000010.2	5216179	T	C	7	3	0.7	0.3
gnl|UMD3.1|GK000010.2	5216189	T	G	8	3	0.727273	0.272727
gnl|UMD3.1|GK000010.2	5216192	T	G	9	2	0.818182	0.181818
gnl|UMD3.1|GK000010.2	5216232	T	G	6	3	0.666667	0.333333
gnl|UMD3.1|GK000010.2	5216238	T	G	7	2	0.777778	0.222222
gnl|UMD3.1|GK000010.2	5217571	T	C	2	3	0.4	0.6
gnl|UMD3.1|GK000010.2	5218375	N	A	0	5	0	1
gnl|UMD3.1|GK000010.2	5218483	C	A	4	2	0.666667	0.333333
gnl|UMD3.1|GK000010.2	5220099	G	T	0	2	0	1
gnl|UMD3.1|GK000010.2	5225606	C	G	0	9	0	1
gnl|UMD3.1|GK000010.2	5225634	T	G	3	3	0.5	0.5
gnl|UMD3.1|GK000010.2	5225648	T	G	0	7	0	1
gnl|UMD3.1|GK000010.2	5233073	C	T	0	2	0	1
gnl|UMD3.1|GK000010.2	5234003	T	G	2	2	0.5	0.5
gnl|UMD3.1|GK000010.2	5245805	T	C	0	2	0	1
gnl|UMD3.1|GK000010.2	5250907	G	A	0	2	0	1
gnl|UMD3.1|GK000010.2	5254346	G	A	0	2	0	1
gnl|UMD3.1|GK000010.2	5263053	C	A	1	2	0.333333	0.666667
gnl|UMD3.1|GK000010.2	5263057	G	A	0	2	0	1
gnl|UMD3.1|GK000010.2	5266861	T	C	2	2	0.5	0.5
gnl|UMD3.1|GK000010.2	5267596	T	C	1	2	0.333333	0.666667
gnl|UMD3.1|GK000010.2	5272292	T	C	0	2	0	1
gnl|UMD3.1|GK000010.2	5279955	T	A	0	2	0	1
gnl|UMD3.1|GK000010.2	5280958	T	C	2	3	0.4	0.6
gnl|UMD3.1|GK000010.2	5281479	A	G	0	15	0	1
gnl|UMD3.1|GK000010.2	5282254	T	G	4	2	0.666667	0.333333
gnl|UMD3.1|GK000010.2	5282412	C	T	0	6	0	1
gnl|UMD3.1|GK000010.2	5283936	A	G	0	2	0	1
gnl|UMD3.1|GK000010.2	5287254	A	T	0	2	0	1
gnl|UMD3.1|GK000010.2	5288702	T	G	1	1	0.5	0.5
gnl|UMD3.1|GK000010.2	5288748	C	A	1	2	0.333333	0.666667
gnl|UMD3.1|GK000010.2	5288955	G	A	0	2	0	1
gnl|UMD3.1|GK000010.2	5294507	G	A	0	2	0	1
gnl|UMD3.1|GK000010.2	5300578	T	A	4	2	0.666667	0.333333
gnl|UMD3.1|GK000010.2	5301816	T	C	0	1	0	1
gnl|UMD3.1|GK000010.2	5302024	G	A	2	2	0.5	0.5
gnl|UMD3.1|GK000010.2	5303179	A	G	0	2	0	1
gnl|UMD3.1|GK000010.2	5305275	A	C	1	2	0.333333	0.666667
gnl|UMD3.1|GK000010.2	5305340	T	G	2	2	0.5	0.5
gnl|UMD3.1|GK000010.2	5312860	C	T	0	2	0	1
gnl|UMD3.1|GK000010.2	5366342	C	A	0	2	0	1
gnl|UMD3.1|GK000010.2	5366367	A	C	0	2	0	1
gnl|UMD3.1|GK000010.2	5366372	T	C	0	2	0	1
gnl|UMD3.1|GK000010.2	5551316	G	A	7	9	0.4375	0.5625
gnl|UMD3.1|GK000010.2	5551475	A	G	6	16	0.272727	0.727273
gnl|UMD3.1|GK000010.2	5551542	C	T	8	13	0.380952	0.619048
gnl|UMD3.1|GK000010.2	5552596	A	T	0	12	0	1
gnl|UMD3.1|GK000010.2	5553798	G	A	0	2	0	1
gnl|UMD3.1|GK000010.2	5558051	T	A	1	3	0.25	0.75
gnl|UMD3.1|GK000010.2	5558067	G	A	4	2	0.666667	0.333333
gnl|UMD3.1|GK000010.2	5559430	A	G	0	2	0	1
gnl|UMD3.1|GK000010.2	5559431	T	C	0	2	0	1
gnl|UMD3.1|GK000010.2	5559459	T	C	0	2	0	1
gnl|UMD3.1|GK000010.2	5559534	T	C	0	4	0	1
gnl|UMD3.1|GK000010.2	5559547	G	A	0	4	0	1
gnl|UMD3.1|GK000010.2	5559586	A	C	0	2	0	1
gnl|UMD3.1|GK000010.2	5559609	C	T	0	2	0	1
gnl|UMD3.1|GK000010.2	5559664	G	C	0	2	0	1
gnl|UMD3.1|GK000010.2	5560163	T	C	0	2	0	1
gnl|UMD3.1|GK000010.2	5561145	C	T	0	2	0	1
gnl|UMD3.1|GK000010.2	5561198	G	T	1	2	0.333333	0.666667
gnl|UMD3.1|GK000010.2	5561457	C	A	0	2	0	1
gnl|UMD3.1|GK000010.2	5562264	T	A	0	4	0	1
gnl|UMD3.1|GK000010.2	5562602	T	A	2	6	0.25	0.75
gnl|UMD3.1|GK000010.2	5562616	T	C	2	6	0.25	0.75
gnl|UMD3.1|GK000010.2	5562663	C	T	0	8	0	1
gnl|UMD3.1|GK000010.2	5563177	T	C	0	2	0	1
gnl|UMD3.1|GK000010.2	5565337	C	T	0	2	0	1
gnl|UMD3.1|GK000010.2	5565647	C	T	3	3	0.5	0.5
gnl|UMD3.1|GK000010.2	5566041	C	T	0	4	0	1
gnl|UMD3.1|GK000010.2	5566071	A	C	0	4	0	1
gnl|UMD3.1|GK000010.2	5567972	T	A	0	2	0	1
gnl|UMD3.1|GK000010.2	5568026	C	G	0	2	0	1
gnl|UMD3.1|GK000010.2	5568268	C	T	0	2	0	1
gnl|UMD3.1|GK000010.2	5569245	A	G	0	2	0	1
gnl|UMD3.1|GK000010.2	5569263	G	A	0	2	0	1
gnl|UMD3.1|GK000010.2	5573809	T	A	1	2	0.333333	0.666667
gnl|UMD3.1|GK000010.2	5573835	C	T	2	2	0.5	0.5
gnl|UMD3.1|GK000010.2	5573839	A	C	2	2	0.5	0.5
gnl|UMD3.1|GK000010.2	5573869	C	T	2	2	0.5	0.5
gnl|UMD3.1|GK000010.2	5573876	T	C	2	2	0.5	0.5
gnl|UMD3.1|GK000010.2	5575005	A	G	1	2	0.333333	0.666667
gnl|UMD3.1|GK000010.2	5575041	A	G	0	4	0	1
gnl|UMD3.1|GK000010.2	5575074	G	A	0	4	0	1
gnl|UMD3.1|GK000010.2	5575324	A	G	0	4	0	1
gnl|UMD3.1|GK000010.2	5575334	G	A	0	4	0	1
gnl|UMD3.1|GK000010.2	5575337	T	C	0	4	0	1
gnl|UMD3.1|GK000010.2	5577603	C	G	0	4	0	1
gnl|UMD3.1|GK000010.2	5577651	A	T	0	3	0	1
gnl|UMD3.1|GK000010.2	5577671	C	T	0	2	0	1
gnl|UMD3.1|GK000010.2	5578700	T	G	0	5	0	1
gnl|UMD3.1|GK000010.2	5578786	C	T	0	2	0	1
gnl|UMD3.1|GK000010.2	5580254	T	C	0	2	0	1
gnl|UMD3.1|GK000010.2	5580535	C	T	0	2	0	1
gnl|UMD3.1|GK000010.2	5580549	A	G	0	2	0	1
gnl|UMD3.1|GK000010.2	5581093	T	C	0	1	0	1
gnl|UMD3.1|GK000010.2	5581138	A	G	0	2	0	1
gnl|UMD3.1|GK000010.2	5581826	C	T	0	2	0	1
gnl|UMD3.1|GK000010.2	5581851	C	T	0	4	0	1
gnl|UMD3.1|GK000010.2	5581931	G	A	2	2	0.5	0.5
gnl|UMD3.1|GK000010.2	5582619	T	C	0	2	0	1
gnl|UMD3.1|GK000010.2	5582808	T	A	0	2	0	1
gnl|UMD3.1|GK000010.2	5583161	A	T	1	2	0.333333	0.666667
gnl|UMD3.1|GK000010.2	5583188	T	C	0	2	0	1
gnl|UMD3.1|GK000010.2	5583470	A	G	0	2	0	1
gnl|UMD3.1|GK000010.2	5584212	T	G	0	3	0	1
gnl|UMD3.1|GK000010.2	5592741	T	A	0	2	0	1
gnl|UMD3.1|GK000010.2	5592768	A	G	0	2	0	1
gnl|UMD3.1|GK000010.2	5599848	T	C	0	2	0	1
gnl|UMD3.1|GK000010.2	5992101	A	G	0	2	0	1
gnl|UMD3.1|GK000010.2	5992143	A	T	0	2	0	1
gnl|UMD3.1|GK000010.2	6181787	C	A	0	2	0	1
gnl|UMD3.1|GK000010.2	6181790	C	A	0	2	0	1
gnl|UMD3.1|GK000010.2	6181796	T	G	1	2	0.333333	0.666667
gnl|UMD3.1|GK000010.2	6181803	A	G	0	3	0	1
gnl|UMD3.1|GK000010.2	6181822	C	A	0	8	0	1
gnl|UMD3.1|GK000010.2	6181831	C	A	0	8	0	1
gnl|UMD3.1|GK000010.2	6181861	G	A	0	8	0	1
gnl|UMD3.1|GK000010.2	6181877	C	A	0	8	0	1
gnl|UMD3.1|GK000010.2	6181893	T	C	0	6	0	1
gnl|UMD3.1|GK000010.2	6181920	C	T	0	3	0	1
gnl|UMD3.1|GK000010.2	6181926	A	G	0	4	0	1
gnl|UMD3.1|GK000010.2	6265967	T	C	0	2	0	1
gnl|UMD3.1|GK000010.2	6421902	C	T	0	2	0	1
gnl|UMD3.1|GK000010.2	6429291	A	T	0	2	0	1
gnl|UMD3.1|GK000010.2	6429343	T	G	2	2	0.5	0.5
gnl|UMD3.1|GK000010.2	6429842	G	C	0	5	0	1
gnl|UMD3.1|GK000010.2	6429968	C	T	0	2	0	1
gnl|UMD3.1|GK000010.2	6430042	G	C	0	2	0	1
gnl|UMD3.1|GK000010.2	6430105	G	A	0	3	0	1
gnl|UMD3.1|GK000010.2	6431928	T	C	0	2	0	1
gnl|UMD3.1|GK000010.2	6431952	C	G	0	2	0	1
gnl|UMD3.1|GK000010.2	6433237	C	A	0	1	0	1
gnl|UMD3.1|GK000010.2	6435337	C	T	0	3	0	1
gnl|UMD3.1|GK000010.2	6441993	T	C	0	2	0	1
gnl|UMD3.1|GK000010.2	6443957	A	G	1	2	0.333333	0.666667
gnl|UMD3.1|GK000010.2	6444698	A	T	0	2	0	1
gnl|UMD3.1|GK000010.2	6444745	C	A	1	2	0.333333	0.666667
gnl|UMD3.1|GK000010.2	6444857	A	T	0	1	0	1
gnl|UMD3.1|GK000010.2	6578120	T	C	0	2	0	1
gnl|UMD3.1|GK000010.2	6593855	T	C	0	2	0	1
gnl|UMD3.1|GK000010.2	6593885	G	A	0	2	0	1
gnl|UMD3.1|GK000010.2	6648552	T	C	0	2	0	1
gnl|UMD3.1|GK000010.2	6648567	C	T	0	2	0	1
gnl|UMD3.1|GK000010.2	6662410	G	C	0	2	0	1
gnl|UMD3.1|GK000010.2	6711964	G	A	7	17	0.291667	0.708333
gnl|UMD3.1|GK000010.2	6712652	T	G	2	2	0.5	0.5
gnl|UMD3.1|GK000010.2	6712849	T	A	11	2	0.846154	0.153846
gnl|UMD3.1|GK000010.2	6716448	C	T	0	4	0	1
gnl|UMD3.1|GK000010.2	6717676	A	C	0	2	0	1
gnl|UMD3.1|GK000010.2	6720608	G	A	0	3	0	1
gnl|UMD3.1|GK000010.2	6720766	A	G	0	2	0	1
gnl|UMD3.1|GK000010.2	6721155	A	G	0	2	0	1
gnl|UMD3.1|GK000010.2	6721425	A	T	1	2	0.333333	0.666667
gnl|UMD3.1|GK000010.2	6724509	T	C	10	2	0.833333	0.166667
gnl|UMD3.1|GK000010.2	6724742	A	C	8	4	0.666667	0.333333
gnl|UMD3.1|GK000010.2	6725388	G	A	0	2	0	1
gnl|UMD3.1|GK000010.2	6725409	C	G	0	2	0	1
gnl|UMD3.1|GK000010.2	6725833	C	T	0	4	0	1
gnl|UMD3.1|GK000010.2	6725875	G	A	0	3	0	1
gnl|UMD3.1|GK000010.2	6726325	A	C	2	2	0.5	0.5
gnl|UMD3.1|GK000010.2	6734112	C	A	6	2	0.75	0.25
gnl|UMD3.1|GK000010.2	6734185	T	C	3	2	0.6	0.4
gnl|UMD3.1|GK000010.2	6736532	A	T	0	3	0	1
gnl|UMD3.1|GK000010.2	6746473	A	C	3	2	0.6	0.4
gnl|UMD3.1|GK000010.2	6746703	T	C	6	6	0.5	0.5
gnl|UMD3.1|GK000010.2	6748368	T	C	2	2	0.5	0.5
gnl|UMD3.1|GK000010.2	6751507	C	G	0	1	0	1
gnl|UMD3.1|GK000010.2	6752489	G	C	0	2	0	1
gnl|UMD3.1|GK000010.2	6752491	G	A	0	2	0	1
gnl|UMD3.1|GK000010.2	6753084	T	C	0	2	0	1
gnl|UMD3.1|GK000010.2	6753232	C	G	3	2	0.6	0.4
gnl|UMD3.1|GK000010.2	6759222	T	C	0	2	0	1
gnl|UMD3.1|GK000010.2	6759477	G	A	2	2	0.5	0.5
gnl|UMD3.1|GK000010.2	6763672	A	G	0	4	0	1
gnl|UMD3.1|GK000010.2	6773320	A	T	0	2	0	1
gnl|UMD3.1|GK000010.2	6777315	T	A	0	2	0	1
gnl|UMD3.1|GK000010.2	6777319	T	A	0	2	0	1
gnl|UMD3.1|GK000010.2	6784150	A	G	0	2	0	1
gnl|UMD3.1|GK000010.2	6785793	T	C	6	2	0.75	0.25
gnl|UMD3.1|GK000010.2	6785826	G	T	8	2	0.8	0.2
gnl|UMD3.1|GK000010.2	6785828	T	C	8	3	0.727273	0.272727
gnl|UMD3.1|GK000010.2	6785835	T	C	3	8	0.272727	0.727273
gnl|UMD3.1|GK000010.2	6785837	T	C	6	5	0.545455	0.454545
gnl|UMD3.1|GK000010.2	6785844	G	A	4	6	0.4	0.6
gnl|UMD3.1|GK000010.2	6786369	A	T	0	2	0	1
gnl|UMD3.1|GK000010.2	6786893	G	T	0	2	0	1
gnl|UMD3.1|GK000010.2	6794381	G	T	0	4	0	1
gnl|UMD3.1|GK000010.2	6799765	A	T	0	2	0	1
gnl|UMD3.1|GK000010.2	6803982	A	G	0	2	0	1
gnl|UMD3.1|GK000010.2	6808509	T	A	1	2	0.333333	0.666667
gnl|UMD3.1|GK000010.2	6813339	G	A	0	2	0	1
gnl|UMD3.1|GK000010.2	6818318	T	C	0	2	0	1
gnl|UMD3.1|GK000010.2	6818413	T	C	0	6	0	1
gnl|UMD3.1|GK000010.2	6818523	T	A	0	2	0	1
gnl|UMD3.1|GK000010.2	6821594	T	C	2	2	0.5	0.5
gnl|UMD3.1|GK000010.2	6823901	A	G	2	2	0.5	0.5
gnl|UMD3.1|GK000010.2	6828896	T	C	0	2	0	1
gnl|UMD3.1|GK000010.2	6828903	T	C	0	2	0	1
gnl|UMD3.1|GK000010.2	6828904	T	C	0	2	0	1
gnl|UMD3.1|GK000010.2	6828914	T	C	0	2	0	1
gnl|UMD3.1|GK000010.2	6828932	T	C	0	1	0	1
gnl|UMD3.1|GK000010.2	6828957	T	C	0	2	0	1
gnl|UMD3.1|GK000010.2	6828959	T	C	0	2	0	1
gnl|UMD3.1|GK000010.2	6830038	T	C	5	2	0.714286	0.285714
gnl|UMD3.1|GK000010.2	6830047	T	C	4	3	0.571429	0.428571
gnl|UMD3.1|GK000010.2	6831690	C	T	5	4	0.555556	0.444444
gnl|UMD3.1|GK000010.2	6832203	T	G	0	4	0	1
gnl|UMD3.1|GK000010.2	6832229	C	G	1	2	0.333333	0.666667
gnl|UMD3.1|GK000010.2	6832700	A	G	0	2	0	1
gnl|UMD3.1|GK000010.2	6837355	T	A	0	1	0	1
gnl|UMD3.1|GK000010.2	6846853	C	G	0	2	0	1
gnl|UMD3.1|GK000010.2	6850111	T	C	0	2	0	1
gnl|UMD3.1|GK000010.2	6860780	T	C	0	2	0	1
gnl|UMD3.1|GK000010.2	6860782	T	C	0	2	0	1
gnl|UMD3.1|GK000010.2	6862457	C	T	0	3	0	1
gnl|UMD3.1|GK000010.2	6862535	T	C	0	12	0	1
gnl|UMD3.1|GK000010.2	6866276	A	G	0	2	0	1
gnl|UMD3.1|GK000010.2	6868810	A	G	0	2	0	1
gnl|UMD3.1|GK000010.2	6872571	G	A	0	2	0	1
gnl|UMD3.1|GK000010.2	6874160	C	T	1	2	0.333333	0.666667
gnl|UMD3.1|GK000010.2	6874206	G	A	0	2	0	1
gnl|UMD3.1|GK000010.2	6876920	T	C	0	2	0	1
gnl|UMD3.1|GK000010.2	6880521	T	A	0	2	0	1
gnl|UMD3.1|GK000010.2	6882944	G	A	2	2	0.5	0.5
gnl|UMD3.1|GK000010.2	6882975	G	T	2	2	0.5	0.5
gnl|UMD3.1|GK000010.2	6882989	A	T	2	2	0.5	0.5
gnl|UMD3.1|GK000010.2	6883019	C	T	2	2	0.5	0.5
gnl|UMD3.1|GK000010.2	6883784	G	T	0	2	0	1
gnl|UMD3.1|GK000010.2	6883836	A	G	0	2	0	1
gnl|UMD3.1|GK000010.2	6886226	C	T	0	2	0	1
gnl|UMD3.1|GK000010.2	6899404	T	A	4	2	0.666667	0.333333
gnl|UMD3.1|GK000010.2	6901100	G	A	2	2	0.5	0.5
gnl|UMD3.1|GK000010.2	6902321	T	A	4	2	0.666667	0.333333
gnl|UMD3.1|GK000010.2	6915196	T	C	0	2	0	1
gnl|UMD3.1|GK000010.2	6915199	G	A	0	2	0	1
gnl|UMD3.1|GK000010.2	6915240	T	C	0	2	0	1
gnl|UMD3.1|GK000010.2	6916902	G	A	0	2	0	1
gnl|UMD3.1|GK000010.2	6918335	C	T	1	2	0.333333	0.666667
gnl|UMD3.1|GK000010.2	6918456	A	C	4	2	0.666667	0.333333
gnl|UMD3.1|GK000010.2	6918559	C	T	0	3	0	1
gnl|UMD3.1|GK000010.2	6918593	G	C	0	2	0	1
gnl|UMD3.1|GK000010.2	6919233	G	T	0	3	0	1
gnl|UMD3.1|GK000010.2	6919381	C	A	0	2	0	1
gnl|UMD3.1|GK000010.2	6923213	C	T	1	3	0.25	0.75
gnl|UMD3.1|GK000010.2	6923507	G	A	0	2	0	1
gnl|UMD3.1|GK000010.2	6923569	A	G	0	2	0	1
gnl|UMD3.1|GK000010.2	6923586	A	G	0	2	0	1
gnl|UMD3.1|GK000010.2	6923667	C	A	0	2	0	1
gnl|UMD3.1|GK000010.2	6924285	T	C	1	2	0.333333	0.666667
gnl|UMD3.1|GK000010.2	6924341	G	T	2	2	0.5	0.5
gnl|UMD3.1|GK000010.2	6924357	G	C	1	2	0.333333	0.666667
gnl|UMD3.1|GK000010.2	6924364	A	G	1	2	0.333333	0.666667
gnl|UMD3.1|GK000010.2	6924381	T	C	1	2	0.333333	0.666667
gnl|UMD3.1|GK000010.2	6925301	A	T	0	2	0	1
gnl|UMD3.1|GK000010.2	6925801	T	C	0	2	0	1
gnl|UMD3.1|GK000010.2	6932161	C	T	1	7	0.125	0.875
gnl|UMD3.1|GK000010.2	6932288	A	T	1	2	0.333333	0.666667
gnl|UMD3.1|GK000010.2	7015415	T	G	0	2	0	1
gnl|UMD3.1|GK000010.2	7015476	C	T	0	2	0	1
gnl|UMD3.1|GK000010.2	7016424	C	T	0	2	0	1
gnl|UMD3.1|GK000010.2	7016936	C	T	4	3	0.571429	0.428571
gnl|UMD3.1|GK000010.2	7017297	A	T	2	2	0.5	0.5
gnl|UMD3.1|GK000010.2	7017314	A	T	2	2	0.5	0.5
gnl|UMD3.1|GK000010.2	7017369	A	G	1	2	0.333333	0.666667
gnl|UMD3.1|GK000010.2	7017372	A	C	1	2	0.333333	0.666667
gnl|UMD3.1|GK000010.2	7017390	T	A	1	2	0.333333	0.666667
gnl|UMD3.1|GK000010.2	7020603	G	T	0	2	0	1
gnl|UMD3.1|GK000010.2	7021119	A	G	6	3	0.666667	0.333333
gnl|UMD3.1|GK000010.2	7023491	C	T	0	2	0	1
gnl|UMD3.1|GK000010.2	7025901	C	T	4	4	0.5	0.5
gnl|UMD3.1|GK000010.2	7025922	A	G	5	5	0.5	0.5
gnl|UMD3.1|GK000010.2	7026413	A	T	2	2	0.5	0.5
gnl|UMD3.1|GK000010.2	7026435	C	A	2	2	0.5	0.5
gnl|UMD3.1|GK000010.2	7026436	A	T	2	2	0.5	0.5
gnl|UMD3.1|GK000010.2	7031391	T	C	0	2	0	1
gnl|UMD3.1|GK000010.2	7031425	T	C	0	2	0	1
gnl|UMD3.1|GK000010.2	7031434	G	T	0	2	0	1
gnl|UMD3.1|GK000010.2	7031435	C	T	0	2	0	1
gnl|UMD3.1|GK000010.2	7031468	T	C	0	2	0	1
gnl|UMD3.1|GK000010.2	7035251	A	G	0	2	0	1
gnl|UMD3.1|GK000010.2	7041608	T	C	0	2	0	1
gnl|UMD3.1|GK000010.2	7044842	T	C	0	2	0	1
gnl|UMD3.1|GK000010.2	7090220	T	C	0	2	0	1
gnl|UMD3.1|GK000010.2	7311908	A	G	0	2	0	1
gnl|UMD3.1|GK000010.2	7311927	C	G	0	2	0	1
gnl|UMD3.1|GK000010.2	7311937	C	G	0	1	0	1
gnl|UMD3.1|GK000010.2	7316605	G	A	0	2	0	1
gnl|UMD3.1|GK000010.2	7316653	C	T	0	2	0	1
gnl|UMD3.1|GK000010.2	7326103	A	T	0	2	0	1
gnl|UMD3.1|GK000010.2	7326145	T	C	0	1	0	1
gnl|UMD3.1|GK000010.2	7326162	T	C	0	2	0	1
gnl|UMD3.1|GK000010.2	7334036	T	C	0	2	0	1
gnl|UMD3.1|GK000010.2	7334054	G	A	0	2	0	1
gnl|UMD3.1|GK000010.2	7342849	C	T	0	2	0	1
gnl|UMD3.1|GK000010.2	7342855	A	T	0	2	0	1
gnl|UMD3.1|GK000010.2	7342906	C	T	0	2	0	1
gnl|UMD3.1|GK000010.2	7357907	A	G	0	2	0	1
gnl|UMD3.1|GK000010.2	7357931	G	T	0	2	0	1
gnl|UMD3.1|GK000010.2	7366385	C	A	0	1	0	1
gnl|UMD3.1|GK000010.2	7396818	G	A	0	2	0	1
gnl|UMD3.1|GK000010.2	7406925	C	T	0	2	0	1
gnl|UMD3.1|GK000010.2	7438383	G	A	0	2	0	1
gnl|UMD3.1|GK000010.2	7438447	A	C	0	2	0	1
gnl|UMD3.1|GK000010.2	7446126	C	T	0	2	0	1
gnl|UMD3.1|GK000010.2	7446182	T	C	0	2	0	1
gnl|UMD3.1|GK000010.2	7464397	A	C	0	2	0	1
gnl|UMD3.1|GK000010.2	7466501	A	G	0	2	0	1
gnl|UMD3.1|GK000010.2	7466517	A	G	0	2	0	1
gnl|UMD3.1|GK000010.2	7505006	C	T	0	2	0	1
gnl|UMD3.1|GK000010.2	7505065	T	C	0	2	0	1
gnl|UMD3.1|GK000010.2	7510040	A	C	0	2	0	1
gnl|UMD3.1|GK000010.2	7510065	C	T	0	2	0	1
gnl|UMD3.1|GK000010.2	7510070	C	T	0	1	0	1
gnl|UMD3.1|GK000010.2	7510075	G	A	0	2	0	1
gnl|UMD3.1|GK000010.2	7510084	T	G	0	3	0	1
gnl|UMD3.1|GK000010.2	7510110	C	T	0	3	0	1
gnl|UMD3.1|GK000010.2	7510123	T	G	0	3	0	1
gnl|UMD3.1|GK000010.2	7510158	C	T	0	4	0	1
gnl|UMD3.1|GK000010.2	7510242	G	C	0	3	0	1
gnl|UMD3.1|GK000010.2	7510685	A	G	0	2	0	1
gnl|UMD3.1|GK000010.2	7548045	G	A	0	2	0	1
gnl|UMD3.1|GK000010.2	7558965	G	C	0	2	0	1
gnl|UMD3.1|GK000010.2	7575302	G	T	0	2	0	1
gnl|UMD3.1|GK000010.2	7576247	A	T	0	4	0	1
gnl|UMD3.1|GK000010.2	7595679	G	C	0	2	0	1
gnl|UMD3.1|GK000010.2	7597255	C	T	0	2	0	1
gnl|UMD3.1|GK000010.2	7607613	C	A	2	2	0.5	0.5
gnl|UMD3.1|GK000010.2	7609323	G	T	1	1	0.5	0.5
gnl|UMD3.1|GK000010.2	7615942	T	G	0	2	0	1
gnl|UMD3.1|GK000010.2	7617233	G	A	0	2	0	1
gnl|UMD3.1|GK000010.2	7620552	A	G	0	2	0	1
gnl|UMD3.1|GK000010.2	7620559	G	T	0	2	0	1
gnl|UMD3.1|GK000010.2	7620585	C	T	0	2	0	1
gnl|UMD3.1|GK000010.2	7620620	G	A	0	2	0	1
gnl|UMD3.1|GK000010.2	7620629	T	C	0	2	0	1
gnl|UMD3.1|GK000010.2	7620698	T	C	0	2	0	1
gnl|UMD3.1|GK000010.2	7620699	G	A	0	2	0	1
gnl|UMD3.1|GK000010.2	7621141	C	T	0	3	0	1
gnl|UMD3.1|GK000010.2	7621171	C	T	0	1	0	1
gnl|UMD3.1|GK000010.2	7621277	G	C	0	2	0	1
gnl|UMD3.1|GK000010.2	7621318	G	A	0	2	0	1
gnl|UMD3.1|GK000010.2	7621327	A	C	0	2	0	1
gnl|UMD3.1|GK000010.2	7630402	C	T	0	2	0	1
gnl|UMD3.1|GK000010.2	7630956	T	C	0	2	0	1
gnl|UMD3.1|GK000010.2	7630957	C	T	0	2	0	1
gnl|UMD3.1|GK000010.2	7638385	T	C	0	2	0	1
gnl|UMD3.1|GK000010.2	7647402	C	T	0	3	0	1
gnl|UMD3.1|GK000010.2	7652723	A	G	0	6	0	1
gnl|UMD3.1|GK000010.2	7652762	T	C	0	5	0	1
gnl|UMD3.1|GK000010.2	7652773	C	T	0	6	0	1
gnl|UMD3.1|GK000010.2	7652814	A	G	0	3	0	1
gnl|UMD3.1|GK000010.2	7653968	A	C	0	2	0	1
gnl|UMD3.1|GK000010.2	7654052	A	G	0	3	0	1
gnl|UMD3.1|GK000010.2	7654058	C	T	0	3	0	1
gnl|UMD3.1|GK000010.2	7654201	G	T	1	2	0.333333	0.666667
gnl|UMD3.1|GK000010.2	7654636	C	G	0	4	0	1
gnl|UMD3.1|GK000010.2	7654695	T	C	0	2	0	1
gnl|UMD3.1|GK000010.2	7654774	C	A	0	2	0	1
gnl|UMD3.1|GK000010.2	7654798	G	A	0	2	0	1
gnl|UMD3.1|GK000010.2	7654877	A	G	0	4	0	1
gnl|UMD3.1|GK000010.2	7654886	C	T	3	2	0.6	0.4
gnl|UMD3.1|GK000010.2	7654911	C	T	0	4	0	1
gnl|UMD3.1|GK000010.2	7655486	C	T	0	2	0	1
gnl|UMD3.1|GK000010.2	7655548	G	A	0	2	0	1
gnl|UMD3.1|GK000010.2	7655792	T	G	0	4	0	1
gnl|UMD3.1|GK000010.2	7655987	C	A	0	2	0	1
gnl|UMD3.1|GK000010.2	7655991	A	T	0	3	0	1
gnl|UMD3.1|GK000010.2	7656071	G	T	0	3	0	1
gnl|UMD3.1|GK000010.2	7657770	C	T	0	2	0	1
gnl|UMD3.1|GK000010.2	7657916	G	A	0	2	0	1
gnl|UMD3.1|GK000010.2	7657956	T	C	0	2	0	1
gnl|UMD3.1|GK000010.2	7661684	A	G	0	2	0	1
gnl|UMD3.1|GK000010.2	7662274	C	T	0	2	0	1
gnl|UMD3.1|GK000010.2	7662300	T	C	0	2	0	1
gnl|UMD3.1|GK000010.2	7662326	T	C	0	2	0	1
gnl|UMD3.1|GK000010.2	7664179	C	A	0	4	0	1
gnl|UMD3.1|GK000010.2	7673172	C	T	0	4	0	1
gnl|UMD3.1|GK000010.2	7681521	A	G	3	2	0.6	0.4
gnl|UMD3.1|GK000010.2	7681552	A	G	4	4	0.5	0.5
gnl|UMD3.1|GK000010.2	7681553	A	G	4	3	0.571429	0.428571
gnl|UMD3.1|GK000010.2	7681575	C	T	8	2	0.8	0.2
gnl|UMD3.1|GK000010.2	7681613	C	T	5	2	0.714286	0.285714
gnl|UMD3.1|GK000010.2	7681615	C	T	5	2	0.714286	0.285714
gnl|UMD3.1|GK000010.2	7682569	A	G	0	2	0	1
gnl|UMD3.1|GK000010.2	7682602	A	G	0	1	0	1
gnl|UMD3.1|GK000010.2	7683061	G	T	0	2	0	1
gnl|UMD3.1|GK000010.2	7683784	T	C	4	2	0.666667	0.333333
gnl|UMD3.1|GK000010.2	7684110	G	A	2	2	0.5	0.5
gnl|UMD3.1|GK000010.2	7684141	G	T	2	2	0.5	0.5
gnl|UMD3.1|GK000010.2	7684596	G	T	0	3	0	1
gnl|UMD3.1|GK000010.2	7684655	C	A	1	1	0.5	0.5
gnl|UMD3.1|GK000010.2	7684948	A	G	0	2	0	1
gnl|UMD3.1|GK000010.2	7696163	C	T	2	3	0.4	0.6
gnl|UMD3.1|GK000010.2	7701626	G	C	0	2	0	1
gnl|UMD3.1|GK000010.2	7703943	C	T	0	2	0	1
gnl|UMD3.1|GK000010.2	7703957	C	T	0	2	0	1
gnl|UMD3.1|GK000010.2	7704013	G	A	0	2	0	1
gnl|UMD3.1|GK000010.2	7713523	G	A	0	2	0	1
gnl|UMD3.1|GK000010.2	7713810	C	T	0	2	0	1
gnl|UMD3.1|GK000010.2	7714951	A	T	0	2	0	1
gnl|UMD3.1|GK000010.2	7721250	A	T	0	3	0	1
gnl|UMD3.1|GK000010.2	7727237	A	G	0	2	0	1
gnl|UMD3.1|GK000010.2	7735612	A	G	0	4	0	1
gnl|UMD3.1|GK000010.2	7738959	G	A	0	2	0	1
gnl|UMD3.1|GK000010.2	7740880	A	T	0	2	0	1
gnl|UMD3.1|GK000010.2	7740918	T	C	0	2	0	1
gnl|UMD3.1|GK000010.2	7740919	G	A	0	1	0	1
gnl|UMD3.1|GK000010.2	7740934	C	A	0	2	0	1
gnl|UMD3.1|GK000010.2	7744863	G	C	0	2	0	1
gnl|UMD3.1|GK000010.2	7754428	T	C	0	3	0	1
gnl|UMD3.1|GK000010.2	7755248	G	C	0	2	0	1
gnl|UMD3.1|GK000010.2	7755444	T	C	0	2	0	1
gnl|UMD3.1|GK000010.2	7755869	A	T	0	2	0	1
gnl|UMD3.1|GK000010.2	7756194	T	G	0	2	0	1
gnl|UMD3.1|GK000010.2	7757223	A	G	0	2	0	1
gnl|UMD3.1|GK000010.2	7760505	G	A	0	2	0	1
gnl|UMD3.1|GK000010.2	7760511	C	G	0	2	0	1
gnl|UMD3.1|GK000010.2	7760952	C	G	0	2	0	1
gnl|UMD3.1|GK000010.2	7760953	C	T	0	2	0	1
gnl|UMD3.1|GK000010.2	7762438	C	T	4	2	0.666667	0.333333
gnl|UMD3.1|GK000010.2	7764815	T	G	0	1	0	1
gnl|UMD3.1|GK000010.2	7764845	T	G	0	2	0	1
gnl|UMD3.1|GK000010.2	7765611	C	T	0	3	0	1
gnl|UMD3.1|GK000010.2	7773177	C	T	6	2	0.75	0.25
gnl|UMD3.1|GK000010.2	7773268	C	T	1	2	0.333333	0.666667
gnl|UMD3.1|GK000010.2	7774054	A	G	0	2	0	1
gnl|UMD3.1|GK000010.2	7774317	A	G	0	3	0	1
gnl|UMD3.1|GK000010.2	7774337	A	G	0	2	0	1
gnl|UMD3.1|GK000010.2	7774342	C	G	0	1	0	1
gnl|UMD3.1|GK000010.2	7774357	A	G	0	2	0	1
gnl|UMD3.1|GK000010.2	7774380	T	G	0	3	0	1
gnl|UMD3.1|GK000010.2	7774381	G	A	0	3	0	1
gnl|UMD3.1|GK000010.2	7774391	A	G	0	3	0	1
gnl|UMD3.1|GK000010.2	7779769	C	A	1	2	0.333333	0.666667
gnl|UMD3.1|GK000010.2	7779793	A	C	1	2	0.333333	0.666667
gnl|UMD3.1|GK000010.2	7780009	G	T	2	2	0.5	0.5
gnl|UMD3.1|GK000010.2	7780018	T	A	3	2	0.6	0.4
gnl|UMD3.1|GK000010.2	7780213	A	G	0	2	0	1
gnl|UMD3.1|GK000010.2	7787484	C	T	0	2	0	1
gnl|UMD3.1|GK000010.2	7787543	A	G	0	2	0	1
gnl|UMD3.1|GK000010.2	7797233	A	T	1	1	0.5	0.5
gnl|UMD3.1|GK000010.2	7801080	G	A	0	2	0	1
gnl|UMD3.1|GK000010.2	7801105	T	G	0	2	0	1
gnl|UMD3.1|GK000010.2	7801892	A	C	0	2	0	1
gnl|UMD3.1|GK000010.2	7802215	T	C	0	2	0	1
gnl|UMD3.1|GK000010.2	7802262	T	C	0	2	0	1
gnl|UMD3.1|GK000010.2	7803050	C	T	0	2	0	1
gnl|UMD3.1|GK000010.2	7803096	T	C	0	2	0	1
gnl|UMD3.1|GK000010.2	7803097	G	T	0	2	0	1
gnl|UMD3.1|GK000010.2	7803393	G	C	0	2	0	1
gnl|UMD3.1|GK000010.2	7805269	T	C	0	4	0	1
gnl|UMD3.1|GK000010.2	7805275	T	C	0	4	0	1
gnl|UMD3.1|GK000010.2	7805473	G	A	0	4	0	1
gnl|UMD3.1|GK000010.2	7805645	T	C	8	3	0.727273	0.272727
gnl|UMD3.1|GK000010.2	7805737	A	G	4	5	0.444444	0.555556
gnl|UMD3.1|GK000010.2	7805997	A	C	0	2	0	1
gnl|UMD3.1|GK000010.2	7806371	A	G	2	3	0.4	0.6
gnl|UMD3.1|GK000010.2	7806906	A	G	0	2	0	1
gnl|UMD3.1|GK000010.2	7808233	C	T	0	2	0	1
gnl|UMD3.1|GK000010.2	7808506	T	A	0	2	0	1
gnl|UMD3.1|GK000010.2	7808529	A	T	0	4	0	1
gnl|UMD3.1|GK000010.2	7808924	T	A	0	2	0	1
gnl|UMD3.1|GK000010.2	7809463	A	T	1	2	0.333333	0.666667
gnl|UMD3.1|GK000010.2	7810968	C	T	2	2	0.5	0.5
gnl|UMD3.1|GK000010.2	7810976	C	G	2	2	0.5	0.5
gnl|UMD3.1|GK000010.2	7811576	T	C	0	3	0	1
gnl|UMD3.1|GK000010.2	7813396	T	C	0	2	0	1
gnl|UMD3.1|GK000010.2	7813901	G	A	0	1	0	1
gnl|UMD3.1|GK000010.2	7814528	C	T	0	2	0	1
gnl|UMD3.1|GK000010.2	7814547	A	C	0	2	0	1
gnl|UMD3.1|GK000010.2	7817414	A	C	0	2	0	1
gnl|UMD3.1|GK000010.2	7821481	A	G	0	2	0	1
gnl|UMD3.1|GK000010.2	7822061	A	G	0	2	0	1
gnl|UMD3.1|GK000010.2	7826814	C	T	0	2	0	1
gnl|UMD3.1|GK000010.2	7826866	A	T	0	2	0	1
gnl|UMD3.1|GK000010.2	7827482	A	C	0	2	0	1
gnl|UMD3.1|GK000010.2	7828047	G	A	0	2	0	1
gnl|UMD3.1|GK000010.2	7828069	A	G	0	2	0	1
gnl|UMD3.1|GK000010.2	7828079	G	A	0	2	0	1
gnl|UMD3.1|GK000010.2	7835791	G	A	4	2	0.666667	0.333333
gnl|UMD3.1|GK000010.2	7840063	C	G	0	2	0	1
gnl|UMD3.1|GK000010.2	7840071	G	A	0	2	0	1
gnl|UMD3.1|GK000010.2	7840350	A	C	3	2	0.6	0.4
gnl|UMD3.1|GK000010.2	7841517	C	A	1	2	0.333333	0.666667
gnl|UMD3.1|GK000010.2	7841985	A	G	2	2	0.5	0.5
gnl|UMD3.1|GK000010.2	7842013	C	G	0	2	0	1
gnl|UMD3.1|GK000010.2	7842031	A	G	0	2	0	1
gnl|UMD3.1|GK000010.2	7844533	G	C	0	2	0	1
gnl|UMD3.1|GK000010.2	7848208	C	G	0	1	0	1
gnl|UMD3.1|GK000010.2	7853090	A	T	0	2	0	1
gnl|UMD3.1|GK000010.2	7859554	C	T	0	2	0	1
gnl|UMD3.1|GK000010.2	7863295	A	T	0	2	0	1
gnl|UMD3.1|GK000010.2	7893960	T	C	0	2	0	1
gnl|UMD3.1|GK000010.2	7894516	A	C	5	2	0.714286	0.285714
gnl|UMD3.1|GK000010.2	7894987	G	T	5	4	0.555556	0.444444
gnl|UMD3.1|GK000010.2	7895208	G	A	0	2	0	1
gnl|UMD3.1|GK000010.2	7895258	G	C	0	2	0	1
gnl|UMD3.1|GK000010.2	7895684	T	A	2	2	0.5	0.5
gnl|UMD3.1|GK000010.2	7908595	A	G	0	3	0	1
gnl|UMD3.1|GK000010.2	7908605	G	C	0	7	0	1
gnl|UMD3.1|GK000010.2	7908608	G	C	0	7	0	1
gnl|UMD3.1|GK000010.2	7908626	G	A	0	7	0	1
gnl|UMD3.1|GK000010.2	7908662	A	G	0	8	0	1
gnl|UMD3.1|GK000010.2	7908670	C	A	0	8	0	1
gnl|UMD3.1|GK000010.2	7908683	C	T	0	7	0	1
gnl|UMD3.1|GK000010.2	7908686	G	A	0	7	0	1
gnl|UMD3.1|GK000010.2	7908707	A	G	0	7	0	1
gnl|UMD3.1|GK000010.2	7908724	G	C	0	6	0	1
gnl|UMD3.1|GK000010.2	7908737	T	A	0	3	0	1
gnl|UMD3.1|GK000010.2	7987246	T	C	0	2	0	1
gnl|UMD3.1|GK000010.2	8009450	A	G	0	2	0	1
gnl|UMD3.1|GK000010.2	8009470	A	T	0	2	0	1
gnl|UMD3.1|GK000010.2	8009474	A	G	0	2	0	1
gnl|UMD3.1|GK000010.2	8009476	G	A	0	2	0	1
gnl|UMD3.1|GK000010.2	8009478	A	G	0	2	0	1
gnl|UMD3.1|GK000010.2	8009502	G	A	0	3	0	1
gnl|UMD3.1|GK000010.2	8009532	T	C	0	2	0	1
gnl|UMD3.1|GK000010.2	8009550	G	A	0	2	0	1
gnl|UMD3.1|GK000010.2	8010258	C	T	0	1	0	1
gnl|UMD3.1|GK000010.2	8010292	C	T	0	2	0	1
gnl|UMD3.1|GK000010.2	8010303	C	T	0	2	0	1
gnl|UMD3.1|GK000010.2	8010309	G	T	0	2	0	1
gnl|UMD3.1|GK000010.2	8010316	T	A	0	2	0	1
gnl|UMD3.1|GK000010.2	8114354	T	C	0	2	0	1
gnl|UMD3.1|GK000010.2	8114455	G	C	0	2	0	1
gnl|UMD3.1|GK000010.2	8115180	A	T	2	2	0.5	0.5
gnl|UMD3.1|GK000010.2	8123708	A	G	0	1	0	1
gnl|UMD3.1|GK000010.2	8124484	C	A	1	2	0.333333	0.666667
gnl|UMD3.1|GK000010.2	8124604	A	G	0	2	0	1
gnl|UMD3.1|GK000010.2	8125219	A	G	0	2	0	1
gnl|UMD3.1|GK000010.2	8134087	A	G	0	2	0	1
gnl|UMD3.1|GK000010.2	8136324	G	A	0	3	0	1
gnl|UMD3.1|GK000010.2	8139822	C	T	13	19	0.40625	0.59375
gnl|UMD3.1|GK000010.2	8140171	T	A	25	50	0.333333	0.666667
gnl|UMD3.1|GK000010.2	8140226	C	T	20	14	0.588235	0.411765
gnl|UMD3.1|GK000010.2	8147913	A	T	0	13	0	1
gnl|UMD3.1|GK000010.2	8148223	C	T	10	2	0.833333	0.166667
gnl|UMD3.1|GK000010.2	8148235	A	G	7	2	0.777778	0.222222
gnl|UMD3.1|GK000010.2	8148250	T	G	4	2	0.666667	0.333333
gnl|UMD3.1|GK000010.2	8148276	A	G	5	2	0.714286	0.285714
gnl|UMD3.1|GK000010.2	8148307	A	G	6	2	0.75	0.25
gnl|UMD3.1|GK000010.2	8150952	T	A	5	2	0.714286	0.285714
gnl|UMD3.1|GK000010.2	8151037	A	T	4	2	0.666667	0.333333
gnl|UMD3.1|GK000010.2	8156163	A	C	0	2	0	1
gnl|UMD3.1|GK000010.2	8157288	A	T	9	2	0.818182	0.181818
gnl|UMD3.1|GK000010.2	8158082	G	A	1	3	0.25	0.75
gnl|UMD3.1|GK000010.2	8158257	G	T	13	3	0.8125	0.1875
gnl|UMD3.1|GK000010.2	8164304	A	T	0	1	0	1
gnl|UMD3.1|GK000010.2	8164319	G	C	0	2	0	1
gnl|UMD3.1|GK000010.2	8166010	A	C	4	3	0.571429	0.428571
gnl|UMD3.1|GK000010.2	8166020	A	C	4	3	0.571429	0.428571
gnl|UMD3.1|GK000010.2	8167702	C	T	3	2	0.6	0.4
gnl|UMD3.1|GK000010.2	8167752	T	C	4	2	0.666667	0.333333
gnl|UMD3.1|GK000010.2	8167907	A	T	4	2	0.666667	0.333333
gnl|UMD3.1|GK000010.2	8168115	C	T	2	3	0.4	0.6
gnl|UMD3.1|GK000010.2	8168792	C	A	1	3	0.25	0.75
gnl|UMD3.1|GK000010.2	8171579	T	A	0	1	0	1
gnl|UMD3.1|GK000010.2	8174282	T	C	0	2	0	1
gnl|UMD3.1|GK000010.2	8174409	C	A	1	2	0.333333	0.666667
gnl|UMD3.1|GK000010.2	8175516	G	A	2	2	0.5	0.5
gnl|UMD3.1|GK000010.2	8176341	G	T	2	2	0.5	0.5
gnl|UMD3.1|GK000010.2	8179719	A	T	6	2	0.75	0.25
gnl|UMD3.1|GK000010.2	8182126	A	C	2	2	0.5	0.5
gnl|UMD3.1|GK000010.2	8182327	C	A	5	2	0.714286	0.285714
gnl|UMD3.1|GK000010.2	8182378	T	A	4	2	0.666667	0.333333
gnl|UMD3.1|GK000010.2	8184342	C	A	0	2	0	1
gnl|UMD3.1|GK000010.2	8184573	A	G	3	2	0.6	0.4
gnl|UMD3.1|GK000010.2	8184578	A	G	3	2	0.6	0.4
gnl|UMD3.1|GK000010.2	8184678	T	C	0	2	0	1
gnl|UMD3.1|GK000010.2	8191688	C	T	0	2	0	1
gnl|UMD3.1|GK000010.2	8209308	C	G	0	2	0	1
gnl|UMD3.1|GK000010.2	8209313	A	T	0	2	0	1
gnl|UMD3.1|GK000010.2	8261288	T	C	0	2	0	1
gnl|UMD3.1|GK000010.2	8296324	C	T	0	2	0	1
gnl|UMD3.1|GK000010.2	8303062	A	T	3	2	0.6	0.4
gnl|UMD3.1|GK000010.2	8304405	A	G	4	3	0.571429	0.428571
gnl|UMD3.1|GK000010.2	8304435	T	C	5	2	0.714286	0.285714
gnl|UMD3.1|GK000010.2	8304483	A	G	0	4	0	1
gnl|UMD3.1|GK000010.2	8307608	C	A	0	2	0	1
gnl|UMD3.1|GK000010.2	8307618	C	A	0	2	0	1
gnl|UMD3.1|GK000010.2	8310038	T	C	1	2	0.333333	0.666667
gnl|UMD3.1|GK000010.2	8320858	G	T	2	2	0.5	0.5
gnl|UMD3.1|GK000010.2	8321654	A	G	0	2	0	1
gnl|UMD3.1|GK000010.2	8321676	A	G	0	2	0	1
gnl|UMD3.1|GK000010.2	8321712	A	G	0	2	0	1
gnl|UMD3.1|GK000010.2	8321716	C	T	0	1	0	1
gnl|UMD3.1|GK000010.2	8323796	A	G	1	4	0.2	0.8
gnl|UMD3.1|GK000010.2	8324636	G	T	0	2	0	1
gnl|UMD3.1|GK000010.2	8335607	G	A	0	2	0	1
gnl|UMD3.1|GK000010.2	8337801	A	G	0	1	0	1
gnl|UMD3.1|GK000010.2	8337831	A	G	0	2	0	1
gnl|UMD3.1|GK000010.2	8340038	A	G	0	2	0	1
gnl|UMD3.1|GK000010.2	8340589	T	C	1	2	0.333333	0.666667
gnl|UMD3.1|GK000010.2	8344737	T	A	0	2	0	1
gnl|UMD3.1|GK000010.2	8345168	T	C	0	2	0	1
gnl|UMD3.1|GK000010.2	8346349	C	T	0	2	0	1
gnl|UMD3.1|GK000010.2	8346748	C	T	0	2	0	1
gnl|UMD3.1|GK000010.2	8348309	T	G	0	2	0	1
gnl|UMD3.1|GK000010.2	8348927	C	T	0	2	0	1
gnl|UMD3.1|GK000010.2	8352445	A	G	0	2	0	1
gnl|UMD3.1|GK000010.2	8353615	G	T	3	2	0.6	0.4
gnl|UMD3.1|GK000010.2	8355273	C	T	0	2	0	1
gnl|UMD3.1|GK000010.2	8366872	A	G	0	2	0	1
gnl|UMD3.1|GK000010.2	8366922	A	G	0	4	0	1
gnl|UMD3.1|GK000010.2	8367881	C	G	0	2	0	1
gnl|UMD3.1|GK000010.2	8369564	G	A	0	2	0	1
gnl|UMD3.1|GK000010.2	8369642	A	G	0	2	0	1
gnl|UMD3.1|GK000010.2	8369653	C	G	0	2	0	1
gnl|UMD3.1|GK000010.2	8370122	G	A	4	2	0.666667	0.333333
gnl|UMD3.1|GK000010.2	8372189	C	T	1	2	0.333333	0.666667
gnl|UMD3.1|GK000010.2	8373331	C	T	0	2	0	1
gnl|UMD3.1|GK000010.2	8376708	T	C	4	2	0.666667	0.333333
gnl|UMD3.1|GK000010.2	8381364	A	C	0	2	0	1
gnl|UMD3.1|GK000010.2	8383131	C	G	0	2	0	1
gnl|UMD3.1|GK000010.2	8386386	G	A	2	2	0.5	0.5
gnl|UMD3.1|GK000010.2	8388841	A	G	0	2	0	1
gnl|UMD3.1|GK000010.2	8389395	A	C	2	2	0.5	0.5
gnl|UMD3.1|GK000010.2	8392674	C	T	0	2	0	1
gnl|UMD3.1|GK000010.2	8392708	G	T	0	2	0	1
gnl|UMD3.1|GK000010.2	8403515	A	G	3	2	0.6	0.4
gnl|UMD3.1|GK000010.2	8404755	A	G	3	4	0.428571	0.571429
gnl|UMD3.1|GK000010.2	8404780	A	G	5	2	0.714286	0.285714
gnl|UMD3.1|GK000010.2	8404809	A	G	5	2	0.714286	0.285714
gnl|UMD3.1|GK000010.2	8405400	C	T	2	2	0.5	0.5
gnl|UMD3.1|GK000010.2	8405645	A	G	1	2	0.333333	0.666667
gnl|UMD3.1|GK000010.2	8406677	A	G	0	2	0	1
gnl|UMD3.1|GK000010.2	8406685	A	G	0	2	0	1
gnl|UMD3.1|GK000010.2	8406703	A	G	2	2	0.5	0.5
gnl|UMD3.1|GK000010.2	8406717	A	G	0	4	0	1
gnl|UMD3.1|GK000010.2	8406749	A	G	0	3	0	1
gnl|UMD3.1|GK000010.2	8406754	A	G	1	2	0.333333	0.666667
gnl|UMD3.1|GK000010.2	8407906	A	T	0	2	0	1
gnl|UMD3.1|GK000010.2	8409563	A	G	0	2	0	1
gnl|UMD3.1|GK000010.2	8409590	G	T	0	3	0	1
gnl|UMD3.1|GK000010.2	8412518	T	C	0	2	0	1
gnl|UMD3.1|GK000010.2	8412529	T	A	2	2	0.5	0.5
gnl|UMD3.1|GK000010.2	8413993	G	A	0	2	0	1
gnl|UMD3.1|GK000010.2	8414487	T	C	0	2	0	1
gnl|UMD3.1|GK000010.2	8415540	G	A	0	2	0	1
gnl|UMD3.1|GK000010.2	8427584	C	T	0	2	0	1
gnl|UMD3.1|GK000010.2	8431515	G	C	0	1	0	1
gnl|UMD3.1|GK000010.2	8431519	G	A	0	2	0	1
gnl|UMD3.1|GK000010.2	8434394	A	G	0	2	0	1
gnl|UMD3.1|GK000010.2	8457276	A	G	4	4	0.5	0.5
gnl|UMD3.1|GK000010.2	8457297	T	C	3	3	0.5	0.5
gnl|UMD3.1|GK000010.2	8460202	T	C	2	2	0.5	0.5
gnl|UMD3.1|GK000010.2	8465197	C	T	0	2	0	1
gnl|UMD3.1|GK000010.2	8466191	T	C	0	4	0	1
gnl|UMD3.1|GK000010.2	8467919	G	A	0	2	0	1
gnl|UMD3.1|GK000010.2	8467934	G	A	0	2	0	1
gnl|UMD3.1|GK000010.2	8468506	A	T	0	2	0	1
gnl|UMD3.1|GK000010.2	8468563	G	A	0	2	0	1
gnl|UMD3.1|GK000010.2	8468606	A	G	0	3	0	1
gnl|UMD3.1|GK000010.2	8468711	G	A	0	2	0	1
gnl|UMD3.1|GK000010.2	8468792	G	C	0	2	0	1
gnl|UMD3.1|GK000010.2	8471722	A	G	0	2	0	1
gnl|UMD3.1|GK000010.2	8473013	G	C	0	2	0	1
gnl|UMD3.1|GK000010.2	8481171	C	T	0	2	0	1
gnl|UMD3.1|GK000010.2	8481184	A	G	0	2	0	1
gnl|UMD3.1|GK000010.2	8481194	C	T	0	2	0	1
gnl|UMD3.1|GK000010.2	8481240	A	G	0	2	0	1
gnl|UMD3.1|GK000010.2	8483009	G	A	0	2	0	1
gnl|UMD3.1|GK000010.2	8484596	C	G	0	2	0	1
gnl|UMD3.1|GK000010.2	8489666	C	T	0	1	0	1
gnl|UMD3.1|GK000010.2	8490191	G	A	0	2	0	1
[truncated: 642,905+ more rows]
