# Supplementary material for: Single Nucleotide Polymorphism Discovery in Bovine Pituitary Gland Using RNA-Seq Technology
Source: PLoS One. 2016 Sep 8;11(9):e0161370. doi: 10.1371/journal.pone.0161370 (PMC5015895; doi:10.1371/journal.pone.0161370)
Supplement: S13 Table — (XLSX) [file pone.0161370.s013.xlsx]

## Sheet: SNP1
sTable 13: RNA-seq SNP-db of bovine pituitary gland tissue of young bull-13 of Polish HF cattle aged 6 months.
reference	location	ref_seq	sample seq	# of reads as Ref	# of reads as SNP	% ref	% SNP
gnl|Btau_4.6.1|chrY	2523967	A	G	0	4	0	1
gnl|Btau_4.6.1|chrY	2523969	A	G	0	4	0	1
gnl|Btau_4.6.1|chrY	2527488	C	T	0	2	0	1
gnl|Btau_4.6.1|chrY	2529818	T	C	0	3	0	1
gnl|Btau_4.6.1|chrY	2531039	A	T	0	1	0	1
gnl|Btau_4.6.1|chrY	2533876	C	A	4	2	0.666667	0.333333
gnl|Btau_4.6.1|chrY	2535150	C	A	1	5	0.166667	0.833333
gnl|Btau_4.6.1|chrY	2535309	C	A	2	3	0.4	0.6
gnl|Btau_4.6.1|chrY	2535358	C	T	1	4	0.2	0.8
gnl|Btau_4.6.1|chrY	2535456	A	C	2	2	0.5	0.5
gnl|Btau_4.6.1|chrY	2535487	C	G	4	2	0.666667	0.333333
gnl|Btau_4.6.1|chrY	2535761	G	T	1	3	0.25	0.75
gnl|Btau_4.6.1|chrY	2537107	A	C	1	2	0.333333	0.666667
gnl|Btau_4.6.1|chrY	2538408	T	C	0	2	0	1
gnl|Btau_4.6.1|chrY	2538470	T	G	1	2	0.333333	0.666667
gnl|Btau_4.6.1|chrY	2546237	T	A	0	2	0	1
gnl|Btau_4.6.1|chrY	2560364	T	A	4	2	0.666667	0.333333
gnl|Btau_4.6.1|chrY	2568691	T	G	13	4	0.764706	0.235294
gnl|Btau_4.6.1|chrY	2568707	T	C	12	3	0.8	0.2
gnl|Btau_4.6.1|chrY	2569654	T	C	7	3	0.7	0.3
gnl|Btau_4.6.1|chrY	2569728	A	C	24	8	0.75	0.25
gnl|Btau_4.6.1|chrY	2569871	A	G	15	25	0.375	0.625
gnl|Btau_4.6.1|chrY	2799218	A	G	2	5	0.285714	0.714286
gnl|Btau_4.6.1|chrY	2799219	A	G	2	4	0.333333	0.666667
gnl|Btau_4.6.1|chrY	2799503	A	G	3	4	0.428571	0.571429
gnl|Btau_4.6.1|chrY	2799508	A	G	5	2	0.714286	0.285714
gnl|Btau_4.6.1|chrY	2799518	A	G	2	3	0.4	0.6
gnl|Btau_4.6.1|chrY	2905298	G	A	0	2	0	1
gnl|Btau_4.6.1|chrY	2910921	A	G	3	4	0.428571	0.571429
gnl|Btau_4.6.1|chrY	2912115	A	T	4	2	0.666667	0.333333
gnl|Btau_4.6.1|chrY	2912747	G	T	0	2	0	1
gnl|Btau_4.6.1|chrY	2913479	C	A	4	2	0.666667	0.333333
gnl|Btau_4.6.1|chrY	2916469	C	A	8	2	0.8	0.2
gnl|Btau_4.6.1|chrY	2917129	A	G	3	2	0.6	0.4
gnl|Btau_4.6.1|chrY	2924347	C	A	2	2	0.5	0.5
gnl|Btau_4.6.1|chrY	2932866	C	A	2	2	0.5	0.5
gnl|Btau_4.6.1|chrY	2939677	G	A	4	3	0.571429	0.428571
gnl|Btau_4.6.1|chrY	2946460	A	T	0	3	0	1
gnl|Btau_4.6.1|chrY	2946497	A	C	1	2	0.333333	0.666667
gnl|Btau_4.6.1|chrY	2946856	T	A	1	3	0.25	0.75
gnl|Btau_4.6.1|chrY	2952073	T	A	5	2	0.714286	0.285714
gnl|Btau_4.6.1|chrY	2962888	C	G	2	2	0.5	0.5
gnl|Btau_4.6.1|chrY	2986134	T	C	0	2	0	1
gnl|Btau_4.6.1|chrY	3214974	G	A	5	2	0.714286	0.285714
gnl|Btau_4.6.1|chrY	3324192	A	C	2	2	0.5	0.5
gnl|Btau_4.6.1|chrY	3570555	G	A	0	2	0	1
gnl|Btau_4.6.1|chrY	3574167	T	C	0	2	0	1
gnl|Btau_4.6.1|chrY	3574203	T	C	0	2	0	1
gnl|Btau_4.6.1|chrY	3585780	T	C	0	2	0	1
gnl|Btau_4.6.1|chrY	3586837	C	T	0	3	0	1
gnl|Btau_4.6.1|chrY	3592829	G	T	3	2	0.6	0.4
gnl|Btau_4.6.1|chrY	3592856	A	C	4	2	0.666667	0.333333
gnl|Btau_4.6.1|chrY	3611299	T	C	2	2	0.5	0.5
gnl|Btau_4.6.1|chrY	3617440	A	T	3	2	0.6	0.4
gnl|Btau_4.6.1|chrY	3633340	A	C	1	2	0.333333	0.666667
gnl|Btau_4.6.1|chrY	3634236	A	C	2	2	0.5	0.5
gnl|Btau_4.6.1|chrY	3660928	T	C	0	2	0	1
gnl|Btau_4.6.1|chrY	3720173	G	T	1	2	0.333333	0.666667
gnl|Btau_4.6.1|chrY	3730343	T	A	0	2	0	1
gnl|Btau_4.6.1|chrY	3731757	A	G	0	2	0	1
gnl|Btau_4.6.1|chrY	3733028	T	C	4	2	0.666667	0.333333
gnl|Btau_4.6.1|chrY	3733068	T	A	4	3	0.571429	0.428571
gnl|Btau_4.6.1|chrY	3734731	C	T	7	2	0.777778	0.222222
gnl|Btau_4.6.1|chrY	3735182	T	C	4	2	0.666667	0.333333
gnl|Btau_4.6.1|chrY	3735214	G	T	3	2	0.6	0.4
gnl|Btau_4.6.1|chrY	3735223	T	C	1	2	0.333333	0.666667
gnl|Btau_4.6.1|chrY	3735322	T	C	1	2	0.333333	0.666667
gnl|Btau_4.6.1|chrY	3735684	G	T	3	2	0.6	0.4
gnl|Btau_4.6.1|chrY	3736013	G	A	3	4	0.428571	0.571429
gnl|Btau_4.6.1|chrY	3739729	T	C	2	2	0.5	0.5
gnl|Btau_4.6.1|chrY	3748501	A	G	5	2	0.714286	0.285714
gnl|Btau_4.6.1|chrY	3749830	A	G	8	2	0.8	0.2
gnl|Btau_4.6.1|chrY	3751465	C	A	7	2	0.777778	0.222222
gnl|Btau_4.6.1|chrY	3752693	C	A	3	2	0.6	0.4
gnl|Btau_4.6.1|chrY	3753485	T	A	0	2	0	1
gnl|Btau_4.6.1|chrY	6528331	T	C	3	3	0.5	0.5
gnl|Btau_4.6.1|chrY	6528379	T	C	6	2	0.75	0.25
gnl|Btau_4.6.1|chrY	6530677	G	T	0	1	0	1
gnl|Btau_4.6.1|chrY	6593942	A	T	0	2	0	1
gnl|Btau_4.6.1|chrY	6594644	A	G	2	2	0.5	0.5
gnl|Btau_4.6.1|chrY	6594993	T	C	1	2	0.333333	0.666667
gnl|Btau_4.6.1|chrY	6595838	G	T	0	2	0	1
gnl|Btau_4.6.1|chrY	6596276	T	G	3	2	0.6	0.4
gnl|Btau_4.6.1|chrY	6596697	T	C	1	2	0.333333	0.666667
gnl|Btau_4.6.1|chrY	6596772	T	C	4	2	0.666667	0.333333
gnl|Btau_4.6.1|chrY	6602336	T	A	3	2	0.6	0.4
gnl|Btau_4.6.1|chrY	6607040	T	A	2	2	0.5	0.5
gnl|Btau_4.6.1|chrY	6607129	T	C	1	3	0.25	0.75
gnl|Btau_4.6.1|chrY	6607141	T	C	0	3	0	1
gnl|Btau_4.6.1|chrY	6611759	G	T	2	2	0.5	0.5
gnl|Btau_4.6.1|chrY	6611814	C	A	1	2	0.333333	0.666667
gnl|Btau_4.6.1|chrY	6625233	A	T	7	3	0.7	0.3
gnl|Btau_4.6.1|chrY	6627476	A	T	3	2	0.6	0.4
gnl|Btau_4.6.1|chrY	6628276	G	A	3	4	0.428571	0.571429
gnl|Btau_4.6.1|chrY	6629113	C	G	4	2	0.666667	0.333333
gnl|Btau_4.6.1|chrY	6630257	A	C	3	2	0.6	0.4
gnl|Btau_4.6.1|chrY	6630597	T	A	11	2	0.846154	0.153846
gnl|Btau_4.6.1|chrY	6630696	G	T	8	2	0.8	0.2
gnl|Btau_4.6.1|chrY	6630742	T	A	9	3	0.75	0.25
gnl|Btau_4.6.1|chrY	6630793	C	A	4	3	0.571429	0.428571
gnl|Btau_4.6.1|chrY	6631644	G	A	28	8	0.777778	0.222222
gnl|Btau_4.6.1|chrY	6632450	C	A	10	3	0.769231	0.230769
gnl|Btau_4.6.1|chrY	6633228	T	C	11	2	0.846154	0.153846
gnl|Btau_4.6.1|chrY	6633495	T	G	7	2	0.777778	0.222222
gnl|Btau_4.6.1|chrY	6633544	A	T	4	2	0.666667	0.333333
gnl|Btau_4.6.1|chrY	6635601	C	A	4	2	0.666667	0.333333
gnl|Btau_4.6.1|chrY	6636592	C	G	1	3	0.25	0.75
gnl|Btau_4.6.1|chrY	6636689	T	G	1	1	0.5	0.5
gnl|Btau_4.6.1|chrY	6638096	A	T	5	5	0.5	0.5
gnl|Btau_4.6.1|chrY	6644020	A	T	3	2	0.6	0.4
gnl|Btau_4.6.1|chrY	6646079	C	A	0	2	0	1
gnl|Btau_4.6.1|chrY	6647514	C	A	0	1	0	1
gnl|Btau_4.6.1|chrY	6649010	G	T	1	2	0.333333	0.666667
gnl|Btau_4.6.1|chrY	6651556	A	C	6	3	0.666667	0.333333
gnl|Btau_4.6.1|chrY	6656171	T	G	2	2	0.5	0.5
gnl|Btau_4.6.1|chrY	9453558	G	T	0	3	0	1
gnl|Btau_4.6.1|chrY	9453639	C	G	0	70	0	1
gnl|Btau_4.6.1|chrY	9453643	T	C	2	70	0.0277778	0.972222
gnl|Btau_4.6.1|chrY	9453826	A	G	0	59	0	1
gnl|Btau_4.6.1|chrY	9453899	C	G	0	3	0	1
gnl|Btau_4.6.1|chrY	11533821	C	A	2	2	0.5	0.5
gnl|Btau_4.6.1|chrY	15178007	A	C	1	2	0.333333	0.666667
gnl|Btau_4.6.1|chrY	16947436	C	T	0	2	0	1
gnl|Btau_4.6.1|chrY	18396885	G	A	0	2	0	1
gnl|Btau_4.6.1|chrY	21491908	T	C	0	5	0	1
gnl|Btau_4.6.1|chrY	21491912	T	C	0	5	0	1
gnl|Btau_4.6.1|chrY	21491915	G	A	0	5	0	1
gnl|Btau_4.6.1|chrY	22270060	A	G	0	26	0	1
gnl|Btau_4.6.1|chrY	22354123	C	T	0	1	0	1
gnl|Btau_4.6.1|chrY	22354192	T	G	2	2	0.5	0.5
gnl|Btau_4.6.1|chrY	26591357	T	A	0	2	0	1
gnl|Btau_4.6.1|chrY	36201942	C	T	0	2	0	1
gnl|Btau_4.6.1|chrY	42377020	G	T	6	2	0.75	0.25
gnl|Btau_4.6.1|chrY	42377305	T	A	1	2	0.333333	0.666667
gnl|Btau_4.6.1|chrY	42377792	A	G	0	2	0	1
gnl|Btau_4.6.1|chrY	42377797	A	G	0	2	0	1
gnl|Btau_4.6.1|chrY	42377933	A	G	8	2	0.8	0.2
gnl|Btau_4.6.1|chrY	42377944	A	G	7	2	0.777778	0.222222
gnl|Btau_4.6.1|chrY	42377990	A	G	2	2	0.5	0.5
gnl|Btau_4.6.1|chrY	42377995	A	G	2	2	0.5	0.5
gnl|Btau_4.6.1|chrY	42378000	A	G	2	2	0.5	0.5
gnl|Btau_4.6.1|chrY	42378037	A	G	2	2	0.5	0.5
gnl|Btau_4.6.1|chrY	42378243	A	G	1	2	0.333333	0.666667
gnl|Btau_4.6.1|chrY	42378283	A	G	4	2	0.666667	0.333333
gnl|Btau_4.6.1|chrY	42378284	A	G	4	2	0.666667	0.333333
gnl|Btau_4.6.1|chrY	42378287	A	G	2	3	0.4	0.6
gnl|Btau_4.6.1|chrY	42378301	A	G	7	4	0.636364	0.363636
gnl|Btau_4.6.1|chrY	42378302	A	G	5	6	0.454545	0.545455
gnl|Btau_4.6.1|chrY	42378304	A	G	3	10	0.230769	0.769231
gnl|Btau_4.6.1|chrY	42378307	A	G	11	2	0.846154	0.153846
gnl|Btau_4.6.1|chrY	42378311	A	G	6	6	0.5	0.5
gnl|Btau_4.6.1|chrY	42378312	A	G	10	2	0.833333	0.166667
gnl|Btau_4.6.1|chrY	42378371	A	G	5	4	0.555556	0.444444
gnl|Btau_4.6.1|chrY	42379169	A	G	2	4	0.333333	0.666667
gnl|Btau_4.6.1|chrY	42379252	A	G	1	2	0.333333	0.666667
gnl|Btau_4.6.1|chrY	42379593	G	A	0	2	0	1
gnl|Btau_4.6.1|chrY	42380618	T	C	12	2	0.857143	0.142857
gnl|Btau_4.6.1|chrY	42382639	A	G	0	4	0	1
gnl|Btau_4.6.1|chrY	42382760	A	G	4	2	0.666667	0.333333
gnl|Btau_4.6.1|chrY	42382770	A	G	4	2	0.666667	0.333333
gnl|Btau_4.6.1|chrY	42385185	A	G	0	4	0	1
gnl|Btau_4.6.1|chrY	42385206	A	G	0	4	0	1
gnl|Btau_4.6.1|chrY	42387524	A	C	4	3	0.571429	0.428571
gnl|Btau_4.6.1|chrY	42389005	A	G	1	2	0.333333	0.666667
gnl|Btau_4.6.1|chrY	42395568	A	G	0	2	0	1
gnl|Btau_4.6.1|chrY	42395599	A	G	1	1	0.5	0.5
gnl|Btau_4.6.1|chrY	42395613	A	G	4	2	0.666667	0.333333
gnl|Btau_4.6.1|chrY	42395614	A	G	4	2	0.666667	0.333333
gnl|Btau_4.6.1|chrY	42395616	A	G	3	2	0.6	0.4
gnl|Btau_4.6.1|chrY	42404065	C	T	0	2	0	1
gnl|Btau_4.6.1|chrY	42411036	A	G	0	1	0	1
gnl|Btau_4.6.1|chrY	42411244	A	G	0	1	0	1
gnl|Btau_4.6.1|chrY	42417846	A	G	0	4	0	1
gnl|Btau_4.6.1|chrY	42439898	G	C	0	2	0	1
gnl|UMD3.1|GK000010.2	231365	A	G	0	2	0	1
gnl|UMD3.1|GK000010.2	231403	A	C	0	4	0	1
gnl|UMD3.1|GK000010.2	231446	A	T	0	4	0	1
gnl|UMD3.1|GK000010.2	231490	T	A	0	2	0	1
gnl|UMD3.1|GK000010.2	328721	C	G	0	5	0	1
gnl|UMD3.1|GK000010.2	343088	T	C	0	2	0	1
gnl|UMD3.1|GK000010.2	343093	T	C	0	2	0	1
gnl|UMD3.1|GK000010.2	343109	T	C	0	2	0	1
gnl|UMD3.1|GK000010.2	343127	T	C	0	4	0	1
gnl|UMD3.1|GK000010.2	343162	T	C	0	3	0	1
gnl|UMD3.1|GK000010.2	350182	T	A	2	2	0.5	0.5
gnl|UMD3.1|GK000010.2	351031	T	C	0	2	0	1
gnl|UMD3.1|GK000010.2	351037	T	C	0	2	0	1
gnl|UMD3.1|GK000010.2	351438	A	T	0	2	0	1
gnl|UMD3.1|GK000010.2	356871	A	T	9	3	0.75	0.25
gnl|UMD3.1|GK000010.2	363582	T	C	0	2	0	1
gnl|UMD3.1|GK000010.2	363605	T	C	0	2	0	1
gnl|UMD3.1|GK000010.2	383606	A	T	0	2	0	1
gnl|UMD3.1|GK000010.2	386938	T	C	2	2	0.5	0.5
gnl|UMD3.1|GK000010.2	387618	T	A	1	2	0.333333	0.666667
gnl|UMD3.1|GK000010.2	388285	A	T	0	2	0	1
gnl|UMD3.1|GK000010.2	388426	G	C	6	2	0.75	0.25
gnl|UMD3.1|GK000010.2	394945	C	G	0	1	0	1
gnl|UMD3.1|GK000010.2	395603	G	T	0	6	0	1
gnl|UMD3.1|GK000010.2	401857	A	G	0	4	0	1
gnl|UMD3.1|GK000010.2	401914	A	G	2	2	0.5	0.5
gnl|UMD3.1|GK000010.2	401917	C	T	2	2	0.5	0.5
gnl|UMD3.1|GK000010.2	401943	A	G	1	2	0.333333	0.666667
gnl|UMD3.1|GK000010.2	402234	T	C	0	2	0	1
gnl|UMD3.1|GK000010.2	402242	G	A	0	1	0	1
gnl|UMD3.1|GK000010.2	402623	A	T	0	3	0	1
gnl|UMD3.1|GK000010.2	402647	C	G	0	2	0	1
gnl|UMD3.1|GK000010.2	402658	G	A	0	3	0	1
gnl|UMD3.1|GK000010.2	404514	G	A	0	4	0	1
gnl|UMD3.1|GK000010.2	404914	A	C	1	2	0.333333	0.666667
gnl|UMD3.1|GK000010.2	404962	C	T	0	2	0	1
gnl|UMD3.1|GK000010.2	405664	A	G	0	2	0	1
gnl|UMD3.1|GK000010.2	405759	A	G	1	2	0.333333	0.666667
gnl|UMD3.1|GK000010.2	408951	G	A	0	2	0	1
gnl|UMD3.1|GK000010.2	409000	C	G	0	6	0	1
gnl|UMD3.1|GK000010.2	409098	T	G	2	2	0.5	0.5
gnl|UMD3.1|GK000010.2	409751	A	G	0	2	0	1
gnl|UMD3.1|GK000010.2	410198	A	G	0	2	0	1
gnl|UMD3.1|GK000010.2	412191	G	T	0	4	0	1
gnl|UMD3.1|GK000010.2	413607	G	T	0	2	0	1
gnl|UMD3.1|GK000010.2	414296	A	G	0	2	0	1
gnl|UMD3.1|GK000010.2	414324	A	G	0	2	0	1
gnl|UMD3.1|GK000010.2	414327	A	G	0	2	0	1
gnl|UMD3.1|GK000010.2	414328	A	G	0	2	0	1
gnl|UMD3.1|GK000010.2	414357	A	G	0	2	0	1
gnl|UMD3.1|GK000010.2	415569	C	G	0	2	0	1
gnl|UMD3.1|GK000010.2	416038	G	A	2	2	0.5	0.5
gnl|UMD3.1|GK000010.2	418485	A	G	0	1	0	1
gnl|UMD3.1|GK000010.2	418535	T	C	0	2	0	1
gnl|UMD3.1|GK000010.2	419462	A	G	0	2	0	1
gnl|UMD3.1|GK000010.2	425101	C	A	2	2	0.5	0.5
gnl|UMD3.1|GK000010.2	425301	G	A	0	5	0	1
gnl|UMD3.1|GK000010.2	426111	T	C	0	2	0	1
gnl|UMD3.1|GK000010.2	440979	T	C	1	2	0.333333	0.666667
gnl|UMD3.1|GK000010.2	441281	C	T	0	2	0	1
gnl|UMD3.1|GK000010.2	442713	C	T	0	4	0	1
gnl|UMD3.1|GK000010.2	442730	G	T	0	2	0	1
gnl|UMD3.1|GK000010.2	444012	C	T	0	2	0	1
gnl|UMD3.1|GK000010.2	444502	A	G	0	2	0	1
gnl|UMD3.1|GK000010.2	444606	T	G	0	4	0	1
gnl|UMD3.1|GK000010.2	451889	G	T	0	8	0	1
gnl|UMD3.1|GK000010.2	451937	C	T	0	8	0	1
gnl|UMD3.1|GK000010.2	454258	C	T	0	4	0	1
gnl|UMD3.1|GK000010.2	454348	T	A	0	6	0	1
gnl|UMD3.1|GK000010.2	458750	G	A	0	3	0	1
gnl|UMD3.1|GK000010.2	460442	T	C	3	3	0.5	0.5
gnl|UMD3.1|GK000010.2	461180	C	G	0	3	0	1
gnl|UMD3.1|GK000010.2	461265	A	G	0	2	0	1
gnl|UMD3.1|GK000010.2	464106	A	G	0	3	0	1
gnl|UMD3.1|GK000010.2	464879	A	G	0	2	0	1
gnl|UMD3.1|GK000010.2	465083	C	T	0	4	0	1
gnl|UMD3.1|GK000010.2	465084	C	G	0	4	0	1
gnl|UMD3.1|GK000010.2	466586	T	G	0	2	0	1
gnl|UMD3.1|GK000010.2	468461	C	T	0	2	0	1
gnl|UMD3.1|GK000010.2	469711	A	G	0	3	0	1
gnl|UMD3.1|GK000010.2	470048	T	C	0	2	0	1
gnl|UMD3.1|GK000010.2	472988	C	T	0	3	0	1
gnl|UMD3.1|GK000010.2	473042	G	T	0	4	0	1
gnl|UMD3.1|GK000010.2	474722	C	T	0	2	0	1
gnl|UMD3.1|GK000010.2	475653	C	T	0	2	0	1
gnl|UMD3.1|GK000010.2	475723	A	G	0	2	0	1
gnl|UMD3.1|GK000010.2	475845	A	G	0	2	0	1
gnl|UMD3.1|GK000010.2	477289	A	G	0	3	0	1
gnl|UMD3.1|GK000010.2	477790	C	T	0	2	0	1
gnl|UMD3.1|GK000010.2	477909	G	A	0	2	0	1
gnl|UMD3.1|GK000010.2	477923	G	C	0	2	0	1
gnl|UMD3.1|GK000010.2	481148	C	T	0	2	0	1
gnl|UMD3.1|GK000010.2	481182	G	A	0	2	0	1
gnl|UMD3.1|GK000010.2	481544	A	G	0	3	0	1
gnl|UMD3.1|GK000010.2	481640	C	G	0	3	0	1
gnl|UMD3.1|GK000010.2	482058	A	C	0	2	0	1
gnl|UMD3.1|GK000010.2	482134	T	C	0	2	0	1
gnl|UMD3.1|GK000010.2	482164	C	A	0	2	0	1
gnl|UMD3.1|GK000010.2	483658	T	C	0	2	0	1
gnl|UMD3.1|GK000010.2	483702	A	G	2	2	0.5	0.5
gnl|UMD3.1|GK000010.2	483730	A	G	1	2	0.333333	0.666667
gnl|UMD3.1|GK000010.2	483731	A	G	1	2	0.333333	0.666667
gnl|UMD3.1|GK000010.2	483737	A	G	2	2	0.5	0.5
gnl|UMD3.1|GK000010.2	484188	G	T	0	2	0	1
gnl|UMD3.1|GK000010.2	485398	T	C	2	2	0.5	0.5
gnl|UMD3.1|GK000010.2	485503	C	A	0	2	0	1
gnl|UMD3.1|GK000010.2	485680	T	A	4	2	0.666667	0.333333
gnl|UMD3.1|GK000010.2	486927	A	G	0	2	0	1
gnl|UMD3.1|GK000010.2	487910	C	T	0	2	0	1
gnl|UMD3.1|GK000010.2	487911	A	G	0	2	0	1
gnl|UMD3.1|GK000010.2	488134	A	C	2	2	0.5	0.5
gnl|UMD3.1|GK000010.2	488178	A	T	4	2	0.666667	0.333333
gnl|UMD3.1|GK000010.2	488205	C	T	3	2	0.6	0.4
gnl|UMD3.1|GK000010.2	488362	A	G	0	2	0	1
gnl|UMD3.1|GK000010.2	488748	A	G	4	2	0.666667	0.333333
gnl|UMD3.1|GK000010.2	488759	T	C	4	2	0.666667	0.333333
gnl|UMD3.1|GK000010.2	489443	A	G	0	2	0	1
gnl|UMD3.1|GK000010.2	489722	G	A	0	2	0	1
gnl|UMD3.1|GK000010.2	489780	T	G	0	2	0	1
gnl|UMD3.1|GK000010.2	489888	T	C	0	2	0	1
gnl|UMD3.1|GK000010.2	490427	A	G	0	2	0	1
gnl|UMD3.1|GK000010.2	490432	C	G	0	2	0	1
gnl|UMD3.1|GK000010.2	490444	T	G	0	2	0	1
gnl|UMD3.1|GK000010.2	490450	T	G	0	2	0	1
gnl|UMD3.1|GK000010.2	491352	T	G	3	2	0.6	0.4
gnl|UMD3.1|GK000010.2	491399	A	G	0	5	0	1
gnl|UMD3.1|GK000010.2	491400	A	G	0	4	0	1
gnl|UMD3.1|GK000010.2	491401	A	G	0	3	0	1
gnl|UMD3.1|GK000010.2	491445	A	G	3	2	0.6	0.4
gnl|UMD3.1|GK000010.2	491458	A	G	0	5	0	1
gnl|UMD3.1|GK000010.2	491463	A	G	3	2	0.6	0.4
gnl|UMD3.1|GK000010.2	491476	C	T	3	2	0.6	0.4
gnl|UMD3.1|GK000010.2	491486	A	G	3	2	0.6	0.4
gnl|UMD3.1|GK000010.2	491496	A	G	0	2	0	1
gnl|UMD3.1|GK000010.2	491523	T	G	0	1	0	1
gnl|UMD3.1|GK000010.2	491975	C	A	0	5	0	1
gnl|UMD3.1|GK000010.2	494448	C	T	0	2	0	1
gnl|UMD3.1|GK000010.2	494464	T	C	0	2	0	1
gnl|UMD3.1|GK000010.2	497642	T	C	0	2	0	1
gnl|UMD3.1|GK000010.2	497647	G	C	0	2	0	1
gnl|UMD3.1|GK000010.2	497746	A	G	1	3	0.25	0.75
gnl|UMD3.1|GK000010.2	498505	A	T	0	4	0	1
gnl|UMD3.1|GK000010.2	506896	C	T	4	3	0.571429	0.428571
gnl|UMD3.1|GK000010.2	506909	A	G	5	2	0.714286	0.285714
gnl|UMD3.1|GK000010.2	506914	C	T	4	2	0.666667	0.333333
gnl|UMD3.1|GK000010.2	506922	A	C	4	3	0.571429	0.428571
gnl|UMD3.1|GK000010.2	506923	G	A	5	2	0.714286	0.285714
gnl|UMD3.1|GK000010.2	506941	G	T	5	2	0.714286	0.285714
gnl|UMD3.1|GK000010.2	506943	A	C	4	2	0.666667	0.333333
gnl|UMD3.1|GK000010.2	506962	C	T	1	2	0.333333	0.666667
gnl|UMD3.1|GK000010.2	506971	C	T	4	2	0.666667	0.333333
gnl|UMD3.1|GK000010.2	511900	T	A	4	2	0.666667	0.333333
gnl|UMD3.1|GK000010.2	516767	T	G	0	3	0	1
gnl|UMD3.1|GK000010.2	516789	A	G	0	3	0	1
gnl|UMD3.1|GK000010.2	516866	A	G	2	3	0.4	0.6
gnl|UMD3.1|GK000010.2	516919	A	G	1	3	0.25	0.75
gnl|UMD3.1|GK000010.2	517141	A	G	2	2	0.5	0.5
gnl|UMD3.1|GK000010.2	518271	A	T	0	1	0	1
gnl|UMD3.1|GK000010.2	520586	G	T	2	2	0.5	0.5
gnl|UMD3.1|GK000010.2	522370	G	T	0	4	0	1
gnl|UMD3.1|GK000010.2	524009	C	A	3	2	0.6	0.4
gnl|UMD3.1|GK000010.2	524614	A	G	0	2	0	1
gnl|UMD3.1|GK000010.2	525058	G	T	1	2	0.333333	0.666667
gnl|UMD3.1|GK000010.2	525781	A	G	0	1	0	1
gnl|UMD3.1|GK000010.2	525790	G	T	0	2	0	1
gnl|UMD3.1|GK000010.2	525802	T	G	0	2	0	1
gnl|UMD3.1|GK000010.2	526226	G	A	0	2	0	1
gnl|UMD3.1|GK000010.2	526239	C	T	0	2	0	1
gnl|UMD3.1|GK000010.2	526240	A	G	0	2	0	1
gnl|UMD3.1|GK000010.2	526246	A	G	0	2	0	1
gnl|UMD3.1|GK000010.2	526576	A	G	0	4	0	1
gnl|UMD3.1|GK000010.2	526640	C	T	0	2	0	1
gnl|UMD3.1|GK000010.2	526879	G	A	0	4	0	1
gnl|UMD3.1|GK000010.2	526978	A	G	0	4	0	1
gnl|UMD3.1|GK000010.2	526994	A	C	2	2	0.5	0.5
gnl|UMD3.1|GK000010.2	527335	C	A	0	4	0	1
gnl|UMD3.1|GK000010.2	527390	A	G	0	4	0	1
gnl|UMD3.1|GK000010.2	527401	A	C	0	3	0	1
gnl|UMD3.1|GK000010.2	527539	A	G	0	7	0	1
gnl|UMD3.1|GK000010.2	527885	T	G	0	2	0	1
gnl|UMD3.1|GK000010.2	527939	A	C	0	4	0	1
gnl|UMD3.1|GK000010.2	528037	C	T	0	2	0	1
gnl|UMD3.1|GK000010.2	528715	T	A	0	2	0	1
gnl|UMD3.1|GK000010.2	530021	G	A	0	3	0	1
gnl|UMD3.1|GK000010.2	530305	A	G	3	2	0.6	0.4
gnl|UMD3.1|GK000010.2	531596	T	A	1	2	0.333333	0.666667
gnl|UMD3.1|GK000010.2	531848	A	G	1	2	0.333333	0.666667
gnl|UMD3.1|GK000010.2	532359	G	C	0	2	0	1
gnl|UMD3.1|GK000010.2	533607	C	T	0	2	0	1
gnl|UMD3.1|GK000010.2	533878	T	A	3	2	0.6	0.4
gnl|UMD3.1|GK000010.2	535140	A	G	0	4	0	1
gnl|UMD3.1|GK000010.2	535313	C	A	0	5	0	1
gnl|UMD3.1|GK000010.2	535459	T	G	1	3	0.25	0.75
gnl|UMD3.1|GK000010.2	537183	A	T	1	2	0.333333	0.666667
gnl|UMD3.1|GK000010.2	540153	T	C	0	7	0	1
gnl|UMD3.1|GK000010.2	540216	T	G	5	2	0.714286	0.285714
gnl|UMD3.1|GK000010.2	540722	A	T	6	3	0.666667	0.333333
gnl|UMD3.1|GK000010.2	540987	C	T	0	3	0	1
gnl|UMD3.1|GK000010.2	541076	G	T	0	1	0	1
gnl|UMD3.1|GK000010.2	545271	G	T	0	2	0	1
gnl|UMD3.1|GK000010.2	546422	C	T	0	2	0	1
gnl|UMD3.1|GK000010.2	547135	G	A	0	2	0	1
gnl|UMD3.1|GK000010.2	552888	A	T	0	4	0	1
gnl|UMD3.1|GK000010.2	553001	T	G	0	2	0	1
gnl|UMD3.1|GK000010.2	553017	A	G	0	2	0	1
gnl|UMD3.1|GK000010.2	553064	A	G	0	2	0	1
gnl|UMD3.1|GK000010.2	553065	A	G	0	2	0	1
gnl|UMD3.1|GK000010.2	553066	A	G	0	2	0	1
gnl|UMD3.1|GK000010.2	553073	A	G	0	2	0	1
gnl|UMD3.1|GK000010.2	554519	A	G	2	2	0.5	0.5
gnl|UMD3.1|GK000010.2	554530	C	T	0	4	0	1
gnl|UMD3.1|GK000010.2	555259	C	T	3	4	0.428571	0.571429
gnl|UMD3.1|GK000010.2	555260	A	G	1	4	0.2	0.8
gnl|UMD3.1|GK000010.2	555265	A	G	4	6	0.4	0.6
gnl|UMD3.1|GK000010.2	555292	C	A	4	24	0.142857	0.857143
gnl|UMD3.1|GK000010.2	555317	G	C	4	26	0.133333	0.866667
gnl|UMD3.1|GK000010.2	555363	G	A	5	44	0.102041	0.897959
gnl|UMD3.1|GK000010.2	555424	T	C	0	79	0	1
gnl|UMD3.1|GK000010.2	555483	C	G	1	67	0.0147059	0.985294
gnl|UMD3.1|GK000010.2	555598	A	G	1	85	0.0116279	0.988372
gnl|UMD3.1|GK000010.2	555632	A	G	2	106	0.0185185	0.981481
gnl|UMD3.1|GK000010.2	555657	T	C	1	84	0.0117647	0.988235
gnl|UMD3.1|GK000010.2	555666	T	C	1	78	0.0126582	0.987342
gnl|UMD3.1|GK000010.2	555684	A	G	2	65	0.0298507	0.970149
gnl|UMD3.1|GK000010.2	555780	G	A	3	38	0.0731707	0.926829
gnl|UMD3.1|GK000010.2	555811	A	T	6	30	0.166667	0.833333
gnl|UMD3.1|GK000010.2	559108	T	A	1	1	0.5	0.5
gnl|UMD3.1|GK000010.2	560504	A	G	0	5	0	1
gnl|UMD3.1|GK000010.2	560554	A	G	1	5	0.166667	0.833333
gnl|UMD3.1|GK000010.2	561199	A	G	0	2	0	1
gnl|UMD3.1|GK000010.2	561261	A	G	0	2	0	1
gnl|UMD3.1|GK000010.2	563218	T	C	1	2	0.333333	0.666667
gnl|UMD3.1|GK000010.2	564463	G	T	1	3	0.25	0.75
gnl|UMD3.1|GK000010.2	564621	T	C	1	3	0.25	0.75
gnl|UMD3.1|GK000010.2	564772	A	T	2	3	0.4	0.6
gnl|UMD3.1|GK000010.2	565381	G	A	1	8	0.111111	0.888889
gnl|UMD3.1|GK000010.2	565549	T	G	0	1	0	1
gnl|UMD3.1|GK000010.2	565555	T	G	1	1	0.5	0.5
gnl|UMD3.1|GK000010.2	565676	C	A	0	2	0	1
gnl|UMD3.1|GK000010.2	565786	G	A	0	3	0	1
gnl|UMD3.1|GK000010.2	565958	A	G	0	4	0	1
gnl|UMD3.1|GK000010.2	565971	G	A	0	4	0	1
gnl|UMD3.1|GK000010.2	566240	G	C	0	4	0	1
gnl|UMD3.1|GK000010.2	566440	A	G	2	4	0.333333	0.666667
gnl|UMD3.1|GK000010.2	566441	A	G	3	2	0.6	0.4
gnl|UMD3.1|GK000010.2	566461	A	G	2	3	0.4	0.6
gnl|UMD3.1|GK000010.2	566478	A	G	0	3	0	1
gnl|UMD3.1|GK000010.2	566485	A	G	0	3	0	1
gnl|UMD3.1|GK000010.2	566493	A	G	0	2	0	1
gnl|UMD3.1|GK000010.2	568710	A	G	2	3	0.4	0.6
gnl|UMD3.1|GK000010.2	568724	A	G	2	4	0.333333	0.666667
gnl|UMD3.1|GK000010.2	568728	A	G	2	4	0.333333	0.666667
gnl|UMD3.1|GK000010.2	568729	A	G	2	4	0.333333	0.666667
gnl|UMD3.1|GK000010.2	568736	A	G	2	4	0.333333	0.666667
gnl|UMD3.1|GK000010.2	568739	A	G	2	4	0.333333	0.666667
gnl|UMD3.1|GK000010.2	568746	A	G	1	4	0.2	0.8
gnl|UMD3.1|GK000010.2	568761	A	G	1	4	0.2	0.8
gnl|UMD3.1|GK000010.2	568774	A	G	1	3	0.25	0.75
gnl|UMD3.1|GK000010.2	568778	A	G	1	3	0.25	0.75
gnl|UMD3.1|GK000010.2	569143	T	C	6	4	0.6	0.4
gnl|UMD3.1|GK000010.2	569176	C	G	8	3	0.727273	0.272727
gnl|UMD3.1|GK000010.2	569230	C	G	2	2	0.5	0.5
gnl|UMD3.1|GK000010.2	569514	A	C	3	2	0.6	0.4
gnl|UMD3.1|GK000010.2	570416	A	C	0	4	0	1
gnl|UMD3.1|GK000010.2	570902	G	C	0	2	0	1
gnl|UMD3.1|GK000010.2	572047	A	G	3	4	0.428571	0.571429
gnl|UMD3.1|GK000010.2	572124	A	G	3	3	0.5	0.5
gnl|UMD3.1|GK000010.2	572180	A	G	1	2	0.333333	0.666667
gnl|UMD3.1|GK000010.2	573661	T	C	0	2	0	1
gnl|UMD3.1|GK000010.2	575548	C	A	3	2	0.6	0.4
gnl|UMD3.1|GK000010.2	576280	G	A	1	2	0.333333	0.666667
gnl|UMD3.1|GK000010.2	576306	A	G	3	4	0.428571	0.571429
gnl|UMD3.1|GK000010.2	576745	A	C	0	2	0	1
gnl|UMD3.1|GK000010.2	577616	C	T	0	2	0	1
gnl|UMD3.1|GK000010.2	577780	T	A	0	2	0	1
gnl|UMD3.1|GK000010.2	580528	G	A	2	2	0.5	0.5
gnl|UMD3.1|GK000010.2	580583	A	G	6	4	0.6	0.4
gnl|UMD3.1|GK000010.2	580611	A	G	3	4	0.428571	0.571429
gnl|UMD3.1|GK000010.2	582820	T	C	0	2	0	1
gnl|UMD3.1|GK000010.2	583075	T	C	0	5	0	1
gnl|UMD3.1|GK000010.2	583095	A	T	0	3	0	1
gnl|UMD3.1|GK000010.2	583096	A	C	0	3	0	1
gnl|UMD3.1|GK000010.2	583599	T	A	0	2	0	1
gnl|UMD3.1|GK000010.2	584080	T	C	0	3	0	1
gnl|UMD3.1|GK000010.2	584162	A	G	0	2	0	1
gnl|UMD3.1|GK000010.2	584603	G	A	0	2	0	1
gnl|UMD3.1|GK000010.2	586338	T	C	2	2	0.5	0.5
gnl|UMD3.1|GK000010.2	587922	C	G	0	2	0	1
gnl|UMD3.1|GK000010.2	590807	A	T	4	2	0.666667	0.333333
gnl|UMD3.1|GK000010.2	590893	A	G	0	2	0	1
gnl|UMD3.1|GK000010.2	590921	C	T	2	2	0.5	0.5
gnl|UMD3.1|GK000010.2	591121	A	C	1	2	0.333333	0.666667
gnl|UMD3.1|GK000010.2	591912	T	C	0	3	0	1
gnl|UMD3.1|GK000010.2	593369	A	C	0	3	0	1
gnl|UMD3.1|GK000010.2	595648	T	C	0	2	0	1
gnl|UMD3.1|GK000010.2	596137	G	A	0	2	0	1
gnl|UMD3.1|GK000010.2	598283	G	T	0	2	0	1
gnl|UMD3.1|GK000010.2	603574	T	G	0	2	0	1
gnl|UMD3.1|GK000010.2	604046	A	C	5	3	0.625	0.375
gnl|UMD3.1|GK000010.2	605940	T	A	1	2	0.333333	0.666667
gnl|UMD3.1|GK000010.2	606337	T	C	0	2	0	1
gnl|UMD3.1|GK000010.2	608131	A	G	1	4	0.2	0.8
gnl|UMD3.1|GK000010.2	608148	C	T	1	4	0.2	0.8
gnl|UMD3.1|GK000010.2	608201	T	G	0	2	0	1
gnl|UMD3.1|GK000010.2	610546	T	C	2	2	0.5	0.5
gnl|UMD3.1|GK000010.2	610614	G	A	3	3	0.5	0.5
gnl|UMD3.1|GK000010.2	611457	C	T	1	2	0.333333	0.666667
gnl|UMD3.1|GK000010.2	611786	T	C	0	3	0	1
gnl|UMD3.1|GK000010.2	612348	T	G	3	4	0.428571	0.571429
gnl|UMD3.1|GK000010.2	612353	G	C	4	2	0.666667	0.333333
gnl|UMD3.1|GK000010.2	612683	T	C	0	11	0	1
gnl|UMD3.1|GK000010.2	612751	C	T	3	2	0.6	0.4
gnl|UMD3.1|GK000010.2	612854	A	C	12	3	0.8	0.2
gnl|UMD3.1|GK000010.2	613033	C	G	0	4	0	1
gnl|UMD3.1|GK000010.2	613380	T	A	0	6	0	1
gnl|UMD3.1|GK000010.2	613385	A	T	4	2	0.666667	0.333333
gnl|UMD3.1|GK000010.2	613449	C	T	2	3	0.4	0.6
gnl|UMD3.1|GK000010.2	613684	C	G	0	2	0	1
gnl|UMD3.1|GK000010.2	614446	T	C	0	10	0	1
gnl|UMD3.1|GK000010.2	614520	T	A	6	2	0.75	0.25
gnl|UMD3.1|GK000010.2	614523	C	T	0	8	0	1
gnl|UMD3.1|GK000010.2	614555	G	C	0	5	0	1
gnl|UMD3.1|GK000010.2	614801	C	G	0	4	0	1
gnl|UMD3.1|GK000010.2	614862	T	C	3	4	0.428571	0.571429
gnl|UMD3.1|GK000010.2	614902	T	G	0	6	0	1
gnl|UMD3.1|GK000010.2	615034	G	A	3	2	0.6	0.4
gnl|UMD3.1|GK000010.2	615069	A	G	0	2	0	1
gnl|UMD3.1|GK000010.2	615176	A	G	0	2	0	1
gnl|UMD3.1|GK000010.2	615261	T	A	2	3	0.4	0.6
gnl|UMD3.1|GK000010.2	615465	T	G	0	4	0	1
gnl|UMD3.1|GK000010.2	615505	T	G	0	2	0	1
gnl|UMD3.1|GK000010.2	615550	C	A	0	3	0	1
gnl|UMD3.1|GK000010.2	615748	T	C	0	3	0	1
gnl|UMD3.1|GK000010.2	616408	C	G	0	5	0	1
gnl|UMD3.1|GK000010.2	616439	G	T	0	5	0	1
gnl|UMD3.1|GK000010.2	616758	C	T	0	6	0	1
gnl|UMD3.1|GK000010.2	616796	C	A	5	2	0.714286	0.285714
gnl|UMD3.1|GK000010.2	617464	C	G	0	4	0	1
gnl|UMD3.1|GK000010.2	617465	A	G	0	4	0	1
gnl|UMD3.1|GK000010.2	617486	G	C	0	4	0	1
gnl|UMD3.1|GK000010.2	617512	A	G	0	4	0	1
gnl|UMD3.1|GK000010.2	617641	C	A	0	2	0	1
gnl|UMD3.1|GK000010.2	617911	C	T	0	2	0	1
gnl|UMD3.1|GK000010.2	618089	T	A	0	2	0	1
gnl|UMD3.1|GK000010.2	618651	T	C	0	6	0	1
gnl|UMD3.1|GK000010.2	618680	T	C	1	5	0.166667	0.833333
gnl|UMD3.1|GK000010.2	618709	G	T	0	5	0	1
gnl|UMD3.1|GK000010.2	618807	T	C	0	5	0	1
gnl|UMD3.1|GK000010.2	618981	C	T	2	2	0.5	0.5
gnl|UMD3.1|GK000010.2	619362	G	T	0	2	0	1
gnl|UMD3.1|GK000010.2	620358	A	G	0	4	0	1
gnl|UMD3.1|GK000010.2	620534	G	C	0	5	0	1
gnl|UMD3.1|GK000010.2	620626	G	A	1	2	0.333333	0.666667
gnl|UMD3.1|GK000010.2	621309	C	G	2	3	0.4	0.6
gnl|UMD3.1|GK000010.2	621679	G	T	2	4	0.333333	0.666667
gnl|UMD3.1|GK000010.2	622099	C	G	0	3	0	1
gnl|UMD3.1|GK000010.2	622310	A	G	0	4	0	1
gnl|UMD3.1|GK000010.2	622613	C	G	0	1	0	1
gnl|UMD3.1|GK000010.2	623200	C	A	2	3	0.4	0.6
gnl|UMD3.1|GK000010.2	623202	C	A	2	4	0.333333	0.666667
gnl|UMD3.1|GK000010.2	624482	A	T	7	3	0.7	0.3
gnl|UMD3.1|GK000010.2	624603	G	A	7	2	0.777778	0.222222
gnl|UMD3.1|GK000010.2	624673	C	T	9	4	0.692308	0.307692
gnl|UMD3.1|GK000010.2	626791	A	G	2	4	0.333333	0.666667
gnl|UMD3.1|GK000010.2	627329	G	T	0	4	0	1
gnl|UMD3.1|GK000010.2	627486	A	G	2	2	0.5	0.5
gnl|UMD3.1|GK000010.2	627675	A	T	0	17	0	1
gnl|UMD3.1|GK000010.2	627701	A	G	0	21	0	1
gnl|UMD3.1|GK000010.2	627853	T	A	0	3	0	1
gnl|UMD3.1|GK000010.2	627914	T	A	3	2	0.6	0.4
gnl|UMD3.1|GK000010.2	628661	C	G	8	2	0.8	0.2
gnl|UMD3.1|GK000010.2	628672	G	A	0	8	0	1
gnl|UMD3.1|GK000010.2	628977	A	G	0	7	0	1
gnl|UMD3.1|GK000010.2	629169	G	A	4	12	0.25	0.75
gnl|UMD3.1|GK000010.2	629542	A	C	11	6	0.647059	0.352941
gnl|UMD3.1|GK000010.2	630240	G	T	5	3	0.625	0.375
gnl|UMD3.1|GK000010.2	630273	A	G	5	2	0.714286	0.285714
gnl|UMD3.1|GK000010.2	630997	A	C	24	9	0.727273	0.272727
gnl|UMD3.1|GK000010.2	631265	G	A	0	16	0	1
gnl|UMD3.1|GK000010.2	631394	A	G	0	9	0	1
gnl|UMD3.1|GK000010.2	632157	T	A	8	2	0.8	0.2
gnl|UMD3.1|GK000010.2	632236	T	C	0	17	0	1
gnl|UMD3.1|GK000010.2	632280	T	C	4	6	0.4	0.6
gnl|UMD3.1|GK000010.2	632357	A	T	8	10	0.444444	0.555556
gnl|UMD3.1|GK000010.2	632560	A	G	2	20	0.0909091	0.909091
gnl|UMD3.1|GK000010.2	632610	G	A	6	15	0.285714	0.714286
gnl|UMD3.1|GK000010.2	632751	T	G	10	7	0.588235	0.411765
gnl|UMD3.1|GK000010.2	632760	G	A	6	5	0.545455	0.454545
gnl|UMD3.1|GK000010.2	632838	T	G	5	11	0.3125	0.6875
gnl|UMD3.1|GK000010.2	632839	A	G	9	8	0.529412	0.470588
gnl|UMD3.1|GK000010.2	632840	T	A	9	7	0.5625	0.4375
gnl|UMD3.1|GK000010.2	632984	C	T	15	14	0.517241	0.482759
gnl|UMD3.1|GK000010.2	633008	G	A	15	14	0.517241	0.482759
gnl|UMD3.1|GK000010.2	633046	G	A	17	24	0.414634	0.585366
gnl|UMD3.1|GK000010.2	633106	G	A	3	17	0.15	0.85
gnl|UMD3.1|GK000010.2	633121	A	G	1	16	0.0588235	0.941176
gnl|UMD3.1|GK000010.2	633194	G	A	4	10	0.285714	0.714286
gnl|UMD3.1|GK000010.2	633326	G	A	3	12	0.2	0.8
gnl|UMD3.1|GK000010.2	633348	C	G	6	10	0.375	0.625
gnl|UMD3.1|GK000010.2	633540	C	T	1	2	0.333333	0.666667
gnl|UMD3.1|GK000010.2	633738	G	A	4	10	0.285714	0.714286
gnl|UMD3.1|GK000010.2	633937	T	A	2	4	0.333333	0.666667
gnl|UMD3.1|GK000010.2	634053	A	G	5	2	0.714286	0.285714
gnl|UMD3.1|GK000010.2	634216	A	G	4	2	0.666667	0.333333
gnl|UMD3.1|GK000010.2	634269	A	G	6	2	0.75	0.25
gnl|UMD3.1|GK000010.2	634392	A	G	3	4	0.428571	0.571429
gnl|UMD3.1|GK000010.2	634427	C	T	0	9	0	1
gnl|UMD3.1|GK000010.2	634478	G	A	3	8	0.272727	0.727273
gnl|UMD3.1|GK000010.2	634699	C	T	11	9	0.55	0.45
gnl|UMD3.1|GK000010.2	634955	A	G	6	4	0.6	0.4
gnl|UMD3.1|GK000010.2	634972	G	A	7	5	0.583333	0.416667
gnl|UMD3.1|GK000010.2	635034	A	G	3	3	0.5	0.5
gnl|UMD3.1|GK000010.2	635065	A	C	0	2	0	1
gnl|UMD3.1|GK000010.2	635358	T	G	0	6	0	1
gnl|UMD3.1|GK000010.2	635753	G	T	0	2	0	1
gnl|UMD3.1|GK000010.2	636201	A	T	0	5	0	1
gnl|UMD3.1|GK000010.2	636223	C	T	0	3	0	1
gnl|UMD3.1|GK000010.2	636272	G	A	0	2	0	1
gnl|UMD3.1|GK000010.2	637041	T	G	1	2	0.333333	0.666667
gnl|UMD3.1|GK000010.2	637173	G	C	3	2	0.6	0.4
gnl|UMD3.1|GK000010.2	637262	A	G	3	3	0.5	0.5
gnl|UMD3.1|GK000010.2	637739	G	A	2	2	0.5	0.5
gnl|UMD3.1|GK000010.2	638250	G	A	3	2	0.6	0.4
gnl|UMD3.1|GK000010.2	638510	C	T	0	4	0	1
gnl|UMD3.1|GK000010.2	638619	T	C	10	5	0.666667	0.333333
gnl|UMD3.1|GK000010.2	638649	T	C	11	4	0.733333	0.266667
gnl|UMD3.1|GK000010.2	638905	C	T	3	2	0.6	0.4
gnl|UMD3.1|GK000010.2	638948	T	C	5	3	0.625	0.375
gnl|UMD3.1|GK000010.2	639165	A	G	4	2	0.666667	0.333333
gnl|UMD3.1|GK000010.2	639193	G	C	0	6	0	1
gnl|UMD3.1|GK000010.2	639197	A	G	4	2	0.666667	0.333333
gnl|UMD3.1|GK000010.2	639203	A	G	4	2	0.666667	0.333333
gnl|UMD3.1|GK000010.2	639207	A	G	1	5	0.166667	0.833333
gnl|UMD3.1|GK000010.2	639225	A	G	3	3	0.5	0.5
gnl|UMD3.1|GK000010.2	639233	A	G	3	2	0.6	0.4
gnl|UMD3.1|GK000010.2	639238	T	G	2	3	0.4	0.6
gnl|UMD3.1|GK000010.2	639304	G	A	1	1	0.5	0.5
gnl|UMD3.1|GK000010.2	639396	T	A	5	4	0.555556	0.444444
gnl|UMD3.1|GK000010.2	639494	G	A	0	7	0	1
gnl|UMD3.1|GK000010.2	639842	C	T	2	2	0.5	0.5
gnl|UMD3.1|GK000010.2	639843	G	A	2	2	0.5	0.5
gnl|UMD3.1|GK000010.2	640558	T	C	1	2	0.333333	0.666667
gnl|UMD3.1|GK000010.2	640665	A	C	1	3	0.25	0.75
gnl|UMD3.1|GK000010.2	640906	G	A	0	2	0	1
gnl|UMD3.1|GK000010.2	641060	T	C	0	5	0	1
gnl|UMD3.1|GK000010.2	642696	T	C	2	5	0.285714	0.714286
gnl|UMD3.1|GK000010.2	644863	C	T	0	2	0	1
gnl|UMD3.1|GK000010.2	644945	A	G	0	2	0	1
gnl|UMD3.1|GK000010.2	645642	A	G	2	2	0.5	0.5
gnl|UMD3.1|GK000010.2	645653	A	G	2	2	0.5	0.5
gnl|UMD3.1|GK000010.2	645656	G	T	1	3	0.25	0.75
gnl|UMD3.1|GK000010.2	645729	A	G	1	2	0.333333	0.666667
gnl|UMD3.1|GK000010.2	646213	T	A	1	1	0.5	0.5
gnl|UMD3.1|GK000010.2	656196	C	A	0	2	0	1
gnl|UMD3.1|GK000010.2	657107	A	G	0	2	0	1
gnl|UMD3.1|GK000010.2	657420	T	A	3	2	0.6	0.4
gnl|UMD3.1|GK000010.2	660839	C	G	0	2	0	1
gnl|UMD3.1|GK000010.2	662890	C	T	1	2	0.333333	0.666667
gnl|UMD3.1|GK000010.2	666792	T	A	2	2	0.5	0.5
gnl|UMD3.1|GK000010.2	667549	A	G	0	6	0	1
gnl|UMD3.1|GK000010.2	669793	G	T	2	2	0.5	0.5
gnl|UMD3.1|GK000010.2	671557	G	A	2	2	0.5	0.5
gnl|UMD3.1|GK000010.2	671655	T	G	2	3	0.4	0.6
gnl|UMD3.1|GK000010.2	673242	T	G	2	2	0.5	0.5
gnl|UMD3.1|GK000010.2	673417	T	G	5	3	0.625	0.375
gnl|UMD3.1|GK000010.2	674406	A	T	0	2	0	1
gnl|UMD3.1|GK000010.2	675390	G	T	3	2	0.6	0.4
gnl|UMD3.1|GK000010.2	676058	T	A	1	2	0.333333	0.666667
gnl|UMD3.1|GK000010.2	677686	T	A	2	2	0.5	0.5
gnl|UMD3.1|GK000010.2	678713	A	C	4	2	0.666667	0.333333
gnl|UMD3.1|GK000010.2	680012	T	A	4	2	0.666667	0.333333
gnl|UMD3.1|GK000010.2	683057	C	T	1	4	0.2	0.8
gnl|UMD3.1|GK000010.2	683724	G	A	2	2	0.5	0.5
gnl|UMD3.1|GK000010.2	684480	A	T	2	4	0.333333	0.666667
gnl|UMD3.1|GK000010.2	686279	T	A	4	2	0.666667	0.333333
gnl|UMD3.1|GK000010.2	686481	A	G	3	3	0.5	0.5
gnl|UMD3.1|GK000010.2	686720	A	G	2	2	0.5	0.5
gnl|UMD3.1|GK000010.2	688237	A	G	4	5	0.444444	0.555556
gnl|UMD3.1|GK000010.2	688240	A	G	6	2	0.75	0.25
gnl|UMD3.1|GK000010.2	688694	A	G	6	6	0.5	0.5
gnl|UMD3.1|GK000010.2	690294	T	G	6	2	0.75	0.25
gnl|UMD3.1|GK000010.2	690851	C	T	3	2	0.6	0.4
gnl|UMD3.1|GK000010.2	692758	C	A	3	2	0.6	0.4
gnl|UMD3.1|GK000010.2	692772	C	G	0	4	0	1
gnl|UMD3.1|GK000010.2	692954	C	T	0	3	0	1
gnl|UMD3.1|GK000010.2	693362	C	T	0	15	0	1
gnl|UMD3.1|GK000010.2	693725	C	T	0	3	0	1
gnl|UMD3.1|GK000010.2	693793	C	G	0	7	0	1
gnl|UMD3.1|GK000010.2	694217	T	C	0	5	0	1
gnl|UMD3.1|GK000010.2	694271	T	C	0	4	0	1
gnl|UMD3.1|GK000010.2	694756	C	T	0	7	0	1
gnl|UMD3.1|GK000010.2	694766	G	T	0	6	0	1
gnl|UMD3.1|GK000010.2	695069	C	G	0	5	0	1
gnl|UMD3.1|GK000010.2	695210	C	T	0	2	0	1
gnl|UMD3.1|GK000010.2	695788	C	A	0	8	0	1
gnl|UMD3.1|GK000010.2	696241	T	G	0	5	0	1
gnl|UMD3.1|GK000010.2	696280	A	G	3	2	0.6	0.4
gnl|UMD3.1|GK000010.2	696306	A	G	5	2	0.714286	0.285714
gnl|UMD3.1|GK000010.2	696308	A	G	2	3	0.4	0.6
gnl|UMD3.1|GK000010.2	697768	T	C	0	3	0	1
gnl|UMD3.1|GK000010.2	701180	A	G	0	3	0	1
gnl|UMD3.1|GK000010.2	701190	A	G	0	4	0	1
gnl|UMD3.1|GK000010.2	701203	A	G	0	3	0	1
gnl|UMD3.1|GK000010.2	701253	A	G	4	4	0.5	0.5
gnl|UMD3.1|GK000010.2	701267	A	G	4	4	0.5	0.5
gnl|UMD3.1|GK000010.2	701301	A	G	4	3	0.571429	0.428571
gnl|UMD3.1|GK000010.2	704139	C	T	0	4	0	1
gnl|UMD3.1|GK000010.2	704176	A	T	2	2	0.5	0.5
gnl|UMD3.1|GK000010.2	707065	G	A	5	2	0.714286	0.285714
gnl|UMD3.1|GK000010.2	707514	C	A	7	2	0.777778	0.222222
gnl|UMD3.1|GK000010.2	707810	A	G	5	5	0.5	0.5
gnl|UMD3.1|GK000010.2	707847	A	G	6	5	0.545455	0.454545
gnl|UMD3.1|GK000010.2	708775	C	T	0	4	0	1
gnl|UMD3.1|GK000010.2	709322	T	A	9	2	0.818182	0.181818
gnl|UMD3.1|GK000010.2	709530	G	T	1	2	0.333333	0.666667
gnl|UMD3.1|GK000010.2	709588	A	G	9	2	0.818182	0.181818
gnl|UMD3.1|GK000010.2	709592	A	T	7	3	0.7	0.3
gnl|UMD3.1|GK000010.2	711969	T	G	0	2	0	1
gnl|UMD3.1|GK000010.2	713077	C	T	2	2	0.5	0.5
gnl|UMD3.1|GK000010.2	713109	T	A	0	4	0	1
gnl|UMD3.1|GK000010.2	713755	A	C	0	2	0	1
gnl|UMD3.1|GK000010.2	716080	T	A	3	2	0.6	0.4
gnl|UMD3.1|GK000010.2	716576	G	A	0	4	0	1
gnl|UMD3.1|GK000010.2	716945	G	A	0	3	0	1
gnl|UMD3.1|GK000010.2	719106	G	T	0	8	0	1
gnl|UMD3.1|GK000010.2	719195	A	T	1	2	0.333333	0.666667
gnl|UMD3.1|GK000010.2	719598	T	C	0	1	0	1
gnl|UMD3.1|GK000010.2	719926	G	C	0	2	0	1
gnl|UMD3.1|GK000010.2	720156	T	C	0	11	0	1
gnl|UMD3.1|GK000010.2	720266	A	C	0	17	0	1
gnl|UMD3.1|GK000010.2	720457	G	T	3	2	0.6	0.4
gnl|UMD3.1|GK000010.2	720903	G	T	1	2	0.333333	0.666667
gnl|UMD3.1|GK000010.2	720970	G	A	0	2	0	1
gnl|UMD3.1|GK000010.2	721223	T	C	0	13	0	1
gnl|UMD3.1|GK000010.2	721518	T	C	0	4	0	1
gnl|UMD3.1|GK000010.2	722163	T	C	0	3	0	1
gnl|UMD3.1|GK000010.2	722554	C	G	0	2	0	1
gnl|UMD3.1|GK000010.2	722645	A	G	0	1	0	1
gnl|UMD3.1|GK000010.2	723146	A	T	0	14	0	1
gnl|UMD3.1|GK000010.2	723179	G	T	0	10	0	1
gnl|UMD3.1|GK000010.2	723648	A	T	1	2	0.333333	0.666667
gnl|UMD3.1|GK000010.2	724296	T	C	0	4	0	1
gnl|UMD3.1|GK000010.2	724457	G	A	0	3	0	1
gnl|UMD3.1|GK000010.2	725225	T	C	0	2	0	1
gnl|UMD3.1|GK000010.2	726533	A	G	0	2	0	1
gnl|UMD3.1|GK000010.2	726590	C	A	0	2	0	1
gnl|UMD3.1|GK000010.2	726983	A	C	0	3	0	1
gnl|UMD3.1|GK000010.2	727014	G	T	0	3	0	1
gnl|UMD3.1|GK000010.2	727260	T	G	0	2	0	1
gnl|UMD3.1|GK000010.2	736170	C	A	0	4	0	1
gnl|UMD3.1|GK000010.2	739040	C	T	0	2	0	1
gnl|UMD3.1|GK000010.2	743259	C	A	2	2	0.5	0.5
gnl|UMD3.1|GK000010.2	749379	G	T	2	2	0.5	0.5
gnl|UMD3.1|GK000010.2	749692	A	G	0	2	0	1
gnl|UMD3.1|GK000010.2	760411	T	A	1	1	0.5	0.5
gnl|UMD3.1|GK000010.2	761281	C	T	0	4	0	1
gnl|UMD3.1|GK000010.2	763736	A	G	0	2	0	1
gnl|UMD3.1|GK000010.2	765473	A	G	1	2	0.333333	0.666667
gnl|UMD3.1|GK000010.2	766191	C	T	0	2	0	1
gnl|UMD3.1|GK000010.2	767836	A	G	0	2	0	1
gnl|UMD3.1|GK000010.2	767885	A	G	0	2	0	1
gnl|UMD3.1|GK000010.2	768128	T	A	0	2	0	1
gnl|UMD3.1|GK000010.2	771252	C	T	5	7	0.416667	0.583333
gnl|UMD3.1|GK000010.2	773729	G	A	5	2	0.714286	0.285714
gnl|UMD3.1|GK000010.2	773802	G	T	2	2	0.5	0.5
gnl|UMD3.1|GK000010.2	773827	T	G	5	3	0.625	0.375
gnl|UMD3.1|GK000010.2	773828	C	G	4	4	0.5	0.5
gnl|UMD3.1|GK000010.2	773851	T	C	4	4	0.5	0.5
gnl|UMD3.1|GK000010.2	775339	A	C	0	3	0	1
gnl|UMD3.1|GK000010.2	784850	G	C	0	2	0	1
gnl|UMD3.1|GK000010.2	785156	T	C	1	2	0.333333	0.666667
gnl|UMD3.1|GK000010.2	786644	T	C	2	2	0.5	0.5
gnl|UMD3.1|GK000010.2	793248	G	T	2	2	0.5	0.5
gnl|UMD3.1|GK000010.2	795081	A	G	0	2	0	1
gnl|UMD3.1|GK000010.2	803307	C	G	0	3	0	1
gnl|UMD3.1|GK000010.2	809779	C	A	0	1	0	1
gnl|UMD3.1|GK000010.2	809871	A	T	0	2	0	1
gnl|UMD3.1|GK000010.2	812171	G	A	0	2	0	1
gnl|UMD3.1|GK000010.2	812602	A	G	0	1	0	1
gnl|UMD3.1|GK000010.2	813549	T	C	0	2	0	1
gnl|UMD3.1|GK000010.2	814291	A	G	0	1	0	1
gnl|UMD3.1|GK000010.2	814320	A	G	0	2	0	1
gnl|UMD3.1|GK000010.2	820566	G	A	0	4	0	1
gnl|UMD3.1|GK000010.2	820810	G	T	0	2	0	1
gnl|UMD3.1|GK000010.2	824127	C	T	0	4	0	1
gnl|UMD3.1|GK000010.2	827013	A	G	15	4	0.789474	0.210526
gnl|UMD3.1|GK000010.2	827019	A	G	14	4	0.777778	0.222222
gnl|UMD3.1|GK000010.2	827020	A	G	16	4	0.8	0.2
gnl|UMD3.1|GK000010.2	827066	A	G	16	5	0.761905	0.238095
gnl|UMD3.1|GK000010.2	827375	A	G	2	2	0.5	0.5
gnl|UMD3.1|GK000010.2	828055	T	G	0	7	0	1
gnl|UMD3.1|GK000010.2	828060	T	C	0	7	0	1
gnl|UMD3.1|GK000010.2	828250	A	G	0	6	0	1
gnl|UMD3.1|GK000010.2	828676	T	C	0	5	0	1
gnl|UMD3.1|GK000010.2	828753	G	C	0	2	0	1
gnl|UMD3.1|GK000010.2	829788	C	T	0	4	0	1
gnl|UMD3.1|GK000010.2	832713	C	T	5	2	0.714286	0.285714
gnl|UMD3.1|GK000010.2	832723	G	A	4	5	0.444444	0.555556
gnl|UMD3.1|GK000010.2	833917	T	G	1	1	0.5	0.5
gnl|UMD3.1|GK000010.2	845823	C	T	0	2	0	1
gnl|UMD3.1|GK000010.2	849149	C	T	1	2	0.333333	0.666667
gnl|UMD3.1|GK000010.2	849725	G	T	0	6	0	1
gnl|UMD3.1|GK000010.2	851283	C	T	0	4	0	1
gnl|UMD3.1|GK000010.2	851295	C	T	0	4	0	1
gnl|UMD3.1|GK000010.2	851343	T	C	0	4	0	1
gnl|UMD3.1|GK000010.2	851401	A	G	0	4	0	1
gnl|UMD3.1|GK000010.2	852455	A	C	2	2	0.5	0.5
gnl|UMD3.1|GK000010.2	854526	G	A	0	2	0	1
gnl|UMD3.1|GK000010.2	855192	C	T	0	4	0	1
gnl|UMD3.1|GK000010.2	855576	T	A	3	2	0.6	0.4
gnl|UMD3.1|GK000010.2	862677	C	T	0	3	0	1
gnl|UMD3.1|GK000010.2	862751	G	C	0	3	0	1
gnl|UMD3.1|GK000010.2	867002	G	A	2	3	0.4	0.6
gnl|UMD3.1|GK000010.2	867111	G	A	1	5	0.166667	0.833333
gnl|UMD3.1|GK000010.2	869432	G	A	0	2	0	1
gnl|UMD3.1|GK000010.2	869679	C	G	0	2	0	1
gnl|UMD3.1|GK000010.2	870112	C	T	0	2	0	1
gnl|UMD3.1|GK000010.2	874575	C	A	0	2	0	1
gnl|UMD3.1|GK000010.2	875827	A	G	0	2	0	1
gnl|UMD3.1|GK000010.2	875961	G	A	0	2	0	1
gnl|UMD3.1|GK000010.2	876095	A	G	0	2	0	1
gnl|UMD3.1|GK000010.2	876132	C	T	0	4	0	1
gnl|UMD3.1|GK000010.2	876312	T	C	2	2	0.5	0.5
gnl|UMD3.1|GK000010.2	877572	T	C	1	2	0.333333	0.666667
gnl|UMD3.1|GK000010.2	883796	A	C	2	2	0.5	0.5
gnl|UMD3.1|GK000010.2	889511	C	G	0	6	0	1
gnl|UMD3.1|GK000010.2	890066	G	A	0	2	0	1
gnl|UMD3.1|GK000010.2	891062	G	A	0	2	0	1
gnl|UMD3.1|GK000010.2	891113	A	G	0	6	0	1
gnl|UMD3.1|GK000010.2	891332	A	T	0	1	0	1
gnl|UMD3.1|GK000010.2	891352	G	A	0	2	0	1
gnl|UMD3.1|GK000010.2	892765	A	G	1	6	0.142857	0.857143
gnl|UMD3.1|GK000010.2	894771	G	T	0	4	0	1
gnl|UMD3.1|GK000010.2	894970	G	A	0	2	0	1
gnl|UMD3.1|GK000010.2	898927	G	A	0	2	0	1
gnl|UMD3.1|GK000010.2	899336	G	T	6	2	0.75	0.25
gnl|UMD3.1|GK000010.2	907084	G	A	0	5	0	1
gnl|UMD3.1|GK000010.2	910995	C	G	0	2	0	1
gnl|UMD3.1|GK000010.2	913073	A	C	4	2	0.666667	0.333333
gnl|UMD3.1|GK000010.2	913471	A	G	0	4	0	1
gnl|UMD3.1|GK000010.2	914279	T	C	0	4	0	1
gnl|UMD3.1|GK000010.2	914291	A	G	0	2	0	1
gnl|UMD3.1|GK000010.2	915701	A	G	0	2	0	1
gnl|UMD3.1|GK000010.2	916222	C	T	0	2	0	1
gnl|UMD3.1|GK000010.2	916334	T	G	0	2	0	1
gnl|UMD3.1|GK000010.2	917329	C	T	4	2	0.666667	0.333333
gnl|UMD3.1|GK000010.2	917844	T	A	3	3	0.5	0.5
gnl|UMD3.1|GK000010.2	917863	A	G	8	2	0.8	0.2
gnl|UMD3.1|GK000010.2	917914	A	G	4	2	0.666667	0.333333
gnl|UMD3.1|GK000010.2	917953	C	T	0	6	0	1
gnl|UMD3.1|GK000010.2	918340	G	C	1	4	0.2	0.8
gnl|UMD3.1|GK000010.2	918342	A	G	1	4	0.2	0.8
gnl|UMD3.1|GK000010.2	918370	G	A	0	6	0	1
gnl|UMD3.1|GK000010.2	918401	A	C	1	5	0.166667	0.833333
gnl|UMD3.1|GK000010.2	918542	T	C	2	7	0.222222	0.777778
gnl|UMD3.1|GK000010.2	918588	T	C	1	5	0.166667	0.833333
gnl|UMD3.1|GK000010.2	918597	G	A	2	5	0.285714	0.714286
gnl|UMD3.1|GK000010.2	918668	A	G	1	2	0.333333	0.666667
gnl|UMD3.1|GK000010.2	918921	A	G	3	2	0.6	0.4
gnl|UMD3.1|GK000010.2	919001	A	G	0	5	0	1
gnl|UMD3.1|GK000010.2	919280	T	C	0	2	0	1
gnl|UMD3.1|GK000010.2	919302	T	C	0	2	0	1
gnl|UMD3.1|GK000010.2	919570	G	A	0	4	0	1
gnl|UMD3.1|GK000010.2	919626	T	C	0	3	0	1
gnl|UMD3.1|GK000010.2	919795	T	G	4	2	0.666667	0.333333
gnl|UMD3.1|GK000010.2	919892	A	C	2	3	0.4	0.6
gnl|UMD3.1|GK000010.2	920312	A	G	0	4	0	1
gnl|UMD3.1|GK000010.2	920327	A	G	0	5	0	1
gnl|UMD3.1|GK000010.2	920363	A	G	6	3	0.666667	0.333333
gnl|UMD3.1|GK000010.2	920389	C	T	5	3	0.625	0.375
gnl|UMD3.1|GK000010.2	920427	A	G	0	6	0	1
gnl|UMD3.1|GK000010.2	920888	C	T	1	2	0.333333	0.666667
gnl|UMD3.1|GK000010.2	921111	G	A	0	6	0	1
gnl|UMD3.1|GK000010.2	921304	C	T	0	5	0	1
gnl|UMD3.1|GK000010.2	922054	C	A	0	3	0	1
gnl|UMD3.1|GK000010.2	922718	G	A	2	3	0.4	0.6
gnl|UMD3.1|GK000010.2	923074	T	G	4	2	0.666667	0.333333
gnl|UMD3.1|GK000010.2	923109	A	G	0	3	0	1
gnl|UMD3.1|GK000010.2	923111	A	G	0	2	0	1
gnl|UMD3.1|GK000010.2	923241	A	G	2	10	0.166667	0.833333
gnl|UMD3.1|GK000010.2	924835	T	G	3	2	0.6	0.4
gnl|UMD3.1|GK000010.2	925430	T	C	2	8	0.2	0.8
gnl|UMD3.1|GK000010.2	925758	G	T	0	1	0	1
gnl|UMD3.1|GK000010.2	926004	G	A	1	2	0.333333	0.666667
gnl|UMD3.1|GK000010.2	926926	C	A	5	6	0.454545	0.545455
gnl|UMD3.1|GK000010.2	927288	A	T	5	2	0.714286	0.285714
gnl|UMD3.1|GK000010.2	927950	T	A	2	2	0.5	0.5
gnl|UMD3.1|GK000010.2	928563	T	A	2	2	0.5	0.5
gnl|UMD3.1|GK000010.2	928699	A	C	5	2	0.714286	0.285714
gnl|UMD3.1|GK000010.2	929247	A	C	4	5	0.444444	0.555556
gnl|UMD3.1|GK000010.2	929539	C	A	1	2	0.333333	0.666667
gnl|UMD3.1|GK000010.2	929683	G	A	1	1	0.5	0.5
gnl|UMD3.1|GK000010.2	929965	T	C	0	2	0	1
gnl|UMD3.1|GK000010.2	930196	A	G	12	2	0.857143	0.142857
gnl|UMD3.1|GK000010.2	930203	A	G	3	10	0.230769	0.769231
gnl|UMD3.1|GK000010.2	930206	T	C	10	4	0.714286	0.285714
gnl|UMD3.1|GK000010.2	930207	A	G	9	4	0.692308	0.307692
gnl|UMD3.1|GK000010.2	930292	T	C	6	2	0.75	0.25
gnl|UMD3.1|GK000010.2	930776	T	C	7	2	0.777778	0.222222
gnl|UMD3.1|GK000010.2	930781	A	G	6	4	0.6	0.4
gnl|UMD3.1|GK000010.2	930787	T	C	9	2	0.818182	0.181818
gnl|UMD3.1|GK000010.2	930801	T	C	7	2	0.777778	0.222222
gnl|UMD3.1|GK000010.2	930822	T	C	5	6	0.454545	0.545455
gnl|UMD3.1|GK000010.2	930844	T	C	8	2	0.8	0.2
gnl|UMD3.1|GK000010.2	930851	T	C	3	6	0.333333	0.666667
gnl|UMD3.1|GK000010.2	930852	T	C	7	3	0.7	0.3
gnl|UMD3.1|GK000010.2	930853	T	C	7	3	0.7	0.3
gnl|UMD3.1|GK000010.2	931825	C	T	11	9	0.55	0.45
gnl|UMD3.1|GK000010.2	932298	C	A	11	10	0.52381	0.47619
gnl|UMD3.1|GK000010.2	932389	T	C	15	8	0.652174	0.347826
gnl|UMD3.1|GK000010.2	933079	T	A	1	24	0.04	0.96
gnl|UMD3.1|GK000010.2	933221	A	G	5	2	0.714286	0.285714
gnl|UMD3.1|GK000010.2	933462	T	C	0	28	0	1
gnl|UMD3.1|GK000010.2	933685	C	T	11	12	0.478261	0.521739
gnl|UMD3.1|GK000010.2	933925	G	A	13	13	0.5	0.5
gnl|UMD3.1|GK000010.2	934893	G	A	2	2	0.5	0.5
gnl|UMD3.1|GK000010.2	935111	C	T	25	7	0.78125	0.21875
gnl|UMD3.1|GK000010.2	935297	C	A	19	16	0.542857	0.457143
gnl|UMD3.1|GK000010.2	935574	A	G	0	25	0	1
gnl|UMD3.1|GK000010.2	936035	C	T	2	2	0.5	0.5
gnl|UMD3.1|GK000010.2	936211	T	G	6	2	0.75	0.25
gnl|UMD3.1|GK000010.2	937830	C	T	13	16	0.448276	0.551724
gnl|UMD3.1|GK000010.2	939620	G	A	12	9	0.571429	0.428571
gnl|UMD3.1|GK000010.2	943186	N	G	0	6	0	1
gnl|UMD3.1|GK000010.2	943263	T	A	2	7	0.222222	0.777778
gnl|UMD3.1|GK000010.2	943389	T	A	1	2	0.333333	0.666667
gnl|UMD3.1|GK000010.2	943425	G	A	0	5	0	1
gnl|UMD3.1|GK000010.2	943719	G	A	4	2	0.666667	0.333333
gnl|UMD3.1|GK000010.2	943844	A	G	0	8	0	1
gnl|UMD3.1|GK000010.2	944007	C	A	3	2	0.6	0.4
gnl|UMD3.1|GK000010.2	944399	C	G	0	4	0	1
gnl|UMD3.1|GK000010.2	944598	C	A	0	2	0	1
gnl|UMD3.1|GK000010.2	944634	T	A	6	2	0.75	0.25
gnl|UMD3.1|GK000010.2	945730	A	G	0	2	0	1
gnl|UMD3.1|GK000010.2	946776	C	T	7	2	0.777778	0.222222
gnl|UMD3.1|GK000010.2	949550	T	G	0	2	0	1
gnl|UMD3.1|GK000010.2	957996	T	C	0	4	0	1
gnl|UMD3.1|GK000010.2	958204	C	T	0	8	0	1
gnl|UMD3.1|GK000010.2	958636	A	G	0	2	0	1
gnl|UMD3.1|GK000010.2	959319	A	G	0	3	0	1
gnl|UMD3.1|GK000010.2	961339	G	A	0	2	0	1
gnl|UMD3.1|GK000010.2	962780	A	G	0	2	0	1
gnl|UMD3.1|GK000010.2	964150	C	T	0	1	0	1
gnl|UMD3.1|GK000010.2	964695	T	C	0	2	0	1
gnl|UMD3.1|GK000010.2	966632	A	G	0	6	0	1
gnl|UMD3.1|GK000010.2	970646	A	T	0	2	0	1
gnl|UMD3.1|GK000010.2	970729	C	A	0	6	0	1
gnl|UMD3.1|GK000010.2	973617	T	A	6	2	0.75	0.25
gnl|UMD3.1|GK000010.2	974171	C	G	6	6	0.5	0.5
gnl|UMD3.1|GK000010.2	974173	A	G	12	2	0.857143	0.142857
gnl|UMD3.1|GK000010.2	974415	A	G	1	5	0.166667	0.833333
gnl|UMD3.1|GK000010.2	977430	G	A	8	2	0.8	0.2
gnl|UMD3.1|GK000010.2	977491	T	C	9	2	0.818182	0.181818
gnl|UMD3.1|GK000010.2	978655	T	A	0	5	0	1
gnl|UMD3.1|GK000010.2	978761	T	G	5	2	0.714286	0.285714
gnl|UMD3.1|GK000010.2	979996	A	G	0	3	0	1
gnl|UMD3.1|GK000010.2	984954	A	T	9	3	0.75	0.25
gnl|UMD3.1|GK000010.2	988904	T	A	0	2	0	1
gnl|UMD3.1|GK000010.2	991477	A	G	0	4	0	1
gnl|UMD3.1|GK000010.2	992511	A	G	0	4	0	1
gnl|UMD3.1|GK000010.2	1047942	A	T	0	2	0	1
gnl|UMD3.1|GK000010.2	1051301	C	A	3	2	0.6	0.4
gnl|UMD3.1|GK000010.2	1051360	A	C	1	3	0.25	0.75
gnl|UMD3.1|GK000010.2	1056119	G	A	0	2	0	1
gnl|UMD3.1|GK000010.2	1065234	A	G	1	2	0.333333	0.666667
gnl|UMD3.1|GK000010.2	1065239	A	G	0	3	0	1
gnl|UMD3.1|GK000010.2	1065241	A	G	1	2	0.333333	0.666667
gnl|UMD3.1|GK000010.2	1065249	A	G	1	2	0.333333	0.666667
gnl|UMD3.1|GK000010.2	1065279	A	G	1	2	0.333333	0.666667
gnl|UMD3.1|GK000010.2	1068775	C	G	2	2	0.5	0.5
gnl|UMD3.1|GK000010.2	1070057	T	G	0	3	0	1
gnl|UMD3.1|GK000010.2	1070058	G	T	0	3	0	1
gnl|UMD3.1|GK000010.2	1072795	G	T	7	2	0.777778	0.222222
gnl|UMD3.1|GK000010.2	1073440	G	A	0	3	0	1
gnl|UMD3.1|GK000010.2	1074126	G	C	0	2	0	1
gnl|UMD3.1|GK000010.2	1077965	C	T	3	2	0.6	0.4
gnl|UMD3.1|GK000010.2	1077966	A	G	2	3	0.4	0.6
gnl|UMD3.1|GK000010.2	1078466	C	T	5	2	0.714286	0.285714
gnl|UMD3.1|GK000010.2	1078865	T	C	9	4	0.692308	0.307692
gnl|UMD3.1|GK000010.2	1078874	A	T	11	2	0.846154	0.153846
gnl|UMD3.1|GK000010.2	1079959	G	A	4	5	0.444444	0.555556
gnl|UMD3.1|GK000010.2	1080084	A	G	3	2	0.6	0.4
gnl|UMD3.1|GK000010.2	1080104	G	C	1	4	0.2	0.8
gnl|UMD3.1|GK000010.2	1080772	A	C	6	2	0.75	0.25
gnl|UMD3.1|GK000010.2	1081499	A	T	2	2	0.5	0.5
gnl|UMD3.1|GK000010.2	1081937	G	T	1	2	0.333333	0.666667
gnl|UMD3.1|GK000010.2	1081988	G	T	5	2	0.714286	0.285714
gnl|UMD3.1|GK000010.2	1082061	A	G	4	7	0.363636	0.636364
gnl|UMD3.1|GK000010.2	1082078	A	G	8	7	0.533333	0.466667
gnl|UMD3.1|GK000010.2	1082095	T	C	10	9	0.526316	0.473684
gnl|UMD3.1|GK000010.2	1082096	G	A	11	9	0.55	0.45
gnl|UMD3.1|GK000010.2	1082508	C	T	0	2	0	1
gnl|UMD3.1|GK000010.2	1082802	A	G	3	5	0.375	0.625
gnl|UMD3.1|GK000010.2	1082955	A	G	4	5	0.444444	0.555556
gnl|UMD3.1|GK000010.2	1083799	T	C	0	3	0	1
gnl|UMD3.1|GK000010.2	1083838	C	T	0	3	0	1
gnl|UMD3.1|GK000010.2	1083986	A	C	0	7	0	1
gnl|UMD3.1|GK000010.2	1083989	T	C	0	7	0	1
gnl|UMD3.1|GK000010.2	1084032	G	A	0	5	0	1
gnl|UMD3.1|GK000010.2	1084048	G	T	0	6	0	1
gnl|UMD3.1|GK000010.2	1085700	T	C	0	2	0	1
gnl|UMD3.1|GK000010.2	1088328	G	A	5	2	0.714286	0.285714
gnl|UMD3.1|GK000010.2	1089176	A	G	1	2	0.333333	0.666667
gnl|UMD3.1|GK000010.2	1089497	T	C	0	154	0	1
gnl|UMD3.1|GK000010.2	1089675	G	A	3	4	0.428571	0.571429
gnl|UMD3.1|GK000010.2	1089748	T	G	3	2	0.6	0.4
gnl|UMD3.1|GK000010.2	1091931	C	T	0	2	0	1
gnl|UMD3.1|GK000010.2	1092336	T	G	59	55	0.517544	0.482456
gnl|UMD3.1|GK000010.2	1093398	A	C	174	156	0.527273	0.472727
gnl|UMD3.1|GK000010.2	1094842	T	G	4	2	0.666667	0.333333
gnl|UMD3.1|GK000010.2	1101970	C	T	0	6	0	1
gnl|UMD3.1|GK000010.2	1101983	C	A	0	6	0	1
gnl|UMD3.1|GK000010.2	1103210	T	C	6	3	0.666667	0.333333
gnl|UMD3.1|GK000010.2	1103384	T	C	3	2	0.6	0.4
gnl|UMD3.1|GK000010.2	1104295	T	C	0	18	0	1
gnl|UMD3.1|GK000010.2	1104306	C	T	8	11	0.421053	0.578947
gnl|UMD3.1|GK000010.2	1104953	A	C	1	38	0.025641	0.974359
gnl|UMD3.1|GK000010.2	1105438	G	A	8	19	0.296296	0.703704
gnl|UMD3.1|GK000010.2	1105889	G	A	8	7	0.533333	0.466667
gnl|UMD3.1|GK000010.2	1106628	T	G	19	35	0.351852	0.648148
gnl|UMD3.1|GK000010.2	1106658	C	A	31	9	0.775	0.225
gnl|UMD3.1|GK000010.2	1107017	T	C	8	5	0.615385	0.384615
gnl|UMD3.1|GK000010.2	1107034	T	C	1	10	0.0909091	0.909091
gnl|UMD3.1|GK000010.2	1107657	C	G	7	13	0.35	0.65
gnl|UMD3.1|GK000010.2	1107881	C	T	2	6	0.25	0.75
gnl|UMD3.1|GK000010.2	1107926	A	C	8	3	0.727273	0.272727
gnl|UMD3.1|GK000010.2	1108095	G	A	5	5	0.5	0.5
gnl|UMD3.1|GK000010.2	1108174	A	G	0	15	0	1
gnl|UMD3.1|GK000010.2	1108206	C	A	6	9	0.4	0.6
gnl|UMD3.1|GK000010.2	1108207	A	G	0	15	0	1
gnl|UMD3.1|GK000010.2	1108292	A	G	10	2	0.833333	0.166667
gnl|UMD3.1|GK000010.2	1112333	A	T	7	2	0.777778	0.222222
gnl|UMD3.1|GK000010.2	1112786	C	T	8	11	0.421053	0.578947
gnl|UMD3.1|GK000010.2	1114270	A	C	0	2	0	1
gnl|UMD3.1|GK000010.2	1114762	G	A	2	3	0.4	0.6
gnl|UMD3.1|GK000010.2	1115551	G	A	3	2	0.6	0.4
gnl|UMD3.1|GK000010.2	1119386	G	C	48	32	0.6	0.4
gnl|UMD3.1|GK000010.2	1119501	A	G	34	60	0.361702	0.638298
gnl|UMD3.1|GK000010.2	1119649	T	C	66	27	0.709677	0.290323
gnl|UMD3.1|GK000010.2	1121711	C	T	17	26	0.395349	0.604651
gnl|UMD3.1|GK000010.2	1122242	T	C	2	24	0.0769231	0.923077
gnl|UMD3.1|GK000010.2	1122564	C	T	0	8	0	1
gnl|UMD3.1|GK000010.2	1122570	C	A	0	8	0	1
gnl|UMD3.1|GK000010.2	1123553	A	C	20	5	0.8	0.2
gnl|UMD3.1|GK000010.2	1123573	G	A	18	4	0.818182	0.181818
gnl|UMD3.1|GK000010.2	1123723	A	T	10	4	0.714286	0.285714
gnl|UMD3.1|GK000010.2	1124064	T	C	0	11	0	1
gnl|UMD3.1|GK000010.2	1124092	A	G	10	2	0.833333	0.166667
gnl|UMD3.1|GK000010.2	1124494	G	C	0	12	0	1
gnl|UMD3.1|GK000010.2	1125279	A	G	0	3	0	1
gnl|UMD3.1|GK000010.2	1125282	C	T	0	3	0	1
gnl|UMD3.1|GK000010.2	1125781	A	C	0	5	0	1
gnl|UMD3.1|GK000010.2	1126617	A	G	0	2	0	1
gnl|UMD3.1|GK000010.2	1126666	A	C	1	7	0.125	0.875
gnl|UMD3.1|GK000010.2	1126735	T	C	6	14	0.3	0.7
gnl|UMD3.1|GK000010.2	1126974	C	A	5	3	0.625	0.375
gnl|UMD3.1|GK000010.2	1127074	T	A	0	3	0	1
gnl|UMD3.1|GK000010.2	1127130	C	A	0	1	0	1
gnl|UMD3.1|GK000010.2	1127690	C	T	0	1	0	1
gnl|UMD3.1|GK000010.2	1129998	C	T	0	2	0	1
gnl|UMD3.1|GK000010.2	1130070	T	C	0	2	0	1
gnl|UMD3.1|GK000010.2	1130450	G	C	0	2	0	1
gnl|UMD3.1|GK000010.2	1132625	T	C	0	2	0	1
gnl|UMD3.1|GK000010.2	1133148	G	T	2	2	0.5	0.5
gnl|UMD3.1|GK000010.2	1134411	T	C	0	2	0	1
gnl|UMD3.1|GK000010.2	1134428	T	A	0	2	0	1
gnl|UMD3.1|GK000010.2	1134445	G	A	0	2	0	1
gnl|UMD3.1|GK000010.2	1134604	A	T	0	2	0	1
gnl|UMD3.1|GK000010.2	1140904	A	T	7	3	0.7	0.3
gnl|UMD3.1|GK000010.2	1149955	G	A	2	4	0.333333	0.666667
gnl|UMD3.1|GK000010.2	1154201	A	C	4	4	0.5	0.5
gnl|UMD3.1|GK000010.2	1161847	T	C	0	3	0	1
gnl|UMD3.1|GK000010.2	1163669	G	A	0	2	0	1
gnl|UMD3.1|GK000010.2	1164357	C	T	0	2	0	1
gnl|UMD3.1|GK000010.2	1165837	A	T	0	4	0	1
gnl|UMD3.1|GK000010.2	1166043	T	C	0	4	0	1
gnl|UMD3.1|GK000010.2	1166376	C	G	0	7	0	1
gnl|UMD3.1|GK000010.2	1168486	G	A	0	8	0	1
gnl|UMD3.1|GK000010.2	1168553	C	A	0	3	0	1
gnl|UMD3.1|GK000010.2	1169375	A	T	12	3	0.8	0.2
gnl|UMD3.1|GK000010.2	1169576	C	A	0	6	0	1
gnl|UMD3.1|GK000010.2	1169729	T	C	3	2	0.6	0.4
gnl|UMD3.1|GK000010.2	1169820	A	T	3	2	0.6	0.4
gnl|UMD3.1|GK000010.2	1170288	T	A	5	3	0.625	0.375
gnl|UMD3.1|GK000010.2	1171583	C	T	0	2	0	1
gnl|UMD3.1|GK000010.2	1171618	C	T	6	2	0.75	0.25
gnl|UMD3.1|GK000010.2	1172118	C	T	0	6	0	1
gnl|UMD3.1|GK000010.2	1175969	G	T	0	2	0	1
gnl|UMD3.1|GK000010.2	1176722	T	G	0	5	0	1
gnl|UMD3.1|GK000010.2	1178283	G	A	0	2	0	1
gnl|UMD3.1|GK000010.2	1178310	T	G	0	2	0	1
gnl|UMD3.1|GK000010.2	1179135	T	A	4	2	0.666667	0.333333
gnl|UMD3.1|GK000010.2	1186339	T	A	2	2	0.5	0.5
gnl|UMD3.1|GK000010.2	1186352	G	C	0	3	0	1
gnl|UMD3.1|GK000010.2	1186895	T	G	3	2	0.6	0.4
gnl|UMD3.1|GK000010.2	1188725	C	A	0	2	0	1
gnl|UMD3.1|GK000010.2	1188730	T	C	0	2	0	1
gnl|UMD3.1|GK000010.2	1189132	C	T	0	9	0	1
gnl|UMD3.1|GK000010.2	1189318	C	A	3	2	0.6	0.4
gnl|UMD3.1|GK000010.2	1189349	A	G	0	4	0	1
gnl|UMD3.1|GK000010.2	1192407	T	A	0	2	0	1
gnl|UMD3.1|GK000010.2	1193764	C	A	0	4	0	1
gnl|UMD3.1|GK000010.2	1194126	T	C	0	6	0	1
gnl|UMD3.1|GK000010.2	1195341	C	T	0	2	0	1
gnl|UMD3.1|GK000010.2	1196882	C	T	0	3	0	1
gnl|UMD3.1|GK000010.2	1197388	C	T	0	2	0	1
gnl|UMD3.1|GK000010.2	1197401	A	G	0	2	0	1
gnl|UMD3.1|GK000010.2	1197606	C	T	0	2	0	1
gnl|UMD3.1|GK000010.2	1197685	A	G	2	2	0.5	0.5
gnl|UMD3.1|GK000010.2	1197889	C	A	2	2	0.5	0.5
gnl|UMD3.1|GK000010.2	1199213	A	G	0	2	0	1
gnl|UMD3.1|GK000010.2	1201416	G	A	0	3	0	1
gnl|UMD3.1|GK000010.2	1201532	G	A	1	2	0.333333	0.666667
gnl|UMD3.1|GK000010.2	1201568	A	G	0	3	0	1
gnl|UMD3.1|GK000010.2	1202020	A	T	0	7	0	1
gnl|UMD3.1|GK000010.2	1202527	A	G	0	1	0	1
gnl|UMD3.1|GK000010.2	1202804	C	A	0	3	0	1
gnl|UMD3.1|GK000010.2	1202811	T	C	2	2	0.5	0.5
gnl|UMD3.1|GK000010.2	1203173	T	G	0	2	0	1
gnl|UMD3.1|GK000010.2	1203206	T	C	0	2	0	1
gnl|UMD3.1|GK000010.2	1203441	A	G	0	5	0	1
gnl|UMD3.1|GK000010.2	1203442	A	C	0	4	0	1
gnl|UMD3.1|GK000010.2	1206332	G	C	7	2	0.777778	0.222222
gnl|UMD3.1|GK000010.2	1206871	C	T	0	2	0	1
gnl|UMD3.1|GK000010.2	1207022	A	T	0	1	0	1
gnl|UMD3.1|GK000010.2	1207137	G	A	2	3	0.4	0.6
gnl|UMD3.1|GK000010.2	1208706	T	C	0	2	0	1
gnl|UMD3.1|GK000010.2	1209719	T	C	1	3	0.25	0.75
gnl|UMD3.1|GK000010.2	1209780	A	G	3	2	0.6	0.4
gnl|UMD3.1|GK000010.2	1209996	T	G	2	2	0.5	0.5
gnl|UMD3.1|GK000010.2	1210758	T	A	1	1	0.5	0.5
gnl|UMD3.1|GK000010.2	1212830	C	A	0	2	0	1
gnl|UMD3.1|GK000010.2	1213056	A	G	0	2	0	1
gnl|UMD3.1|GK000010.2	1213096	A	C	1	2	0.333333	0.666667
gnl|UMD3.1|GK000010.2	1213593	G	A	0	2	0	1
gnl|UMD3.1|GK000010.2	1214016	A	G	2	2	0.5	0.5
gnl|UMD3.1|GK000010.2	1216144	A	C	1	2	0.333333	0.666667
gnl|UMD3.1|GK000010.2	1217227	C	T	0	2	0	1
gnl|UMD3.1|GK000010.2	1217346	T	A	2	2	0.5	0.5
gnl|UMD3.1|GK000010.2	1217501	C	A	8	2	0.8	0.2
gnl|UMD3.1|GK000010.2	1217507	A	G	5	4	0.555556	0.444444
gnl|UMD3.1|GK000010.2	1219409	G	A	0	3	0	1
gnl|UMD3.1|GK000010.2	1220823	G	T	0	2	0	1
gnl|UMD3.1|GK000010.2	1222840	T	A	0	4	0	1
gnl|UMD3.1|GK000010.2	1223403	C	T	0	2	0	1
gnl|UMD3.1|GK000010.2	1223455	A	G	0	2	0	1
gnl|UMD3.1|GK000010.2	1224238	G	C	0	3	0	1
gnl|UMD3.1|GK000010.2	1224816	A	T	1	6	0.142857	0.857143
gnl|UMD3.1|GK000010.2	1225248	T	C	0	14	0	1
gnl|UMD3.1|GK000010.2	1225364	T	A	0	2	0	1
gnl|UMD3.1|GK000010.2	1225685	T	C	2	5	0.285714	0.714286
gnl|UMD3.1|GK000010.2	1225899	C	A	9	2	0.818182	0.181818
gnl|UMD3.1|GK000010.2	1226579	T	G	6	2	0.75	0.25
gnl|UMD3.1|GK000010.2	1226962	T	C	0	9	0	1
gnl|UMD3.1|GK000010.2	1228645	A	G	0	2	0	1
gnl|UMD3.1|GK000010.2	1228820	A	T	0	4	0	1
gnl|UMD3.1|GK000010.2	1228823	A	C	0	5	0	1
gnl|UMD3.1|GK000010.2	1228863	A	C	0	4	0	1
gnl|UMD3.1|GK000010.2	1228948	G	T	0	10	0	1
gnl|UMD3.1|GK000010.2	1228972	A	C	0	11	0	1
gnl|UMD3.1|GK000010.2	1229551	T	C	0	19	0	1
gnl|UMD3.1|GK000010.2	1230476	T	C	12	3	0.8	0.2
gnl|UMD3.1|GK000010.2	1231134	T	A	1	10	0.0909091	0.909091
gnl|UMD3.1|GK000010.2	1231141	T	C	7	5	0.583333	0.416667
gnl|UMD3.1|GK000010.2	1231170	G	A	1	13	0.0714286	0.928571
gnl|UMD3.1|GK000010.2	1231238	T	C	5	3	0.625	0.375
gnl|UMD3.1|GK000010.2	1231317	T	C	5	2	0.714286	0.285714
gnl|UMD3.1|GK000010.2	1231953	T	A	3	2	0.6	0.4
gnl|UMD3.1|GK000010.2	1232400	G	A	0	4	0	1
gnl|UMD3.1|GK000010.2	1232515	C	T	0	2	0	1
gnl|UMD3.1|GK000010.2	1232559	A	G	0	2	0	1
gnl|UMD3.1|GK000010.2	1232563	T	C	0	2	0	1
gnl|UMD3.1|GK000010.2	1232630	T	C	2	4	0.333333	0.666667
gnl|UMD3.1|GK000010.2	1232631	T	C	4	2	0.666667	0.333333
gnl|UMD3.1|GK000010.2	1233000	G	C	0	5	0	1
gnl|UMD3.1|GK000010.2	1233258	T	C	0	4	0	1
gnl|UMD3.1|GK000010.2	1233286	T	C	0	4	0	1
gnl|UMD3.1|GK000010.2	1233291	T	C	0	4	0	1
gnl|UMD3.1|GK000010.2	1233337	T	C	4	2	0.666667	0.333333
gnl|UMD3.1|GK000010.2	1233344	T	C	2	2	0.5	0.5
gnl|UMD3.1|GK000010.2	1233602	T	A	0	4	0	1
gnl|UMD3.1|GK000010.2	1235321	G	A	0	2	0	1
gnl|UMD3.1|GK000010.2	1236507	T	C	0	1	0	1
gnl|UMD3.1|GK000010.2	1236960	A	C	5	2	0.714286	0.285714
gnl|UMD3.1|GK000010.2	1237753	A	T	1	2	0.333333	0.666667
gnl|UMD3.1|GK000010.2	1238292	T	G	0	8	0	1
gnl|UMD3.1|GK000010.2	1238432	A	G	0	12	0	1
gnl|UMD3.1|GK000010.2	1241742	T	A	1	3	0.25	0.75
gnl|UMD3.1|GK000010.2	1245359	G	C	0	2	0	1
gnl|UMD3.1|GK000010.2	1245465	A	T	0	2	0	1
gnl|UMD3.1|GK000010.2	1245649	G	C	0	1	0	1
gnl|UMD3.1|GK000010.2	1246600	C	G	0	2	0	1
gnl|UMD3.1|GK000010.2	1246610	G	A	0	2	0	1
gnl|UMD3.1|GK000010.2	1246752	T	C	0	5	0	1
gnl|UMD3.1|GK000010.2	1247090	A	G	0	8	0	1
gnl|UMD3.1|GK000010.2	1247544	C	T	0	6	0	1
gnl|UMD3.1|GK000010.2	1247807	C	T	0	4	0	1
gnl|UMD3.1|GK000010.2	1247828	A	G	0	3	0	1
gnl|UMD3.1|GK000010.2	1248481	G	C	0	9	0	1
gnl|UMD3.1|GK000010.2	1249750	A	G	0	2	0	1
gnl|UMD3.1|GK000010.2	1249981	T	C	0	9	0	1
gnl|UMD3.1|GK000010.2	1250058	C	A	0	11	0	1
gnl|UMD3.1|GK000010.2	1250460	T	A	3	2	0.6	0.4
gnl|UMD3.1|GK000010.2	1250674	C	T	0	3	0	1
gnl|UMD3.1|GK000010.2	1250754	G	A	0	4	0	1
gnl|UMD3.1|GK000010.2	1251423	A	G	0	2	0	1
gnl|UMD3.1|GK000010.2	1251614	A	G	0	2	0	1
gnl|UMD3.1|GK000010.2	1251669	C	G	0	2	0	1
gnl|UMD3.1|GK000010.2	1252492	T	C	0	2	0	1
gnl|UMD3.1|GK000010.2	1252664	A	G	0	2	0	1
gnl|UMD3.1|GK000010.2	1252668	C	G	0	2	0	1
gnl|UMD3.1|GK000010.2	1252691	A	T	0	2	0	1
gnl|UMD3.1|GK000010.2	1253199	C	T	0	5	0	1
gnl|UMD3.1|GK000010.2	1253595	G	A	0	2	0	1
gnl|UMD3.1|GK000010.2	1253608	T	C	0	2	0	1
gnl|UMD3.1|GK000010.2	1253782	T	C	0	2	0	1
gnl|UMD3.1|GK000010.2	1253787	T	C	0	2	0	1
gnl|UMD3.1|GK000010.2	1253788	T	C	0	2	0	1
gnl|UMD3.1|GK000010.2	1253797	T	C	0	2	0	1
gnl|UMD3.1|GK000010.2	1253806	T	C	0	2	0	1
gnl|UMD3.1|GK000010.2	1253810	T	C	0	2	0	1
gnl|UMD3.1|GK000010.2	1253813	T	C	0	2	0	1
gnl|UMD3.1|GK000010.2	1253832	T	C	0	2	0	1
gnl|UMD3.1|GK000010.2	1253833	T	C	0	2	0	1
gnl|UMD3.1|GK000010.2	1253844	T	C	0	2	0	1
gnl|UMD3.1|GK000010.2	1253847	T	C	0	2	0	1
gnl|UMD3.1|GK000010.2	1253882	T	C	0	4	0	1
gnl|UMD3.1|GK000010.2	1253933	T	C	0	4	0	1
gnl|UMD3.1|GK000010.2	1253956	T	C	0	4	0	1
gnl|UMD3.1|GK000010.2	1253963	T	C	0	4	0	1
gnl|UMD3.1|GK000010.2	1253970	T	C	0	3	0	1
gnl|UMD3.1|GK000010.2	1253985	T	C	0	4	0	1
gnl|UMD3.1|GK000010.2	1253990	T	C	0	4	0	1
gnl|UMD3.1|GK000010.2	1253995	C	A	0	3	0	1
gnl|UMD3.1|GK000010.2	1254020	T	C	0	2	0	1
gnl|UMD3.1|GK000010.2	1254023	T	C	0	2	0	1
gnl|UMD3.1|GK000010.2	1254029	T	C	0	2	0	1
gnl|UMD3.1|GK000010.2	1254219	T	C	0	2	0	1
gnl|UMD3.1|GK000010.2	1254264	T	C	0	2	0	1
gnl|UMD3.1|GK000010.2	1254271	T	C	0	2	0	1
gnl|UMD3.1|GK000010.2	1254272	T	C	0	2	0	1
gnl|UMD3.1|GK000010.2	1254285	T	C	0	2	0	1
gnl|UMD3.1|GK000010.2	1254296	T	C	0	2	0	1
gnl|UMD3.1|GK000010.2	1254303	T	C	0	2	0	1
gnl|UMD3.1|GK000010.2	1254510	A	G	0	2	0	1
gnl|UMD3.1|GK000010.2	1254591	C	A	2	2	0.5	0.5
gnl|UMD3.1|GK000010.2	1254636	G	A	0	4	0	1
gnl|UMD3.1|GK000010.2	1254996	C	A	0	2	0	1
gnl|UMD3.1|GK000010.2	1255052	T	C	0	5	0	1
gnl|UMD3.1|GK000010.2	1255184	C	T	0	3	0	1
gnl|UMD3.1|GK000010.2	1255215	T	A	0	3	0	1
gnl|UMD3.1|GK000010.2	1256880	A	T	0	2	0	1
gnl|UMD3.1|GK000010.2	1256949	C	T	0	2	0	1
gnl|UMD3.1|GK000010.2	1257620	T	C	0	2	0	1
gnl|UMD3.1|GK000010.2	1257625	A	G	0	2	0	1
gnl|UMD3.1|GK000010.2	1270549	G	A	0	4	0	1
gnl|UMD3.1|GK000010.2	1270566	A	G	0	4	0	1
gnl|UMD3.1|GK000010.2	1270567	T	C	0	4	0	1
gnl|UMD3.1|GK000010.2	1270601	G	A	0	2	0	1
gnl|UMD3.1|GK000010.2	1283522	G	T	1	2	0.333333	0.666667
gnl|UMD3.1|GK000010.2	1340580	A	C	1	4	0.2	0.8
gnl|UMD3.1|GK000010.2	1340681	T	C	1	4	0.2	0.8
gnl|UMD3.1|GK000010.2	1341534	T	C	0	2	0	1
gnl|UMD3.1|GK000010.2	1341588	C	G	0	2	0	1
gnl|UMD3.1|GK000010.2	1341616	A	G	0	3	0	1
gnl|UMD3.1|GK000010.2	1343786	T	C	0	4	0	1
gnl|UMD3.1|GK000010.2	1355923	T	C	1	2	0.333333	0.666667
gnl|UMD3.1|GK000010.2	1355945	C	T	1	2	0.333333	0.666667
gnl|UMD3.1|GK000010.2	1356146	C	G	0	2	0	1
gnl|UMD3.1|GK000010.2	1357910	C	T	0	2	0	1
gnl|UMD3.1|GK000010.2	1357911	A	G	0	2	0	1
gnl|UMD3.1|GK000010.2	1358028	T	C	0	2	0	1
gnl|UMD3.1|GK000010.2	1358038	A	G	0	2	0	1
gnl|UMD3.1|GK000010.2	1369422	G	A	0	1	0	1
gnl|UMD3.1|GK000010.2	1375077	G	T	0	2	0	1
gnl|UMD3.1|GK000010.2	1375111	G	A	0	2	0	1
gnl|UMD3.1|GK000010.2	1375178	A	C	0	2	0	1
gnl|UMD3.1|GK000010.2	1386040	G	A	0	2	0	1
gnl|UMD3.1|GK000010.2	1392342	A	G	0	2	0	1
gnl|UMD3.1|GK000010.2	1392448	T	C	0	2	0	1
gnl|UMD3.1|GK000010.2	1392521	T	C	0	2	0	1
gnl|UMD3.1|GK000010.2	1392562	T	C	0	2	0	1
gnl|UMD3.1|GK000010.2	1393450	T	C	0	2	0	1
gnl|UMD3.1|GK000010.2	1402606	C	T	0	2	0	1
gnl|UMD3.1|GK000010.2	1410443	A	T	2	2	0.5	0.5
gnl|UMD3.1|GK000010.2	1411179	T	C	0	4	0	1
gnl|UMD3.1|GK000010.2	1419882	A	T	0	2	0	1
gnl|UMD3.1|GK000010.2	1419887	C	T	0	2	0	1
gnl|UMD3.1|GK000010.2	1419904	G	C	0	2	0	1
gnl|UMD3.1|GK000010.2	1423243	G	A	0	2	0	1
gnl|UMD3.1|GK000010.2	1423246	A	C	0	2	0	1
gnl|UMD3.1|GK000010.2	1423714	A	G	0	2	0	1
gnl|UMD3.1|GK000010.2	1424821	T	C	0	2	0	1
gnl|UMD3.1|GK000010.2	1427265	A	G	0	2	0	1
gnl|UMD3.1|GK000010.2	1432394	G	A	0	4	0	1
gnl|UMD3.1|GK000010.2	1432476	C	T	0	3	0	1
gnl|UMD3.1|GK000010.2	1440855	T	C	0	4	0	1
gnl|UMD3.1|GK000010.2	1466410	A	T	4	2	0.666667	0.333333
gnl|UMD3.1|GK000010.2	1466458	G	T	0	2	0	1
gnl|UMD3.1|GK000010.2	1467467	A	C	3	2	0.6	0.4
gnl|UMD3.1|GK000010.2	1467553	T	G	2	2	0.5	0.5
gnl|UMD3.1|GK000010.2	1467599	A	C	5	2	0.714286	0.285714
gnl|UMD3.1|GK000010.2	1469496	G	T	2	2	0.5	0.5
gnl|UMD3.1|GK000010.2	1469518	G	T	1	2	0.333333	0.666667
gnl|UMD3.1|GK000010.2	1471434	G	T	1	3	0.25	0.75
gnl|UMD3.1|GK000010.2	1473051	T	C	1	7	0.125	0.875
gnl|UMD3.1|GK000010.2	1475424	G	A	2	2	0.5	0.5
gnl|UMD3.1|GK000010.2	1475553	G	A	1	2	0.333333	0.666667
gnl|UMD3.1|GK000010.2	1475998	A	G	0	5	0	1
gnl|UMD3.1|GK000010.2	1476241	G	C	3	4	0.428571	0.571429
gnl|UMD3.1|GK000010.2	1477952	C	T	2	2	0.5	0.5
gnl|UMD3.1|GK000010.2	1478619	A	T	4	3	0.571429	0.428571
gnl|UMD3.1|GK000010.2	1479316	T	C	1	2	0.333333	0.666667
gnl|UMD3.1|GK000010.2	1481131	A	G	0	5	0	1
gnl|UMD3.1|GK000010.2	1481181	C	A	3	2	0.6	0.4
gnl|UMD3.1|GK000010.2	1481224	C	A	2	2	0.5	0.5
gnl|UMD3.1|GK000010.2	1481785	T	G	0	2	0	1
gnl|UMD3.1|GK000010.2	1481944	G	A	2	2	0.5	0.5
gnl|UMD3.1|GK000010.2	1481986	G	A	2	2	0.5	0.5
gnl|UMD3.1|GK000010.2	1482345	C	A	0	3	0	1
gnl|UMD3.1|GK000010.2	1482397	A	T	0	1	0	1
gnl|UMD3.1|GK000010.2	1482742	A	C	0	3	0	1
gnl|UMD3.1|GK000010.2	1488593	A	G	2	2	0.5	0.5
gnl|UMD3.1|GK000010.2	1488722	T	G	2	2	0.5	0.5
gnl|UMD3.1|GK000010.2	1488773	A	G	2	2	0.5	0.5
gnl|UMD3.1|GK000010.2	1489591	A	G	2	4	0.333333	0.666667
gnl|UMD3.1|GK000010.2	1492180	T	A	0	2	0	1
gnl|UMD3.1|GK000010.2	1492252	G	A	0	2	0	1
gnl|UMD3.1|GK000010.2	1492276	T	G	0	2	0	1
gnl|UMD3.1|GK000010.2	1493278	C	G	0	4	0	1
gnl|UMD3.1|GK000010.2	1494009	T	G	0	2	0	1
gnl|UMD3.1|GK000010.2	1494137	G	T	0	2	0	1
gnl|UMD3.1|GK000010.2	1508012	G	T	3	2	0.6	0.4
gnl|UMD3.1|GK000010.2	1509144	T	A	0	2	0	1
gnl|UMD3.1|GK000010.2	1509156	T	A	0	1	0	1
gnl|UMD3.1|GK000010.2	1511792	G	T	1	2	0.333333	0.666667
gnl|UMD3.1|GK000010.2	1513505	G	A	3	8	0.272727	0.727273
gnl|UMD3.1|GK000010.2	1516506	A	C	4	2	0.666667	0.333333
gnl|UMD3.1|GK000010.2	1518817	C	A	4	2	0.666667	0.333333
gnl|UMD3.1|GK000010.2	1519434	G	T	4	2	0.666667	0.333333
gnl|UMD3.1|GK000010.2	1519633	A	G	0	2	0	1
gnl|UMD3.1|GK000010.2	1521822	C	T	5	4	0.555556	0.444444
gnl|UMD3.1|GK000010.2	1522905	A	T	1	2	0.333333	0.666667
gnl|UMD3.1|GK000010.2	1523695	T	C	1	2	0.333333	0.666667
gnl|UMD3.1|GK000010.2	1523705	G	A	1	2	0.333333	0.666667
gnl|UMD3.1|GK000010.2	1529247	A	G	1	4	0.2	0.8
gnl|UMD3.1|GK000010.2	1529563	A	G	0	4	0	1
gnl|UMD3.1|GK000010.2	1529854	T	C	0	2	0	1
gnl|UMD3.1|GK000010.2	1531706	A	G	6	2	0.75	0.25
gnl|UMD3.1|GK000010.2	1546864	C	A	4	2	0.666667	0.333333
gnl|UMD3.1|GK000010.2	1546914	C	T	3	2	0.6	0.4
gnl|UMD3.1|GK000010.2	1550064	G	T	0	2	0	1
gnl|UMD3.1|GK000010.2	1552272	C	G	5	2	0.714286	0.285714
gnl|UMD3.1|GK000010.2	1558167	T	A	2	2	0.5	0.5
gnl|UMD3.1|GK000010.2	1561514	T	G	2	2	0.5	0.5
gnl|UMD3.1|GK000010.2	1566622	A	G	2	2	0.5	0.5
gnl|UMD3.1|GK000010.2	1574476	T	A	0	2	0	1
gnl|UMD3.1|GK000010.2	1579247	C	T	0	2	0	1
gnl|UMD3.1|GK000010.2	1583450	G	T	0	2	0	1
gnl|UMD3.1|GK000010.2	1584031	C	A	2	2	0.5	0.5
gnl|UMD3.1|GK000010.2	1584087	G	A	2	2	0.5	0.5
gnl|UMD3.1|GK000010.2	1584106	A	C	0	2	0	1
gnl|UMD3.1|GK000010.2	1584131	T	A	0	2	0	1
gnl|UMD3.1|GK000010.2	1584456	G	A	4	3	0.571429	0.428571
gnl|UMD3.1|GK000010.2	1584534	G	T	4	2	0.666667	0.333333
gnl|UMD3.1|GK000010.2	1584914	G	A	0	2	0	1
gnl|UMD3.1|GK000010.2	1585238	A	G	0	3	0	1
gnl|UMD3.1|GK000010.2	1586038	A	G	1	2	0.333333	0.666667
gnl|UMD3.1|GK000010.2	1587288	G	C	0	2	0	1
gnl|UMD3.1|GK000010.2	1588841	C	T	0	4	0	1
gnl|UMD3.1|GK000010.2	1589530	G	A	0	2	0	1
gnl|UMD3.1|GK000010.2	1590438	G	T	3	2	0.6	0.4
gnl|UMD3.1|GK000010.2	1590689	G	T	0	2	0	1
gnl|UMD3.1|GK000010.2	1591436	A	G	0	3	0	1
gnl|UMD3.1|GK000010.2	1594568	T	G	0	2	0	1
gnl|UMD3.1|GK000010.2	1604179	T	C	0	2	0	1
gnl|UMD3.1|GK000010.2	1605094	A	G	0	5	0	1
gnl|UMD3.1|GK000010.2	1605106	A	G	0	5	0	1
gnl|UMD3.1|GK000010.2	1605110	A	G	1	4	0.2	0.8
gnl|UMD3.1|GK000010.2	1605164	A	G	0	4	0	1
gnl|UMD3.1|GK000010.2	1605175	A	G	0	4	0	1
gnl|UMD3.1|GK000010.2	1605182	A	G	0	4	0	1
gnl|UMD3.1|GK000010.2	1605183	A	G	0	4	0	1
gnl|UMD3.1|GK000010.2	1606339	A	G	3	2	0.6	0.4
gnl|UMD3.1|GK000010.2	1606403	T	A	0	3	0	1
gnl|UMD3.1|GK000010.2	1608296	T	A	0	3	0	1
gnl|UMD3.1|GK000010.2	1612083	A	G	0	2	0	1
gnl|UMD3.1|GK000010.2	1612139	A	G	0	2	0	1
gnl|UMD3.1|GK000010.2	1612143	T	C	0	2	0	1
gnl|UMD3.1|GK000010.2	1612147	A	G	0	2	0	1
gnl|UMD3.1|GK000010.2	1613898	A	G	0	2	0	1
gnl|UMD3.1|GK000010.2	1617799	T	C	0	2	0	1
gnl|UMD3.1|GK000010.2	1619639	A	T	1	2	0.333333	0.666667
gnl|UMD3.1|GK000010.2	1637343	G	A	0	2	0	1
gnl|UMD3.1|GK000010.2	1637363	G	T	0	1	0	1
gnl|UMD3.1|GK000010.2	1641640	T	G	1	4	0.2	0.8
gnl|UMD3.1|GK000010.2	1641941	T	C	0	4	0	1
gnl|UMD3.1|GK000010.2	1641988	G	T	2	2	0.5	0.5
gnl|UMD3.1|GK000010.2	1642325	T	C	3	2	0.6	0.4
gnl|UMD3.1|GK000010.2	1642634	C	T	2	2	0.5	0.5
gnl|UMD3.1|GK000010.2	1651324	T	C	0	2	0	1
gnl|UMD3.1|GK000010.2	1653830	T	C	2	4	0.333333	0.666667
gnl|UMD3.1|GK000010.2	1656002	G	T	0	2	0	1
gnl|UMD3.1|GK000010.2	1656948	G	A	0	2	0	1
gnl|UMD3.1|GK000010.2	1657961	A	G	0	2	0	1
gnl|UMD3.1|GK000010.2	1658390	T	G	0	2	0	1
gnl|UMD3.1|GK000010.2	1662513	T	C	0	2	0	1
gnl|UMD3.1|GK000010.2	1662571	G	T	2	2	0.5	0.5
gnl|UMD3.1|GK000010.2	1664261	T	G	0	1	0	1
gnl|UMD3.1|GK000010.2	1665572	C	T	0	2	0	1
gnl|UMD3.1|GK000010.2	1668956	C	G	0	2	0	1
gnl|UMD3.1|GK000010.2	1669925	T	A	2	2	0.5	0.5
gnl|UMD3.1|GK000010.2	1671873	A	G	0	2	0	1
gnl|UMD3.1|GK000010.2	1673991	T	A	4	2	0.666667	0.333333
gnl|UMD3.1|GK000010.2	1674379	C	T	0	2	0	1
gnl|UMD3.1|GK000010.2	1678136	T	C	0	2	0	1
gnl|UMD3.1|GK000010.2	1683532	A	G	1	2	0.333333	0.666667
gnl|UMD3.1|GK000010.2	1686260	T	C	0	2	0	1
gnl|UMD3.1|GK000010.2	1686536	A	G	0	1	0	1
gnl|UMD3.1|GK000010.2	1687032	T	C	2	2	0.5	0.5
gnl|UMD3.1|GK000010.2	1687053	T	G	1	3	0.25	0.75
gnl|UMD3.1|GK000010.2	1687702	A	G	0	2	0	1
gnl|UMD3.1|GK000010.2	1688468	G	A	0	2	0	1
gnl|UMD3.1|GK000010.2	1688686	T	A	9	2	0.818182	0.181818
gnl|UMD3.1|GK000010.2	1688871	A	C	5	2	0.714286	0.285714
gnl|UMD3.1|GK000010.2	1689782	T	A	5	2	0.714286	0.285714
gnl|UMD3.1|GK000010.2	1690540	G	A	0	7	0	1
gnl|UMD3.1|GK000010.2	1691061	A	G	0	4	0	1
gnl|UMD3.1|GK000010.2	1692413	T	A	0	2	0	1
gnl|UMD3.1|GK000010.2	1692708	G	C	0	2	0	1
gnl|UMD3.1|GK000010.2	1693072	G	A	0	2	0	1
gnl|UMD3.1|GK000010.2	1694776	G	C	0	2	0	1
gnl|UMD3.1|GK000010.2	1695072	G	T	4	2	0.666667	0.333333
gnl|UMD3.1|GK000010.2	1696060	C	T	0	2	0	1
gnl|UMD3.1|GK000010.2	1696226	T	A	1	1	0.5	0.5
gnl|UMD3.1|GK000010.2	1697118	A	C	1	3	0.25	0.75
gnl|UMD3.1|GK000010.2	1698988	A	C	2	2	0.5	0.5
gnl|UMD3.1|GK000010.2	1712515	C	T	4	17	0.190476	0.809524
gnl|UMD3.1|GK000010.2	1713205	A	T	2	2	0.5	0.5
gnl|UMD3.1|GK000010.2	1716120	G	A	10	9	0.526316	0.473684
gnl|UMD3.1|GK000010.2	1716385	T	C	0	25	0	1
gnl|UMD3.1|GK000010.2	1716681	A	T	1	21	0.0454545	0.954545
gnl|UMD3.1|GK000010.2	1716828	G	A	14	3	0.823529	0.176471
gnl|UMD3.1|GK000010.2	1716966	G	C	11	2	0.846154	0.153846
gnl|UMD3.1|GK000010.2	1717908	T	C	0	6	0	1
gnl|UMD3.1|GK000010.2	1718135	C	T	5	8	0.384615	0.615385
gnl|UMD3.1|GK000010.2	1718633	C	A	4	2	0.666667	0.333333
gnl|UMD3.1|GK000010.2	1719108	A	C	5	2	0.714286	0.285714
gnl|UMD3.1|GK000010.2	1719820	T	A	3	3	0.5	0.5
gnl|UMD3.1|GK000010.2	1719846	A	T	5	2	0.714286	0.285714
gnl|UMD3.1|GK000010.2	1720209	A	G	4	3	0.571429	0.428571
gnl|UMD3.1|GK000010.2	1721088	G	A	0	6	0	1
gnl|UMD3.1|GK000010.2	1723637	A	T	4	5	0.444444	0.555556
gnl|UMD3.1|GK000010.2	1724991	C	A	9	2	0.818182	0.181818
gnl|UMD3.1|GK000010.2	1725454	G	T	0	2	0	1
gnl|UMD3.1|GK000010.2	1725928	G	T	4	2	0.666667	0.333333
gnl|UMD3.1|GK000010.2	1726143	T	C	0	2	0	1
gnl|UMD3.1|GK000010.2	1727134	A	T	3	3	0.5	0.5
gnl|UMD3.1|GK000010.2	1727222	G	T	4	2	0.666667	0.333333
gnl|UMD3.1|GK000010.2	1727988	A	G	0	9	0	1
gnl|UMD3.1|GK000010.2	1728646	C	T	0	4	0	1
gnl|UMD3.1|GK000010.2	1729208	G	A	2	3	0.4	0.6
gnl|UMD3.1|GK000010.2	1730649	A	C	0	2	0	1
gnl|UMD3.1|GK000010.2	1730897	A	T	0	7	0	1
gnl|UMD3.1|GK000010.2	1732522	T	C	0	2	0	1
gnl|UMD3.1|GK000010.2	1738397	G	T	4	2	0.666667	0.333333
gnl|UMD3.1|GK000010.2	1741029	C	T	0	2	0	1
gnl|UMD3.1|GK000010.2	1741587	G	A	0	2	0	1
gnl|UMD3.1|GK000010.2	1742180	T	A	0	4	0	1
gnl|UMD3.1|GK000010.2	1746940	C	T	4	2	0.666667	0.333333
gnl|UMD3.1|GK000010.2	1747329	G	T	1	1	0.5	0.5
gnl|UMD3.1|GK000010.2	1748848	A	G	0	3	0	1
gnl|UMD3.1|GK000010.2	1748854	A	G	0	3	0	1
gnl|UMD3.1|GK000010.2	1748946	A	G	0	5	0	1
gnl|UMD3.1|GK000010.2	1748949	A	G	0	5	0	1
gnl|UMD3.1|GK000010.2	1748964	A	T	2	3	0.4	0.6
gnl|UMD3.1|GK000010.2	1753688	G	T	0	2	0	1
gnl|UMD3.1|GK000010.2	1754072	A	C	0	1	0	1
gnl|UMD3.1|GK000010.2	1754495	A	G	0	2	0	1
gnl|UMD3.1|GK000010.2	1757174	A	G	0	6	0	1
gnl|UMD3.1|GK000010.2	1757704	A	G	0	2	0	1
gnl|UMD3.1|GK000010.2	1758213	A	G	0	2	0	1
gnl|UMD3.1|GK000010.2	1759105	T	A	0	2	0	1
gnl|UMD3.1|GK000010.2	1760387	A	G	0	2	0	1
gnl|UMD3.1|GK000010.2	1761001	C	T	0	26	0	1
gnl|UMD3.1|GK000010.2	1761240	T	G	0	35	0	1
gnl|UMD3.1|GK000010.2	1763827	C	T	16	4	0.8	0.2
gnl|UMD3.1|GK000010.2	1763999	C	T	0	209	0	1
gnl|UMD3.1|GK000010.2	1764298	A	T	16	7	0.695652	0.304348
gnl|UMD3.1|GK000010.2	1778682	C	G	0	2	0	1
gnl|UMD3.1|GK000010.2	1781370	C	T	0	1	0	1
gnl|UMD3.1|GK000010.2	1791875	T	C	0	4	0	1
gnl|UMD3.1|GK000010.2	1791899	T	C	0	4	0	1
gnl|UMD3.1|GK000010.2	1794061	G	A	0	2	0	1
gnl|UMD3.1|GK000010.2	1794106	C	A	0	2	0	1
gnl|UMD3.1|GK000010.2	1798770	G	T	0	2	0	1
gnl|UMD3.1|GK000010.2	1830927	G	A	0	2	0	1
gnl|UMD3.1|GK000010.2	1908728	A	T	0	4	0	1
gnl|UMD3.1|GK000010.2	1909614	C	T	0	2	0	1
gnl|UMD3.1|GK000010.2	1915265	A	G	0	2	0	1
gnl|UMD3.1|GK000010.2	1983325	A	G	0	2	0	1
gnl|UMD3.1|GK000010.2	1998018	T	C	0	2	0	1
gnl|UMD3.1|GK000010.2	1998025	G	A	0	2	0	1
gnl|UMD3.1|GK000010.2	1998045	G	A	0	2	0	1
gnl|UMD3.1|GK000010.2	1998524	A	G	0	2	0	1
gnl|UMD3.1|GK000010.2	1998530	A	G	0	2	0	1
gnl|UMD3.1|GK000010.2	1998539	A	G	0	2	0	1
gnl|UMD3.1|GK000010.2	2005434	T	A	0	2	0	1
gnl|UMD3.1|GK000010.2	2006013	C	T	0	4	0	1
gnl|UMD3.1|GK000010.2	2028030	T	G	0	2	0	1
gnl|UMD3.1|GK000010.2	2028437	C	T	0	2	0	1
gnl|UMD3.1|GK000010.2	2034882	C	G	0	2	0	1
gnl|UMD3.1|GK000010.2	2039298	A	G	0	3	0	1
gnl|UMD3.1|GK000010.2	2067848	A	G	0	16	0	1
gnl|UMD3.1|GK000010.2	2067863	A	C	0	23	0	1
gnl|UMD3.1|GK000010.2	2067897	C	A	0	30	0	1
gnl|UMD3.1|GK000010.2	2067911	C	T	0	31	0	1
gnl|UMD3.1|GK000010.2	2067926	T	C	1	45	0.0217391	0.978261
gnl|UMD3.1|GK000010.2	2067962	A	G	0	46	0	1
gnl|UMD3.1|GK000010.2	2067974	T	C	0	44	0	1
gnl|UMD3.1|GK000010.2	2068004	A	G	0	33	0	1
gnl|UMD3.1|GK000010.2	2068034	T	C	1	20	0.047619	0.952381
gnl|UMD3.1|GK000010.2	2068035	A	T	0	19	0	1
gnl|UMD3.1|GK000010.2	2068064	G	A	0	23	0	1
gnl|UMD3.1|GK000010.2	2068067	C	G	0	25	0	1
gnl|UMD3.1|GK000010.2	2068084	G	T	0	22	0	1
gnl|UMD3.1|GK000010.2	2068085	A	G	0	22	0	1
gnl|UMD3.1|GK000010.2	2068111	G	C	0	22	0	1
gnl|UMD3.1|GK000010.2	2068114	A	T	0	22	0	1
gnl|UMD3.1|GK000010.2	2068137	C	T	0	20	0	1
gnl|UMD3.1|GK000010.2	2068166	G	T	0	5	0	1
gnl|UMD3.1|GK000010.2	2068169	C	T	0	5	0	1
gnl|UMD3.1|GK000010.2	2068174	A	G	0	5	0	1
gnl|UMD3.1|GK000010.2	2068181	C	T	0	3	0	1
gnl|UMD3.1|GK000010.2	2068200	G	T	0	2	0	1
gnl|UMD3.1|GK000010.2	2068229	C	A	0	3	0	1
gnl|UMD3.1|GK000010.2	2068247	T	C	0	5	0	1
gnl|UMD3.1|GK000010.2	2068275	A	G	0	13	0	1
gnl|UMD3.1|GK000010.2	2068282	T	C	0	13	0	1
gnl|UMD3.1|GK000010.2	2068290	C	T	0	13	0	1
gnl|UMD3.1|GK000010.2	2068293	G	T	0	12	0	1
gnl|UMD3.1|GK000010.2	2068299	A	G	0	14	0	1
gnl|UMD3.1|GK000010.2	2068320	T	C	0	17	0	1
gnl|UMD3.1|GK000010.2	2068325	T	A	1	14	0.0666667	0.933333
gnl|UMD3.1|GK000010.2	2068326	G	A	0	17	0	1
gnl|UMD3.1|GK000010.2	2068330	C	T	0	15	0	1
gnl|UMD3.1|GK000010.2	2068352	A	C	0	20	0	1
gnl|UMD3.1|GK000010.2	2068411	T	C	0	29	0	1
gnl|UMD3.1|GK000010.2	2068412	G	T	1	26	0.037037	0.962963
gnl|UMD3.1|GK000010.2	2068421	T	C	0	31	0	1
gnl|UMD3.1|GK000010.2	2068430	C	A	0	33	0	1
gnl|UMD3.1|GK000010.2	2068431	G	A	0	33	0	1
gnl|UMD3.1|GK000010.2	2068454	G	A	0	40	0	1
gnl|UMD3.1|GK000010.2	2068462	G	T	0	44	0	1
gnl|UMD3.1|GK000010.2	2068464	C	A	0	44	0	1
gnl|UMD3.1|GK000010.2	2068534	G	T	0	9	0	1
gnl|UMD3.1|GK000010.2	2068552	T	C	0	6	0	1
gnl|UMD3.1|GK000010.2	2068554	G	A	0	5	0	1
gnl|UMD3.1|GK000010.2	2072413	A	T	0	2	0	1
gnl|UMD3.1|GK000010.2	2096336	A	G	0	2	0	1
gnl|UMD3.1|GK000010.2	2113715	A	T	0	4	0	1
gnl|UMD3.1|GK000010.2	2143343	A	G	0	2	0	1
gnl|UMD3.1|GK000010.2	2143365	A	G	0	2	0	1
gnl|UMD3.1|GK000010.2	2143381	A	G	0	2	0	1
gnl|UMD3.1|GK000010.2	2143386	A	G	0	2	0	1
gnl|UMD3.1|GK000010.2	2143391	C	G	0	2	0	1
gnl|UMD3.1|GK000010.2	2145492	A	G	0	2	0	1
gnl|UMD3.1|GK000010.2	2161076	G	C	3	2	0.6	0.4
gnl|UMD3.1|GK000010.2	2165778	A	T	0	1	0	1
gnl|UMD3.1|GK000010.2	2171416	T	A	0	2	0	1
gnl|UMD3.1|GK000010.2	2172785	C	A	0	2	0	1
gnl|UMD3.1|GK000010.2	2179214	G	T	0	2	0	1
gnl|UMD3.1|GK000010.2	2181732	G	A	0	2	0	1
gnl|UMD3.1|GK000010.2	2182529	T	G	0	3	0	1
gnl|UMD3.1|GK000010.2	2182590	G	T	4	2	0.666667	0.333333
gnl|UMD3.1|GK000010.2	2184626	A	T	2	2	0.5	0.5
gnl|UMD3.1|GK000010.2	2184644	A	T	2	2	0.5	0.5
gnl|UMD3.1|GK000010.2	2193006	T	A	21	11	0.65625	0.34375
gnl|UMD3.1|GK000010.2	2193124	A	C	2	6	0.25	0.75
gnl|UMD3.1|GK000010.2	2222623	C	A	0	1	0	1
gnl|UMD3.1|GK000010.2	2236027	T	C	0	2	0	1
gnl|UMD3.1|GK000010.2	2276811	A	G	0	2	0	1
gnl|UMD3.1|GK000010.2	2306799	T	G	0	2	0	1
gnl|UMD3.1|GK000010.2	2306817	G	A	0	2	0	1
gnl|UMD3.1|GK000010.2	2306821	T	C	0	2	0	1
gnl|UMD3.1|GK000010.2	2306853	A	G	0	2	0	1
gnl|UMD3.1|GK000010.2	2306856	T	C	0	2	0	1
gnl|UMD3.1|GK000010.2	2351348	A	G	0	2	0	1
gnl|UMD3.1|GK000010.2	2351377	C	A	0	2	0	1
gnl|UMD3.1|GK000010.2	2351385	A	G	0	2	0	1
gnl|UMD3.1|GK000010.2	2351387	A	G	0	2	0	1
gnl|UMD3.1|GK000010.2	2351392	A	G	0	2	0	1
gnl|UMD3.1|GK000010.2	2361748	G	T	10	4	0.714286	0.285714
gnl|UMD3.1|GK000010.2	2361929	T	G	11	5	0.6875	0.3125
gnl|UMD3.1|GK000010.2	2362470	T	G	3	2	0.6	0.4
gnl|UMD3.1|GK000010.2	2362559	T	C	0	6	0	1
gnl|UMD3.1|GK000010.2	2362588	C	A	5	2	0.714286	0.285714
gnl|UMD3.1|GK000010.2	2362590	T	A	0	7	0	1
gnl|UMD3.1|GK000010.2	2362956	G	T	2	2	0.5	0.5
gnl|UMD3.1|GK000010.2	2363166	C	A	5	2	0.714286	0.285714
gnl|UMD3.1|GK000010.2	2364462	C	G	0	2	0	1
gnl|UMD3.1|GK000010.2	2365527	A	G	3	2	0.6	0.4
gnl|UMD3.1|GK000010.2	2365530	A	G	2	2	0.5	0.5
gnl|UMD3.1|GK000010.2	2365542	A	G	7	2	0.777778	0.222222
gnl|UMD3.1|GK000010.2	2365546	A	G	7	2	0.777778	0.222222
gnl|UMD3.1|GK000010.2	2365555	A	G	10	2	0.833333	0.166667
gnl|UMD3.1|GK000010.2	2365604	A	G	7	2	0.777778	0.222222
gnl|UMD3.1|GK000010.2	2365605	A	G	7	3	0.7	0.3
gnl|UMD3.1|GK000010.2	2365608	A	G	3	5	0.375	0.625
gnl|UMD3.1|GK000010.2	2365610	A	G	6	3	0.666667	0.333333
gnl|UMD3.1|GK000010.2	2365611	A	G	5	3	0.625	0.375
gnl|UMD3.1|GK000010.2	2365615	A	T	8	2	0.8	0.2
gnl|UMD3.1|GK000010.2	2365645	A	G	6	5	0.545455	0.454545
gnl|UMD3.1|GK000010.2	2365736	C	T	0	7	0	1
gnl|UMD3.1|GK000010.2	2366152	G	C	2	2	0.5	0.5
gnl|UMD3.1|GK000010.2	2366533	A	C	1	2	0.333333	0.666667
gnl|UMD3.1|GK000010.2	2366562	A	G	2	4	0.333333	0.666667
gnl|UMD3.1|GK000010.2	2366567	A	G	3	3	0.5	0.5
gnl|UMD3.1|GK000010.2	2366572	A	G	1	5	0.166667	0.833333
gnl|UMD3.1|GK000010.2	2366605	A	T	4	2	0.666667	0.333333
gnl|UMD3.1|GK000010.2	2367135	T	C	4	3	0.571429	0.428571
gnl|UMD3.1|GK000010.2	2369556	A	G	0	2	0	1
gnl|UMD3.1|GK000010.2	2369817	A	G	1	2	0.333333	0.666667
gnl|UMD3.1|GK000010.2	2373504	C	T	12	6	0.666667	0.333333
gnl|UMD3.1|GK000010.2	2375406	C	T	6	2	0.75	0.25
gnl|UMD3.1|GK000010.2	2376105	A	T	0	6	0	1
gnl|UMD3.1|GK000010.2	2376675	T	C	0	3	0	1
gnl|UMD3.1|GK000010.2	2376788	A	G	0	5	0	1
gnl|UMD3.1|GK000010.2	2377350	G	T	0	2	0	1
gnl|UMD3.1|GK000010.2	2377401	A	C	1	2	0.333333	0.666667
gnl|UMD3.1|GK000010.2	2381687	T	C	0	4	0	1
gnl|UMD3.1|GK000010.2	2381898	A	G	0	5	0	1
gnl|UMD3.1|GK000010.2	2381964	C	T	0	5	0	1
gnl|UMD3.1|GK000010.2	2382004	A	G	0	3	0	1
gnl|UMD3.1|GK000010.2	2382838	T	A	3	2	0.6	0.4
gnl|UMD3.1|GK000010.2	2383425	T	C	6	2	0.75	0.25
gnl|UMD3.1|GK000010.2	2391135	A	C	2	4	0.333333	0.666667
gnl|UMD3.1|GK000010.2	2392224	C	T	0	7	0	1
gnl|UMD3.1|GK000010.2	2392327	G	T	7	2	0.777778	0.222222
gnl|UMD3.1|GK000010.2	2392342	T	G	4	2	0.666667	0.333333
gnl|UMD3.1|GK000010.2	2392966	T	C	3	6	0.333333	0.666667
gnl|UMD3.1|GK000010.2	2393167	T	C	0	3	0	1
gnl|UMD3.1|GK000010.2	2399156	G	A	0	2	0	1
gnl|UMD3.1|GK000010.2	2400781	T	G	0	2	0	1
gnl|UMD3.1|GK000010.2	2401807	A	C	0	4	0	1
gnl|UMD3.1|GK000010.2	2403427	A	T	11	2	0.846154	0.153846
gnl|UMD3.1|GK000010.2	2408050	C	T	0	2	0	1
gnl|UMD3.1|GK000010.2	2409606	T	C	0	2	0	1
gnl|UMD3.1|GK000010.2	2413273	C	T	8	3	0.727273	0.272727
gnl|UMD3.1|GK000010.2	2413468	C	T	0	2	0	1
gnl|UMD3.1|GK000010.2	2415520	G	C	2	4	0.333333	0.666667
gnl|UMD3.1|GK000010.2	2416108	A	T	0	2	0	1
gnl|UMD3.1|GK000010.2	2416300	A	C	0	1	0	1
gnl|UMD3.1|GK000010.2	2419737	G	A	0	2	0	1
gnl|UMD3.1|GK000010.2	2422728	T	G	0	1	0	1
gnl|UMD3.1|GK000010.2	2424619	A	T	2	2	0.5	0.5
gnl|UMD3.1|GK000010.2	2424664	A	T	2	2	0.5	0.5
gnl|UMD3.1|GK000010.2	2425017	A	G	0	4	0	1
gnl|UMD3.1|GK000010.2	2427158	C	T	3	2	0.6	0.4
gnl|UMD3.1|GK000010.2	2431005	A	G	1	2	0.333333	0.666667
gnl|UMD3.1|GK000010.2	2431015	A	G	0	2	0	1
gnl|UMD3.1|GK000010.2	2432762	A	T	5	2	0.714286	0.285714
gnl|UMD3.1|GK000010.2	2432869	G	A	1	4	0.2	0.8
gnl|UMD3.1|GK000010.2	2434172	A	G	25	25	0.5	0.5
gnl|UMD3.1|GK000010.2	2434362	T	C	0	39	0	1
gnl|UMD3.1|GK000010.2	2434503	C	T	37	33	0.528571	0.471429
gnl|UMD3.1|GK000010.2	2439498	A	T	3	2	0.6	0.4
gnl|UMD3.1|GK000010.2	2458879	A	C	0	2	0	1
gnl|UMD3.1|GK000010.2	2528983	C	G	0	2	0	1
gnl|UMD3.1|GK000010.2	2876649	A	C	0	2	0	1
gnl|UMD3.1|GK000010.2	2877297	G	C	2	4	0.333333	0.666667
gnl|UMD3.1|GK000010.2	2877943	A	C	2	2	0.5	0.5
gnl|UMD3.1|GK000010.2	2885204	C	T	0	2	0	1
gnl|UMD3.1|GK000010.2	2885238	T	A	0	2	0	1
gnl|UMD3.1|GK000010.2	2893061	A	G	0	2	0	1
gnl|UMD3.1|GK000010.2	2895217	G	T	2	2	0.5	0.5
gnl|UMD3.1|GK000010.2	2896172	A	G	0	2	0	1
gnl|UMD3.1|GK000010.2	2896187	A	G	0	2	0	1
gnl|UMD3.1|GK000010.2	2898097	G	T	4	2	0.666667	0.333333
gnl|UMD3.1|GK000010.2	2900500	T	G	0	2	0	1
gnl|UMD3.1|GK000010.2	2900503	A	C	0	2	0	1
gnl|UMD3.1|GK000010.2	2900556	G	C	0	1	0	1
gnl|UMD3.1|GK000010.2	2900597	C	T	0	2	0	1
gnl|UMD3.1|GK000010.2	2905828	G	A	0	4	0	1
gnl|UMD3.1|GK000010.2	2912257	G	C	0	2	0	1
gnl|UMD3.1|GK000010.2	2912275	T	A	0	2	0	1
gnl|UMD3.1|GK000010.2	2912311	T	C	0	2	0	1
gnl|UMD3.1|GK000010.2	2912324	G	A	0	2	0	1
gnl|UMD3.1|GK000010.2	2914842	C	T	0	2	0	1
gnl|UMD3.1|GK000010.2	2919622	G	T	0	3	0	1
gnl|UMD3.1|GK000010.2	2919655	T	C	0	3	0	1
gnl|UMD3.1|GK000010.2	2919656	T	A	0	4	0	1
gnl|UMD3.1|GK000010.2	2928162	A	G	1	2	0.333333	0.666667
gnl|UMD3.1|GK000010.2	2929062	T	C	0	2	0	1
gnl|UMD3.1|GK000010.2	2929131	C	A	0	2	0	1
gnl|UMD3.1|GK000010.2	2929140	T	C	3	2	0.6	0.4
gnl|UMD3.1|GK000010.2	2948912	A	G	0	1	0	1
gnl|UMD3.1|GK000010.2	2948923	A	G	0	2	0	1
gnl|UMD3.1|GK000010.2	2948932	A	G	0	2	0	1
gnl|UMD3.1|GK000010.2	2949643	G	T	1	2	0.333333	0.666667
gnl|UMD3.1|GK000010.2	2954557	G	T	0	2	0	1
gnl|UMD3.1|GK000010.2	2958664	A	G	0	2	0	1
gnl|UMD3.1|GK000010.2	2958732	A	G	0	2	0	1
gnl|UMD3.1|GK000010.2	2961102	G	A	0	6	0	1
gnl|UMD3.1|GK000010.2	2972186	C	T	0	2	0	1
gnl|UMD3.1|GK000010.2	2999610	A	G	0	2	0	1
gnl|UMD3.1|GK000010.2	2999628	C	G	0	2	0	1
gnl|UMD3.1|GK000010.2	2999636	G	C	0	2	0	1
gnl|UMD3.1|GK000010.2	3014013	A	G	0	2	0	1
gnl|UMD3.1|GK000010.2	3023307	G	T	5	2	0.714286	0.285714
gnl|UMD3.1|GK000010.2	3025571	G	T	0	2	0	1
gnl|UMD3.1|GK000010.2	3025740	A	T	0	2	0	1
gnl|UMD3.1|GK000010.2	3032186	A	T	0	4	0	1
gnl|UMD3.1|GK000010.2	3033159	C	T	0	4	0	1
gnl|UMD3.1|GK000010.2	3034384	A	T	2	2	0.5	0.5
gnl|UMD3.1|GK000010.2	3036506	A	T	3	2	0.6	0.4
gnl|UMD3.1|GK000010.2	3038406	A	T	5	2	0.714286	0.285714
gnl|UMD3.1|GK000010.2	3038530	A	C	0	2	0	1
gnl|UMD3.1|GK000010.2	3048173	G	T	1	2	0.333333	0.666667
gnl|UMD3.1|GK000010.2	3048768	A	T	2	2	0.5	0.5
gnl|UMD3.1|GK000010.2	3049640	C	T	1	2	0.333333	0.666667
gnl|UMD3.1|GK000010.2	3050574	A	G	3	2	0.6	0.4
gnl|UMD3.1|GK000010.2	3051627	A	G	0	2	0	1
gnl|UMD3.1|GK000010.2	3055925	T	A	0	1	0	1
gnl|UMD3.1|GK000010.2	3066212	G	A	0	2	0	1
gnl|UMD3.1|GK000010.2	3068049	G	A	0	2	0	1
gnl|UMD3.1|GK000010.2	3068067	T	G	0	2	0	1
gnl|UMD3.1|GK000010.2	3068553	A	G	0	2	0	1
gnl|UMD3.1|GK000010.2	3068612	A	G	0	2	0	1
gnl|UMD3.1|GK000010.2	3075592	A	G	0	2	0	1
gnl|UMD3.1|GK000010.2	3075598	A	G	0	2	0	1
gnl|UMD3.1|GK000010.2	3075618	G	A	0	2	0	1
gnl|UMD3.1|GK000010.2	3075621	A	G	0	2	0	1
gnl|UMD3.1|GK000010.2	3075623	A	G	0	2	0	1
gnl|UMD3.1|GK000010.2	3075650	A	G	0	2	0	1
gnl|UMD3.1|GK000010.2	3075662	A	G	0	2	0	1
gnl|UMD3.1|GK000010.2	3076886	A	C	2	2	0.5	0.5
gnl|UMD3.1|GK000010.2	3076984	A	G	0	2	0	1
gnl|UMD3.1|GK000010.2	3081227	T	A	0	4	0	1
gnl|UMD3.1|GK000010.2	3081797	A	G	0	2	0	1
gnl|UMD3.1|GK000010.2	3081802	A	G	0	2	0	1
gnl|UMD3.1|GK000010.2	3081805	A	G	0	2	0	1
gnl|UMD3.1|GK000010.2	3084591	G	A	0	2	0	1
gnl|UMD3.1|GK000010.2	3085944	C	G	0	4	0	1
gnl|UMD3.1|GK000010.2	3103511	T	A	1	2	0.333333	0.666667
gnl|UMD3.1|GK000010.2	3103525	T	A	0	2	0	1
gnl|UMD3.1|GK000010.2	3112117	A	C	0	2	0	1
gnl|UMD3.1|GK000010.2	3112126	C	G	0	2	0	1
gnl|UMD3.1|GK000010.2	3140903	T	C	0	1	0	1
gnl|UMD3.1|GK000010.2	3140942	T	C	0	2	0	1
gnl|UMD3.1|GK000010.2	3144438	T	G	0	3	0	1
gnl|UMD3.1|GK000010.2	3162699	T	C	3	2	0.6	0.4
gnl|UMD3.1|GK000010.2	3162740	C	T	0	2	0	1
gnl|UMD3.1|GK000010.2	3174124	A	T	1	2	0.333333	0.666667
gnl|UMD3.1|GK000010.2	3182571	A	C	0	2	0	1
gnl|UMD3.1|GK000010.2	3184498	T	C	0	2	0	1
gnl|UMD3.1|GK000010.2	3188544	C	T	0	2	0	1
gnl|UMD3.1|GK000010.2	3192402	C	A	0	2	0	1
gnl|UMD3.1|GK000010.2	3192486	A	G	0	2	0	1
gnl|UMD3.1|GK000010.2	3196286	G	C	0	2	0	1
gnl|UMD3.1|GK000010.2	3206561	A	C	3	3	0.5	0.5
gnl|UMD3.1|GK000010.2	3206567	A	C	2	3	0.4	0.6
gnl|UMD3.1|GK000010.2	3207521	A	C	8	5	0.615385	0.384615
gnl|UMD3.1|GK000010.2	3210160	G	C	0	2	0	1
gnl|UMD3.1|GK000010.2	3216215	T	A	0	2	0	1
gnl|UMD3.1|GK000010.2	3224164	C	T	0	2	0	1
gnl|UMD3.1|GK000010.2	3230147	A	G	0	2	0	1
gnl|UMD3.1|GK000010.2	3247601	G	T	0	2	0	1
gnl|UMD3.1|GK000010.2	3251168	T	C	0	2	0	1
gnl|UMD3.1|GK000010.2	3251752	G	C	0	2	0	1
gnl|UMD3.1|GK000010.2	3255326	C	T	0	5	0	1
gnl|UMD3.1|GK000010.2	3255339	C	T	3	2	0.6	0.4
gnl|UMD3.1|GK000010.2	3255763	C	T	1	2	0.333333	0.666667
gnl|UMD3.1|GK000010.2	3256041	T	C	8	2	0.8	0.2
gnl|UMD3.1|GK000010.2	3263119	A	G	0	4	0	1
gnl|UMD3.1|GK000010.2	3263148	T	C	0	6	0	1
gnl|UMD3.1|GK000010.2	3264066	A	G	1	2	0.333333	0.666667
gnl|UMD3.1|GK000010.2	3264337	C	T	0	2	0	1
gnl|UMD3.1|GK000010.2	3264377	G	A	0	2	0	1
gnl|UMD3.1|GK000010.2	3264550	G	C	0	2	0	1
gnl|UMD3.1|GK000010.2	3264552	G	A	0	2	0	1
gnl|UMD3.1|GK000010.2	3266378	T	C	0	1	0	1
gnl|UMD3.1|GK000010.2	3268142	G	A	0	1	0	1
gnl|UMD3.1|GK000010.2	3269203	A	G	2	2	0.5	0.5
gnl|UMD3.1|GK000010.2	3274036	T	C	0	2	0	1
gnl|UMD3.1|GK000010.2	3274229	G	T	0	2	0	1
gnl|UMD3.1|GK000010.2	3275206	A	G	0	6	0	1
gnl|UMD3.1|GK000010.2	3276689	A	G	0	3	0	1
gnl|UMD3.1|GK000010.2	3276734	T	C	2	2	0.5	0.5
gnl|UMD3.1|GK000010.2	3276799	T	C	0	2	0	1
gnl|UMD3.1|GK000010.2	3278651	T	C	0	2	0	1
gnl|UMD3.1|GK000010.2	3278944	T	C	0	2	0	1
gnl|UMD3.1|GK000010.2	3278945	T	C	0	2	0	1
gnl|UMD3.1|GK000010.2	3278963	T	C	0	2	0	1
gnl|UMD3.1|GK000010.2	3279285	C	T	0	1	0	1
gnl|UMD3.1|GK000010.2	3279338	C	T	0	2	0	1
gnl|UMD3.1|GK000010.2	3279427	G	C	0	2	0	1
gnl|UMD3.1|GK000010.2	3279428	G	A	0	2	0	1
gnl|UMD3.1|GK000010.2	3279573	C	T	0	2	0	1
gnl|UMD3.1|GK000010.2	3279584	C	T	0	2	0	1
gnl|UMD3.1|GK000010.2	3280464	T	C	0	4	0	1
gnl|UMD3.1|GK000010.2	3282832	A	T	0	2	0	1
gnl|UMD3.1|GK000010.2	3282837	G	A	0	2	0	1
gnl|UMD3.1|GK000010.2	3284102	A	G	0	6	0	1
gnl|UMD3.1|GK000010.2	3284119	A	T	4	2	0.666667	0.333333
gnl|UMD3.1|GK000010.2	3288388	G	C	0	4	0	1
gnl|UMD3.1|GK000010.2	3292199	C	T	0	2	0	1
gnl|UMD3.1|GK000010.2	3294009	C	A	1	3	0.25	0.75
gnl|UMD3.1|GK000010.2	3294052	C	T	4	2	0.666667	0.333333
gnl|UMD3.1|GK000010.2	3294278	G	T	2	4	0.333333	0.666667
gnl|UMD3.1|GK000010.2	3294768	T	G	2	3	0.4	0.6
gnl|UMD3.1|GK000010.2	3294769	T	G	2	3	0.4	0.6
gnl|UMD3.1|GK000010.2	3295143	T	G	0	5	0	1
gnl|UMD3.1|GK000010.2	3296918	G	A	0	3	0	1
gnl|UMD3.1|GK000010.2	3296933	G	A	0	3	0	1
gnl|UMD3.1|GK000010.2	3297883	C	T	1	5	0.166667	0.833333
gnl|UMD3.1|GK000010.2	3298377	G	C	1	6	0.142857	0.857143
gnl|UMD3.1|GK000010.2	3298409	A	T	0	5	0	1
gnl|UMD3.1|GK000010.2	3298564	T	C	2	7	0.222222	0.777778
gnl|UMD3.1|GK000010.2	3302888	A	G	0	4	0	1
gnl|UMD3.1|GK000010.2	3304931	T	C	0	2	0	1
gnl|UMD3.1|GK000010.2	3306025	G	A	4	2	0.666667	0.333333
gnl|UMD3.1|GK000010.2	3308083	G	C	0	2	0	1
gnl|UMD3.1|GK000010.2	3308130	T	G	0	4	0	1
gnl|UMD3.1|GK000010.2	3308188	T	C	0	4	0	1
gnl|UMD3.1|GK000010.2	3309177	A	G	0	2	0	1
gnl|UMD3.1|GK000010.2	3309190	T	C	0	2	0	1
gnl|UMD3.1|GK000010.2	3312220	T	C	0	2	0	1
gnl|UMD3.1|GK000010.2	3312228	T	C	0	2	0	1
gnl|UMD3.1|GK000010.2	3312262	T	C	1	2	0.333333	0.666667
gnl|UMD3.1|GK000010.2	3313013	T	C	0	2	0	1
gnl|UMD3.1|GK000010.2	3313491	T	C	0	1	0	1
gnl|UMD3.1|GK000010.2	3313893	G	A	1	6	0.142857	0.857143
gnl|UMD3.1|GK000010.2	3317417	A	T	0	2	0	1
gnl|UMD3.1|GK000010.2	3317488	A	T	0	2	0	1
gnl|UMD3.1|GK000010.2	3320639	C	G	2	2	0.5	0.5
gnl|UMD3.1|GK000010.2	3322504	C	A	0	2	0	1
gnl|UMD3.1|GK000010.2	3325060	A	G	0	2	0	1
gnl|UMD3.1|GK000010.2	3325061	A	G	0	2	0	1
gnl|UMD3.1|GK000010.2	3325080	A	G	0	2	0	1
gnl|UMD3.1|GK000010.2	3325567	G	A	0	2	0	1
gnl|UMD3.1|GK000010.2	3327450	A	T	3	3	0.5	0.5
gnl|UMD3.1|GK000010.2	3327470	C	T	0	2	0	1
gnl|UMD3.1|GK000010.2	3327526	C	T	0	2	0	1
gnl|UMD3.1|GK000010.2	3329570	C	T	0	2	0	1
gnl|UMD3.1|GK000010.2	3331019	C	T	0	4	0	1
gnl|UMD3.1|GK000010.2	3331090	A	G	1	4	0.2	0.8
gnl|UMD3.1|GK000010.2	3332681	T	C	4	3	0.571429	0.428571
gnl|UMD3.1|GK000010.2	3339439	T	C	0	2	0	1
gnl|UMD3.1|GK000010.2	3340241	T	C	0	2	0	1
gnl|UMD3.1|GK000010.2	3340801	T	G	0	2	0	1
gnl|UMD3.1|GK000010.2	3341655	A	G	0	2	0	1
gnl|UMD3.1|GK000010.2	3341770	T	C	0	2	0	1
gnl|UMD3.1|GK000010.2	3357137	C	A	0	1	0	1
gnl|UMD3.1|GK000010.2	3357473	A	G	0	2	0	1
gnl|UMD3.1|GK000010.2	3358927	G	A	2	2	0.5	0.5
gnl|UMD3.1|GK000010.2	3359998	G	A	0	2	0	1
gnl|UMD3.1|GK000010.2	3360018	C	T	0	2	0	1
gnl|UMD3.1|GK000010.2	3360019	C	T	0	2	0	1
gnl|UMD3.1|GK000010.2	3360049	C	T	0	2	0	1
gnl|UMD3.1|GK000010.2	3360575	A	G	4	14	0.222222	0.777778
gnl|UMD3.1|GK000010.2	3360583	A	G	8	6	0.571429	0.428571
gnl|UMD3.1|GK000010.2	3360820	T	A	4	2	0.666667	0.333333
gnl|UMD3.1|GK000010.2	3360881	A	G	5	4	0.555556	0.444444
gnl|UMD3.1|GK000010.2	3360962	T	C	1	2	0.333333	0.666667
gnl|UMD3.1|GK000010.2	3361064	G	T	2	3	0.4	0.6
gnl|UMD3.1|GK000010.2	3361114	G	A	1	3	0.25	0.75
gnl|UMD3.1|GK000010.2	3365384	A	G	2	4	0.333333	0.666667
gnl|UMD3.1|GK000010.2	3365422	G	A	4	4	0.5	0.5
gnl|UMD3.1|GK000010.2	3365437	A	G	5	2	0.714286	0.285714
gnl|UMD3.1|GK000010.2	3365538	A	G	4	2	0.666667	0.333333
gnl|UMD3.1|GK000010.2	3365789	G	A	0	2	0	1
gnl|UMD3.1|GK000010.2	3366877	C	T	1	4	0.2	0.8
gnl|UMD3.1|GK000010.2	3367155	G	A	0	4	0	1
gnl|UMD3.1|GK000010.2	3367338	C	T	1	4	0.2	0.8
gnl|UMD3.1|GK000010.2	3367354	A	G	1	4	0.2	0.8
gnl|UMD3.1|GK000010.2	3367659	C	A	6	3	0.666667	0.333333
gnl|UMD3.1|GK000010.2	3367676	A	T	6	2	0.75	0.25
gnl|UMD3.1|GK000010.2	3367831	T	G	0	2	0	1
gnl|UMD3.1|GK000010.2	3367878	C	T	0	3	0	1
gnl|UMD3.1|GK000010.2	3368084	C	T	10	7	0.588235	0.411765
gnl|UMD3.1|GK000010.2	3368469	A	G	0	12	0	1
gnl|UMD3.1|GK000010.2	3368539	A	G	3	4	0.428571	0.571429
gnl|UMD3.1|GK000010.2	3368703	A	T	5	6	0.454545	0.545455
gnl|UMD3.1|GK000010.2	3368761	T	G	5	6	0.454545	0.545455
gnl|UMD3.1|GK000010.2	3368792	G	A	5	8	0.384615	0.615385
gnl|UMD3.1|GK000010.2	3369911	T	C	0	3	0	1
gnl|UMD3.1|GK000010.2	3370236	A	G	0	2	0	1
gnl|UMD3.1|GK000010.2	3372920	C	T	0	2	0	1
gnl|UMD3.1|GK000010.2	3373248	A	G	27	29	0.482143	0.517857
gnl|UMD3.1|GK000010.2	3373265	A	G	18	31	0.367347	0.632653
gnl|UMD3.1|GK000010.2	3373845	A	C	3	2	0.6	0.4
gnl|UMD3.1|GK000010.2	3373929	T	C	0	6	0	1
gnl|UMD3.1|GK000010.2	3374021	G	A	0	2	0	1
gnl|UMD3.1|GK000010.2	3586034	A	G	0	2	0	1
gnl|UMD3.1|GK000010.2	3586052	G	A	0	20	0	1
gnl|UMD3.1|GK000010.2	3586134	T	C	0	56	0	1
gnl|UMD3.1|GK000010.2	3586152	T	C	0	64	0	1
gnl|UMD3.1|GK000010.2	3586250	A	G	0	60	0	1
gnl|UMD3.1|GK000010.2	3586321	C	T	16	16	0.5	0.5
gnl|UMD3.1|GK000010.2	3586449	G	A	0	4	0	1
gnl|UMD3.1|GK000010.2	3772118	A	G	1	1	0.5	0.5
gnl|UMD3.1|GK000010.2	3787592	A	C	0	2	0	1
gnl|UMD3.1|GK000010.2	3787625	A	G	0	2	0	1
gnl|UMD3.1|GK000010.2	3920078	C	A	0	2	0	1
gnl|UMD3.1|GK000010.2	3938577	A	G	0	2	0	1
gnl|UMD3.1|GK000010.2	3938579	C	T	0	2	0	1
gnl|UMD3.1|GK000010.2	3945982	A	C	0	2	0	1
gnl|UMD3.1|GK000010.2	3947977	G	T	2	2	0.5	0.5
gnl|UMD3.1|GK000010.2	3948000	G	C	0	4	0	1
gnl|UMD3.1|GK000010.2	3948938	C	A	0	2	0	1
gnl|UMD3.1|GK000010.2	3949235	A	G	0	8	0	1
gnl|UMD3.1|GK000010.2	3993145	T	A	7	2	0.777778	0.222222
gnl|UMD3.1|GK000010.2	3993527	A	G	2	2	0.5	0.5
gnl|UMD3.1|GK000010.2	3993856	C	A	2	2	0.5	0.5
gnl|UMD3.1|GK000010.2	3994919	C	T	4	2	0.666667	0.333333
gnl|UMD3.1|GK000010.2	3996304	G	A	12	4	0.75	0.25
gnl|UMD3.1|GK000010.2	3998156	A	G	0	2	0	1
gnl|UMD3.1|GK000010.2	4002629	C	T	0	2	0	1
gnl|UMD3.1|GK000010.2	4002639	G	A	0	2	0	1
gnl|UMD3.1|GK000010.2	4006256	C	G	0	3	0	1
gnl|UMD3.1|GK000010.2	4011192	T	A	3	2	0.6	0.4
gnl|UMD3.1|GK000010.2	4011701	T	A	0	2	0	1
gnl|UMD3.1|GK000010.2	4012030	G	T	0	1	0	1
gnl|UMD3.1|GK000010.2	4016452	T	C	0	2	0	1
gnl|UMD3.1|GK000010.2	4017906	T	C	2	2	0.5	0.5
gnl|UMD3.1|GK000010.2	4019177	T	C	2	2	0.5	0.5
gnl|UMD3.1|GK000010.2	4022082	T	A	0	3	0	1
gnl|UMD3.1|GK000010.2	4023979	A	T	0	2	0	1
gnl|UMD3.1|GK000010.2	4026409	T	C	2	2	0.5	0.5
gnl|UMD3.1|GK000010.2	4026410	T	C	2	2	0.5	0.5
gnl|UMD3.1|GK000010.2	4026418	T	C	2	2	0.5	0.5
gnl|UMD3.1|GK000010.2	4026425	T	C	2	2	0.5	0.5
gnl|UMD3.1|GK000010.2	4027600	A	G	7	2	0.777778	0.222222
gnl|UMD3.1|GK000010.2	4029355	A	G	2	2	0.5	0.5
gnl|UMD3.1|GK000010.2	4030645	T	C	4	2	0.666667	0.333333
gnl|UMD3.1|GK000010.2	4030647	T	C	4	3	0.571429	0.428571
gnl|UMD3.1|GK000010.2	4030939	T	C	0	2	0	1
gnl|UMD3.1|GK000010.2	4030961	T	C	0	2	0	1
gnl|UMD3.1|GK000010.2	4031069	C	G	0	2	0	1
gnl|UMD3.1|GK000010.2	4031213	T	A	7	2	0.777778	0.222222
gnl|UMD3.1|GK000010.2	4032248	T	C	0	2	0	1
gnl|UMD3.1|GK000010.2	4036197	A	T	11	2	0.846154	0.153846
gnl|UMD3.1|GK000010.2	4036402	G	A	0	3	0	1
gnl|UMD3.1|GK000010.2	4037317	G	T	6	3	0.666667	0.333333
gnl|UMD3.1|GK000010.2	4040511	A	G	10	2	0.833333	0.166667
gnl|UMD3.1|GK000010.2	4043040	G	T	2	2	0.5	0.5
gnl|UMD3.1|GK000010.2	4044942	G	A	0	2	0	1
gnl|UMD3.1|GK000010.2	4047180	T	A	1	2	0.333333	0.666667
gnl|UMD3.1|GK000010.2	4056197	G	T	0	46	0	1
gnl|UMD3.1|GK000010.2	4059947	T	C	8	3	0.727273	0.272727
gnl|UMD3.1|GK000010.2	4060743	G	A	6	3	0.666667	0.333333
gnl|UMD3.1|GK000010.2	4060808	A	T	0	2	0	1
gnl|UMD3.1|GK000010.2	4062731	T	A	2	2	0.5	0.5
gnl|UMD3.1|GK000010.2	4063128	C	A	6	3	0.666667	0.333333
gnl|UMD3.1|GK000010.2	4063945	G	A	4	2	0.666667	0.333333
gnl|UMD3.1|GK000010.2	4064262	A	G	6	2	0.75	0.25
gnl|UMD3.1|GK000010.2	4065265	T	A	0	2	0	1
gnl|UMD3.1|GK000010.2	4067079	C	T	0	2	0	1
gnl|UMD3.1|GK000010.2	4067273	T	A	0	4	0	1
gnl|UMD3.1|GK000010.2	4067274	G	A	0	3	0	1
gnl|UMD3.1|GK000010.2	4068828	C	G	0	1	0	1
gnl|UMD3.1|GK000010.2	4068893	T	C	0	2	0	1
gnl|UMD3.1|GK000010.2	4068896	T	C	0	2	0	1
gnl|UMD3.1|GK000010.2	4068898	T	C	0	2	0	1
gnl|UMD3.1|GK000010.2	4068935	T	C	0	1	0	1
gnl|UMD3.1|GK000010.2	4070198	C	T	6	2	0.75	0.25
gnl|UMD3.1|GK000010.2	4070312	T	C	4	2	0.666667	0.333333
gnl|UMD3.1|GK000010.2	4071145	C	A	2	2	0.5	0.5
gnl|UMD3.1|GK000010.2	4075933	C	A	0	1	0	1
gnl|UMD3.1|GK000010.2	4075939	A	T	0	2	0	1
gnl|UMD3.1|GK000010.2	4077144	T	A	3	2	0.6	0.4
gnl|UMD3.1|GK000010.2	4077155	G	C	1	3	0.25	0.75
gnl|UMD3.1|GK000010.2	4079669	T	G	1	3	0.25	0.75
gnl|UMD3.1|GK000010.2	4080259	T	G	1	1	0.5	0.5
gnl|UMD3.1|GK000010.2	4080858	G	A	6	2	0.75	0.25
gnl|UMD3.1|GK000010.2	4085347	A	C	9	6	0.6	0.4
gnl|UMD3.1|GK000010.2	4085419	T	G	15	6	0.714286	0.285714
gnl|UMD3.1|GK000010.2	4085428	T	G	17	5	0.772727	0.227273
gnl|UMD3.1|GK000010.2	4085537	A	G	0	2	0	1
gnl|UMD3.1|GK000010.2	4297044	C	A	0	2	0	1
gnl|UMD3.1|GK000010.2	4298027	C	A	2	2	0.5	0.5
gnl|UMD3.1|GK000010.2	4300913	C	G	0	3	0	1
gnl|UMD3.1|GK000010.2	4301997	A	C	2	3	0.4	0.6
gnl|UMD3.1|GK000010.2	4302567	A	T	2	2	0.5	0.5
gnl|UMD3.1|GK000010.2	4304621	T	C	4	4	0.5	0.5
gnl|UMD3.1|GK000010.2	4304630	G	C	4	4	0.5	0.5
gnl|UMD3.1|GK000010.2	4304686	G	A	2	2	0.5	0.5
gnl|UMD3.1|GK000010.2	4306037	C	A	4	2	0.666667	0.333333
gnl|UMD3.1|GK000010.2	4306080	G	A	11	10	0.52381	0.47619
gnl|UMD3.1|GK000010.2	4311943	T	A	1	2	0.333333	0.666667
gnl|UMD3.1|GK000010.2	4312009	T	C	0	2	0	1
gnl|UMD3.1|GK000010.2	4312010	T	C	0	2	0	1
gnl|UMD3.1|GK000010.2	4312052	T	C	0	2	0	1
gnl|UMD3.1|GK000010.2	4312053	T	C	0	2	0	1
gnl|UMD3.1|GK000010.2	4312064	T	C	0	2	0	1
gnl|UMD3.1|GK000010.2	4312881	G	A	0	4	0	1
gnl|UMD3.1|GK000010.2	4317136	A	G	0	2	0	1
gnl|UMD3.1|GK000010.2	4320879	G	A	0	2	0	1
gnl|UMD3.1|GK000010.2	4323688	T	C	2	2	0.5	0.5
gnl|UMD3.1|GK000010.2	4324343	T	C	0	2	0	1
gnl|UMD3.1|GK000010.2	4324344	T	C	0	2	0	1
gnl|UMD3.1|GK000010.2	4329722	A	G	0	2	0	1
gnl|UMD3.1|GK000010.2	4331562	A	G	0	2	0	1
gnl|UMD3.1|GK000010.2	4332891	T	A	2	2	0.5	0.5
gnl|UMD3.1|GK000010.2	4334035	T	A	11	2	0.846154	0.153846
gnl|UMD3.1|GK000010.2	4335009	C	G	1	1	0.5	0.5
gnl|UMD3.1|GK000010.2	4357526	A	G	0	2	0	1
gnl|UMD3.1|GK000010.2	4357544	G	A	0	3	0	1
gnl|UMD3.1|GK000010.2	4357563	C	G	0	3	0	1
gnl|UMD3.1|GK000010.2	4357574	C	T	0	3	0	1
gnl|UMD3.1|GK000010.2	4357589	A	T	0	3	0	1
gnl|UMD3.1|GK000010.2	4357621	A	T	1	12	0.0769231	0.923077
gnl|UMD3.1|GK000010.2	4357626	A	T	0	12	0	1
gnl|UMD3.1|GK000010.2	4357656	A	T	0	21	0	1
gnl|UMD3.1|GK000010.2	4357686	C	G	0	20	0	1
gnl|UMD3.1|GK000010.2	4357689	T	C	0	20	0	1
gnl|UMD3.1|GK000010.2	4357705	C	T	0	20	0	1
gnl|UMD3.1|GK000010.2	4357764	C	T	0	2	0	1
gnl|UMD3.1|GK000010.2	4361001	T	C	0	3	0	1
gnl|UMD3.1|GK000010.2	4361020	T	C	0	4	0	1
gnl|UMD3.1|GK000010.2	4361034	A	G	0	5	0	1
gnl|UMD3.1|GK000010.2	4361057	A	G	0	5	0	1
gnl|UMD3.1|GK000010.2	4361085	T	G	0	4	0	1
[truncated: 1,007,933+ more rows]
