# Supplementary material for: Single Nucleotide Polymorphism Discovery in Bovine Pituitary Gland Using RNA-Seq Technology
Source: PLoS One. 2016 Sep 8;11(9):e0161370. doi: 10.1371/journal.pone.0161370 (PMC5015895; doi:10.1371/journal.pone.0161370)
Supplement: S14 Table — (XLSX) [file pone.0161370.s014.xlsx]

## Sheet: SNP
sTable 14: RNA-seq SNP-db of bovine pituitary gland tissue of young bull-14 of Polish HF cattle aged 6 months.
reference	location	ref_seq	sample seq	# of reads as Ref	# of reads as SNP	% ref	% SNP
gnl|Btau_4.6.1|chrY	2528200	T	A	0	1	0	1
gnl|Btau_4.6.1|chrY	2531407	T	A	1	2	0.333333	0.666667
gnl|Btau_4.6.1|chrY	2534342	A	G	0	4	0	1
gnl|Btau_4.6.1|chrY	2535406	A	C	4	2	0.666667	0.333333
gnl|Btau_4.6.1|chrY	2535963	A	C	5	3	0.625	0.375
gnl|Btau_4.6.1|chrY	2536008	T	C	3	6	0.333333	0.666667
gnl|Btau_4.6.1|chrY	2536062	C	A	0	1	0	1
gnl|Btau_4.6.1|chrY	2536074	A	C	1	2	0.333333	0.666667
gnl|Btau_4.6.1|chrY	2536183	C	T	4	2	0.666667	0.333333
gnl|Btau_4.6.1|chrY	2544416	A	C	4	4	0.5	0.5
gnl|Btau_4.6.1|chrY	2544428	A	C	3	2	0.6	0.4
gnl|Btau_4.6.1|chrY	2554845	A	C	2	2	0.5	0.5
gnl|Btau_4.6.1|chrY	2570860	C	T	47	9	0.839286	0.160714
gnl|Btau_4.6.1|chrY	2624785	G	A	0	2	0	1
gnl|Btau_4.6.1|chrY	2790803	T	C	2	2	0.5	0.5
gnl|Btau_4.6.1|chrY	2799213	A	G	1	7	0.125	0.875
gnl|Btau_4.6.1|chrY	2799219	A	G	1	4	0.2	0.8
gnl|Btau_4.6.1|chrY	2799220	A	G	1	5	0.166667	0.833333
gnl|Btau_4.6.1|chrY	2799275	A	G	4	4	0.5	0.5
gnl|Btau_4.6.1|chrY	2888337	T	C	0	2	0	1
gnl|Btau_4.6.1|chrY	2888338	T	C	0	2	0	1
gnl|Btau_4.6.1|chrY	2888656	T	C	0	2	0	1
gnl|Btau_4.6.1|chrY	2896096	A	C	2	2	0.5	0.5
gnl|Btau_4.6.1|chrY	2896152	T	C	2	2	0.5	0.5
gnl|Btau_4.6.1|chrY	2910220	T	A	4	4	0.5	0.5
gnl|Btau_4.6.1|chrY	2910843	G	A	11	4	0.733333	0.266667
gnl|Btau_4.6.1|chrY	2912193	G	T	5	4	0.555556	0.444444
gnl|Btau_4.6.1|chrY	2912552	T	A	0	1	0	1
gnl|Btau_4.6.1|chrY	2912578	T	G	2	2	0.5	0.5
gnl|Btau_4.6.1|chrY	2912698	G	A	2	2	0.5	0.5
gnl|Btau_4.6.1|chrY	2913976	A	T	1	2	0.333333	0.666667
gnl|Btau_4.6.1|chrY	2914049	T	A	2	2	0.5	0.5
gnl|Btau_4.6.1|chrY	2914051	C	A	1	2	0.333333	0.666667
gnl|Btau_4.6.1|chrY	2914094	A	G	3	2	0.6	0.4
gnl|Btau_4.6.1|chrY	2943452	A	G	0	2	0	1
gnl|Btau_4.6.1|chrY	2953345	C	A	2	4	0.333333	0.666667
gnl|Btau_4.6.1|chrY	2991644	A	G	2	2	0.5	0.5
gnl|Btau_4.6.1|chrY	2992016	C	A	3	2	0.6	0.4
gnl|Btau_4.6.1|chrY	3126898	A	G	0	51	0	1
gnl|Btau_4.6.1|chrY	3126932	C	T	0	47	0	1
gnl|Btau_4.6.1|chrY	3280000	T	C	8	4	0.666667	0.333333
gnl|Btau_4.6.1|chrY	3396629	T	C	0	4	0	1
gnl|Btau_4.6.1|chrY	3396633	T	C	0	5	0	1
gnl|Btau_4.6.1|chrY	3396650	T	C	0	6	0	1
gnl|Btau_4.6.1|chrY	3396670	T	C	0	6	0	1
gnl|Btau_4.6.1|chrY	3396675	T	C	0	6	0	1
gnl|Btau_4.6.1|chrY	3561679	A	T	2	2	0.5	0.5
gnl|Btau_4.6.1|chrY	3618087	T	C	1	2	0.333333	0.666667
gnl|Btau_4.6.1|chrY	3618143	T	C	0	4	0	1
gnl|Btau_4.6.1|chrY	3618147	T	C	2	2	0.5	0.5
gnl|Btau_4.6.1|chrY	3618713	G	T	0	1	0	1
gnl|Btau_4.6.1|chrY	3629522	T	C	2	3	0.4	0.6
gnl|Btau_4.6.1|chrY	3725484	C	T	6	2	0.75	0.25
gnl|Btau_4.6.1|chrY	3727603	C	A	14	3	0.823529	0.176471
gnl|Btau_4.6.1|chrY	3729751	A	T	3	2	0.6	0.4
gnl|Btau_4.6.1|chrY	3729755	C	A	2	2	0.5	0.5
gnl|Btau_4.6.1|chrY	3729808	A	T	6	2	0.75	0.25
gnl|Btau_4.6.1|chrY	3731451	G	A	1	1	0.5	0.5
gnl|Btau_4.6.1|chrY	3735223	T	C	0	2	0	1
gnl|Btau_4.6.1|chrY	3736708	A	C	3	3	0.5	0.5
gnl|Btau_4.6.1|chrY	3736750	T	C	7	2	0.777778	0.222222
gnl|Btau_4.6.1|chrY	3736789	T	C	6	3	0.666667	0.333333
gnl|Btau_4.6.1|chrY	3736790	T	C	5	2	0.714286	0.285714
gnl|Btau_4.6.1|chrY	3737438	A	C	6	2	0.75	0.25
gnl|Btau_4.6.1|chrY	3739540	C	T	0	2	0	1
gnl|Btau_4.6.1|chrY	3742348	T	C	11	4	0.733333	0.266667
gnl|Btau_4.6.1|chrY	3751476	A	T	5	2	0.714286	0.285714
gnl|Btau_4.6.1|chrY	3751506	G	T	2	2	0.5	0.5
gnl|Btau_4.6.1|chrY	3751543	G	T	2	2	0.5	0.5
gnl|Btau_4.6.1|chrY	3752931	T	A	9	2	0.818182	0.181818
gnl|Btau_4.6.1|chrY	3753237	C	A	6	2	0.75	0.25
gnl|Btau_4.6.1|chrY	6529320	T	C	0	2	0	1
gnl|Btau_4.6.1|chrY	6529329	T	C	0	2	0	1
gnl|Btau_4.6.1|chrY	6529334	T	C	0	2	0	1
gnl|Btau_4.6.1|chrY	6556285	G	A	1	2	0.333333	0.666667
gnl|Btau_4.6.1|chrY	6574468	G	A	2	2	0.5	0.5
gnl|Btau_4.6.1|chrY	6580217	T	A	2	2	0.5	0.5
gnl|Btau_4.6.1|chrY	6595027	T	C	0	1	0	1
gnl|Btau_4.6.1|chrY	6603211	T	C	0	2	0	1
gnl|Btau_4.6.1|chrY	6611953	A	G	2	6	0.25	0.75
gnl|Btau_4.6.1|chrY	6623506	A	T	1	2	0.333333	0.666667
gnl|Btau_4.6.1|chrY	6625484	A	C	3	3	0.5	0.5
gnl|Btau_4.6.1|chrY	6626461	T	A	2	2	0.5	0.5
gnl|Btau_4.6.1|chrY	6629326	T	C	7	2	0.777778	0.222222
gnl|Btau_4.6.1|chrY	6629856	A	G	4	2	0.666667	0.333333
gnl|Btau_4.6.1|chrY	6630195	T	A	7	2	0.777778	0.222222
gnl|Btau_4.6.1|chrY	6630742	T	A	8	3	0.727273	0.272727
gnl|Btau_4.6.1|chrY	6630749	A	C	11	3	0.785714	0.214286
gnl|Btau_4.6.1|chrY	6630877	T	A	4	2	0.666667	0.333333
gnl|Btau_4.6.1|chrY	6632671	C	A	4	2	0.666667	0.333333
gnl|Btau_4.6.1|chrY	6633025	A	G	4	2	0.666667	0.333333
gnl|Btau_4.6.1|chrY	6633999	C	A	10	2	0.833333	0.166667
gnl|Btau_4.6.1|chrY	6637643	A	T	3	2	0.6	0.4
gnl|Btau_4.6.1|chrY	6638420	A	G	3	2	0.6	0.4
gnl|Btau_4.6.1|chrY	6638887	C	A	0	2	0	1
gnl|Btau_4.6.1|chrY	6639371	A	T	2	3	0.4	0.6
gnl|Btau_4.6.1|chrY	6639762	G	A	4	2	0.666667	0.333333
gnl|Btau_4.6.1|chrY	6642992	G	A	2	2	0.5	0.5
gnl|Btau_4.6.1|chrY	6650510	T	A	1	2	0.333333	0.666667
gnl|Btau_4.6.1|chrY	6650705	G	T	4	2	0.666667	0.333333
gnl|Btau_4.6.1|chrY	8116333	T	C	0	4	0	1
gnl|Btau_4.6.1|chrY	9453639	C	G	0	50	0	1
gnl|Btau_4.6.1|chrY	9732128	A	G	0	2	0	1
gnl|Btau_4.6.1|chrY	16448151	G	A	0	2	0	1
gnl|Btau_4.6.1|chrY	16448152	G	A	0	2	0	1
gnl|Btau_4.6.1|chrY	16947436	C	T	0	1	0	1
gnl|Btau_4.6.1|chrY	20516606	T	G	1	2	0.333333	0.666667
gnl|Btau_4.6.1|chrY	42377792	A	G	0	2	0	1
gnl|Btau_4.6.1|chrY	42377807	A	G	0	2	0	1
gnl|Btau_4.6.1|chrY	42377873	A	G	1	2	0.333333	0.666667
gnl|Btau_4.6.1|chrY	42377888	A	G	0	2	0	1
gnl|Btau_4.6.1|chrY	42377899	A	G	5	3	0.625	0.375
gnl|Btau_4.6.1|chrY	42377906	A	G	0	10	0	1
gnl|Btau_4.6.1|chrY	42377918	A	G	2	9	0.181818	0.818182
gnl|Btau_4.6.1|chrY	42377920	A	G	9	2	0.818182	0.181818
gnl|Btau_4.6.1|chrY	42377921	A	G	0	12	0	1
gnl|Btau_4.6.1|chrY	42377924	A	G	8	4	0.666667	0.333333
gnl|Btau_4.6.1|chrY	42377925	A	G	3	10	0.230769	0.769231
gnl|Btau_4.6.1|chrY	42377933	A	G	8	5	0.615385	0.384615
gnl|Btau_4.6.1|chrY	42377938	A	G	3	9	0.25	0.75
gnl|Btau_4.6.1|chrY	42377962	A	G	5	8	0.384615	0.615385
gnl|Btau_4.6.1|chrY	42377990	A	G	1	4	0.2	0.8
gnl|Btau_4.6.1|chrY	42377995	A	G	4	2	0.666667	0.333333
gnl|Btau_4.6.1|chrY	42377997	A	G	4	2	0.666667	0.333333
gnl|Btau_4.6.1|chrY	42377999	A	G	3	4	0.428571	0.571429
gnl|Btau_4.6.1|chrY	42378037	A	G	3	2	0.6	0.4
gnl|Btau_4.6.1|chrY	42378625	A	G	4	2	0.666667	0.333333
gnl|Btau_4.6.1|chrY	42378628	A	G	4	2	0.666667	0.333333
gnl|Btau_4.6.1|chrY	42378630	A	G	4	2	0.666667	0.333333
gnl|Btau_4.6.1|chrY	42378632	A	G	4	2	0.666667	0.333333
gnl|Btau_4.6.1|chrY	42379146	A	G	2	3	0.4	0.6
gnl|Btau_4.6.1|chrY	42379147	A	G	2	3	0.4	0.6
gnl|Btau_4.6.1|chrY	42379155	A	G	3	3	0.5	0.5
gnl|Btau_4.6.1|chrY	42379161	A	G	3	2	0.6	0.4
gnl|Btau_4.6.1|chrY	42379829	A	G	0	2	0	1
gnl|Btau_4.6.1|chrY	42379830	A	G	0	2	0	1
gnl|Btau_4.6.1|chrY	42379841	A	G	0	2	0	1
gnl|Btau_4.6.1|chrY	42379856	A	G	0	2	0	1
gnl|Btau_4.6.1|chrY	42382599	A	G	1	2	0.333333	0.666667
gnl|Btau_4.6.1|chrY	42382828	A	G	5	2	0.714286	0.285714
gnl|Btau_4.6.1|chrY	42382833	A	G	5	2	0.714286	0.285714
gnl|Btau_4.6.1|chrY	42382840	C	T	6	2	0.75	0.25
gnl|Btau_4.6.1|chrY	42382843	A	G	6	2	0.75	0.25
gnl|Btau_4.6.1|chrY	42382862	A	G	7	2	0.777778	0.222222
gnl|Btau_4.6.1|chrY	42382863	A	G	7	2	0.777778	0.222222
gnl|Btau_4.6.1|chrY	42382913	C	A	2	2	0.5	0.5
gnl|Btau_4.6.1|chrY	42383088	A	G	6	2	0.75	0.25
gnl|Btau_4.6.1|chrY	42385157	A	G	2	4	0.333333	0.666667
gnl|Btau_4.6.1|chrY	42385206	A	G	0	3	0	1
gnl|Btau_4.6.1|chrY	42386010	A	G	0	1	0	1
gnl|Btau_4.6.1|chrY	42386651	T	A	7	2	0.777778	0.222222
gnl|Btau_4.6.1|chrY	42388738	T	G	3	2	0.6	0.4
gnl|Btau_4.6.1|chrY	42388758	C	A	3	2	0.6	0.4
gnl|Btau_4.6.1|chrY	42402222	A	G	0	2	0	1
gnl|Btau_4.6.1|chrY	42421186	A	G	0	4	0	1
gnl|Btau_4.6.1|chrY	42421246	A	G	0	4	0	1
gnl|Btau_4.6.1|chrY	42421275	A	G	0	4	0	1
gnl|Btau_4.6.1|chrY	42421282	A	G	0	4	0	1
gnl|Btau_4.6.1|chrY	42421299	A	G	0	3	0	1
gnl|Btau_4.6.1|chrY	42421300	A	G	0	3	0	1
gnl|Btau_4.6.1|chrY	42421305	A	G	0	3	0	1
gnl|Btau_4.6.1|chrY	42427847	A	G	0	2	0	1
gnl|Btau_4.6.1|chrY	42427858	A	G	0	2	0	1
gnl|Btau_4.6.1|chrY	42427885	A	C	0	1	0	1
gnl|Btau_4.6.1|chrY	42469520	A	G	0	2	0	1
gnl|Btau_4.6.1|chrY	42469522	A	G	0	2	0	1
gnl|Btau_4.6.1|chrY	42475304	T	C	0	2	0	1
gnl|UMD3.1|GK000010.2	231490	T	A	0	4	0	1
gnl|UMD3.1|GK000010.2	231499	A	C	2	2	0.5	0.5
gnl|UMD3.1|GK000010.2	233185	G	A	0	2	0	1
gnl|UMD3.1|GK000010.2	233207	A	G	0	2	0	1
gnl|UMD3.1|GK000010.2	233223	T	C	0	2	0	1
gnl|UMD3.1|GK000010.2	233234	C	G	0	2	0	1
gnl|UMD3.1|GK000010.2	305851	G	A	0	2	0	1
gnl|UMD3.1|GK000010.2	326899	C	T	0	4	0	1
gnl|UMD3.1|GK000010.2	326900	A	G	0	4	0	1
gnl|UMD3.1|GK000010.2	326967	T	C	0	3	0	1
gnl|UMD3.1|GK000010.2	326974	T	C	0	2	0	1
gnl|UMD3.1|GK000010.2	341593	A	G	0	2	0	1
gnl|UMD3.1|GK000010.2	362773	A	G	0	2	0	1
gnl|UMD3.1|GK000010.2	387457	C	T	0	2	0	1
gnl|UMD3.1|GK000010.2	396112	T	C	0	3	0	1
gnl|UMD3.1|GK000010.2	396532	G	A	1	3	0.25	0.75
gnl|UMD3.1|GK000010.2	396557	G	T	3	2	0.6	0.4
gnl|UMD3.1|GK000010.2	396562	G	T	3	2	0.6	0.4
gnl|UMD3.1|GK000010.2	396593	A	C	4	3	0.571429	0.428571
gnl|UMD3.1|GK000010.2	403351	C	T	0	2	0	1
gnl|UMD3.1|GK000010.2	404244	T	C	0	2	0	1
gnl|UMD3.1|GK000010.2	404307	G	A	0	3	0	1
gnl|UMD3.1|GK000010.2	404881	C	T	0	5	0	1
gnl|UMD3.1|GK000010.2	405765	A	G	2	2	0.5	0.5
gnl|UMD3.1|GK000010.2	408327	C	G	0	2	0	1
gnl|UMD3.1|GK000010.2	409409	C	T	0	7	0	1
gnl|UMD3.1|GK000010.2	411950	A	G	0	3	0	1
gnl|UMD3.1|GK000010.2	412024	T	G	1	2	0.333333	0.666667
gnl|UMD3.1|GK000010.2	413469	A	C	5	2	0.714286	0.285714
gnl|UMD3.1|GK000010.2	414024	C	T	0	5	0	1
gnl|UMD3.1|GK000010.2	414357	A	G	0	2	0	1
gnl|UMD3.1|GK000010.2	415616	C	A	0	2	0	1
gnl|UMD3.1|GK000010.2	415695	G	A	2	2	0.5	0.5
gnl|UMD3.1|GK000010.2	415761	T	G	0	2	0	1
gnl|UMD3.1|GK000010.2	416124	C	T	1	2	0.333333	0.666667
gnl|UMD3.1|GK000010.2	418775	C	T	0	2	0	1
gnl|UMD3.1|GK000010.2	418784	G	A	0	2	0	1
gnl|UMD3.1|GK000010.2	418807	T	A	0	2	0	1
gnl|UMD3.1|GK000010.2	418941	C	T	0	2	0	1
gnl|UMD3.1|GK000010.2	419335	G	A	0	2	0	1
gnl|UMD3.1|GK000010.2	419861	G	T	0	2	0	1
gnl|UMD3.1|GK000010.2	419872	A	G	0	2	0	1
gnl|UMD3.1|GK000010.2	419920	G	A	0	2	0	1
gnl|UMD3.1|GK000010.2	419952	C	T	0	6	0	1
gnl|UMD3.1|GK000010.2	420005	T	G	0	4	0	1
gnl|UMD3.1|GK000010.2	421295	C	T	0	3	0	1
gnl|UMD3.1|GK000010.2	421298	G	T	2	2	0.5	0.5
gnl|UMD3.1|GK000010.2	421300	A	G	0	4	0	1
gnl|UMD3.1|GK000010.2	421327	C	G	0	2	0	1
gnl|UMD3.1|GK000010.2	422734	G	C	0	2	0	1
gnl|UMD3.1|GK000010.2	422737	A	G	0	2	0	1
gnl|UMD3.1|GK000010.2	423832	A	T	0	2	0	1
gnl|UMD3.1|GK000010.2	425475	G	T	0	2	0	1
gnl|UMD3.1|GK000010.2	425537	T	C	0	2	0	1
gnl|UMD3.1|GK000010.2	427492	G	A	0	2	0	1
gnl|UMD3.1|GK000010.2	430724	T	A	0	2	0	1
gnl|UMD3.1|GK000010.2	435929	C	T	0	2	0	1
gnl|UMD3.1|GK000010.2	435933	A	G	0	2	0	1
gnl|UMD3.1|GK000010.2	436905	G	A	0	2	0	1
gnl|UMD3.1|GK000010.2	436922	C	A	1	1	0.5	0.5
gnl|UMD3.1|GK000010.2	437390	C	T	0	4	0	1
gnl|UMD3.1|GK000010.2	437392	C	T	0	4	0	1
gnl|UMD3.1|GK000010.2	437393	T	G	0	4	0	1
gnl|UMD3.1|GK000010.2	437394	C	T	0	4	0	1
gnl|UMD3.1|GK000010.2	437579	T	A	6	2	0.75	0.25
gnl|UMD3.1|GK000010.2	438540	C	T	0	2	0	1
gnl|UMD3.1|GK000010.2	442128	G	A	0	2	0	1
gnl|UMD3.1|GK000010.2	443165	A	C	0	2	0	1
gnl|UMD3.1|GK000010.2	443190	A	G	0	3	0	1
gnl|UMD3.1|GK000010.2	443233	G	T	0	3	0	1
gnl|UMD3.1|GK000010.2	443315	A	C	0	4	0	1
gnl|UMD3.1|GK000010.2	444461	G	A	0	2	0	1
gnl|UMD3.1|GK000010.2	444502	A	G	0	2	0	1
gnl|UMD3.1|GK000010.2	444504	A	T	0	2	0	1
gnl|UMD3.1|GK000010.2	449818	T	C	0	2	0	1
gnl|UMD3.1|GK000010.2	450382	A	G	0	4	0	1
gnl|UMD3.1|GK000010.2	450388	T	C	0	4	0	1
gnl|UMD3.1|GK000010.2	451653	G	A	2	2	0.5	0.5
gnl|UMD3.1|GK000010.2	451705	C	T	0	4	0	1
gnl|UMD3.1|GK000010.2	451889	G	T	0	2	0	1
gnl|UMD3.1|GK000010.2	454191	C	T	0	2	0	1
gnl|UMD3.1|GK000010.2	454543	A	G	0	2	0	1
gnl|UMD3.1|GK000010.2	457032	G	T	0	2	0	1
gnl|UMD3.1|GK000010.2	457605	A	G	0	2	0	1
gnl|UMD3.1|GK000010.2	460442	T	C	0	2	0	1
gnl|UMD3.1|GK000010.2	461980	T	C	0	3	0	1
gnl|UMD3.1|GK000010.2	463906	G	A	0	2	0	1
gnl|UMD3.1|GK000010.2	465083	C	T	0	1	0	1
gnl|UMD3.1|GK000010.2	465084	C	G	0	2	0	1
gnl|UMD3.1|GK000010.2	465451	T	A	0	2	0	1
gnl|UMD3.1|GK000010.2	465496	G	T	0	2	0	1
gnl|UMD3.1|GK000010.2	465497	T	C	0	1	0	1
gnl|UMD3.1|GK000010.2	465557	A	T	0	2	0	1
gnl|UMD3.1|GK000010.2	465602	A	G	0	2	0	1
gnl|UMD3.1|GK000010.2	465637	T	G	0	2	0	1
gnl|UMD3.1|GK000010.2	465786	C	A	0	4	0	1
gnl|UMD3.1|GK000010.2	465872	C	G	0	3	0	1
gnl|UMD3.1|GK000010.2	467020	G	A	0	2	0	1
gnl|UMD3.1|GK000010.2	467142	G	A	0	2	0	1
gnl|UMD3.1|GK000010.2	467986	A	G	0	2	0	1
gnl|UMD3.1|GK000010.2	469568	C	T	0	2	0	1
gnl|UMD3.1|GK000010.2	470484	C	A	0	2	0	1
gnl|UMD3.1|GK000010.2	470487	T	G	0	2	0	1
gnl|UMD3.1|GK000010.2	470685	C	T	0	2	0	1
gnl|UMD3.1|GK000010.2	472931	G	A	0	2	0	1
gnl|UMD3.1|GK000010.2	472954	T	A	0	2	0	1
gnl|UMD3.1|GK000010.2	475723	A	G	0	4	0	1
gnl|UMD3.1|GK000010.2	475758	T	C	0	2	0	1
gnl|UMD3.1|GK000010.2	477056	T	G	0	2	0	1
gnl|UMD3.1|GK000010.2	477424	G	T	0	2	0	1
gnl|UMD3.1|GK000010.2	477790	C	T	0	2	0	1
gnl|UMD3.1|GK000010.2	477909	G	A	0	2	0	1
gnl|UMD3.1|GK000010.2	477923	G	C	0	2	0	1
gnl|UMD3.1|GK000010.2	477952	G	A	0	2	0	1
gnl|UMD3.1|GK000010.2	477980	A	G	0	2	0	1
gnl|UMD3.1|GK000010.2	477988	A	G	0	2	0	1
gnl|UMD3.1|GK000010.2	478695	T	C	0	2	0	1
gnl|UMD3.1|GK000010.2	480041	C	T	0	2	0	1
gnl|UMD3.1|GK000010.2	480364	A	C	0	2	0	1
gnl|UMD3.1|GK000010.2	481544	A	G	0	2	0	1
gnl|UMD3.1|GK000010.2	481640	C	G	0	3	0	1
gnl|UMD3.1|GK000010.2	481741	G	A	0	2	0	1
gnl|UMD3.1|GK000010.2	481808	A	G	0	1	0	1
gnl|UMD3.1|GK000010.2	483226	G	A	0	2	0	1
gnl|UMD3.1|GK000010.2	483248	G	A	0	2	0	1
gnl|UMD3.1|GK000010.2	483658	T	C	0	2	0	1
gnl|UMD3.1|GK000010.2	483684	A	G	1	2	0.333333	0.666667
gnl|UMD3.1|GK000010.2	483685	A	G	1	2	0.333333	0.666667
gnl|UMD3.1|GK000010.2	483690	A	G	1	2	0.333333	0.666667
gnl|UMD3.1|GK000010.2	483702	A	G	1	2	0.333333	0.666667
gnl|UMD3.1|GK000010.2	484443	T	C	0	7	0	1
gnl|UMD3.1|GK000010.2	484864	G	C	0	2	0	1
gnl|UMD3.1|GK000010.2	484865	G	A	0	2	0	1
gnl|UMD3.1|GK000010.2	485266	A	C	0	2	0	1
gnl|UMD3.1|GK000010.2	486271	C	T	2	6	0.25	0.75
gnl|UMD3.1|GK000010.2	487791	T	G	4	2	0.666667	0.333333
gnl|UMD3.1|GK000010.2	487910	C	T	0	7	0	1
gnl|UMD3.1|GK000010.2	487911	A	G	0	5	0	1
gnl|UMD3.1|GK000010.2	488282	C	A	0	4	0	1
gnl|UMD3.1|GK000010.2	488283	G	A	0	4	0	1
gnl|UMD3.1|GK000010.2	488442	C	G	0	4	0	1
gnl|UMD3.1|GK000010.2	488449	G	A	0	4	0	1
gnl|UMD3.1|GK000010.2	488482	A	T	0	2	0	1
gnl|UMD3.1|GK000010.2	488658	T	C	0	5	0	1
gnl|UMD3.1|GK000010.2	488748	A	G	0	2	0	1
gnl|UMD3.1|GK000010.2	488759	T	C	0	2	0	1
gnl|UMD3.1|GK000010.2	489443	A	G	0	2	0	1
gnl|UMD3.1|GK000010.2	489647	C	A	0	2	0	1
gnl|UMD3.1|GK000010.2	489722	G	A	0	4	0	1
gnl|UMD3.1|GK000010.2	489780	T	G	1	7	0.125	0.875
gnl|UMD3.1|GK000010.2	489888	T	C	0	5	0	1
gnl|UMD3.1|GK000010.2	490079	C	G	0	2	0	1
gnl|UMD3.1|GK000010.2	490427	A	G	0	2	0	1
gnl|UMD3.1|GK000010.2	490432	C	G	0	2	0	1
gnl|UMD3.1|GK000010.2	490444	T	G	0	2	0	1
gnl|UMD3.1|GK000010.2	495839	A	G	0	2	0	1
gnl|UMD3.1|GK000010.2	498766	C	T	0	1	0	1
gnl|UMD3.1|GK000010.2	499361	C	A	0	2	0	1
gnl|UMD3.1|GK000010.2	503283	G	T	0	1	0	1
gnl|UMD3.1|GK000010.2	505708	G	C	0	4	0	1
gnl|UMD3.1|GK000010.2	505725	G	A	0	2	0	1
gnl|UMD3.1|GK000010.2	505751	T	A	0	2	0	1
gnl|UMD3.1|GK000010.2	508909	A	G	0	2	0	1
gnl|UMD3.1|GK000010.2	510291	G	T	0	1	0	1
gnl|UMD3.1|GK000010.2	510362	T	C	0	2	0	1
gnl|UMD3.1|GK000010.2	510471	A	G	0	2	0	1
gnl|UMD3.1|GK000010.2	515583	A	C	0	2	0	1
gnl|UMD3.1|GK000010.2	516503	A	G	1	2	0.333333	0.666667
gnl|UMD3.1|GK000010.2	516522	T	C	1	2	0.333333	0.666667
gnl|UMD3.1|GK000010.2	516523	G	A	1	2	0.333333	0.666667
gnl|UMD3.1|GK000010.2	516547	A	G	0	1	0	1
gnl|UMD3.1|GK000010.2	516550	C	T	0	2	0	1
gnl|UMD3.1|GK000010.2	519030	C	T	0	4	0	1
gnl|UMD3.1|GK000010.2	522600	A	C	1	2	0.333333	0.666667
gnl|UMD3.1|GK000010.2	522991	T	G	0	3	0	1
gnl|UMD3.1|GK000010.2	523015	A	T	0	3	0	1
gnl|UMD3.1|GK000010.2	523787	A	C	2	2	0.5	0.5
gnl|UMD3.1|GK000010.2	523934	G	A	0	4	0	1
gnl|UMD3.1|GK000010.2	524049	A	G	6	2	0.75	0.25
gnl|UMD3.1|GK000010.2	524060	G	C	6	2	0.75	0.25
gnl|UMD3.1|GK000010.2	524068	C	A	5	2	0.714286	0.285714
gnl|UMD3.1|GK000010.2	524831	G	A	0	4	0	1
gnl|UMD3.1|GK000010.2	525204	G	A	0	3	0	1
gnl|UMD3.1|GK000010.2	525626	G	A	0	2	0	1
gnl|UMD3.1|GK000010.2	525923	T	A	0	2	0	1
gnl|UMD3.1|GK000010.2	525969	A	G	0	3	0	1
gnl|UMD3.1|GK000010.2	525981	A	G	0	2	0	1
gnl|UMD3.1|GK000010.2	525990	A	G	0	2	0	1
gnl|UMD3.1|GK000010.2	526042	A	G	0	2	0	1
gnl|UMD3.1|GK000010.2	526044	A	G	0	2	0	1
gnl|UMD3.1|GK000010.2	526576	A	G	0	2	0	1
gnl|UMD3.1|GK000010.2	526879	G	A	0	5	0	1
gnl|UMD3.1|GK000010.2	526978	A	G	0	3	0	1
gnl|UMD3.1|GK000010.2	527081	A	G	1	2	0.333333	0.666667
gnl|UMD3.1|GK000010.2	527335	C	A	0	2	0	1
gnl|UMD3.1|GK000010.2	527885	T	G	0	2	0	1
gnl|UMD3.1|GK000010.2	527939	A	C	0	2	0	1
gnl|UMD3.1|GK000010.2	528171	A	G	0	3	0	1
gnl|UMD3.1|GK000010.2	528243	T	G	0	3	0	1
gnl|UMD3.1|GK000010.2	528312	A	G	0	1	0	1
gnl|UMD3.1|GK000010.2	529118	T	A	0	2	0	1
gnl|UMD3.1|GK000010.2	530021	G	A	0	2	0	1
gnl|UMD3.1|GK000010.2	530201	C	T	0	2	0	1
gnl|UMD3.1|GK000010.2	532134	A	C	0	5	0	1
gnl|UMD3.1|GK000010.2	532823	G	C	0	5	0	1
gnl|UMD3.1|GK000010.2	532916	A	G	0	2	0	1
gnl|UMD3.1|GK000010.2	535014	A	G	0	1	0	1
gnl|UMD3.1|GK000010.2	535140	A	G	0	10	0	1
gnl|UMD3.1|GK000010.2	535225	A	C	8	2	0.8	0.2
gnl|UMD3.1|GK000010.2	535459	T	G	0	2	0	1
gnl|UMD3.1|GK000010.2	536003	A	G	3	2	0.6	0.4
gnl|UMD3.1|GK000010.2	536014	A	G	3	2	0.6	0.4
gnl|UMD3.1|GK000010.2	536079	A	G	4	4	0.5	0.5
gnl|UMD3.1|GK000010.2	536136	T	A	1	1	0.5	0.5
gnl|UMD3.1|GK000010.2	537455	C	T	0	2	0	1
gnl|UMD3.1|GK000010.2	539086	C	T	0	2	0	1
gnl|UMD3.1|GK000010.2	539090	T	A	0	2	0	1
gnl|UMD3.1|GK000010.2	539101	G	T	0	1	0	1
gnl|UMD3.1|GK000010.2	544783	C	G	0	5	0	1
gnl|UMD3.1|GK000010.2	544832	A	C	4	2	0.666667	0.333333
gnl|UMD3.1|GK000010.2	547436	C	T	0	3	0	1
gnl|UMD3.1|GK000010.2	547818	C	T	0	3	0	1
gnl|UMD3.1|GK000010.2	551345	G	A	0	2	0	1
gnl|UMD3.1|GK000010.2	552987	A	G	0	2	0	1
gnl|UMD3.1|GK000010.2	553001	T	G	0	2	0	1
gnl|UMD3.1|GK000010.2	553017	A	G	0	2	0	1
gnl|UMD3.1|GK000010.2	553031	A	G	0	2	0	1
gnl|UMD3.1|GK000010.2	553064	A	G	0	2	0	1
gnl|UMD3.1|GK000010.2	553065	A	G	0	2	0	1
gnl|UMD3.1|GK000010.2	553073	A	G	0	2	0	1
gnl|UMD3.1|GK000010.2	554491	A	G	0	2	0	1
gnl|UMD3.1|GK000010.2	555265	A	G	2	4	0.333333	0.666667
gnl|UMD3.1|GK000010.2	555292	C	A	2	24	0.0769231	0.923077
gnl|UMD3.1|GK000010.2	555317	G	C	2	36	0.0526316	0.947368
gnl|UMD3.1|GK000010.2	555363	G	A	4	69	0.0547945	0.945205
gnl|UMD3.1|GK000010.2	555424	T	C	1	88	0.011236	0.988764
gnl|UMD3.1|GK000010.2	555483	C	G	2	69	0.028169	0.971831
gnl|UMD3.1|GK000010.2	555598	A	G	0	75	0	1
gnl|UMD3.1|GK000010.2	555632	A	G	2	74	0.0263158	0.973684
gnl|UMD3.1|GK000010.2	555657	T	C	4	46	0.08	0.92
gnl|UMD3.1|GK000010.2	555666	T	C	4	41	0.0888889	0.911111
gnl|UMD3.1|GK000010.2	555684	A	G	4	37	0.097561	0.902439
gnl|UMD3.1|GK000010.2	555780	G	A	0	29	0	1
gnl|UMD3.1|GK000010.2	555811	A	T	1	24	0.04	0.96
gnl|UMD3.1|GK000010.2	556696	T	G	5	3	0.625	0.375
gnl|UMD3.1|GK000010.2	557269	A	G	0	2	0	1
gnl|UMD3.1|GK000010.2	558430	T	A	5	2	0.714286	0.285714
gnl|UMD3.1|GK000010.2	558931	T	C	4	2	0.666667	0.333333
gnl|UMD3.1|GK000010.2	559521	T	A	0	1	0	1
gnl|UMD3.1|GK000010.2	561123	A	G	0	3	0	1
gnl|UMD3.1|GK000010.2	561378	A	G	2	2	0.5	0.5
gnl|UMD3.1|GK000010.2	563479	A	T	1	2	0.333333	0.666667
gnl|UMD3.1|GK000010.2	563808	T	A	0	2	0	1
gnl|UMD3.1|GK000010.2	563990	G	C	4	2	0.666667	0.333333
gnl|UMD3.1|GK000010.2	564174	G	T	1	1	0.5	0.5
gnl|UMD3.1|GK000010.2	564621	T	C	0	2	0	1
gnl|UMD3.1|GK000010.2	565381	G	A	0	10	0	1
gnl|UMD3.1|GK000010.2	565549	T	G	0	2	0	1
gnl|UMD3.1|GK000010.2	566240	G	C	0	14	0	1
gnl|UMD3.1|GK000010.2	566657	A	G	4	2	0.666667	0.333333
gnl|UMD3.1|GK000010.2	566985	C	G	0	2	0	1
gnl|UMD3.1|GK000010.2	567066	T	C	0	3	0	1
gnl|UMD3.1|GK000010.2	568729	A	G	4	2	0.666667	0.333333
gnl|UMD3.1|GK000010.2	568736	A	G	4	2	0.666667	0.333333
gnl|UMD3.1|GK000010.2	568746	A	G	3	2	0.6	0.4
gnl|UMD3.1|GK000010.2	568781	A	G	5	2	0.714286	0.285714
gnl|UMD3.1|GK000010.2	568922	A	G	3	2	0.6	0.4
gnl|UMD3.1|GK000010.2	568931	A	G	2	2	0.5	0.5
gnl|UMD3.1|GK000010.2	569027	C	T	4	2	0.666667	0.333333
gnl|UMD3.1|GK000010.2	569176	C	G	0	2	0	1
gnl|UMD3.1|GK000010.2	569230	C	G	0	13	0	1
gnl|UMD3.1|GK000010.2	570187	T	A	1	2	0.333333	0.666667
gnl|UMD3.1|GK000010.2	570416	A	C	0	2	0	1
gnl|UMD3.1|GK000010.2	570658	A	C	0	3	0	1
gnl|UMD3.1|GK000010.2	570677	A	G	2	2	0.5	0.5
gnl|UMD3.1|GK000010.2	570915	C	G	0	2	0	1
gnl|UMD3.1|GK000010.2	572106	T	C	12	2	0.857143	0.142857
gnl|UMD3.1|GK000010.2	572123	T	C	12	2	0.857143	0.142857
gnl|UMD3.1|GK000010.2	572136	A	G	7	4	0.636364	0.363636
gnl|UMD3.1|GK000010.2	572142	A	G	5	5	0.5	0.5
gnl|UMD3.1|GK000010.2	572146	A	G	3	4	0.428571	0.571429
gnl|UMD3.1|GK000010.2	572162	A	G	2	4	0.333333	0.666667
gnl|UMD3.1|GK000010.2	572420	C	T	0	5	0	1
gnl|UMD3.1|GK000010.2	572919	A	G	0	6	0	1
gnl|UMD3.1|GK000010.2	576280	G	A	0	2	0	1
gnl|UMD3.1|GK000010.2	576540	A	G	0	1	0	1
gnl|UMD3.1|GK000010.2	576581	A	G	2	2	0.5	0.5
gnl|UMD3.1|GK000010.2	577804	A	G	0	2	0	1
gnl|UMD3.1|GK000010.2	578589	A	G	2	2	0.5	0.5
gnl|UMD3.1|GK000010.2	584080	T	C	0	6	0	1
gnl|UMD3.1|GK000010.2	584460	A	T	1	2	0.333333	0.666667
gnl|UMD3.1|GK000010.2	586995	A	G	1	4	0.2	0.8
gnl|UMD3.1|GK000010.2	587028	A	G	2	4	0.333333	0.666667
gnl|UMD3.1|GK000010.2	590041	G	A	0	3	0	1
gnl|UMD3.1|GK000010.2	590046	T	C	0	4	0	1
gnl|UMD3.1|GK000010.2	593696	C	T	1	2	0.333333	0.666667
gnl|UMD3.1|GK000010.2	593727	G	A	2	2	0.5	0.5
gnl|UMD3.1|GK000010.2	596982	A	G	2	2	0.5	0.5
gnl|UMD3.1|GK000010.2	598620	A	G	0	2	0	1
gnl|UMD3.1|GK000010.2	598630	A	G	0	2	0	1
gnl|UMD3.1|GK000010.2	600328	T	C	0	2	0	1
gnl|UMD3.1|GK000010.2	600338	G	C	0	2	0	1
gnl|UMD3.1|GK000010.2	601088	T	C	0	2	0	1
gnl|UMD3.1|GK000010.2	603078	C	T	0	2	0	1
gnl|UMD3.1|GK000010.2	603087	C	G	0	2	0	1
gnl|UMD3.1|GK000010.2	603574	T	G	0	2	0	1
gnl|UMD3.1|GK000010.2	604436	G	A	0	4	0	1
gnl|UMD3.1|GK000010.2	605294	T	C	0	2	0	1
gnl|UMD3.1|GK000010.2	605314	A	G	0	2	0	1
gnl|UMD3.1|GK000010.2	605366	A	G	0	2	0	1
gnl|UMD3.1|GK000010.2	605608	G	A	0	5	0	1
gnl|UMD3.1|GK000010.2	605622	T	C	0	4	0	1
gnl|UMD3.1|GK000010.2	605655	A	G	0	4	0	1
gnl|UMD3.1|GK000010.2	606337	T	C	0	4	0	1
gnl|UMD3.1|GK000010.2	606614	C	T	0	2	0	1
gnl|UMD3.1|GK000010.2	606630	G	A	0	2	0	1
gnl|UMD3.1|GK000010.2	607859	G	A	0	4	0	1
gnl|UMD3.1|GK000010.2	608718	A	G	0	4	0	1
gnl|UMD3.1|GK000010.2	608754	T	G	0	4	0	1
gnl|UMD3.1|GK000010.2	608760	T	C	0	4	0	1
gnl|UMD3.1|GK000010.2	608783	T	C	0	4	0	1
gnl|UMD3.1|GK000010.2	609438	C	A	0	2	0	1
gnl|UMD3.1|GK000010.2	609985	T	G	0	2	0	1
gnl|UMD3.1|GK000010.2	610433	G	A	0	4	0	1
gnl|UMD3.1|GK000010.2	610546	T	C	0	4	0	1
gnl|UMD3.1|GK000010.2	610614	G	A	0	2	0	1
gnl|UMD3.1|GK000010.2	610653	C	T	0	2	0	1
gnl|UMD3.1|GK000010.2	611125	C	A	2	10	0.166667	0.833333
gnl|UMD3.1|GK000010.2	611201	C	A	2	7	0.222222	0.777778
gnl|UMD3.1|GK000010.2	611236	A	G	0	8	0	1
gnl|UMD3.1|GK000010.2	611439	G	C	0	3	0	1
gnl|UMD3.1|GK000010.2	611622	A	G	2	4	0.333333	0.666667
gnl|UMD3.1|GK000010.2	612192	C	G	1	3	0.25	0.75
gnl|UMD3.1|GK000010.2	612207	G	A	1	2	0.333333	0.666667
gnl|UMD3.1|GK000010.2	612348	T	G	1	3	0.25	0.75
gnl|UMD3.1|GK000010.2	612353	G	C	0	3	0	1
gnl|UMD3.1|GK000010.2	612751	C	T	0	5	0	1
gnl|UMD3.1|GK000010.2	612766	G	A	0	5	0	1
gnl|UMD3.1|GK000010.2	613665	T	G	0	2	0	1
gnl|UMD3.1|GK000010.2	613684	C	G	2	2	0.5	0.5
gnl|UMD3.1|GK000010.2	614022	T	A	2	2	0.5	0.5
gnl|UMD3.1|GK000010.2	614404	G	A	0	4	0	1
gnl|UMD3.1|GK000010.2	614446	T	C	0	2	0	1
gnl|UMD3.1|GK000010.2	614494	T	A	0	2	0	1
gnl|UMD3.1|GK000010.2	614555	G	C	0	2	0	1
gnl|UMD3.1|GK000010.2	614774	C	A	1	3	0.25	0.75
gnl|UMD3.1|GK000010.2	614810	G	A	1	2	0.333333	0.666667
gnl|UMD3.1|GK000010.2	615176	A	G	0	3	0	1
gnl|UMD3.1|GK000010.2	615505	T	G	0	5	0	1
gnl|UMD3.1|GK000010.2	615514	A	T	3	2	0.6	0.4
gnl|UMD3.1|GK000010.2	615550	C	A	0	4	0	1
gnl|UMD3.1|GK000010.2	615556	G	T	0	5	0	1
gnl|UMD3.1|GK000010.2	615572	G	A	0	2	0	1
gnl|UMD3.1|GK000010.2	615594	T	C	0	2	0	1
gnl|UMD3.1|GK000010.2	615693	G	C	0	2	0	1
gnl|UMD3.1|GK000010.2	615769	A	G	0	3	0	1
gnl|UMD3.1|GK000010.2	615838	A	G	0	2	0	1
gnl|UMD3.1|GK000010.2	616289	C	T	0	1	0	1
gnl|UMD3.1|GK000010.2	617299	A	G	0	2	0	1
gnl|UMD3.1|GK000010.2	617404	A	G	2	2	0.5	0.5
gnl|UMD3.1|GK000010.2	617465	A	G	0	4	0	1
gnl|UMD3.1|GK000010.2	617486	G	C	0	4	0	1
gnl|UMD3.1|GK000010.2	617512	A	G	0	2	0	1
gnl|UMD3.1|GK000010.2	617601	T	G	0	3	0	1
gnl|UMD3.1|GK000010.2	617641	C	A	0	5	0	1
gnl|UMD3.1|GK000010.2	617751	A	G	1	8	0.111111	0.888889
gnl|UMD3.1|GK000010.2	618709	G	T	0	2	0	1
gnl|UMD3.1|GK000010.2	618807	T	C	0	2	0	1
gnl|UMD3.1|GK000010.2	618968	T	A	1	2	0.333333	0.666667
gnl|UMD3.1|GK000010.2	619168	C	T	1	5	0.166667	0.833333
gnl|UMD3.1|GK000010.2	619292	A	G	1	6	0.142857	0.857143
gnl|UMD3.1|GK000010.2	620358	A	G	0	5	0	1
gnl|UMD3.1|GK000010.2	620534	G	C	0	2	0	1
gnl|UMD3.1|GK000010.2	620626	G	A	0	3	0	1
gnl|UMD3.1|GK000010.2	621201	C	T	3	6	0.333333	0.666667
gnl|UMD3.1|GK000010.2	621645	C	T	0	2	0	1
gnl|UMD3.1|GK000010.2	622613	C	G	0	6	0	1
gnl|UMD3.1|GK000010.2	622928	G	T	0	2	0	1
gnl|UMD3.1|GK000010.2	623274	G	A	1	5	0.166667	0.833333
gnl|UMD3.1|GK000010.2	623497	T	A	9	2	0.818182	0.181818
gnl|UMD3.1|GK000010.2	624976	A	T	5	2	0.714286	0.285714
gnl|UMD3.1|GK000010.2	625074	C	G	3	8	0.272727	0.727273
gnl|UMD3.1|GK000010.2	626771	G	T	1	3	0.25	0.75
gnl|UMD3.1|GK000010.2	627329	G	T	0	3	0	1
gnl|UMD3.1|GK000010.2	627578	A	C	9	3	0.75	0.25
gnl|UMD3.1|GK000010.2	627630	T	G	3	2	0.6	0.4
gnl|UMD3.1|GK000010.2	627675	A	T	0	4	0	1
gnl|UMD3.1|GK000010.2	627701	A	G	0	4	0	1
gnl|UMD3.1|GK000010.2	627853	T	A	3	4	0.428571	0.571429
gnl|UMD3.1|GK000010.2	628977	A	G	0	12	0	1
gnl|UMD3.1|GK000010.2	629169	G	A	21	10	0.677419	0.322581
gnl|UMD3.1|GK000010.2	629329	T	A	7	3	0.7	0.3
gnl|UMD3.1|GK000010.2	630141	T	C	8	2	0.8	0.2
gnl|UMD3.1|GK000010.2	631109	C	A	8	2	0.8	0.2
gnl|UMD3.1|GK000010.2	631265	G	A	0	8	0	1
gnl|UMD3.1|GK000010.2	631394	A	G	0	5	0	1
gnl|UMD3.1|GK000010.2	632236	T	C	0	9	0	1
gnl|UMD3.1|GK000010.2	632290	C	A	8	2	0.8	0.2
gnl|UMD3.1|GK000010.2	632357	A	T	20	8	0.714286	0.285714
gnl|UMD3.1|GK000010.2	632560	A	G	4	18	0.181818	0.818182
gnl|UMD3.1|GK000010.2	632610	G	A	3	17	0.15	0.85
gnl|UMD3.1|GK000010.2	632751	T	G	15	8	0.652174	0.347826
gnl|UMD3.1|GK000010.2	632760	G	A	17	9	0.653846	0.346154
gnl|UMD3.1|GK000010.2	632838	T	G	21	15	0.583333	0.416667
gnl|UMD3.1|GK000010.2	632839	A	G	19	14	0.575758	0.424242
gnl|UMD3.1|GK000010.2	632840	T	A	21	14	0.6	0.4
gnl|UMD3.1|GK000010.2	632984	C	T	6	2	0.75	0.25
gnl|UMD3.1|GK000010.2	633008	G	A	4	3	0.571429	0.428571
gnl|UMD3.1|GK000010.2	633106	G	A	4	3	0.571429	0.428571
gnl|UMD3.1|GK000010.2	633121	A	G	7	4	0.636364	0.363636
gnl|UMD3.1|GK000010.2	633194	G	A	2	6	0.25	0.75
gnl|UMD3.1|GK000010.2	633196	A	C	6	2	0.75	0.25
gnl|UMD3.1|GK000010.2	633326	G	A	2	6	0.25	0.75
gnl|UMD3.1|GK000010.2	633348	C	G	2	6	0.25	0.75
gnl|UMD3.1|GK000010.2	633430	A	G	7	2	0.777778	0.222222
gnl|UMD3.1|GK000010.2	633540	C	T	0	4	0	1
gnl|UMD3.1|GK000010.2	633595	A	G	0	9	0	1
gnl|UMD3.1|GK000010.2	633608	T	A	7	2	0.777778	0.222222
gnl|UMD3.1|GK000010.2	634269	A	G	0	4	0	1
gnl|UMD3.1|GK000010.2	634392	A	G	3	2	0.6	0.4
gnl|UMD3.1|GK000010.2	634699	C	T	0	7	0	1
gnl|UMD3.1|GK000010.2	634955	A	G	1	9	0.1	0.9
gnl|UMD3.1|GK000010.2	634972	G	A	2	9	0.181818	0.818182
gnl|UMD3.1|GK000010.2	635034	A	G	0	5	0	1
gnl|UMD3.1|GK000010.2	635661	T	C	1	2	0.333333	0.666667
gnl|UMD3.1|GK000010.2	635890	T	C	2	2	0.5	0.5
gnl|UMD3.1|GK000010.2	635924	C	A	3	2	0.6	0.4
gnl|UMD3.1|GK000010.2	636185	T	G	2	2	0.5	0.5
gnl|UMD3.1|GK000010.2	636201	A	T	1	3	0.25	0.75
gnl|UMD3.1|GK000010.2	636223	C	T	1	4	0.2	0.8
gnl|UMD3.1|GK000010.2	636515	A	C	0	3	0	1
gnl|UMD3.1|GK000010.2	636622	T	G	0	5	0	1
gnl|UMD3.1|GK000010.2	636891	C	G	7	2	0.777778	0.222222
gnl|UMD3.1|GK000010.2	637041	T	G	5	3	0.625	0.375
gnl|UMD3.1|GK000010.2	637292	G	T	1	2	0.333333	0.666667
gnl|UMD3.1|GK000010.2	638008	A	G	0	3	0	1
gnl|UMD3.1|GK000010.2	638510	C	T	0	2	0	1
gnl|UMD3.1|GK000010.2	639140	A	G	0	4	0	1
gnl|UMD3.1|GK000010.2	639193	G	C	0	2	0	1
gnl|UMD3.1|GK000010.2	639238	T	G	0	2	0	1
gnl|UMD3.1|GK000010.2	639299	C	T	0	3	0	1
gnl|UMD3.1|GK000010.2	639304	G	A	0	3	0	1
gnl|UMD3.1|GK000010.2	639494	G	A	1	5	0.166667	0.833333
gnl|UMD3.1|GK000010.2	639727	C	G	2	4	0.333333	0.666667
gnl|UMD3.1|GK000010.2	639842	C	T	0	2	0	1
gnl|UMD3.1|GK000010.2	640827	C	A	0	2	0	1
gnl|UMD3.1|GK000010.2	642181	T	G	0	2	0	1
gnl|UMD3.1|GK000010.2	642719	T	G	4	2	0.666667	0.333333
gnl|UMD3.1|GK000010.2	644280	C	G	0	5	0	1
gnl|UMD3.1|GK000010.2	644309	A	G	4	2	0.666667	0.333333
gnl|UMD3.1|GK000010.2	644530	A	G	1	2	0.333333	0.666667
gnl|UMD3.1|GK000010.2	644555	T	A	0	1	0	1
gnl|UMD3.1|GK000010.2	644752	T	C	0	2	0	1
gnl|UMD3.1|GK000010.2	645686	G	C	2	2	0.5	0.5
gnl|UMD3.1|GK000010.2	647737	C	T	0	2	0	1
gnl|UMD3.1|GK000010.2	648651	C	A	0	1	0	1
gnl|UMD3.1|GK000010.2	649141	C	T	0	3	0	1
gnl|UMD3.1|GK000010.2	649517	G	A	0	2	0	1
gnl|UMD3.1|GK000010.2	659171	T	C	2	2	0.5	0.5
gnl|UMD3.1|GK000010.2	671697	A	C	4	2	0.666667	0.333333
gnl|UMD3.1|GK000010.2	674732	T	C	4	2	0.666667	0.333333
gnl|UMD3.1|GK000010.2	677088	T	A	4	2	0.666667	0.333333
gnl|UMD3.1|GK000010.2	680028	A	G	1	2	0.333333	0.666667
gnl|UMD3.1|GK000010.2	680086	T	A	1	2	0.333333	0.666667
gnl|UMD3.1|GK000010.2	683818	G	T	0	2	0	1
gnl|UMD3.1|GK000010.2	684757	T	A	4	2	0.666667	0.333333
gnl|UMD3.1|GK000010.2	685462	T	A	5	2	0.714286	0.285714
gnl|UMD3.1|GK000010.2	686146	A	G	5	4	0.555556	0.444444
gnl|UMD3.1|GK000010.2	686152	A	G	5	4	0.555556	0.444444
gnl|UMD3.1|GK000010.2	686160	A	G	5	4	0.555556	0.444444
gnl|UMD3.1|GK000010.2	686558	A	G	1	2	0.333333	0.666667
gnl|UMD3.1|GK000010.2	686605	A	G	3	4	0.428571	0.571429
gnl|UMD3.1|GK000010.2	686614	A	G	4	5	0.444444	0.555556
gnl|UMD3.1|GK000010.2	686627	A	G	6	4	0.6	0.4
gnl|UMD3.1|GK000010.2	686720	A	G	6	5	0.545455	0.454545
gnl|UMD3.1|GK000010.2	687597	A	G	4	6	0.4	0.6
gnl|UMD3.1|GK000010.2	687645	A	G	7	4	0.636364	0.363636
gnl|UMD3.1|GK000010.2	687660	A	G	4	4	0.5	0.5
gnl|UMD3.1|GK000010.2	688156	A	G	4	2	0.666667	0.333333
gnl|UMD3.1|GK000010.2	688165	A	G	5	2	0.714286	0.285714
gnl|UMD3.1|GK000010.2	688183	A	G	5	4	0.555556	0.444444
gnl|UMD3.1|GK000010.2	688192	A	G	6	3	0.666667	0.333333
gnl|UMD3.1|GK000010.2	689859	C	A	7	3	0.7	0.3
gnl|UMD3.1|GK000010.2	690316	C	T	6	2	0.75	0.25
gnl|UMD3.1|GK000010.2	690320	T	C	8	2	0.8	0.2
gnl|UMD3.1|GK000010.2	692772	C	G	0	2	0	1
gnl|UMD3.1|GK000010.2	692832	T	C	1	1	0.5	0.5
gnl|UMD3.1|GK000010.2	692954	C	T	0	4	0	1
gnl|UMD3.1|GK000010.2	694035	C	T	0	2	0	1
gnl|UMD3.1|GK000010.2	694664	A	G	0	3	0	1
gnl|UMD3.1|GK000010.2	694756	C	T	0	7	0	1
gnl|UMD3.1|GK000010.2	694766	G	T	0	6	0	1
gnl|UMD3.1|GK000010.2	694961	A	T	8	2	0.8	0.2
gnl|UMD3.1|GK000010.2	695281	A	C	1	3	0.25	0.75
gnl|UMD3.1|GK000010.2	695433	T	C	0	2	0	1
gnl|UMD3.1|GK000010.2	695573	C	T	0	5	0	1
gnl|UMD3.1|GK000010.2	697936	T	G	3	2	0.6	0.4
gnl|UMD3.1|GK000010.2	703913	G	C	0	2	0	1
gnl|UMD3.1|GK000010.2	708328	A	G	7	3	0.7	0.3
gnl|UMD3.1|GK000010.2	708472	A	C	9	3	0.75	0.25
gnl|UMD3.1|GK000010.2	708775	C	T	0	5	0	1
gnl|UMD3.1|GK000010.2	709382	A	T	1	2	0.333333	0.666667
gnl|UMD3.1|GK000010.2	712463	A	C	3	2	0.6	0.4
gnl|UMD3.1|GK000010.2	713695	A	G	1	2	0.333333	0.666667
gnl|UMD3.1|GK000010.2	716007	A	T	2	2	0.5	0.5
gnl|UMD3.1|GK000010.2	716945	G	A	0	4	0	1
gnl|UMD3.1|GK000010.2	717408	G	A	0	2	0	1
gnl|UMD3.1|GK000010.2	717603	T	C	2	2	0.5	0.5
gnl|UMD3.1|GK000010.2	719106	G	T	1	3	0.25	0.75
gnl|UMD3.1|GK000010.2	719195	A	T	0	3	0	1
gnl|UMD3.1|GK000010.2	719248	G	A	0	2	0	1
gnl|UMD3.1|GK000010.2	719598	T	C	0	6	0	1
gnl|UMD3.1|GK000010.2	719926	G	C	0	2	0	1
gnl|UMD3.1|GK000010.2	720266	A	C	0	3	0	1
gnl|UMD3.1|GK000010.2	720349	C	A	0	6	0	1
gnl|UMD3.1|GK000010.2	720970	G	A	0	6	0	1
gnl|UMD3.1|GK000010.2	721925	C	T	0	5	0	1
gnl|UMD3.1|GK000010.2	722163	T	C	0	1	0	1
gnl|UMD3.1|GK000010.2	722187	T	C	0	2	0	1
gnl|UMD3.1|GK000010.2	722554	C	G	0	1	0	1
gnl|UMD3.1|GK000010.2	723146	A	T	0	6	0	1
gnl|UMD3.1|GK000010.2	723179	G	T	0	2	0	1
gnl|UMD3.1|GK000010.2	724457	G	A	0	3	0	1
gnl|UMD3.1|GK000010.2	725312	A	G	0	2	0	1
gnl|UMD3.1|GK000010.2	726533	A	G	0	2	0	1
gnl|UMD3.1|GK000010.2	726590	C	A	0	2	0	1
gnl|UMD3.1|GK000010.2	730683	C	T	0	2	0	1
gnl|UMD3.1|GK000010.2	730701	A	G	0	2	0	1
gnl|UMD3.1|GK000010.2	730727	G	T	0	2	0	1
gnl|UMD3.1|GK000010.2	730736	A	G	0	2	0	1
gnl|UMD3.1|GK000010.2	731488	G	A	0	1	0	1
gnl|UMD3.1|GK000010.2	734098	T	A	0	1	0	1
gnl|UMD3.1|GK000010.2	736120	A	T	0	2	0	1
gnl|UMD3.1|GK000010.2	737151	A	C	0	2	0	1
gnl|UMD3.1|GK000010.2	741594	G	T	0	6	0	1
gnl|UMD3.1|GK000010.2	744987	C	A	1	1	0.5	0.5
gnl|UMD3.1|GK000010.2	753339	G	T	0	2	0	1
gnl|UMD3.1|GK000010.2	754334	C	G	0	2	0	1
gnl|UMD3.1|GK000010.2	765463	A	G	1	3	0.25	0.75
gnl|UMD3.1|GK000010.2	768128	T	A	0	2	0	1
gnl|UMD3.1|GK000010.2	773838	T	G	1	2	0.333333	0.666667
gnl|UMD3.1|GK000010.2	773847	A	T	4	2	0.666667	0.333333
gnl|UMD3.1|GK000010.2	773851	T	C	4	2	0.666667	0.333333
gnl|UMD3.1|GK000010.2	774346	C	A	1	2	0.333333	0.666667
gnl|UMD3.1|GK000010.2	774359	G	A	0	2	0	1
gnl|UMD3.1|GK000010.2	774465	A	G	3	2	0.6	0.4
gnl|UMD3.1|GK000010.2	774468	A	G	3	2	0.6	0.4
gnl|UMD3.1|GK000010.2	774469	A	G	3	2	0.6	0.4
gnl|UMD3.1|GK000010.2	774605	G	T	2	2	0.5	0.5
gnl|UMD3.1|GK000010.2	774609	C	T	2	2	0.5	0.5
gnl|UMD3.1|GK000010.2	776607	T	A	1	2	0.333333	0.666667
gnl|UMD3.1|GK000010.2	785312	T	C	0	4	0	1
gnl|UMD3.1|GK000010.2	795712	C	G	0	2	0	1
gnl|UMD3.1|GK000010.2	800151	G	A	0	2	0	1
gnl|UMD3.1|GK000010.2	804188	A	T	0	2	0	1
gnl|UMD3.1|GK000010.2	806005	A	T	2	2	0.5	0.5
gnl|UMD3.1|GK000010.2	816036	G	A	0	2	0	1
gnl|UMD3.1|GK000010.2	819548	G	A	2	2	0.5	0.5
gnl|UMD3.1|GK000010.2	824343	T	C	0	2	0	1
gnl|UMD3.1|GK000010.2	826464	T	A	5	2	0.714286	0.285714
gnl|UMD3.1|GK000010.2	827375	A	G	1	2	0.333333	0.666667
gnl|UMD3.1|GK000010.2	829116	T	C	0	3	0	1
gnl|UMD3.1|GK000010.2	830188	T	A	0	4	0	1
gnl|UMD3.1|GK000010.2	830368	G	A	0	2	0	1
gnl|UMD3.1|GK000010.2	832370	A	G	0	2	0	1
gnl|UMD3.1|GK000010.2	832375	A	G	0	2	0	1
gnl|UMD3.1|GK000010.2	832379	A	G	0	2	0	1
gnl|UMD3.1|GK000010.2	832458	A	G	0	2	0	1
gnl|UMD3.1|GK000010.2	840256	A	T	3	2	0.6	0.4
gnl|UMD3.1|GK000010.2	840654	A	C	4	2	0.666667	0.333333
gnl|UMD3.1|GK000010.2	844865	G	A	0	2	0	1
gnl|UMD3.1|GK000010.2	849725	G	T	1	13	0.0714286	0.928571
gnl|UMD3.1|GK000010.2	852740	A	G	0	4	0	1
gnl|UMD3.1|GK000010.2	861256	C	T	0	2	0	1
gnl|UMD3.1|GK000010.2	862334	G	A	0	2	0	1
gnl|UMD3.1|GK000010.2	862378	C	G	0	2	0	1
gnl|UMD3.1|GK000010.2	862649	C	A	0	4	0	1
gnl|UMD3.1|GK000010.2	862677	C	T	0	2	0	1
gnl|UMD3.1|GK000010.2	863210	C	T	0	4	0	1
gnl|UMD3.1|GK000010.2	863211	A	G	0	3	0	1
gnl|UMD3.1|GK000010.2	863304	C	T	0	1	0	1
gnl|UMD3.1|GK000010.2	863307	A	G	0	2	0	1
gnl|UMD3.1|GK000010.2	864303	G	A	0	3	0	1
gnl|UMD3.1|GK000010.2	864398	A	G	0	7	0	1
gnl|UMD3.1|GK000010.2	864437	T	G	5	3	0.625	0.375
gnl|UMD3.1|GK000010.2	864439	G	A	0	8	0	1
gnl|UMD3.1|GK000010.2	864517	C	T	5	2	0.714286	0.285714
gnl|UMD3.1|GK000010.2	864528	G	A	0	3	0	1
gnl|UMD3.1|GK000010.2	866317	G	A	0	2	0	1
gnl|UMD3.1|GK000010.2	867203	C	T	0	2	0	1
gnl|UMD3.1|GK000010.2	867981	A	G	0	2	0	1
gnl|UMD3.1|GK000010.2	868451	C	A	1	2	0.333333	0.666667
gnl|UMD3.1|GK000010.2	869112	G	A	0	2	0	1
gnl|UMD3.1|GK000010.2	870288	A	G	0	4	0	1
gnl|UMD3.1|GK000010.2	870290	C	T	0	4	0	1
gnl|UMD3.1|GK000010.2	870788	C	T	0	2	0	1
gnl|UMD3.1|GK000010.2	871743	A	G	0	5	0	1
gnl|UMD3.1|GK000010.2	872586	G	A	0	3	0	1
gnl|UMD3.1|GK000010.2	873544	A	C	2	2	0.5	0.5
gnl|UMD3.1|GK000010.2	875362	A	C	0	3	0	1
gnl|UMD3.1|GK000010.2	875961	G	A	0	2	0	1
gnl|UMD3.1|GK000010.2	876095	A	G	0	2	0	1
gnl|UMD3.1|GK000010.2	877572	T	C	0	13	0	1
gnl|UMD3.1|GK000010.2	878297	G	A	0	2	0	1
gnl|UMD3.1|GK000010.2	880090	C	T	3	4	0.428571	0.571429
gnl|UMD3.1|GK000010.2	880387	A	C	5	2	0.714286	0.285714
gnl|UMD3.1|GK000010.2	886089	A	T	0	3	0	1
gnl|UMD3.1|GK000010.2	889741	T	A	0	2	0	1
gnl|UMD3.1|GK000010.2	890066	G	A	0	4	0	1
gnl|UMD3.1|GK000010.2	890457	C	T	0	2	0	1
gnl|UMD3.1|GK000010.2	890473	T	C	0	2	0	1
gnl|UMD3.1|GK000010.2	891062	G	A	0	4	0	1
gnl|UMD3.1|GK000010.2	891113	A	G	0	4	0	1
gnl|UMD3.1|GK000010.2	891208	G	C	0	2	0	1
gnl|UMD3.1|GK000010.2	892043	G	A	0	2	0	1
gnl|UMD3.1|GK000010.2	892216	A	G	0	4	0	1
gnl|UMD3.1|GK000010.2	892220	G	A	0	4	0	1
gnl|UMD3.1|GK000010.2	892293	A	G	0	4	0	1
gnl|UMD3.1|GK000010.2	892361	G	A	0	2	0	1
gnl|UMD3.1|GK000010.2	894095	T	A	0	3	0	1
gnl|UMD3.1|GK000010.2	894105	A	G	0	3	0	1
gnl|UMD3.1|GK000010.2	894158	G	C	0	4	0	1
gnl|UMD3.1|GK000010.2	897303	C	A	3	2	0.6	0.4
gnl|UMD3.1|GK000010.2	898004	T	A	0	2	0	1
gnl|UMD3.1|GK000010.2	907084	G	A	0	3	0	1
gnl|UMD3.1|GK000010.2	914279	T	C	0	4	0	1
gnl|UMD3.1|GK000010.2	914291	A	G	0	3	0	1
gnl|UMD3.1|GK000010.2	914351	T	A	0	5	0	1
gnl|UMD3.1|GK000010.2	914451	G	T	0	4	0	1
gnl|UMD3.1|GK000010.2	914469	C	G	3	2	0.6	0.4
gnl|UMD3.1|GK000010.2	914689	A	T	0	5	0	1
gnl|UMD3.1|GK000010.2	915734	A	T	1	2	0.333333	0.666667
gnl|UMD3.1|GK000010.2	916009	C	T	0	1	0	1
gnl|UMD3.1|GK000010.2	916032	G	A	0	2	0	1
gnl|UMD3.1|GK000010.2	916047	C	T	0	2	0	1
gnl|UMD3.1|GK000010.2	916334	T	G	0	2	0	1
gnl|UMD3.1|GK000010.2	916669	A	C	3	2	0.6	0.4
gnl|UMD3.1|GK000010.2	916701	C	A	0	5	0	1
gnl|UMD3.1|GK000010.2	916705	G	T	0	5	0	1
gnl|UMD3.1|GK000010.2	916828	G	T	0	11	0	1
gnl|UMD3.1|GK000010.2	916830	G	C	9	2	0.818182	0.181818
gnl|UMD3.1|GK000010.2	916872	T	C	0	11	0	1
gnl|UMD3.1|GK000010.2	916882	A	G	0	11	0	1
gnl|UMD3.1|GK000010.2	916946	G	A	0	5	0	1
gnl|UMD3.1|GK000010.2	917178	A	G	0	12	0	1
gnl|UMD3.1|GK000010.2	917221	C	T	0	12	0	1
gnl|UMD3.1|GK000010.2	917240	C	G	11	2	0.846154	0.153846
gnl|UMD3.1|GK000010.2	917255	A	G	0	10	0	1
gnl|UMD3.1|GK000010.2	917266	G	A	0	8	0	1
gnl|UMD3.1|GK000010.2	917759	A	G	0	6	0	1
gnl|UMD3.1|GK000010.2	917775	T	C	5	4	0.555556	0.444444
gnl|UMD3.1|GK000010.2	917848	C	T	6	4	0.6	0.4
gnl|UMD3.1|GK000010.2	917953	C	T	0	3	0	1
gnl|UMD3.1|GK000010.2	918039	T	C	6	4	0.6	0.4
gnl|UMD3.1|GK000010.2	918040	T	C	6	4	0.6	0.4
gnl|UMD3.1|GK000010.2	918146	G	A	0	9	0	1
gnl|UMD3.1|GK000010.2	918211	G	A	0	4	0	1
gnl|UMD3.1|GK000010.2	918263	G	A	0	4	0	1
gnl|UMD3.1|GK000010.2	918447	A	G	3	2	0.6	0.4
gnl|UMD3.1|GK000010.2	918542	T	C	0	5	0	1
gnl|UMD3.1|GK000010.2	918588	T	C	0	4	0	1
gnl|UMD3.1|GK000010.2	918597	G	A	0	4	0	1
gnl|UMD3.1|GK000010.2	918895	A	G	0	3	0	1
gnl|UMD3.1|GK000010.2	918906	A	G	2	2	0.5	0.5
gnl|UMD3.1|GK000010.2	918921	A	G	3	2	0.6	0.4
gnl|UMD3.1|GK000010.2	918937	A	G	4	2	0.666667	0.333333
gnl|UMD3.1|GK000010.2	918972	A	G	6	2	0.75	0.25
gnl|UMD3.1|GK000010.2	918992	A	G	6	2	0.75	0.25
gnl|UMD3.1|GK000010.2	919001	A	G	2	6	0.25	0.75
gnl|UMD3.1|GK000010.2	919007	A	G	6	2	0.75	0.25
gnl|UMD3.1|GK000010.2	919249	A	G	0	8	0	1
gnl|UMD3.1|GK000010.2	919280	T	C	1	4	0.2	0.8
gnl|UMD3.1|GK000010.2	919302	T	C	0	4	0	1
gnl|UMD3.1|GK000010.2	919350	C	T	0	3	0	1
gnl|UMD3.1|GK000010.2	919372	T	A	3	2	0.6	0.4
gnl|UMD3.1|GK000010.2	919408	G	A	0	3	0	1
gnl|UMD3.1|GK000010.2	919809	C	A	0	1	0	1
gnl|UMD3.1|GK000010.2	919892	A	T	0	2	0	1
gnl|UMD3.1|GK000010.2	920888	C	T	2	3	0.4	0.6
gnl|UMD3.1|GK000010.2	921111	G	A	0	3	0	1
gnl|UMD3.1|GK000010.2	921304	C	T	0	2	0	1
gnl|UMD3.1|GK000010.2	921608	T	A	3	2	0.6	0.4
gnl|UMD3.1|GK000010.2	922054	C	A	0	2	0	1
gnl|UMD3.1|GK000010.2	922415	A	C	1	2	0.333333	0.666667
gnl|UMD3.1|GK000010.2	922427	A	C	3	2	0.6	0.4
gnl|UMD3.1|GK000010.2	922505	T	C	0	8	0	1
gnl|UMD3.1|GK000010.2	922670	G	A	6	2	0.75	0.25
gnl|UMD3.1|GK000010.2	924025	A	G	0	2	0	1
gnl|UMD3.1|GK000010.2	924028	G	A	0	2	0	1
gnl|UMD3.1|GK000010.2	926331	G	A	1	4	0.2	0.8
gnl|UMD3.1|GK000010.2	926842	A	C	8	2	0.8	0.2
gnl|UMD3.1|GK000010.2	927091	T	C	0	2	0	1
gnl|UMD3.1|GK000010.2	928206	C	A	1	2	0.333333	0.666667
gnl|UMD3.1|GK000010.2	928291	C	T	1	2	0.333333	0.666667
gnl|UMD3.1|GK000010.2	930203	A	G	2	3	0.4	0.6
gnl|UMD3.1|GK000010.2	930206	T	C	3	2	0.6	0.4
gnl|UMD3.1|GK000010.2	930532	C	T	0	2	0	1
gnl|UMD3.1|GK000010.2	930580	C	A	0	1	0	1
gnl|UMD3.1|GK000010.2	930776	T	C	3	2	0.6	0.4
gnl|UMD3.1|GK000010.2	930787	T	C	1	2	0.333333	0.666667
gnl|UMD3.1|GK000010.2	930822	T	C	3	4	0.428571	0.571429
gnl|UMD3.1|GK000010.2	930851	T	C	5	6	0.454545	0.545455
gnl|UMD3.1|GK000010.2	930852	T	C	3	8	0.272727	0.727273
gnl|UMD3.1|GK000010.2	930853	T	C	8	2	0.8	0.2
gnl|UMD3.1|GK000010.2	930859	T	C	9	2	0.818182	0.181818
gnl|UMD3.1|GK000010.2	930868	A	G	9	2	0.818182	0.181818
gnl|UMD3.1|GK000010.2	931151	A	C	10	3	0.769231	0.230769
gnl|UMD3.1|GK000010.2	931430	A	C	17	6	0.73913	0.26087
gnl|UMD3.1|GK000010.2	933079	T	A	1	25	0.0384615	0.961538
gnl|UMD3.1|GK000010.2	933283	A	C	4	2	0.666667	0.333333
gnl|UMD3.1|GK000010.2	933462	T	C	0	10	0	1
gnl|UMD3.1|GK000010.2	933685	C	T	0	32	0	1
gnl|UMD3.1|GK000010.2	933925	G	A	0	18	0	1
gnl|UMD3.1|GK000010.2	935574	A	G	0	43	0	1
gnl|UMD3.1|GK000010.2	936035	C	T	0	2	0	1
gnl|UMD3.1|GK000010.2	936717	T	A	5	2	0.714286	0.285714
gnl|UMD3.1|GK000010.2	943186	N	G	0	10	0	1
gnl|UMD3.1|GK000010.2	943263	T	A	0	17	0	1
gnl|UMD3.1|GK000010.2	943422	C	G	0	1	0	1
gnl|UMD3.1|GK000010.2	943844	A	G	0	22	0	1
gnl|UMD3.1|GK000010.2	944007	C	A	11	4	0.733333	0.266667
gnl|UMD3.1|GK000010.2	944388	T	A	2	2	0.5	0.5
gnl|UMD3.1|GK000010.2	944399	C	G	0	5	0	1
gnl|UMD3.1|GK000010.2	947394	A	G	0	3	0	1
gnl|UMD3.1|GK000010.2	947415	T	C	0	3	0	1
gnl|UMD3.1|GK000010.2	948796	T	C	0	5	0	1
gnl|UMD3.1|GK000010.2	948988	C	G	0	2	0	1
gnl|UMD3.1|GK000010.2	952858	G	T	2	2	0.5	0.5
gnl|UMD3.1|GK000010.2	954410	G	A	0	4	0	1
gnl|UMD3.1|GK000010.2	954436	C	T	0	3	0	1
gnl|UMD3.1|GK000010.2	957380	A	G	0	2	0	1
gnl|UMD3.1|GK000010.2	958204	C	T	0	3	0	1
gnl|UMD3.1|GK000010.2	958332	T	C	0	7	0	1
gnl|UMD3.1|GK000010.2	961022	A	T	2	2	0.5	0.5
gnl|UMD3.1|GK000010.2	962605	A	G	0	2	0	1
gnl|UMD3.1|GK000010.2	962780	A	G	0	4	0	1
gnl|UMD3.1|GK000010.2	964150	C	T	0	2	0	1
gnl|UMD3.1|GK000010.2	969881	C	T	0	2	0	1
gnl|UMD3.1|GK000010.2	972389	C	G	0	2	0	1
gnl|UMD3.1|GK000010.2	977842	A	T	0	2	0	1
gnl|UMD3.1|GK000010.2	978655	T	A	0	2	0	1
gnl|UMD3.1|GK000010.2	981048	T	C	0	2	0	1
gnl|UMD3.1|GK000010.2	982856	C	G	0	2	0	1
gnl|UMD3.1|GK000010.2	984990	T	C	0	3	0	1
gnl|UMD3.1|GK000010.2	992511	A	G	0	2	0	1
gnl|UMD3.1|GK000010.2	1048093	G	C	0	2	0	1
gnl|UMD3.1|GK000010.2	1051407	T	G	1	2	0.333333	0.666667
gnl|UMD3.1|GK000010.2	1053557	A	G	0	2	0	1
gnl|UMD3.1|GK000010.2	1054408	C	T	0	1	0	1
gnl|UMD3.1|GK000010.2	1056534	T	A	0	2	0	1
gnl|UMD3.1|GK000010.2	1058342	T	G	0	2	0	1
gnl|UMD3.1|GK000010.2	1061735	A	G	0	2	0	1
gnl|UMD3.1|GK000010.2	1068551	G	A	0	2	0	1
gnl|UMD3.1|GK000010.2	1068746	G	C	2	2	0.5	0.5
gnl|UMD3.1|GK000010.2	1068775	C	G	0	6	0	1
gnl|UMD3.1|GK000010.2	1069279	T	C	0	1	0	1
gnl|UMD3.1|GK000010.2	1074126	G	C	0	2	0	1
gnl|UMD3.1|GK000010.2	1075616	G	A	0	4	0	1
gnl|UMD3.1|GK000010.2	1076019	T	A	4	2	0.666667	0.333333
gnl|UMD3.1|GK000010.2	1076826	G	T	0	2	0	1
gnl|UMD3.1|GK000010.2	1077965	C	T	0	2	0	1
gnl|UMD3.1|GK000010.2	1077966	A	G	0	2	0	1
gnl|UMD3.1|GK000010.2	1078027	G	T	0	5	0	1
gnl|UMD3.1|GK000010.2	1078141	A	G	0	4	0	1
gnl|UMD3.1|GK000010.2	1078175	A	G	0	2	0	1
gnl|UMD3.1|GK000010.2	1078177	T	C	0	2	0	1
gnl|UMD3.1|GK000010.2	1078225	T	A	0	2	0	1
gnl|UMD3.1|GK000010.2	1078273	G	A	0	4	0	1
gnl|UMD3.1|GK000010.2	1078274	A	G	0	4	0	1
gnl|UMD3.1|GK000010.2	1078327	C	T	0	5	0	1
gnl|UMD3.1|GK000010.2	1078466	C	T	0	3	0	1
gnl|UMD3.1|GK000010.2	1078865	T	C	0	1	0	1
gnl|UMD3.1|GK000010.2	1079286	T	C	0	2	0	1
gnl|UMD3.1|GK000010.2	1079377	T	A	4	2	0.666667	0.333333
gnl|UMD3.1|GK000010.2	1079497	A	T	4	3	0.571429	0.428571
gnl|UMD3.1|GK000010.2	1079640	A	C	14	3	0.823529	0.176471
gnl|UMD3.1|GK000010.2	1080104	G	C	0	3	0	1
gnl|UMD3.1|GK000010.2	1080908	A	G	0	2	0	1
gnl|UMD3.1|GK000010.2	1080910	C	T	0	3	0	1
gnl|UMD3.1|GK000010.2	1080946	T	C	0	3	0	1
gnl|UMD3.1|GK000010.2	1080964	G	A	0	2	0	1
gnl|UMD3.1|GK000010.2	1080978	G	T	0	2	0	1
gnl|UMD3.1|GK000010.2	1080985	T	C	0	2	0	1
gnl|UMD3.1|GK000010.2	1081006	C	T	0	2	0	1
gnl|UMD3.1|GK000010.2	1081010	C	G	0	2	0	1
gnl|UMD3.1|GK000010.2	1082216	G	C	0	2	0	1
gnl|UMD3.1|GK000010.2	1082632	C	T	0	2	0	1
gnl|UMD3.1|GK000010.2	1082633	A	G	0	2	0	1
gnl|UMD3.1|GK000010.2	1082645	A	T	0	2	0	1
gnl|UMD3.1|GK000010.2	1082654	A	G	0	2	0	1
gnl|UMD3.1|GK000010.2	1082661	G	T	0	2	0	1
gnl|UMD3.1|GK000010.2	1084992	C	A	0	2	0	1
gnl|UMD3.1|GK000010.2	1085391	T	A	0	2	0	1
gnl|UMD3.1|GK000010.2	1088788	T	C	0	4	0	1
gnl|UMD3.1|GK000010.2	1089459	C	A	2	7	0.222222	0.777778
gnl|UMD3.1|GK000010.2	1089497	T	C	0	155	0	1
gnl|UMD3.1|GK000010.2	1089700	T	G	1	2	0.333333	0.666667
gnl|UMD3.1|GK000010.2	1089815	A	T	3	2	0.6	0.4
gnl|UMD3.1|GK000010.2	1089962	G	T	3	2	0.6	0.4
gnl|UMD3.1|GK000010.2	1090332	T	G	5	3	0.625	0.375
gnl|UMD3.1|GK000010.2	1090772	T	A	8	2	0.8	0.2
gnl|UMD3.1|GK000010.2	1092336	T	G	3	86	0.0337079	0.966292
gnl|UMD3.1|GK000010.2	1094318	A	G	20	5	0.8	0.2
gnl|UMD3.1|GK000010.2	1097879	A	G	0	2	0	1
gnl|UMD3.1|GK000010.2	1097886	A	G	0	2	0	1
gnl|UMD3.1|GK000010.2	1097910	A	G	2	2	0.5	0.5
gnl|UMD3.1|GK000010.2	1097924	A	G	1	2	0.333333	0.666667
gnl|UMD3.1|GK000010.2	1102753	A	G	7	4	0.636364	0.363636
gnl|UMD3.1|GK000010.2	1102867	C	T	2	2	0.5	0.5
gnl|UMD3.1|GK000010.2	1103235	G	T	2	2	0.5	0.5
gnl|UMD3.1|GK000010.2	1103264	G	T	1	2	0.333333	0.666667
gnl|UMD3.1|GK000010.2	1104295	T	C	0	21	0	1
gnl|UMD3.1|GK000010.2	1104953	A	C	1	42	0.0232558	0.976744
gnl|UMD3.1|GK000010.2	1105438	G	A	0	19	0	1
gnl|UMD3.1|GK000010.2	1106628	T	G	8	2	0.8	0.2
gnl|UMD3.1|GK000010.2	1107420	A	G	2	2	0.5	0.5
gnl|UMD3.1|GK000010.2	1108174	A	G	0	10	0	1
gnl|UMD3.1|GK000010.2	1108207	A	G	0	4	0	1
gnl|UMD3.1|GK000010.2	1109225	C	G	2	4	0.333333	0.666667
gnl|UMD3.1|GK000010.2	1109392	A	G	8	5	0.615385	0.384615
gnl|UMD3.1|GK000010.2	1109473	C	T	3	2	0.6	0.4
gnl|UMD3.1|GK000010.2	1112727	T	A	2	2	0.5	0.5
gnl|UMD3.1|GK000010.2	1113027	G	A	5	5	0.5	0.5
gnl|UMD3.1|GK000010.2	1113396	G	A	3	6	0.333333	0.666667
gnl|UMD3.1|GK000010.2	1115808	C	A	3	2	0.6	0.4
gnl|UMD3.1|GK000010.2	1116637	A	C	0	2	0	1
gnl|UMD3.1|GK000010.2	1117046	G	A	6	2	0.75	0.25
gnl|UMD3.1|GK000010.2	1119386	G	C	49	49	0.5	0.5
gnl|UMD3.1|GK000010.2	1119501	A	G	44	43	0.505747	0.494253
gnl|UMD3.1|GK000010.2	1119649	T	C	49	25	0.662162	0.337838
gnl|UMD3.1|GK000010.2	1121711	C	T	14	30	0.318182	0.681818
gnl|UMD3.1|GK000010.2	1122242	T	C	0	28	0	1
gnl|UMD3.1|GK000010.2	1122564	C	T	0	9	0	1
gnl|UMD3.1|GK000010.2	1122570	C	A	1	6	0.142857	0.857143
gnl|UMD3.1|GK000010.2	1124064	T	C	0	17	0	1
gnl|UMD3.1|GK000010.2	1124494	G	C	4	10	0.285714	0.714286
gnl|UMD3.1|GK000010.2	1125279	A	G	0	2	0	1
gnl|UMD3.1|GK000010.2	1125282	C	T	0	2	0	1
gnl|UMD3.1|GK000010.2	1125937	T	C	0	2	0	1
gnl|UMD3.1|GK000010.2	1126645	G	A	12	4	0.75	0.25
gnl|UMD3.1|GK000010.2	1126666	A	C	3	11	0.214286	0.785714
gnl|UMD3.1|GK000010.2	1126735	T	C	8	6	0.571429	0.428571
gnl|UMD3.1|GK000010.2	1126954	T	C	1	4	0.2	0.8
gnl|UMD3.1|GK000010.2	1129201	C	T	0	3	0	1
gnl|UMD3.1|GK000010.2	1129288	C	A	3	2	0.6	0.4
gnl|UMD3.1|GK000010.2	1130070	T	C	0	1	0	1
gnl|UMD3.1|GK000010.2	1132816	A	C	0	2	0	1
gnl|UMD3.1|GK000010.2	1132855	C	G	0	2	0	1
gnl|UMD3.1|GK000010.2	1135216	G	A	1	1	0.5	0.5
gnl|UMD3.1|GK000010.2	1135342	C	G	3	3	0.5	0.5
gnl|UMD3.1|GK000010.2	1138922	C	T	0	2	0	1
gnl|UMD3.1|GK000010.2	1140945	C	T	1	2	0.333333	0.666667
gnl|UMD3.1|GK000010.2	1145455	T	A	1	1	0.5	0.5
gnl|UMD3.1|GK000010.2	1161847	T	C	0	3	0	1
gnl|UMD3.1|GK000010.2	1163919	G	A	3	2	0.6	0.4
gnl|UMD3.1|GK000010.2	1164217	G	A	0	6	0	1
gnl|UMD3.1|GK000010.2	1164819	C	G	1	2	0.333333	0.666667
gnl|UMD3.1|GK000010.2	1165267	C	T	0	2	0	1
gnl|UMD3.1|GK000010.2	1165268	C	A	0	2	0	1
gnl|UMD3.1|GK000010.2	1166043	T	C	0	6	0	1
gnl|UMD3.1|GK000010.2	1167052	T	C	0	5	0	1
gnl|UMD3.1|GK000010.2	1167803	A	T	1	2	0.333333	0.666667
gnl|UMD3.1|GK000010.2	1167976	G	A	0	4	0	1
gnl|UMD3.1|GK000010.2	1168486	G	A	0	4	0	1
gnl|UMD3.1|GK000010.2	1170220	C	A	3	2	0.6	0.4
gnl|UMD3.1|GK000010.2	1171802	G	A	0	6	0	1
gnl|UMD3.1|GK000010.2	1172118	C	T	0	4	0	1
gnl|UMD3.1|GK000010.2	1172735	C	A	0	2	0	1
gnl|UMD3.1|GK000010.2	1175146	G	C	5	3	0.625	0.375
gnl|UMD3.1|GK000010.2	1175148	T	C	2	3	0.4	0.6
gnl|UMD3.1|GK000010.2	1176563	A	C	3	2	0.6	0.4
gnl|UMD3.1|GK000010.2	1179200	A	T	3	2	0.6	0.4
gnl|UMD3.1|GK000010.2	1179732	C	A	0	1	0	1
gnl|UMD3.1|GK000010.2	1184754	A	T	2	2	0.5	0.5
gnl|UMD3.1|GK000010.2	1189349	A	G	0	3	0	1
gnl|UMD3.1|GK000010.2	1189451	C	A	0	2	0	1
gnl|UMD3.1|GK000010.2	1190142	G	A	0	3	0	1
gnl|UMD3.1|GK000010.2	1190395	A	T	0	2	0	1
gnl|UMD3.1|GK000010.2	1195956	G	C	0	2	0	1
gnl|UMD3.1|GK000010.2	1196882	C	T	0	6	0	1
gnl|UMD3.1|GK000010.2	1197637	A	G	0	2	0	1
gnl|UMD3.1|GK000010.2	1199686	G	A	0	3	0	1
gnl|UMD3.1|GK000010.2	1200823	C	A	0	1	0	1
gnl|UMD3.1|GK000010.2	1201336	C	G	2	2	0.5	0.5
gnl|UMD3.1|GK000010.2	1201737	G	A	0	4	0	1
gnl|UMD3.1|GK000010.2	1202020	A	T	0	4	0	1
gnl|UMD3.1|GK000010.2	1203173	T	G	0	2	0	1
gnl|UMD3.1|GK000010.2	1203206	T	C	0	2	0	1
gnl|UMD3.1|GK000010.2	1203441	A	G	0	2	0	1
gnl|UMD3.1|GK000010.2	1203442	A	C	0	2	0	1
gnl|UMD3.1|GK000010.2	1204333	T	A	2	2	0.5	0.5
gnl|UMD3.1|GK000010.2	1205338	G	C	2	2	0.5	0.5
gnl|UMD3.1|GK000010.2	1207022	A	T	0	3	0	1
gnl|UMD3.1|GK000010.2	1207776	N	A	0	2	0	1
gnl|UMD3.1|GK000010.2	1208706	T	C	0	3	0	1
gnl|UMD3.1|GK000010.2	1211781	G	T	0	2	0	1
gnl|UMD3.1|GK000010.2	1213056	A	G	0	2	0	1
gnl|UMD3.1|GK000010.2	1215307	C	T	0	3	0	1
gnl|UMD3.1|GK000010.2	1216144	A	C	0	2	0	1
gnl|UMD3.1|GK000010.2	1217991	G	C	2	2	0.5	0.5
gnl|UMD3.1|GK000010.2	1219383	G	T	2	2	0.5	0.5
gnl|UMD3.1|GK000010.2	1219409	G	A	0	2	0	1
gnl|UMD3.1|GK000010.2	1222114	A	T	4	2	0.666667	0.333333
gnl|UMD3.1|GK000010.2	1222840	T	A	0	6	0	1
gnl|UMD3.1|GK000010.2	1223403	C	T	0	5	0	1
gnl|UMD3.1|GK000010.2	1224713	A	C	4	3	0.571429	0.428571
gnl|UMD3.1|GK000010.2	1224785	G	T	8	2	0.8	0.2
gnl|UMD3.1|GK000010.2	1224816	A	T	0	8	0	1
gnl|UMD3.1|GK000010.2	1224829	T	A	6	3	0.666667	0.333333
gnl|UMD3.1|GK000010.2	1225248	T	C	0	7	0	1
gnl|UMD3.1|GK000010.2	1226962	T	C	0	3	0	1
gnl|UMD3.1|GK000010.2	1228709	G	T	0	2	0	1
gnl|UMD3.1|GK000010.2	1228820	A	T	0	2	0	1
gnl|UMD3.1|GK000010.2	1228823	A	C	0	2	0	1
gnl|UMD3.1|GK000010.2	1228863	A	C	0	5	0	1
gnl|UMD3.1|GK000010.2	1228948	G	T	0	8	0	1
gnl|UMD3.1|GK000010.2	1228972	A	C	0	5	0	1
gnl|UMD3.1|GK000010.2	1229551	T	C	0	24	0	1
gnl|UMD3.1|GK000010.2	1230557	T	G	4	2	0.666667	0.333333
gnl|UMD3.1|GK000010.2	1231134	T	A	0	7	0	1
gnl|UMD3.1|GK000010.2	1231170	G	A	0	6	0	1
gnl|UMD3.1|GK000010.2	1231238	T	C	9	4	0.692308	0.307692
gnl|UMD3.1|GK000010.2	1231317	T	C	10	4	0.714286	0.285714
gnl|UMD3.1|GK000010.2	1231527	T	C	1	3	0.25	0.75
gnl|UMD3.1|GK000010.2	1232212	T	C	3	4	0.428571	0.571429
gnl|UMD3.1|GK000010.2	1232213	T	C	4	4	0.5	0.5
gnl|UMD3.1|GK000010.2	1232227	T	C	5	2	0.714286	0.285714
gnl|UMD3.1|GK000010.2	1232250	T	C	6	2	0.75	0.25
gnl|UMD3.1|GK000010.2	1232400	G	A	4	2	0.666667	0.333333
gnl|UMD3.1|GK000010.2	1232515	C	T	0	9	0	1
gnl|UMD3.1|GK000010.2	1232559	A	G	0	8	0	1
gnl|UMD3.1|GK000010.2	1232630	T	C	2	2	0.5	0.5
gnl|UMD3.1|GK000010.2	1233000	G	C	0	3	0	1
gnl|UMD3.1|GK000010.2	1233130	A	T	3	2	0.6	0.4
gnl|UMD3.1|GK000010.2	1233345	T	C	2	2	0.5	0.5
gnl|UMD3.1|GK000010.2	1237480	C	A	6	2	0.75	0.25
gnl|UMD3.1|GK000010.2	1237690	T	A	5	3	0.625	0.375
gnl|UMD3.1|GK000010.2	1238432	A	G	0	4	0	1
gnl|UMD3.1|GK000010.2	1238612	C	A	3	2	0.6	0.4
gnl|UMD3.1|GK000010.2	1238635	T	A	5	3	0.625	0.375
gnl|UMD3.1|GK000010.2	1239136	A	T	2	2	0.5	0.5
gnl|UMD3.1|GK000010.2	1239621	C	A	0	5	0	1
gnl|UMD3.1|GK000010.2	1241203	G	A	0	2	0	1
gnl|UMD3.1|GK000010.2	1241926	T	C	0	5	0	1
gnl|UMD3.1|GK000010.2	1242575	G	A	0	3	0	1
gnl|UMD3.1|GK000010.2	1242685	G	A	3	3	0.5	0.5
gnl|UMD3.1|GK000010.2	1246592	G	A	2	2	0.5	0.5
gnl|UMD3.1|GK000010.2	1246600	C	G	0	4	0	1
gnl|UMD3.1|GK000010.2	1247107	T	C	0	2	0	1
gnl|UMD3.1|GK000010.2	1247807	C	T	0	4	0	1
gnl|UMD3.1|GK000010.2	1247828	A	G	0	4	0	1
gnl|UMD3.1|GK000010.2	1248902	T	G	0	1	0	1
gnl|UMD3.1|GK000010.2	1248932	C	G	0	1	0	1
gnl|UMD3.1|GK000010.2	1248941	C	G	0	2	0	1
gnl|UMD3.1|GK000010.2	1249681	C	G	0	2	0	1
gnl|UMD3.1|GK000010.2	1251614	A	G	0	5	0	1
gnl|UMD3.1|GK000010.2	1251669	C	G	4	2	0.666667	0.333333
gnl|UMD3.1|GK000010.2	1251830	A	G	0	2	0	1
gnl|UMD3.1|GK000010.2	1253882	T	C	0	2	0	1
gnl|UMD3.1|GK000010.2	1254057	T	C	0	5	0	1
gnl|UMD3.1|GK000010.2	1254135	G	A	0	6	0	1
gnl|UMD3.1|GK000010.2	1254996	C	A	0	2	0	1
gnl|UMD3.1|GK000010.2	1255052	T	C	0	5	0	1
gnl|UMD3.1|GK000010.2	1255215	T	A	0	2	0	1
gnl|UMD3.1|GK000010.2	1255421	T	A	0	5	0	1
gnl|UMD3.1|GK000010.2	1255452	A	G	0	4	0	1
gnl|UMD3.1|GK000010.2	1256116	C	G	0	4	0	1
gnl|UMD3.1|GK000010.2	1256735	T	C	2	3	0.4	0.6
gnl|UMD3.1|GK000010.2	1258221	T	G	5	2	0.714286	0.285714
gnl|UMD3.1|GK000010.2	1285656	G	A	0	2	0	1
gnl|UMD3.1|GK000010.2	1287369	C	A	1	2	0.333333	0.666667
gnl|UMD3.1|GK000010.2	1292865	A	G	3	2	0.6	0.4
gnl|UMD3.1|GK000010.2	1294969	G	A	0	2	0	1
gnl|UMD3.1|GK000010.2	1318227	T	C	0	2	0	1
gnl|UMD3.1|GK000010.2	1318260	G	C	0	2	0	1
gnl|UMD3.1|GK000010.2	1341534	T	C	0	2	0	1
gnl|UMD3.1|GK000010.2	1343097	C	A	0	2	0	1
gnl|UMD3.1|GK000010.2	1356094	A	G	0	3	0	1
gnl|UMD3.1|GK000010.2	1356146	C	G	0	4	0	1
gnl|UMD3.1|GK000010.2	1381540	T	A	0	3	0	1
gnl|UMD3.1|GK000010.2	1381543	G	T	0	3	0	1
gnl|UMD3.1|GK000010.2	1381547	T	C	0	3	0	1
gnl|UMD3.1|GK000010.2	1381548	G	A	0	2	0	1
gnl|UMD3.1|GK000010.2	1381557	G	T	0	5	0	1
gnl|UMD3.1|GK000010.2	1381584	A	T	0	3	0	1
gnl|UMD3.1|GK000010.2	1381598	A	C	0	3	0	1
gnl|UMD3.1|GK000010.2	1403571	C	A	0	2	0	1
gnl|UMD3.1|GK000010.2	1408597	T	C	0	2	0	1
gnl|UMD3.1|GK000010.2	1413193	A	G	0	2	0	1
gnl|UMD3.1|GK000010.2	1416428	C	T	0	2	0	1
gnl|UMD3.1|GK000010.2	1416464	G	C	0	2	0	1
gnl|UMD3.1|GK000010.2	1416470	C	A	0	1	0	1
gnl|UMD3.1|GK000010.2	1431507	G	T	4	2	0.666667	0.333333
gnl|UMD3.1|GK000010.2	1439504	G	A	0	2	0	1
gnl|UMD3.1|GK000010.2	1439508	T	A	0	2	0	1
gnl|UMD3.1|GK000010.2	1445221	A	G	0	4	0	1
gnl|UMD3.1|GK000010.2	1448097	T	C	0	4	0	1
gnl|UMD3.1|GK000010.2	1451955	G	T	0	4	0	1
gnl|UMD3.1|GK000010.2	1467232	A	C	4	2	0.666667	0.333333
gnl|UMD3.1|GK000010.2	1467461	C	T	10	2	0.833333	0.166667
gnl|UMD3.1|GK000010.2	1467552	T	G	6	4	0.6	0.4
gnl|UMD3.1|GK000010.2	1468253	T	C	5	4	0.555556	0.444444
gnl|UMD3.1|GK000010.2	1468258	T	C	7	5	0.583333	0.416667
gnl|UMD3.1|GK000010.2	1469241	C	G	0	5	0	1
gnl|UMD3.1|GK000010.2	1469305	A	G	2	7	0.222222	0.777778
gnl|UMD3.1|GK000010.2	1469436	G	T	0	2	0	1
gnl|UMD3.1|GK000010.2	1469731	A	G	0	2	0	1
gnl|UMD3.1|GK000010.2	1470908	G	T	0	2	0	1
gnl|UMD3.1|GK000010.2	1472795	T	C	0	2	0	1
gnl|UMD3.1|GK000010.2	1473485	A	T	0	2	0	1
gnl|UMD3.1|GK000010.2	1473853	T	C	2	2	0.5	0.5
gnl|UMD3.1|GK000010.2	1475048	G	T	0	2	0	1
gnl|UMD3.1|GK000010.2	1475553	G	A	4	4	0.5	0.5
gnl|UMD3.1|GK000010.2	1475609	G	A	0	6	0	1
gnl|UMD3.1|GK000010.2	1475628	G	A	0	4	0	1
gnl|UMD3.1|GK000010.2	1475998	A	G	0	10	0	1
gnl|UMD3.1|GK000010.2	1476009	G	C	4	4	0.5	0.5
gnl|UMD3.1|GK000010.2	1476339	C	T	0	5	0	1
gnl|UMD3.1|GK000010.2	1476714	T	C	2	3	0.4	0.6
gnl|UMD3.1|GK000010.2	1477814	G	A	0	2	0	1
gnl|UMD3.1|GK000010.2	1477824	C	T	0	2	0	1
gnl|UMD3.1|GK000010.2	1478079	G	A	1	2	0.333333	0.666667
gnl|UMD3.1|GK000010.2	1480578	A	C	1	1	0.5	0.5
gnl|UMD3.1|GK000010.2	1481986	G	A	2	2	0.5	0.5
gnl|UMD3.1|GK000010.2	1484416	A	G	0	2	0	1
gnl|UMD3.1|GK000010.2	1485216	G	A	0	2	0	1
gnl|UMD3.1|GK000010.2	1488948	G	A	0	2	0	1
gnl|UMD3.1|GK000010.2	1489020	A	T	0	3	0	1
gnl|UMD3.1|GK000010.2	1489038	A	T	3	2	0.6	0.4
gnl|UMD3.1|GK000010.2	1489053	T	A	3	2	0.6	0.4
gnl|UMD3.1|GK000010.2	1489180	C	T	0	5	0	1
gnl|UMD3.1|GK000010.2	1496809	C	G	0	2	0	1
gnl|UMD3.1|GK000010.2	1498977	A	T	0	4	0	1
gnl|UMD3.1|GK000010.2	1499352	C	G	0	4	0	1
gnl|UMD3.1|GK000010.2	1504379	G	A	0	2	0	1
gnl|UMD3.1|GK000010.2	1504443	T	A	0	3	0	1
gnl|UMD3.1|GK000010.2	1504519	C	T	7	3	0.7	0.3
gnl|UMD3.1|GK000010.2	1505211	G	A	0	4	0	1
gnl|UMD3.1|GK000010.2	1506625	A	G	0	6	0	1
gnl|UMD3.1|GK000010.2	1506717	A	G	0	2	0	1
gnl|UMD3.1|GK000010.2	1508101	T	G	1	2	0.333333	0.666667
gnl|UMD3.1|GK000010.2	1508748	G	A	0	5	0	1
gnl|UMD3.1|GK000010.2	1511283	T	G	0	2	0	1
gnl|UMD3.1|GK000010.2	1511342	G	A	0	3	0	1
gnl|UMD3.1|GK000010.2	1513265	T	G	0	4	0	1
gnl|UMD3.1|GK000010.2	1516504	T	G	2	2	0.5	0.5
gnl|UMD3.1|GK000010.2	1518330	G	T	1	2	0.333333	0.666667
gnl|UMD3.1|GK000010.2	1518332	G	T	2	2	0.5	0.5
gnl|UMD3.1|GK000010.2	1519392	A	G	0	3	0	1
gnl|UMD3.1|GK000010.2	1519469	C	T	0	3	0	1
gnl|UMD3.1|GK000010.2	1521822	C	T	2	2	0.5	0.5
gnl|UMD3.1|GK000010.2	1523705	G	A	0	3	0	1
gnl|UMD3.1|GK000010.2	1524039	A	G	0	2	0	1
gnl|UMD3.1|GK000010.2	1527859	T	A	0	2	0	1
gnl|UMD3.1|GK000010.2	1528241	G	A	0	2	0	1
gnl|UMD3.1|GK000010.2	1529247	A	G	0	2	0	1
gnl|UMD3.1|GK000010.2	1536699	A	T	2	2	0.5	0.5
gnl|UMD3.1|GK000010.2	1536727	A	G	0	3	0	1
gnl|UMD3.1|GK000010.2	1536765	A	T	3	2	0.6	0.4
gnl|UMD3.1|GK000010.2	1536871	T	C	0	2	0	1
gnl|UMD3.1|GK000010.2	1539513	A	G	0	2	0	1
gnl|UMD3.1|GK000010.2	1543950	T	A	0	2	0	1
gnl|UMD3.1|GK000010.2	1544615	T	C	0	2	0	1
gnl|UMD3.1|GK000010.2	1546743	A	T	1	4	0.2	0.8
gnl|UMD3.1|GK000010.2	1553701	T	C	0	2	0	1
gnl|UMD3.1|GK000010.2	1555816	T	A	0	2	0	1
gnl|UMD3.1|GK000010.2	1560606	A	T	1	2	0.333333	0.666667
gnl|UMD3.1|GK000010.2	1560618	T	A	1	2	0.333333	0.666667
gnl|UMD3.1|GK000010.2	1560637	A	T	1	2	0.333333	0.666667
gnl|UMD3.1|GK000010.2	1560673	T	A	2	2	0.5	0.5
gnl|UMD3.1|GK000010.2	1561102	A	G	0	8	0	1
gnl|UMD3.1|GK000010.2	1570675	C	T	0	2	0	1
gnl|UMD3.1|GK000010.2	1578559	A	G	0	3	0	1
gnl|UMD3.1|GK000010.2	1581919	A	G	0	2	0	1
gnl|UMD3.1|GK000010.2	1582613	C	T	0	2	0	1
gnl|UMD3.1|GK000010.2	1584229	A	C	1	2	0.333333	0.666667
gnl|UMD3.1|GK000010.2	1587288	G	C	0	4	0	1
gnl|UMD3.1|GK000010.2	1589530	G	A	0	2	0	1
gnl|UMD3.1|GK000010.2	1602921	G	A	0	2	0	1
gnl|UMD3.1|GK000010.2	1605175	A	G	0	2	0	1
gnl|UMD3.1|GK000010.2	1606403	T	A	0	2	0	1
gnl|UMD3.1|GK000010.2	1607519	T	A	0	2	0	1
gnl|UMD3.1|GK000010.2	1607955	C	A	2	2	0.5	0.5
gnl|UMD3.1|GK000010.2	1607972	G	A	0	3	0	1
gnl|UMD3.1|GK000010.2	1614464	A	G	0	2	0	1
gnl|UMD3.1|GK000010.2	1614890	A	G	0	2	0	1
gnl|UMD3.1|GK000010.2	1615394	G	A	0	2	0	1
gnl|UMD3.1|GK000010.2	1615680	A	G	0	1	0	1
gnl|UMD3.1|GK000010.2	1617889	T	G	3	2	0.6	0.4
gnl|UMD3.1|GK000010.2	1617945	A	T	0	4	0	1
gnl|UMD3.1|GK000010.2	1621512	G	C	0	2	0	1
gnl|UMD3.1|GK000010.2	1623183	A	G	0	2	0	1
gnl|UMD3.1|GK000010.2	1630028	C	G	0	2	0	1
gnl|UMD3.1|GK000010.2	1632930	C	T	0	2	0	1
gnl|UMD3.1|GK000010.2	1636439	A	T	0	2	0	1
gnl|UMD3.1|GK000010.2	1639272	T	A	1	1	0.5	0.5
gnl|UMD3.1|GK000010.2	1641640	T	G	0	4	0	1
gnl|UMD3.1|GK000010.2	1641941	T	C	0	6	0	1
gnl|UMD3.1|GK000010.2	1643643	T	A	0	2	0	1
gnl|UMD3.1|GK000010.2	1651393	T	A	1	2	0.333333	0.666667
gnl|UMD3.1|GK000010.2	1651402	A	T	2	2	0.5	0.5
gnl|UMD3.1|GK000010.2	1651506	G	T	0	2	0	1
gnl|UMD3.1|GK000010.2	1665221	A	T	0	1	0	1
gnl|UMD3.1|GK000010.2	1665223	G	T	0	1	0	1
gnl|UMD3.1|GK000010.2	1668286	G	A	0	2	0	1
gnl|UMD3.1|GK000010.2	1668956	C	G	0	6	0	1
gnl|UMD3.1|GK000010.2	1669537	A	G	0	2	0	1
gnl|UMD3.1|GK000010.2	1675314	T	G	0	2	0	1
gnl|UMD3.1|GK000010.2	1677028	A	G	0	2	0	1
gnl|UMD3.1|GK000010.2	1677078	A	G	2	2	0.5	0.5
gnl|UMD3.1|GK000010.2	1677088	A	G	2	2	0.5	0.5
gnl|UMD3.1|GK000010.2	1677093	A	G	2	2	0.5	0.5
gnl|UMD3.1|GK000010.2	1677094	G	A	2	2	0.5	0.5
gnl|UMD3.1|GK000010.2	1677112	A	G	0	4	0	1
gnl|UMD3.1|GK000010.2	1677118	A	G	0	3	0	1
gnl|UMD3.1|GK000010.2	1678380	G	C	0	6	0	1
gnl|UMD3.1|GK000010.2	1681912	T	A	3	2	0.6	0.4
gnl|UMD3.1|GK000010.2	1685713	A	G	2	2	0.5	0.5
gnl|UMD3.1|GK000010.2	1685714	A	G	3	2	0.6	0.4
gnl|UMD3.1|GK000010.2	1685723	A	G	2	3	0.4	0.6
gnl|UMD3.1|GK000010.2	1686260	T	C	0	4	0	1
gnl|UMD3.1|GK000010.2	1687782	A	G	0	3	0	1
gnl|UMD3.1|GK000010.2	1687803	A	G	1	3	0.25	0.75
gnl|UMD3.1|GK000010.2	1687857	A	G	2	2	0.5	0.5
gnl|UMD3.1|GK000010.2	1689884	C	T	0	2	0	1
gnl|UMD3.1|GK000010.2	1689960	C	A	1	2	0.333333	0.666667
gnl|UMD3.1|GK000010.2	1690251	C	T	7	2	0.777778	0.222222
gnl|UMD3.1|GK000010.2	1690540	G	A	1	3	0.25	0.75
gnl|UMD3.1|GK000010.2	1692284	C	T	1	2	0.333333	0.666667
gnl|UMD3.1|GK000010.2	1698640	T	G	3	2	0.6	0.4
gnl|UMD3.1|GK000010.2	1699550	G	A	0	2	0	1
gnl|UMD3.1|GK000010.2	1699997	G	A	3	2	0.6	0.4
gnl|UMD3.1|GK000010.2	1700037	G	T	1	2	0.333333	0.666667
gnl|UMD3.1|GK000010.2	1700484	G	A	0	2	0	1
gnl|UMD3.1|GK000010.2	1700560	G	A	0	2	0	1
gnl|UMD3.1|GK000010.2	1700887	T	C	0	2	0	1
gnl|UMD3.1|GK000010.2	1707154	T	C	0	8	0	1
gnl|UMD3.1|GK000010.2	1710531	C	T	0	2	0	1
gnl|UMD3.1|GK000010.2	1712127	A	G	0	2	0	1
gnl|UMD3.1|GK000010.2	1712170	T	A	0	2	0	1
gnl|UMD3.1|GK000010.2	1712515	C	T	14	10	0.583333	0.416667
gnl|UMD3.1|GK000010.2	1716385	T	C	6	17	0.26087	0.73913
gnl|UMD3.1|GK000010.2	1716681	A	T	4	12	0.25	0.75
gnl|UMD3.1|GK000010.2	1716832	C	A	0	2	0	1
gnl|UMD3.1|GK000010.2	1717908	T	C	0	13	0	1
gnl|UMD3.1|GK000010.2	1720209	A	G	4	7	0.363636	0.636364
gnl|UMD3.1|GK000010.2	1721523	G	T	0	2	0	1
gnl|UMD3.1|GK000010.2	1721904	A	T	1	1	0.5	0.5
gnl|UMD3.1|GK000010.2	1722650	G	T	8	2	0.8	0.2
gnl|UMD3.1|GK000010.2	1723872	A	G	7	3	0.7	0.3
gnl|UMD3.1|GK000010.2	1724193	C	T	10	5	0.666667	0.333333
gnl|UMD3.1|GK000010.2	1725461	G	A	0	1	0	1
gnl|UMD3.1|GK000010.2	1726674	A	C	2	2	0.5	0.5
gnl|UMD3.1|GK000010.2	1727988	A	G	0	11	0	1
gnl|UMD3.1|GK000010.2	1728260	T	A	4	2	0.666667	0.333333
gnl|UMD3.1|GK000010.2	1728646	C	T	1	3	0.25	0.75
gnl|UMD3.1|GK000010.2	1729452	C	A	4	5	0.444444	0.555556
gnl|UMD3.1|GK000010.2	1729956	T	A	5	2	0.714286	0.285714
gnl|UMD3.1|GK000010.2	1730391	C	T	0	2	0	1
gnl|UMD3.1|GK000010.2	1731107	C	G	2	2	0.5	0.5
gnl|UMD3.1|GK000010.2	1737449	G	A	4	2	0.666667	0.333333
gnl|UMD3.1|GK000010.2	1737929	A	G	0	3	0	1
gnl|UMD3.1|GK000010.2	1738295	G	T	1	2	0.333333	0.666667
gnl|UMD3.1|GK000010.2	1739391	C	A	1	1	0.5	0.5
gnl|UMD3.1|GK000010.2	1742055	T	A	2	2	0.5	0.5
gnl|UMD3.1|GK000010.2	1743346	T	C	0	3	0	1
gnl|UMD3.1|GK000010.2	1744460	A	C	0	2	0	1
gnl|UMD3.1|GK000010.2	1747098	T	C	1	6	0.142857	0.857143
gnl|UMD3.1|GK000010.2	1747675	A	G	0	2	0	1
gnl|UMD3.1|GK000010.2	1748041	T	G	0	2	0	1
gnl|UMD3.1|GK000010.2	1748164	T	C	2	2	0.5	0.5
gnl|UMD3.1|GK000010.2	1748854	A	G	0	2	0	1
gnl|UMD3.1|GK000010.2	1748946	A	G	1	2	0.333333	0.666667
gnl|UMD3.1|GK000010.2	1748949	A	G	0	2	0	1
gnl|UMD3.1|GK000010.2	1749056	T	A	2	2	0.5	0.5
gnl|UMD3.1|GK000010.2	1750446	A	T	1	2	0.333333	0.666667
gnl|UMD3.1|GK000010.2	1751160	T	A	4	2	0.666667	0.333333
gnl|UMD3.1|GK000010.2	1751253	C	A	6	2	0.75	0.25
gnl|UMD3.1|GK000010.2	1752582	T	C	0	2	0	1
gnl|UMD3.1|GK000010.2	1753688	G	T	5	3	0.625	0.375
gnl|UMD3.1|GK000010.2	1753716	A	C	2	2	0.5	0.5
gnl|UMD3.1|GK000010.2	1754142	A	C	8	2	0.8	0.2
gnl|UMD3.1|GK000010.2	1754147	A	G	7	2	0.777778	0.222222
gnl|UMD3.1|GK000010.2	1755395	G	A	0	2	0	1
gnl|UMD3.1|GK000010.2	1755456	T	C	0	2	0	1
gnl|UMD3.1|GK000010.2	1755601	T	A	0	2	0	1
gnl|UMD3.1|GK000010.2	1755841	A	C	0	2	0	1
gnl|UMD3.1|GK000010.2	1755859	G	T	0	3	0	1
gnl|UMD3.1|GK000010.2	1755886	T	C	0	4	0	1
gnl|UMD3.1|GK000010.2	1756580	A	G	0	4	0	1
gnl|UMD3.1|GK000010.2	1756581	C	T	0	4	0	1
gnl|UMD3.1|GK000010.2	1756968	T	C	1	3	0.25	0.75
gnl|UMD3.1|GK000010.2	1757115	C	T	1	4	0.2	0.8
gnl|UMD3.1|GK000010.2	1757139	T	C	2	3	0.4	0.6
gnl|UMD3.1|GK000010.2	1757144	G	A	2	3	0.4	0.6
gnl|UMD3.1|GK000010.2	1757156	C	T	2	6	0.25	0.75
gnl|UMD3.1|GK000010.2	1757174	A	G	0	5	0	1
gnl|UMD3.1|GK000010.2	1757181	G	A	1	2	0.333333	0.666667
gnl|UMD3.1|GK000010.2	1757194	G	A	1	4	0.2	0.8
gnl|UMD3.1|GK000010.2	1757282	A	G	0	3	0	1
gnl|UMD3.1|GK000010.2	1757286	T	C	0	3	0	1
gnl|UMD3.1|GK000010.2	1758427	A	G	0	2	0	1
gnl|UMD3.1|GK000010.2	1758820	A	T	0	4	0	1
gnl|UMD3.1|GK000010.2	1758915	G	C	3	3	0.5	0.5
gnl|UMD3.1|GK000010.2	1758933	A	T	3	2	0.6	0.4
gnl|UMD3.1|GK000010.2	1759166	A	G	1	2	0.333333	0.666667
gnl|UMD3.1|GK000010.2	1759483	G	A	0	3	0	1
gnl|UMD3.1|GK000010.2	1759762	G	T	2	3	0.4	0.6
gnl|UMD3.1|GK000010.2	1760243	G	A	1	6	0.142857	0.857143
gnl|UMD3.1|GK000010.2	1760793	G	T	15	13	0.535714	0.464286
gnl|UMD3.1|GK000010.2	1761001	C	T	0	24	0	1
gnl|UMD3.1|GK000010.2	1761032	T	A	10	15	0.4	0.6
gnl|UMD3.1|GK000010.2	1761240	T	G	1	40	0.0243902	0.97561
gnl|UMD3.1|GK000010.2	1762963	T	C	0	2	0	1
gnl|UMD3.1|GK000010.2	1763047	A	T	3	2	0.6	0.4
gnl|UMD3.1|GK000010.2	1763116	A	C	5	3	0.625	0.375
gnl|UMD3.1|GK000010.2	1763136	G	A	2	3	0.4	0.6
gnl|UMD3.1|GK000010.2	1763591	C	A	3	5	0.375	0.625
gnl|UMD3.1|GK000010.2	1763827	C	T	9	4	0.692308	0.307692
gnl|UMD3.1|GK000010.2	1763999	C	T	99	159	0.383721	0.616279
gnl|UMD3.1|GK000010.2	1764294	A	G	32	17	0.653061	0.346939
gnl|UMD3.1|GK000010.2	1764298	A	T	10	4	0.714286	0.285714
gnl|UMD3.1|GK000010.2	1788848	G	A	0	1	0	1
gnl|UMD3.1|GK000010.2	1857311	A	G	0	2	0	1
gnl|UMD3.1|GK000010.2	1857316	T	A	0	2	0	1
gnl|UMD3.1|GK000010.2	1873935	C	T	0	2	0	1
gnl|UMD3.1|GK000010.2	1928570	T	C	0	2	0	1
gnl|UMD3.1|GK000010.2	1928610	T	A	2	2	0.5	0.5
gnl|UMD3.1|GK000010.2	1942790	T	G	5	2	0.714286	0.285714
gnl|UMD3.1|GK000010.2	1997402	G	C	0	3	0	1
gnl|UMD3.1|GK000010.2	1997462	C	T	0	4	0	1
gnl|UMD3.1|GK000010.2	1997471	C	T	0	3	0	1
gnl|UMD3.1|GK000010.2	2005434	T	A	1	2	0.333333	0.666667
gnl|UMD3.1|GK000010.2	2007712	T	G	0	1	0	1
gnl|UMD3.1|GK000010.2	2012086	C	T	0	2	0	1
gnl|UMD3.1|GK000010.2	2016092	T	C	0	2	0	1
gnl|UMD3.1|GK000010.2	2019273	G	C	0	2	0	1
gnl|UMD3.1|GK000010.2	2020825	G	C	0	2	0	1
gnl|UMD3.1|GK000010.2	2027084	T	C	0	2	0	1
gnl|UMD3.1|GK000010.2	2029777	T	A	0	4	0	1
gnl|UMD3.1|GK000010.2	2032240	C	T	0	2	0	1
gnl|UMD3.1|GK000010.2	2032871	G	A	0	2	0	1
gnl|UMD3.1|GK000010.2	2067848	A	G	0	17	0	1
gnl|UMD3.1|GK000010.2	2067863	A	C	1	28	0.0344828	0.965517
gnl|UMD3.1|GK000010.2	2067889	C	G	0	34	0	1
gnl|UMD3.1|GK000010.2	2067897	C	A	0	33	0	1
gnl|UMD3.1|GK000010.2	2067911	C	T	1	41	0.0238095	0.97619
gnl|UMD3.1|GK000010.2	2067926	T	C	0	51	0	1
gnl|UMD3.1|GK000010.2	2067962	A	G	0	55	0	1
gnl|UMD3.1|GK000010.2	2067974	T	C	0	49	0	1
gnl|UMD3.1|GK000010.2	2068004	A	G	0	44	0	1
gnl|UMD3.1|GK000010.2	2068034	T	C	0	36	0	1
gnl|UMD3.1|GK000010.2	2068035	A	T	0	34	0	1
gnl|UMD3.1|GK000010.2	2068064	G	A	2	18	0.1	0.9
gnl|UMD3.1|GK000010.2	2068067	C	G	2	17	0.105263	0.894737
gnl|UMD3.1|GK000010.2	2068084	G	T	3	18	0.142857	0.857143
gnl|UMD3.1|GK000010.2	2068085	A	G	2	21	0.0869565	0.913043
gnl|UMD3.1|GK000010.2	2068111	G	C	1	23	0.0416667	0.958333
gnl|UMD3.1|GK000010.2	2068114	A	T	2	22	0.0833333	0.916667
gnl|UMD3.1|GK000010.2	2068137	C	T	2	20	0.0909091	0.909091
gnl|UMD3.1|GK000010.2	2068166	G	T	2	5	0.285714	0.714286
gnl|UMD3.1|GK000010.2	2068169	C	T	2	3	0.4	0.6
gnl|UMD3.1|GK000010.2	2068174	A	G	2	3	0.4	0.6
gnl|UMD3.1|GK000010.2	2068181	C	T	2	2	0.5	0.5
gnl|UMD3.1|GK000010.2	2068275	A	G	0	4	0	1
gnl|UMD3.1|GK000010.2	2068282	T	C	0	4	0	1
gnl|UMD3.1|GK000010.2	2068290	C	T	0	4	0	1
gnl|UMD3.1|GK000010.2	2068293	G	T	0	4	0	1
gnl|UMD3.1|GK000010.2	2068299	A	G	0	4	0	1
gnl|UMD3.1|GK000010.2	2068320	T	C	0	9	0	1
gnl|UMD3.1|GK000010.2	2068325	T	A	0	8	0	1
gnl|UMD3.1|GK000010.2	2068326	G	A	0	9	0	1
gnl|UMD3.1|GK000010.2	2068330	C	T	0	8	0	1
gnl|UMD3.1|GK000010.2	2068352	A	C	2	11	0.153846	0.846154
gnl|UMD3.1|GK000010.2	2068411	T	C	0	16	0	1
gnl|UMD3.1|GK000010.2	2068412	G	T	0	16	0	1
gnl|UMD3.1|GK000010.2	2068421	T	C	0	16	0	1
gnl|UMD3.1|GK000010.2	2068430	C	A	0	18	0	1
gnl|UMD3.1|GK000010.2	2068431	G	A	1	18	0.0526316	0.947368
gnl|UMD3.1|GK000010.2	2068454	G	A	0	28	0	1
gnl|UMD3.1|GK000010.2	2068462	G	T	0	25	0	1
gnl|UMD3.1|GK000010.2	2068464	C	A	0	27	0	1
gnl|UMD3.1|GK000010.2	2068534	G	T	0	12	0	1
gnl|UMD3.1|GK000010.2	2068552	T	C	0	5	0	1
gnl|UMD3.1|GK000010.2	2068554	G	A	0	4	0	1
gnl|UMD3.1|GK000010.2	2076363	C	T	2	2	0.5	0.5
gnl|UMD3.1|GK000010.2	2078521	G	T	0	2	0	1
gnl|UMD3.1|GK000010.2	2087799	T	G	0	2	0	1
gnl|UMD3.1|GK000010.2	2090730	A	G	0	1	0	1
gnl|UMD3.1|GK000010.2	2138414	G	A	0	2	0	1
gnl|UMD3.1|GK000010.2	2138474	C	T	0	3	0	1
gnl|UMD3.1|GK000010.2	2140080	G	A	0	2	0	1
gnl|UMD3.1|GK000010.2	2143162	T	C	0	5	0	1
gnl|UMD3.1|GK000010.2	2143246	T	C	2	2	0.5	0.5
gnl|UMD3.1|GK000010.2	2144003	A	T	1	3	0.25	0.75
gnl|UMD3.1|GK000010.2	2169857	G	A	0	4	0	1
gnl|UMD3.1|GK000010.2	2169921	G	A	0	3	0	1
gnl|UMD3.1|GK000010.2	2169968	C	T	0	1	0	1
gnl|UMD3.1|GK000010.2	2169970	G	T	0	2	0	1
gnl|UMD3.1|GK000010.2	2181519	C	T	2	2	0.5	0.5
gnl|UMD3.1|GK000010.2	2182529	T	G	0	2	0	1
gnl|UMD3.1|GK000010.2	2186967	T	G	0	3	0	1
gnl|UMD3.1|GK000010.2	2189527	A	G	0	2	0	1
gnl|UMD3.1|GK000010.2	2190219	C	T	3	4	0.428571	0.571429
gnl|UMD3.1|GK000010.2	2191618	C	T	0	1	0	1
gnl|UMD3.1|GK000010.2	2191910	C	A	5	2	0.714286	0.285714
gnl|UMD3.1|GK000010.2	2193006	T	A	1	16	0.0588235	0.941176
gnl|UMD3.1|GK000010.2	2193124	A	C	1	7	0.125	0.875
gnl|UMD3.1|GK000010.2	2197680	C	T	0	2	0	1
gnl|UMD3.1|GK000010.2	2235101	G	T	3	2	0.6	0.4
gnl|UMD3.1|GK000010.2	2242692	T	C	0	2	0	1
gnl|UMD3.1|GK000010.2	2277369	A	G	0	2	0	1
gnl|UMD3.1|GK000010.2	2277386	A	G	0	2	0	1
gnl|UMD3.1|GK000010.2	2277431	A	G	0	2	0	1
gnl|UMD3.1|GK000010.2	2277441	A	G	0	2	0	1
gnl|UMD3.1|GK000010.2	2277481	A	G	0	2	0	1
gnl|UMD3.1|GK000010.2	2277482	A	G	0	1	0	1
gnl|UMD3.1|GK000010.2	2278050	T	A	0	2	0	1
gnl|UMD3.1|GK000010.2	2359290	G	A	0	2	0	1
gnl|UMD3.1|GK000010.2	2361513	G	C	0	2	0	1
gnl|UMD3.1|GK000010.2	2361565	A	G	0	4	0	1
gnl|UMD3.1|GK000010.2	2362038	C	T	14	4	0.777778	0.222222
gnl|UMD3.1|GK000010.2	2362559	T	C	0	2	0	1
gnl|UMD3.1|GK000010.2	2364319	C	T	0	2	0	1
gnl|UMD3.1|GK000010.2	2364462	C	G	0	2	0	1
gnl|UMD3.1|GK000010.2	2365475	T	C	0	2	0	1
gnl|UMD3.1|GK000010.2	2365542	A	G	0	3	0	1
gnl|UMD3.1|GK000010.2	2365546	A	G	1	2	0.333333	0.666667
gnl|UMD3.1|GK000010.2	2365566	T	G	1	1	0.5	0.5
gnl|UMD3.1|GK000010.2	2365600	A	G	0	2	0	1
gnl|UMD3.1|GK000010.2	2365608	A	G	0	2	0	1
gnl|UMD3.1|GK000010.2	2365736	C	T	0	2	0	1
gnl|UMD3.1|GK000010.2	2366282	A	G	0	2	0	1
gnl|UMD3.1|GK000010.2	2366572	A	G	0	2	0	1
gnl|UMD3.1|GK000010.2	2366906	A	G	0	6	0	1
gnl|UMD3.1|GK000010.2	2366952	A	G	4	2	0.666667	0.333333
gnl|UMD3.1|GK000010.2	2376105	A	T	0	2	0	1
gnl|UMD3.1|GK000010.2	2376675	T	C	0	3	0	1
gnl|UMD3.1|GK000010.2	2377485	A	T	8	2	0.8	0.2
gnl|UMD3.1|GK000010.2	2381898	A	G	0	2	0	1
gnl|UMD3.1|GK000010.2	2382004	A	G	0	2	0	1
gnl|UMD3.1|GK000010.2	2383962	A	G	0	2	0	1
gnl|UMD3.1|GK000010.2	2387012	A	G	0	4	0	1
gnl|UMD3.1|GK000010.2	2389233	A	T	0	2	0	1
gnl|UMD3.1|GK000010.2	2389377	T	C	0	4	0	1
gnl|UMD3.1|GK000010.2	2389902	G	A	0	2	0	1
gnl|UMD3.1|GK000010.2	2391135	A	C	2	2	0.5	0.5
gnl|UMD3.1|GK000010.2	2391151	C	T	2	2	0.5	0.5
gnl|UMD3.1|GK000010.2	2391197	C	A	5	2	0.714286	0.285714
gnl|UMD3.1|GK000010.2	2391443	C	T	0	3	0	1
gnl|UMD3.1|GK000010.2	2392224	C	T	0	2	0	1
gnl|UMD3.1|GK000010.2	2392983	A	T	2	4	0.333333	0.666667
gnl|UMD3.1|GK000010.2	2395275	T	A	4	2	0.666667	0.333333
gnl|UMD3.1|GK000010.2	2405161	T	A	0	2	0	1
gnl|UMD3.1|GK000010.2	2405842	C	T	18	6	0.75	0.25
gnl|UMD3.1|GK000010.2	2415534	T	C	5	2	0.714286	0.285714
gnl|UMD3.1|GK000010.2	2425017	A	G	0	2	0	1
gnl|UMD3.1|GK000010.2	2426786	T	C	0	1	0	1
gnl|UMD3.1|GK000010.2	2429167	T	C	4	3	0.571429	0.428571
gnl|UMD3.1|GK000010.2	2429973	A	C	1	2	0.333333	0.666667
gnl|UMD3.1|GK000010.2	2434362	T	C	0	20	0	1
gnl|UMD3.1|GK000010.2	2434503	C	T	17	12	0.586207	0.413793
gnl|UMD3.1|GK000010.2	2509258	C	G	2	6	0.25	0.75
gnl|UMD3.1|GK000010.2	2509261	G	A	2	5	0.285714	0.714286
gnl|UMD3.1|GK000010.2	2669183	T	C	0	2	0	1
gnl|UMD3.1|GK000010.2	2669205	G	C	0	2	0	1
gnl|UMD3.1|GK000010.2	2669236	G	T	0	2	0	1
gnl|UMD3.1|GK000010.2	2785856	T	G	0	2	0	1
gnl|UMD3.1|GK000010.2	2786126	T	G	0	2	0	1
gnl|UMD3.1|GK000010.2	2786181	T	G	0	2	0	1
gnl|UMD3.1|GK000010.2	2787036	G	A	0	4	0	1
gnl|UMD3.1|GK000010.2	2787428	G	T	0	2	0	1
gnl|UMD3.1|GK000010.2	2845911	T	C	0	2	0	1
gnl|UMD3.1|GK000010.2	2876887	C	A	2	4	0.333333	0.666667
gnl|UMD3.1|GK000010.2	2877306	C	A	2	2	0.5	0.5
gnl|UMD3.1|GK000010.2	2879242	T	A	0	1	0	1
gnl|UMD3.1|GK000010.2	2879738	C	T	2	2	0.5	0.5
gnl|UMD3.1|GK000010.2	2879800	A	G	2	2	0.5	0.5
gnl|UMD3.1|GK000010.2	2892386	C	T	0	4	0	1
gnl|UMD3.1|GK000010.2	2892404	C	A	0	2	0	1
gnl|UMD3.1|GK000010.2	2893957	C	T	0	1	0	1
gnl|UMD3.1|GK000010.2	2899172	C	T	4	2	0.666667	0.333333
gnl|UMD3.1|GK000010.2	2900156	C	G	0	2	0	1
gnl|UMD3.1|GK000010.2	2902162	C	A	1	2	0.333333	0.666667
gnl|UMD3.1|GK000010.2	2905974	G	A	0	2	0	1
gnl|UMD3.1|GK000010.2	2912311	T	C	0	2	0	1
gnl|UMD3.1|GK000010.2	2912324	G	A	0	2	0	1
gnl|UMD3.1|GK000010.2	2913009	T	C	0	2	0	1
gnl|UMD3.1|GK000010.2	2913580	T	C	0	2	0	1
gnl|UMD3.1|GK000010.2	2914687	C	A	0	2	0	1
gnl|UMD3.1|GK000010.2	2917967	C	T	0	4	0	1
gnl|UMD3.1|GK000010.2	2919527	G	A	0	3	0	1
gnl|UMD3.1|GK000010.2	2919622	G	T	0	2	0	1
gnl|UMD3.1|GK000010.2	2919655	T	C	0	2	0	1
gnl|UMD3.1|GK000010.2	2919656	T	A	0	2	0	1
gnl|UMD3.1|GK000010.2	2928247	A	G	0	4	0	1
gnl|UMD3.1|GK000010.2	2929062	T	C	1	2	0.333333	0.666667
gnl|UMD3.1|GK000010.2	2929131	C	A	1	7	0.125	0.875
gnl|UMD3.1|GK000010.2	2929140	T	C	0	6	0	1
gnl|UMD3.1|GK000010.2	2929164	C	T	0	6	0	1
gnl|UMD3.1|GK000010.2	2929165	A	G	0	6	0	1
gnl|UMD3.1|GK000010.2	2929176	T	C	0	6	0	1
gnl|UMD3.1|GK000010.2	2929177	G	A	0	5	0	1
gnl|UMD3.1|GK000010.2	2929200	G	A	1	4	0.2	0.8
gnl|UMD3.1|GK000010.2	2946008	A	G	0	2	0	1
gnl|UMD3.1|GK000010.2	2961362	A	G	2	3	0.4	0.6
gnl|UMD3.1|GK000010.2	2961384	A	G	0	4	0	1
gnl|UMD3.1|GK000010.2	2961392	T	C	0	4	0	1
gnl|UMD3.1|GK000010.2	2961421	A	G	0	3	0	1
gnl|UMD3.1|GK000010.2	2961425	A	G	0	2	0	1
gnl|UMD3.1|GK000010.2	3027291	C	T	0	2	0	1
gnl|UMD3.1|GK000010.2	3027517	A	G	0	2	0	1
gnl|UMD3.1|GK000010.2	3034301	T	A	0	2	0	1
gnl|UMD3.1|GK000010.2	3035267	C	A	2	2	0.5	0.5
gnl|UMD3.1|GK000010.2	3044332	T	C	0	2	0	1
gnl|UMD3.1|GK000010.2	3049319	T	G	0	2	0	1
gnl|UMD3.1|GK000010.2	3053578	A	T	2	2	0.5	0.5
gnl|UMD3.1|GK000010.2	3066368	A	G	0	2	0	1
gnl|UMD3.1|GK000010.2	3071785	G	T	2	2	0.5	0.5
gnl|UMD3.1|GK000010.2	3073577	A	G	0	2	0	1
gnl|UMD3.1|GK000010.2	3075337	G	A	0	2	0	1
gnl|UMD3.1|GK000010.2	3080296	C	T	0	2	0	1
gnl|UMD3.1|GK000010.2	3083168	A	T	1	2	0.333333	0.666667
gnl|UMD3.1|GK000010.2	3083186	C	A	1	1	0.5	0.5
gnl|UMD3.1|GK000010.2	3086649	A	G	0	4	0	1
gnl|UMD3.1|GK000010.2	3088377	T	C	0	2	0	1
gnl|UMD3.1|GK000010.2	3088571	T	A	0	2	0	1
gnl|UMD3.1|GK000010.2	3100186	A	G	0	2	0	1
gnl|UMD3.1|GK000010.2	3100187	A	G	0	2	0	1
gnl|UMD3.1|GK000010.2	3100188	A	G	0	1	0	1
gnl|UMD3.1|GK000010.2	3100202	A	G	0	2	0	1
gnl|UMD3.1|GK000010.2	3116544	A	T	0	2	0	1
gnl|UMD3.1|GK000010.2	3116568	A	G	0	2	0	1
gnl|UMD3.1|GK000010.2	3119344	A	G	0	2	0	1
gnl|UMD3.1|GK000010.2	3119371	A	C	0	2	0	1
gnl|UMD3.1|GK000010.2	3125303	C	T	0	4	0	1
gnl|UMD3.1|GK000010.2	3127556	G	A	0	2	0	1
gnl|UMD3.1|GK000010.2	3127575	A	G	0	2	0	1
gnl|UMD3.1|GK000010.2	3132063	C	A	0	2	0	1
gnl|UMD3.1|GK000010.2	3132130	A	G	0	2	0	1
gnl|UMD3.1|GK000010.2	3133189	T	C	0	2	0	1
gnl|UMD3.1|GK000010.2	3137301	G	C	0	2	0	1
gnl|UMD3.1|GK000010.2	3146280	A	G	0	2	0	1
gnl|UMD3.1|GK000010.2	3152321	G	A	0	3	0	1
gnl|UMD3.1|GK000010.2	3172350	A	G	0	2	0	1
gnl|UMD3.1|GK000010.2	3180247	T	C	0	2	0	1
gnl|UMD3.1|GK000010.2	3196672	T	A	1	2	0.333333	0.666667
gnl|UMD3.1|GK000010.2	3205408	T	G	3	2	0.6	0.4
gnl|UMD3.1|GK000010.2	3206017	T	A	0	2	0	1
gnl|UMD3.1|GK000010.2	3206051	A	C	1	2	0.333333	0.666667
gnl|UMD3.1|GK000010.2	3206136	T	C	0	3	0	1
gnl|UMD3.1|GK000010.2	3206754	T	C	10	4	0.714286	0.285714
gnl|UMD3.1|GK000010.2	3206769	C	G	7	5	0.583333	0.416667
gnl|UMD3.1|GK000010.2	3207270	C	A	0	2	0	1
gnl|UMD3.1|GK000010.2	3207295	A	C	0	2	0	1
gnl|UMD3.1|GK000010.2	3219593	C	T	0	2	0	1
gnl|UMD3.1|GK000010.2	3222876	T	C	0	3	0	1
gnl|UMD3.1|GK000010.2	3224633	A	G	0	2	0	1
gnl|UMD3.1|GK000010.2	3224673	C	T	0	4	0	1
gnl|UMD3.1|GK000010.2	3224706	A	G	0	3	0	1
gnl|UMD3.1|GK000010.2	3229079	C	T	0	2	0	1
gnl|UMD3.1|GK000010.2	3232196	T	A	0	2	0	1
gnl|UMD3.1|GK000010.2	3236368	G	T	0	2	0	1
gnl|UMD3.1|GK000010.2	3249801	T	A	7	2	0.777778	0.222222
gnl|UMD3.1|GK000010.2	3252267	C	T	0	2	0	1
gnl|UMD3.1|GK000010.2	3257985	A	G	0	2	0	1
gnl|UMD3.1|GK000010.2	3259112	A	G	0	2	0	1
gnl|UMD3.1|GK000010.2	3262543	C	A	0	2	0	1
gnl|UMD3.1|GK000010.2	3263148	T	C	0	2	0	1
gnl|UMD3.1|GK000010.2	3264084	A	G	0	2	0	1
gnl|UMD3.1|GK000010.2	3264116	A	G	0	2	0	1
gnl|UMD3.1|GK000010.2	3264377	G	A	0	1	0	1
gnl|UMD3.1|GK000010.2	3265708	A	G	0	2	0	1
gnl|UMD3.1|GK000010.2	3266334	T	C	0	2	0	1
gnl|UMD3.1|GK000010.2	3266378	T	C	0	2	0	1
gnl|UMD3.1|GK000010.2	3266408	G	A	0	2	0	1
gnl|UMD3.1|GK000010.2	3267210	A	C	4	6	0.4	0.6
gnl|UMD3.1|GK000010.2	3270406	T	A	2	2	0.5	0.5
gnl|UMD3.1|GK000010.2	3270415	G	A	1	2	0.333333	0.666667
gnl|UMD3.1|GK000010.2	3272167	T	A	0	3	0	1
gnl|UMD3.1|GK000010.2	3272643	C	T	0	4	0	1
gnl|UMD3.1|GK000010.2	3272717	G	T	0	3	0	1
gnl|UMD3.1|GK000010.2	3273240	A	T	0	1	0	1
gnl|UMD3.1|GK000010.2	3273375	A	G	0	2	0	1
gnl|UMD3.1|GK000010.2	3274036	T	C	0	1	0	1
gnl|UMD3.1|GK000010.2	3276726	C	T	0	2	0	1
gnl|UMD3.1|GK000010.2	3277568	G	C	0	2	0	1
gnl|UMD3.1|GK000010.2	3277569	C	G	0	2	0	1
gnl|UMD3.1|GK000010.2	3277581	C	G	0	1	0	1
gnl|UMD3.1|GK000010.2	3277620	C	T	0	2	0	1
gnl|UMD3.1|GK000010.2	3277637	A	G	0	2	0	1
gnl|UMD3.1|GK000010.2	3280828	T	G	0	2	0	1
gnl|UMD3.1|GK000010.2	3280892	C	T	0	2	0	1
gnl|UMD3.1|GK000010.2	3282311	A	G	0	2	0	1
gnl|UMD3.1|GK000010.2	3282349	A	G	0	2	0	1
gnl|UMD3.1|GK000010.2	3282376	A	G	0	2	0	1
gnl|UMD3.1|GK000010.2	3282378	A	G	0	2	0	1
gnl|UMD3.1|GK000010.2	3282387	T	G	0	2	0	1
gnl|UMD3.1|GK000010.2	3282394	A	G	0	2	0	1
gnl|UMD3.1|GK000010.2	3282412	A	G	0	2	0	1
gnl|UMD3.1|GK000010.2	3282413	A	G	0	2	0	1
gnl|UMD3.1|GK000010.2	3285605	A	T	1	2	0.333333	0.666667
gnl|UMD3.1|GK000010.2	3287123	T	C	0	2	0	1
gnl|UMD3.1|GK000010.2	3291061	A	T	1	2	0.333333	0.666667
gnl|UMD3.1|GK000010.2	3291104	A	T	1	1	0.5	0.5
gnl|UMD3.1|GK000010.2	3294009	C	A	0	2	0	1
gnl|UMD3.1|GK000010.2	3295143	T	G	0	2	0	1
gnl|UMD3.1|GK000010.2	3299757	G	A	2	2	0.5	0.5
gnl|UMD3.1|GK000010.2	3302375	T	C	0	2	0	1
gnl|UMD3.1|GK000010.2	3302376	G	T	0	1	0	1
gnl|UMD3.1|GK000010.2	3302476	T	G	0	2	0	1
gnl|UMD3.1|GK000010.2	3302888	A	G	0	2	0	1
gnl|UMD3.1|GK000010.2	3303240	A	T	1	2	0.333333	0.666667
gnl|UMD3.1|GK000010.2	3306245	C	T	0	4	0	1
gnl|UMD3.1|GK000010.2	3306258	C	T	0	4	0	1
gnl|UMD3.1|GK000010.2	3307664	T	C	0	2	0	1
gnl|UMD3.1|GK000010.2	3308083	G	C	0	2	0	1
gnl|UMD3.1|GK000010.2	3308836	G	A	0	4	0	1
gnl|UMD3.1|GK000010.2	3312291	G	T	1	2	0.333333	0.666667
gnl|UMD3.1|GK000010.2	3315418	C	G	0	2	0	1
gnl|UMD3.1|GK000010.2	3327045	A	G	0	2	0	1
gnl|UMD3.1|GK000010.2	3331464	T	C	0	2	0	1
gnl|UMD3.1|GK000010.2	3331501	A	C	0	2	0	1
gnl|UMD3.1|GK000010.2	3331626	T	C	0	2	0	1
gnl|UMD3.1|GK000010.2	3331702	T	C	0	3	0	1
gnl|UMD3.1|GK000010.2	3331782	A	G	0	3	0	1
gnl|UMD3.1|GK000010.2	3331786	T	C	0	2	0	1
gnl|UMD3.1|GK000010.2	3331800	A	G	0	5	0	1
gnl|UMD3.1|GK000010.2	3337956	A	T	0	2	0	1
gnl|UMD3.1|GK000010.2	3340013	G	A	0	2	0	1
gnl|UMD3.1|GK000010.2	3361726	T	C	0	2	0	1
gnl|UMD3.1|GK000010.2	3362890	A	G	8	2	0.8	0.2
gnl|UMD3.1|GK000010.2	3363898	G	C	2	2	0.5	0.5
gnl|UMD3.1|GK000010.2	3364000	A	G	0	3	0	1
gnl|UMD3.1|GK000010.2	3365423	T	G	1	1	0.5	0.5
gnl|UMD3.1|GK000010.2	3366843	A	T	0	2	0	1
gnl|UMD3.1|GK000010.2	3368469	A	G	0	7	0	1
gnl|UMD3.1|GK000010.2	3374536	T	C	0	2	0	1
gnl|UMD3.1|GK000010.2	3481762	A	T	0	4	0	1
gnl|UMD3.1|GK000010.2	3576381	C	T	0	2	0	1
gnl|UMD3.1|GK000010.2	3576399	T	G	0	2	0	1
gnl|UMD3.1|GK000010.2	3586034	A	G	0	7	0	1
gnl|UMD3.1|GK000010.2	3586052	G	A	0	14	0	1
gnl|UMD3.1|GK000010.2	3586134	T	C	0	46	0	1
gnl|UMD3.1|GK000010.2	3586152	T	C	0	45	0	1
gnl|UMD3.1|GK000010.2	3586250	A	G	0	39	0	1
gnl|UMD3.1|GK000010.2	3657199	C	T	0	2	0	1
gnl|UMD3.1|GK000010.2	3657224	C	A	0	2	0	1
gnl|UMD3.1|GK000010.2	3666205	G	A	0	4	0	1
gnl|UMD3.1|GK000010.2	3666303	C	G	0	4	0	1
gnl|UMD3.1|GK000010.2	3712886	A	C	0	2	0	1
gnl|UMD3.1|GK000010.2	3712896	G	A	0	2	0	1
gnl|UMD3.1|GK000010.2	3712907	G	T	0	2	0	1
gnl|UMD3.1|GK000010.2	3712912	G	A	0	2	0	1
gnl|UMD3.1|GK000010.2	3712915	A	G	0	2	0	1
gnl|UMD3.1|GK000010.2	3712918	A	C	0	2	0	1
gnl|UMD3.1|GK000010.2	3767432	C	T	0	2	0	1
gnl|UMD3.1|GK000010.2	3767476	T	C	0	2	0	1
gnl|UMD3.1|GK000010.2	3767483	T	C	0	1	0	1
gnl|UMD3.1|GK000010.2	3902999	A	G	0	2	0	1
gnl|UMD3.1|GK000010.2	3916880	T	G	3	2	0.6	0.4
gnl|UMD3.1|GK000010.2	3918203	C	T	0	1	0	1
gnl|UMD3.1|GK000010.2	3938577	A	G	0	2	0	1
gnl|UMD3.1|GK000010.2	3938579	C	T	0	2	0	1
gnl|UMD3.1|GK000010.2	3938784	A	T	2	2	0.5	0.5
gnl|UMD3.1|GK000010.2	3950586	A	C	2	2	0.5	0.5
gnl|UMD3.1|GK000010.2	3993543	A	G	12	2	0.857143	0.142857
gnl|UMD3.1|GK000010.2	3993584	G	T	5	2	0.714286	0.285714
gnl|UMD3.1|GK000010.2	3994002	G	T	0	2	0	1
gnl|UMD3.1|GK000010.2	3994045	A	G	1	2	0.333333	0.666667
gnl|UMD3.1|GK000010.2	3994048	C	A	1	2	0.333333	0.666667
gnl|UMD3.1|GK000010.2	3994306	C	A	0	2	0	1
gnl|UMD3.1|GK000010.2	3996307	A	T	2	2	0.5	0.5
gnl|UMD3.1|GK000010.2	3997080	C	G	1	2	0.333333	0.666667
gnl|UMD3.1|GK000010.2	3997159	C	T	7	5	0.583333	0.416667
gnl|UMD3.1|GK000010.2	3997499	T	A	5	2	0.714286	0.285714
gnl|UMD3.1|GK000010.2	3997707	T	A	10	3	0.769231	0.230769
gnl|UMD3.1|GK000010.2	3998016	G	A	26	24	0.52	0.48
gnl|UMD3.1|GK000010.2	4000551	C	A	0	2	0	1
gnl|UMD3.1|GK000010.2	4002594	T	A	0	2	0	1
gnl|UMD3.1|GK000010.2	4002598	T	A	0	2	0	1
gnl|UMD3.1|GK000010.2	4002629	C	T	0	2	0	1
gnl|UMD3.1|GK000010.2	4002639	G	A	0	2	0	1
gnl|UMD3.1|GK000010.2	4002661	G	A	0	2	0	1
gnl|UMD3.1|GK000010.2	4002669	A	T	0	2	0	1
gnl|UMD3.1|GK000010.2	4002671	G	A	0	2	0	1
gnl|UMD3.1|GK000010.2	4002687	A	T	0	2	0	1
gnl|UMD3.1|GK000010.2	4002718	T	A	0	2	0	1
gnl|UMD3.1|GK000010.2	4002733	G	C	0	2	0	1
gnl|UMD3.1|GK000010.2	4006055	T	G	1	2	0.333333	0.666667
gnl|UMD3.1|GK000010.2	4010498	A	C	2	2	0.5	0.5
gnl|UMD3.1|GK000010.2	4016425	G	A	0	2	0	1
gnl|UMD3.1|GK000010.2	4020214	N	A	0	2	0	1
gnl|UMD3.1|GK000010.2	4022831	A	G	0	2	0	1
gnl|UMD3.1|GK000010.2	4026418	T	C	0	2	0	1
gnl|UMD3.1|GK000010.2	4027831	A	T	4	2	0.666667	0.333333
gnl|UMD3.1|GK000010.2	4028286	G	C	0	2	0	1
gnl|UMD3.1|GK000010.2	4029137	C	A	5	2	0.714286	0.285714
gnl|UMD3.1|GK000010.2	4030603	C	A	6	6	0.5	0.5
gnl|UMD3.1|GK000010.2	4033703	T	C	0	5	0	1
gnl|UMD3.1|GK000010.2	4033719	T	C	0	6	0	1
gnl|UMD3.1|GK000010.2	4033722	T	C	0	5	0	1
gnl|UMD3.1|GK000010.2	4033723	T	C	1	5	0.166667	0.833333
gnl|UMD3.1|GK000010.2	4033724	T	C	0	5	0	1
gnl|UMD3.1|GK000010.2	4054852	C	A	0	2	0	1
gnl|UMD3.1|GK000010.2	4054901	T	A	0	1	0	1
gnl|UMD3.1|GK000010.2	4056086	A	C	0	3	0	1
gnl|UMD3.1|GK000010.2	4056140	T	C	18	16	0.529412	0.470588
gnl|UMD3.1|GK000010.2	4056197	G	T	0	15	0	1
gnl|UMD3.1|GK000010.2	4056736	T	G	1	2	0.333333	0.666667
gnl|UMD3.1|GK000010.2	4059162	C	T	22	6	0.785714	0.214286
gnl|UMD3.1|GK000010.2	4059496	G	A	1	2	0.333333	0.666667
gnl|UMD3.1|GK000010.2	4060054	A	G	3	2	0.6	0.4
gnl|UMD3.1|GK000010.2	4060270	T	C	0	3	0	1
gnl|UMD3.1|GK000010.2	4062125	C	T	0	5	0	1
gnl|UMD3.1|GK000010.2	4062736	C	A	3	2	0.6	0.4
gnl|UMD3.1|GK000010.2	4063522	C	T	0	2	0	1
gnl|UMD3.1|GK000010.2	4063936	C	A	4	2	0.666667	0.333333
gnl|UMD3.1|GK000010.2	4064679	C	A	0	2	0	1
gnl|UMD3.1|GK000010.2	4066470	G	A	0	4	0	1
gnl|UMD3.1|GK000010.2	4066900	A	G	12	4	0.75	0.25
gnl|UMD3.1|GK000010.2	4069225	C	A	0	2	0	1
gnl|UMD3.1|GK000010.2	4076289	C	G	2	2	0.5	0.5
gnl|UMD3.1|GK000010.2	4076969	G	A	1	2	0.333333	0.666667
gnl|UMD3.1|GK000010.2	4077066	T	C	0	3	0	1
gnl|UMD3.1|GK000010.2	4078079	C	T	0	2	0	1
gnl|UMD3.1|GK000010.2	4078933	A	G	0	2	0	1
gnl|UMD3.1|GK000010.2	4078943	T	G	0	2	0	1
gnl|UMD3.1|GK000010.2	4079142	G	A	0	2	0	1
gnl|UMD3.1|GK000010.2	4079798	G	C	6	4	0.6	0.4
gnl|UMD3.1|GK000010.2	4080478	C	T	2	2	0.5	0.5
gnl|UMD3.1|GK000010.2	4080731	A	G	1	4	0.2	0.8
gnl|UMD3.1|GK000010.2	4080844	A	T	1	1	0.5	0.5
gnl|UMD3.1|GK000010.2	4081261	T	C	0	3	0	1
gnl|UMD3.1|GK000010.2	4081295	G	T	1	3	0.25	0.75
gnl|UMD3.1|GK000010.2	4081669	T	C	0	5	0	1
gnl|UMD3.1|GK000010.2	4081718	C	T	0	6	0	1
gnl|UMD3.1|GK000010.2	4081962	C	T	1	5	0.166667	0.833333
gnl|UMD3.1|GK000010.2	4081970	T	C	1	5	0.166667	0.833333
gnl|UMD3.1|GK000010.2	4082348	A	G	0	2	0	1
gnl|UMD3.1|GK000010.2	4082361	A	G	0	2	0	1
gnl|UMD3.1|GK000010.2	4082370	A	T	0	2	0	1
gnl|UMD3.1|GK000010.2	4082388	C	T	0	2	0	1
gnl|UMD3.1|GK000010.2	4085395	A	C	11	2	0.846154	0.153846
gnl|UMD3.1|GK000010.2	4085405	A	C	11	4	0.733333	0.266667
gnl|UMD3.1|GK000010.2	4085427	T	G	10	5	0.666667	0.333333
gnl|UMD3.1|GK000010.2	4085432	T	G	9	6	0.6	0.4
gnl|UMD3.1|GK000010.2	4085537	A	G	0	2	0	1
gnl|UMD3.1|GK000010.2	4093797	T	G	2	2	0.5	0.5
gnl|UMD3.1|GK000010.2	4121034	G	C	0	2	0	1
gnl|UMD3.1|GK000010.2	4130495	G	A	0	2	0	1
gnl|UMD3.1|GK000010.2	4168441	A	G	0	2	0	1
gnl|UMD3.1|GK000010.2	4168443	C	T	0	2	0	1
gnl|UMD3.1|GK000010.2	4168450	A	G	0	2	0	1
gnl|UMD3.1|GK000010.2	4168465	A	G	0	1	0	1
gnl|UMD3.1|GK000010.2	4168492	A	G	0	2	0	1
gnl|UMD3.1|GK000010.2	4207479	G	A	0	2	0	1
gnl|UMD3.1|GK000010.2	4238126	T	C	0	2	0	1
gnl|UMD3.1|GK000010.2	4280588	T	C	0	2	0	1
gnl|UMD3.1|GK000010.2	4291020	G	C	0	2	0	1
gnl|UMD3.1|GK000010.2	4291047	T	C	0	2	0	1
gnl|UMD3.1|GK000010.2	4296523	C	A	0	2	0	1
gnl|UMD3.1|GK000010.2	4298687	T	C	0	2	0	1
gnl|UMD3.1|GK000010.2	4302188	C	A	4	2	0.666667	0.333333
gnl|UMD3.1|GK000010.2	4305970	C	A	6	2	0.75	0.25
gnl|UMD3.1|GK000010.2	4306776	G	T	16	3	0.842105	0.157895
gnl|UMD3.1|GK000010.2	4307238	C	A	9	2	0.818182	0.181818
gnl|UMD3.1|GK000010.2	4307813	A	G	9	2	0.818182	0.181818
gnl|UMD3.1|GK000010.2	4317462	T	A	6	2	0.75	0.25
gnl|UMD3.1|GK000010.2	4319658	C	A	3	2	0.6	0.4
gnl|UMD3.1|GK000010.2	4321663	C	A	0	1	0	1
gnl|UMD3.1|GK000010.2	4330269	T	C	0	3	0	1
gnl|UMD3.1|GK000010.2	4333674	A	C	5	3	0.625	0.375
gnl|UMD3.1|GK000010.2	4334182	A	T	0	1	0	1
gnl|UMD3.1|GK000010.2	4335130	T	G	6	3	0.666667	0.333333
gnl|UMD3.1|GK000010.2	4357509	C	G	0	2	0	1
gnl|UMD3.1|GK000010.2	4357515	C	T	0	2	0	1
gnl|UMD3.1|GK000010.2	4357516	T	G	0	2	0	1
gnl|UMD3.1|GK000010.2	4357526	A	G	0	10	0	1
gnl|UMD3.1|GK000010.2	4357544	G	A	0	20	0	1
gnl|UMD3.1|GK000010.2	4357563	C	G	0	19	0	1
gnl|UMD3.1|GK000010.2	4357574	C	T	0	17	0	1
gnl|UMD3.1|GK000010.2	4357589	A	T	0	20	0	1
gnl|UMD3.1|GK000010.2	4357621	A	T	1	23	0.0416667	0.958333
gnl|UMD3.1|GK000010.2	4357626	A	T	1	26	0.037037	0.962963
gnl|UMD3.1|GK000010.2	4357656	A	T	0	30	0	1
gnl|UMD3.1|GK000010.2	4357686	C	G	0	24	0	1
gnl|UMD3.1|GK000010.2	4357689	T	C	0	24	0	1
gnl|UMD3.1|GK000010.2	4357705	C	T	0	24	0	1
gnl|UMD3.1|GK000010.2	4357764	C	T	0	4	0	1
gnl|UMD3.1|GK000010.2	4357778	A	G	0	3	0	1
gnl|UMD3.1|GK000010.2	4360308	G	A	0	5	0	1
gnl|UMD3.1|GK000010.2	4360324	G	A	0	6	0	1
gnl|UMD3.1|GK000010.2	4360333	C	A	0	9	0	1
gnl|UMD3.1|GK000010.2	4360344	A	G	0	8	0	1
gnl|UMD3.1|GK000010.2	4360349	T	C	0	9	0	1
gnl|UMD3.1|GK000010.2	4360350	G	T	0	9	0	1
gnl|UMD3.1|GK000010.2	4360386	A	G	0	9	0	1
gnl|UMD3.1|GK000010.2	4360412	T	G	0	4	0	1
gnl|UMD3.1|GK000010.2	4360415	A	G	0	4	0	1
gnl|UMD3.1|GK000010.2	4360425	C	G	0	3	0	1
gnl|UMD3.1|GK000010.2	4360458	T	G	0	2	0	1
gnl|UMD3.1|GK000010.2	4360459	T	C	0	2	0	1
gnl|UMD3.1|GK000010.2	4360469	T	C	0	2	0	1
gnl|UMD3.1|GK000010.2	4360473	C	T	0	2	0	1
gnl|UMD3.1|GK000010.2	4360488	C	T	0	2	0	1
gnl|UMD3.1|GK000010.2	4360495	A	C	0	2	0	1
gnl|UMD3.1|GK000010.2	4360500	C	G	0	2	0	1
gnl|UMD3.1|GK000010.2	4360520	G	A	0	2	0	1
gnl|UMD3.1|GK000010.2	4361001	T	C	0	2	0	1
gnl|UMD3.1|GK000010.2	4361020	T	C	0	4	0	1
gnl|UMD3.1|GK000010.2	4361034	A	G	0	4	0	1
gnl|UMD3.1|GK000010.2	4361057	A	G	0	3	0	1
gnl|UMD3.1|GK000010.2	4361085	T	G	0	2	0	1
gnl|UMD3.1|GK000010.2	4361087	T	G	0	2	0	1
gnl|UMD3.1|GK000010.2	4361088	C	G	0	2	0	1
gnl|UMD3.1|GK000010.2	4361140	C	T	0	4	0	1
gnl|UMD3.1|GK000010.2	4361147	G	A	0	4	0	1
gnl|UMD3.1|GK000010.2	4361181	T	C	0	5	0	1
gnl|UMD3.1|GK000010.2	4361192	A	G	0	5	0	1
gnl|UMD3.1|GK000010.2	4361227	A	G	0	6	0	1
gnl|UMD3.1|GK000010.2	4361238	T	G	0	6	0	1
gnl|UMD3.1|GK000010.2	4361249	C	T	0	4	0	1
gnl|UMD3.1|GK000010.2	4361251	A	G	0	4	0	1
gnl|UMD3.1|GK000010.2	4361261	T	C	0	4	0	1
gnl|UMD3.1|GK000010.2	4361596	G	A	0	2	0	1
gnl|UMD3.1|GK000010.2	4361607	G	A	0	3	0	1
gnl|UMD3.1|GK000010.2	4361650	C	A	0	8	0	1
gnl|UMD3.1|GK000010.2	4361701	C	T	0	7	0	1
gnl|UMD3.1|GK000010.2	4361736	A	C	0	4	0	1
gnl|UMD3.1|GK000010.2	4361754	G	C	0	3	0	1
gnl|UMD3.1|GK000010.2	4361762	G	A	0	2	0	1
gnl|UMD3.1|GK000010.2	4361933	A	G	0	5	0	1
gnl|UMD3.1|GK000010.2	4361941	C	T	0	5	0	1
gnl|UMD3.1|GK000010.2	4361953	A	G	0	5	0	1
gnl|UMD3.1|GK000010.2	4361975	A	G	0	5	0	1
gnl|UMD3.1|GK000010.2	4361984	C	T	0	5	0	1
gnl|UMD3.1|GK000010.2	4361995	T	C	0	5	0	1
gnl|UMD3.1|GK000010.2	4362002	T	A	0	5	0	1
gnl|UMD3.1|GK000010.2	4362035	T	A	0	4	0	1
gnl|UMD3.1|GK000010.2	4362067	A	T	0	3	0	1
gnl|UMD3.1|GK000010.2	4362069	C	A	0	3	0	1
gnl|UMD3.1|GK000010.2	4375946	C	T	0	23	0	1
gnl|UMD3.1|GK000010.2	4376187	A	T	5	2	0.714286	0.285714
gnl|UMD3.1|GK000010.2	4381538	G	A	0	2	0	1
gnl|UMD3.1|GK000010.2	4381541	T	C	0	2	0	1
gnl|UMD3.1|GK000010.2	4381658	T	G	4	2	0.666667	0.333333
gnl|UMD3.1|GK000010.2	4382182	A	T	0	2	0	1
gnl|UMD3.1|GK000010.2	4387798	G	T	0	2	0	1
gnl|UMD3.1|GK000010.2	4391784	A	C	0	4	0	1
gnl|UMD3.1|GK000010.2	4393348	A	G	0	2	0	1
gnl|UMD3.1|GK000010.2	4393427	A	G	0	2	0	1
gnl|UMD3.1|GK000010.2	4393604	C	T	0	4	0	1
gnl|UMD3.1|GK000010.2	4393613	A	G	2	2	0.5	0.5
gnl|UMD3.1|GK000010.2	4395244	A	G	0	6	0	1
gnl|UMD3.1|GK000010.2	4395413	A	G	0	4	0	1
gnl|UMD3.1|GK000010.2	4395439	C	A	0	6	0	1
gnl|UMD3.1|GK000010.2	4395531	G	T	0	11	0	1
gnl|UMD3.1|GK000010.2	4395601	A	G	0	8	0	1
gnl|UMD3.1|GK000010.2	4397188	T	A	0	3	0	1
gnl|UMD3.1|GK000010.2	4399433	A	T	4	2	0.666667	0.333333
gnl|UMD3.1|GK000010.2	4400243	T	A	0	2	0	1
gnl|UMD3.1|GK000010.2	4403194	T	A	6	2	0.75	0.25
gnl|UMD3.1|GK000010.2	4403264	A	G	8	2	0.8	0.2
gnl|UMD3.1|GK000010.2	4403579	T	G	10	2	0.833333	0.166667
gnl|UMD3.1|GK000010.2	4404030	C	T	0	8	0	1
gnl|UMD3.1|GK000010.2	4404068	G	A	2	2	0.5	0.5
gnl|UMD3.1|GK000010.2	4404405	T	C	4	12	0.25	0.75
gnl|UMD3.1|GK000010.2	4404628	C	T	0	14	0	1
gnl|UMD3.1|GK000010.2	4405192	C	G	0	90	0	1
gnl|UMD3.1|GK000010.2	4407830	G	A	0	81	0	1
gnl|UMD3.1|GK000010.2	4411854	A	G	0	12	0	1
gnl|UMD3.1|GK000010.2	4413055	C	T	7	39	0.152174	0.847826
gnl|UMD3.1|GK000010.2	4413304	A	G	5	2	0.714286	0.285714
gnl|UMD3.1|GK000010.2	4415069	C	G	0	2	0	1
gnl|UMD3.1|GK000010.2	4415326	G	A	0	2	0	1
gnl|UMD3.1|GK000010.2	4415359	T	C	0	4	0	1
gnl|UMD3.1|GK000010.2	4415500	T	C	0	4	0	1
gnl|UMD3.1|GK000010.2	4417023	A	G	0	6	0	1
gnl|UMD3.1|GK000010.2	4417372	A	G	0	4	0	1
gnl|UMD3.1|GK000010.2	4417472	G	A	0	6	0	1
gnl|UMD3.1|GK000010.2	4417644	C	A	2	2	0.5	0.5
gnl|UMD3.1|GK000010.2	4418118	T	A	1	3	0.25	0.75
gnl|UMD3.1|GK000010.2	4418605	A	C	4	3	0.571429	0.428571
gnl|UMD3.1|GK000010.2	4528124	C	A	2	2	0.5	0.5
gnl|UMD3.1|GK000010.2	4599252	T	G	5	2	0.714286	0.285714
gnl|UMD3.1|GK000010.2	4600511	C	G	10	3	0.769231	0.230769
gnl|UMD3.1|GK000010.2	4600515	A	C	7	5	0.583333	0.416667
gnl|UMD3.1|GK000010.2	4600934	C	G	9	2	0.818182	0.181818
gnl|UMD3.1|GK000010.2	4602172	T	G	1	2	0.333333	0.666667
gnl|UMD3.1|GK000010.2	4602333	G	A	6	2	0.75	0.25
gnl|UMD3.1|GK000010.2	4603010	C	A	8	3	0.727273	0.272727
gnl|UMD3.1|GK000010.2	4604105	A	G	9	2	0.818182	0.181818
gnl|UMD3.1|GK000010.2	4605131	C	T	0	3	0	1
gnl|UMD3.1|GK000010.2	4605289	A	G	1	2	0.333333	0.666667
gnl|UMD3.1|GK000010.2	4608077	C	T	0	3	0	1
gnl|UMD3.1|GK000010.2	4612886	T	C	0	1	0	1
gnl|UMD3.1|GK000010.2	4612888	T	A	0	1	0	1
gnl|UMD3.1|GK000010.2	4612903	A	G	0	2	0	1
gnl|UMD3.1|GK000010.2	4613188	T	C	0	2	0	1
gnl|UMD3.1|GK000010.2	4619750	T	C	0	56	0	1
gnl|UMD3.1|GK000010.2	4621457	T	A	0	2	0	1
gnl|UMD3.1|GK000010.2	4622183	T	C	0	4	0	1
gnl|UMD3.1|GK000010.2	4623737	G	A	11	2	0.846154	0.153846
gnl|UMD3.1|GK000010.2	4623766	C	G	9	3	0.75	0.25
gnl|UMD3.1|GK000010.2	4623789	T	C	6	2	0.75	0.25
gnl|UMD3.1|GK000010.2	4623806	T	G	0	4	0	1
gnl|UMD3.1|GK000010.2	4624121	A	T	0	7	0	1
gnl|UMD3.1|GK000010.2	4625384	T	A	4	2	0.666667	0.333333
gnl|UMD3.1|GK000010.2	4625388	T	C	0	6	0	1
gnl|UMD3.1|GK000010.2	4626473	A	C	4	2	0.666667	0.333333
gnl|UMD3.1|GK000010.2	4627315	G	T	5	2	0.714286	0.285714
gnl|UMD3.1|GK000010.2	4629321	T	C	6	3	0.666667	0.333333
gnl|UMD3.1|GK000010.2	4634584	T	A	1	2	0.333333	0.666667
gnl|UMD3.1|GK000010.2	4635957	T	A	2	2	0.5	0.5
gnl|UMD3.1|GK000010.2	4636107	G	A	0	2	0	1
gnl|UMD3.1|GK000010.2	4636202	T	C	0	2	0	1
gnl|UMD3.1|GK000010.2	4636217	T	C	0	2	0	1
gnl|UMD3.1|GK000010.2	4637167	T	C	0	2	0	1
gnl|UMD3.1|GK000010.2	4640508	A	T	0	2	0	1
gnl|UMD3.1|GK000010.2	4640955	C	A	2	13	0.133333	0.866667
gnl|UMD3.1|GK000010.2	4642314	T	G	0	1	0	1
gnl|UMD3.1|GK000010.2	4646550	A	G	0	2	0	1
gnl|UMD3.1|GK000010.2	4646583	A	G	0	1	0	1
gnl|UMD3.1|GK000010.2	4646584	A	G	0	2	0	1
gnl|UMD3.1|GK000010.2	4647514	T	C	0	2	0	1
gnl|UMD3.1|GK000010.2	4651749	T	C	0	2	0	1
gnl|UMD3.1|GK000010.2	4664914	C	G	3	2	0.6	0.4
gnl|UMD3.1|GK000010.2	4668397	A	G	0	3	0	1
gnl|UMD3.1|GK000010.2	4672706	C	A	4	2	0.666667	0.333333
gnl|UMD3.1|GK000010.2	4676352	A	C	0	2	0	1
[truncated: 859,385+ more rows]
