# Supplementary material for: Single Nucleotide Polymorphism Discovery in Bovine Pituitary Gland Using RNA-Seq Technology
Source: PLoS One. 2016 Sep 8;11(9):e0161370. doi: 10.1371/journal.pone.0161370 (PMC5015895; doi:10.1371/journal.pone.0161370)
Supplement: S15 Table — (XLSX) [file pone.0161370.s015.xlsx]

## Sheet: SNP
sTable 15: RNA-seq SNP-db of bovine pituitary gland tissue of young bull-15 of Polish HF cattle aged 9 months.
reference	location	ref_seq	sample seq	# of reads as Ref	# of reads as SNP	% ref	% SNP
gnl|Btau_4.6.1|chrY	2528207	G	T	2	2	0.5	0.5
gnl|Btau_4.6.1|chrY	2531216	G	T	6	2	0.75	0.25
gnl|Btau_4.6.1|chrY	2535318	G	T	1	1	0.5	0.5
gnl|Btau_4.6.1|chrY	2535487	C	G	0	3	0	1
gnl|Btau_4.6.1|chrY	2537398	A	G	0	5	0	1
gnl|Btau_4.6.1|chrY	2537455	C	T	0	2	0	1
gnl|Btau_4.6.1|chrY	2555956	G	C	0	2	0	1
gnl|Btau_4.6.1|chrY	2555979	G	T	0	2	0	1
gnl|Btau_4.6.1|chrY	2555980	A	G	0	2	0	1
gnl|Btau_4.6.1|chrY	2555995	C	G	0	2	0	1
gnl|Btau_4.6.1|chrY	2560156	C	T	0	2	0	1
gnl|Btau_4.6.1|chrY	2563385	G	T	2	2	0.5	0.5
gnl|Btau_4.6.1|chrY	2568628	G	T	3	3	0.5	0.5
gnl|Btau_4.6.1|chrY	2568852	T	A	0	1	0	1
gnl|Btau_4.6.1|chrY	2569654	T	C	4	2	0.666667	0.333333
gnl|Btau_4.6.1|chrY	2569871	A	G	16	20	0.444444	0.555556
gnl|Btau_4.6.1|chrY	2597303	G	A	0	2	0	1
gnl|Btau_4.6.1|chrY	2597335	G	A	0	2	0	1
gnl|Btau_4.6.1|chrY	2799219	A	G	0	4	0	1
gnl|Btau_4.6.1|chrY	2799220	A	G	0	4	0	1
gnl|Btau_4.6.1|chrY	2799429	A	G	4	3	0.571429	0.428571
gnl|Btau_4.6.1|chrY	2799474	A	G	1	2	0.333333	0.666667
gnl|Btau_4.6.1|chrY	2799484	C	T	3	2	0.6	0.4
gnl|Btau_4.6.1|chrY	2833559	C	T	0	3	0	1
gnl|Btau_4.6.1|chrY	2901603	C	A	2	3	0.4	0.6
gnl|Btau_4.6.1|chrY	2903669	C	G	3	2	0.6	0.4
gnl|Btau_4.6.1|chrY	2933111	C	A	3	2	0.6	0.4
gnl|Btau_4.6.1|chrY	2933173	G	A	2	2	0.5	0.5
gnl|Btau_4.6.1|chrY	2941781	T	C	0	2	0	1
gnl|Btau_4.6.1|chrY	2941815	T	C	0	2	0	1
gnl|Btau_4.6.1|chrY	2941835	T	C	0	2	0	1
gnl|Btau_4.6.1|chrY	2941838	T	C	0	2	0	1
gnl|Btau_4.6.1|chrY	2946303	A	G	2	2	0.5	0.5
gnl|Btau_4.6.1|chrY	2946460	A	T	0	3	0	1
gnl|Btau_4.6.1|chrY	2946497	A	C	0	4	0	1
gnl|Btau_4.6.1|chrY	2950857	T	A	4	2	0.666667	0.333333
gnl|Btau_4.6.1|chrY	2953832	T	C	0	2	0	1
gnl|Btau_4.6.1|chrY	2954824	A	T	2	2	0.5	0.5
gnl|Btau_4.6.1|chrY	2962734	G	A	4	2	0.666667	0.333333
gnl|Btau_4.6.1|chrY	3126735	G	C	0	46	0	1
gnl|Btau_4.6.1|chrY	3126915	C	T	0	53	0	1
gnl|Btau_4.6.1|chrY	3126928	C	T	0	51	0	1
gnl|Btau_4.6.1|chrY	3280021	T	C	6	2	0.75	0.25
gnl|Btau_4.6.1|chrY	3323946	A	T	1	2	0.333333	0.666667
gnl|Btau_4.6.1|chrY	3396633	T	C	0	2	0	1
gnl|Btau_4.6.1|chrY	3396650	T	C	1	2	0.333333	0.666667
gnl|Btau_4.6.1|chrY	3396670	T	C	0	3	0	1
gnl|Btau_4.6.1|chrY	3726744	C	T	11	3	0.785714	0.214286
gnl|Btau_4.6.1|chrY	3728087	T	A	14	3	0.823529	0.176471
gnl|Btau_4.6.1|chrY	3728334	T	C	6	3	0.666667	0.333333
gnl|Btau_4.6.1|chrY	3728745	T	G	9	2	0.818182	0.181818
gnl|Btau_4.6.1|chrY	3729594	A	T	4	2	0.666667	0.333333
gnl|Btau_4.6.1|chrY	3729980	A	T	1	2	0.333333	0.666667
gnl|Btau_4.6.1|chrY	3730022	C	A	1	2	0.333333	0.666667
gnl|Btau_4.6.1|chrY	3731599	T	C	2	3	0.4	0.6
gnl|Btau_4.6.1|chrY	3732289	T	A	2	2	0.5	0.5
gnl|Btau_4.6.1|chrY	3732302	C	A	1	2	0.333333	0.666667
gnl|Btau_4.6.1|chrY	3733072	T	C	0	2	0	1
gnl|Btau_4.6.1|chrY	3733131	T	C	2	2	0.5	0.5
gnl|Btau_4.6.1|chrY	3734553	C	A	1	2	0.333333	0.666667
gnl|Btau_4.6.1|chrY	3735223	T	C	0	4	0	1
gnl|Btau_4.6.1|chrY	3736750	T	C	2	2	0.5	0.5
gnl|Btau_4.6.1|chrY	3736776	T	C	3	6	0.333333	0.666667
gnl|Btau_4.6.1|chrY	3736789	T	C	5	3	0.625	0.375
gnl|Btau_4.6.1|chrY	3736850	T	C	8	5	0.615385	0.384615
gnl|Btau_4.6.1|chrY	3737441	T	C	5	5	0.5	0.5
gnl|Btau_4.6.1|chrY	3737631	T	C	7	2	0.777778	0.222222
gnl|Btau_4.6.1|chrY	3741452	T	A	0	2	0	1
gnl|Btau_4.6.1|chrY	3745899	G	T	1	2	0.333333	0.666667
gnl|Btau_4.6.1|chrY	3747363	C	A	2	4	0.333333	0.666667
gnl|Btau_4.6.1|chrY	3748158	T	A	1	2	0.333333	0.666667
gnl|Btau_4.6.1|chrY	3748271	A	T	4	2	0.666667	0.333333
gnl|Btau_4.6.1|chrY	3750016	G	T	9	3	0.75	0.25
gnl|Btau_4.6.1|chrY	6529329	T	C	0	2	0	1
gnl|Btau_4.6.1|chrY	6539928	T	C	1	2	0.333333	0.666667
gnl|Btau_4.6.1|chrY	6539943	T	C	2	2	0.5	0.5
gnl|Btau_4.6.1|chrY	6539955	T	C	2	2	0.5	0.5
gnl|Btau_4.6.1|chrY	6539964	T	C	2	2	0.5	0.5
gnl|Btau_4.6.1|chrY	6539969	T	C	2	2	0.5	0.5
gnl|Btau_4.6.1|chrY	6540003	T	C	3	2	0.6	0.4
gnl|Btau_4.6.1|chrY	6540262	T	C	0	2	0	1
gnl|Btau_4.6.1|chrY	6549696	C	G	13	4	0.764706	0.235294
gnl|Btau_4.6.1|chrY	6593129	T	C	1	2	0.333333	0.666667
gnl|Btau_4.6.1|chrY	6593141	T	C	1	2	0.333333	0.666667
gnl|Btau_4.6.1|chrY	6593146	T	C	0	1	0	1
gnl|Btau_4.6.1|chrY	6593551	G	T	0	1	0	1
gnl|Btau_4.6.1|chrY	6594860	T	C	0	2	0	1
gnl|Btau_4.6.1|chrY	6602210	T	C	2	2	0.5	0.5
gnl|Btau_4.6.1|chrY	6603120	T	C	1	2	0.333333	0.666667
gnl|Btau_4.6.1|chrY	6603211	T	C	5	2	0.714286	0.285714
gnl|Btau_4.6.1|chrY	6620169	G	A	0	2	0	1
gnl|Btau_4.6.1|chrY	6624116	A	G	1	2	0.333333	0.666667
gnl|Btau_4.6.1|chrY	6625722	A	C	3	2	0.6	0.4
gnl|Btau_4.6.1|chrY	6626010	A	T	1	2	0.333333	0.666667
gnl|Btau_4.6.1|chrY	6629222	T	C	8	2	0.8	0.2
gnl|Btau_4.6.1|chrY	6629241	A	C	6	3	0.666667	0.333333
gnl|Btau_4.6.1|chrY	6629376	T	G	5	3	0.625	0.375
gnl|Btau_4.6.1|chrY	6632417	A	T	9	2	0.818182	0.181818
gnl|Btau_4.6.1|chrY	6632723	C	G	5	4	0.555556	0.444444
gnl|Btau_4.6.1|chrY	6633161	T	A	4	2	0.666667	0.333333
gnl|Btau_4.6.1|chrY	6634897	T	G	2	2	0.5	0.5
gnl|Btau_4.6.1|chrY	6636132	G	A	1	3	0.25	0.75
gnl|Btau_4.6.1|chrY	6637958	G	A	0	2	0	1
gnl|Btau_4.6.1|chrY	6650952	T	A	0	2	0	1
gnl|Btau_4.6.1|chrY	9453639	C	G	0	34	0	1
gnl|Btau_4.6.1|chrY	9453643	T	C	0	37	0	1
gnl|Btau_4.6.1|chrY	9453826	A	G	0	28	0	1
gnl|Btau_4.6.1|chrY	9453840	G	A	15	4	0.789474	0.210526
gnl|Btau_4.6.1|chrY	9453846	A	T	15	3	0.833333	0.166667
gnl|Btau_4.6.1|chrY	9453849	A	G	15	4	0.789474	0.210526
gnl|Btau_4.6.1|chrY	30695899	C	A	0	1	0	1
gnl|Btau_4.6.1|chrY	42377982	A	G	0	2	0	1
gnl|Btau_4.6.1|chrY	42378240	A	G	2	2	0.5	0.5
gnl|Btau_4.6.1|chrY	42378269	A	G	2	2	0.5	0.5
gnl|Btau_4.6.1|chrY	42378283	A	G	1	2	0.333333	0.666667
gnl|Btau_4.6.1|chrY	42378696	A	G	0	2	0	1
gnl|Btau_4.6.1|chrY	42378714	A	G	0	2	0	1
gnl|Btau_4.6.1|chrY	42378717	A	G	0	2	0	1
gnl|Btau_4.6.1|chrY	42378758	A	G	1	2	0.333333	0.666667
gnl|Btau_4.6.1|chrY	42378788	A	G	2	2	0.5	0.5
gnl|Btau_4.6.1|chrY	42381198	T	A	2	2	0.5	0.5
gnl|Btau_4.6.1|chrY	42383946	G	T	0	1	0	1
gnl|Btau_4.6.1|chrY	42393691	A	G	0	2	0	1
gnl|Btau_4.6.1|chrY	42399585	A	G	0	2	0	1
gnl|Btau_4.6.1|chrY	42428281	C	A	2	2	0.5	0.5
gnl|Btau_4.6.1|chrY	42428310	A	T	2	2	0.5	0.5
gnl|Btau_4.6.1|chrY	42431803	A	G	0	1	0	1
gnl|Btau_4.6.1|chrY	42446328	T	C	0	2	0	1
gnl|UMD3.1|GK000010.2	199861	T	C	0	2	0	1
gnl|UMD3.1|GK000010.2	199866	G	A	0	2	0	1
gnl|UMD3.1|GK000010.2	231365	A	G	0	2	0	1
gnl|UMD3.1|GK000010.2	231374	T	C	0	2	0	1
gnl|UMD3.1|GK000010.2	231403	A	C	0	2	0	1
gnl|UMD3.1|GK000010.2	231446	A	T	0	2	0	1
gnl|UMD3.1|GK000010.2	326899	C	T	0	3	0	1
gnl|UMD3.1|GK000010.2	326900	A	G	0	3	0	1
gnl|UMD3.1|GK000010.2	326902	G	A	1	2	0.333333	0.666667
gnl|UMD3.1|GK000010.2	326912	T	C	0	3	0	1
gnl|UMD3.1|GK000010.2	339063	C	A	0	2	0	1
gnl|UMD3.1|GK000010.2	341008	T	C	0	3	0	1
gnl|UMD3.1|GK000010.2	341085	T	C	0	4	0	1
gnl|UMD3.1|GK000010.2	341086	T	C	0	4	0	1
gnl|UMD3.1|GK000010.2	341104	T	C	0	3	0	1
gnl|UMD3.1|GK000010.2	341610	T	G	1	1	0.5	0.5
gnl|UMD3.1|GK000010.2	351031	T	C	2	3	0.4	0.6
gnl|UMD3.1|GK000010.2	351054	T	C	3	2	0.6	0.4
gnl|UMD3.1|GK000010.2	351188	T	C	0	3	0	1
gnl|UMD3.1|GK000010.2	353366	G	A	0	2	0	1
gnl|UMD3.1|GK000010.2	368542	T	C	0	2	0	1
gnl|UMD3.1|GK000010.2	375896	C	T	0	2	0	1
gnl|UMD3.1|GK000010.2	396112	T	C	0	6	0	1
gnl|UMD3.1|GK000010.2	404307	G	A	4	2	0.666667	0.333333
gnl|UMD3.1|GK000010.2	404345	G	C	3	2	0.6	0.4
gnl|UMD3.1|GK000010.2	404366	C	T	4	2	0.666667	0.333333
gnl|UMD3.1|GK000010.2	404388	G	A	1	3	0.25	0.75
gnl|UMD3.1|GK000010.2	409038	A	C	2	2	0.5	0.5
gnl|UMD3.1|GK000010.2	412984	T	C	0	2	0	1
gnl|UMD3.1|GK000010.2	414368	A	G	0	5	0	1
gnl|UMD3.1|GK000010.2	414369	A	G	1	4	0.2	0.8
gnl|UMD3.1|GK000010.2	414375	A	G	0	4	0	1
gnl|UMD3.1|GK000010.2	414650	A	G	2	2	0.5	0.5
gnl|UMD3.1|GK000010.2	418498	T	A	2	2	0.5	0.5
gnl|UMD3.1|GK000010.2	418535	T	C	2	2	0.5	0.5
gnl|UMD3.1|GK000010.2	419952	C	T	0	2	0	1
gnl|UMD3.1|GK000010.2	419988	C	T	0	2	0	1
gnl|UMD3.1|GK000010.2	420005	T	G	0	1	0	1
gnl|UMD3.1|GK000010.2	420205	G	C	0	2	0	1
gnl|UMD3.1|GK000010.2	421865	A	G	2	2	0.5	0.5
gnl|UMD3.1|GK000010.2	424279	T	G	0	2	0	1
gnl|UMD3.1|GK000010.2	425099	C	T	0	2	0	1
gnl|UMD3.1|GK000010.2	426407	A	G	0	3	0	1
gnl|UMD3.1|GK000010.2	426408	A	G	0	3	0	1
gnl|UMD3.1|GK000010.2	426411	G	C	0	3	0	1
gnl|UMD3.1|GK000010.2	426501	A	G	0	2	0	1
gnl|UMD3.1|GK000010.2	429385	A	G	0	2	0	1
gnl|UMD3.1|GK000010.2	429399	A	G	0	2	0	1
gnl|UMD3.1|GK000010.2	434932	A	T	0	2	0	1
gnl|UMD3.1|GK000010.2	438006	T	G	0	5	0	1
gnl|UMD3.1|GK000010.2	444407	G	T	0	4	0	1
gnl|UMD3.1|GK000010.2	444723	T	C	1	2	0.333333	0.666667
gnl|UMD3.1|GK000010.2	446458	T	C	0	2	0	1
gnl|UMD3.1|GK000010.2	454348	T	A	0	2	0	1
gnl|UMD3.1|GK000010.2	458072	G	A	2	2	0.5	0.5
gnl|UMD3.1|GK000010.2	459226	G	C	0	3	0	1
gnl|UMD3.1|GK000010.2	459966	A	G	0	2	0	1
gnl|UMD3.1|GK000010.2	461049	T	C	2	2	0.5	0.5
gnl|UMD3.1|GK000010.2	465637	T	G	0	2	0	1
gnl|UMD3.1|GK000010.2	469327	T	A	0	2	0	1
gnl|UMD3.1|GK000010.2	475758	T	C	0	2	0	1
gnl|UMD3.1|GK000010.2	477790	C	T	0	2	0	1
gnl|UMD3.1|GK000010.2	479069	G	A	0	1	0	1
gnl|UMD3.1|GK000010.2	480364	A	C	0	2	0	1
gnl|UMD3.1|GK000010.2	483226	G	A	0	2	0	1
gnl|UMD3.1|GK000010.2	485503	C	A	0	2	0	1
gnl|UMD3.1|GK000010.2	486094	A	G	0	2	0	1
gnl|UMD3.1|GK000010.2	486138	T	C	0	2	0	1
gnl|UMD3.1|GK000010.2	486141	T	C	0	1	0	1
gnl|UMD3.1|GK000010.2	486197	G	T	0	1	0	1
gnl|UMD3.1|GK000010.2	486919	A	G	0	2	0	1
gnl|UMD3.1|GK000010.2	486927	A	G	0	2	0	1
gnl|UMD3.1|GK000010.2	488449	G	A	2	4	0.333333	0.666667
gnl|UMD3.1|GK000010.2	489443	A	G	3	2	0.6	0.4
gnl|UMD3.1|GK000010.2	489647	C	A	0	2	0	1
gnl|UMD3.1|GK000010.2	489722	G	A	0	2	0	1
gnl|UMD3.1|GK000010.2	490306	T	C	0	2	0	1
gnl|UMD3.1|GK000010.2	490328	A	T	0	2	0	1
gnl|UMD3.1|GK000010.2	490336	T	G	0	2	0	1
gnl|UMD3.1|GK000010.2	495049	G	A	0	1	0	1
gnl|UMD3.1|GK000010.2	496577	T	C	0	2	0	1
gnl|UMD3.1|GK000010.2	517291	G	T	0	2	0	1
gnl|UMD3.1|GK000010.2	517659	C	T	0	2	0	1
gnl|UMD3.1|GK000010.2	522897	C	T	2	2	0.5	0.5
gnl|UMD3.1|GK000010.2	524515	T	A	1	2	0.333333	0.666667
gnl|UMD3.1|GK000010.2	524516	A	T	1	2	0.333333	0.666667
gnl|UMD3.1|GK000010.2	524614	A	G	3	2	0.6	0.4
gnl|UMD3.1|GK000010.2	524625	A	G	1	3	0.25	0.75
gnl|UMD3.1|GK000010.2	524942	A	G	0	2	0	1
gnl|UMD3.1|GK000010.2	524943	A	G	0	2	0	1
gnl|UMD3.1|GK000010.2	524955	A	G	0	2	0	1
gnl|UMD3.1|GK000010.2	524965	A	G	0	2	0	1
gnl|UMD3.1|GK000010.2	530969	A	G	0	2	0	1
gnl|UMD3.1|GK000010.2	530978	A	G	0	3	0	1
gnl|UMD3.1|GK000010.2	531061	A	G	1	4	0.2	0.8
gnl|UMD3.1|GK000010.2	531064	A	G	1	4	0.2	0.8
gnl|UMD3.1|GK000010.2	531262	G	T	0	2	0	1
gnl|UMD3.1|GK000010.2	532134	A	C	1	4	0.2	0.8
gnl|UMD3.1|GK000010.2	532823	G	C	0	2	0	1
gnl|UMD3.1|GK000010.2	532916	A	G	0	2	0	1
gnl|UMD3.1|GK000010.2	536732	G	T	2	2	0.5	0.5
gnl|UMD3.1|GK000010.2	550112	C	T	0	2	0	1
gnl|UMD3.1|GK000010.2	553001	T	G	0	2	0	1
gnl|UMD3.1|GK000010.2	553016	A	G	0	2	0	1
gnl|UMD3.1|GK000010.2	553017	A	G	0	2	0	1
gnl|UMD3.1|GK000010.2	553019	A	G	0	2	0	1
gnl|UMD3.1|GK000010.2	553031	A	G	0	2	0	1
gnl|UMD3.1|GK000010.2	553035	A	G	0	2	0	1
gnl|UMD3.1|GK000010.2	553042	A	G	0	2	0	1
gnl|UMD3.1|GK000010.2	553064	A	G	0	2	0	1
gnl|UMD3.1|GK000010.2	553065	A	G	0	2	0	1
gnl|UMD3.1|GK000010.2	553066	A	G	0	2	0	1
gnl|UMD3.1|GK000010.2	553073	A	G	0	2	0	1
gnl|UMD3.1|GK000010.2	553116	A	G	0	2	0	1
gnl|UMD3.1|GK000010.2	553488	A	T	0	2	0	1
gnl|UMD3.1|GK000010.2	554016	G	A	2	2	0.5	0.5
gnl|UMD3.1|GK000010.2	554415	A	G	0	3	0	1
gnl|UMD3.1|GK000010.2	554455	A	G	0	2	0	1
gnl|UMD3.1|GK000010.2	554500	A	G	2	2	0.5	0.5
gnl|UMD3.1|GK000010.2	554507	A	G	0	3	0	1
gnl|UMD3.1|GK000010.2	554519	A	G	1	2	0.333333	0.666667
gnl|UMD3.1|GK000010.2	554530	C	T	0	2	0	1
gnl|UMD3.1|GK000010.2	554532	C	T	0	2	0	1
gnl|UMD3.1|GK000010.2	555243	A	G	0	2	0	1
gnl|UMD3.1|GK000010.2	555250	A	C	0	4	0	1
gnl|UMD3.1|GK000010.2	555259	C	T	0	5	0	1
gnl|UMD3.1|GK000010.2	555260	A	G	0	5	0	1
gnl|UMD3.1|GK000010.2	555265	A	G	0	6	0	1
gnl|UMD3.1|GK000010.2	555292	C	A	1	27	0.0357143	0.964286
gnl|UMD3.1|GK000010.2	555317	G	C	2	30	0.0625	0.9375
gnl|UMD3.1|GK000010.2	555363	G	A	5	38	0.116279	0.883721
gnl|UMD3.1|GK000010.2	555424	T	C	3	60	0.047619	0.952381
gnl|UMD3.1|GK000010.2	555483	C	G	3	56	0.0508475	0.949153
gnl|UMD3.1|GK000010.2	555598	A	G	0	63	0	1
gnl|UMD3.1|GK000010.2	555632	A	G	0	75	0	1
gnl|UMD3.1|GK000010.2	555657	T	C	0	46	0	1
gnl|UMD3.1|GK000010.2	555666	T	C	0	44	0	1
gnl|UMD3.1|GK000010.2	555684	A	G	0	41	0	1
gnl|UMD3.1|GK000010.2	555780	G	A	0	16	0	1
gnl|UMD3.1|GK000010.2	555811	A	T	0	11	0	1
gnl|UMD3.1|GK000010.2	556819	T	C	2	4	0.333333	0.666667
gnl|UMD3.1|GK000010.2	557450	T	A	4	2	0.666667	0.333333
gnl|UMD3.1|GK000010.2	558473	C	T	0	3	0	1
gnl|UMD3.1|GK000010.2	563808	T	A	1	2	0.333333	0.666667
gnl|UMD3.1|GK000010.2	563928	G	A	3	6	0.333333	0.666667
gnl|UMD3.1|GK000010.2	565549	T	G	0	6	0	1
gnl|UMD3.1|GK000010.2	566240	G	C	0	4	0	1
gnl|UMD3.1|GK000010.2	568907	T	A	2	2	0.5	0.5
gnl|UMD3.1|GK000010.2	569230	C	G	2	4	0.333333	0.666667
gnl|UMD3.1|GK000010.2	569739	G	A	3	4	0.428571	0.571429
gnl|UMD3.1|GK000010.2	569812	T	A	4	3	0.571429	0.428571
gnl|UMD3.1|GK000010.2	570416	A	C	2	2	0.5	0.5
gnl|UMD3.1|GK000010.2	570537	A	G	1	3	0.25	0.75
gnl|UMD3.1|GK000010.2	570538	A	G	2	2	0.5	0.5
gnl|UMD3.1|GK000010.2	570544	A	G	1	2	0.333333	0.666667
gnl|UMD3.1|GK000010.2	570551	A	G	0	2	0	1
gnl|UMD3.1|GK000010.2	570553	A	G	0	2	0	1
gnl|UMD3.1|GK000010.2	570573	A	G	0	2	0	1
gnl|UMD3.1|GK000010.2	570575	A	G	0	2	0	1
gnl|UMD3.1|GK000010.2	570576	A	G	0	2	0	1
gnl|UMD3.1|GK000010.2	570677	A	G	0	3	0	1
gnl|UMD3.1|GK000010.2	570700	A	G	4	2	0.666667	0.333333
gnl|UMD3.1|GK000010.2	570719	A	G	3	3	0.5	0.5
gnl|UMD3.1|GK000010.2	570727	A	G	4	2	0.666667	0.333333
gnl|UMD3.1|GK000010.2	570742	A	G	4	2	0.666667	0.333333
gnl|UMD3.1|GK000010.2	570902	G	C	0	2	0	1
gnl|UMD3.1|GK000010.2	570915	C	G	0	2	0	1
gnl|UMD3.1|GK000010.2	574058	A	C	0	2	0	1
gnl|UMD3.1|GK000010.2	574061	C	G	0	2	0	1
gnl|UMD3.1|GK000010.2	576000	A	G	0	2	0	1
gnl|UMD3.1|GK000010.2	576003	A	G	0	2	0	1
gnl|UMD3.1|GK000010.2	576459	C	A	5	2	0.714286	0.285714
gnl|UMD3.1|GK000010.2	576540	A	G	2	2	0.5	0.5
gnl|UMD3.1|GK000010.2	576560	A	C	2	2	0.5	0.5
gnl|UMD3.1|GK000010.2	576576	A	G	0	2	0	1
gnl|UMD3.1|GK000010.2	577842	C	A	0	2	0	1
gnl|UMD3.1|GK000010.2	578141	T	G	0	2	0	1
gnl|UMD3.1|GK000010.2	579086	A	G	0	2	0	1
gnl|UMD3.1|GK000010.2	579788	A	G	0	2	0	1
gnl|UMD3.1|GK000010.2	587339	T	G	1	1	0.5	0.5
gnl|UMD3.1|GK000010.2	589455	G	A	1	2	0.333333	0.666667
gnl|UMD3.1|GK000010.2	591898	A	G	0	2	0	1
gnl|UMD3.1|GK000010.2	593014	T	G	3	2	0.6	0.4
gnl|UMD3.1|GK000010.2	593025	C	T	2	3	0.4	0.6
gnl|UMD3.1|GK000010.2	595524	T	C	0	2	0	1
gnl|UMD3.1|GK000010.2	597983	A	G	0	2	0	1
gnl|UMD3.1|GK000010.2	597988	A	G	0	2	0	1
gnl|UMD3.1|GK000010.2	601400	C	T	0	2	0	1
gnl|UMD3.1|GK000010.2	601407	G	C	0	3	0	1
gnl|UMD3.1|GK000010.2	601416	C	A	2	2	0.5	0.5
gnl|UMD3.1|GK000010.2	601433	G	A	0	3	0	1
gnl|UMD3.1|GK000010.2	601508	A	G	0	4	0	1
gnl|UMD3.1|GK000010.2	606329	T	G	1	2	0.333333	0.666667
gnl|UMD3.1|GK000010.2	608201	T	G	0	2	0	1
gnl|UMD3.1|GK000010.2	608209	G	T	0	1	0	1
gnl|UMD3.1|GK000010.2	610069	A	T	0	2	0	1
gnl|UMD3.1|GK000010.2	611187	A	T	1	1	0.5	0.5
gnl|UMD3.1|GK000010.2	611786	T	C	0	5	0	1
gnl|UMD3.1|GK000010.2	612348	T	G	0	5	0	1
gnl|UMD3.1|GK000010.2	612353	G	C	0	5	0	1
gnl|UMD3.1|GK000010.2	612683	T	C	2	4	0.333333	0.666667
gnl|UMD3.1|GK000010.2	612766	G	A	0	2	0	1
gnl|UMD3.1|GK000010.2	612806	C	A	1	2	0.333333	0.666667
gnl|UMD3.1|GK000010.2	612920	A	T	1	2	0.333333	0.666667
gnl|UMD3.1|GK000010.2	613033	C	G	0	4	0	1
gnl|UMD3.1|GK000010.2	613380	T	A	0	5	0	1
gnl|UMD3.1|GK000010.2	613831	C	T	0	1	0	1
gnl|UMD3.1|GK000010.2	614446	T	C	1	2	0.333333	0.666667
gnl|UMD3.1|GK000010.2	615261	T	A	2	2	0.5	0.5
gnl|UMD3.1|GK000010.2	615613	G	T	0	2	0	1
gnl|UMD3.1|GK000010.2	615642	G	T	0	2	0	1
gnl|UMD3.1|GK000010.2	617222	A	C	0	2	0	1
gnl|UMD3.1|GK000010.2	617486	G	C	1	2	0.333333	0.666667
gnl|UMD3.1|GK000010.2	617512	A	G	2	2	0.5	0.5
gnl|UMD3.1|GK000010.2	617523	A	C	4	2	0.666667	0.333333
gnl|UMD3.1|GK000010.2	617525	C	T	4	2	0.666667	0.333333
gnl|UMD3.1|GK000010.2	617536	G	A	3	3	0.5	0.5
gnl|UMD3.1|GK000010.2	617550	G	A	4	3	0.571429	0.428571
gnl|UMD3.1|GK000010.2	617556	T	G	4	2	0.666667	0.333333
gnl|UMD3.1|GK000010.2	617569	G	C	3	4	0.428571	0.571429
gnl|UMD3.1|GK000010.2	617601	T	G	3	3	0.5	0.5
gnl|UMD3.1|GK000010.2	617641	C	A	1	3	0.25	0.75
gnl|UMD3.1|GK000010.2	617656	G	T	2	2	0.5	0.5
gnl|UMD3.1|GK000010.2	618315	A	C	0	2	0	1
gnl|UMD3.1|GK000010.2	618651	T	C	1	2	0.333333	0.666667
gnl|UMD3.1|GK000010.2	618717	A	T	0	1	0	1
gnl|UMD3.1|GK000010.2	620626	G	A	0	2	0	1
gnl|UMD3.1|GK000010.2	621497	G	C	0	2	0	1
gnl|UMD3.1|GK000010.2	621601	C	G	0	3	0	1
gnl|UMD3.1|GK000010.2	621645	C	T	0	3	0	1
gnl|UMD3.1|GK000010.2	622613	C	G	0	4	0	1
gnl|UMD3.1|GK000010.2	623175	A	G	3	4	0.428571	0.571429
gnl|UMD3.1|GK000010.2	623295	A	G	2	2	0.5	0.5
gnl|UMD3.1|GK000010.2	623318	A	G	1	2	0.333333	0.666667
gnl|UMD3.1|GK000010.2	627329	G	T	0	5	0	1
gnl|UMD3.1|GK000010.2	627486	A	G	4	2	0.666667	0.333333
gnl|UMD3.1|GK000010.2	627675	A	T	0	4	0	1
gnl|UMD3.1|GK000010.2	627701	A	G	0	3	0	1
gnl|UMD3.1|GK000010.2	627853	T	A	0	5	0	1
gnl|UMD3.1|GK000010.2	628672	G	A	0	4	0	1
gnl|UMD3.1|GK000010.2	628977	A	G	0	13	0	1
gnl|UMD3.1|GK000010.2	629169	G	A	1	9	0.1	0.9
gnl|UMD3.1|GK000010.2	630638	G	A	5	2	0.714286	0.285714
gnl|UMD3.1|GK000010.2	631394	A	G	0	6	0	1
gnl|UMD3.1|GK000010.2	631417	C	A	4	4	0.5	0.5
gnl|UMD3.1|GK000010.2	631785	T	G	11	5	0.6875	0.3125
gnl|UMD3.1|GK000010.2	632815	T	C	5	2	0.714286	0.285714
gnl|UMD3.1|GK000010.2	632838	T	G	5	4	0.555556	0.444444
gnl|UMD3.1|GK000010.2	632839	A	G	5	4	0.555556	0.444444
gnl|UMD3.1|GK000010.2	632840	T	A	5	4	0.555556	0.444444
gnl|UMD3.1|GK000010.2	633164	T	A	9	4	0.692308	0.307692
gnl|UMD3.1|GK000010.2	633937	T	A	1	3	0.25	0.75
gnl|UMD3.1|GK000010.2	634053	A	G	1	5	0.166667	0.833333
gnl|UMD3.1|GK000010.2	637352	T	G	2	2	0.5	0.5
gnl|UMD3.1|GK000010.2	639193	G	C	0	2	0	1
gnl|UMD3.1|GK000010.2	639207	A	G	0	2	0	1
gnl|UMD3.1|GK000010.2	639238	T	G	0	2	0	1
gnl|UMD3.1|GK000010.2	639299	C	T	0	2	0	1
gnl|UMD3.1|GK000010.2	639304	G	A	0	1	0	1
gnl|UMD3.1|GK000010.2	640421	C	T	2	2	0.5	0.5
gnl|UMD3.1|GK000010.2	640469	T	G	2	2	0.5	0.5
gnl|UMD3.1|GK000010.2	640558	T	C	0	2	0	1
gnl|UMD3.1|GK000010.2	640746	T	G	0	2	0	1
gnl|UMD3.1|GK000010.2	640827	C	A	0	2	0	1
gnl|UMD3.1|GK000010.2	641060	T	C	0	4	0	1
gnl|UMD3.1|GK000010.2	642589	T	A	0	2	0	1
gnl|UMD3.1|GK000010.2	642696	T	C	0	4	0	1
gnl|UMD3.1|GK000010.2	642709	T	G	2	2	0.5	0.5
gnl|UMD3.1|GK000010.2	644280	C	G	0	2	0	1
gnl|UMD3.1|GK000010.2	644310	A	G	1	2	0.333333	0.666667
gnl|UMD3.1|GK000010.2	644863	C	T	0	2	0	1
gnl|UMD3.1|GK000010.2	644893	A	G	0	2	0	1
gnl|UMD3.1|GK000010.2	644945	A	G	0	2	0	1
gnl|UMD3.1|GK000010.2	645653	A	G	2	4	0.333333	0.666667
gnl|UMD3.1|GK000010.2	649993	T	A	0	2	0	1
gnl|UMD3.1|GK000010.2	652777	A	T	1	2	0.333333	0.666667
gnl|UMD3.1|GK000010.2	657472	C	T	0	2	0	1
gnl|UMD3.1|GK000010.2	660291	A	G	0	2	0	1
gnl|UMD3.1|GK000010.2	660998	T	A	3	2	0.6	0.4
gnl|UMD3.1|GK000010.2	661682	A	T	1	2	0.333333	0.666667
gnl|UMD3.1|GK000010.2	663448	G	T	1	2	0.333333	0.666667
gnl|UMD3.1|GK000010.2	665361	A	T	0	2	0	1
gnl|UMD3.1|GK000010.2	667396	A	G	0	2	0	1
gnl|UMD3.1|GK000010.2	669114	T	G	0	2	0	1
gnl|UMD3.1|GK000010.2	670200	T	G	0	2	0	1
gnl|UMD3.1|GK000010.2	671652	C	T	0	2	0	1
gnl|UMD3.1|GK000010.2	671723	C	G	0	2	0	1
gnl|UMD3.1|GK000010.2	672423	A	G	0	3	0	1
gnl|UMD3.1|GK000010.2	672465	G	A	0	3	0	1
gnl|UMD3.1|GK000010.2	672553	T	C	0	2	0	1
gnl|UMD3.1|GK000010.2	672961	A	C	0	2	0	1
gnl|UMD3.1|GK000010.2	673127	G	A	0	2	0	1
gnl|UMD3.1|GK000010.2	674111	A	G	0	4	0	1
gnl|UMD3.1|GK000010.2	675780	C	T	3	2	0.6	0.4
gnl|UMD3.1|GK000010.2	677018	G	A	0	2	0	1
gnl|UMD3.1|GK000010.2	681347	C	T	0	4	0	1
gnl|UMD3.1|GK000010.2	682231	T	C	0	1	0	1
gnl|UMD3.1|GK000010.2	683858	C	A	0	2	0	1
gnl|UMD3.1|GK000010.2	683997	C	T	0	2	0	1
gnl|UMD3.1|GK000010.2	684034	C	G	0	2	0	1
gnl|UMD3.1|GK000010.2	685250	C	A	0	1	0	1
gnl|UMD3.1|GK000010.2	685427	G	T	0	2	0	1
gnl|UMD3.1|GK000010.2	685740	C	G	0	2	0	1
gnl|UMD3.1|GK000010.2	686081	G	C	0	2	0	1
gnl|UMD3.1|GK000010.2	686102	T	C	0	2	0	1
gnl|UMD3.1|GK000010.2	686114	T	G	0	2	0	1
gnl|UMD3.1|GK000010.2	686668	A	G	2	2	0.5	0.5
gnl|UMD3.1|GK000010.2	686716	C	T	0	6	0	1
gnl|UMD3.1|GK000010.2	686717	C	T	0	4	0	1
gnl|UMD3.1|GK000010.2	686733	G	C	0	6	0	1
gnl|UMD3.1|GK000010.2	687094	G	A	0	8	0	1
gnl|UMD3.1|GK000010.2	687479	C	A	0	2	0	1
gnl|UMD3.1|GK000010.2	687485	A	C	2	2	0.5	0.5
gnl|UMD3.1|GK000010.2	687501	A	G	0	4	0	1
gnl|UMD3.1|GK000010.2	687571	C	T	0	5	0	1
gnl|UMD3.1|GK000010.2	687596	G	A	2	4	0.333333	0.666667
gnl|UMD3.1|GK000010.2	687597	A	G	3	2	0.6	0.4
gnl|UMD3.1|GK000010.2	687750	G	A	0	5	0	1
gnl|UMD3.1|GK000010.2	687770	G	A	0	5	0	1
gnl|UMD3.1|GK000010.2	687791	A	G	0	4	0	1
gnl|UMD3.1|GK000010.2	688161	G	A	0	7	0	1
gnl|UMD3.1|GK000010.2	688183	A	G	5	2	0.714286	0.285714
gnl|UMD3.1|GK000010.2	688199	A	G	4	2	0.666667	0.333333
gnl|UMD3.1|GK000010.2	688220	C	T	2	2	0.5	0.5
gnl|UMD3.1|GK000010.2	688325	C	T	0	2	0	1
gnl|UMD3.1|GK000010.2	688378	A	C	0	3	0	1
gnl|UMD3.1|GK000010.2	688398	A	G	0	2	0	1
gnl|UMD3.1|GK000010.2	689969	G	A	0	3	0	1
gnl|UMD3.1|GK000010.2	689986	C	G	0	5	0	1
gnl|UMD3.1|GK000010.2	689990	G	T	0	5	0	1
gnl|UMD3.1|GK000010.2	690059	C	A	0	3	0	1
gnl|UMD3.1|GK000010.2	691399	A	G	0	2	0	1
gnl|UMD3.1|GK000010.2	692877	C	T	0	2	0	1
gnl|UMD3.1|GK000010.2	695375	C	A	4	2	0.666667	0.333333
gnl|UMD3.1|GK000010.2	695435	G	T	5	2	0.714286	0.285714
gnl|UMD3.1|GK000010.2	697307	T	G	1	1	0.5	0.5
gnl|UMD3.1|GK000010.2	701284	A	G	2	2	0.5	0.5
gnl|UMD3.1|GK000010.2	701331	A	G	1	3	0.25	0.75
gnl|UMD3.1|GK000010.2	701349	A	G	1	2	0.333333	0.666667
gnl|UMD3.1|GK000010.2	707837	A	C	4	2	0.666667	0.333333
gnl|UMD3.1|GK000010.2	708150	G	T	6	2	0.75	0.25
gnl|UMD3.1|GK000010.2	708830	C	A	0	2	0	1
gnl|UMD3.1|GK000010.2	712939	G	T	3	2	0.6	0.4
gnl|UMD3.1|GK000010.2	713001	G	T	5	2	0.714286	0.285714
gnl|UMD3.1|GK000010.2	713695	A	G	0	2	0	1
gnl|UMD3.1|GK000010.2	714654	G	T	1	2	0.333333	0.666667
gnl|UMD3.1|GK000010.2	714670	G	C	1	2	0.333333	0.666667
gnl|UMD3.1|GK000010.2	715070	G	C	1	1	0.5	0.5
gnl|UMD3.1|GK000010.2	717281	G	T	0	3	0	1
gnl|UMD3.1|GK000010.2	717315	A	G	0	3	0	1
gnl|UMD3.1|GK000010.2	717615	A	G	0	3	0	1
gnl|UMD3.1|GK000010.2	717643	G	A	0	2	0	1
gnl|UMD3.1|GK000010.2	718688	G	T	0	4	0	1
gnl|UMD3.1|GK000010.2	721518	T	C	0	3	0	1
gnl|UMD3.1|GK000010.2	723229	T	A	0	1	0	1
gnl|UMD3.1|GK000010.2	723715	C	T	0	1	0	1
gnl|UMD3.1|GK000010.2	734627	G	A	0	2	0	1
gnl|UMD3.1|GK000010.2	736469	C	T	0	3	0	1
gnl|UMD3.1|GK000010.2	739701	T	C	0	3	0	1
gnl|UMD3.1|GK000010.2	743384	A	T	2	2	0.5	0.5
gnl|UMD3.1|GK000010.2	744930	A	G	0	2	0	1
gnl|UMD3.1|GK000010.2	754334	C	G	0	2	0	1
gnl|UMD3.1|GK000010.2	760692	G	T	1	2	0.333333	0.666667
gnl|UMD3.1|GK000010.2	764280	C	A	0	2	0	1
gnl|UMD3.1|GK000010.2	765057	T	G	1	2	0.333333	0.666667
gnl|UMD3.1|GK000010.2	765501	A	G	0	2	0	1
gnl|UMD3.1|GK000010.2	767012	T	G	0	6	0	1
gnl|UMD3.1|GK000010.2	767033	A	G	4	2	0.666667	0.333333
gnl|UMD3.1|GK000010.2	768273	C	T	0	2	0	1
gnl|UMD3.1|GK000010.2	773515	C	T	0	2	0	1
gnl|UMD3.1|GK000010.2	773805	G	A	3	4	0.428571	0.571429
gnl|UMD3.1|GK000010.2	773851	T	C	4	6	0.4	0.6
gnl|UMD3.1|GK000010.2	773948	G	T	1	2	0.333333	0.666667
gnl|UMD3.1|GK000010.2	775339	A	C	0	4	0	1
gnl|UMD3.1|GK000010.2	779465	A	G	0	2	0	1
gnl|UMD3.1|GK000010.2	787125	T	A	3	2	0.6	0.4
gnl|UMD3.1|GK000010.2	797741	C	G	0	2	0	1
gnl|UMD3.1|GK000010.2	803307	C	G	0	2	0	1
gnl|UMD3.1|GK000010.2	806510	A	G	0	2	0	1
gnl|UMD3.1|GK000010.2	818319	A	C	7	4	0.636364	0.363636
gnl|UMD3.1|GK000010.2	820366	A	T	0	1	0	1
gnl|UMD3.1|GK000010.2	824687	A	C	2	2	0.5	0.5
gnl|UMD3.1|GK000010.2	831288	T	C	2	3	0.4	0.6
gnl|UMD3.1|GK000010.2	834725	C	A	0	2	0	1
gnl|UMD3.1|GK000010.2	835468	C	A	0	4	0	1
gnl|UMD3.1|GK000010.2	835650	C	T	0	2	0	1
gnl|UMD3.1|GK000010.2	838316	T	C	0	2	0	1
gnl|UMD3.1|GK000010.2	843447	C	T	0	2	0	1
gnl|UMD3.1|GK000010.2	844408	C	G	0	2	0	1
gnl|UMD3.1|GK000010.2	844420	T	A	0	2	0	1
gnl|UMD3.1|GK000010.2	844455	A	G	0	2	0	1
gnl|UMD3.1|GK000010.2	844505	T	G	0	2	0	1
gnl|UMD3.1|GK000010.2	868901	G	A	0	2	0	1
gnl|UMD3.1|GK000010.2	868924	C	T	0	2	0	1
gnl|UMD3.1|GK000010.2	869274	A	C	1	4	0.2	0.8
gnl|UMD3.1|GK000010.2	870788	C	T	0	2	0	1
gnl|UMD3.1|GK000010.2	875362	A	C	0	6	0	1
gnl|UMD3.1|GK000010.2	875961	G	A	10	3	0.769231	0.230769
gnl|UMD3.1|GK000010.2	876003	G	C	11	2	0.846154	0.153846
gnl|UMD3.1|GK000010.2	885511	A	G	0	2	0	1
gnl|UMD3.1|GK000010.2	891332	A	T	1	3	0.25	0.75
gnl|UMD3.1|GK000010.2	891352	G	A	0	6	0	1
gnl|UMD3.1|GK000010.2	897745	C	T	0	4	0	1
gnl|UMD3.1|GK000010.2	909664	A	C	5	2	0.714286	0.285714
gnl|UMD3.1|GK000010.2	909985	C	T	0	2	0	1
gnl|UMD3.1|GK000010.2	913401	A	C	3	2	0.6	0.4
gnl|UMD3.1|GK000010.2	918542	T	C	2	2	0.5	0.5
gnl|UMD3.1|GK000010.2	918921	A	G	1	3	0.25	0.75
gnl|UMD3.1|GK000010.2	919001	A	G	0	2	0	1
gnl|UMD3.1|GK000010.2	919570	G	A	0	2	0	1
gnl|UMD3.1|GK000010.2	919626	T	C	0	2	0	1
gnl|UMD3.1|GK000010.2	919677	G	C	0	2	0	1
gnl|UMD3.1|GK000010.2	923041	C	T	3	3	0.5	0.5
gnl|UMD3.1|GK000010.2	923953	G	A	0	3	0	1
gnl|UMD3.1|GK000010.2	923970	C	G	0	3	0	1
gnl|UMD3.1|GK000010.2	923987	C	T	0	3	0	1
gnl|UMD3.1|GK000010.2	924002	C	A	0	3	0	1
gnl|UMD3.1|GK000010.2	924028	G	A	0	3	0	1
gnl|UMD3.1|GK000010.2	926004	G	A	0	2	0	1
gnl|UMD3.1|GK000010.2	926923	G	A	0	2	0	1
gnl|UMD3.1|GK000010.2	928221	C	T	0	1	0	1
gnl|UMD3.1|GK000010.2	928536	C	T	3	2	0.6	0.4
gnl|UMD3.1|GK000010.2	930186	C	A	4	2	0.666667	0.333333
gnl|UMD3.1|GK000010.2	930196	A	G	4	2	0.666667	0.333333
gnl|UMD3.1|GK000010.2	930203	A	G	4	2	0.666667	0.333333
gnl|UMD3.1|GK000010.2	930223	T	C	4	2	0.666667	0.333333
gnl|UMD3.1|GK000010.2	930241	A	G	3	2	0.6	0.4
gnl|UMD3.1|GK000010.2	930589	T	C	3	2	0.6	0.4
gnl|UMD3.1|GK000010.2	930759	A	G	5	3	0.625	0.375
gnl|UMD3.1|GK000010.2	930760	A	G	5	4	0.555556	0.444444
gnl|UMD3.1|GK000010.2	930764	A	G	6	3	0.666667	0.333333
gnl|UMD3.1|GK000010.2	930781	A	G	5	2	0.714286	0.285714
gnl|UMD3.1|GK000010.2	930787	T	C	5	2	0.714286	0.285714
gnl|UMD3.1|GK000010.2	930822	T	C	3	3	0.5	0.5
gnl|UMD3.1|GK000010.2	931461	A	T	4	2	0.666667	0.333333
gnl|UMD3.1|GK000010.2	931802	A	G	4	6	0.4	0.6
gnl|UMD3.1|GK000010.2	931820	C	T	5	5	0.5	0.5
gnl|UMD3.1|GK000010.2	931866	A	C	10	2	0.833333	0.166667
gnl|UMD3.1|GK000010.2	932389	T	C	7	2	0.777778	0.222222
gnl|UMD3.1|GK000010.2	933142	C	A	3	2	0.6	0.4
gnl|UMD3.1|GK000010.2	933308	T	A	4	3	0.571429	0.428571
gnl|UMD3.1|GK000010.2	933462	T	C	11	3	0.785714	0.214286
gnl|UMD3.1|GK000010.2	933884	T	C	6	4	0.6	0.4
gnl|UMD3.1|GK000010.2	934599	A	T	3	2	0.6	0.4
gnl|UMD3.1|GK000010.2	935322	C	T	10	14	0.416667	0.583333
gnl|UMD3.1|GK000010.2	935574	A	G	8	9	0.470588	0.529412
gnl|UMD3.1|GK000010.2	935693	T	C	21	28	0.428571	0.571429
gnl|UMD3.1|GK000010.2	937566	C	T	13	13	0.5	0.5
gnl|UMD3.1|GK000010.2	937686	T	C	13	24	0.351351	0.648649
gnl|UMD3.1|GK000010.2	938513	T	C	16	28	0.363636	0.636364
gnl|UMD3.1|GK000010.2	938547	G	A	29	11	0.725	0.275
gnl|UMD3.1|GK000010.2	940333	T	A	3	2	0.6	0.4
gnl|UMD3.1|GK000010.2	943249	A	T	1	2	0.333333	0.666667
gnl|UMD3.1|GK000010.2	943263	T	A	0	5	0	1
gnl|UMD3.1|GK000010.2	943388	A	T	2	2	0.5	0.5
gnl|UMD3.1|GK000010.2	943425	G	A	0	2	0	1
gnl|UMD3.1|GK000010.2	943503	C	T	2	2	0.5	0.5
gnl|UMD3.1|GK000010.2	944399	C	G	0	3	0	1
gnl|UMD3.1|GK000010.2	946396	T	A	0	2	0	1
gnl|UMD3.1|GK000010.2	948988	C	G	2	2	0.5	0.5
gnl|UMD3.1|GK000010.2	950070	A	C	6	4	0.6	0.4
gnl|UMD3.1|GK000010.2	952200	T	A	1	2	0.333333	0.666667
gnl|UMD3.1|GK000010.2	952279	C	T	4	3	0.571429	0.428571
gnl|UMD3.1|GK000010.2	952399	T	C	3	2	0.6	0.4
gnl|UMD3.1|GK000010.2	955734	G	A	0	4	0	1
gnl|UMD3.1|GK000010.2	956591	T	C	0	2	0	1
gnl|UMD3.1|GK000010.2	957098	A	T	0	1	0	1
gnl|UMD3.1|GK000010.2	957322	T	C	0	2	0	1
gnl|UMD3.1|GK000010.2	958014	G	A	1	2	0.333333	0.666667
gnl|UMD3.1|GK000010.2	958478	T	C	0	2	0	1
gnl|UMD3.1|GK000010.2	959232	C	A	1	3	0.25	0.75
gnl|UMD3.1|GK000010.2	959270	G	C	2	3	0.4	0.6
gnl|UMD3.1|GK000010.2	959319	A	G	0	4	0	1
gnl|UMD3.1|GK000010.2	959338	T	A	1	2	0.333333	0.666667
gnl|UMD3.1|GK000010.2	959401	C	T	0	2	0	1
gnl|UMD3.1|GK000010.2	961060	A	G	0	2	0	1
gnl|UMD3.1|GK000010.2	967817	C	A	0	1	0	1
gnl|UMD3.1|GK000010.2	969844	A	T	0	2	0	1
gnl|UMD3.1|GK000010.2	975880	A	C	0	2	0	1
gnl|UMD3.1|GK000010.2	984775	T	C	2	3	0.4	0.6
gnl|UMD3.1|GK000010.2	984958	T	A	0	2	0	1
gnl|UMD3.1|GK000010.2	989516	T	C	2	2	0.5	0.5
gnl|UMD3.1|GK000010.2	991477	A	G	0	2	0	1
gnl|UMD3.1|GK000010.2	992511	A	G	0	6	0	1
gnl|UMD3.1|GK000010.2	1043696	C	T	2	2	0.5	0.5
gnl|UMD3.1|GK000010.2	1044653	G	A	0	3	0	1
gnl|UMD3.1|GK000010.2	1045328	C	A	0	2	0	1
gnl|UMD3.1|GK000010.2	1045337	G	C	0	2	0	1
gnl|UMD3.1|GK000010.2	1045753	C	T	0	2	0	1
gnl|UMD3.1|GK000010.2	1045793	G	T	0	2	0	1
gnl|UMD3.1|GK000010.2	1048093	G	C	0	2	0	1
gnl|UMD3.1|GK000010.2	1049344	A	T	0	1	0	1
gnl|UMD3.1|GK000010.2	1051536	G	A	1	2	0.333333	0.666667
gnl|UMD3.1|GK000010.2	1052171	T	G	4	2	0.666667	0.333333
gnl|UMD3.1|GK000010.2	1052173	A	G	3	2	0.6	0.4
gnl|UMD3.1|GK000010.2	1058940	C	G	0	2	0	1
gnl|UMD3.1|GK000010.2	1059005	T	C	0	2	0	1
gnl|UMD3.1|GK000010.2	1060830	G	A	0	2	0	1
gnl|UMD3.1|GK000010.2	1062087	A	G	0	2	0	1
gnl|UMD3.1|GK000010.2	1062528	A	G	0	2	0	1
gnl|UMD3.1|GK000010.2	1065907	G	A	0	3	0	1
gnl|UMD3.1|GK000010.2	1065991	T	A	0	2	0	1
gnl|UMD3.1|GK000010.2	1069671	G	A	0	4	0	1
gnl|UMD3.1|GK000010.2	1073572	T	A	0	2	0	1
gnl|UMD3.1|GK000010.2	1074272	C	T	2	3	0.4	0.6
gnl|UMD3.1|GK000010.2	1075086	A	G	0	2	0	1
gnl|UMD3.1|GK000010.2	1075616	G	A	0	2	0	1
gnl|UMD3.1|GK000010.2	1076548	A	G	3	2	0.6	0.4
gnl|UMD3.1|GK000010.2	1076555	A	G	3	2	0.6	0.4
gnl|UMD3.1|GK000010.2	1076584	A	G	0	2	0	1
gnl|UMD3.1|GK000010.2	1076969	G	T	0	2	0	1
gnl|UMD3.1|GK000010.2	1077412	G	A	0	8	0	1
gnl|UMD3.1|GK000010.2	1077418	A	G	9	2	0.818182	0.181818
gnl|UMD3.1|GK000010.2	1078177	T	C	1	2	0.333333	0.666667
gnl|UMD3.1|GK000010.2	1078189	T	G	2	3	0.4	0.6
gnl|UMD3.1|GK000010.2	1078215	T	C	2	2	0.5	0.5
gnl|UMD3.1|GK000010.2	1078273	G	A	3	3	0.5	0.5
gnl|UMD3.1|GK000010.2	1078274	A	G	3	3	0.5	0.5
gnl|UMD3.1|GK000010.2	1078327	C	T	3	3	0.5	0.5
gnl|UMD3.1|GK000010.2	1078467	G	A	1	6	0.142857	0.857143
gnl|UMD3.1|GK000010.2	1078565	G	T	4	2	0.666667	0.333333
gnl|UMD3.1|GK000010.2	1079425	A	G	2	3	0.4	0.6
gnl|UMD3.1|GK000010.2	1079650	G	T	6	2	0.75	0.25
gnl|UMD3.1|GK000010.2	1079959	G	A	4	3	0.571429	0.428571
gnl|UMD3.1|GK000010.2	1080104	G	C	7	3	0.7	0.3
gnl|UMD3.1|GK000010.2	1080348	G	A	0	2	0	1
gnl|UMD3.1|GK000010.2	1080449	C	A	4	3	0.571429	0.428571
gnl|UMD3.1|GK000010.2	1080761	A	T	2	2	0.5	0.5
gnl|UMD3.1|GK000010.2	1080779	T	C	0	3	0	1
gnl|UMD3.1|GK000010.2	1080908	A	G	0	2	0	1
gnl|UMD3.1|GK000010.2	1080910	C	T	0	2	0	1
gnl|UMD3.1|GK000010.2	1080946	T	C	0	2	0	1
gnl|UMD3.1|GK000010.2	1080964	G	A	0	2	0	1
gnl|UMD3.1|GK000010.2	1080978	G	T	0	2	0	1
gnl|UMD3.1|GK000010.2	1080985	T	C	0	2	0	1
gnl|UMD3.1|GK000010.2	1081872	T	C	7	9	0.4375	0.5625
gnl|UMD3.1|GK000010.2	1081878	A	C	7	7	0.5	0.5
gnl|UMD3.1|GK000010.2	1081885	C	T	7	8	0.466667	0.533333
gnl|UMD3.1|GK000010.2	1082216	G	C	3	2	0.6	0.4
gnl|UMD3.1|GK000010.2	1082703	G	T	4	2	0.666667	0.333333
gnl|UMD3.1|GK000010.2	1085667	T	A	0	2	0	1
gnl|UMD3.1|GK000010.2	1085703	T	G	0	2	0	1
gnl|UMD3.1|GK000010.2	1089241	T	G	4	3	0.571429	0.428571
gnl|UMD3.1|GK000010.2	1089459	C	A	6	3	0.666667	0.333333
gnl|UMD3.1|GK000010.2	1089497	T	C	0	143	0	1
gnl|UMD3.1|GK000010.2	1090749	T	A	1	2	0.333333	0.666667
gnl|UMD3.1|GK000010.2	1092336	T	G	30	32	0.483871	0.516129
gnl|UMD3.1|GK000010.2	1092369	A	G	39	46	0.458824	0.541176
gnl|UMD3.1|GK000010.2	1093739	A	G	134	111	0.546939	0.453061
gnl|UMD3.1|GK000010.2	1093835	A	C	88	128	0.407407	0.592593
gnl|UMD3.1|GK000010.2	1093876	C	T	84	96	0.466667	0.533333
gnl|UMD3.1|GK000010.2	1094532	G	T	5	3	0.625	0.375
gnl|UMD3.1|GK000010.2	1097815	G	A	2	2	0.5	0.5
gnl|UMD3.1|GK000010.2	1100675	G	A	4	2	0.666667	0.333333
gnl|UMD3.1|GK000010.2	1102713	C	A	8	2	0.8	0.2
gnl|UMD3.1|GK000010.2	1103546	A	G	5	3	0.625	0.375
gnl|UMD3.1|GK000010.2	1104295	T	C	9	7	0.5625	0.4375
gnl|UMD3.1|GK000010.2	1104568	C	A	14	4	0.777778	0.222222
gnl|UMD3.1|GK000010.2	1104953	A	C	0	14	0	1
gnl|UMD3.1|GK000010.2	1104967	A	C	12	3	0.8	0.2
gnl|UMD3.1|GK000010.2	1105438	G	A	5	12	0.294118	0.705882
gnl|UMD3.1|GK000010.2	1105493	C	A	4	2	0.666667	0.333333
gnl|UMD3.1|GK000010.2	1106628	T	G	8	4	0.666667	0.333333
gnl|UMD3.1|GK000010.2	1107001	C	A	6	2	0.75	0.25
gnl|UMD3.1|GK000010.2	1107017	T	C	5	3	0.625	0.375
gnl|UMD3.1|GK000010.2	1107034	T	C	3	6	0.333333	0.666667
gnl|UMD3.1|GK000010.2	1108025	A	C	11	7	0.611111	0.388889
gnl|UMD3.1|GK000010.2	1108174	A	G	10	11	0.47619	0.52381
gnl|UMD3.1|GK000010.2	1108207	A	G	6	6	0.5	0.5
gnl|UMD3.1|GK000010.2	1108553	G	A	8	2	0.8	0.2
gnl|UMD3.1|GK000010.2	1109632	T	C	4	6	0.4	0.6
gnl|UMD3.1|GK000010.2	1109649	T	C	4	4	0.5	0.5
gnl|UMD3.1|GK000010.2	1113063	A	G	6	2	0.75	0.25
gnl|UMD3.1|GK000010.2	1114316	T	A	8	2	0.8	0.2
gnl|UMD3.1|GK000010.2	1115542	A	C	2	3	0.4	0.6
gnl|UMD3.1|GK000010.2	1115778	T	G	4	2	0.666667	0.333333
gnl|UMD3.1|GK000010.2	1116637	A	C	0	2	0	1
gnl|UMD3.1|GK000010.2	1119386	G	C	51	49	0.51	0.49
gnl|UMD3.1|GK000010.2	1124384	T	C	12	2	0.857143	0.142857
gnl|UMD3.1|GK000010.2	1124839	G	A	9	2	0.818182	0.181818
gnl|UMD3.1|GK000010.2	1126668	C	A	9	3	0.75	0.25
gnl|UMD3.1|GK000010.2	1134930	T	A	0	2	0	1
gnl|UMD3.1|GK000010.2	1137238	A	T	0	2	0	1
gnl|UMD3.1|GK000010.2	1138885	A	G	2	2	0.5	0.5
gnl|UMD3.1|GK000010.2	1140030	G	A	2	2	0.5	0.5
gnl|UMD3.1|GK000010.2	1145907	A	T	3	2	0.6	0.4
gnl|UMD3.1|GK000010.2	1147788	A	G	0	2	0	1
gnl|UMD3.1|GK000010.2	1165590	G	T	1	2	0.333333	0.666667
gnl|UMD3.1|GK000010.2	1166039	G	T	2	2	0.5	0.5
gnl|UMD3.1|GK000010.2	1166096	A	G	1	2	0.333333	0.666667
gnl|UMD3.1|GK000010.2	1166208	T	C	4	2	0.666667	0.333333
gnl|UMD3.1|GK000010.2	1167366	C	A	2	2	0.5	0.5
gnl|UMD3.1|GK000010.2	1168014	G	A	0	2	0	1
gnl|UMD3.1|GK000010.2	1168699	T	G	7	2	0.777778	0.222222
gnl|UMD3.1|GK000010.2	1169610	C	A	2	2	0.5	0.5
gnl|UMD3.1|GK000010.2	1170133	G	T	8	2	0.8	0.2
gnl|UMD3.1|GK000010.2	1176524	T	C	0	2	0	1
gnl|UMD3.1|GK000010.2	1176537	C	T	0	2	0	1
gnl|UMD3.1|GK000010.2	1177782	G	A	2	2	0.5	0.5
gnl|UMD3.1|GK000010.2	1180794	C	T	0	4	0	1
gnl|UMD3.1|GK000010.2	1188725	C	A	0	2	0	1
gnl|UMD3.1|GK000010.2	1188730	T	C	0	2	0	1
gnl|UMD3.1|GK000010.2	1188755	C	A	0	2	0	1
gnl|UMD3.1|GK000010.2	1189132	C	T	0	2	0	1
gnl|UMD3.1|GK000010.2	1190476	A	C	4	4	0.5	0.5
gnl|UMD3.1|GK000010.2	1191161	A	T	0	2	0	1
gnl|UMD3.1|GK000010.2	1191355	T	C	10	2	0.833333	0.166667
gnl|UMD3.1|GK000010.2	1194126	T	C	0	2	0	1
gnl|UMD3.1|GK000010.2	1195619	C	G	0	3	0	1
gnl|UMD3.1|GK000010.2	1199311	T	C	0	2	0	1
gnl|UMD3.1|GK000010.2	1200488	A	C	0	3	0	1
gnl|UMD3.1|GK000010.2	1201416	G	A	0	3	0	1
gnl|UMD3.1|GK000010.2	1201489	C	T	0	5	0	1
gnl|UMD3.1|GK000010.2	1201568	A	G	0	7	0	1
gnl|UMD3.1|GK000010.2	1202020	A	T	0	1	0	1
gnl|UMD3.1|GK000010.2	1203146	C	T	0	10	0	1
gnl|UMD3.1|GK000010.2	1203173	T	G	0	6	0	1
gnl|UMD3.1|GK000010.2	1203193	G	A	4	3	0.571429	0.428571
gnl|UMD3.1|GK000010.2	1203206	T	C	0	6	0	1
gnl|UMD3.1|GK000010.2	1203441	A	G	0	2	0	1
gnl|UMD3.1|GK000010.2	1203442	A	C	0	2	0	1
gnl|UMD3.1|GK000010.2	1204983	T	C	0	2	0	1
gnl|UMD3.1|GK000010.2	1205061	T	A	0	2	0	1
gnl|UMD3.1|GK000010.2	1206809	A	G	0	4	0	1
gnl|UMD3.1|GK000010.2	1206815	G	C	0	4	0	1
gnl|UMD3.1|GK000010.2	1207309	T	C	0	6	0	1
gnl|UMD3.1|GK000010.2	1207327	G	A	5	2	0.714286	0.285714
gnl|UMD3.1|GK000010.2	1207776	N	A	0	5	0	1
gnl|UMD3.1|GK000010.2	1207875	N	A	0	3	0	1
gnl|UMD3.1|GK000010.2	1208706	T	C	0	6	0	1
gnl|UMD3.1|GK000010.2	1209651	G	C	0	2	0	1
gnl|UMD3.1|GK000010.2	1209837	A	G	0	1	0	1
gnl|UMD3.1|GK000010.2	1209884	G	A	0	2	0	1
gnl|UMD3.1|GK000010.2	1209945	T	C	0	2	0	1
gnl|UMD3.1|GK000010.2	1213684	A	T	0	2	0	1
gnl|UMD3.1|GK000010.2	1215307	C	T	0	3	0	1
gnl|UMD3.1|GK000010.2	1216337	C	G	0	2	0	1
gnl|UMD3.1|GK000010.2	1216421	T	G	0	1	0	1
gnl|UMD3.1|GK000010.2	1216991	T	A	1	2	0.333333	0.666667
gnl|UMD3.1|GK000010.2	1222426	T	C	0	2	0	1
gnl|UMD3.1|GK000010.2	1222678	T	C	6	2	0.75	0.25
gnl|UMD3.1|GK000010.2	1222773	C	T	0	3	0	1
gnl|UMD3.1|GK000010.2	1222840	T	A	0	2	0	1
gnl|UMD3.1|GK000010.2	1223455	A	G	0	2	0	1
gnl|UMD3.1|GK000010.2	1224816	A	T	7	2	0.777778	0.222222
gnl|UMD3.1|GK000010.2	1224859	G	A	6	2	0.75	0.25
gnl|UMD3.1|GK000010.2	1225209	C	A	1	2	0.333333	0.666667
gnl|UMD3.1|GK000010.2	1225248	T	C	0	5	0	1
gnl|UMD3.1|GK000010.2	1225849	G	A	0	5	0	1
gnl|UMD3.1|GK000010.2	1225890	A	T	4	2	0.666667	0.333333
gnl|UMD3.1|GK000010.2	1225915	G	T	5	2	0.714286	0.285714
gnl|UMD3.1|GK000010.2	1226634	A	T	0	2	0	1
gnl|UMD3.1|GK000010.2	1226962	T	C	0	3	0	1
gnl|UMD3.1|GK000010.2	1228820	A	T	0	7	0	1
gnl|UMD3.1|GK000010.2	1228823	A	C	0	9	0	1
gnl|UMD3.1|GK000010.2	1228863	A	C	0	6	0	1
gnl|UMD3.1|GK000010.2	1228972	A	C	0	8	0	1
gnl|UMD3.1|GK000010.2	1229035	G	T	2	2	0.5	0.5
gnl|UMD3.1|GK000010.2	1229349	C	A	3	2	0.6	0.4
gnl|UMD3.1|GK000010.2	1229551	T	C	0	23	0	1
gnl|UMD3.1|GK000010.2	1230263	C	A	4	2	0.666667	0.333333
gnl|UMD3.1|GK000010.2	1230567	T	C	4	2	0.666667	0.333333
gnl|UMD3.1|GK000010.2	1230619	T	C	0	4	0	1
gnl|UMD3.1|GK000010.2	1231097	G	A	5	2	0.714286	0.285714
gnl|UMD3.1|GK000010.2	1231208	T	C	12	6	0.666667	0.333333
gnl|UMD3.1|GK000010.2	1231238	T	C	16	12	0.571429	0.428571
gnl|UMD3.1|GK000010.2	1231240	T	C	24	5	0.827586	0.172414
gnl|UMD3.1|GK000010.2	1231243	T	C	20	5	0.8	0.2
gnl|UMD3.1|GK000010.2	1231248	T	C	24	4	0.857143	0.142857
gnl|UMD3.1|GK000010.2	1231288	T	C	24	4	0.857143	0.142857
gnl|UMD3.1|GK000010.2	1231317	T	C	16	5	0.761905	0.238095
gnl|UMD3.1|GK000010.2	1231527	T	C	0	2	0	1
gnl|UMD3.1|GK000010.2	1232019	T	G	5	4	0.555556	0.444444
gnl|UMD3.1|GK000010.2	1232429	C	G	3	2	0.6	0.4
gnl|UMD3.1|GK000010.2	1232557	T	C	5	2	0.714286	0.285714
gnl|UMD3.1|GK000010.2	1232558	T	C	5	3	0.625	0.375
gnl|UMD3.1|GK000010.2	1232563	T	C	6	2	0.75	0.25
gnl|UMD3.1|GK000010.2	1232567	T	C	4	3	0.571429	0.428571
gnl|UMD3.1|GK000010.2	1232568	T	C	4	4	0.5	0.5
gnl|UMD3.1|GK000010.2	1232569	T	C	4	4	0.5	0.5
gnl|UMD3.1|GK000010.2	1232597	T	C	4	2	0.666667	0.333333
gnl|UMD3.1|GK000010.2	1232630	T	C	1	2	0.333333	0.666667
gnl|UMD3.1|GK000010.2	1233000	G	C	0	14	0	1
gnl|UMD3.1|GK000010.2	1233253	T	C	8	2	0.8	0.2
gnl|UMD3.1|GK000010.2	1233286	T	C	2	2	0.5	0.5
gnl|UMD3.1|GK000010.2	1233291	T	C	2	2	0.5	0.5
gnl|UMD3.1|GK000010.2	1233337	T	C	1	2	0.333333	0.666667
gnl|UMD3.1|GK000010.2	1233344	T	C	1	2	0.333333	0.666667
gnl|UMD3.1|GK000010.2	1233345	T	C	1	2	0.333333	0.666667
gnl|UMD3.1|GK000010.2	1236113	T	G	8	2	0.8	0.2
gnl|UMD3.1|GK000010.2	1236188	T	C	1	4	0.2	0.8
gnl|UMD3.1|GK000010.2	1236383	T	C	0	2	0	1
gnl|UMD3.1|GK000010.2	1236504	T	C	0	2	0	1
gnl|UMD3.1|GK000010.2	1236512	T	C	0	2	0	1
gnl|UMD3.1|GK000010.2	1236989	T	G	9	4	0.692308	0.307692
gnl|UMD3.1|GK000010.2	1237396	A	T	6	2	0.75	0.25
gnl|UMD3.1|GK000010.2	1237775	C	T	0	2	0	1
gnl|UMD3.1|GK000010.2	1238369	C	A	4	2	0.666667	0.333333
gnl|UMD3.1|GK000010.2	1238432	A	G	0	3	0	1
gnl|UMD3.1|GK000010.2	1238574	A	G	0	2	0	1
gnl|UMD3.1|GK000010.2	1240386	G	A	2	2	0.5	0.5
gnl|UMD3.1|GK000010.2	1240736	T	C	0	4	0	1
gnl|UMD3.1|GK000010.2	1240770	A	T	3	2	0.6	0.4
gnl|UMD3.1|GK000010.2	1242071	T	C	0	1	0	1
gnl|UMD3.1|GK000010.2	1244786	C	T	0	2	0	1
gnl|UMD3.1|GK000010.2	1244812	A	G	3	2	0.6	0.4
gnl|UMD3.1|GK000010.2	1244830	A	C	1	3	0.25	0.75
gnl|UMD3.1|GK000010.2	1246348	A	C	2	2	0.5	0.5
gnl|UMD3.1|GK000010.2	1246484	T	A	1	2	0.333333	0.666667
gnl|UMD3.1|GK000010.2	1246600	C	G	0	4	0	1
gnl|UMD3.1|GK000010.2	1248413	A	C	7	3	0.7	0.3
gnl|UMD3.1|GK000010.2	1250208	G	A	0	2	0	1
gnl|UMD3.1|GK000010.2	1250210	G	A	0	2	0	1
gnl|UMD3.1|GK000010.2	1251604	G	A	3	3	0.5	0.5
gnl|UMD3.1|GK000010.2	1251614	A	G	0	7	0	1
gnl|UMD3.1|GK000010.2	1251648	T	A	2	2	0.5	0.5
gnl|UMD3.1|GK000010.2	1252886	T	C	0	2	0	1
gnl|UMD3.1|GK000010.2	1253312	T	C	0	4	0	1
gnl|UMD3.1|GK000010.2	1253343	T	C	0	4	0	1
gnl|UMD3.1|GK000010.2	1254252	G	A	0	2	0	1
gnl|UMD3.1|GK000010.2	1254636	G	A	0	2	0	1
gnl|UMD3.1|GK000010.2	1254683	C	T	0	2	0	1
gnl|UMD3.1|GK000010.2	1256799	G	C	0	4	0	1
gnl|UMD3.1|GK000010.2	1256981	T	C	2	2	0.5	0.5
gnl|UMD3.1|GK000010.2	1256992	T	C	2	2	0.5	0.5
gnl|UMD3.1|GK000010.2	1257014	T	C	2	2	0.5	0.5
gnl|UMD3.1|GK000010.2	1257015	T	C	2	2	0.5	0.5
gnl|UMD3.1|GK000010.2	1257025	T	C	2	2	0.5	0.5
gnl|UMD3.1|GK000010.2	1257033	T	C	2	2	0.5	0.5
gnl|UMD3.1|GK000010.2	1257687	T	C	0	2	0	1
gnl|UMD3.1|GK000010.2	1258352	A	G	0	2	0	1
gnl|UMD3.1|GK000010.2	1281544	G	C	0	2	0	1
gnl|UMD3.1|GK000010.2	1285116	G	C	0	2	0	1
gnl|UMD3.1|GK000010.2	1286209	T	C	0	2	0	1
gnl|UMD3.1|GK000010.2	1291884	T	C	0	4	0	1
gnl|UMD3.1|GK000010.2	1291907	C	T	0	4	0	1
gnl|UMD3.1|GK000010.2	1291908	C	G	0	4	0	1
gnl|UMD3.1|GK000010.2	1299080	T	C	0	2	0	1
gnl|UMD3.1|GK000010.2	1314262	T	C	0	2	0	1
gnl|UMD3.1|GK000010.2	1314471	C	T	0	2	0	1
gnl|UMD3.1|GK000010.2	1318227	T	C	0	2	0	1
gnl|UMD3.1|GK000010.2	1318260	G	C	0	2	0	1
gnl|UMD3.1|GK000010.2	1328127	A	T	0	2	0	1
gnl|UMD3.1|GK000010.2	1331944	A	G	0	2	0	1
gnl|UMD3.1|GK000010.2	1342278	A	T	0	2	0	1
gnl|UMD3.1|GK000010.2	1343786	T	C	0	2	0	1
gnl|UMD3.1|GK000010.2	1350272	T	C	0	2	0	1
gnl|UMD3.1|GK000010.2	1356692	C	T	0	2	0	1
gnl|UMD3.1|GK000010.2	1356722	G	C	0	2	0	1
gnl|UMD3.1|GK000010.2	1361626	A	C	0	2	0	1
gnl|UMD3.1|GK000010.2	1387503	C	A	0	2	0	1
gnl|UMD3.1|GK000010.2	1388779	G	A	0	2	0	1
gnl|UMD3.1|GK000010.2	1388798	G	A	1	2	0.333333	0.666667
gnl|UMD3.1|GK000010.2	1392818	A	C	0	2	0	1
gnl|UMD3.1|GK000010.2	1399473	A	C	0	4	0	1
gnl|UMD3.1|GK000010.2	1409972	T	C	0	2	0	1
gnl|UMD3.1|GK000010.2	1409974	T	C	0	2	0	1
gnl|UMD3.1|GK000010.2	1409975	T	C	0	2	0	1
gnl|UMD3.1|GK000010.2	1409979	T	C	0	2	0	1
gnl|UMD3.1|GK000010.2	1409980	T	C	0	2	0	1
gnl|UMD3.1|GK000010.2	1411793	C	G	0	2	0	1
gnl|UMD3.1|GK000010.2	1430257	T	C	0	4	0	1
gnl|UMD3.1|GK000010.2	1430259	T	C	0	4	0	1
gnl|UMD3.1|GK000010.2	1440199	G	A	0	2	0	1
gnl|UMD3.1|GK000010.2	1468253	T	C	6	3	0.666667	0.333333
gnl|UMD3.1|GK000010.2	1468258	T	C	6	3	0.666667	0.333333
gnl|UMD3.1|GK000010.2	1468274	A	G	7	4	0.636364	0.363636
gnl|UMD3.1|GK000010.2	1469241	C	G	0	2	0	1
gnl|UMD3.1|GK000010.2	1472650	C	A	1	1	0.5	0.5
gnl|UMD3.1|GK000010.2	1473457	G	C	7	2	0.777778	0.222222
gnl|UMD3.1|GK000010.2	1473485	A	T	3	2	0.6	0.4
gnl|UMD3.1|GK000010.2	1473542	A	G	2	2	0.5	0.5
gnl|UMD3.1|GK000010.2	1475048	G	T	0	2	0	1
gnl|UMD3.1|GK000010.2	1482742	A	C	1	2	0.333333	0.666667
gnl|UMD3.1|GK000010.2	1484823	A	T	0	2	0	1
gnl|UMD3.1|GK000010.2	1485663	T	A	2	2	0.5	0.5
gnl|UMD3.1|GK000010.2	1487250	G	A	2	2	0.5	0.5
gnl|UMD3.1|GK000010.2	1487449	T	A	3	2	0.6	0.4
gnl|UMD3.1|GK000010.2	1488371	T	C	0	2	0	1
gnl|UMD3.1|GK000010.2	1488429	T	C	0	2	0	1
gnl|UMD3.1|GK000010.2	1489326	C	T	0	2	0	1
gnl|UMD3.1|GK000010.2	1493278	C	G	0	2	0	1
gnl|UMD3.1|GK000010.2	1493887	T	C	0	4	0	1
gnl|UMD3.1|GK000010.2	1498213	A	G	0	3	0	1
gnl|UMD3.1|GK000010.2	1503305	T	A	0	1	0	1
gnl|UMD3.1|GK000010.2	1505211	G	A	0	4	0	1
gnl|UMD3.1|GK000010.2	1508748	G	A	0	2	0	1
gnl|UMD3.1|GK000010.2	1508796	T	C	2	2	0.5	0.5
gnl|UMD3.1|GK000010.2	1508875	G	C	0	2	0	1
gnl|UMD3.1|GK000010.2	1512710	A	T	0	1	0	1
gnl|UMD3.1|GK000010.2	1517180	A	G	0	2	0	1
gnl|UMD3.1|GK000010.2	1517346	A	G	0	2	0	1
gnl|UMD3.1|GK000010.2	1518462	T	A	4	2	0.666667	0.333333
gnl|UMD3.1|GK000010.2	1523511	A	C	2	2	0.5	0.5
gnl|UMD3.1|GK000010.2	1523557	A	T	2	2	0.5	0.5
gnl|UMD3.1|GK000010.2	1523695	T	C	0	3	0	1
gnl|UMD3.1|GK000010.2	1523705	G	A	0	1	0	1
gnl|UMD3.1|GK000010.2	1524039	A	G	0	6	0	1
gnl|UMD3.1|GK000010.2	1524103	T	C	0	4	0	1
gnl|UMD3.1|GK000010.2	1524201	A	G	0	2	0	1
gnl|UMD3.1|GK000010.2	1526499	C	T	0	2	0	1
gnl|UMD3.1|GK000010.2	1527167	C	T	0	2	0	1
gnl|UMD3.1|GK000010.2	1527859	T	A	0	1	0	1
gnl|UMD3.1|GK000010.2	1536952	C	A	1	2	0.333333	0.666667
gnl|UMD3.1|GK000010.2	1536955	G	A	0	2	0	1
gnl|UMD3.1|GK000010.2	1536980	A	G	0	2	0	1
gnl|UMD3.1|GK000010.2	1539513	A	G	0	1	0	1
gnl|UMD3.1|GK000010.2	1544615	T	C	0	2	0	1
gnl|UMD3.1|GK000010.2	1545575	T	A	0	2	0	1
gnl|UMD3.1|GK000010.2	1545639	C	T	3	2	0.6	0.4
gnl|UMD3.1|GK000010.2	1545704	T	C	0	4	0	1
gnl|UMD3.1|GK000010.2	1549898	C	T	1	2	0.333333	0.666667
gnl|UMD3.1|GK000010.2	1555344	A	C	0	1	0	1
gnl|UMD3.1|GK000010.2	1555645	A	T	0	2	0	1
gnl|UMD3.1|GK000010.2	1556995	A	G	0	4	0	1
gnl|UMD3.1|GK000010.2	1556997	T	C	2	2	0.5	0.5
gnl|UMD3.1|GK000010.2	1557009	G	A	0	4	0	1
gnl|UMD3.1|GK000010.2	1557019	A	G	0	3	0	1
gnl|UMD3.1|GK000010.2	1557038	T	C	0	2	0	1
gnl|UMD3.1|GK000010.2	1557052	G	A	0	2	0	1
gnl|UMD3.1|GK000010.2	1557437	A	C	1	2	0.333333	0.666667
gnl|UMD3.1|GK000010.2	1558721	G	T	0	1	0	1
gnl|UMD3.1|GK000010.2	1561102	A	G	0	2	0	1
gnl|UMD3.1|GK000010.2	1563957	A	T	2	2	0.5	0.5
gnl|UMD3.1|GK000010.2	1575431	C	T	0	2	0	1
gnl|UMD3.1|GK000010.2	1580180	T	G	0	2	0	1
gnl|UMD3.1|GK000010.2	1582771	T	A	1	2	0.333333	0.666667
gnl|UMD3.1|GK000010.2	1589002	T	C	0	2	0	1
gnl|UMD3.1|GK000010.2	1594568	T	G	0	2	0	1
gnl|UMD3.1|GK000010.2	1604889	G	T	0	2	0	1
gnl|UMD3.1|GK000010.2	1604909	G	T	0	1	0	1
gnl|UMD3.1|GK000010.2	1607972	G	A	0	2	0	1
gnl|UMD3.1|GK000010.2	1608017	A	G	0	2	0	1
gnl|UMD3.1|GK000010.2	1608032	A	G	0	2	0	1
gnl|UMD3.1|GK000010.2	1608076	A	G	0	2	0	1
gnl|UMD3.1|GK000010.2	1615394	G	A	0	2	0	1
gnl|UMD3.1|GK000010.2	1615420	G	C	0	2	0	1
gnl|UMD3.1|GK000010.2	1619796	A	G	0	1	0	1
gnl|UMD3.1|GK000010.2	1630028	C	G	0	2	0	1
gnl|UMD3.1|GK000010.2	1630442	A	G	0	2	0	1
gnl|UMD3.1|GK000010.2	1633993	T	C	0	2	0	1
gnl|UMD3.1|GK000010.2	1633995	T	G	0	1	0	1
gnl|UMD3.1|GK000010.2	1641640	T	G	0	2	0	1
gnl|UMD3.1|GK000010.2	1643123	T	A	0	2	0	1
gnl|UMD3.1|GK000010.2	1646043	A	T	3	2	0.6	0.4
gnl|UMD3.1|GK000010.2	1646081	G	T	3	2	0.6	0.4
gnl|UMD3.1|GK000010.2	1651324	T	C	0	1	0	1
gnl|UMD3.1|GK000010.2	1654902	A	G	0	1	0	1
gnl|UMD3.1|GK000010.2	1655529	G	T	1	1	0.5	0.5
gnl|UMD3.1|GK000010.2	1661436	A	G	0	2	0	1
gnl|UMD3.1|GK000010.2	1661527	T	G	0	2	0	1
gnl|UMD3.1|GK000010.2	1668956	C	G	0	2	0	1
gnl|UMD3.1|GK000010.2	1669800	C	T	0	2	0	1
gnl|UMD3.1|GK000010.2	1670349	A	T	3	2	0.6	0.4
gnl|UMD3.1|GK000010.2	1673032	A	G	0	1	0	1
gnl|UMD3.1|GK000010.2	1674325	A	G	0	2	0	1
gnl|UMD3.1|GK000010.2	1674950	G	T	1	2	0.333333	0.666667
gnl|UMD3.1|GK000010.2	1683658	C	A	0	2	0	1
gnl|UMD3.1|GK000010.2	1683715	C	G	0	2	0	1
gnl|UMD3.1|GK000010.2	1687780	A	G	0	4	0	1
gnl|UMD3.1|GK000010.2	1687782	A	G	0	4	0	1
gnl|UMD3.1|GK000010.2	1687803	A	G	0	3	0	1
gnl|UMD3.1|GK000010.2	1687857	A	G	0	4	0	1
gnl|UMD3.1|GK000010.2	1688051	A	T	1	1	0.5	0.5
gnl|UMD3.1|GK000010.2	1689526	T	A	3	2	0.6	0.4
gnl|UMD3.1|GK000010.2	1690540	G	A	1	7	0.125	0.875
gnl|UMD3.1|GK000010.2	1691061	A	G	0	1	0	1
gnl|UMD3.1|GK000010.2	1691331	G	T	4	2	0.666667	0.333333
gnl|UMD3.1|GK000010.2	1691335	G	T	4	2	0.666667	0.333333
gnl|UMD3.1|GK000010.2	1693072	G	A	0	2	0	1
gnl|UMD3.1|GK000010.2	1693648	T	G	3	3	0.5	0.5
gnl|UMD3.1|GK000010.2	1693961	A	C	2	2	0.5	0.5
gnl|UMD3.1|GK000010.2	1700887	T	C	0	5	0	1
gnl|UMD3.1|GK000010.2	1710596	G	A	0	4	0	1
gnl|UMD3.1|GK000010.2	1712170	T	A	0	2	0	1
gnl|UMD3.1|GK000010.2	1712515	C	T	17	6	0.73913	0.26087
gnl|UMD3.1|GK000010.2	1712589	G	C	2	2	0.5	0.5
gnl|UMD3.1|GK000010.2	1716385	T	C	7	4	0.636364	0.363636
gnl|UMD3.1|GK000010.2	1716446	A	C	8	2	0.8	0.2
gnl|UMD3.1|GK000010.2	1716681	A	T	5	12	0.294118	0.705882
gnl|UMD3.1|GK000010.2	1716828	G	A	4	3	0.571429	0.428571
gnl|UMD3.1|GK000010.2	1716832	C	A	5	4	0.555556	0.444444
gnl|UMD3.1|GK000010.2	1717844	T	G	2	2	0.5	0.5
gnl|UMD3.1|GK000010.2	1717908	T	C	0	3	0	1
gnl|UMD3.1|GK000010.2	1720209	A	G	2	6	0.25	0.75
gnl|UMD3.1|GK000010.2	1720383	C	G	6	3	0.666667	0.333333
gnl|UMD3.1|GK000010.2	1720676	C	T	1	2	0.333333	0.666667
gnl|UMD3.1|GK000010.2	1722575	G	T	2	2	0.5	0.5
gnl|UMD3.1|GK000010.2	1723872	A	G	0	2	0	1
gnl|UMD3.1|GK000010.2	1725461	G	A	2	2	0.5	0.5
gnl|UMD3.1|GK000010.2	1726319	T	A	1	2	0.333333	0.666667
gnl|UMD3.1|GK000010.2	1726804	T	A	0	2	0	1
gnl|UMD3.1|GK000010.2	1727910	A	T	6	3	0.666667	0.333333
gnl|UMD3.1|GK000010.2	1727988	A	G	0	5	0	1
gnl|UMD3.1|GK000010.2	1728584	G	T	3	2	0.6	0.4
gnl|UMD3.1|GK000010.2	1728646	C	T	1	2	0.333333	0.666667
gnl|UMD3.1|GK000010.2	1728960	A	T	4	2	0.666667	0.333333
gnl|UMD3.1|GK000010.2	1729452	C	A	4	7	0.363636	0.636364
gnl|UMD3.1|GK000010.2	1729786	G	T	0	2	0	1
gnl|UMD3.1|GK000010.2	1733279	T	C	0	4	0	1
gnl|UMD3.1|GK000010.2	1736494	T	C	0	2	0	1
gnl|UMD3.1|GK000010.2	1742631	T	C	2	2	0.5	0.5
gnl|UMD3.1|GK000010.2	1747675	A	G	0	2	0	1
gnl|UMD3.1|GK000010.2	1747678	G	A	0	2	0	1
gnl|UMD3.1|GK000010.2	1747679	A	G	0	2	0	1
gnl|UMD3.1|GK000010.2	1748946	A	G	0	2	0	1
gnl|UMD3.1|GK000010.2	1751523	T	A	5	3	0.625	0.375
gnl|UMD3.1|GK000010.2	1751561	T	A	6	2	0.75	0.25
gnl|UMD3.1|GK000010.2	1751589	C	A	5	2	0.714286	0.285714
gnl|UMD3.1|GK000010.2	1752438	C	A	1	1	0.5	0.5
gnl|UMD3.1|GK000010.2	1756580	A	G	0	4	0	1
gnl|UMD3.1|GK000010.2	1756581	C	T	0	4	0	1
gnl|UMD3.1|GK000010.2	1756624	A	G	0	2	0	1
gnl|UMD3.1|GK000010.2	1757382	A	G	0	2	0	1
gnl|UMD3.1|GK000010.2	1758660	G	A	2	4	0.333333	0.666667
gnl|UMD3.1|GK000010.2	1758686	T	G	3	4	0.428571	0.571429
gnl|UMD3.1|GK000010.2	1759483	G	A	1	2	0.333333	0.666667
gnl|UMD3.1|GK000010.2	1759557	C	G	3	2	0.6	0.4
gnl|UMD3.1|GK000010.2	1759989	C	A	3	2	0.6	0.4
gnl|UMD3.1|GK000010.2	1760793	G	T	20	12	0.625	0.375
gnl|UMD3.1|GK000010.2	1760892	G	T	3	2	0.6	0.4
gnl|UMD3.1|GK000010.2	1761001	C	T	0	2	0	1
gnl|UMD3.1|GK000010.2	1761240	T	G	0	24	0	1
gnl|UMD3.1|GK000010.2	1762928	T	C	4	2	0.666667	0.333333
gnl|UMD3.1|GK000010.2	1762943	T	A	7	2	0.777778	0.222222
gnl|UMD3.1|GK000010.2	1762963	T	C	2	6	0.25	0.75
gnl|UMD3.1|GK000010.2	1762988	G	A	2	6	0.25	0.75
gnl|UMD3.1|GK000010.2	1763041	G	T	6	2	0.75	0.25
gnl|UMD3.1|GK000010.2	1763238	G	T	12	10	0.545455	0.454545
gnl|UMD3.1|GK000010.2	1763516	C	A	5	2	0.714286	0.285714
gnl|UMD3.1|GK000010.2	1763557	G	T	4	2	0.666667	0.333333
gnl|UMD3.1|GK000010.2	1763722	T	C	10	2	0.833333	0.166667
gnl|UMD3.1|GK000010.2	1763821	T	G	16	4	0.8	0.2
gnl|UMD3.1|GK000010.2	1763827	C	T	18	8	0.692308	0.307692
gnl|UMD3.1|GK000010.2	1763999	C	T	79	105	0.429348	0.570652
gnl|UMD3.1|GK000010.2	1764294	A	G	32	13	0.711111	0.288889
gnl|UMD3.1|GK000010.2	1791219	C	T	0	2	0	1
gnl|UMD3.1|GK000010.2	1797120	T	C	0	2	0	1
gnl|UMD3.1|GK000010.2	1809702	G	A	0	2	0	1
gnl|UMD3.1|GK000010.2	1835208	A	C	0	2	0	1
gnl|UMD3.1|GK000010.2	1835286	C	T	0	2	0	1
gnl|UMD3.1|GK000010.2	1847104	G	A	0	2	0	1
gnl|UMD3.1|GK000010.2	1874060	A	G	0	2	0	1
gnl|UMD3.1|GK000010.2	1914946	T	C	0	2	0	1
gnl|UMD3.1|GK000010.2	1989907	C	T	0	2	0	1
gnl|UMD3.1|GK000010.2	2016302	T	A	4	2	0.666667	0.333333
gnl|UMD3.1|GK000010.2	2016340	C	A	3	2	0.6	0.4
gnl|UMD3.1|GK000010.2	2016358	A	G	0	4	0	1
gnl|UMD3.1|GK000010.2	2016361	A	G	0	5	0	1
gnl|UMD3.1|GK000010.2	2028283	T	A	0	2	0	1
gnl|UMD3.1|GK000010.2	2041558	T	A	0	1	0	1
gnl|UMD3.1|GK000010.2	2067827	C	T	0	2	0	1
gnl|UMD3.1|GK000010.2	2067848	A	G	0	27	0	1
gnl|UMD3.1|GK000010.2	2067863	A	C	0	38	0	1
gnl|UMD3.1|GK000010.2	2067889	C	G	0	43	0	1
gnl|UMD3.1|GK000010.2	2067897	C	A	0	50	0	1
gnl|UMD3.1|GK000010.2	2067911	C	T	0	53	0	1
gnl|UMD3.1|GK000010.2	2067926	T	C	0	59	0	1
gnl|UMD3.1|GK000010.2	2067962	A	G	0	56	0	1
gnl|UMD3.1|GK000010.2	2067974	T	C	0	50	0	1
gnl|UMD3.1|GK000010.2	2068004	A	G	0	36	0	1
gnl|UMD3.1|GK000010.2	2068034	T	C	0	24	0	1
gnl|UMD3.1|GK000010.2	2068035	A	T	0	22	0	1
gnl|UMD3.1|GK000010.2	2068064	G	A	0	19	0	1
gnl|UMD3.1|GK000010.2	2068067	C	G	1	20	0.047619	0.952381
gnl|UMD3.1|GK000010.2	2068084	G	T	0	20	0	1
gnl|UMD3.1|GK000010.2	2068085	A	G	0	18	0	1
gnl|UMD3.1|GK000010.2	2068111	G	C	0	20	0	1
gnl|UMD3.1|GK000010.2	2068114	A	T	0	18	0	1
gnl|UMD3.1|GK000010.2	2068137	C	T	0	17	0	1
gnl|UMD3.1|GK000010.2	2068166	G	T	0	6	0	1
gnl|UMD3.1|GK000010.2	2068169	C	T	0	6	0	1
gnl|UMD3.1|GK000010.2	2068174	A	G	0	5	0	1
gnl|UMD3.1|GK000010.2	2068275	A	G	0	2	0	1
gnl|UMD3.1|GK000010.2	2068282	T	C	0	2	0	1
gnl|UMD3.1|GK000010.2	2068290	C	T	0	2	0	1
gnl|UMD3.1|GK000010.2	2068293	G	T	0	2	0	1
gnl|UMD3.1|GK000010.2	2068299	A	G	0	3	0	1
gnl|UMD3.1|GK000010.2	2068320	T	C	0	4	0	1
gnl|UMD3.1|GK000010.2	2068325	T	A	0	4	0	1
gnl|UMD3.1|GK000010.2	2068326	G	A	0	4	0	1
gnl|UMD3.1|GK000010.2	2068330	C	T	0	3	0	1
gnl|UMD3.1|GK000010.2	2068352	A	C	0	9	0	1
gnl|UMD3.1|GK000010.2	2068411	T	C	0	36	0	1
gnl|UMD3.1|GK000010.2	2068412	G	T	0	34	0	1
gnl|UMD3.1|GK000010.2	2068421	T	C	0	35	0	1
gnl|UMD3.1|GK000010.2	2068430	C	A	0	39	0	1
gnl|UMD3.1|GK000010.2	2068431	G	A	0	38	0	1
gnl|UMD3.1|GK000010.2	2068454	G	A	0	46	0	1
gnl|UMD3.1|GK000010.2	2068462	G	T	0	45	0	1
gnl|UMD3.1|GK000010.2	2068464	C	A	0	44	0	1
gnl|UMD3.1|GK000010.2	2068534	G	T	0	14	0	1
gnl|UMD3.1|GK000010.2	2068552	T	C	0	4	0	1
gnl|UMD3.1|GK000010.2	2074563	G	C	0	4	0	1
gnl|UMD3.1|GK000010.2	2078609	A	T	0	2	0	1
gnl|UMD3.1|GK000010.2	2152947	A	C	0	2	0	1
gnl|UMD3.1|GK000010.2	2157836	C	T	0	4	0	1
gnl|UMD3.1|GK000010.2	2160895	C	T	0	2	0	1
gnl|UMD3.1|GK000010.2	2163059	T	A	0	2	0	1
gnl|UMD3.1|GK000010.2	2163106	G	A	0	2	0	1
gnl|UMD3.1|GK000010.2	2168058	A	T	0	2	0	1
gnl|UMD3.1|GK000010.2	2179574	C	T	0	4	0	1
gnl|UMD3.1|GK000010.2	2179893	C	A	0	1	0	1
gnl|UMD3.1|GK000010.2	2180252	A	G	0	2	0	1
gnl|UMD3.1|GK000010.2	2182529	T	G	0	2	0	1
gnl|UMD3.1|GK000010.2	2185329	C	A	0	1	0	1
gnl|UMD3.1|GK000010.2	2186942	G	T	32	7	0.820513	0.179487
gnl|UMD3.1|GK000010.2	2190308	T	A	1	2	0.333333	0.666667
gnl|UMD3.1|GK000010.2	2190795	A	G	0	2	0	1
gnl|UMD3.1|GK000010.2	2193185	A	G	35	5	0.875	0.125
gnl|UMD3.1|GK000010.2	2193315	C	T	30	39	0.434783	0.565217
gnl|UMD3.1|GK000010.2	2195970	T	A	2	2	0.5	0.5
gnl|UMD3.1|GK000010.2	2222470	C	T	1	2	0.333333	0.666667
gnl|UMD3.1|GK000010.2	2234727	A	G	0	2	0	1
gnl|UMD3.1|GK000010.2	2277525	A	G	0	2	0	1
gnl|UMD3.1|GK000010.2	2277530	A	G	0	2	0	1
gnl|UMD3.1|GK000010.2	2301203	A	G	0	2	0	1
gnl|UMD3.1|GK000010.2	2349754	G	A	0	4	0	1
gnl|UMD3.1|GK000010.2	2349758	T	C	0	4	0	1
gnl|UMD3.1|GK000010.2	2349797	T	A	0	4	0	1
gnl|UMD3.1|GK000010.2	2349814	T	C	0	4	0	1
gnl|UMD3.1|GK000010.2	2349855	G	A	0	2	0	1
gnl|UMD3.1|GK000010.2	2349858	T	C	0	2	0	1
gnl|UMD3.1|GK000010.2	2349859	G	A	0	2	0	1
gnl|UMD3.1|GK000010.2	2349862	T	A	0	2	0	1
gnl|UMD3.1|GK000010.2	2349866	C	T	0	2	0	1
gnl|UMD3.1|GK000010.2	2351866	T	C	0	2	0	1
gnl|UMD3.1|GK000010.2	2351869	T	A	0	2	0	1
gnl|UMD3.1|GK000010.2	2361565	A	G	0	2	0	1
gnl|UMD3.1|GK000010.2	2361581	T	C	0	2	0	1
gnl|UMD3.1|GK000010.2	2361833	T	G	6	3	0.666667	0.333333
gnl|UMD3.1|GK000010.2	2361879	A	G	8	2	0.8	0.2
gnl|UMD3.1|GK000010.2	2361929	T	G	6	3	0.666667	0.333333
gnl|UMD3.1|GK000010.2	2362559	T	C	0	3	0	1
gnl|UMD3.1|GK000010.2	2362590	T	A	4	2	0.666667	0.333333
gnl|UMD3.1|GK000010.2	2362911	C	A	0	6	0	1
gnl|UMD3.1|GK000010.2	2364087	G	C	8	2	0.8	0.2
gnl|UMD3.1|GK000010.2	2364658	T	G	0	3	0	1
gnl|UMD3.1|GK000010.2	2365542	A	G	0	2	0	1
gnl|UMD3.1|GK000010.2	2365546	A	G	0	2	0	1
gnl|UMD3.1|GK000010.2	2365604	A	G	0	2	0	1
gnl|UMD3.1|GK000010.2	2365605	A	G	0	2	0	1
gnl|UMD3.1|GK000010.2	2365608	A	G	0	2	0	1
gnl|UMD3.1|GK000010.2	2365610	A	G	0	2	0	1
gnl|UMD3.1|GK000010.2	2365611	A	G	0	2	0	1
gnl|UMD3.1|GK000010.2	2365645	A	G	0	2	0	1
gnl|UMD3.1|GK000010.2	2366282	A	G	0	2	0	1
gnl|UMD3.1|GK000010.2	2366426	A	G	0	4	0	1
gnl|UMD3.1|GK000010.2	2366606	T	G	3	2	0.6	0.4
gnl|UMD3.1|GK000010.2	2367089	G	T	3	2	0.6	0.4
gnl|UMD3.1|GK000010.2	2369734	A	T	4	2	0.666667	0.333333
gnl|UMD3.1|GK000010.2	2373522	A	T	3	3	0.5	0.5
gnl|UMD3.1|GK000010.2	2380580	A	G	10	2	0.833333	0.166667
gnl|UMD3.1|GK000010.2	2380619	C	T	3	7	0.3	0.7
gnl|UMD3.1|GK000010.2	2383375	A	T	4	2	0.666667	0.333333
gnl|UMD3.1|GK000010.2	2384989	C	T	0	2	0	1
gnl|UMD3.1|GK000010.2	2385139	T	C	2	4	0.333333	0.666667
gnl|UMD3.1|GK000010.2	2391354	C	T	0	2	0	1
gnl|UMD3.1|GK000010.2	2392983	A	T	0	2	0	1
gnl|UMD3.1|GK000010.2	2393123	C	T	0	2	0	1
gnl|UMD3.1|GK000010.2	2394431	C	A	0	2	0	1
gnl|UMD3.1|GK000010.2	2394500	G	T	1	2	0.333333	0.666667
gnl|UMD3.1|GK000010.2	2395197	G	T	2	2	0.5	0.5
gnl|UMD3.1|GK000010.2	2395382	C	A	0	2	0	1
gnl|UMD3.1|GK000010.2	2400519	T	C	2	2	0.5	0.5
gnl|UMD3.1|GK000010.2	2401733	T	C	0	2	0	1
gnl|UMD3.1|GK000010.2	2416636	T	C	6	4	0.6	0.4
gnl|UMD3.1|GK000010.2	2420836	A	G	2	2	0.5	0.5
gnl|UMD3.1|GK000010.2	2423296	C	T	1	2	0.333333	0.666667
gnl|UMD3.1|GK000010.2	2424849	T	C	0	4	0	1
gnl|UMD3.1|GK000010.2	2428469	G	A	2	7	0.222222	0.777778
gnl|UMD3.1|GK000010.2	2428504	A	G	0	2	0	1
gnl|UMD3.1|GK000010.2	2429888	T	A	3	2	0.6	0.4
gnl|UMD3.1|GK000010.2	2430041	A	G	0	3	0	1
gnl|UMD3.1|GK000010.2	2431009	A	G	0	2	0	1
gnl|UMD3.1|GK000010.2	2433441	T	C	0	4	0	1
gnl|UMD3.1|GK000010.2	2433887	C	G	3	2	0.6	0.4
gnl|UMD3.1|GK000010.2	2434172	A	G	18	6	0.75	0.25
gnl|UMD3.1|GK000010.2	2434272	A	G	17	15	0.53125	0.46875
gnl|UMD3.1|GK000010.2	2434362	T	C	0	22	0	1
gnl|UMD3.1|GK000010.2	2434503	C	T	0	29	0	1
gnl|UMD3.1|GK000010.2	2434606	G	T	0	7	0	1
gnl|UMD3.1|GK000010.2	2435371	T	A	2	2	0.5	0.5
gnl|UMD3.1|GK000010.2	2436868	A	G	0	4	0	1
gnl|UMD3.1|GK000010.2	2439950	C	T	0	2	0	1
gnl|UMD3.1|GK000010.2	2440496	A	T	0	2	0	1
gnl|UMD3.1|GK000010.2	2442967	A	G	0	2	0	1
gnl|UMD3.1|GK000010.2	2637649	C	T	0	2	0	1
gnl|UMD3.1|GK000010.2	2637665	C	T	0	2	0	1
gnl|UMD3.1|GK000010.2	2712399	A	G	0	2	0	1
gnl|UMD3.1|GK000010.2	2823748	A	T	0	2	0	1
gnl|UMD3.1|GK000010.2	2823763	T	G	0	2	0	1
gnl|UMD3.1|GK000010.2	2823765	A	G	0	2	0	1
gnl|UMD3.1|GK000010.2	2823767	A	C	0	2	0	1
gnl|UMD3.1|GK000010.2	2823788	G	A	0	2	0	1
gnl|UMD3.1|GK000010.2	2823844	T	C	0	2	0	1
gnl|UMD3.1|GK000010.2	2845066	A	G	0	2	0	1
gnl|UMD3.1|GK000010.2	2845073	C	T	0	2	0	1
gnl|UMD3.1|GK000010.2	2878514	A	G	0	2	0	1
gnl|UMD3.1|GK000010.2	2882889	G	T	1	2	0.333333	0.666667
gnl|UMD3.1|GK000010.2	2889833	C	T	0	2	0	1
gnl|UMD3.1|GK000010.2	2893214	A	T	0	2	0	1
gnl|UMD3.1|GK000010.2	2894108	A	G	0	2	0	1
gnl|UMD3.1|GK000010.2	2897602	G	T	0	2	0	1
gnl|UMD3.1|GK000010.2	2906742	G	A	0	2	0	1
gnl|UMD3.1|GK000010.2	2908955	A	T	0	2	0	1
gnl|UMD3.1|GK000010.2	2919622	G	T	0	3	0	1
gnl|UMD3.1|GK000010.2	2919655	T	C	0	3	0	1
gnl|UMD3.1|GK000010.2	2919656	T	A	1	2	0.333333	0.666667
gnl|UMD3.1|GK000010.2	2920325	A	G	0	1	0	1
gnl|UMD3.1|GK000010.2	2924279	T	G	0	2	0	1
gnl|UMD3.1|GK000010.2	2927422	T	C	0	4	0	1
gnl|UMD3.1|GK000010.2	2927445	T	C	0	4	0	1
gnl|UMD3.1|GK000010.2	2927475	T	C	0	3	0	1
gnl|UMD3.1|GK000010.2	2927607	C	G	0	2	0	1
gnl|UMD3.1|GK000010.2	2927616	C	A	0	2	0	1
gnl|UMD3.1|GK000010.2	2927620	A	C	0	2	0	1
gnl|UMD3.1|GK000010.2	2927656	G	C	0	2	0	1
gnl|UMD3.1|GK000010.2	2929131	C	A	0	7	0	1
gnl|UMD3.1|GK000010.2	2929140	T	C	0	8	0	1
gnl|UMD3.1|GK000010.2	2929164	C	T	0	7	0	1
gnl|UMD3.1|GK000010.2	2929165	A	G	0	7	0	1
gnl|UMD3.1|GK000010.2	2929176	T	C	0	6	0	1
gnl|UMD3.1|GK000010.2	2929177	G	A	0	6	0	1
gnl|UMD3.1|GK000010.2	2929200	G	A	0	5	0	1
gnl|UMD3.1|GK000010.2	2931001	A	G	0	1	0	1
gnl|UMD3.1|GK000010.2	2938021	T	C	0	2	0	1
gnl|UMD3.1|GK000010.2	2977163	G	T	0	3	0	1
gnl|UMD3.1|GK000010.2	2977176	C	A	0	2	0	1
gnl|UMD3.1|GK000010.2	2979592	C	G	0	2	0	1
gnl|UMD3.1|GK000010.2	3014215	C	T	0	2	0	1
gnl|UMD3.1|GK000010.2	3027432	T	C	0	2	0	1
gnl|UMD3.1|GK000010.2	3034399	T	A	2	2	0.5	0.5
gnl|UMD3.1|GK000010.2	3039539	T	G	0	2	0	1
gnl|UMD3.1|GK000010.2	3044262	C	A	0	1	0	1
gnl|UMD3.1|GK000010.2	3044357	G	T	0	1	0	1
gnl|UMD3.1|GK000010.2	3066736	A	G	0	2	0	1
gnl|UMD3.1|GK000010.2	3066744	A	G	0	2	0	1
gnl|UMD3.1|GK000010.2	3067314	C	T	0	2	0	1
gnl|UMD3.1|GK000010.2	3081696	A	G	0	2	0	1
gnl|UMD3.1|GK000010.2	3081718	A	G	0	2	0	1
gnl|UMD3.1|GK000010.2	3081719	A	G	0	2	0	1
gnl|UMD3.1|GK000010.2	3081721	A	G	1	2	0.333333	0.666667
gnl|UMD3.1|GK000010.2	3120996	A	G	0	2	0	1
gnl|UMD3.1|GK000010.2	3121009	A	G	0	2	0	1
gnl|UMD3.1|GK000010.2	3131858	A	G	0	2	0	1
gnl|UMD3.1|GK000010.2	3131859	A	G	0	2	0	1
gnl|UMD3.1|GK000010.2	3146065	G	A	0	2	0	1
gnl|UMD3.1|GK000010.2	3151098	G	A	0	1	0	1
gnl|UMD3.1|GK000010.2	3151882	C	T	0	4	0	1
gnl|UMD3.1|GK000010.2	3204907	T	G	0	2	0	1
gnl|UMD3.1|GK000010.2	3205182	A	C	1	2	0.333333	0.666667
gnl|UMD3.1|GK000010.2	3205239	A	C	2	2	0.5	0.5
gnl|UMD3.1|GK000010.2	3206380	A	C	1	2	0.333333	0.666667
gnl|UMD3.1|GK000010.2	3206723	T	G	5	3	0.625	0.375
gnl|UMD3.1|GK000010.2	3225085	G	C	0	2	0	1
gnl|UMD3.1|GK000010.2	3232135	T	C	0	2	0	1
gnl|UMD3.1|GK000010.2	3235429	G	A	0	2	0	1
gnl|UMD3.1|GK000010.2	3235446	G	C	0	2	0	1
gnl|UMD3.1|GK000010.2	3235496	T	C	0	1	0	1
gnl|UMD3.1|GK000010.2	3235527	A	G	0	2	0	1
gnl|UMD3.1|GK000010.2	3245744	A	T	0	2	0	1
gnl|UMD3.1|GK000010.2	3250299	C	T	0	2	0	1
gnl|UMD3.1|GK000010.2	3261109	A	C	0	1	0	1
gnl|UMD3.1|GK000010.2	3261221	T	C	0	1	0	1
gnl|UMD3.1|GK000010.2	3261397	T	C	0	2	0	1
gnl|UMD3.1|GK000010.2	3261404	T	C	0	2	0	1
gnl|UMD3.1|GK000010.2	3261442	C	T	0	2	0	1
gnl|UMD3.1|GK000010.2	3261455	G	C	0	2	0	1
gnl|UMD3.1|GK000010.2	3262286	A	C	0	2	0	1
gnl|UMD3.1|GK000010.2	3262355	T	C	0	1	0	1
gnl|UMD3.1|GK000010.2	3268072	C	T	0	2	0	1
gnl|UMD3.1|GK000010.2	3272895	N	C	0	2	0	1
gnl|UMD3.1|GK000010.2	3274364	G	A	0	2	0	1
gnl|UMD3.1|GK000010.2	3278944	T	C	0	1	0	1
gnl|UMD3.1|GK000010.2	3278945	T	C	0	2	0	1
gnl|UMD3.1|GK000010.2	3278963	T	C	0	2	0	1
gnl|UMD3.1|GK000010.2	3280115	T	C	0	4	0	1
gnl|UMD3.1|GK000010.2	3281952	T	C	0	2	0	1
gnl|UMD3.1|GK000010.2	3282846	C	T	0	2	0	1
gnl|UMD3.1|GK000010.2	3296745	A	G	0	2	0	1
gnl|UMD3.1|GK000010.2	3298377	G	C	0	2	0	1
gnl|UMD3.1|GK000010.2	3298409	A	T	0	2	0	1
gnl|UMD3.1|GK000010.2	3300049	C	A	0	2	0	1
gnl|UMD3.1|GK000010.2	3300059	T	C	0	2	0	1
gnl|UMD3.1|GK000010.2	3301959	G	A	0	2	0	1
gnl|UMD3.1|GK000010.2	3308836	G	A	0	2	0	1
gnl|UMD3.1|GK000010.2	3308893	G	A	0	4	0	1
gnl|UMD3.1|GK000010.2	3312466	G	T	0	2	0	1
gnl|UMD3.1|GK000010.2	3316765	G	T	0	3	0	1
gnl|UMD3.1|GK000010.2	3325115	C	T	0	2	0	1
gnl|UMD3.1|GK000010.2	3331464	T	C	0	2	0	1
gnl|UMD3.1|GK000010.2	3340740	T	A	0	2	0	1
gnl|UMD3.1|GK000010.2	3351414	A	C	2	2	0.5	0.5
gnl|UMD3.1|GK000010.2	3353580	T	G	0	2	0	1
gnl|UMD3.1|GK000010.2	3360739	A	G	0	1	0	1
gnl|UMD3.1|GK000010.2	3361280	C	T	0	2	0	1
gnl|UMD3.1|GK000010.2	3365384	A	G	0	3	0	1
gnl|UMD3.1|GK000010.2	3365437	A	G	1	2	0.333333	0.666667
gnl|UMD3.1|GK000010.2	3365789	G	A	0	2	0	1
gnl|UMD3.1|GK000010.2	3365898	C	A	3	2	0.6	0.4
gnl|UMD3.1|GK000010.2	3366568	C	T	5	2	0.714286	0.285714
gnl|UMD3.1|GK000010.2	3367831	T	G	0	2	0	1
gnl|UMD3.1|GK000010.2	3368761	T	G	1	2	0.333333	0.666667
gnl|UMD3.1|GK000010.2	3368792	G	A	2	2	0.5	0.5
gnl|UMD3.1|GK000010.2	3373259	C	T	19	14	0.575758	0.424242
gnl|UMD3.1|GK000010.2	3373427	A	T	3	2	0.6	0.4
gnl|UMD3.1|GK000010.2	3554725	C	A	0	3	0	1
gnl|UMD3.1|GK000010.2	3566504	T	G	0	2	0	1
gnl|UMD3.1|GK000010.2	3586034	A	G	0	2	0	1
gnl|UMD3.1|GK000010.2	3586052	G	A	0	16	0	1
gnl|UMD3.1|GK000010.2	3586134	T	C	0	58	0	1
gnl|UMD3.1|GK000010.2	3586152	T	C	0	61	0	1
gnl|UMD3.1|GK000010.2	3586206	C	G	17	16	0.515152	0.484848
gnl|UMD3.1|GK000010.2	3586250	A	G	0	36	0	1
gnl|UMD3.1|GK000010.2	3586449	G	A	0	4	0	1
gnl|UMD3.1|GK000010.2	3597104	C	A	0	2	0	1
gnl|UMD3.1|GK000010.2	3768024	A	G	0	2	0	1
gnl|UMD3.1|GK000010.2	3770870	C	T	0	2	0	1
gnl|UMD3.1|GK000010.2	3770900	A	C	0	2	0	1
gnl|UMD3.1|GK000010.2	3788664	A	C	0	3	0	1
gnl|UMD3.1|GK000010.2	3947351	C	G	2	2	0.5	0.5
gnl|UMD3.1|GK000010.2	3949784	C	T	0	2	0	1
gnl|UMD3.1|GK000010.2	3950912	A	T	0	2	0	1
gnl|UMD3.1|GK000010.2	3951141	A	C	0	2	0	1
gnl|UMD3.1|GK000010.2	3986902	T	C	0	2	0	1
gnl|UMD3.1|GK000010.2	3986934	G	C	0	2	0	1
gnl|UMD3.1|GK000010.2	3986941	C	T	0	2	0	1
gnl|UMD3.1|GK000010.2	3993657	C	A	1	2	0.333333	0.666667
gnl|UMD3.1|GK000010.2	3994263	G	T	2	2	0.5	0.5
gnl|UMD3.1|GK000010.2	3998156	A	G	1	5	0.166667	0.833333
gnl|UMD3.1|GK000010.2	3998635	A	G	0	3	0	1
gnl|UMD3.1|GK000010.2	4001635	C	A	0	1	0	1
gnl|UMD3.1|GK000010.2	4001770	A	T	0	2	0	1
gnl|UMD3.1|GK000010.2	4003698	A	G	0	3	0	1
gnl|UMD3.1|GK000010.2	4005239	A	T	0	2	0	1
gnl|UMD3.1|GK000010.2	4006394	G	A	9	4	0.692308	0.307692
gnl|UMD3.1|GK000010.2	4014383	T	A	0	2	0	1
gnl|UMD3.1|GK000010.2	4015337	T	G	0	2	0	1
gnl|UMD3.1|GK000010.2	4015343	G	A	0	2	0	1
gnl|UMD3.1|GK000010.2	4015509	T	G	0	2	0	1
gnl|UMD3.1|GK000010.2	4015673	C	G	0	2	0	1
gnl|UMD3.1|GK000010.2	4019159	T	C	0	2	0	1
gnl|UMD3.1|GK000010.2	4019185	T	C	0	2	0	1
gnl|UMD3.1|GK000010.2	4025597	T	C	1	2	0.333333	0.666667
gnl|UMD3.1|GK000010.2	4026418	T	C	6	3	0.666667	0.333333
gnl|UMD3.1|GK000010.2	4026447	T	C	7	2	0.777778	0.222222
gnl|UMD3.1|GK000010.2	4026468	T	C	6	2	0.75	0.25
gnl|UMD3.1|GK000010.2	4026469	T	C	2	6	0.25	0.75
gnl|UMD3.1|GK000010.2	4026488	T	C	4	2	0.666667	0.333333
gnl|UMD3.1|GK000010.2	4028531	T	C	4	2	0.666667	0.333333
gnl|UMD3.1|GK000010.2	4028835	T	C	0	5	0	1
gnl|UMD3.1|GK000010.2	4028885	T	C	8	2	0.8	0.2
gnl|UMD3.1|GK000010.2	4028896	T	C	3	7	0.3	0.7
gnl|UMD3.1|GK000010.2	4028951	T	C	2	3	0.4	0.6
gnl|UMD3.1|GK000010.2	4029929	A	T	3	2	0.6	0.4
gnl|UMD3.1|GK000010.2	4037465	G	C	0	2	0	1
gnl|UMD3.1|GK000010.2	4042085	T	G	0	2	0	1
gnl|UMD3.1|GK000010.2	4045251	A	G	0	2	0	1
gnl|UMD3.1|GK000010.2	4045704	T	C	0	3	0	1
gnl|UMD3.1|GK000010.2	4047225	T	G	0	2	0	1
gnl|UMD3.1|GK000010.2	4055200	A	T	0	2	0	1
gnl|UMD3.1|GK000010.2	4055672	C	T	17	15	0.53125	0.46875
gnl|UMD3.1|GK000010.2	4056197	G	T	0	18	0	1
gnl|UMD3.1|GK000010.2	4057099	C	T	0	3	0	1
gnl|UMD3.1|GK000010.2	4059932	G	T	5	3	0.625	0.375
gnl|UMD3.1|GK000010.2	4060270	T	C	2	4	0.333333	0.666667
gnl|UMD3.1|GK000010.2	4060323	C	A	2	3	0.4	0.6
gnl|UMD3.1|GK000010.2	4062125	C	T	0	4	0	1
gnl|UMD3.1|GK000010.2	4063128	C	A	0	3	0	1
gnl|UMD3.1|GK000010.2	4063517	A	T	1	2	0.333333	0.666667
gnl|UMD3.1|GK000010.2	4063522	C	T	0	5	0	1
gnl|UMD3.1|GK000010.2	4066915	A	T	3	2	0.6	0.4
gnl|UMD3.1|GK000010.2	4067273	T	A	4	2	0.666667	0.333333
gnl|UMD3.1|GK000010.2	4067274	G	A	4	2	0.666667	0.333333
gnl|UMD3.1|GK000010.2	4076969	G	A	0	2	0	1
gnl|UMD3.1|GK000010.2	4077393	T	A	1	2	0.333333	0.666667
gnl|UMD3.1|GK000010.2	4078349	A	T	0	2	0	1
gnl|UMD3.1|GK000010.2	4080396	A	T	1	2	0.333333	0.666667
gnl|UMD3.1|GK000010.2	4080478	C	T	0	9	0	1
gnl|UMD3.1|GK000010.2	4081962	C	T	0	3	0	1
gnl|UMD3.1|GK000010.2	4081970	T	C	0	2	0	1
gnl|UMD3.1|GK000010.2	4083228	T	C	0	2	0	1
gnl|UMD3.1|GK000010.2	4083286	A	G	0	1	0	1
gnl|UMD3.1|GK000010.2	4083288	A	G	0	2	0	1
gnl|UMD3.1|GK000010.2	4084959	G	C	0	2	0	1
gnl|UMD3.1|GK000010.2	4085347	A	C	5	3	0.625	0.375
gnl|UMD3.1|GK000010.2	4085419	T	G	3	2	0.6	0.4
gnl|UMD3.1|GK000010.2	4154807	C	T	0	2	0	1
gnl|UMD3.1|GK000010.2	4154831	G	A	0	2	0	1
gnl|UMD3.1|GK000010.2	4190317	G	C	0	2	0	1
gnl|UMD3.1|GK000010.2	4192689	C	T	0	1	0	1
gnl|UMD3.1|GK000010.2	4206314	C	T	0	2	0	1
gnl|UMD3.1|GK000010.2	4293953	G	T	0	2	0	1
gnl|UMD3.1|GK000010.2	4294011	T	C	0	1	0	1
gnl|UMD3.1|GK000010.2	4304621	T	C	4	4	0.5	0.5
gnl|UMD3.1|GK000010.2	4304630	G	C	4	4	0.5	0.5
gnl|UMD3.1|GK000010.2	4305336	A	T	0	2	0	1
gnl|UMD3.1|GK000010.2	4308405	T	G	9	3	0.75	0.25
gnl|UMD3.1|GK000010.2	4324254	C	T	0	1	0	1
gnl|UMD3.1|GK000010.2	4324344	T	C	0	4	0	1
gnl|UMD3.1|GK000010.2	4339882	G	C	0	1	0	1
gnl|UMD3.1|GK000010.2	4357509	C	G	0	2	0	1
gnl|UMD3.1|GK000010.2	4357515	C	T	0	2	0	1
gnl|UMD3.1|GK000010.2	4357516	T	G	0	3	0	1
gnl|UMD3.1|GK000010.2	4357544	G	A	0	14	0	1
gnl|UMD3.1|GK000010.2	4357563	C	G	0	14	0	1
gnl|UMD3.1|GK000010.2	4357574	C	T	0	15	0	1
gnl|UMD3.1|GK000010.2	4357589	A	T	0	15	0	1
gnl|UMD3.1|GK000010.2	4357621	A	T	0	20	0	1
gnl|UMD3.1|GK000010.2	4357626	A	T	0	20	0	1
gnl|UMD3.1|GK000010.2	4357656	A	T	0	22	0	1
gnl|UMD3.1|GK000010.2	4357686	C	G	0	18	0	1
gnl|UMD3.1|GK000010.2	4357689	T	C	0	17	0	1
gnl|UMD3.1|GK000010.2	4357705	C	T	0	16	0	1
gnl|UMD3.1|GK000010.2	4357764	C	T	0	7	0	1
gnl|UMD3.1|GK000010.2	4357778	A	G	0	6	0	1
gnl|UMD3.1|GK000010.2	4357783	C	T	0	5	0	1
gnl|UMD3.1|GK000010.2	4360727	T	A	0	2	0	1
gnl|UMD3.1|GK000010.2	4360734	A	C	0	2	0	1
gnl|UMD3.1|GK000010.2	4361181	T	C	0	4	0	1
gnl|UMD3.1|GK000010.2	4361192	A	G	0	4	0	1
gnl|UMD3.1|GK000010.2	4361227	A	G	0	3	0	1
gnl|UMD3.1|GK000010.2	4361238	T	G	0	3	0	1
gnl|UMD3.1|GK000010.2	4361251	A	G	0	2	0	1
gnl|UMD3.1|GK000010.2	4371977	A	G	0	2	0	1
gnl|UMD3.1|GK000010.2	4373063	T	G	1	2	0.333333	0.666667
gnl|UMD3.1|GK000010.2	4374089	T	C	0	3	0	1
gnl|UMD3.1|GK000010.2	4375946	C	T	7	8	0.466667	0.533333
gnl|UMD3.1|GK000010.2	4376365	T	G	8	3	0.727273	0.272727
gnl|UMD3.1|GK000010.2	4376800	T	A	14	3	0.823529	0.176471
gnl|UMD3.1|GK000010.2	4376809	C	T	11	7	0.611111	0.388889
gnl|UMD3.1|GK000010.2	4377008	T	A	11	2	0.846154	0.153846
gnl|UMD3.1|GK000010.2	4394559	A	G	0	2	0	1
gnl|UMD3.1|GK000010.2	4395244	A	G	0	2	0	1
gnl|UMD3.1|GK000010.2	4395601	A	G	0	6	0	1
gnl|UMD3.1|GK000010.2	4396500	G	T	0	2	0	1
gnl|UMD3.1|GK000010.2	4396789	T	A	3	3	0.5	0.5
gnl|UMD3.1|GK000010.2	4397188	T	A	0	2	0	1
gnl|UMD3.1|GK000010.2	4397648	C	A	4	2	0.666667	0.333333
gnl|UMD3.1|GK000010.2	4397732	G	A	2	4	0.333333	0.666667
gnl|UMD3.1|GK000010.2	4398413	A	G	2	2	0.5	0.5
gnl|UMD3.1|GK000010.2	4401053	C	A	4	2	0.666667	0.333333
gnl|UMD3.1|GK000010.2	4403647	T	A	12	2	0.857143	0.142857
gnl|UMD3.1|GK000010.2	4403886	A	C	21	8	0.724138	0.275862
gnl|UMD3.1|GK000010.2	4404030	C	T	0	18	0	1
gnl|UMD3.1|GK000010.2	4404527	A	T	11	2	0.846154	0.153846
gnl|UMD3.1|GK000010.2	4404628	C	T	0	12	0	1
gnl|UMD3.1|GK000010.2	4405192	C	G	0	68	0	1
gnl|UMD3.1|GK000010.2	4406615	T	A	8	2	0.8	0.2
gnl|UMD3.1|GK000010.2	4406763	A	T	6	3	0.666667	0.333333
gnl|UMD3.1|GK000010.2	4407830	G	A	44	42	0.511628	0.488372
gnl|UMD3.1|GK000010.2	4409771	A	G	10	2	0.833333	0.166667
gnl|UMD3.1|GK000010.2	4409909	C	A	11	3	0.785714	0.214286
gnl|UMD3.1|GK000010.2	4409960	A	C	16	4	0.8	0.2
gnl|UMD3.1|GK000010.2	4410141	C	G	7	2	0.777778	0.222222
gnl|UMD3.1|GK000010.2	4410214	A	T	3	2	0.6	0.4
gnl|UMD3.1|GK000010.2	4410341	G	T	12	4	0.75	0.25
gnl|UMD3.1|GK000010.2	4410463	C	A	3	2	0.6	0.4
gnl|UMD3.1|GK000010.2	4411544	T	A	1	5	0.166667	0.833333
gnl|UMD3.1|GK000010.2	4411854	A	G	0	7	0	1
gnl|UMD3.1|GK000010.2	4413055	C	T	6	8	0.428571	0.571429
gnl|UMD3.1|GK000010.2	4414047	T	A	2	2	0.5	0.5
gnl|UMD3.1|GK000010.2	4415326	G	A	0	2	0	1
gnl|UMD3.1|GK000010.2	4416517	A	G	0	2	0	1
gnl|UMD3.1|GK000010.2	4417644	C	A	4	2	0.666667	0.333333
gnl|UMD3.1|GK000010.2	4417708	C	T	4	2	0.666667	0.333333
gnl|UMD3.1|GK000010.2	4471362	A	G	0	2	0	1
gnl|UMD3.1|GK000010.2	4471470	G	T	0	2	0	1
gnl|UMD3.1|GK000010.2	4529707	G	A	0	6	0	1
gnl|UMD3.1|GK000010.2	4595755	G	A	0	2	0	1
gnl|UMD3.1|GK000010.2	4600163	T	A	21	6	0.777778	0.222222
gnl|UMD3.1|GK000010.2	4601652	A	T	8	4	0.666667	0.333333
gnl|UMD3.1|GK000010.2	4602397	T	C	0	11	0	1
gnl|UMD3.1|GK000010.2	4602504	A	G	3	3	0.5	0.5
gnl|UMD3.1|GK000010.2	4602506	C	T	4	2	0.666667	0.333333
gnl|UMD3.1|GK000010.2	4602530	T	C	2	3	0.4	0.6
gnl|UMD3.1|GK000010.2	4603912	T	G	4	2	0.666667	0.333333
gnl|UMD3.1|GK000010.2	4604248	T	C	0	2	0	1
gnl|UMD3.1|GK000010.2	4605120	A	T	9	2	0.818182	0.181818
gnl|UMD3.1|GK000010.2	4608217	A	G	0	87	0	1
gnl|UMD3.1|GK000010.2	4608265	T	G	77	29	0.726415	0.273585
gnl|UMD3.1|GK000010.2	4608370	C	A	5	87	0.0543478	0.945652
gnl|UMD3.1|GK000010.2	4608488	G	T	0	87	0	1
gnl|UMD3.1|GK000010.2	4608515	C	T	0	90	0	1
gnl|UMD3.1|GK000010.2	4608559	G	A	2	3	0.4	0.6
gnl|UMD3.1|GK000010.2	4609849	A	G	0	3	0	1
gnl|UMD3.1|GK000010.2	4609878	A	G	0	3	0	1
gnl|UMD3.1|GK000010.2	4610149	C	A	4	2	0.666667	0.333333
gnl|UMD3.1|GK000010.2	4611461	T	C	0	2	0	1
gnl|UMD3.1|GK000010.2	4611540	T	C	0	2	0	1
gnl|UMD3.1|GK000010.2	4611592	G	A	0	2	0	1
gnl|UMD3.1|GK000010.2	4611660	G	T	0	3	0	1
gnl|UMD3.1|GK000010.2	4611777	A	T	0	2	0	1
gnl|UMD3.1|GK000010.2	4612150	T	A	0	2	0	1
gnl|UMD3.1|GK000010.2	4615902	T	C	0	2	0	1
gnl|UMD3.1|GK000010.2	4618621	T	G	2	59	0.0327869	0.967213
gnl|UMD3.1|GK000010.2	4618712	A	C	0	69	0	1
gnl|UMD3.1|GK000010.2	4618817	T	C	14	4	0.777778	0.222222
gnl|UMD3.1|GK000010.2	4618833	C	T	0	12	0	1
gnl|UMD3.1|GK000010.2	4619318	T	G	5	159	0.0304878	0.969512
gnl|UMD3.1|GK000010.2	4619750	T	C	0	68	0	1
gnl|UMD3.1|GK000010.2	4621000	C	G	0	2	0	1
gnl|UMD3.1|GK000010.2	4621115	T	C	2	4	0.333333	0.666667
gnl|UMD3.1|GK000010.2	4622075	T	C	3	2	0.6	0.4
gnl|UMD3.1|GK000010.2	4623168	C	A	6	3	0.666667	0.333333
gnl|UMD3.1|GK000010.2	4623223	G	T	0	5	0	1
gnl|UMD3.1|GK000010.2	4623806	T	G	0	3	0	1
gnl|UMD3.1|GK000010.2	4624121	A	T	3	3	0.5	0.5
gnl|UMD3.1|GK000010.2	4626824	G	A	1	4	0.2	0.8
gnl|UMD3.1|GK000010.2	4627081	T	C	0	2	0	1
gnl|UMD3.1|GK000010.2	4630136	G	A	4	2	0.666667	0.333333
gnl|UMD3.1|GK000010.2	4632044	C	T	7	6	0.538462	0.461538
gnl|UMD3.1|GK000010.2	4636602	T	A	0	2	0	1
gnl|UMD3.1|GK000010.2	4636890	T	C	0	2	0	1
gnl|UMD3.1|GK000010.2	4640508	A	T	0	2	0	1
gnl|UMD3.1|GK000010.2	4640511	G	T	0	2	0	1
gnl|UMD3.1|GK000010.2	4640955	C	A	0	3	0	1
gnl|UMD3.1|GK000010.2	4645302	A	G	0	2	0	1
gnl|UMD3.1|GK000010.2	4645312	A	G	0	2	0	1
gnl|UMD3.1|GK000010.2	4645317	A	G	0	2	0	1
gnl|UMD3.1|GK000010.2	4645328	A	G	0	2	0	1
gnl|UMD3.1|GK000010.2	4645334	A	G	0	2	0	1
gnl|UMD3.1|GK000010.2	4645355	A	G	0	2	0	1
gnl|UMD3.1|GK000010.2	4645364	A	G	0	2	0	1
gnl|UMD3.1|GK000010.2	4645365	A	G	0	2	0	1
gnl|UMD3.1|GK000010.2	4646519	G	C	0	6	0	1
gnl|UMD3.1|GK000010.2	4646583	A	G	2	3	0.4	0.6
gnl|UMD3.1|GK000010.2	4646680	A	G	0	2	0	1
gnl|UMD3.1|GK000010.2	4647514	T	C	0	2	0	1
gnl|UMD3.1|GK000010.2	4652140	A	G	1	2	0.333333	0.666667
gnl|UMD3.1|GK000010.2	4652301	C	A	1	2	0.333333	0.666667
gnl|UMD3.1|GK000010.2	4654340	T	G	0	2	0	1
gnl|UMD3.1|GK000010.2	4659000	A	G	2	2	0.5	0.5
gnl|UMD3.1|GK000010.2	4659022	A	G	1	2	0.333333	0.666667
gnl|UMD3.1|GK000010.2	4659737	A	G	4	2	0.666667	0.333333
gnl|UMD3.1|GK000010.2	4659751	A	G	4	2	0.666667	0.333333
gnl|UMD3.1|GK000010.2	4663658	T	C	0	2	0	1
gnl|UMD3.1|GK000010.2	4664889	T	C	3	2	0.6	0.4
gnl|UMD3.1|GK000010.2	4664945	T	C	1	2	0.333333	0.666667
gnl|UMD3.1|GK000010.2	4665710	G	A	0	4	0	1
gnl|UMD3.1|GK000010.2	4669561	C	A	0	2	0	1
gnl|UMD3.1|GK000010.2	4669582	G	A	0	2	0	1
gnl|UMD3.1|GK000010.2	4673085	A	T	1	2	0.333333	0.666667
gnl|UMD3.1|GK000010.2	4676727	A	T	0	3	0	1
gnl|UMD3.1|GK000010.2	4686980	C	G	0	4	0	1
gnl|UMD3.1|GK000010.2	4690899	G	T	1	2	0.333333	0.666667
gnl|UMD3.1|GK000010.2	4692934	T	G	4	2	0.666667	0.333333
gnl|UMD3.1|GK000010.2	4693668	G	T	11	2	0.846154	0.153846
gnl|UMD3.1|GK000010.2	4693775	C	G	6	2	0.75	0.25
gnl|UMD3.1|GK000010.2	4694138	G	T	0	2	0	1
gnl|UMD3.1|GK000010.2	4694978	T	A	4	2	0.666667	0.333333
gnl|UMD3.1|GK000010.2	4696232	T	C	7	8	0.466667	0.533333
gnl|UMD3.1|GK000010.2	4697289	A	G	6	2	0.75	0.25
gnl|UMD3.1|GK000010.2	4697307	A	G	7	2	0.777778	0.222222
gnl|UMD3.1|GK000010.2	4697326	A	G	6	2	0.75	0.25
gnl|UMD3.1|GK000010.2	4697336	C	T	1	10	0.0909091	0.909091
gnl|UMD3.1|GK000010.2	4697346	A	G	8	3	0.727273	0.272727
gnl|UMD3.1|GK000010.2	4700002	C	A	2	2	0.5	0.5
gnl|UMD3.1|GK000010.2	4701188	G	C	2	2	0.5	0.5
gnl|UMD3.1|GK000010.2	4703276	G	A	0	4	0	1
gnl|UMD3.1|GK000010.2	4703571	A	G	0	2	0	1
gnl|UMD3.1|GK000010.2	4703902	G	T	1	1	0.5	0.5
gnl|UMD3.1|GK000010.2	4704904	G	T	1	2	0.333333	0.666667
gnl|UMD3.1|GK000010.2	4704923	T	A	1	2	0.333333	0.666667
gnl|UMD3.1|GK000010.2	4705827	C	T	5	4	0.555556	0.444444
gnl|UMD3.1|GK000010.2	4706079	A	G	0	2	0	1
gnl|UMD3.1|GK000010.2	4706084	T	C	0	2	0	1
gnl|UMD3.1|GK000010.2	4706088	A	C	0	2	0	1
gnl|UMD3.1|GK000010.2	4706133	A	G	2	2	0.5	0.5
gnl|UMD3.1|GK000010.2	4712744	A	G	0	4	0	1
gnl|UMD3.1|GK000010.2	4713388	A	G	0	2	0	1
gnl|UMD3.1|GK000010.2	4713571	G	A	2	2	0.5	0.5
gnl|UMD3.1|GK000010.2	4713643	C	A	0	3	0	1
gnl|UMD3.1|GK000010.2	4719775	C	T	0	2	0	1
gnl|UMD3.1|GK000010.2	4723582	A	C	1	1	0.5	0.5
gnl|UMD3.1|GK000010.2	4729777	A	G	2	2	0.5	0.5
gnl|UMD3.1|GK000010.2	4729978	C	T	0	2	0	1
gnl|UMD3.1|GK000010.2	4741896	C	T	0	2	0	1
gnl|UMD3.1|GK000010.2	4756579	G	T	0	2	0	1
gnl|UMD3.1|GK000010.2	4833093	C	A	0	2	0	1
gnl|UMD3.1|GK000010.2	4833151	T	C	0	1	0	1
gnl|UMD3.1|GK000010.2	4842903	T	C	0	1	0	1
gnl|UMD3.1|GK000010.2	4842944	C	T	2	22	0.0833333	0.916667
gnl|UMD3.1|GK000010.2	4842950	T	C	1	21	0.0454545	0.954545
gnl|UMD3.1|GK000010.2	4843010	C	G	2	29	0.0645161	0.935484
gnl|UMD3.1|GK000010.2	4843064	A	G	0	13	0	1
gnl|UMD3.1|GK000010.2	4843070	T	C	0	10	0	1
gnl|UMD3.1|GK000010.2	4843131	A	G	0	20	0	1
gnl|UMD3.1|GK000010.2	4843144	C	T	0	23	0	1
gnl|UMD3.1|GK000010.2	4843315	G	C	0	49	0	1
gnl|UMD3.1|GK000010.2	4843438	T	C	0	36	0	1
gnl|UMD3.1|GK000010.2	4843445	C	A	0	31	0	1
gnl|UMD3.1|GK000010.2	4844241	A	G	0	2	0	1
gnl|UMD3.1|GK000010.2	4860311	G	C	0	2	0	1
gnl|UMD3.1|GK000010.2	4940090	C	T	0	2	0	1
gnl|UMD3.1|GK000010.2	4940092	A	T	0	2	0	1
gnl|UMD3.1|GK000010.2	4940096	T	C	0	2	0	1
gnl|UMD3.1|GK000010.2	4940129	T	C	0	2	0	1
gnl|UMD3.1|GK000010.2	4940135	T	C	0	2	0	1
gnl|UMD3.1|GK000010.2	4950211	T	C	0	2	0	1
gnl|UMD3.1|GK000010.2	4950721	G	A	6	2	0.75	0.25
gnl|UMD3.1|GK000010.2	4953945	A	G	0	3	0	1
gnl|UMD3.1|GK000010.2	4955466	A	C	2	2	0.5	0.5
gnl|UMD3.1|GK000010.2	4955955	A	C	0	10	0	1
gnl|UMD3.1|GK000010.2	4956028	A	C	5	3	0.625	0.375
gnl|UMD3.1|GK000010.2	4956108	T	G	4	2	0.666667	0.333333
gnl|UMD3.1|GK000010.2	4956137	T	G	2	6	0.25	0.75
gnl|UMD3.1|GK000010.2	4956352	C	T	4	2	0.666667	0.333333
gnl|UMD3.1|GK000010.2	4956516	G	A	5	2	0.714286	0.285714
gnl|UMD3.1|GK000010.2	4956682	T	A	4	2	0.666667	0.333333
gnl|UMD3.1|GK000010.2	4957049	A	G	0	6	0	1
gnl|UMD3.1|GK000010.2	4958231	T	G	3	3	0.5	0.5
gnl|UMD3.1|GK000010.2	4958788	A	G	6	2	0.75	0.25
gnl|UMD3.1|GK000010.2	4959666	G	C	0	16	0	1
gnl|UMD3.1|GK000010.2	4960557	C	A	8	2	0.8	0.2
gnl|UMD3.1|GK000010.2	4960965	A	G	0	12	0	1
gnl|UMD3.1|GK000010.2	4961032	A	T	7	2	0.777778	0.222222
gnl|UMD3.1|GK000010.2	4961288	G	T	9	3	0.75	0.25
gnl|UMD3.1|GK000010.2	4961897	T	G	5	2	0.714286	0.285714
gnl|UMD3.1|GK000010.2	4962750	G	T	6	3	0.666667	0.333333
gnl|UMD3.1|GK000010.2	4963313	A	G	47	64	0.423423	0.576577
gnl|UMD3.1|GK000010.2	4963318	T	C	0	109	0	1
gnl|UMD3.1|GK000010.2	4963801	T	C	16	12	0.571429	0.428571
gnl|UMD3.1|GK000010.2	4965484	G	A	1	4	0.2	0.8
gnl|UMD3.1|GK000010.2	4967243	T	C	0	2	0	1
gnl|UMD3.1|GK000010.2	4968046	C	A	0	4	0	1
gnl|UMD3.1|GK000010.2	4968058	A	T	0	2	0	1
gnl|UMD3.1|GK000010.2	4969106	T	G	0	1	0	1
gnl|UMD3.1|GK000010.2	4969841	G	C	0	2	0	1
gnl|UMD3.1|GK000010.2	4970188	T	C	0	1	0	1
gnl|UMD3.1|GK000010.2	4971465	C	T	0	2	0	1
gnl|UMD3.1|GK000010.2	4976838	G	A	0	2	0	1
gnl|UMD3.1|GK000010.2	4977064	T	C	0	2	0	1
gnl|UMD3.1|GK000010.2	4977149	A	G	0	2	0	1
gnl|UMD3.1|GK000010.2	4979404	C	A	0	2	0	1
gnl|UMD3.1|GK000010.2	4980191	C	G	0	2	0	1
gnl|UMD3.1|GK000010.2	4985141	G	A	2	2	0.5	0.5
gnl|UMD3.1|GK000010.2	4990473	G	A	4	2	0.666667	0.333333
gnl|UMD3.1|GK000010.2	4990516	C	T	0	5	0	1
gnl|UMD3.1|GK000010.2	4991786	G	A	11	2	0.846154	0.153846
gnl|UMD3.1|GK000010.2	4997143	T	C	0	2	0	1
gnl|UMD3.1|GK000010.2	4997151	T	C	0	2	0	1
gnl|UMD3.1|GK000010.2	5002970	A	G	2	2	0.5	0.5
gnl|UMD3.1|GK000010.2	5003371	G	A	3	2	0.6	0.4
gnl|UMD3.1|GK000010.2	5003472	T	C	0	3	0	1
gnl|UMD3.1|GK000010.2	5005933	A	G	10	2	0.833333	0.166667
gnl|UMD3.1|GK000010.2	5010238	G	A	21	4	0.84	0.16
gnl|UMD3.1|GK000010.2	5010464	T	G	7	3	0.7	0.3
gnl|UMD3.1|GK000010.2	5010553	C	G	3	6	0.333333	0.666667
gnl|UMD3.1|GK000010.2	5011464	C	A	0	2	0	1
gnl|UMD3.1|GK000010.2	5014399	A	G	0	2	0	1
gnl|UMD3.1|GK000010.2	5014406	A	G	0	2	0	1
gnl|UMD3.1|GK000010.2	5017773	A	G	2	5	0.285714	0.714286
gnl|UMD3.1|GK000010.2	5017801	A	G	6	2	0.75	0.25
gnl|UMD3.1|GK000010.2	5017827	T	C	6	4	0.6	0.4
gnl|UMD3.1|GK000010.2	5017831	T	C	5	5	0.5	0.5
gnl|UMD3.1|GK000010.2	5018680	C	G	0	4	0	1
gnl|UMD3.1|GK000010.2	5019307	A	T	4	2	0.666667	0.333333
gnl|UMD3.1|GK000010.2	5031387	G	A	0	2	0	1
gnl|UMD3.1|GK000010.2	5038817	G	T	1	1	0.5	0.5
gnl|UMD3.1|GK000010.2	5040048	A	T	0	5	0	1
gnl|UMD3.1|GK000010.2	5040804	G	T	2	2	0.5	0.5
gnl|UMD3.1|GK000010.2	5040869	T	A	2	2	0.5	0.5
gnl|UMD3.1|GK000010.2	5041294	A	G	0	2	0	1
gnl|UMD3.1|GK000010.2	5042552	T	C	0	2	0	1
gnl|UMD3.1|GK000010.2	5047509	A	T	3	2	0.6	0.4
gnl|UMD3.1|GK000010.2	5047894	A	C	2	2	0.5	0.5
gnl|UMD3.1|GK000010.2	5048263	T	G	4	2	0.666667	0.333333
gnl|UMD3.1|GK000010.2	5068373	A	G	0	2	0	1
gnl|UMD3.1|GK000010.2	5070979	C	A	0	4	0	1
gnl|UMD3.1|GK000010.2	5132318	A	C	0	1	0	1
gnl|UMD3.1|GK000010.2	5132677	G	A	2	2	0.5	0.5
gnl|UMD3.1|GK000010.2	5132716	G	A	1	1	0.5	0.5
gnl|UMD3.1|GK000010.2	5137712	A	G	0	2	0	1
gnl|UMD3.1|GK000010.2	5191144	T	A	0	2	0	1
gnl|UMD3.1|GK000010.2	5192978	G	T	0	2	0	1
gnl|UMD3.1|GK000010.2	5195635	G	A	0	2	0	1
gnl|UMD3.1|GK000010.2	5196043	A	G	3	2	0.6	0.4
gnl|UMD3.1|GK000010.2	5196089	A	G	0	2	0	1
gnl|UMD3.1|GK000010.2	5196935	A	G	0	2	0	1
gnl|UMD3.1|GK000010.2	5197818	T	C	0	2	0	1
gnl|UMD3.1|GK000010.2	5212283	T	G	24	9	0.727273	0.272727
gnl|UMD3.1|GK000010.2	5212285	C	G	26	10	0.722222	0.277778
gnl|UMD3.1|GK000010.2	5212981	A	G	57	64	0.471074	0.528926
gnl|UMD3.1|GK000010.2	5214547	T	A	42	43	0.494118	0.505882
gnl|UMD3.1|GK000010.2	5215201	G	A	11	2	0.846154	0.153846
gnl|UMD3.1|GK000010.2	5215229	T	C	0	29	0	1
gnl|UMD3.1|GK000010.2	5215498	C	T	13	9	0.590909	0.409091
gnl|UMD3.1|GK000010.2	5216232	T	G	25	8	0.757576	0.242424
gnl|UMD3.1|GK000010.2	5220578	T	A	9	2	0.818182	0.181818
gnl|UMD3.1|GK000010.2	5221347	G	A	0	2	0	1
gnl|UMD3.1|GK000010.2	5221751	T	G	4	2	0.666667	0.333333
gnl|UMD3.1|GK000010.2	5225648	T	G	1	3	0.25	0.75
gnl|UMD3.1|GK000010.2	5226600	G	A	0	2	0	1
gnl|UMD3.1|GK000010.2	5226713	A	T	3	3	0.5	0.5
gnl|UMD3.1|GK000010.2	5226738	A	C	3	2	0.6	0.4
gnl|UMD3.1|GK000010.2	5229612	A	T	0	2	0	1
gnl|UMD3.1|GK000010.2	5230435	A	G	1	2	0.333333	0.666667
gnl|UMD3.1|GK000010.2	5230866	A	C	0	4	0	1
gnl|UMD3.1|GK000010.2	5230990	A	G	0	3	0	1
gnl|UMD3.1|GK000010.2	5231766	C	G	1	2	0.333333	0.666667
gnl|UMD3.1|GK000010.2	5232881	T	G	3	2	0.6	0.4
gnl|UMD3.1|GK000010.2	5233073	C	T	0	2	0	1
gnl|UMD3.1|GK000010.2	5233095	C	G	0	2	0	1
gnl|UMD3.1|GK000010.2	5233098	C	T	0	2	0	1
gnl|UMD3.1|GK000010.2	5233581	A	C	3	2	0.6	0.4
gnl|UMD3.1|GK000010.2	5237523	A	G	0	2	0	1
gnl|UMD3.1|GK000010.2	5238075	G	A	0	2	0	1
gnl|UMD3.1|GK000010.2	5250304	A	G	0	2	0	1
gnl|UMD3.1|GK000010.2	5251471	T	A	0	1	0	1
gnl|UMD3.1|GK000010.2	5252236	C	G	0	2	0	1
gnl|UMD3.1|GK000010.2	5258375	T	C	0	1	0	1
gnl|UMD3.1|GK000010.2	5258489	T	A	1	2	0.333333	0.666667
gnl|UMD3.1|GK000010.2	5259038	C	A	0	2	0	1
gnl|UMD3.1|GK000010.2	5260691	T	C	0	2	0	1
gnl|UMD3.1|GK000010.2	5260696	T	C	0	2	0	1
gnl|UMD3.1|GK000010.2	5260704	T	C	0	2	0	1
gnl|UMD3.1|GK000010.2	5260711	T	C	0	2	0	1
gnl|UMD3.1|GK000010.2	5260719	T	C	0	2	0	1
gnl|UMD3.1|GK000010.2	5260745	A	C	0	1	0	1
gnl|UMD3.1|GK000010.2	5260747	T	C	0	2	0	1
gnl|UMD3.1|GK000010.2	5260752	T	C	0	2	0	1
gnl|UMD3.1|GK000010.2	5260753	T	C	0	2	0	1
gnl|UMD3.1|GK000010.2	5260757	T	C	0	2	0	1
gnl|UMD3.1|GK000010.2	5260775	G	T	2	2	0.5	0.5
gnl|UMD3.1|GK000010.2	5260783	T	C	1	4	0.2	0.8
gnl|UMD3.1|GK000010.2	5260805	T	C	2	4	0.333333	0.666667
gnl|UMD3.1|GK000010.2	5261664	T	C	0	2	0	1
gnl|UMD3.1|GK000010.2	5262132	A	C	0	2	0	1
gnl|UMD3.1|GK000010.2	5266047	T	C	0	2	0	1
gnl|UMD3.1|GK000010.2	5266660	G	T	0	2	0	1
gnl|UMD3.1|GK000010.2	5266662	G	T	0	2	0	1
gnl|UMD3.1|GK000010.2	5267237	T	C	0	2	0	1
gnl|UMD3.1|GK000010.2	5267238	T	C	0	2	0	1
gnl|UMD3.1|GK000010.2	5267899	G	A	4	2	0.666667	0.333333
gnl|UMD3.1|GK000010.2	5267928	C	T	0	5	0	1
gnl|UMD3.1|GK000010.2	5268705	G	C	3	2	0.6	0.4
gnl|UMD3.1|GK000010.2	5268941	A	G	0	2	0	1
gnl|UMD3.1|GK000010.2	5275261	T	A	1	2	0.333333	0.666667
gnl|UMD3.1|GK000010.2	5276606	G	A	5	2	0.714286	0.285714
gnl|UMD3.1|GK000010.2	5276825	C	T	0	5	0	1
gnl|UMD3.1|GK000010.2	5278284	T	A	2	2	0.5	0.5
gnl|UMD3.1|GK000010.2	5279912	A	T	0	2	0	1
gnl|UMD3.1|GK000010.2	5280276	T	G	0	2	0	1
gnl|UMD3.1|GK000010.2	5281479	A	G	10	4	0.714286	0.285714
gnl|UMD3.1|GK000010.2	5281623	G	T	5	2	0.714286	0.285714
gnl|UMD3.1|GK000010.2	5281848	C	G	2	2	0.5	0.5
gnl|UMD3.1|GK000010.2	5282219	C	A	0	2	0	1
gnl|UMD3.1|GK000010.2	5282394	T	G	3	2	0.6	0.4
gnl|UMD3.1|GK000010.2	5282412	C	T	3	3	0.5	0.5
gnl|UMD3.1|GK000010.2	5283098	T	C	0	1	0	1
gnl|UMD3.1|GK000010.2	5283750	C	A	2	2	0.5	0.5
gnl|UMD3.1|GK000010.2	5283936	A	G	0	4	0	1
gnl|UMD3.1|GK000010.2	5284314	A	C	4	2	0.666667	0.333333
gnl|UMD3.1|GK000010.2	5286362	G	A	0	2	0	1
gnl|UMD3.1|GK000010.2	5288083	C	T	0	2	0	1
gnl|UMD3.1|GK000010.2	5288900	G	A	1	2	0.333333	0.666667
gnl|UMD3.1|GK000010.2	5289991	C	T	0	2	0	1
gnl|UMD3.1|GK000010.2	5290063	T	C	0	5	0	1
gnl|UMD3.1|GK000010.2	5292569	T	C	0	4	0	1
gnl|UMD3.1|GK000010.2	5292616	C	T	0	7	0	1
gnl|UMD3.1|GK000010.2	5292673	G	T	2	2	0.5	0.5
gnl|UMD3.1|GK000010.2	5295383	G	A	2	4	0.333333	0.666667
gnl|UMD3.1|GK000010.2	5296958	T	G	0	2	0	1
gnl|UMD3.1|GK000010.2	5299237	T	A	1	1	0.5	0.5
gnl|UMD3.1|GK000010.2	5299333	G	C	0	2	0	1
gnl|UMD3.1|GK000010.2	5300338	C	G	6	2	0.75	0.25
gnl|UMD3.1|GK000010.2	5300390	A	C	5	2	0.714286	0.285714
gnl|UMD3.1|GK000010.2	5301272	C	T	0	2	0	1
gnl|UMD3.1|GK000010.2	5301700	A	C	0	2	0	1
gnl|UMD3.1|GK000010.2	5301816	T	C	3	2	0.6	0.4
gnl|UMD3.1|GK000010.2	5302591	A	G	0	2	0	1
gnl|UMD3.1|GK000010.2	5302656	T	A	0	2	0	1
gnl|UMD3.1|GK000010.2	5302660	T	C	0	2	0	1
gnl|UMD3.1|GK000010.2	5304036	A	C	3	3	0.5	0.5
gnl|UMD3.1|GK000010.2	5304091	T	G	4	2	0.666667	0.333333
gnl|UMD3.1|GK000010.2	5304140	G	T	1	2	0.333333	0.666667
gnl|UMD3.1|GK000010.2	5304158	T	G	1	2	0.333333	0.666667
gnl|UMD3.1|GK000010.2	5304293	T	G	4	2	0.666667	0.333333
gnl|UMD3.1|GK000010.2	5304490	C	G	22	4	0.846154	0.153846
gnl|UMD3.1|GK000010.2	5304518	A	C	15	7	0.681818	0.318182
gnl|UMD3.1|GK000010.2	5304592	A	C	4	2	0.666667	0.333333
gnl|UMD3.1|GK000010.2	5380040	A	C	0	2	0	1
gnl|UMD3.1|GK000010.2	5548980	G	A	0	2	0	1
gnl|UMD3.1|GK000010.2	5552561	T	G	27	4	0.870968	0.129032
gnl|UMD3.1|GK000010.2	5552564	T	G	0	26	0	1
gnl|UMD3.1|GK000010.2	5552567	T	G	0	29	0	1
gnl|UMD3.1|GK000010.2	5552596	A	T	0	26	0	1
gnl|UMD3.1|GK000010.2	5553381	T	G	3	3	0.5	0.5
gnl|UMD3.1|GK000010.2	5556594	C	T	0	2	0	1
gnl|UMD3.1|GK000010.2	5557246	T	C	0	4	0	1
gnl|UMD3.1|GK000010.2	5557945	G	A	0	2	0	1
gnl|UMD3.1|GK000010.2	5558354	G	A	0	2	0	1
gnl|UMD3.1|GK000010.2	5558793	A	G	2	2	0.5	0.5
gnl|UMD3.1|GK000010.2	5564219	A	T	0	2	0	1
gnl|UMD3.1|GK000010.2	5565485	G	T	1	2	0.333333	0.666667
gnl|UMD3.1|GK000010.2	5565588	C	T	0	1	0	1
gnl|UMD3.1|GK000010.2	5565697	T	C	1	2	0.333333	0.666667
gnl|UMD3.1|GK000010.2	5565715	T	C	8	2	0.8	0.2
gnl|UMD3.1|GK000010.2	5565734	T	C	8	2	0.8	0.2
gnl|UMD3.1|GK000010.2	5567132	A	G	3	2	0.6	0.4
gnl|UMD3.1|GK000010.2	5572175	T	C	0	2	0	1
gnl|UMD3.1|GK000010.2	5577777	G	A	0	2	0	1
gnl|UMD3.1|GK000010.2	5578084	T	A	0	2	0	1
gnl|UMD3.1|GK000010.2	5579783	T	G	2	2	0.5	0.5
gnl|UMD3.1|GK000010.2	5581212	G	T	1	2	0.333333	0.666667
gnl|UMD3.1|GK000010.2	5584525	A	C	2	2	0.5	0.5
gnl|UMD3.1|GK000010.2	5593263	A	T	0	2	0	1
gnl|UMD3.1|GK000010.2	5600051	T	C	2	2	0.5	0.5
gnl|UMD3.1|GK000010.2	5606378	C	T	0	2	0	1
gnl|UMD3.1|GK000010.2	5606398	T	C	0	2	0	1
gnl|UMD3.1|GK000010.2	5606438	T	C	0	2	0	1
gnl|UMD3.1|GK000010.2	5608185	T	A	0	2	0	1
gnl|UMD3.1|GK000010.2	5609009	T	C	0	2	0	1
gnl|UMD3.1|GK000010.2	5732582	G	A	0	1	0	1
gnl|UMD3.1|GK000010.2	5754226	A	G	0	2	0	1
gnl|UMD3.1|GK000010.2	5754245	C	T	0	2	0	1
gnl|UMD3.1|GK000010.2	5754260	C	A	0	2	0	1
gnl|UMD3.1|GK000010.2	5754268	C	A	0	2	0	1
gnl|UMD3.1|GK000010.2	5992256	G	A	0	2	0	1
gnl|UMD3.1|GK000010.2	5992310	A	G	0	2	0	1
gnl|UMD3.1|GK000010.2	6181787	C	A	0	4	0	1
gnl|UMD3.1|GK000010.2	6181790	C	A	0	5	0	1
gnl|UMD3.1|GK000010.2	6181796	T	G	0	8	0	1
gnl|UMD3.1|GK000010.2	6181803	A	G	0	12	0	1
gnl|UMD3.1|GK000010.2	6181822	C	A	1	19	0.05	0.95
gnl|UMD3.1|GK000010.2	6181831	C	A	0	20	0	1
gnl|UMD3.1|GK000010.2	6181861	G	A	0	21	0	1
gnl|UMD3.1|GK000010.2	6181877	C	A	1	19	0.05	0.95
gnl|UMD3.1|GK000010.2	6181893	T	C	0	16	0	1
gnl|UMD3.1|GK000010.2	6181926	A	G	0	3	0	1
gnl|UMD3.1|GK000010.2	6244643	C	T	0	2	0	1
gnl|UMD3.1|GK000010.2	6244686	C	T	0	2	0	1
gnl|UMD3.1|GK000010.2	6426992	T	C	2	2	0.5	0.5
gnl|UMD3.1|GK000010.2	6429291	A	T	0	2	0	1
gnl|UMD3.1|GK000010.2	6429343	T	G	0	3	0	1
gnl|UMD3.1|GK000010.2	6429688	G	A	0	8	0	1
gnl|UMD3.1|GK000010.2	6429842	G	C	1	4	0.2	0.8
gnl|UMD3.1|GK000010.2	6429968	C	T	1	5	0.166667	0.833333
gnl|UMD3.1|GK000010.2	6430042	G	C	2	2	0.5	0.5
gnl|UMD3.1|GK000010.2	6430610	A	G	0	2	0	1
gnl|UMD3.1|GK000010.2	6430676	G	A	0	2	0	1
gnl|UMD3.1|GK000010.2	6430744	A	C	2	2	0.5	0.5
gnl|UMD3.1|GK000010.2	6430793	A	T	3	2	0.6	0.4
gnl|UMD3.1|GK000010.2	6430882	C	T	0	3	0	1
gnl|UMD3.1|GK000010.2	6430968	T	C	0	8	0	1
gnl|UMD3.1|GK000010.2	6431588	C	T	2	3	0.4	0.6
gnl|UMD3.1|GK000010.2	6431592	C	A	2	3	0.4	0.6
gnl|UMD3.1|GK000010.2	6431598	T	C	1	3	0.25	0.75
gnl|UMD3.1|GK000010.2	6431609	G	A	2	3	0.4	0.6
gnl|UMD3.1|GK000010.2	6434525	G	A	0	2	0	1
gnl|UMD3.1|GK000010.2	6436146	T	C	0	2	0	1
gnl|UMD3.1|GK000010.2	6436667	C	T	0	2	0	1
gnl|UMD3.1|GK000010.2	6442148	G	C	1	2	0.333333	0.666667
gnl|UMD3.1|GK000010.2	6442163	G	C	1	2	0.333333	0.666667
gnl|UMD3.1|GK000010.2	6443957	A	G	0	2	0	1
gnl|UMD3.1|GK000010.2	6443969	A	C	1	2	0.333333	0.666667
gnl|UMD3.1|GK000010.2	6444308	C	T	1	5	0.166667	0.833333
gnl|UMD3.1|GK000010.2	6448578	C	T	0	4	0	1
gnl|UMD3.1|GK000010.2	6448637	T	C	0	3	0	1
gnl|UMD3.1|GK000010.2	6448645	C	T	0	2	0	1
gnl|UMD3.1|GK000010.2	6450370	C	T	0	2	0	1
gnl|UMD3.1|GK000010.2	6450449	T	C	0	2	0	1
gnl|UMD3.1|GK000010.2	6450480	A	G	0	2	0	1
gnl|UMD3.1|GK000010.2	6452827	C	G	0	2	0	1
gnl|UMD3.1|GK000010.2	6457645	A	G	0	2	0	1
gnl|UMD3.1|GK000010.2	6496131	A	G	0	2	0	1
gnl|UMD3.1|GK000010.2	6496137	A	G	0	2	0	1
gnl|UMD3.1|GK000010.2	6496164	G	A	0	1	0	1
gnl|UMD3.1|GK000010.2	6497969	A	G	0	5	0	1
gnl|UMD3.1|GK000010.2	6500558	C	T	0	2	0	1
gnl|UMD3.1|GK000010.2	6500831	A	G	0	2	0	1
gnl|UMD3.1|GK000010.2	6510387	A	G	0	1	0	1
gnl|UMD3.1|GK000010.2	6544840	A	C	6	251	0.0233463	0.976654
gnl|UMD3.1|GK000010.2	6545004	A	T	0	1	0	1
gnl|UMD3.1|GK000010.2	6545007	C	T	0	2	0	1
gnl|UMD3.1|GK000010.2	6545022	C	T	0	2	0	1
gnl|UMD3.1|GK000010.2	6545050	C	A	0	1	0	1
gnl|UMD3.1|GK000010.2	6559591	T	C	0	2	0	1
gnl|UMD3.1|GK000010.2	6570590	A	G	0	2	0	1
gnl|UMD3.1|GK000010.2	6575411	T	A	0	2	0	1
gnl|UMD3.1|GK000010.2	6585831	G	A	0	4	0	1
gnl|UMD3.1|GK000010.2	6658174	T	C	0	2	0	1
gnl|UMD3.1|GK000010.2	6678887	A	T	0	2	0	1
gnl|UMD3.1|GK000010.2	6697072	C	G	0	2	0	1
gnl|UMD3.1|GK000010.2	6697179	A	C	9	4	0.692308	0.307692
gnl|UMD3.1|GK000010.2	6707421	G	A	0	3	0	1
gnl|UMD3.1|GK000010.2	6708147	C	A	3	3	0.5	0.5
gnl|UMD3.1|GK000010.2	6708240	G	T	0	2	0	1
gnl|UMD3.1|GK000010.2	6710646	T	C	0	1	0	1
gnl|UMD3.1|GK000010.2	6710974	G	C	6	2	0.75	0.25
gnl|UMD3.1|GK000010.2	6711964	G	A	26	24	0.52	0.48
gnl|UMD3.1|GK000010.2	6715578	C	T	0	2	0	1
gnl|UMD3.1|GK000010.2	6720765	C	A	0	2	0	1
gnl|UMD3.1|GK000010.2	6720766	A	G	0	2	0	1
gnl|UMD3.1|GK000010.2	6723303	A	G	6	2	0.75	0.25
gnl|UMD3.1|GK000010.2	6724742	A	C	0	10	0	1
gnl|UMD3.1|GK000010.2	6724871	C	A	21	8	0.724138	0.275862
gnl|UMD3.1|GK000010.2	6725388	G	A	0	6	0	1
gnl|UMD3.1|GK000010.2	6725690	A	G	0	2	0	1
gnl|UMD3.1|GK000010.2	6725833	C	T	2	2	0.5	0.5
gnl|UMD3.1|GK000010.2	6726054	G	A	2	4	0.333333	0.666667
gnl|UMD3.1|GK000010.2	6726627	G	T	2	2	0.5	0.5
gnl|UMD3.1|GK000010.2	6733252	C	T	0	2	0	1
gnl|UMD3.1|GK000010.2	6735784	C	G	0	2	0	1
gnl|UMD3.1|GK000010.2	6740528	T	A	1	2	0.333333	0.666667
gnl|UMD3.1|GK000010.2	6746227	A	C	3	2	0.6	0.4
gnl|UMD3.1|GK000010.2	6746559	G	A	3	2	0.6	0.4
gnl|UMD3.1|GK000010.2	6746703	T	C	4	6	0.4	0.6
gnl|UMD3.1|GK000010.2	6746983	A	T	0	2	0	1
gnl|UMD3.1|GK000010.2	6747481	T	A	0	2	0	1
gnl|UMD3.1|GK000010.2	6753084	T	C	0	2	0	1
gnl|UMD3.1|GK000010.2	6753364	C	G	6	4	0.6	0.4
gnl|UMD3.1|GK000010.2	6754902	G	A	0	2	0	1
gnl|UMD3.1|GK000010.2	6754919	T	C	0	3	0	1
gnl|UMD3.1|GK000010.2	6758601	G	A	3	2	0.6	0.4
gnl|UMD3.1|GK000010.2	6759339	T	C	0	2	0	1
gnl|UMD3.1|GK000010.2	6769327	T	C	6	2	0.75	0.25
gnl|UMD3.1|GK000010.2	6769510	G	A	0	2	0	1
gnl|UMD3.1|GK000010.2	6769581	G	T	0	2	0	1
gnl|UMD3.1|GK000010.2	6771803	A	T	0	2	0	1
gnl|UMD3.1|GK000010.2	6776246	T	C	0	2	0	1
gnl|UMD3.1|GK000010.2	6778441	A	T	0	6	0	1
gnl|UMD3.1|GK000010.2	6778602	T	C	0	2	0	1
gnl|UMD3.1|GK000010.2	6784790	G	A	0	2	0	1
gnl|UMD3.1|GK000010.2	6785768	T	C	3	4	0.428571	0.571429
gnl|UMD3.1|GK000010.2	6785835	T	C	2	4	0.333333	0.666667
gnl|UMD3.1|GK000010.2	6785837	T	C	5	2	0.714286	0.285714
gnl|UMD3.1|GK000010.2	6785844	G	A	2	4	0.333333	0.666667
gnl|UMD3.1|GK000010.2	6786102	C	A	3	2	0.6	0.4
gnl|UMD3.1|GK000010.2	6786664	T	C	5	4	0.555556	0.444444
gnl|UMD3.1|GK000010.2	6786694	T	C	9	4	0.692308	0.307692
gnl|UMD3.1|GK000010.2	6786732	T	C	6	12	0.333333	0.666667
gnl|UMD3.1|GK000010.2	6786734	T	C	6	12	0.333333	0.666667
gnl|UMD3.1|GK000010.2	6786735	T	C	6	9	0.4	0.6
gnl|UMD3.1|GK000010.2	6786753	T	C	6	7	0.461538	0.538462
gnl|UMD3.1|GK000010.2	6786756	T	C	6	8	0.428571	0.571429
gnl|UMD3.1|GK000010.2	6786759	A	C	10	5	0.666667	0.333333
gnl|UMD3.1|GK000010.2	6786805	T	C	4	2	0.666667	0.333333
gnl|UMD3.1|GK000010.2	6786893	G	T	2	7	0.222222	0.777778
gnl|UMD3.1|GK000010.2	6786952	G	A	0	3	0	1
gnl|UMD3.1|GK000010.2	6788026	T	C	0	2	0	1
gnl|UMD3.1|GK000010.2	6790034	A	T	0	2	0	1
gnl|UMD3.1|GK000010.2	6790537	A	G	0	2	0	1
gnl|UMD3.1|GK000010.2	6792277	T	C	2	3	0.4	0.6
gnl|UMD3.1|GK000010.2	6792279	A	G	3	2	0.6	0.4
gnl|UMD3.1|GK000010.2	6792286	T	C	3	2	0.6	0.4
gnl|UMD3.1|GK000010.2	6792297	A	T	3	2	0.6	0.4
gnl|UMD3.1|GK000010.2	6794839	T	C	0	2	0	1
gnl|UMD3.1|GK000010.2	6798200	G	A	4	2	0.666667	0.333333
gnl|UMD3.1|GK000010.2	6804130	C	A	1	2	0.333333	0.666667
gnl|UMD3.1|GK000010.2	6804192	C	A	2	2	0.5	0.5
gnl|UMD3.1|GK000010.2	6807405	A	T	0	2	0	1
gnl|UMD3.1|GK000010.2	6810964	T	C	4	4	0.5	0.5
gnl|UMD3.1|GK000010.2	6812647	T	C	0	5	0	1
gnl|UMD3.1|GK000010.2	6812680	A	T	3	3	0.5	0.5
gnl|UMD3.1|GK000010.2	6816299	T	C	0	2	0	1
gnl|UMD3.1|GK000010.2	6818318	T	C	0	2	0	1
gnl|UMD3.1|GK000010.2	6820181	G	A	0	2	0	1
gnl|UMD3.1|GK000010.2	6826685	C	T	0	2	0	1
gnl|UMD3.1|GK000010.2	6828489	C	A	0	2	0	1
gnl|UMD3.1|GK000010.2	6830016	T	C	5	3	0.625	0.375
gnl|UMD3.1|GK000010.2	6830027	T	C	5	2	0.714286	0.285714
gnl|UMD3.1|GK000010.2	6830038	T	C	3	2	0.6	0.4
gnl|UMD3.1|GK000010.2	6830141	T	C	1	3	0.25	0.75
gnl|UMD3.1|GK000010.2	6830155	T	C	1	2	0.333333	0.666667
gnl|UMD3.1|GK000010.2	6836820	T	C	0	1	0	1
gnl|UMD3.1|GK000010.2	6842599	G	A	0	2	0	1
gnl|UMD3.1|GK000010.2	6845555	T	C	2	2	0.5	0.5
[truncated: 832,983+ more rows]
