# Supplementary material for: Single Nucleotide Polymorphism Discovery in Bovine Pituitary Gland Using RNA-Seq Technology
Source: PLoS One. 2016 Sep 8;11(9):e0161370. doi: 10.1371/journal.pone.0161370 (PMC5015895; doi:10.1371/journal.pone.0161370)
Supplement: S16 Table — (XLSX) [file pone.0161370.s016.xlsx]

## Sheet: SNP
sTable 16: RNA-seq SNP-db of bovine pituitary gland tissue of young bull-16 of Polish HF cattle aged 9 months.
reference	location	ref_seq	sample seq	# of reads as Ref	# of reads as SNP	% ref	% SNP
gnl|Btau_4.6.1|chrY	2523967	A	G	0	2	0	1
gnl|Btau_4.6.1|chrY	2523969	A	G	0	2	0	1
gnl|Btau_4.6.1|chrY	2529818	T	C	0	3	0	1
gnl|Btau_4.6.1|chrY	2532027	A	G	2	2	0.5	0.5
gnl|Btau_4.6.1|chrY	2534264	C	A	2	2	0.5	0.5
gnl|Btau_4.6.1|chrY	2534342	A	G	0	2	0	1
gnl|Btau_4.6.1|chrY	2536128	G	C	1	2	0.333333	0.666667
gnl|Btau_4.6.1|chrY	2548089	T	C	0	2	0	1
gnl|Btau_4.6.1|chrY	2569728	A	C	9	5	0.642857	0.357143
gnl|Btau_4.6.1|chrY	2570828	T	G	9	4	0.692308	0.307692
gnl|Btau_4.6.1|chrY	2799513	A	G	2	4	0.333333	0.666667
gnl|Btau_4.6.1|chrY	2799577	A	G	0	3	0	1
gnl|Btau_4.6.1|chrY	2799583	A	G	0	4	0	1
gnl|Btau_4.6.1|chrY	2888502	G	A	0	4	0	1
gnl|Btau_4.6.1|chrY	2918319	C	T	2	2	0.5	0.5
gnl|Btau_4.6.1|chrY	2933333	A	C	5	2	0.714286	0.285714
gnl|Btau_4.6.1|chrY	2940634	T	C	2	2	0.5	0.5
gnl|Btau_4.6.1|chrY	2942810	T	C	0	2	0	1
gnl|Btau_4.6.1|chrY	2943395	T	C	2	2	0.5	0.5
gnl|Btau_4.6.1|chrY	2946844	A	T	0	1	0	1
gnl|Btau_4.6.1|chrY	2953092	A	C	9	2	0.818182	0.181818
gnl|Btau_4.6.1|chrY	2969495	G	T	3	2	0.6	0.4
gnl|Btau_4.6.1|chrY	2991457	T	C	4	2	0.666667	0.333333
gnl|Btau_4.6.1|chrY	3126898	A	G	0	37	0	1
gnl|Btau_4.6.1|chrY	3126928	C	T	1	38	0.025641	0.974359
gnl|Btau_4.6.1|chrY	3126932	C	T	0	40	0	1
gnl|Btau_4.6.1|chrY	3145764	A	C	5	2	0.714286	0.285714
gnl|Btau_4.6.1|chrY	3280377	T	C	8	2	0.8	0.2
gnl|Btau_4.6.1|chrY	3280490	G	T	7	2	0.777778	0.222222
gnl|Btau_4.6.1|chrY	3586367	G	C	0	2	0	1
gnl|Btau_4.6.1|chrY	3586387	T	C	0	2	0	1
gnl|Btau_4.6.1|chrY	3609133	T	C	0	2	0	1
gnl|Btau_4.6.1|chrY	3618936	G	C	0	1	0	1
gnl|Btau_4.6.1|chrY	3619632	T	C	0	2	0	1
gnl|Btau_4.6.1|chrY	3631092	T	C	0	2	0	1
gnl|Btau_4.6.1|chrY	3631095	T	C	0	2	0	1
gnl|Btau_4.6.1|chrY	3631096	G	A	0	2	0	1
gnl|Btau_4.6.1|chrY	3722305	C	A	1	2	0.333333	0.666667
gnl|Btau_4.6.1|chrY	3727181	A	C	11	2	0.846154	0.153846
gnl|Btau_4.6.1|chrY	3730231	G	C	0	2	0	1
gnl|Btau_4.6.1|chrY	3733491	T	C	0	2	0	1
gnl|Btau_4.6.1|chrY	3733948	C	A	2	2	0.5	0.5
gnl|Btau_4.6.1|chrY	3737480	C	A	9	3	0.75	0.25
gnl|Btau_4.6.1|chrY	3745225	A	T	0	2	0	1
gnl|Btau_4.6.1|chrY	3750230	C	A	3	2	0.6	0.4
gnl|Btau_4.6.1|chrY	3750412	G	T	4	2	0.666667	0.333333
gnl|Btau_4.6.1|chrY	3751238	A	T	2	4	0.333333	0.666667
gnl|Btau_4.6.1|chrY	3753387	T	A	1	3	0.25	0.75
gnl|Btau_4.6.1|chrY	3753664	G	T	1	2	0.333333	0.666667
gnl|Btau_4.6.1|chrY	6528294	A	T	0	1	0	1
gnl|Btau_4.6.1|chrY	6549715	T	A	5	2	0.714286	0.285714
gnl|Btau_4.6.1|chrY	6549900	T	C	5	2	0.714286	0.285714
gnl|Btau_4.6.1|chrY	6576816	T	A	0	2	0	1
gnl|Btau_4.6.1|chrY	6591479	C	A	2	2	0.5	0.5
gnl|Btau_4.6.1|chrY	6591563	A	T	4	2	0.666667	0.333333
gnl|Btau_4.6.1|chrY	6591619	T	G	2	2	0.5	0.5
gnl|Btau_4.6.1|chrY	6595252	A	T	0	2	0	1
gnl|Btau_4.6.1|chrY	6596677	T	C	0	2	0	1
gnl|Btau_4.6.1|chrY	6598870	A	T	1	2	0.333333	0.666667
gnl|Btau_4.6.1|chrY	6599367	G	A	0	2	0	1
gnl|Btau_4.6.1|chrY	6603529	A	G	0	4	0	1
gnl|Btau_4.6.1|chrY	6605694	G	A	4	2	0.666667	0.333333
gnl|Btau_4.6.1|chrY	6623581	C	G	2	2	0.5	0.5
gnl|Btau_4.6.1|chrY	6626116	C	A	0	2	0	1
gnl|Btau_4.6.1|chrY	6627456	A	T	1	2	0.333333	0.666667
gnl|Btau_4.6.1|chrY	6628009	T	C	5	2	0.714286	0.285714
gnl|Btau_4.6.1|chrY	6629164	T	C	7	3	0.7	0.3
gnl|Btau_4.6.1|chrY	6631115	A	T	7	3	0.7	0.3
gnl|Btau_4.6.1|chrY	6631270	G	T	5	2	0.714286	0.285714
gnl|Btau_4.6.1|chrY	6632481	G	A	6	2	0.75	0.25
gnl|Btau_4.6.1|chrY	6635538	G	A	5	2	0.714286	0.285714
gnl|Btau_4.6.1|chrY	6635941	T	A	5	2	0.714286	0.285714
gnl|Btau_4.6.1|chrY	6637545	G	A	0	2	0	1
gnl|Btau_4.6.1|chrY	6639513	T	A	0	2	0	1
gnl|Btau_4.6.1|chrY	6640327	A	C	1	1	0.5	0.5
gnl|Btau_4.6.1|chrY	6640747	G	A	1	2	0.333333	0.666667
gnl|Btau_4.6.1|chrY	6641690	T	A	0	1	0	1
gnl|Btau_4.6.1|chrY	6641974	A	T	0	2	0	1
gnl|Btau_4.6.1|chrY	6651557	C	G	0	2	0	1
gnl|Btau_4.6.1|chrY	9453639	C	G	0	28	0	1
gnl|Btau_4.6.1|chrY	9453826	A	G	0	20	0	1
gnl|Btau_4.6.1|chrY	9453840	G	A	10	2	0.833333	0.166667
gnl|Btau_4.6.1|chrY	9453846	A	T	9	2	0.818182	0.181818
gnl|Btau_4.6.1|chrY	9453849	A	G	9	2	0.818182	0.181818
gnl|Btau_4.6.1|chrY	16950054	T	C	0	2	0	1
gnl|Btau_4.6.1|chrY	42377155	A	T	4	2	0.666667	0.333333
gnl|Btau_4.6.1|chrY	42377990	A	G	0	4	0	1
gnl|Btau_4.6.1|chrY	42378156	A	G	0	2	0	1
gnl|Btau_4.6.1|chrY	42378170	A	G	0	2	0	1
gnl|Btau_4.6.1|chrY	42378265	A	G	0	1	0	1
gnl|Btau_4.6.1|chrY	42378315	A	G	3	2	0.6	0.4
gnl|Btau_4.6.1|chrY	42379146	A	G	0	2	0	1
gnl|Btau_4.6.1|chrY	42379155	A	G	0	2	0	1
gnl|Btau_4.6.1|chrY	42379169	A	G	0	2	0	1
gnl|Btau_4.6.1|chrY	42379171	A	G	0	2	0	1
gnl|Btau_4.6.1|chrY	42379419	A	G	0	2	0	1
gnl|Btau_4.6.1|chrY	42379420	A	G	0	2	0	1
gnl|Btau_4.6.1|chrY	42380139	A	G	1	2	0.333333	0.666667
gnl|Btau_4.6.1|chrY	42382843	A	G	2	2	0.5	0.5
gnl|Btau_4.6.1|chrY	42382844	A	G	3	2	0.6	0.4
gnl|Btau_4.6.1|chrY	42383086	C	T	0	2	0	1
gnl|Btau_4.6.1|chrY	42394122	A	G	0	2	0	1
gnl|Btau_4.6.1|chrY	42394182	C	T	0	2	0	1
gnl|Btau_4.6.1|chrY	42399593	A	G	1	2	0.333333	0.666667
gnl|Btau_4.6.1|chrY	42417750	C	A	0	1	0	1
gnl|Btau_4.6.1|chrY	42420595	A	G	0	2	0	1
gnl|Btau_4.6.1|chrY	42420606	A	G	0	2	0	1
gnl|Btau_4.6.1|chrY	42420669	A	G	0	2	0	1
gnl|Btau_4.6.1|chrY	42863767	T	G	0	2	0	1
gnl|Btau_4.6.1|chrY	42863788	T	C	0	2	0	1
gnl|UMD3.1|GK000010.2	231403	A	C	0	2	0	1
gnl|UMD3.1|GK000010.2	231446	A	T	0	2	0	1
gnl|UMD3.1|GK000010.2	326899	C	T	0	1	0	1
gnl|UMD3.1|GK000010.2	339521	A	T	3	2	0.6	0.4
gnl|UMD3.1|GK000010.2	360512	C	G	0	2	0	1
gnl|UMD3.1|GK000010.2	391286	T	A	0	2	0	1
gnl|UMD3.1|GK000010.2	396532	G	A	1	2	0.333333	0.666667
gnl|UMD3.1|GK000010.2	399655	G	T	0	2	0	1
gnl|UMD3.1|GK000010.2	399713	A	G	0	2	0	1
gnl|UMD3.1|GK000010.2	399914	G	A	0	2	0	1
gnl|UMD3.1|GK000010.2	401064	T	C	0	2	0	1
gnl|UMD3.1|GK000010.2	401118	A	G	0	4	0	1
gnl|UMD3.1|GK000010.2	402162	C	G	0	2	0	1
gnl|UMD3.1|GK000010.2	402549	A	G	0	4	0	1
gnl|UMD3.1|GK000010.2	404180	A	G	0	2	0	1
gnl|UMD3.1|GK000010.2	404244	T	C	0	3	0	1
gnl|UMD3.1|GK000010.2	404307	G	A	0	2	0	1
gnl|UMD3.1|GK000010.2	404345	G	C	0	2	0	1
gnl|UMD3.1|GK000010.2	404514	G	A	0	4	0	1
gnl|UMD3.1|GK000010.2	404575	G	C	2	2	0.5	0.5
gnl|UMD3.1|GK000010.2	404798	T	C	0	2	0	1
gnl|UMD3.1|GK000010.2	404881	C	T	0	2	0	1
gnl|UMD3.1|GK000010.2	404890	G	T	0	2	0	1
gnl|UMD3.1|GK000010.2	405203	T	G	4	2	0.666667	0.333333
gnl|UMD3.1|GK000010.2	405233	A	G	2	4	0.333333	0.666667
gnl|UMD3.1|GK000010.2	408582	G	T	0	2	0	1
gnl|UMD3.1|GK000010.2	409805	T	C	0	2	0	1
gnl|UMD3.1|GK000010.2	411108	G	C	0	2	0	1
gnl|UMD3.1|GK000010.2	411113	C	T	0	2	0	1
gnl|UMD3.1|GK000010.2	411114	T	G	0	2	0	1
gnl|UMD3.1|GK000010.2	412984	T	C	0	2	0	1
gnl|UMD3.1|GK000010.2	414024	C	T	0	2	0	1
gnl|UMD3.1|GK000010.2	414065	A	G	0	2	0	1
gnl|UMD3.1|GK000010.2	415024	A	G	2	2	0.5	0.5
gnl|UMD3.1|GK000010.2	415061	A	G	0	2	0	1
gnl|UMD3.1|GK000010.2	415080	T	A	0	2	0	1
gnl|UMD3.1|GK000010.2	418807	T	A	0	2	0	1
gnl|UMD3.1|GK000010.2	418862	A	G	0	2	0	1
gnl|UMD3.1|GK000010.2	419861	G	T	0	2	0	1
gnl|UMD3.1|GK000010.2	419872	A	G	0	2	0	1
gnl|UMD3.1|GK000010.2	419920	G	A	0	1	0	1
gnl|UMD3.1|GK000010.2	419952	C	T	0	3	0	1
gnl|UMD3.1|GK000010.2	420020	C	T	1	2	0.333333	0.666667
gnl|UMD3.1|GK000010.2	420868	G	A	0	2	0	1
gnl|UMD3.1|GK000010.2	423416	T	C	0	2	0	1
gnl|UMD3.1|GK000010.2	423475	T	G	0	4	0	1
gnl|UMD3.1|GK000010.2	423496	G	C	2	2	0.5	0.5
gnl|UMD3.1|GK000010.2	423549	G	T	0	2	0	1
gnl|UMD3.1|GK000010.2	427826	T	C	0	2	0	1
gnl|UMD3.1|GK000010.2	427832	A	G	0	2	0	1
gnl|UMD3.1|GK000010.2	428614	T	C	0	2	0	1
gnl|UMD3.1|GK000010.2	432822	G	T	0	1	0	1
gnl|UMD3.1|GK000010.2	437105	A	C	0	2	0	1
gnl|UMD3.1|GK000010.2	437912	C	A	3	2	0.6	0.4
gnl|UMD3.1|GK000010.2	438006	T	G	0	2	0	1
gnl|UMD3.1|GK000010.2	441163	T	A	0	2	0	1
gnl|UMD3.1|GK000010.2	443406	C	T	0	2	0	1
gnl|UMD3.1|GK000010.2	443670	C	T	0	5	0	1
gnl|UMD3.1|GK000010.2	443971	T	C	0	2	0	1
gnl|UMD3.1|GK000010.2	444829	G	T	0	3	0	1
gnl|UMD3.1|GK000010.2	444854	T	C	0	3	0	1
gnl|UMD3.1|GK000010.2	445152	G	C	0	2	0	1
gnl|UMD3.1|GK000010.2	445159	T	G	0	2	0	1
gnl|UMD3.1|GK000010.2	446083	A	T	1	2	0.333333	0.666667
gnl|UMD3.1|GK000010.2	446687	A	C	0	2	0	1
gnl|UMD3.1|GK000010.2	447881	C	T	0	2	0	1
gnl|UMD3.1|GK000010.2	453127	G	A	0	3	0	1
gnl|UMD3.1|GK000010.2	453207	C	T	0	3	0	1
gnl|UMD3.1|GK000010.2	456865	A	C	0	2	0	1
gnl|UMD3.1|GK000010.2	456918	A	G	0	2	0	1
gnl|UMD3.1|GK000010.2	459226	G	C	0	2	0	1
gnl|UMD3.1|GK000010.2	461758	A	G	0	2	0	1
gnl|UMD3.1|GK000010.2	461769	A	G	0	2	0	1
gnl|UMD3.1|GK000010.2	464545	A	G	0	2	0	1
gnl|UMD3.1|GK000010.2	464598	G	A	0	2	0	1
gnl|UMD3.1|GK000010.2	468709	T	A	0	1	0	1
gnl|UMD3.1|GK000010.2	468806	C	T	0	2	0	1
gnl|UMD3.1|GK000010.2	475610	T	G	0	1	0	1
gnl|UMD3.1|GK000010.2	475723	A	G	0	2	0	1
gnl|UMD3.1|GK000010.2	475933	T	C	1	2	0.333333	0.666667
gnl|UMD3.1|GK000010.2	475962	C	T	1	2	0.333333	0.666667
gnl|UMD3.1|GK000010.2	478319	C	G	0	2	0	1
gnl|UMD3.1|GK000010.2	483071	G	A	0	1	0	1
gnl|UMD3.1|GK000010.2	485266	A	C	0	2	0	1
gnl|UMD3.1|GK000010.2	488134	A	C	0	2	0	1
gnl|UMD3.1|GK000010.2	488449	G	A	4	2	0.666667	0.333333
gnl|UMD3.1|GK000010.2	489647	C	A	2	2	0.5	0.5
gnl|UMD3.1|GK000010.2	489780	T	G	0	1	0	1
gnl|UMD3.1|GK000010.2	489888	T	C	1	3	0.25	0.75
gnl|UMD3.1|GK000010.2	491445	A	G	0	2	0	1
gnl|UMD3.1|GK000010.2	491458	A	G	0	2	0	1
gnl|UMD3.1|GK000010.2	491496	A	G	0	2	0	1
gnl|UMD3.1|GK000010.2	491512	A	G	0	2	0	1
gnl|UMD3.1|GK000010.2	491530	A	G	0	2	0	1
gnl|UMD3.1|GK000010.2	491548	A	G	0	2	0	1
gnl|UMD3.1|GK000010.2	493071	C	T	0	2	0	1
gnl|UMD3.1|GK000010.2	498463	G	T	0	1	0	1
gnl|UMD3.1|GK000010.2	499361	C	A	0	2	0	1
gnl|UMD3.1|GK000010.2	506159	C	T	0	2	0	1
gnl|UMD3.1|GK000010.2	506238	A	G	0	2	0	1
gnl|UMD3.1|GK000010.2	510389	G	C	0	2	0	1
gnl|UMD3.1|GK000010.2	512634	T	C	0	2	0	1
gnl|UMD3.1|GK000010.2	518382	A	T	0	2	0	1
gnl|UMD3.1|GK000010.2	522142	T	C	0	4	0	1
gnl|UMD3.1|GK000010.2	523579	A	T	1	2	0.333333	0.666667
gnl|UMD3.1|GK000010.2	525204	G	A	0	2	0	1
gnl|UMD3.1|GK000010.2	525328	G	A	2	2	0.5	0.5
gnl|UMD3.1|GK000010.2	526226	G	A	0	1	0	1
gnl|UMD3.1|GK000010.2	526879	G	A	0	2	0	1
gnl|UMD3.1|GK000010.2	546010	C	T	0	2	0	1
gnl|UMD3.1|GK000010.2	547818	C	T	0	2	0	1
gnl|UMD3.1|GK000010.2	548746	A	T	2	2	0.5	0.5
gnl|UMD3.1|GK000010.2	552998	T	A	1	1	0.5	0.5
gnl|UMD3.1|GK000010.2	553017	A	G	0	3	0	1
gnl|UMD3.1|GK000010.2	553064	A	G	0	3	0	1
gnl|UMD3.1|GK000010.2	553073	A	G	0	2	0	1
gnl|UMD3.1|GK000010.2	553106	A	G	0	2	0	1
gnl|UMD3.1|GK000010.2	554447	A	G	0	2	0	1
gnl|UMD3.1|GK000010.2	555260	A	G	2	3	0.4	0.6
gnl|UMD3.1|GK000010.2	555265	A	G	2	3	0.4	0.6
gnl|UMD3.1|GK000010.2	555292	C	A	3	5	0.375	0.625
gnl|UMD3.1|GK000010.2	555317	G	C	2	13	0.133333	0.866667
gnl|UMD3.1|GK000010.2	555363	G	A	3	18	0.142857	0.857143
gnl|UMD3.1|GK000010.2	555424	T	C	3	39	0.0714286	0.928571
gnl|UMD3.1|GK000010.2	555483	C	G	4	36	0.1	0.9
gnl|UMD3.1|GK000010.2	555598	A	G	0	24	0	1
gnl|UMD3.1|GK000010.2	555632	A	G	0	31	0	1
gnl|UMD3.1|GK000010.2	555657	T	C	0	24	0	1
gnl|UMD3.1|GK000010.2	555666	T	C	0	20	0	1
gnl|UMD3.1|GK000010.2	555684	A	G	0	18	0	1
gnl|UMD3.1|GK000010.2	555780	G	A	0	6	0	1
gnl|UMD3.1|GK000010.2	555811	A	T	0	3	0	1
gnl|UMD3.1|GK000010.2	557269	A	G	0	1	0	1
gnl|UMD3.1|GK000010.2	558643	T	G	0	2	0	1
gnl|UMD3.1|GK000010.2	558644	C	G	0	2	0	1
gnl|UMD3.1|GK000010.2	564706	T	C	0	2	0	1
gnl|UMD3.1|GK000010.2	565549	T	G	0	7	0	1
gnl|UMD3.1|GK000010.2	566042	A	C	2	2	0.5	0.5
gnl|UMD3.1|GK000010.2	566240	G	C	0	2	0	1
gnl|UMD3.1|GK000010.2	566485	A	G	0	2	0	1
gnl|UMD3.1|GK000010.2	566493	A	G	0	2	0	1
gnl|UMD3.1|GK000010.2	566904	A	C	2	2	0.5	0.5
gnl|UMD3.1|GK000010.2	567975	G	C	0	2	0	1
gnl|UMD3.1|GK000010.2	568736	A	G	3	2	0.6	0.4
gnl|UMD3.1|GK000010.2	568836	A	C	0	2	0	1
gnl|UMD3.1|GK000010.2	569176	C	G	0	3	0	1
gnl|UMD3.1|GK000010.2	569879	A	T	1	2	0.333333	0.666667
gnl|UMD3.1|GK000010.2	570105	A	T	7	2	0.777778	0.222222
gnl|UMD3.1|GK000010.2	570255	G	T	0	2	0	1
gnl|UMD3.1|GK000010.2	570538	A	G	4	2	0.666667	0.333333
gnl|UMD3.1|GK000010.2	570677	A	G	2	2	0.5	0.5
gnl|UMD3.1|GK000010.2	570727	A	G	1	3	0.25	0.75
gnl|UMD3.1|GK000010.2	570742	A	G	4	2	0.666667	0.333333
gnl|UMD3.1|GK000010.2	570752	A	G	3	2	0.6	0.4
gnl|UMD3.1|GK000010.2	570809	A	T	3	2	0.6	0.4
gnl|UMD3.1|GK000010.2	571286	A	T	2	2	0.5	0.5
gnl|UMD3.1|GK000010.2	574058	A	C	0	2	0	1
gnl|UMD3.1|GK000010.2	574061	C	G	0	2	0	1
gnl|UMD3.1|GK000010.2	575173	T	A	0	2	0	1
gnl|UMD3.1|GK000010.2	575329	A	G	0	3	0	1
gnl|UMD3.1|GK000010.2	575658	A	C	0	2	0	1
gnl|UMD3.1|GK000010.2	576280	G	A	0	3	0	1
gnl|UMD3.1|GK000010.2	576320	A	C	3	2	0.6	0.4
gnl|UMD3.1|GK000010.2	576377	A	G	0	2	0	1
gnl|UMD3.1|GK000010.2	578526	T	C	4	2	0.666667	0.333333
gnl|UMD3.1|GK000010.2	578589	A	G	2	4	0.333333	0.666667
gnl|UMD3.1|GK000010.2	581286	A	T	2	2	0.5	0.5
gnl|UMD3.1|GK000010.2	583599	T	A	2	2	0.5	0.5
gnl|UMD3.1|GK000010.2	584080	T	C	0	2	0	1
gnl|UMD3.1|GK000010.2	589455	G	A	0	2	0	1
gnl|UMD3.1|GK000010.2	590046	T	C	0	4	0	1
gnl|UMD3.1|GK000010.2	590101	C	G	4	2	0.666667	0.333333
gnl|UMD3.1|GK000010.2	591755	A	G	6	2	0.75	0.25
gnl|UMD3.1|GK000010.2	591756	A	G	4	2	0.666667	0.333333
gnl|UMD3.1|GK000010.2	593025	C	T	2	4	0.333333	0.666667
gnl|UMD3.1|GK000010.2	596137	G	A	0	3	0	1
gnl|UMD3.1|GK000010.2	597005	C	T	4	2	0.666667	0.333333
gnl|UMD3.1|GK000010.2	597019	A	G	3	3	0.5	0.5
gnl|UMD3.1|GK000010.2	597090	A	C	4	2	0.666667	0.333333
gnl|UMD3.1|GK000010.2	597101	T	C	3	2	0.6	0.4
gnl|UMD3.1|GK000010.2	600883	A	G	0	2	0	1
gnl|UMD3.1|GK000010.2	601627	T	A	0	2	0	1
gnl|UMD3.1|GK000010.2	607246	T	C	1	2	0.333333	0.666667
gnl|UMD3.1|GK000010.2	607364	G	A	0	2	0	1
gnl|UMD3.1|GK000010.2	607392	C	T	0	2	0	1
gnl|UMD3.1|GK000010.2	608131	A	G	0	2	0	1
gnl|UMD3.1|GK000010.2	609302	C	A	0	3	0	1
gnl|UMD3.1|GK000010.2	609369	C	G	0	2	0	1
gnl|UMD3.1|GK000010.2	610433	G	A	0	2	0	1
gnl|UMD3.1|GK000010.2	610546	T	C	1	4	0.2	0.8
gnl|UMD3.1|GK000010.2	610614	G	A	1	2	0.333333	0.666667
gnl|UMD3.1|GK000010.2	611236	A	G	3	3	0.5	0.5
gnl|UMD3.1|GK000010.2	612296	T	G	1	2	0.333333	0.666667
gnl|UMD3.1|GK000010.2	612348	T	G	4	6	0.4	0.6
gnl|UMD3.1|GK000010.2	612353	G	C	4	6	0.4	0.6
gnl|UMD3.1|GK000010.2	612508	C	A	1	2	0.333333	0.666667
gnl|UMD3.1|GK000010.2	612683	T	C	2	3	0.4	0.6
gnl|UMD3.1|GK000010.2	612751	C	T	0	2	0	1
gnl|UMD3.1|GK000010.2	612766	G	A	0	2	0	1
gnl|UMD3.1|GK000010.2	613315	G	T	1	1	0.5	0.5
gnl|UMD3.1|GK000010.2	613380	T	A	1	4	0.2	0.8
gnl|UMD3.1|GK000010.2	614169	T	A	1	2	0.333333	0.666667
gnl|UMD3.1|GK000010.2	614446	T	C	3	6	0.333333	0.666667
gnl|UMD3.1|GK000010.2	614458	G	T	7	2	0.777778	0.222222
gnl|UMD3.1|GK000010.2	615034	G	A	3	2	0.6	0.4
gnl|UMD3.1|GK000010.2	615354	G	A	1	2	0.333333	0.666667
gnl|UMD3.1|GK000010.2	616289	C	T	0	2	0	1
gnl|UMD3.1|GK000010.2	616415	G	A	0	2	0	1
gnl|UMD3.1|GK000010.2	616448	T	C	0	2	0	1
gnl|UMD3.1|GK000010.2	616758	C	T	0	2	0	1
gnl|UMD3.1|GK000010.2	617751	A	G	4	2	0.666667	0.333333
gnl|UMD3.1|GK000010.2	617911	C	T	0	2	0	1
gnl|UMD3.1|GK000010.2	618807	T	C	1	3	0.25	0.75
gnl|UMD3.1|GK000010.2	619306	C	G	2	2	0.5	0.5
gnl|UMD3.1|GK000010.2	620449	A	T	3	2	0.6	0.4
gnl|UMD3.1|GK000010.2	620534	G	C	0	10	0	1
gnl|UMD3.1|GK000010.2	620605	C	G	6	8	0.428571	0.571429
gnl|UMD3.1|GK000010.2	620626	G	A	8	5	0.615385	0.384615
gnl|UMD3.1|GK000010.2	620997	G	T	0	2	0	1
gnl|UMD3.1|GK000010.2	621497	G	C	0	4	0	1
gnl|UMD3.1|GK000010.2	621601	C	G	0	2	0	1
gnl|UMD3.1|GK000010.2	621645	C	T	0	3	0	1
gnl|UMD3.1|GK000010.2	623175	A	G	4	4	0.5	0.5
gnl|UMD3.1|GK000010.2	624429	T	G	6	3	0.666667	0.333333
gnl|UMD3.1|GK000010.2	626791	A	G	4	2	0.666667	0.333333
gnl|UMD3.1|GK000010.2	627595	A	G	1	2	0.333333	0.666667
gnl|UMD3.1|GK000010.2	627675	A	T	0	4	0	1
gnl|UMD3.1|GK000010.2	627701	A	G	0	4	0	1
gnl|UMD3.1|GK000010.2	627853	T	A	0	3	0	1
gnl|UMD3.1|GK000010.2	628672	G	A	0	3	0	1
gnl|UMD3.1|GK000010.2	628977	A	G	0	9	0	1
gnl|UMD3.1|GK000010.2	629169	G	A	1	4	0.2	0.8
gnl|UMD3.1|GK000010.2	629255	A	G	2	2	0.5	0.5
gnl|UMD3.1|GK000010.2	630273	A	G	2	7	0.222222	0.777778
gnl|UMD3.1|GK000010.2	631265	G	A	0	6	0	1
gnl|UMD3.1|GK000010.2	631394	A	G	0	5	0	1
gnl|UMD3.1|GK000010.2	632014	A	G	7	2	0.777778	0.222222
gnl|UMD3.1|GK000010.2	632236	T	C	0	4	0	1
gnl|UMD3.1|GK000010.2	632280	T	C	0	3	0	1
gnl|UMD3.1|GK000010.2	632357	A	T	0	5	0	1
gnl|UMD3.1|GK000010.2	632560	A	G	0	8	0	1
gnl|UMD3.1|GK000010.2	632610	G	A	0	11	0	1
gnl|UMD3.1|GK000010.2	632751	T	G	0	2	0	1
gnl|UMD3.1|GK000010.2	632760	G	A	0	2	0	1
gnl|UMD3.1|GK000010.2	632838	T	G	0	5	0	1
gnl|UMD3.1|GK000010.2	632839	A	G	0	5	0	1
gnl|UMD3.1|GK000010.2	632840	T	A	0	5	0	1
gnl|UMD3.1|GK000010.2	633008	G	A	0	6	0	1
gnl|UMD3.1|GK000010.2	633326	G	A	0	9	0	1
gnl|UMD3.1|GK000010.2	633348	C	G	0	10	0	1
gnl|UMD3.1|GK000010.2	633595	A	G	0	2	0	1
gnl|UMD3.1|GK000010.2	633738	G	A	0	9	0	1
gnl|UMD3.1|GK000010.2	633937	T	A	1	5	0.166667	0.833333
gnl|UMD3.1|GK000010.2	634053	A	G	0	1	0	1
gnl|UMD3.1|GK000010.2	634269	A	G	0	4	0	1
gnl|UMD3.1|GK000010.2	634699	C	T	0	5	0	1
gnl|UMD3.1|GK000010.2	634955	A	G	0	6	0	1
gnl|UMD3.1|GK000010.2	634972	G	A	0	6	0	1
gnl|UMD3.1|GK000010.2	635034	A	G	0	7	0	1
gnl|UMD3.1|GK000010.2	635065	A	C	0	3	0	1
gnl|UMD3.1|GK000010.2	635358	T	G	0	2	0	1
gnl|UMD3.1|GK000010.2	635761	G	A	0	1	0	1
gnl|UMD3.1|GK000010.2	635792	A	C	0	1	0	1
gnl|UMD3.1|GK000010.2	636201	A	T	0	2	0	1
gnl|UMD3.1|GK000010.2	636223	C	T	0	2	0	1
gnl|UMD3.1|GK000010.2	636622	T	G	0	2	0	1
gnl|UMD3.1|GK000010.2	636891	C	G	0	2	0	1
gnl|UMD3.1|GK000010.2	637173	G	C	0	3	0	1
gnl|UMD3.1|GK000010.2	637662	G	T	0	4	0	1
gnl|UMD3.1|GK000010.2	637739	G	A	0	3	0	1
gnl|UMD3.1|GK000010.2	638510	C	T	0	2	0	1
gnl|UMD3.1|GK000010.2	638619	T	C	0	2	0	1
gnl|UMD3.1|GK000010.2	638790	T	A	0	2	0	1
gnl|UMD3.1|GK000010.2	638829	C	T	0	2	0	1
gnl|UMD3.1|GK000010.2	638948	T	C	0	2	0	1
gnl|UMD3.1|GK000010.2	638973	C	A	0	1	0	1
gnl|UMD3.1|GK000010.2	639140	A	G	0	1	0	1
gnl|UMD3.1|GK000010.2	639494	G	A	0	4	0	1
gnl|UMD3.1|GK000010.2	639727	C	G	0	2	0	1
gnl|UMD3.1|GK000010.2	639823	T	A	4	2	0.666667	0.333333
gnl|UMD3.1|GK000010.2	639843	G	A	0	3	0	1
gnl|UMD3.1|GK000010.2	640196	A	G	4	2	0.666667	0.333333
gnl|UMD3.1|GK000010.2	640412	T	A	0	1	0	1
gnl|UMD3.1|GK000010.2	640426	T	A	0	1	0	1
gnl|UMD3.1|GK000010.2	641060	T	C	0	3	0	1
gnl|UMD3.1|GK000010.2	641508	T	G	4	2	0.666667	0.333333
gnl|UMD3.1|GK000010.2	641535	A	T	4	3	0.571429	0.428571
gnl|UMD3.1|GK000010.2	642181	T	G	0	3	0	1
gnl|UMD3.1|GK000010.2	642272	G	A	0	2	0	1
gnl|UMD3.1|GK000010.2	643824	T	A	1	2	0.333333	0.666667
gnl|UMD3.1|GK000010.2	644198	A	T	0	1	0	1
gnl|UMD3.1|GK000010.2	644572	G	T	0	2	0	1
gnl|UMD3.1|GK000010.2	644587	G	T	0	2	0	1
gnl|UMD3.1|GK000010.2	644863	C	T	0	2	0	1
gnl|UMD3.1|GK000010.2	644945	A	G	1	2	0.333333	0.666667
gnl|UMD3.1|GK000010.2	645188	C	T	4	2	0.666667	0.333333
gnl|UMD3.1|GK000010.2	648604	T	A	2	2	0.5	0.5
gnl|UMD3.1|GK000010.2	648739	G	T	2	2	0.5	0.5
gnl|UMD3.1|GK000010.2	655809	G	C	4	2	0.666667	0.333333
gnl|UMD3.1|GK000010.2	656269	A	C	2	2	0.5	0.5
gnl|UMD3.1|GK000010.2	661061	T	A	2	2	0.5	0.5
gnl|UMD3.1|GK000010.2	661336	A	G	0	2	0	1
gnl|UMD3.1|GK000010.2	663449	A	T	2	2	0.5	0.5
gnl|UMD3.1|GK000010.2	664324	A	C	0	2	0	1
gnl|UMD3.1|GK000010.2	664521	A	C	4	2	0.666667	0.333333
gnl|UMD3.1|GK000010.2	664723	C	A	0	2	0	1
gnl|UMD3.1|GK000010.2	664758	T	G	0	1	0	1
gnl|UMD3.1|GK000010.2	665678	T	G	1	2	0.333333	0.666667
gnl|UMD3.1|GK000010.2	667407	A	G	1	2	0.333333	0.666667
gnl|UMD3.1|GK000010.2	667422	A	G	1	2	0.333333	0.666667
gnl|UMD3.1|GK000010.2	670069	A	T	0	1	0	1
gnl|UMD3.1|GK000010.2	670484	A	G	0	3	0	1
gnl|UMD3.1|GK000010.2	677412	A	G	2	2	0.5	0.5
gnl|UMD3.1|GK000010.2	678874	C	A	0	2	0	1
gnl|UMD3.1|GK000010.2	680825	A	T	2	2	0.5	0.5
gnl|UMD3.1|GK000010.2	684789	G	T	1	2	0.333333	0.666667
gnl|UMD3.1|GK000010.2	685452	C	A	1	1	0.5	0.5
gnl|UMD3.1|GK000010.2	686492	A	G	6	2	0.75	0.25
gnl|UMD3.1|GK000010.2	686685	C	T	4	2	0.666667	0.333333
gnl|UMD3.1|GK000010.2	687478	A	C	0	2	0	1
gnl|UMD3.1|GK000010.2	688183	A	G	0	2	0	1
gnl|UMD3.1|GK000010.2	689190	C	A	8	2	0.8	0.2
gnl|UMD3.1|GK000010.2	689873	A	T	3	2	0.6	0.4
gnl|UMD3.1|GK000010.2	692847	T	A	1	2	0.333333	0.666667
gnl|UMD3.1|GK000010.2	692954	C	T	0	3	0	1
gnl|UMD3.1|GK000010.2	693966	A	G	0	2	0	1
gnl|UMD3.1|GK000010.2	694035	C	T	0	2	0	1
gnl|UMD3.1|GK000010.2	694756	C	T	2	2	0.5	0.5
gnl|UMD3.1|GK000010.2	694766	G	T	2	2	0.5	0.5
gnl|UMD3.1|GK000010.2	694846	A	G	0	2	0	1
gnl|UMD3.1|GK000010.2	695788	C	A	0	3	0	1
gnl|UMD3.1|GK000010.2	696093	C	T	0	3	0	1
gnl|UMD3.1|GK000010.2	696241	T	G	5	2	0.714286	0.285714
gnl|UMD3.1|GK000010.2	696280	A	G	6	4	0.6	0.4
gnl|UMD3.1|GK000010.2	696292	A	G	7	2	0.777778	0.222222
gnl|UMD3.1|GK000010.2	696308	A	G	5	2	0.714286	0.285714
gnl|UMD3.1|GK000010.2	697316	A	G	0	2	0	1
gnl|UMD3.1|GK000010.2	697337	A	G	0	2	0	1
gnl|UMD3.1|GK000010.2	697768	T	C	2	2	0.5	0.5
gnl|UMD3.1|GK000010.2	700073	A	T	3	2	0.6	0.4
gnl|UMD3.1|GK000010.2	701349	A	G	0	1	0	1
gnl|UMD3.1|GK000010.2	701402	A	G	2	2	0.5	0.5
gnl|UMD3.1|GK000010.2	703822	C	T	0	2	0	1
gnl|UMD3.1|GK000010.2	704537	T	G	0	4	0	1
gnl|UMD3.1|GK000010.2	708036	A	G	0	2	0	1
gnl|UMD3.1|GK000010.2	711745	G	T	7	2	0.777778	0.222222
gnl|UMD3.1|GK000010.2	711913	A	T	4	2	0.666667	0.333333
gnl|UMD3.1|GK000010.2	713109	T	A	2	2	0.5	0.5
gnl|UMD3.1|GK000010.2	714512	C	T	2	2	0.5	0.5
gnl|UMD3.1|GK000010.2	715281	G	T	3	2	0.6	0.4
gnl|UMD3.1|GK000010.2	715291	G	T	0	3	0	1
gnl|UMD3.1|GK000010.2	715839	A	G	0	2	0	1
gnl|UMD3.1|GK000010.2	716945	G	A	0	4	0	1
gnl|UMD3.1|GK000010.2	717408	G	A	1	3	0.25	0.75
gnl|UMD3.1|GK000010.2	717453	A	T	0	2	0	1
gnl|UMD3.1|GK000010.2	718688	G	T	0	2	0	1
gnl|UMD3.1|GK000010.2	719106	G	T	0	2	0	1
gnl|UMD3.1|GK000010.2	719195	A	T	2	3	0.4	0.6
gnl|UMD3.1|GK000010.2	719427	C	G	0	2	0	1
gnl|UMD3.1|GK000010.2	719459	A	G	0	2	0	1
gnl|UMD3.1|GK000010.2	720156	T	C	0	2	0	1
gnl|UMD3.1|GK000010.2	720266	A	C	5	10	0.333333	0.666667
gnl|UMD3.1|GK000010.2	720349	C	A	7	3	0.7	0.3
gnl|UMD3.1|GK000010.2	720846	G	T	1	3	0.25	0.75
gnl|UMD3.1|GK000010.2	721035	A	G	4	2	0.666667	0.333333
gnl|UMD3.1|GK000010.2	722163	T	C	1	3	0.25	0.75
gnl|UMD3.1|GK000010.2	722245	A	C	1	2	0.333333	0.666667
gnl|UMD3.1|GK000010.2	722840	G	A	2	2	0.5	0.5
gnl|UMD3.1|GK000010.2	725508	C	T	0	3	0	1
gnl|UMD3.1|GK000010.2	726467	T	A	2	2	0.5	0.5
gnl|UMD3.1|GK000010.2	730143	T	G	2	2	0.5	0.5
gnl|UMD3.1|GK000010.2	738401	C	G	0	2	0	1
gnl|UMD3.1|GK000010.2	739610	C	A	3	2	0.6	0.4
gnl|UMD3.1|GK000010.2	739788	A	G	1	2	0.333333	0.666667
gnl|UMD3.1|GK000010.2	739792	A	G	1	2	0.333333	0.666667
gnl|UMD3.1|GK000010.2	739798	A	G	1	2	0.333333	0.666667
gnl|UMD3.1|GK000010.2	739825	A	G	0	2	0	1
gnl|UMD3.1|GK000010.2	744132	T	G	4	2	0.666667	0.333333
gnl|UMD3.1|GK000010.2	744304	T	G	2	2	0.5	0.5
gnl|UMD3.1|GK000010.2	747575	C	T	0	2	0	1
gnl|UMD3.1|GK000010.2	747993	T	G	0	2	0	1
gnl|UMD3.1|GK000010.2	748830	A	T	0	2	0	1
gnl|UMD3.1|GK000010.2	750473	C	T	0	2	0	1
gnl|UMD3.1|GK000010.2	751608	C	A	0	2	0	1
gnl|UMD3.1|GK000010.2	756175	G	A	0	2	0	1
gnl|UMD3.1|GK000010.2	766265	A	C	0	2	0	1
gnl|UMD3.1|GK000010.2	774552	A	G	3	2	0.6	0.4
gnl|UMD3.1|GK000010.2	775339	A	C	0	3	0	1
gnl|UMD3.1|GK000010.2	777157	T	C	0	4	0	1
gnl|UMD3.1|GK000010.2	778296	A	T	0	4	0	1
gnl|UMD3.1|GK000010.2	779420	A	G	0	2	0	1
gnl|UMD3.1|GK000010.2	784666	G	T	0	2	0	1
gnl|UMD3.1|GK000010.2	795419	C	T	0	3	0	1
gnl|UMD3.1|GK000010.2	795458	A	G	0	3	0	1
gnl|UMD3.1|GK000010.2	800151	G	A	0	2	0	1
gnl|UMD3.1|GK000010.2	801132	C	A	4	2	0.666667	0.333333
gnl|UMD3.1|GK000010.2	801399	G	A	0	1	0	1
gnl|UMD3.1|GK000010.2	813165	A	T	0	2	0	1
gnl|UMD3.1|GK000010.2	820566	G	A	0	4	0	1
gnl|UMD3.1|GK000010.2	824861	T	G	1	3	0.25	0.75
gnl|UMD3.1|GK000010.2	824863	A	G	0	3	0	1
gnl|UMD3.1|GK000010.2	824867	A	G	0	3	0	1
gnl|UMD3.1|GK000010.2	826580	A	G	0	1	0	1
gnl|UMD3.1|GK000010.2	826603	A	G	1	2	0.333333	0.666667
gnl|UMD3.1|GK000010.2	830188	T	A	0	2	0	1
gnl|UMD3.1|GK000010.2	831004	T	C	2	3	0.4	0.6
gnl|UMD3.1|GK000010.2	832527	T	C	2	2	0.5	0.5
gnl|UMD3.1|GK000010.2	833899	T	G	2	2	0.5	0.5
gnl|UMD3.1|GK000010.2	835468	C	A	0	5	0	1
gnl|UMD3.1|GK000010.2	835472	T	C	4	2	0.666667	0.333333
gnl|UMD3.1|GK000010.2	835496	G	A	4	2	0.666667	0.333333
gnl|UMD3.1|GK000010.2	837848	A	C	0	1	0	1
gnl|UMD3.1|GK000010.2	841644	A	T	0	2	0	1
gnl|UMD3.1|GK000010.2	843525	T	G	0	5	0	1
gnl|UMD3.1|GK000010.2	843601	C	T	0	2	0	1
gnl|UMD3.1|GK000010.2	843613	C	T	0	2	0	1
gnl|UMD3.1|GK000010.2	844078	T	C	0	2	0	1
gnl|UMD3.1|GK000010.2	844100	A	G	0	2	0	1
gnl|UMD3.1|GK000010.2	844123	T	C	0	1	0	1
gnl|UMD3.1|GK000010.2	844142	A	G	0	2	0	1
gnl|UMD3.1|GK000010.2	846342	T	A	2	2	0.5	0.5
gnl|UMD3.1|GK000010.2	846406	A	G	1	3	0.25	0.75
gnl|UMD3.1|GK000010.2	849725	G	T	0	4	0	1
gnl|UMD3.1|GK000010.2	852441	G	T	2	2	0.5	0.5
gnl|UMD3.1|GK000010.2	856779	C	T	0	2	0	1
gnl|UMD3.1|GK000010.2	856780	A	G	0	2	0	1
gnl|UMD3.1|GK000010.2	859018	T	G	0	2	0	1
gnl|UMD3.1|GK000010.2	859020	T	A	0	2	0	1
gnl|UMD3.1|GK000010.2	859021	T	A	0	2	0	1
gnl|UMD3.1|GK000010.2	859029	T	A	0	2	0	1
gnl|UMD3.1|GK000010.2	861256	C	T	0	2	0	1
gnl|UMD3.1|GK000010.2	862456	G	A	0	2	0	1
gnl|UMD3.1|GK000010.2	862649	C	A	0	2	0	1
gnl|UMD3.1|GK000010.2	862677	C	T	0	2	0	1
gnl|UMD3.1|GK000010.2	862720	T	A	0	1	0	1
gnl|UMD3.1|GK000010.2	862974	A	C	0	2	0	1
gnl|UMD3.1|GK000010.2	864960	C	A	0	2	0	1
gnl|UMD3.1|GK000010.2	866204	G	C	0	2	0	1
gnl|UMD3.1|GK000010.2	866862	C	T	0	2	0	1
gnl|UMD3.1|GK000010.2	866992	G	A	0	4	0	1
gnl|UMD3.1|GK000010.2	866998	C	A	0	4	0	1
gnl|UMD3.1|GK000010.2	867002	G	A	0	4	0	1
gnl|UMD3.1|GK000010.2	867632	C	T	0	2	0	1
gnl|UMD3.1|GK000010.2	867948	A	G	0	2	0	1
gnl|UMD3.1|GK000010.2	868398	C	T	0	1	0	1
gnl|UMD3.1|GK000010.2	868881	C	T	0	2	0	1
gnl|UMD3.1|GK000010.2	869274	A	C	0	4	0	1
gnl|UMD3.1|GK000010.2	872586	G	A	0	2	0	1
gnl|UMD3.1|GK000010.2	873855	C	G	0	3	0	1
gnl|UMD3.1|GK000010.2	875479	T	C	0	2	0	1
gnl|UMD3.1|GK000010.2	876095	A	G	0	2	0	1
gnl|UMD3.1|GK000010.2	876132	C	T	0	5	0	1
gnl|UMD3.1|GK000010.2	877572	T	C	0	3	0	1
gnl|UMD3.1|GK000010.2	879438	G	A	0	2	0	1
gnl|UMD3.1|GK000010.2	879822	C	A	0	3	0	1
gnl|UMD3.1|GK000010.2	883121	C	A	0	1	0	1
gnl|UMD3.1|GK000010.2	889856	T	C	0	3	0	1
gnl|UMD3.1|GK000010.2	889915	T	C	0	3	0	1
gnl|UMD3.1|GK000010.2	891332	A	T	0	2	0	1
gnl|UMD3.1|GK000010.2	891970	T	C	0	4	0	1
gnl|UMD3.1|GK000010.2	892008	C	T	0	4	0	1
gnl|UMD3.1|GK000010.2	892025	C	T	0	2	0	1
gnl|UMD3.1|GK000010.2	894954	G	C	0	2	0	1
gnl|UMD3.1|GK000010.2	894991	C	T	0	2	0	1
gnl|UMD3.1|GK000010.2	896447	C	T	0	2	0	1
gnl|UMD3.1|GK000010.2	898256	T	C	0	2	0	1
gnl|UMD3.1|GK000010.2	899991	A	C	2	2	0.5	0.5
gnl|UMD3.1|GK000010.2	901679	A	T	0	2	0	1
gnl|UMD3.1|GK000010.2	901720	T	C	0	2	0	1
gnl|UMD3.1|GK000010.2	909562	A	C	6	4	0.6	0.4
gnl|UMD3.1|GK000010.2	913524	A	G	0	2	0	1
gnl|UMD3.1|GK000010.2	913535	G	C	0	2	0	1
gnl|UMD3.1|GK000010.2	913548	A	G	0	2	0	1
gnl|UMD3.1|GK000010.2	913555	G	A	0	2	0	1
gnl|UMD3.1|GK000010.2	913560	T	G	0	2	0	1
gnl|UMD3.1|GK000010.2	914009	T	G	0	2	0	1
gnl|UMD3.1|GK000010.2	914279	T	C	0	2	0	1
gnl|UMD3.1|GK000010.2	915701	A	G	0	2	0	1
gnl|UMD3.1|GK000010.2	915971	A	G	0	4	0	1
gnl|UMD3.1|GK000010.2	916009	C	T	0	7	0	1
gnl|UMD3.1|GK000010.2	916032	G	A	0	5	0	1
gnl|UMD3.1|GK000010.2	916047	C	T	0	6	0	1
gnl|UMD3.1|GK000010.2	916222	C	T	0	2	0	1
gnl|UMD3.1|GK000010.2	916431	C	A	0	2	0	1
gnl|UMD3.1|GK000010.2	916514	C	T	0	3	0	1
gnl|UMD3.1|GK000010.2	916828	G	T	0	3	0	1
gnl|UMD3.1|GK000010.2	916872	T	C	0	4	0	1
gnl|UMD3.1|GK000010.2	916882	A	G	0	4	0	1
gnl|UMD3.1|GK000010.2	916946	G	A	0	3	0	1
gnl|UMD3.1|GK000010.2	917953	C	T	0	3	0	1
gnl|UMD3.1|GK000010.2	918370	G	A	0	2	0	1
gnl|UMD3.1|GK000010.2	918401	A	C	0	4	0	1
gnl|UMD3.1|GK000010.2	918408	G	A	0	4	0	1
gnl|UMD3.1|GK000010.2	918542	T	C	0	3	0	1
gnl|UMD3.1|GK000010.2	918588	T	C	0	2	0	1
gnl|UMD3.1|GK000010.2	918745	G	A	0	2	0	1
gnl|UMD3.1|GK000010.2	919249	A	G	0	2	0	1
gnl|UMD3.1|GK000010.2	919408	G	A	0	2	0	1
gnl|UMD3.1|GK000010.2	919443	A	G	0	4	0	1
gnl|UMD3.1|GK000010.2	919570	G	A	0	2	0	1
gnl|UMD3.1|GK000010.2	919626	T	C	0	2	0	1
gnl|UMD3.1|GK000010.2	919809	C	A	0	2	0	1
gnl|UMD3.1|GK000010.2	920524	T	C	0	2	0	1
gnl|UMD3.1|GK000010.2	920888	C	T	2	2	0.5	0.5
gnl|UMD3.1|GK000010.2	920992	C	T	2	2	0.5	0.5
gnl|UMD3.1|GK000010.2	921709	G	T	0	4	0	1
gnl|UMD3.1|GK000010.2	921915	A	G	0	2	0	1
gnl|UMD3.1|GK000010.2	923499	T	G	0	2	0	1
gnl|UMD3.1|GK000010.2	923594	T	C	0	3	0	1
gnl|UMD3.1|GK000010.2	923633	T	G	0	2	0	1
gnl|UMD3.1|GK000010.2	924025	A	G	0	2	0	1
gnl|UMD3.1|GK000010.2	924028	G	A	0	2	0	1
gnl|UMD3.1|GK000010.2	924888	G	A	1	2	0.333333	0.666667
gnl|UMD3.1|GK000010.2	929582	G	A	2	2	0.5	0.5
gnl|UMD3.1|GK000010.2	929944	C	A	5	2	0.714286	0.285714
gnl|UMD3.1|GK000010.2	930203	A	G	2	6	0.25	0.75
gnl|UMD3.1|GK000010.2	930207	A	G	4	4	0.5	0.5
gnl|UMD3.1|GK000010.2	930666	A	C	7	3	0.7	0.3
gnl|UMD3.1|GK000010.2	930787	T	C	5	5	0.5	0.5
gnl|UMD3.1|GK000010.2	930801	T	C	8	2	0.8	0.2
gnl|UMD3.1|GK000010.2	930822	T	C	4	5	0.444444	0.555556
gnl|UMD3.1|GK000010.2	930853	T	C	2	2	0.5	0.5
gnl|UMD3.1|GK000010.2	931262	C	T	12	2	0.857143	0.142857
gnl|UMD3.1|GK000010.2	932554	C	A	10	3	0.769231	0.230769
gnl|UMD3.1|GK000010.2	932985	A	C	8	3	0.727273	0.272727
gnl|UMD3.1|GK000010.2	933079	T	A	0	6	0	1
gnl|UMD3.1|GK000010.2	933462	T	C	0	8	0	1
gnl|UMD3.1|GK000010.2	933685	C	T	0	4	0	1
gnl|UMD3.1|GK000010.2	933925	G	A	0	14	0	1
gnl|UMD3.1|GK000010.2	934150	A	T	7	3	0.7	0.3
gnl|UMD3.1|GK000010.2	936035	C	T	0	5	0	1
gnl|UMD3.1|GK000010.2	937720	C	A	8	3	0.727273	0.272727
gnl|UMD3.1|GK000010.2	937814	A	G	4	2	0.666667	0.333333
gnl|UMD3.1|GK000010.2	937830	C	T	0	6	0	1
gnl|UMD3.1|GK000010.2	939220	G	T	6	2	0.75	0.25
gnl|UMD3.1|GK000010.2	939661	T	G	7	3	0.7	0.3
gnl|UMD3.1|GK000010.2	943263	T	A	0	2	0	1
gnl|UMD3.1|GK000010.2	943844	A	G	0	4	0	1
gnl|UMD3.1|GK000010.2	944399	C	G	0	11	0	1
gnl|UMD3.1|GK000010.2	944561	C	G	3	2	0.6	0.4
gnl|UMD3.1|GK000010.2	945248	A	T	1	2	0.333333	0.666667
gnl|UMD3.1|GK000010.2	945699	G	A	0	2	0	1
gnl|UMD3.1|GK000010.2	946324	T	C	0	2	0	1
gnl|UMD3.1|GK000010.2	948988	C	G	0	11	0	1
gnl|UMD3.1|GK000010.2	951563	G	T	3	2	0.6	0.4
gnl|UMD3.1|GK000010.2	955223	T	A	1	3	0.25	0.75
gnl|UMD3.1|GK000010.2	955471	C	T	0	2	0	1
gnl|UMD3.1|GK000010.2	955768	T	C	0	2	0	1
gnl|UMD3.1|GK000010.2	957380	A	G	0	2	0	1
gnl|UMD3.1|GK000010.2	957989	T	G	2	2	0.5	0.5
gnl|UMD3.1|GK000010.2	957996	T	C	0	4	0	1
gnl|UMD3.1|GK000010.2	958204	C	T	0	2	0	1
gnl|UMD3.1|GK000010.2	959401	C	T	0	4	0	1
gnl|UMD3.1|GK000010.2	959591	C	A	0	2	0	1
gnl|UMD3.1|GK000010.2	961339	G	A	0	2	0	1
gnl|UMD3.1|GK000010.2	962232	A	G	0	4	0	1
gnl|UMD3.1|GK000010.2	962605	A	G	4	2	0.666667	0.333333
gnl|UMD3.1|GK000010.2	962609	T	G	2	4	0.333333	0.666667
gnl|UMD3.1|GK000010.2	963096	T	C	0	2	0	1
gnl|UMD3.1|GK000010.2	964150	C	T	0	2	0	1
gnl|UMD3.1|GK000010.2	966608	C	A	0	2	0	1
gnl|UMD3.1|GK000010.2	966632	A	G	0	2	0	1
gnl|UMD3.1|GK000010.2	972033	T	C	3	2	0.6	0.4
gnl|UMD3.1|GK000010.2	972895	C	T	0	2	0	1
gnl|UMD3.1|GK000010.2	974116	C	A	6	2	0.75	0.25
gnl|UMD3.1|GK000010.2	977430	G	A	0	2	0	1
gnl|UMD3.1|GK000010.2	978461	A	T	2	2	0.5	0.5
gnl|UMD3.1|GK000010.2	978655	T	A	0	4	0	1
gnl|UMD3.1|GK000010.2	978965	A	T	0	2	0	1
gnl|UMD3.1|GK000010.2	980999	C	A	1	2	0.333333	0.666667
gnl|UMD3.1|GK000010.2	981048	T	C	2	2	0.5	0.5
gnl|UMD3.1|GK000010.2	981086	A	C	0	1	0	1
gnl|UMD3.1|GK000010.2	982423	A	G	4	2	0.666667	0.333333
gnl|UMD3.1|GK000010.2	982856	C	G	5	2	0.714286	0.285714
gnl|UMD3.1|GK000010.2	982891	T	C	0	2	0	1
gnl|UMD3.1|GK000010.2	984990	T	C	2	4	0.333333	0.666667
gnl|UMD3.1|GK000010.2	988823	T	C	0	2	0	1
gnl|UMD3.1|GK000010.2	988904	T	A	0	2	0	1
gnl|UMD3.1|GK000010.2	989516	T	C	0	2	0	1
gnl|UMD3.1|GK000010.2	991761	C	T	0	3	0	1
gnl|UMD3.1|GK000010.2	992511	A	G	0	5	0	1
gnl|UMD3.1|GK000010.2	994328	G	A	0	2	0	1
gnl|UMD3.1|GK000010.2	1044619	A	C	23	6	0.793103	0.206897
gnl|UMD3.1|GK000010.2	1046999	A	G	0	3	0	1
gnl|UMD3.1|GK000010.2	1047558	T	C	0	4	0	1
gnl|UMD3.1|GK000010.2	1047576	T	C	0	3	0	1
gnl|UMD3.1|GK000010.2	1061735	A	G	0	6	0	1
gnl|UMD3.1|GK000010.2	1068400	A	T	1	2	0.333333	0.666667
gnl|UMD3.1|GK000010.2	1069279	T	C	2	2	0.5	0.5
gnl|UMD3.1|GK000010.2	1072301	G	T	0	2	0	1
gnl|UMD3.1|GK000010.2	1072934	A	G	0	2	0	1
gnl|UMD3.1|GK000010.2	1076464	A	G	5	2	0.714286	0.285714
gnl|UMD3.1|GK000010.2	1076465	A	G	6	2	0.75	0.25
gnl|UMD3.1|GK000010.2	1076490	A	G	8	2	0.8	0.2
gnl|UMD3.1|GK000010.2	1078466	C	T	2	3	0.4	0.6
gnl|UMD3.1|GK000010.2	1078805	A	G	0	5	0	1
gnl|UMD3.1|GK000010.2	1079236	G	T	2	2	0.5	0.5
gnl|UMD3.1|GK000010.2	1079425	A	G	1	4	0.2	0.8
gnl|UMD3.1|GK000010.2	1079960	T	G	3	2	0.6	0.4
gnl|UMD3.1|GK000010.2	1080144	T	G	1	1	0.5	0.5
gnl|UMD3.1|GK000010.2	1080779	T	C	0	2	0	1
gnl|UMD3.1|GK000010.2	1081872	T	C	0	2	0	1
gnl|UMD3.1|GK000010.2	1081878	A	C	0	2	0	1
gnl|UMD3.1|GK000010.2	1081885	C	T	0	2	0	1
gnl|UMD3.1|GK000010.2	1082061	A	G	0	2	0	1
gnl|UMD3.1|GK000010.2	1082078	A	G	0	2	0	1
gnl|UMD3.1|GK000010.2	1082095	T	C	2	2	0.5	0.5
gnl|UMD3.1|GK000010.2	1082096	G	A	2	2	0.5	0.5
gnl|UMD3.1|GK000010.2	1082955	A	G	6	2	0.75	0.25
gnl|UMD3.1|GK000010.2	1083024	T	C	2	2	0.5	0.5
gnl|UMD3.1|GK000010.2	1083278	C	T	0	2	0	1
gnl|UMD3.1|GK000010.2	1083297	T	A	0	2	0	1
gnl|UMD3.1|GK000010.2	1085428	A	T	0	2	0	1
gnl|UMD3.1|GK000010.2	1086092	C	T	2	2	0.5	0.5
gnl|UMD3.1|GK000010.2	1089459	C	A	0	2	0	1
gnl|UMD3.1|GK000010.2	1089497	T	C	0	27	0	1
gnl|UMD3.1|GK000010.2	1092336	T	G	1	34	0.0285714	0.971429
gnl|UMD3.1|GK000010.2	1093739	A	G	63	48	0.567568	0.432432
gnl|UMD3.1|GK000010.2	1093835	A	C	51	63	0.447368	0.552632
gnl|UMD3.1|GK000010.2	1093876	C	T	51	44	0.536842	0.463158
gnl|UMD3.1|GK000010.2	1094844	G	C	0	2	0	1
gnl|UMD3.1|GK000010.2	1103310	T	C	3	2	0.6	0.4
gnl|UMD3.1|GK000010.2	1104295	T	C	6	6	0.5	0.5
gnl|UMD3.1|GK000010.2	1104953	A	C	0	13	0	1
gnl|UMD3.1|GK000010.2	1105142	A	T	6	2	0.75	0.25
gnl|UMD3.1|GK000010.2	1105214	A	T	1	2	0.333333	0.666667
gnl|UMD3.1|GK000010.2	1105927	G	T	7	2	0.777778	0.222222
gnl|UMD3.1|GK000010.2	1106628	T	G	5	2	0.714286	0.285714
gnl|UMD3.1|GK000010.2	1113885	T	A	2	2	0.5	0.5
gnl|UMD3.1|GK000010.2	1115670	G	T	4	2	0.666667	0.333333
gnl|UMD3.1|GK000010.2	1115836	T	C	6	2	0.75	0.25
gnl|UMD3.1|GK000010.2	1117072	G	T	3	2	0.6	0.4
gnl|UMD3.1|GK000010.2	1118003	T	C	18	28	0.391304	0.608696
gnl|UMD3.1|GK000010.2	1118451	C	A	34	9	0.790698	0.209302
gnl|UMD3.1|GK000010.2	1121711	C	T	20	24	0.454545	0.545455
gnl|UMD3.1|GK000010.2	1122242	T	C	12	12	0.5	0.5
gnl|UMD3.1|GK000010.2	1122564	C	T	13	8	0.619048	0.380952
gnl|UMD3.1|GK000010.2	1122570	C	A	11	8	0.578947	0.421053
gnl|UMD3.1|GK000010.2	1122573	C	T	9	14	0.391304	0.608696
gnl|UMD3.1|GK000010.2	1124064	T	C	15	9	0.625	0.375
gnl|UMD3.1|GK000010.2	1124494	G	C	16	18	0.470588	0.529412
gnl|UMD3.1|GK000010.2	1125279	A	G	0	2	0	1
gnl|UMD3.1|GK000010.2	1125282	C	T	0	2	0	1
gnl|UMD3.1|GK000010.2	1125927	A	G	0	2	0	1
gnl|UMD3.1|GK000010.2	1125937	T	C	0	3	0	1
gnl|UMD3.1|GK000010.2	1125968	T	A	0	2	0	1
gnl|UMD3.1|GK000010.2	1126617	A	G	0	4	0	1
gnl|UMD3.1|GK000010.2	1126666	A	C	9	12	0.428571	0.571429
gnl|UMD3.1|GK000010.2	1126735	T	C	10	22	0.3125	0.6875
gnl|UMD3.1|GK000010.2	1127953	G	A	0	2	0	1
gnl|UMD3.1|GK000010.2	1129390	A	G	0	2	0	1
gnl|UMD3.1|GK000010.2	1130290	G	T	2	2	0.5	0.5
gnl|UMD3.1|GK000010.2	1130567	T	C	1	3	0.25	0.75
gnl|UMD3.1|GK000010.2	1131759	A	G	5	2	0.714286	0.285714
gnl|UMD3.1|GK000010.2	1138922	C	T	0	2	0	1
gnl|UMD3.1|GK000010.2	1139794	G	A	3	2	0.6	0.4
gnl|UMD3.1|GK000010.2	1142443	G	A	0	2	0	1
gnl|UMD3.1|GK000010.2	1144672	G	T	1	1	0.5	0.5
gnl|UMD3.1|GK000010.2	1147179	T	A	0	2	0	1
gnl|UMD3.1|GK000010.2	1148997	G	A	0	2	0	1
gnl|UMD3.1|GK000010.2	1149125	T	G	0	1	0	1
gnl|UMD3.1|GK000010.2	1155857	T	A	0	1	0	1
gnl|UMD3.1|GK000010.2	1163558	T	C	5	2	0.714286	0.285714
gnl|UMD3.1|GK000010.2	1163654	G	T	2	2	0.5	0.5
gnl|UMD3.1|GK000010.2	1167517	G	T	4	2	0.666667	0.333333
gnl|UMD3.1|GK000010.2	1169576	C	A	3	3	0.5	0.5
gnl|UMD3.1|GK000010.2	1169804	A	T	3	2	0.6	0.4
gnl|UMD3.1|GK000010.2	1171195	C	A	0	1	0	1
gnl|UMD3.1|GK000010.2	1171583	C	T	2	4	0.333333	0.666667
gnl|UMD3.1|GK000010.2	1172118	C	T	2	2	0.5	0.5
gnl|UMD3.1|GK000010.2	1176554	A	T	0	2	0	1
gnl|UMD3.1|GK000010.2	1176722	T	G	0	8	0	1
gnl|UMD3.1|GK000010.2	1182673	T	A	0	2	0	1
gnl|UMD3.1|GK000010.2	1183601	A	T	2	2	0.5	0.5
gnl|UMD3.1|GK000010.2	1184041	C	G	4	2	0.666667	0.333333
gnl|UMD3.1|GK000010.2	1192805	T	A	0	2	0	1
gnl|UMD3.1|GK000010.2	1193259	T	C	0	2	0	1
gnl|UMD3.1|GK000010.2	1193764	C	A	0	2	0	1
gnl|UMD3.1|GK000010.2	1195956	G	C	0	2	0	1
gnl|UMD3.1|GK000010.2	1196750	C	A	0	2	0	1
gnl|UMD3.1|GK000010.2	1196882	C	T	0	4	0	1
gnl|UMD3.1|GK000010.2	1196919	T	C	2	2	0.5	0.5
gnl|UMD3.1|GK000010.2	1197658	T	A	0	2	0	1
gnl|UMD3.1|GK000010.2	1197689	T	A	1	2	0.333333	0.666667
gnl|UMD3.1|GK000010.2	1201489	C	T	0	3	0	1
gnl|UMD3.1|GK000010.2	1201568	A	G	0	3	0	1
gnl|UMD3.1|GK000010.2	1202349	C	A	15	4	0.789474	0.210526
gnl|UMD3.1|GK000010.2	1202527	A	G	0	2	0	1
gnl|UMD3.1|GK000010.2	1202776	T	A	2	2	0.5	0.5
gnl|UMD3.1|GK000010.2	1203173	T	G	2	4	0.333333	0.666667
gnl|UMD3.1|GK000010.2	1203441	A	G	2	4	0.333333	0.666667
gnl|UMD3.1|GK000010.2	1203442	A	C	2	4	0.333333	0.666667
gnl|UMD3.1|GK000010.2	1204339	G	A	0	2	0	1
gnl|UMD3.1|GK000010.2	1204983	T	C	0	2	0	1
gnl|UMD3.1|GK000010.2	1206809	A	G	0	4	0	1
gnl|UMD3.1|GK000010.2	1206815	G	C	0	4	0	1
gnl|UMD3.1|GK000010.2	1207022	A	T	2	2	0.5	0.5
gnl|UMD3.1|GK000010.2	1209400	C	A	2	2	0.5	0.5
gnl|UMD3.1|GK000010.2	1209837	A	G	0	2	0	1
gnl|UMD3.1|GK000010.2	1211692	T	A	1	2	0.333333	0.666667
gnl|UMD3.1|GK000010.2	1217803	C	T	0	2	0	1
gnl|UMD3.1|GK000010.2	1219531	T	C	0	2	0	1
gnl|UMD3.1|GK000010.2	1225248	T	C	2	4	0.333333	0.666667
gnl|UMD3.1|GK000010.2	1226282	A	T	1	2	0.333333	0.666667
gnl|UMD3.1|GK000010.2	1226948	C	T	5	2	0.714286	0.285714
gnl|UMD3.1|GK000010.2	1226962	T	C	0	8	0	1
gnl|UMD3.1|GK000010.2	1227661	G	T	1	2	0.333333	0.666667
gnl|UMD3.1|GK000010.2	1228277	T	C	2	4	0.333333	0.666667
gnl|UMD3.1|GK000010.2	1228820	A	T	2	6	0.25	0.75
gnl|UMD3.1|GK000010.2	1228823	A	C	0	7	0	1
gnl|UMD3.1|GK000010.2	1228863	A	C	0	4	0	1
gnl|UMD3.1|GK000010.2	1228948	G	T	0	2	0	1
gnl|UMD3.1|GK000010.2	1228972	A	C	0	2	0	1
gnl|UMD3.1|GK000010.2	1229551	T	C	4	12	0.25	0.75
gnl|UMD3.1|GK000010.2	1229576	T	C	12	2	0.857143	0.142857
gnl|UMD3.1|GK000010.2	1230522	T	C	5	4	0.555556	0.444444
gnl|UMD3.1|GK000010.2	1230551	G	T	8	2	0.8	0.2
gnl|UMD3.1|GK000010.2	1230561	T	C	7	3	0.7	0.3
gnl|UMD3.1|GK000010.2	1230773	T	A	5	2	0.714286	0.285714
gnl|UMD3.1|GK000010.2	1231313	T	C	7	2	0.777778	0.222222
gnl|UMD3.1|GK000010.2	1231522	T	C	1	3	0.25	0.75
gnl|UMD3.1|GK000010.2	1231527	T	C	1	5	0.166667	0.833333
gnl|UMD3.1|GK000010.2	1232401	T	G	3	2	0.6	0.4
gnl|UMD3.1|GK000010.2	1232515	C	T	0	2	0	1
gnl|UMD3.1|GK000010.2	1232519	T	C	0	2	0	1
gnl|UMD3.1|GK000010.2	1232558	T	C	0	2	0	1
gnl|UMD3.1|GK000010.2	1232559	A	G	0	2	0	1
gnl|UMD3.1|GK000010.2	1233286	T	C	0	2	0	1
gnl|UMD3.1|GK000010.2	1233291	T	C	0	2	0	1
gnl|UMD3.1|GK000010.2	1233337	T	C	0	2	0	1
gnl|UMD3.1|GK000010.2	1233344	T	C	0	2	0	1
gnl|UMD3.1|GK000010.2	1233361	T	C	1	2	0.333333	0.666667
gnl|UMD3.1|GK000010.2	1235321	G	A	0	2	0	1
gnl|UMD3.1|GK000010.2	1236038	T	C	1	2	0.333333	0.666667
gnl|UMD3.1|GK000010.2	1236187	T	C	0	2	0	1
gnl|UMD3.1|GK000010.2	1236188	T	C	0	2	0	1
gnl|UMD3.1|GK000010.2	1236197	T	C	0	2	0	1
gnl|UMD3.1|GK000010.2	1236218	T	C	0	2	0	1
gnl|UMD3.1|GK000010.2	1236772	A	T	0	4	0	1
gnl|UMD3.1|GK000010.2	1237013	T	C	0	2	0	1
gnl|UMD3.1|GK000010.2	1237014	T	C	0	2	0	1
gnl|UMD3.1|GK000010.2	1237015	T	C	0	2	0	1
gnl|UMD3.1|GK000010.2	1237243	C	A	0	2	0	1
gnl|UMD3.1|GK000010.2	1237255	C	A	0	2	0	1
gnl|UMD3.1|GK000010.2	1237396	A	G	6	2	0.75	0.25
gnl|UMD3.1|GK000010.2	1237772	A	G	1	3	0.25	0.75
gnl|UMD3.1|GK000010.2	1237775	C	T	2	2	0.5	0.5
gnl|UMD3.1|GK000010.2	1237877	T	A	6	2	0.75	0.25
gnl|UMD3.1|GK000010.2	1238432	A	G	6	5	0.545455	0.454545
gnl|UMD3.1|GK000010.2	1239538	G	T	2	2	0.5	0.5
gnl|UMD3.1|GK000010.2	1239621	C	A	2	3	0.4	0.6
gnl|UMD3.1|GK000010.2	1241178	T	C	0	2	0	1
gnl|UMD3.1|GK000010.2	1241601	T	A	0	2	0	1
gnl|UMD3.1|GK000010.2	1241894	T	A	1	2	0.333333	0.666667
gnl|UMD3.1|GK000010.2	1241926	T	C	1	2	0.333333	0.666667
gnl|UMD3.1|GK000010.2	1242071	T	C	1	2	0.333333	0.666667
gnl|UMD3.1|GK000010.2	1243133	G	A	0	1	0	1
gnl|UMD3.1|GK000010.2	1243435	G	T	0	3	0	1
gnl|UMD3.1|GK000010.2	1244020	G	T	0	2	0	1
gnl|UMD3.1|GK000010.2	1246321	T	C	0	2	0	1
gnl|UMD3.1|GK000010.2	1246600	C	G	1	3	0.25	0.75
gnl|UMD3.1|GK000010.2	1246635	A	C	3	2	0.6	0.4
gnl|UMD3.1|GK000010.2	1247807	C	T	0	2	0	1
gnl|UMD3.1|GK000010.2	1247828	A	G	0	1	0	1
gnl|UMD3.1|GK000010.2	1247842	A	C	0	1	0	1
gnl|UMD3.1|GK000010.2	1248481	G	C	3	4	0.428571	0.571429
gnl|UMD3.1|GK000010.2	1250754	G	A	0	1	0	1
gnl|UMD3.1|GK000010.2	1253535	T	C	1	4	0.2	0.8
gnl|UMD3.1|GK000010.2	1256116	C	G	0	2	0	1
gnl|UMD3.1|GK000010.2	1257253	T	C	4	2	0.666667	0.333333
gnl|UMD3.1|GK000010.2	1268669	C	G	0	2	0	1
gnl|UMD3.1|GK000010.2	1271729	C	T	0	1	0	1
gnl|UMD3.1|GK000010.2	1271828	A	G	0	2	0	1
gnl|UMD3.1|GK000010.2	1279990	A	T	0	2	0	1
gnl|UMD3.1|GK000010.2	1285418	C	A	0	2	0	1
gnl|UMD3.1|GK000010.2	1289876	T	C	0	2	0	1
gnl|UMD3.1|GK000010.2	1299494	C	T	0	2	0	1
gnl|UMD3.1|GK000010.2	1317603	T	G	0	2	0	1
gnl|UMD3.1|GK000010.2	1342123	G	C	0	2	0	1
gnl|UMD3.1|GK000010.2	1342126	T	A	0	1	0	1
gnl|UMD3.1|GK000010.2	1342153	G	A	0	2	0	1
gnl|UMD3.1|GK000010.2	1346231	G	A	0	2	0	1
gnl|UMD3.1|GK000010.2	1378104	T	C	0	2	0	1
gnl|UMD3.1|GK000010.2	1386858	A	C	0	2	0	1
gnl|UMD3.1|GK000010.2	1386896	T	C	0	2	0	1
gnl|UMD3.1|GK000010.2	1386945	T	C	2	2	0.5	0.5
gnl|UMD3.1|GK000010.2	1406514	T	A	0	2	0	1
gnl|UMD3.1|GK000010.2	1407615	G	A	0	2	0	1
gnl|UMD3.1|GK000010.2	1412409	C	A	2	2	0.5	0.5
gnl|UMD3.1|GK000010.2	1420138	A	C	1	2	0.333333	0.666667
gnl|UMD3.1|GK000010.2	1427967	T	C	0	2	0	1
gnl|UMD3.1|GK000010.2	1432460	A	G	0	5	0	1
gnl|UMD3.1|GK000010.2	1445221	A	G	0	2	0	1
gnl|UMD3.1|GK000010.2	1445303	T	C	0	2	0	1
gnl|UMD3.1|GK000010.2	1468173	T	G	4	3	0.571429	0.428571
gnl|UMD3.1|GK000010.2	1468253	T	C	1	3	0.25	0.75
gnl|UMD3.1|GK000010.2	1468321	C	T	2	2	0.5	0.5
gnl|UMD3.1|GK000010.2	1477619	G	T	0	2	0	1
gnl|UMD3.1|GK000010.2	1479438	C	T	0	2	0	1
gnl|UMD3.1|GK000010.2	1481131	A	G	0	2	0	1
gnl|UMD3.1|GK000010.2	1482345	C	A	0	2	0	1
gnl|UMD3.1|GK000010.2	1485113	G	T	0	2	0	1
gnl|UMD3.1|GK000010.2	1492276	T	G	0	2	0	1
gnl|UMD3.1|GK000010.2	1493994	A	G	1	1	0.5	0.5
gnl|UMD3.1|GK000010.2	1494009	T	A	1	2	0.333333	0.666667
gnl|UMD3.1|GK000010.2	1494048	T	G	1	2	0.333333	0.666667
gnl|UMD3.1|GK000010.2	1498090	C	T	0	2	0	1
gnl|UMD3.1|GK000010.2	1504614	A	C	3	2	0.6	0.4
gnl|UMD3.1|GK000010.2	1507001	A	C	0	1	0	1
gnl|UMD3.1|GK000010.2	1516725	A	G	1	4	0.2	0.8
gnl|UMD3.1|GK000010.2	1517520	C	T	0	2	0	1
gnl|UMD3.1|GK000010.2	1517843	T	A	0	1	0	1
gnl|UMD3.1|GK000010.2	1517909	G	T	0	2	0	1
gnl|UMD3.1|GK000010.2	1518562	T	C	1	2	0.333333	0.666667
gnl|UMD3.1|GK000010.2	1520841	C	A	0	1	0	1
gnl|UMD3.1|GK000010.2	1520911	A	T	0	2	0	1
gnl|UMD3.1|GK000010.2	1521029	C	G	1	2	0.333333	0.666667
gnl|UMD3.1|GK000010.2	1521814	C	A	7	2	0.777778	0.222222
gnl|UMD3.1|GK000010.2	1522888	G	C	2	2	0.5	0.5
gnl|UMD3.1|GK000010.2	1522897	A	G	1	2	0.333333	0.666667
gnl|UMD3.1|GK000010.2	1522921	A	G	2	2	0.5	0.5
gnl|UMD3.1|GK000010.2	1524008	C	T	1	3	0.25	0.75
gnl|UMD3.1|GK000010.2	1524213	G	C	1	1	0.5	0.5
gnl|UMD3.1|GK000010.2	1527471	G	T	0	2	0	1
gnl|UMD3.1|GK000010.2	1528993	A	G	0	2	0	1
gnl|UMD3.1|GK000010.2	1534756	T	A	0	2	0	1
gnl|UMD3.1|GK000010.2	1536727	A	G	0	2	0	1
gnl|UMD3.1|GK000010.2	1552449	A	T	0	2	0	1
gnl|UMD3.1|GK000010.2	1559799	A	G	2	2	0.5	0.5
gnl|UMD3.1|GK000010.2	1573624	T	G	2	2	0.5	0.5
gnl|UMD3.1|GK000010.2	1574057	A	G	1	2	0.333333	0.666667
gnl|UMD3.1|GK000010.2	1579715	G	T	2	2	0.5	0.5
gnl|UMD3.1|GK000010.2	1583323	A	T	4	2	0.666667	0.333333
gnl|UMD3.1|GK000010.2	1586641	C	A	0	1	0	1
gnl|UMD3.1|GK000010.2	1587722	G	T	11	2	0.846154	0.153846
gnl|UMD3.1|GK000010.2	1594096	A	G	0	2	0	1
gnl|UMD3.1|GK000010.2	1594099	A	G	0	2	0	1
gnl|UMD3.1|GK000010.2	1594107	A	G	0	2	0	1
gnl|UMD3.1|GK000010.2	1594123	A	G	0	2	0	1
gnl|UMD3.1|GK000010.2	1594154	A	G	0	2	0	1
gnl|UMD3.1|GK000010.2	1594165	A	G	0	2	0	1
gnl|UMD3.1|GK000010.2	1594183	A	G	0	2	0	1
gnl|UMD3.1|GK000010.2	1599507	T	G	0	1	0	1
gnl|UMD3.1|GK000010.2	1605175	A	G	0	2	0	1
gnl|UMD3.1|GK000010.2	1605183	A	G	0	2	0	1
gnl|UMD3.1|GK000010.2	1605839	G	A	0	2	0	1
gnl|UMD3.1|GK000010.2	1608228	T	C	0	2	0	1
gnl|UMD3.1|GK000010.2	1611842	T	C	2	2	0.5	0.5
gnl|UMD3.1|GK000010.2	1611874	A	G	2	2	0.5	0.5
gnl|UMD3.1|GK000010.2	1628322	C	T	0	2	0	1
gnl|UMD3.1|GK000010.2	1634035	A	G	0	2	0	1
gnl|UMD3.1|GK000010.2	1634050	A	G	0	2	0	1
gnl|UMD3.1|GK000010.2	1634067	A	G	0	2	0	1
gnl|UMD3.1|GK000010.2	1636605	A	G	0	2	0	1
gnl|UMD3.1|GK000010.2	1636640	A	T	0	2	0	1
gnl|UMD3.1|GK000010.2	1640830	A	T	1	1	0.5	0.5
gnl|UMD3.1|GK000010.2	1641902	G	A	0	3	0	1
gnl|UMD3.1|GK000010.2	1641941	T	C	0	5	0	1
gnl|UMD3.1|GK000010.2	1642499	A	T	3	3	0.5	0.5
gnl|UMD3.1|GK000010.2	1642512	T	C	0	7	0	1
gnl|UMD3.1|GK000010.2	1643465	G	T	0	2	0	1
gnl|UMD3.1|GK000010.2	1643673	T	A	0	2	0	1
gnl|UMD3.1|GK000010.2	1643773	G	T	0	1	0	1
gnl|UMD3.1|GK000010.2	1648297	C	G	0	2	0	1
gnl|UMD3.1|GK000010.2	1651231	G	T	3	2	0.6	0.4
gnl|UMD3.1|GK000010.2	1651258	A	T	4	2	0.666667	0.333333
gnl|UMD3.1|GK000010.2	1651936	G	C	6	2	0.75	0.25
gnl|UMD3.1|GK000010.2	1656075	T	A	0	2	0	1
gnl|UMD3.1|GK000010.2	1661436	A	G	0	3	0	1
gnl|UMD3.1|GK000010.2	1673638	G	C	6	2	0.75	0.25
gnl|UMD3.1|GK000010.2	1674979	G	A	0	2	0	1
gnl|UMD3.1|GK000010.2	1675617	A	G	3	2	0.6	0.4
gnl|UMD3.1|GK000010.2	1676996	A	G	1	2	0.333333	0.666667
gnl|UMD3.1|GK000010.2	1677010	A	G	1	2	0.333333	0.666667
gnl|UMD3.1|GK000010.2	1677012	A	G	0	2	0	1
gnl|UMD3.1|GK000010.2	1677028	A	G	0	2	0	1
gnl|UMD3.1|GK000010.2	1678380	G	C	0	2	0	1
gnl|UMD3.1|GK000010.2	1678949	T	A	0	4	0	1
gnl|UMD3.1|GK000010.2	1681452	C	A	0	1	0	1
gnl|UMD3.1|GK000010.2	1681683	G	T	0	2	0	1
gnl|UMD3.1|GK000010.2	1681693	T	A	0	1	0	1
gnl|UMD3.1|GK000010.2	1687166	G	A	3	5	0.375	0.625
gnl|UMD3.1|GK000010.2	1687702	A	G	0	2	0	1
gnl|UMD3.1|GK000010.2	1690540	G	A	1	1	0.5	0.5
gnl|UMD3.1|GK000010.2	1691061	A	G	0	4	0	1
gnl|UMD3.1|GK000010.2	1691099	C	A	2	2	0.5	0.5
gnl|UMD3.1|GK000010.2	1692355	C	T	1	2	0.333333	0.666667
gnl|UMD3.1|GK000010.2	1695193	G	T	3	2	0.6	0.4
gnl|UMD3.1|GK000010.2	1695276	T	G	3	2	0.6	0.4
gnl|UMD3.1|GK000010.2	1695290	G	A	3	2	0.6	0.4
gnl|UMD3.1|GK000010.2	1698453	A	T	1	1	0.5	0.5
gnl|UMD3.1|GK000010.2	1700472	A	C	2	2	0.5	0.5
gnl|UMD3.1|GK000010.2	1700887	T	C	0	4	0	1
gnl|UMD3.1|GK000010.2	1702110	G	A	1	2	0.333333	0.666667
gnl|UMD3.1|GK000010.2	1702122	T	C	0	2	0	1
gnl|UMD3.1|GK000010.2	1710706	A	G	0	2	0	1
gnl|UMD3.1|GK000010.2	1715172	T	C	0	2	0	1
gnl|UMD3.1|GK000010.2	1716385	T	C	5	2	0.714286	0.285714
gnl|UMD3.1|GK000010.2	1716681	A	T	3	7	0.3	0.7
gnl|UMD3.1|GK000010.2	1716711	A	C	9	2	0.818182	0.181818
gnl|UMD3.1|GK000010.2	1717908	T	C	2	2	0.5	0.5
gnl|UMD3.1|GK000010.2	1719646	C	T	5	2	0.714286	0.285714
gnl|UMD3.1|GK000010.2	1721088	G	A	1	3	0.25	0.75
gnl|UMD3.1|GK000010.2	1721335	T	C	0	2	0	1
gnl|UMD3.1|GK000010.2	1723002	G	T	6	2	0.75	0.25
gnl|UMD3.1|GK000010.2	1724418	T	A	1	1	0.5	0.5
gnl|UMD3.1|GK000010.2	1724532	T	A	0	3	0	1
gnl|UMD3.1|GK000010.2	1725461	G	A	0	3	0	1
gnl|UMD3.1|GK000010.2	1726143	T	C	0	3	0	1
gnl|UMD3.1|GK000010.2	1726948	C	A	3	2	0.6	0.4
gnl|UMD3.1|GK000010.2	1727988	A	G	0	12	0	1
gnl|UMD3.1|GK000010.2	1728646	C	T	2	2	0.5	0.5
gnl|UMD3.1|GK000010.2	1729208	G	A	6	6	0.5	0.5
gnl|UMD3.1|GK000010.2	1732522	T	C	0	2	0	1
gnl|UMD3.1|GK000010.2	1745645	C	T	0	2	0	1
gnl|UMD3.1|GK000010.2	1748041	T	G	0	2	0	1
gnl|UMD3.1|GK000010.2	1749929	T	G	1	2	0.333333	0.666667
gnl|UMD3.1|GK000010.2	1750007	T	C	1	4	0.2	0.8
gnl|UMD3.1|GK000010.2	1750307	A	C	0	2	0	1
gnl|UMD3.1|GK000010.2	1750337	A	G	0	2	0	1
gnl|UMD3.1|GK000010.2	1750346	T	A	0	2	0	1
gnl|UMD3.1|GK000010.2	1750352	A	T	0	1	0	1
gnl|UMD3.1|GK000010.2	1751012	T	A	0	1	0	1
gnl|UMD3.1|GK000010.2	1752177	C	T	0	2	0	1
gnl|UMD3.1|GK000010.2	1755614	T	G	4	2	0.666667	0.333333
gnl|UMD3.1|GK000010.2	1755841	A	C	0	2	0	1
gnl|UMD3.1|GK000010.2	1755859	G	T	0	4	0	1
gnl|UMD3.1|GK000010.2	1755886	T	C	0	4	0	1
gnl|UMD3.1|GK000010.2	1756133	C	A	0	2	0	1
gnl|UMD3.1|GK000010.2	1756169	C	T	0	2	0	1
gnl|UMD3.1|GK000010.2	1756174	T	A	0	2	0	1
gnl|UMD3.1|GK000010.2	1756196	C	T	0	2	0	1
gnl|UMD3.1|GK000010.2	1758609	A	G	1	2	0.333333	0.666667
gnl|UMD3.1|GK000010.2	1758660	G	A	1	2	0.333333	0.666667
gnl|UMD3.1|GK000010.2	1758686	T	G	2	2	0.5	0.5
gnl|UMD3.1|GK000010.2	1758724	A	C	1	2	0.333333	0.666667
gnl|UMD3.1|GK000010.2	1759152	G	C	0	2	0	1
gnl|UMD3.1|GK000010.2	1759166	A	G	0	2	0	1
gnl|UMD3.1|GK000010.2	1759678	C	T	0	2	0	1
gnl|UMD3.1|GK000010.2	1760217	A	C	1	2	0.333333	0.666667
gnl|UMD3.1|GK000010.2	1760243	G	A	1	3	0.25	0.75
gnl|UMD3.1|GK000010.2	1760715	T	C	0	2	0	1
gnl|UMD3.1|GK000010.2	1760716	G	A	0	1	0	1
gnl|UMD3.1|GK000010.2	1760793	G	T	9	6	0.6	0.4
gnl|UMD3.1|GK000010.2	1761001	C	T	0	13	0	1
gnl|UMD3.1|GK000010.2	1761032	T	A	7	5	0.583333	0.416667
gnl|UMD3.1|GK000010.2	1761240	T	G	0	14	0	1
gnl|UMD3.1|GK000010.2	1762247	A	G	0	2	0	1
gnl|UMD3.1|GK000010.2	1762251	A	G	0	2	0	1
gnl|UMD3.1|GK000010.2	1762489	G	A	0	3	0	1
gnl|UMD3.1|GK000010.2	1762507	C	T	3	3	0.5	0.5
gnl|UMD3.1|GK000010.2	1762716	G	T	0	2	0	1
gnl|UMD3.1|GK000010.2	1762786	G	T	20	4	0.833333	0.166667
gnl|UMD3.1|GK000010.2	1762928	T	C	6	4	0.6	0.4
gnl|UMD3.1|GK000010.2	1762963	T	C	6	2	0.75	0.25
gnl|UMD3.1|GK000010.2	1763116	A	C	0	2	0	1
gnl|UMD3.1|GK000010.2	1763136	G	A	0	3	0	1
gnl|UMD3.1|GK000010.2	1763238	G	T	5	3	0.625	0.375
gnl|UMD3.1|GK000010.2	1763519	G	T	1	2	0.333333	0.666667
gnl|UMD3.1|GK000010.2	1763557	G	T	0	2	0	1
gnl|UMD3.1|GK000010.2	1763821	T	G	3	2	0.6	0.4
gnl|UMD3.1|GK000010.2	1763999	C	T	24	51	0.32	0.68
gnl|UMD3.1|GK000010.2	1764294	A	G	24	13	0.648649	0.351351
gnl|UMD3.1|GK000010.2	1788901	G	C	0	2	0	1
gnl|UMD3.1|GK000010.2	1899753	C	T	0	2	0	1
gnl|UMD3.1|GK000010.2	1919028	G	A	2	2	0.5	0.5
gnl|UMD3.1|GK000010.2	1946563	G	C	0	3	0	1
gnl|UMD3.1|GK000010.2	1992932	T	A	0	2	0	1
gnl|UMD3.1|GK000010.2	1998018	T	C	0	2	0	1
gnl|UMD3.1|GK000010.2	1998025	G	A	0	2	0	1
gnl|UMD3.1|GK000010.2	1998045	G	A	0	2	0	1
gnl|UMD3.1|GK000010.2	2032240	C	T	1	2	0.333333	0.666667
gnl|UMD3.1|GK000010.2	2032271	A	T	2	2	0.5	0.5
gnl|UMD3.1|GK000010.2	2067848	A	G	0	11	0	1
gnl|UMD3.1|GK000010.2	2067863	A	C	1	13	0.0714286	0.928571
gnl|UMD3.1|GK000010.2	2067889	C	G	0	17	0	1
gnl|UMD3.1|GK000010.2	2067897	C	A	0	16	0	1
gnl|UMD3.1|GK000010.2	2067911	C	T	0	17	0	1
gnl|UMD3.1|GK000010.2	2067926	T	C	0	18	0	1
gnl|UMD3.1|GK000010.2	2067962	A	G	0	15	0	1
gnl|UMD3.1|GK000010.2	2067974	T	C	0	14	0	1
gnl|UMD3.1|GK000010.2	2068034	T	C	0	7	0	1
gnl|UMD3.1|GK000010.2	2068035	A	T	0	5	0	1
gnl|UMD3.1|GK000010.2	2068064	G	A	0	6	0	1
gnl|UMD3.1|GK000010.2	2068084	G	T	0	5	0	1
gnl|UMD3.1|GK000010.2	2068085	A	G	0	7	0	1
gnl|UMD3.1|GK000010.2	2068111	G	C	0	5	0	1
gnl|UMD3.1|GK000010.2	2068114	A	T	0	5	0	1
gnl|UMD3.1|GK000010.2	2068137	C	T	0	4	0	1
gnl|UMD3.1|GK000010.2	2068282	T	C	0	2	0	1
gnl|UMD3.1|GK000010.2	2068290	C	T	0	2	0	1
gnl|UMD3.1|GK000010.2	2068293	G	T	0	2	0	1
gnl|UMD3.1|GK000010.2	2068299	A	G	0	2	0	1
gnl|UMD3.1|GK000010.2	2068320	T	C	0	2	0	1
gnl|UMD3.1|GK000010.2	2068325	T	A	0	2	0	1
gnl|UMD3.1|GK000010.2	2068326	G	A	0	2	0	1
gnl|UMD3.1|GK000010.2	2068330	C	T	0	2	0	1
gnl|UMD3.1|GK000010.2	2068352	A	C	0	5	0	1
gnl|UMD3.1|GK000010.2	2068411	T	C	0	4	0	1
gnl|UMD3.1|GK000010.2	2068412	G	T	0	3	0	1
gnl|UMD3.1|GK000010.2	2068421	T	C	0	4	0	1
gnl|UMD3.1|GK000010.2	2068430	C	A	0	4	0	1
gnl|UMD3.1|GK000010.2	2068431	G	A	0	4	0	1
gnl|UMD3.1|GK000010.2	2068454	G	A	0	7	0	1
gnl|UMD3.1|GK000010.2	2068462	G	T	0	6	0	1
gnl|UMD3.1|GK000010.2	2068464	C	A	0	6	0	1
gnl|UMD3.1|GK000010.2	2068507	T	C	4	2	0.666667	0.333333
gnl|UMD3.1|GK000010.2	2068534	G	T	0	5	0	1
gnl|UMD3.1|GK000010.2	2068552	T	C	0	2	0	1
gnl|UMD3.1|GK000010.2	2163275	T	A	0	2	0	1
gnl|UMD3.1|GK000010.2	2166144	A	G	0	2	0	1
gnl|UMD3.1|GK000010.2	2166155	A	G	0	2	0	1
gnl|UMD3.1|GK000010.2	2170101	A	G	1	2	0.333333	0.666667
gnl|UMD3.1|GK000010.2	2170102	A	G	1	2	0.333333	0.666667
gnl|UMD3.1|GK000010.2	2170957	A	G	1	2	0.333333	0.666667
gnl|UMD3.1|GK000010.2	2171874	T	C	2	2	0.5	0.5
gnl|UMD3.1|GK000010.2	2173506	C	T	0	2	0	1
gnl|UMD3.1|GK000010.2	2180579	C	T	1	2	0.333333	0.666667
gnl|UMD3.1|GK000010.2	2181404	G	A	2	2	0.5	0.5
gnl|UMD3.1|GK000010.2	2181428	T	C	2	2	0.5	0.5
gnl|UMD3.1|GK000010.2	2181435	C	A	2	2	0.5	0.5
gnl|UMD3.1|GK000010.2	2181453	A	C	2	2	0.5	0.5
gnl|UMD3.1|GK000010.2	2181454	A	G	2	2	0.5	0.5
gnl|UMD3.1|GK000010.2	2181498	C	T	0	2	0	1
gnl|UMD3.1|GK000010.2	2182529	T	G	4	2	0.666667	0.333333
gnl|UMD3.1|GK000010.2	2186723	A	C	0	2	0	1
gnl|UMD3.1|GK000010.2	2192823	G	A	19	10	0.655172	0.344828
gnl|UMD3.1|GK000010.2	2193006	T	A	3	4	0.428571	0.571429
gnl|UMD3.1|GK000010.2	2193185	A	G	15	4	0.789474	0.210526
gnl|UMD3.1|GK000010.2	2246235	A	G	0	2	0	1
gnl|UMD3.1|GK000010.2	2270732	A	T	0	2	0	1
gnl|UMD3.1|GK000010.2	2361748	G	T	2	2	0.5	0.5
gnl|UMD3.1|GK000010.2	2361923	T	G	10	3	0.769231	0.230769
gnl|UMD3.1|GK000010.2	2362559	T	C	0	5	0	1
gnl|UMD3.1|GK000010.2	2362621	A	T	3	2	0.6	0.4
gnl|UMD3.1|GK000010.2	2362657	T	G	1	2	0.333333	0.666667
gnl|UMD3.1|GK000010.2	2362829	C	A	2	2	0.5	0.5
gnl|UMD3.1|GK000010.2	2363582	A	G	0	2	0	1
gnl|UMD3.1|GK000010.2	2365542	A	G	0	2	0	1
gnl|UMD3.1|GK000010.2	2365623	A	G	0	5	0	1
gnl|UMD3.1|GK000010.2	2365634	A	G	1	5	0.166667	0.833333
gnl|UMD3.1|GK000010.2	2365645	A	G	1	5	0.166667	0.833333
gnl|UMD3.1|GK000010.2	2365736	C	T	0	4	0	1
gnl|UMD3.1|GK000010.2	2366282	A	G	0	1	0	1
gnl|UMD3.1|GK000010.2	2366572	A	G	0	2	0	1
gnl|UMD3.1|GK000010.2	2367092	A	T	6	2	0.75	0.25
gnl|UMD3.1|GK000010.2	2367425	A	G	0	8	0	1
gnl|UMD3.1|GK000010.2	2373345	G	T	0	3	0	1
gnl|UMD3.1|GK000010.2	2373528	C	T	7	2	0.777778	0.222222
gnl|UMD3.1|GK000010.2	2374587	G	T	0	2	0	1
gnl|UMD3.1|GK000010.2	2376004	A	T	2	2	0.5	0.5
gnl|UMD3.1|GK000010.2	2376022	C	T	2	2	0.5	0.5
gnl|UMD3.1|GK000010.2	2376675	T	C	0	3	0	1
gnl|UMD3.1|GK000010.2	2377081	A	T	2	2	0.5	0.5
gnl|UMD3.1|GK000010.2	2381898	A	G	0	2	0	1
gnl|UMD3.1|GK000010.2	2381964	C	T	1	2	0.333333	0.666667
gnl|UMD3.1|GK000010.2	2382004	A	G	0	2	0	1
gnl|UMD3.1|GK000010.2	2384388	G	A	1	3	0.25	0.75
gnl|UMD3.1|GK000010.2	2384775	A	G	0	2	0	1
gnl|UMD3.1|GK000010.2	2385139	T	C	5	3	0.625	0.375
gnl|UMD3.1|GK000010.2	2391135	A	C	1	3	0.25	0.75
gnl|UMD3.1|GK000010.2	2391235	C	T	0	2	0	1
gnl|UMD3.1|GK000010.2	2391354	C	T	0	3	0	1
gnl|UMD3.1|GK000010.2	2392839	C	A	0	2	0	1
gnl|UMD3.1|GK000010.2	2392966	T	C	2	6	0.25	0.75
gnl|UMD3.1|GK000010.2	2396539	A	T	0	1	0	1
gnl|UMD3.1|GK000010.2	2397611	A	G	0	2	0	1
gnl|UMD3.1|GK000010.2	2399137	A	T	0	2	0	1
gnl|UMD3.1|GK000010.2	2399594	C	T	0	2	0	1
gnl|UMD3.1|GK000010.2	2399943	T	G	0	2	0	1
gnl|UMD3.1|GK000010.2	2400756	T	A	11	2	0.846154	0.153846
gnl|UMD3.1|GK000010.2	2400773	A	G	9	2	0.818182	0.181818
gnl|UMD3.1|GK000010.2	2401807	A	C	0	2	0	1
gnl|UMD3.1|GK000010.2	2402352	A	G	7	2	0.777778	0.222222
gnl|UMD3.1|GK000010.2	2402381	G	A	5	2	0.714286	0.285714
gnl|UMD3.1|GK000010.2	2412482	A	G	0	2	0	1
gnl|UMD3.1|GK000010.2	2415756	C	T	0	2	0	1
gnl|UMD3.1|GK000010.2	2416403	C	T	9	2	0.818182	0.181818
gnl|UMD3.1|GK000010.2	2416636	T	C	2	5	0.285714	0.714286
gnl|UMD3.1|GK000010.2	2419484	C	A	0	2	0	1
gnl|UMD3.1|GK000010.2	2419542	G	A	0	1	0	1
gnl|UMD3.1|GK000010.2	2420784	T	C	0	2	0	1
gnl|UMD3.1|GK000010.2	2420836	A	G	5	3	0.625	0.375
gnl|UMD3.1|GK000010.2	2420972	C	A	5	3	0.625	0.375
gnl|UMD3.1|GK000010.2	2424989	C	T	0	2	0	1
gnl|UMD3.1|GK000010.2	2425017	A	G	0	2	0	1
gnl|UMD3.1|GK000010.2	2429750	A	G	0	3	0	1
gnl|UMD3.1|GK000010.2	2431009	A	G	3	2	0.6	0.4
gnl|UMD3.1|GK000010.2	2431016	A	G	3	2	0.6	0.4
gnl|UMD3.1|GK000010.2	2431024	A	G	3	2	0.6	0.4
gnl|UMD3.1|GK000010.2	2431027	A	G	3	2	0.6	0.4
gnl|UMD3.1|GK000010.2	2431041	A	G	3	2	0.6	0.4
gnl|UMD3.1|GK000010.2	2431267	T	A	2	2	0.5	0.5
gnl|UMD3.1|GK000010.2	2431427	C	T	0	2	0	1
gnl|UMD3.1|GK000010.2	2432869	G	A	0	2	0	1
gnl|UMD3.1|GK000010.2	2433837	G	T	9	2	0.818182	0.181818
gnl|UMD3.1|GK000010.2	2434161	G	T	15	3	0.833333	0.166667
gnl|UMD3.1|GK000010.2	2434171	G	A	11	5	0.6875	0.3125
gnl|UMD3.1|GK000010.2	2434362	T	C	1	17	0.0555556	0.944444
gnl|UMD3.1|GK000010.2	2434425	G	T	18	7	0.72	0.28
gnl|UMD3.1|GK000010.2	2434503	C	T	16	13	0.551724	0.448276
gnl|UMD3.1|GK000010.2	2434608	T	A	7	2	0.777778	0.222222
gnl|UMD3.1|GK000010.2	2435173	T	A	1	3	0.25	0.75
gnl|UMD3.1|GK000010.2	2436868	A	G	0	2	0	1
gnl|UMD3.1|GK000010.2	2537902	T	C	0	2	0	1
gnl|UMD3.1|GK000010.2	2560123	G	T	0	2	0	1
gnl|UMD3.1|GK000010.2	2570604	G	A	0	2	0	1
gnl|UMD3.1|GK000010.2	2570616	C	T	0	2	0	1
gnl|UMD3.1|GK000010.2	2570620	T	C	0	2	0	1
gnl|UMD3.1|GK000010.2	2570627	G	A	0	2	0	1
gnl|UMD3.1|GK000010.2	2570628	A	G	0	2	0	1
gnl|UMD3.1|GK000010.2	2570658	G	C	0	2	0	1
gnl|UMD3.1|GK000010.2	2570661	A	G	0	2	0	1
gnl|UMD3.1|GK000010.2	2570664	A	G	0	2	0	1
gnl|UMD3.1|GK000010.2	2570666	T	C	0	2	0	1
gnl|UMD3.1|GK000010.2	2570676	T	A	0	2	0	1
gnl|UMD3.1|GK000010.2	2570708	G	A	0	2	0	1
gnl|UMD3.1|GK000010.2	2572529	T	C	0	2	0	1
gnl|UMD3.1|GK000010.2	2572553	G	C	0	2	0	1
gnl|UMD3.1|GK000010.2	2572556	T	C	0	2	0	1
gnl|UMD3.1|GK000010.2	2892070	G	T	0	2	0	1
gnl|UMD3.1|GK000010.2	2894043	A	C	0	2	0	1
gnl|UMD3.1|GK000010.2	2894073	C	T	0	2	0	1
gnl|UMD3.1|GK000010.2	2894079	A	G	0	2	0	1
gnl|UMD3.1|GK000010.2	2898403	T	C	0	2	0	1
gnl|UMD3.1|GK000010.2	2898486	G	A	0	2	0	1
gnl|UMD3.1|GK000010.2	2905974	G	A	0	2	0	1
gnl|UMD3.1|GK000010.2	2915709	A	T	0	2	0	1
gnl|UMD3.1|GK000010.2	2919622	G	T	1	1	0.5	0.5
gnl|UMD3.1|GK000010.2	2919655	T	C	0	6	0	1
gnl|UMD3.1|GK000010.2	2919656	T	A	0	5	0	1
gnl|UMD3.1|GK000010.2	2924837	G	C	2	2	0.5	0.5
gnl|UMD3.1|GK000010.2	2926095	C	G	2	2	0.5	0.5
gnl|UMD3.1|GK000010.2	2926100	A	G	2	2	0.5	0.5
gnl|UMD3.1|GK000010.2	2927934	A	C	4	2	0.666667	0.333333
gnl|UMD3.1|GK000010.2	2962743	A	G	0	2	0	1
gnl|UMD3.1|GK000010.2	3014175	T	C	0	2	0	1
gnl|UMD3.1|GK000010.2	3024738	C	T	0	2	0	1
gnl|UMD3.1|GK000010.2	3034245	A	G	0	2	0	1
gnl|UMD3.1|GK000010.2	3072239	G	T	0	2	0	1
gnl|UMD3.1|GK000010.2	3072312	C	T	0	2	0	1
gnl|UMD3.1|GK000010.2	3086055	C	T	1	2	0.333333	0.666667
gnl|UMD3.1|GK000010.2	3111894	G	T	0	1	0	1
gnl|UMD3.1|GK000010.2	3124630	C	T	0	2	0	1
gnl|UMD3.1|GK000010.2	3131284	T	A	0	2	0	1
gnl|UMD3.1|GK000010.2	3134313	T	C	0	2	0	1
gnl|UMD3.1|GK000010.2	3173367	A	G	0	2	0	1
gnl|UMD3.1|GK000010.2	3173368	A	G	0	2	0	1
gnl|UMD3.1|GK000010.2	3192802	T	G	2	2	0.5	0.5
gnl|UMD3.1|GK000010.2	3195689	G	C	0	2	0	1
gnl|UMD3.1|GK000010.2	3202502	A	G	0	1	0	1
gnl|UMD3.1|GK000010.2	3206741	C	T	3	2	0.6	0.4
gnl|UMD3.1|GK000010.2	3219217	C	T	0	2	0	1
gnl|UMD3.1|GK000010.2	3226073	C	A	0	2	0	1
gnl|UMD3.1|GK000010.2	3232713	C	T	0	2	0	1
gnl|UMD3.1|GK000010.2	3234058	G	C	0	2	0	1
gnl|UMD3.1|GK000010.2	3234087	C	T	0	2	0	1
gnl|UMD3.1|GK000010.2	3237935	C	A	0	2	0	1
gnl|UMD3.1|GK000010.2	3238035	A	G	0	1	0	1
gnl|UMD3.1|GK000010.2	3245618	C	T	0	2	0	1
gnl|UMD3.1|GK000010.2	3248663	C	T	1	2	0.333333	0.666667
gnl|UMD3.1|GK000010.2	3249472	A	T	1	1	0.5	0.5
gnl|UMD3.1|GK000010.2	3252626	A	T	2	2	0.5	0.5
gnl|UMD3.1|GK000010.2	3253883	T	C	0	2	0	1
gnl|UMD3.1|GK000010.2	3255302	C	T	0	1	0	1
gnl|UMD3.1|GK000010.2	3267552	T	C	0	3	0	1
gnl|UMD3.1|GK000010.2	3267559	A	C	0	1	0	1
gnl|UMD3.1|GK000010.2	3267580	T	C	0	2	0	1
gnl|UMD3.1|GK000010.2	3276689	A	G	0	2	0	1
gnl|UMD3.1|GK000010.2	3276726	C	T	0	2	0	1
gnl|UMD3.1|GK000010.2	3277131	C	T	0	2	0	1
gnl|UMD3.1|GK000010.2	3282846	C	T	0	2	0	1
gnl|UMD3.1|GK000010.2	3282889	G	C	0	2	0	1
gnl|UMD3.1|GK000010.2	3282955	C	T	0	2	0	1
gnl|UMD3.1|GK000010.2	3283044	T	C	0	2	0	1
gnl|UMD3.1|GK000010.2	3291880	C	T	0	2	0	1
gnl|UMD3.1|GK000010.2	3293679	T	G	1	2	0.333333	0.666667
gnl|UMD3.1|GK000010.2	3300975	A	C	0	2	0	1
gnl|UMD3.1|GK000010.2	3300992	A	G	0	2	0	1
gnl|UMD3.1|GK000010.2	3301007	G	T	0	2	0	1
gnl|UMD3.1|GK000010.2	3304795	C	A	0	2	0	1
gnl|UMD3.1|GK000010.2	3304799	T	C	0	2	0	1
gnl|UMD3.1|GK000010.2	3304805	T	C	0	2	0	1
gnl|UMD3.1|GK000010.2	3304852	A	T	0	2	0	1
gnl|UMD3.1|GK000010.2	3304901	C	T	0	2	0	1
gnl|UMD3.1|GK000010.2	3308083	G	C	0	2	0	1
gnl|UMD3.1|GK000010.2	3308130	T	G	0	2	0	1
gnl|UMD3.1|GK000010.2	3308188	T	C	0	2	0	1
gnl|UMD3.1|GK000010.2	3309177	A	G	0	2	0	1
gnl|UMD3.1|GK000010.2	3309190	T	C	0	2	0	1
gnl|UMD3.1|GK000010.2	3309231	A	G	0	2	0	1
gnl|UMD3.1|GK000010.2	3311176	T	G	0	2	0	1
gnl|UMD3.1|GK000010.2	3312992	T	C	0	2	0	1
gnl|UMD3.1|GK000010.2	3313013	T	C	0	2	0	1
gnl|UMD3.1|GK000010.2	3313022	G	A	0	2	0	1
gnl|UMD3.1|GK000010.2	3313487	A	G	0	3	0	1
gnl|UMD3.1|GK000010.2	3315344	C	A	4	2	0.666667	0.333333
gnl|UMD3.1|GK000010.2	3317417	A	T	0	2	0	1
gnl|UMD3.1|GK000010.2	3329851	A	G	0	2	0	1
gnl|UMD3.1|GK000010.2	3332624	C	T	2	2	0.5	0.5
gnl|UMD3.1|GK000010.2	3337826	T	A	0	2	0	1
gnl|UMD3.1|GK000010.2	3340495	T	G	1	2	0.333333	0.666667
gnl|UMD3.1|GK000010.2	3340566	A	G	1	2	0.333333	0.666667
gnl|UMD3.1|GK000010.2	3340892	T	A	0	2	0	1
gnl|UMD3.1|GK000010.2	3345865	T	C	0	2	0	1
gnl|UMD3.1|GK000010.2	3347304	G	A	0	2	0	1
gnl|UMD3.1|GK000010.2	3347354	C	T	0	2	0	1
gnl|UMD3.1|GK000010.2	3357020	C	G	0	2	0	1
gnl|UMD3.1|GK000010.2	3357832	T	A	0	2	0	1
gnl|UMD3.1|GK000010.2	3361982	A	G	0	3	0	1
gnl|UMD3.1|GK000010.2	3362069	A	G	0	2	0	1
gnl|UMD3.1|GK000010.2	3371036	G	A	0	2	0	1
gnl|UMD3.1|GK000010.2	3371060	T	C	0	2	0	1
gnl|UMD3.1|GK000010.2	3373248	A	G	4	6	0.4	0.6
gnl|UMD3.1|GK000010.2	3373265	A	G	4	6	0.4	0.6
gnl|UMD3.1|GK000010.2	3553512	T	C	0	2	0	1
gnl|UMD3.1|GK000010.2	3586034	A	G	0	3	0	1
gnl|UMD3.1|GK000010.2	3586052	G	A	0	8	0	1
gnl|UMD3.1|GK000010.2	3586134	T	C	0	11	0	1
gnl|UMD3.1|GK000010.2	3586152	T	C	0	14	0	1
gnl|UMD3.1|GK000010.2	3586250	A	G	0	12	0	1
gnl|UMD3.1|GK000010.2	3586259	A	G	11	2	0.846154	0.153846
gnl|UMD3.1|GK000010.2	3594145	G	C	0	2	0	1
gnl|UMD3.1|GK000010.2	3618368	T	G	0	2	0	1
gnl|UMD3.1|GK000010.2	3618371	G	T	0	2	0	1
gnl|UMD3.1|GK000010.2	3638750	T	C	0	2	0	1
gnl|UMD3.1|GK000010.2	3683381	C	T	0	2	0	1
gnl|UMD3.1|GK000010.2	3683388	G	A	0	2	0	1
gnl|UMD3.1|GK000010.2	3920032	G	A	4	2	0.666667	0.333333
gnl|UMD3.1|GK000010.2	3920061	T	C	4	3	0.571429	0.428571
gnl|UMD3.1|GK000010.2	3920838	A	C	0	2	0	1
gnl|UMD3.1|GK000010.2	3931199	G	C	4	2	0.666667	0.333333
gnl|UMD3.1|GK000010.2	3945706	C	T	0	2	0	1
gnl|UMD3.1|GK000010.2	3947638	T	A	0	2	0	1
gnl|UMD3.1|GK000010.2	3949737	T	A	0	1	0	1
gnl|UMD3.1|GK000010.2	3991788	G	A	0	2	0	1
gnl|UMD3.1|GK000010.2	3995917	G	A	0	1	0	1
gnl|UMD3.1|GK000010.2	3996143	A	G	2	6	0.25	0.75
gnl|UMD3.1|GK000010.2	3997204	C	T	2	14	0.125	0.875
gnl|UMD3.1|GK000010.2	3998098	C	G	9	2	0.818182	0.181818
gnl|UMD3.1|GK000010.2	4002379	G	A	1	2	0.333333	0.666667
gnl|UMD3.1|GK000010.2	4002430	C	T	0	2	0	1
gnl|UMD3.1|GK000010.2	4003445	A	G	0	2	0	1
gnl|UMD3.1|GK000010.2	4006055	T	G	0	3	0	1
gnl|UMD3.1|GK000010.2	4026473	C	T	0	5	0	1
gnl|UMD3.1|GK000010.2	4027017	T	A	0	2	0	1
gnl|UMD3.1|GK000010.2	4030603	C	A	0	2	0	1
gnl|UMD3.1|GK000010.2	4030658	T	C	0	5	0	1
gnl|UMD3.1|GK000010.2	4033502	G	A	0	2	0	1
gnl|UMD3.1|GK000010.2	4035557	T	G	2	2	0.5	0.5
gnl|UMD3.1|GK000010.2	4037344	A	G	1	2	0.333333	0.666667
gnl|UMD3.1|GK000010.2	4037880	C	A	2	2	0.5	0.5
gnl|UMD3.1|GK000010.2	4037908	A	G	4	2	0.666667	0.333333
gnl|UMD3.1|GK000010.2	4037944	G	T	3	2	0.6	0.4
gnl|UMD3.1|GK000010.2	4045712	T	C	2	2	0.5	0.5
gnl|UMD3.1|GK000010.2	4046920	T	C	0	2	0	1
gnl|UMD3.1|GK000010.2	4056197	G	T	0	22	0	1
gnl|UMD3.1|GK000010.2	4058336	A	C	2	2	0.5	0.5
gnl|UMD3.1|GK000010.2	4062736	C	A	0	2	0	1
gnl|UMD3.1|GK000010.2	4067273	T	A	0	3	0	1
gnl|UMD3.1|GK000010.2	4067274	G	A	0	3	0	1
gnl|UMD3.1|GK000010.2	4075525	T	C	4	3	0.571429	0.428571
gnl|UMD3.1|GK000010.2	4078734	C	T	0	4	0	1
gnl|UMD3.1|GK000010.2	4078873	T	C	0	1	0	1
gnl|UMD3.1|GK000010.2	4078899	T	C	0	1	0	1
gnl|UMD3.1|GK000010.2	4079741	G	A	0	2	0	1
gnl|UMD3.1|GK000010.2	4079963	T	G	4	2	0.666667	0.333333
gnl|UMD3.1|GK000010.2	4149199	C	T	0	2	0	1
gnl|UMD3.1|GK000010.2	4149262	G	A	0	2	0	1
gnl|UMD3.1|GK000010.2	4168441	A	G	0	2	0	1
gnl|UMD3.1|GK000010.2	4168449	G	A	0	2	0	1
gnl|UMD3.1|GK000010.2	4168465	A	G	0	2	0	1
gnl|UMD3.1|GK000010.2	4168492	A	G	0	2	0	1
gnl|UMD3.1|GK000010.2	4290761	C	A	0	2	0	1
gnl|UMD3.1|GK000010.2	4292802	G	A	0	2	0	1
gnl|UMD3.1|GK000010.2	4294011	T	C	0	2	0	1
gnl|UMD3.1|GK000010.2	4302232	T	G	4	2	0.666667	0.333333
gnl|UMD3.1|GK000010.2	4305335	T	A	0	2	0	1
gnl|UMD3.1|GK000010.2	4305666	C	T	0	2	0	1
gnl|UMD3.1|GK000010.2	4305860	A	T	4	2	0.666667	0.333333
gnl|UMD3.1|GK000010.2	4306037	C	A	0	2	0	1
gnl|UMD3.1|GK000010.2	4307692	G	T	3	2	0.6	0.4
gnl|UMD3.1|GK000010.2	4307985	A	G	5	2	0.714286	0.285714
gnl|UMD3.1|GK000010.2	4326310	G	C	0	2	0	1
gnl|UMD3.1|GK000010.2	4328827	G	A	0	2	0	1
gnl|UMD3.1|GK000010.2	4332157	C	T	0	2	0	1
gnl|UMD3.1|GK000010.2	4333143	T	C	0	2	0	1
gnl|UMD3.1|GK000010.2	4357516	T	G	0	2	0	1
gnl|UMD3.1|GK000010.2	4357526	A	G	0	8	0	1
gnl|UMD3.1|GK000010.2	4357544	G	A	0	9	0	1
gnl|UMD3.1|GK000010.2	4357563	C	G	0	9	0	1
gnl|UMD3.1|GK000010.2	4357574	C	T	0	9	0	1
gnl|UMD3.1|GK000010.2	4357589	A	T	0	9	0	1
gnl|UMD3.1|GK000010.2	4357621	A	T	0	9	0	1
gnl|UMD3.1|GK000010.2	4357626	A	T	0	9	0	1
gnl|UMD3.1|GK000010.2	4357656	A	T	0	15	0	1
gnl|UMD3.1|GK000010.2	4357705	C	T	0	10	0	1
gnl|UMD3.1|GK000010.2	4357764	C	T	0	3	0	1
gnl|UMD3.1|GK000010.2	4357778	A	G	0	2	0	1
gnl|UMD3.1|GK000010.2	4357783	C	T	0	2	0	1
gnl|UMD3.1|GK000010.2	4360270	T	C	0	2	0	1
gnl|UMD3.1|GK000010.2	4360291	G	A	0	2	0	1
gnl|UMD3.1|GK000010.2	4360292	T	C	0	2	0	1
gnl|UMD3.1|GK000010.2	4360308	G	A	0	5	0	1
gnl|UMD3.1|GK000010.2	4360324	G	A	0	6	0	1
gnl|UMD3.1|GK000010.2	4360333	C	A	0	6	0	1
gnl|UMD3.1|GK000010.2	4360344	A	G	0	6	0	1
gnl|UMD3.1|GK000010.2	4360349	T	C	0	6	0	1
gnl|UMD3.1|GK000010.2	4360350	G	T	0	6	0	1
gnl|UMD3.1|GK000010.2	4360386	A	G	0	4	0	1
gnl|UMD3.1|GK000010.2	4360412	T	G	0	2	0	1
gnl|UMD3.1|GK000010.2	4360415	A	G	0	2	0	1
gnl|UMD3.1|GK000010.2	4360425	C	G	0	4	0	1
gnl|UMD3.1|GK000010.2	4360458	T	G	0	6	0	1
gnl|UMD3.1|GK000010.2	4360459	T	C	0	6	0	1
gnl|UMD3.1|GK000010.2	4360469	T	C	0	6	0	1
gnl|UMD3.1|GK000010.2	4360473	C	T	0	6	0	1
gnl|UMD3.1|GK000010.2	4360488	C	T	0	6	0	1
gnl|UMD3.1|GK000010.2	4360495	A	C	0	6	0	1
gnl|UMD3.1|GK000010.2	4360500	C	G	0	6	0	1
gnl|UMD3.1|GK000010.2	4360520	G	A	0	5	0	1
gnl|UMD3.1|GK000010.2	4360529	A	C	0	3	0	1
gnl|UMD3.1|GK000010.2	4360727	T	A	0	5	0	1
gnl|UMD3.1|GK000010.2	4360734	A	C	0	6	0	1
gnl|UMD3.1|GK000010.2	4360977	G	C	0	5	0	1
gnl|UMD3.1|GK000010.2	4360985	G	A	0	5	0	1
gnl|UMD3.1|GK000010.2	4361034	A	G	0	12	0	1
gnl|UMD3.1|GK000010.2	4361057	A	G	0	12	0	1
gnl|UMD3.1|GK000010.2	4361147	G	A	0	2	0	1
gnl|UMD3.1|GK000010.2	4361173	A	G	2	2	0.5	0.5
gnl|UMD3.1|GK000010.2	4361181	T	C	0	4	0	1
gnl|UMD3.1|GK000010.2	4361183	C	T	2	2	0.5	0.5
gnl|UMD3.1|GK000010.2	4361192	A	G	0	4	0	1
gnl|UMD3.1|GK000010.2	4361227	A	G	0	4	0	1
gnl|UMD3.1|GK000010.2	4361238	T	G	0	4	0	1
gnl|UMD3.1|GK000010.2	4361607	G	A	0	2	0	1
gnl|UMD3.1|GK000010.2	4361619	A	C	0	3	0	1
gnl|UMD3.1|GK000010.2	4361650	C	A	0	4	0	1
gnl|UMD3.1|GK000010.2	4361701	C	T	0	5	0	1
gnl|UMD3.1|GK000010.2	4361736	A	C	0	3	0	1
gnl|UMD3.1|GK000010.2	4363899	G	A	0	2	0	1
gnl|UMD3.1|GK000010.2	4363983	T	C	0	2	0	1
gnl|UMD3.1|GK000010.2	4365099	T	C	0	2	0	1
gnl|UMD3.1|GK000010.2	4369699	G	T	0	2	0	1
gnl|UMD3.1|GK000010.2	4374811	G	T	3	2	0.6	0.4
gnl|UMD3.1|GK000010.2	4375946	C	T	0	3	0	1
gnl|UMD3.1|GK000010.2	4376614	T	A	5	2	0.714286	0.285714
gnl|UMD3.1|GK000010.2	4384820	C	A	0	2	0	1
gnl|UMD3.1|GK000010.2	4387277	A	T	1	3	0.25	0.75
gnl|UMD3.1|GK000010.2	4387302	T	A	3	2	0.6	0.4
gnl|UMD3.1|GK000010.2	4387716	C	T	0	2	0	1
gnl|UMD3.1|GK000010.2	4390748	A	G	0	2	0	1
gnl|UMD3.1|GK000010.2	4391032	C	T	0	4	0	1
gnl|UMD3.1|GK000010.2	4391058	A	G	0	4	0	1
gnl|UMD3.1|GK000010.2	4395802	G	C	0	2	0	1
gnl|UMD3.1|GK000010.2	4403609	A	C	8	2	0.8	0.2
gnl|UMD3.1|GK000010.2	4404030	C	T	0	6	0	1
gnl|UMD3.1|GK000010.2	4404054	G	T	2	2	0.5	0.5
gnl|UMD3.1|GK000010.2	4404628	C	T	0	11	0	1
gnl|UMD3.1|GK000010.2	4405192	C	G	0	29	0	1
gnl|UMD3.1|GK000010.2	4405196	G	A	17	11	0.607143	0.392857
gnl|UMD3.1|GK000010.2	4405488	T	A	9	4	0.692308	0.307692
gnl|UMD3.1|GK000010.2	4406059	T	C	6	2	0.75	0.25
gnl|UMD3.1|GK000010.2	4406130	A	T	7	2	0.777778	0.222222
gnl|UMD3.1|GK000010.2	4406167	T	A	9	2	0.818182	0.181818
gnl|UMD3.1|GK000010.2	4406644	T	A	5	2	0.714286	0.285714
gnl|UMD3.1|GK000010.2	4407830	G	A	17	32	0.346939	0.653061
gnl|UMD3.1|GK000010.2	4408666	T	C	115	85	0.575	0.425
gnl|UMD3.1|GK000010.2	4408971	C	G	23	30	0.433962	0.566038
gnl|UMD3.1|GK000010.2	4409175	A	C	16	3	0.842105	0.157895
gnl|UMD3.1|GK000010.2	4410165	G	T	2	2	0.5	0.5
gnl|UMD3.1|GK000010.2	4411078	C	A	4	3	0.571429	0.428571
gnl|UMD3.1|GK000010.2	4411089	C	A	4	2	0.666667	0.333333
gnl|UMD3.1|GK000010.2	4411854	A	G	0	4	0	1
gnl|UMD3.1|GK000010.2	4413055	C	T	4	10	0.285714	0.714286
gnl|UMD3.1|GK000010.2	4413068	A	G	25	22	0.531915	0.468085
gnl|UMD3.1|GK000010.2	4415069	C	G	0	2	0	1
gnl|UMD3.1|GK000010.2	4415326	G	A	0	5	0	1
gnl|UMD3.1|GK000010.2	4415359	T	C	0	5	0	1
gnl|UMD3.1|GK000010.2	4415710	C	T	0	5	0	1
gnl|UMD3.1|GK000010.2	4416905	T	C	0	2	0	1
gnl|UMD3.1|GK000010.2	4418356	T	G	33	9	0.785714	0.214286
gnl|UMD3.1|GK000010.2	4510062	T	C	0	4	0	1
gnl|UMD3.1|GK000010.2	4510074	T	A	0	4	0	1
gnl|UMD3.1|GK000010.2	4516445	T	G	0	2	0	1
gnl|UMD3.1|GK000010.2	4517087	T	A	0	1	0	1
gnl|UMD3.1|GK000010.2	4600163	T	A	6	2	0.75	0.25
gnl|UMD3.1|GK000010.2	4600865	A	T	6	2	0.75	0.25
gnl|UMD3.1|GK000010.2	4604645	A	G	2	2	0.5	0.5
gnl|UMD3.1|GK000010.2	4606774	C	G	0	2	0	1
gnl|UMD3.1|GK000010.2	4610119	C	T	0	2	0	1
gnl|UMD3.1|GK000010.2	4614208	A	T	2	2	0.5	0.5
gnl|UMD3.1|GK000010.2	4616745	T	C	1	2	0.333333	0.666667
gnl|UMD3.1|GK000010.2	4618817	T	C	15	4	0.789474	0.210526
gnl|UMD3.1|GK000010.2	4619750	T	C	18	11	0.62069	0.37931
gnl|UMD3.1|GK000010.2	4621164	G	A	1	2	0.333333	0.666667
gnl|UMD3.1|GK000010.2	4623520	G	A	2	4	0.333333	0.666667
gnl|UMD3.1|GK000010.2	4624121	A	T	2	3	0.4	0.6
gnl|UMD3.1|GK000010.2	4625420	T	G	0	2	0	1
gnl|UMD3.1|GK000010.2	4627230	G	A	4	2	0.666667	0.333333
gnl|UMD3.1|GK000010.2	4627253	A	G	2	3	0.4	0.6
gnl|UMD3.1|GK000010.2	4627254	T	C	2	2	0.5	0.5
gnl|UMD3.1|GK000010.2	4628143	A	C	1	3	0.25	0.75
gnl|UMD3.1|GK000010.2	4628206	G	A	2	2	0.5	0.5
gnl|UMD3.1|GK000010.2	4631998	T	G	4	2	0.666667	0.333333
gnl|UMD3.1|GK000010.2	4632044	C	T	4	3	0.571429	0.428571
gnl|UMD3.1|GK000010.2	4632062	T	A	5	2	0.714286	0.285714
gnl|UMD3.1|GK000010.2	4632481	T	A	2	2	0.5	0.5
gnl|UMD3.1|GK000010.2	4633196	T	A	2	2	0.5	0.5
gnl|UMD3.1|GK000010.2	4633377	T	A	1	1	0.5	0.5
gnl|UMD3.1|GK000010.2	4633782	G	A	1	2	0.333333	0.666667
gnl|UMD3.1|GK000010.2	4640508	A	T	0	3	0	1
gnl|UMD3.1|GK000010.2	4640511	G	T	0	1	0	1
gnl|UMD3.1|GK000010.2	4640955	C	A	4	3	0.571429	0.428571
gnl|UMD3.1|GK000010.2	4641028	T	A	27	4	0.870968	0.129032
gnl|UMD3.1|GK000010.2	4647514	T	C	0	2	0	1
gnl|UMD3.1|GK000010.2	4650697	C	G	2	3	0.4	0.6
gnl|UMD3.1|GK000010.2	4650733	C	T	2	6	0.25	0.75
gnl|UMD3.1|GK000010.2	4651725	C	T	0	2	0	1
gnl|UMD3.1|GK000010.2	4651726	C	G	0	2	0	1
gnl|UMD3.1|GK000010.2	4651749	T	C	0	2	0	1
gnl|UMD3.1|GK000010.2	4663248	C	T	0	2	0	1
gnl|UMD3.1|GK000010.2	4676000	T	A	0	2	0	1
gnl|UMD3.1|GK000010.2	4687270	A	T	0	2	0	1
gnl|UMD3.1|GK000010.2	4692533	T	A	0	1	0	1
gnl|UMD3.1|GK000010.2	4693939	T	C	6	8	0.428571	0.571429
gnl|UMD3.1|GK000010.2	4694237	T	A	4	2	0.666667	0.333333
gnl|UMD3.1|GK000010.2	4695552	C	T	0	1	0	1
gnl|UMD3.1|GK000010.2	4696232	T	C	4	3	0.571429	0.428571
gnl|UMD3.1|GK000010.2	4696458	G	A	3	2	0.6	0.4
gnl|UMD3.1|GK000010.2	4696930	C	T	0	3	0	1
gnl|UMD3.1|GK000010.2	4697443	A	G	6	2	0.75	0.25
gnl|UMD3.1|GK000010.2	4698611	T	C	0	2	0	1
gnl|UMD3.1|GK000010.2	4705293	A	G	1	2	0.333333	0.666667
gnl|UMD3.1|GK000010.2	4705298	A	G	1	2	0.333333	0.666667
gnl|UMD3.1|GK000010.2	4705333	A	G	0	2	0	1
gnl|UMD3.1|GK000010.2	4705539	C	T	2	5	0.285714	0.714286
gnl|UMD3.1|GK000010.2	4705560	A	G	2	6	0.25	0.75
gnl|UMD3.1|GK000010.2	4705610	A	G	6	2	0.75	0.25
gnl|UMD3.1|GK000010.2	4705634	A	G	8	3	0.727273	0.272727
gnl|UMD3.1|GK000010.2	4705714	T	G	1	3	0.25	0.75
gnl|UMD3.1|GK000010.2	4705728	G	T	2	2	0.5	0.5
gnl|UMD3.1|GK000010.2	4706047	A	T	0	2	0	1
gnl|UMD3.1|GK000010.2	4706048	G	T	0	2	0	1
gnl|UMD3.1|GK000010.2	4707712	A	G	0	1	0	1
gnl|UMD3.1|GK000010.2	4708695	A	T	0	2	0	1
gnl|UMD3.1|GK000010.2	4713867	T	A	0	2	0	1
gnl|UMD3.1|GK000010.2	4716748	C	T	2	3	0.4	0.6
gnl|UMD3.1|GK000010.2	4718467	A	G	0	2	0	1
gnl|UMD3.1|GK000010.2	4718476	A	G	0	2	0	1
gnl|UMD3.1|GK000010.2	4718481	A	G	0	2	0	1
gnl|UMD3.1|GK000010.2	4718488	A	G	0	2	0	1
gnl|UMD3.1|GK000010.2	4718495	A	G	0	2	0	1
gnl|UMD3.1|GK000010.2	4718496	A	G	0	2	0	1
gnl|UMD3.1|GK000010.2	4718504	A	G	0	2	0	1
gnl|UMD3.1|GK000010.2	4718543	A	G	0	2	0	1
gnl|UMD3.1|GK000010.2	4718991	A	G	0	3	0	1
gnl|UMD3.1|GK000010.2	4726131	A	T	0	1	0	1
gnl|UMD3.1|GK000010.2	4726155	A	G	0	2	0	1
gnl|UMD3.1|GK000010.2	4771422	A	C	1	2	0.333333	0.666667
gnl|UMD3.1|GK000010.2	4791002	T	C	0	2	0	1
gnl|UMD3.1|GK000010.2	4794275	A	G	0	2	0	1
gnl|UMD3.1|GK000010.2	4794434	A	G	0	2	0	1
gnl|UMD3.1|GK000010.2	4803431	A	G	0	2	0	1
gnl|UMD3.1|GK000010.2	4809358	A	G	0	1	0	1
gnl|UMD3.1|GK000010.2	4818077	C	A	0	2	0	1
gnl|UMD3.1|GK000010.2	4820910	C	T	0	2	0	1
gnl|UMD3.1|GK000010.2	4842950	T	C	0	7	0	1
gnl|UMD3.1|GK000010.2	4843010	C	G	0	11	0	1
gnl|UMD3.1|GK000010.2	4843064	A	G	0	5	0	1
gnl|UMD3.1|GK000010.2	4843070	T	C	0	4	0	1
gnl|UMD3.1|GK000010.2	4843131	A	G	0	5	0	1
gnl|UMD3.1|GK000010.2	4843144	C	T	0	6	0	1
gnl|UMD3.1|GK000010.2	4843315	G	C	0	13	0	1
gnl|UMD3.1|GK000010.2	4843438	T	C	0	22	0	1
gnl|UMD3.1|GK000010.2	4843445	C	A	0	22	0	1
gnl|UMD3.1|GK000010.2	4843572	G	A	0	3	0	1
gnl|UMD3.1|GK000010.2	4843573	A	G	0	3	0	1
gnl|UMD3.1|GK000010.2	4948395	C	A	0	2	0	1
gnl|UMD3.1|GK000010.2	4950731	T	G	0	1	0	1
gnl|UMD3.1|GK000010.2	4951957	A	G	2	4	0.333333	0.666667
gnl|UMD3.1|GK000010.2	4952028	C	A	11	2	0.846154	0.153846
gnl|UMD3.1|GK000010.2	4952254	G	T	0	1	0	1
gnl|UMD3.1|GK000010.2	4952257	C	T	0	2	0	1
gnl|UMD3.1|GK000010.2	4952290	C	T	0	2	0	1
gnl|UMD3.1|GK000010.2	4953139	C	A	0	2	0	1
gnl|UMD3.1|GK000010.2	4953200	T	C	0	2	0	1
gnl|UMD3.1|GK000010.2	4953945	A	G	1	7	0.125	0.875
gnl|UMD3.1|GK000010.2	4954404	A	G	1	4	0.2	0.8
gnl|UMD3.1|GK000010.2	4955743	G	C	0	2	0	1
gnl|UMD3.1|GK000010.2	4955955	A	C	0	1	0	1
gnl|UMD3.1|GK000010.2	4956831	C	T	0	2	0	1
gnl|UMD3.1|GK000010.2	4957049	A	G	0	3	0	1
gnl|UMD3.1|GK000010.2	4957410	G	A	3	3	0.5	0.5
gnl|UMD3.1|GK000010.2	4957419	A	G	3	3	0.5	0.5
gnl|UMD3.1|GK000010.2	4957929	C	T	0	2	0	1
gnl|UMD3.1|GK000010.2	4957958	T	A	2	2	0.5	0.5
gnl|UMD3.1|GK000010.2	4959666	G	C	3	7	0.3	0.7
gnl|UMD3.1|GK000010.2	4959913	T	G	2	2	0.5	0.5
gnl|UMD3.1|GK000010.2	4961394	A	G	1	7	0.125	0.875
gnl|UMD3.1|GK000010.2	4961399	T	A	4	4	0.5	0.5
gnl|UMD3.1|GK000010.2	4961669	T	C	8	4	0.666667	0.333333
gnl|UMD3.1|GK000010.2	4961896	G	A	0	2	0	1
gnl|UMD3.1|GK000010.2	4963132	C	T	14	19	0.424242	0.575758
gnl|UMD3.1|GK000010.2	4963313	A	G	32	29	0.52459	0.47541
gnl|UMD3.1|GK000010.2	4963318	T	C	0	63	0	1
gnl|UMD3.1|GK000010.2	4967243	T	C	0	5	0	1
gnl|UMD3.1|GK000010.2	4968046	C	A	0	3	0	1
gnl|UMD3.1|GK000010.2	4968450	T	A	3	2	0.6	0.4
gnl|UMD3.1|GK000010.2	4976264	T	A	2	2	0.5	0.5
gnl|UMD3.1|GK000010.2	4976816	T	C	2	4	0.333333	0.666667
gnl|UMD3.1|GK000010.2	4976817	C	A	2	4	0.333333	0.666667
gnl|UMD3.1|GK000010.2	4977129	G	A	0	2	0	1
gnl|UMD3.1|GK000010.2	4977138	C	T	0	1	0	1
gnl|UMD3.1|GK000010.2	4977986	C	A	2	4	0.333333	0.666667
gnl|UMD3.1|GK000010.2	4978149	G	T	0	2	0	1
gnl|UMD3.1|GK000010.2	4985562	C	T	0	2	0	1
gnl|UMD3.1|GK000010.2	4988832	C	T	0	3	0	1
gnl|UMD3.1|GK000010.2	4990800	A	C	2	3	0.4	0.6
gnl|UMD3.1|GK000010.2	4991117	A	C	1	2	0.333333	0.666667
gnl|UMD3.1|GK000010.2	4992348	C	A	5	2	0.714286	0.285714
gnl|UMD3.1|GK000010.2	5003472	T	C	0	4	0	1
gnl|UMD3.1|GK000010.2	5010075	C	T	3	6	0.333333	0.666667
gnl|UMD3.1|GK000010.2	5010161	C	T	5	4	0.555556	0.444444
gnl|UMD3.1|GK000010.2	5010553	C	G	0	8	0	1
gnl|UMD3.1|GK000010.2	5011052	G	T	11	2	0.846154	0.153846
gnl|UMD3.1|GK000010.2	5011113	T	G	8	3	0.727273	0.272727
gnl|UMD3.1|GK000010.2	5014399	A	G	0	2	0	1
gnl|UMD3.1|GK000010.2	5017182	T	A	1	2	0.333333	0.666667
gnl|UMD3.1|GK000010.2	5018476	G	A	0	4	0	1
gnl|UMD3.1|GK000010.2	5018680	C	G	0	2	0	1
gnl|UMD3.1|GK000010.2	5019215	C	T	0	2	0	1
gnl|UMD3.1|GK000010.2	5021535	A	G	0	2	0	1
gnl|UMD3.1|GK000010.2	5031873	T	C	4	10	0.285714	0.714286
gnl|UMD3.1|GK000010.2	5031903	A	C	6	9	0.4	0.6
gnl|UMD3.1|GK000010.2	5032659	C	T	0	2	0	1
gnl|UMD3.1|GK000010.2	5032736	G	A	0	2	0	1
gnl|UMD3.1|GK000010.2	5040669	T	C	0	2	0	1
gnl|UMD3.1|GK000010.2	5040676	T	C	0	2	0	1
gnl|UMD3.1|GK000010.2	5042086	T	C	2	2	0.5	0.5
gnl|UMD3.1|GK000010.2	5046337	T	G	0	2	0	1
gnl|UMD3.1|GK000010.2	5046816	A	C	3	2	0.6	0.4
gnl|UMD3.1|GK000010.2	5048206	T	G	3	2	0.6	0.4
gnl|UMD3.1|GK000010.2	5048251	T	G	3	3	0.5	0.5
gnl|UMD3.1|GK000010.2	5127249	A	C	2	2	0.5	0.5
gnl|UMD3.1|GK000010.2	5127289	C	A	3	2	0.6	0.4
gnl|UMD3.1|GK000010.2	5129290	C	T	0	2	0	1
gnl|UMD3.1|GK000010.2	5129302	G	C	0	2	0	1
gnl|UMD3.1|GK000010.2	5132252	C	A	0	2	0	1
gnl|UMD3.1|GK000010.2	5132677	G	A	0	2	0	1
gnl|UMD3.1|GK000010.2	5139682	G	C	0	2	0	1
gnl|UMD3.1|GK000010.2	5140381	T	A	0	2	0	1
gnl|UMD3.1|GK000010.2	5179560	T	G	0	2	0	1
gnl|UMD3.1|GK000010.2	5187827	A	T	0	2	0	1
gnl|UMD3.1|GK000010.2	5188405	T	G	5	2	0.714286	0.285714
gnl|UMD3.1|GK000010.2	5194882	G	C	0	2	0	1
gnl|UMD3.1|GK000010.2	5194885	C	G	0	2	0	1
gnl|UMD3.1|GK000010.2	5194917	A	C	0	2	0	1
gnl|UMD3.1|GK000010.2	5194944	C	T	0	2	0	1
gnl|UMD3.1|GK000010.2	5197052	A	G	0	2	0	1
gnl|UMD3.1|GK000010.2	5212283	T	G	13	11	0.541667	0.458333
gnl|UMD3.1|GK000010.2	5212285	C	G	17	7	0.708333	0.291667
gnl|UMD3.1|GK000010.2	5212981	A	G	0	75	0	1
gnl|UMD3.1|GK000010.2	5213005	C	T	29	35	0.453125	0.546875
gnl|UMD3.1|GK000010.2	5213461	T	G	35	9	0.795455	0.204545
gnl|UMD3.1|GK000010.2	5213867	A	C	35	8	0.813953	0.186047
gnl|UMD3.1|GK000010.2	5214547	T	A	0	44	0	1
gnl|UMD3.1|GK000010.2	5215005	G	A	6	2	0.75	0.25
gnl|UMD3.1|GK000010.2	5215229	T	C	0	14	0	1
gnl|UMD3.1|GK000010.2	5215380	G	A	7	7	0.5	0.5
gnl|UMD3.1|GK000010.2	5215498	C	T	12	12	0.5	0.5
gnl|UMD3.1|GK000010.2	5216232	T	G	13	3	0.8125	0.1875
gnl|UMD3.1|GK000010.2	5217418	T	G	10	2	0.833333	0.166667
gnl|UMD3.1|GK000010.2	5217571	T	C	0	2	0	1
gnl|UMD3.1|GK000010.2	5219424	A	G	0	3	0	1
gnl|UMD3.1|GK000010.2	5220937	A	T	0	1	0	1
gnl|UMD3.1|GK000010.2	5221082	T	C	0	2	0	1
gnl|UMD3.1|GK000010.2	5223838	A	T	2	2	0.5	0.5
gnl|UMD3.1|GK000010.2	5225606	C	G	0	5	0	1
gnl|UMD3.1|GK000010.2	5225608	T	A	0	5	0	1
gnl|UMD3.1|GK000010.2	5225648	T	G	0	3	0	1
gnl|UMD3.1|GK000010.2	5226882	T	C	0	2	0	1
gnl|UMD3.1|GK000010.2	5230990	A	G	0	2	0	1
gnl|UMD3.1|GK000010.2	5232899	T	C	0	2	0	1
gnl|UMD3.1|GK000010.2	5234167	G	A	0	5	0	1
gnl|UMD3.1|GK000010.2	5237523	A	G	0	2	0	1
gnl|UMD3.1|GK000010.2	5238497	T	C	0	2	0	1
gnl|UMD3.1|GK000010.2	5244651	C	T	0	2	0	1
gnl|UMD3.1|GK000010.2	5248672	T	C	0	3	0	1
gnl|UMD3.1|GK000010.2	5256852	C	T	0	2	0	1
gnl|UMD3.1|GK000010.2	5256862	C	T	0	2	0	1
gnl|UMD3.1|GK000010.2	5258610	A	G	0	4	0	1
gnl|UMD3.1|GK000010.2	5258627	A	G	0	4	0	1
gnl|UMD3.1|GK000010.2	5258802	T	C	0	1	0	1
gnl|UMD3.1|GK000010.2	5258857	A	G	0	2	0	1
gnl|UMD3.1|GK000010.2	5259038	C	A	0	2	0	1
gnl|UMD3.1|GK000010.2	5260197	A	T	0	3	0	1
gnl|UMD3.1|GK000010.2	5260202	T	C	0	4	0	1
gnl|UMD3.1|GK000010.2	5260203	T	C	0	4	0	1
gnl|UMD3.1|GK000010.2	5260239	T	C	0	4	0	1
gnl|UMD3.1|GK000010.2	5261537	G	C	3	2	0.6	0.4
gnl|UMD3.1|GK000010.2	5262303	T	C	0	2	0	1
gnl|UMD3.1|GK000010.2	5262304	G	A	0	2	0	1
gnl|UMD3.1|GK000010.2	5262312	A	G	0	2	0	1
gnl|UMD3.1|GK000010.2	5262752	C	T	1	2	0.333333	0.666667
gnl|UMD3.1|GK000010.2	5262811	T	A	0	2	0	1
gnl|UMD3.1|GK000010.2	5267484	T	A	2	2	0.5	0.5
gnl|UMD3.1|GK000010.2	5272812	T	A	4	2	0.666667	0.333333
gnl|UMD3.1|GK000010.2	5272872	T	G	2	2	0.5	0.5
gnl|UMD3.1|GK000010.2	5278188	C	A	3	2	0.6	0.4
gnl|UMD3.1|GK000010.2	5280672	G	A	0	2	0	1
gnl|UMD3.1|GK000010.2	5281479	A	G	0	10	0	1
gnl|UMD3.1|GK000010.2	5281529	G	A	3	4	0.428571	0.571429
gnl|UMD3.1|GK000010.2	5285241	C	T	0	2	0	1
gnl|UMD3.1|GK000010.2	5285443	C	T	0	2	0	1
gnl|UMD3.1|GK000010.2	5285455	G	T	0	2	0	1
gnl|UMD3.1|GK000010.2	5287193	T	C	0	2	0	1
gnl|UMD3.1|GK000010.2	5288083	C	T	0	4	0	1
gnl|UMD3.1|GK000010.2	5288971	A	T	1	2	0.333333	0.666667
gnl|UMD3.1|GK000010.2	5293514	A	C	3	3	0.5	0.5
gnl|UMD3.1|GK000010.2	5293529	A	C	2	3	0.4	0.6
gnl|UMD3.1|GK000010.2	5295763	T	A	0	2	0	1
gnl|UMD3.1|GK000010.2	5296301	G	T	0	1	0	1
gnl|UMD3.1|GK000010.2	5299311	G	T	0	1	0	1
gnl|UMD3.1|GK000010.2	5304668	A	G	3	2	0.6	0.4
gnl|UMD3.1|GK000010.2	5304713	G	C	2	2	0.5	0.5
gnl|UMD3.1|GK000010.2	5304893	A	C	3	2	0.6	0.4
gnl|UMD3.1|GK000010.2	5423223	A	G	0	2	0	1
gnl|UMD3.1|GK000010.2	5550760	T	A	3	2	0.6	0.4
gnl|UMD3.1|GK000010.2	5550771	A	G	3	2	0.6	0.4
gnl|UMD3.1|GK000010.2	5550957	T	G	14	12	0.538462	0.461538
gnl|UMD3.1|GK000010.2	5551462	T	C	13	5	0.722222	0.277778
gnl|UMD3.1|GK000010.2	5552993	G	A	22	4	0.846154	0.153846
gnl|UMD3.1|GK000010.2	5558793	A	G	1	4	0.2	0.8
gnl|UMD3.1|GK000010.2	5558836	C	A	1	2	0.333333	0.666667
gnl|UMD3.1|GK000010.2	5558855	A	G	0	3	0	1
gnl|UMD3.1|GK000010.2	5559039	T	C	0	2	0	1
gnl|UMD3.1|GK000010.2	5564496	T	A	8	2	0.8	0.2
gnl|UMD3.1|GK000010.2	5569700	C	T	7	2	0.777778	0.222222
gnl|UMD3.1|GK000010.2	5569751	G	T	3	2	0.6	0.4
gnl|UMD3.1|GK000010.2	5571248	A	G	5	7	0.416667	0.583333
gnl|UMD3.1|GK000010.2	5571985	C	A	2	2	0.5	0.5
gnl|UMD3.1|GK000010.2	5574179	T	C	4	2	0.666667	0.333333
gnl|UMD3.1|GK000010.2	5574211	A	T	4	2	0.666667	0.333333
gnl|UMD3.1|GK000010.2	5575434	G	T	0	2	0	1
gnl|UMD3.1|GK000010.2	5575436	C	T	0	2	0	1
gnl|UMD3.1|GK000010.2	5576717	A	T	2	2	0.5	0.5
gnl|UMD3.1|GK000010.2	5585432	A	G	0	2	0	1
gnl|UMD3.1|GK000010.2	5586861	T	G	0	2	0	1
gnl|UMD3.1|GK000010.2	5594019	C	T	0	2	0	1
gnl|UMD3.1|GK000010.2	5598777	T	C	0	2	0	1
gnl|UMD3.1|GK000010.2	5600663	T	A	0	2	0	1
gnl|UMD3.1|GK000010.2	5732693	G	A	4	2	0.666667	0.333333
gnl|UMD3.1|GK000010.2	5732730	G	C	4	2	0.666667	0.333333
gnl|UMD3.1|GK000010.2	5868974	T	G	0	2	0	1
gnl|UMD3.1|GK000010.2	6159196	G	T	0	2	0	1
gnl|UMD3.1|GK000010.2	6181724	T	G	0	2	0	1
gnl|UMD3.1|GK000010.2	6181728	T	C	0	2	0	1
gnl|UMD3.1|GK000010.2	6181755	T	C	0	3	0	1
gnl|UMD3.1|GK000010.2	6181756	A	G	0	4	0	1
gnl|UMD3.1|GK000010.2	6181769	A	G	0	2	0	1
gnl|UMD3.1|GK000010.2	6181790	C	A	0	4	0	1
gnl|UMD3.1|GK000010.2	6181796	T	G	0	8	0	1
gnl|UMD3.1|GK000010.2	6181803	A	G	0	11	0	1
gnl|UMD3.1|GK000010.2	6181822	C	A	0	19	0	1
gnl|UMD3.1|GK000010.2	6181831	C	A	0	22	0	1
gnl|UMD3.1|GK000010.2	6181861	G	A	0	24	0	1
gnl|UMD3.1|GK000010.2	6181877	C	A	0	23	0	1
gnl|UMD3.1|GK000010.2	6181893	T	C	0	24	0	1
gnl|UMD3.1|GK000010.2	6181926	A	G	0	5	0	1
gnl|UMD3.1|GK000010.2	6181945	G	C	0	3	0	1
gnl|UMD3.1|GK000010.2	6207064	C	T	0	2	0	1
gnl|UMD3.1|GK000010.2	6245666	T	C	0	1	0	1
gnl|UMD3.1|GK000010.2	6245672	T	C	0	2	0	1
gnl|UMD3.1|GK000010.2	6245677	T	C	0	2	0	1
gnl|UMD3.1|GK000010.2	6245701	T	C	0	2	0	1
gnl|UMD3.1|GK000010.2	6245704	T	C	0	2	0	1
gnl|UMD3.1|GK000010.2	6245714	T	C	0	2	0	1
gnl|UMD3.1|GK000010.2	6425225	G	A	0	2	0	1
gnl|UMD3.1|GK000010.2	6429343	T	G	0	2	0	1
gnl|UMD3.1|GK000010.2	6429688	G	A	0	1	0	1
gnl|UMD3.1|GK000010.2	6429842	G	C	0	3	0	1
gnl|UMD3.1|GK000010.2	6429968	C	T	0	4	0	1
gnl|UMD3.1|GK000010.2	6430042	G	C	0	6	0	1
gnl|UMD3.1|GK000010.2	6430187	C	A	4	2	0.666667	0.333333
gnl|UMD3.1|GK000010.2	6430571	T	C	0	5	0	1
gnl|UMD3.1|GK000010.2	6430610	A	G	0	6	0	1
gnl|UMD3.1|GK000010.2	6430676	G	A	0	3	0	1
gnl|UMD3.1|GK000010.2	6430744	A	C	0	7	0	1
gnl|UMD3.1|GK000010.2	6430882	C	T	0	4	0	1
gnl|UMD3.1|GK000010.2	6430968	T	C	0	3	0	1
gnl|UMD3.1|GK000010.2	6431079	C	T	0	2	0	1
gnl|UMD3.1|GK000010.2	6431928	T	C	0	2	0	1
gnl|UMD3.1|GK000010.2	6431976	A	G	0	3	0	1
gnl|UMD3.1|GK000010.2	6433866	A	G	0	1	0	1
gnl|UMD3.1|GK000010.2	6433933	A	G	0	2	0	1
gnl|UMD3.1|GK000010.2	6441707	T	C	0	2	0	1
gnl|UMD3.1|GK000010.2	6442665	C	A	0	2	0	1
gnl|UMD3.1|GK000010.2	6445842	C	G	1	2	0.333333	0.666667
gnl|UMD3.1|GK000010.2	6449934	A	G	0	2	0	1
gnl|UMD3.1|GK000010.2	6450558	T	C	0	2	0	1
gnl|UMD3.1|GK000010.2	6451074	T	C	0	1	0	1
gnl|UMD3.1|GK000010.2	6451159	G	T	0	2	0	1
gnl|UMD3.1|GK000010.2	6451628	C	T	0	3	0	1
gnl|UMD3.1|GK000010.2	6452013	T	C	0	4	0	1
gnl|UMD3.1|GK000010.2	6454796	C	G	0	2	0	1
gnl|UMD3.1|GK000010.2	6454837	G	T	0	1	0	1
gnl|UMD3.1|GK000010.2	6455565	A	C	1	3	0.25	0.75
gnl|UMD3.1|GK000010.2	6455570	A	G	2	2	0.5	0.5
gnl|UMD3.1|GK000010.2	6457464	T	C	0	2	0	1
gnl|UMD3.1|GK000010.2	6457492	T	C	1	2	0.333333	0.666667
gnl|UMD3.1|GK000010.2	6457523	T	C	2	2	0.5	0.5
gnl|UMD3.1|GK000010.2	6464617	T	G	0	2	0	1
gnl|UMD3.1|GK000010.2	6465597	C	T	0	1	0	1
gnl|UMD3.1|GK000010.2	6589139	C	G	0	2	0	1
gnl|UMD3.1|GK000010.2	6593812	A	T	0	1	0	1
gnl|UMD3.1|GK000010.2	6593828	G	T	0	2	0	1
gnl|UMD3.1|GK000010.2	6593855	T	C	0	2	0	1
gnl|UMD3.1|GK000010.2	6646570	C	G	0	2	0	1
gnl|UMD3.1|GK000010.2	6646581	A	G	0	2	0	1
gnl|UMD3.1|GK000010.2	6646596	C	T	0	3	0	1
gnl|UMD3.1|GK000010.2	6646633	T	C	0	3	0	1
gnl|UMD3.1|GK000010.2	6646864	T	C	0	3	0	1
gnl|UMD3.1|GK000010.2	6661089	A	T	0	1	0	1
gnl|UMD3.1|GK000010.2	6701311	A	G	2	2	0.5	0.5
gnl|UMD3.1|GK000010.2	6702103	C	T	0	2	0	1
gnl|UMD3.1|GK000010.2	6704096	G	A	0	2	0	1
gnl|UMD3.1|GK000010.2	6704102	C	T	0	2	0	1
gnl|UMD3.1|GK000010.2	6704809	C	A	0	2	0	1
gnl|UMD3.1|GK000010.2	6710501	G	A	0	2	0	1
gnl|UMD3.1|GK000010.2	6711964	G	A	19	16	0.542857	0.457143
gnl|UMD3.1|GK000010.2	6720608	G	A	0	3	0	1
gnl|UMD3.1|GK000010.2	6721674	G	A	0	2	0	1
gnl|UMD3.1|GK000010.2	6724728	T	A	7	2	0.777778	0.222222
gnl|UMD3.1|GK000010.2	6724871	C	A	14	10	0.583333	0.416667
gnl|UMD3.1|GK000010.2	6725388	G	A	0	6	0	1
gnl|UMD3.1|GK000010.2	6725875	G	A	0	3	0	1
gnl|UMD3.1|GK000010.2	6726054	G	A	0	3	0	1
gnl|UMD3.1|GK000010.2	6726627	G	T	0	3	0	1
gnl|UMD3.1|GK000010.2	6729112	G	A	11	8	0.578947	0.421053
gnl|UMD3.1|GK000010.2	6733500	G	A	2	2	0.5	0.5
gnl|UMD3.1|GK000010.2	6733551	G	A	2	2	0.5	0.5
gnl|UMD3.1|GK000010.2	6736475	C	G	15	19	0.441176	0.558824
gnl|UMD3.1|GK000010.2	6740265	T	C	0	2	0	1
gnl|UMD3.1|GK000010.2	6741056	T	A	2	2	0.5	0.5
gnl|UMD3.1|GK000010.2	6744799	G	C	2	2	0.5	0.5
gnl|UMD3.1|GK000010.2	6746670	T	C	2	5	0.285714	0.714286
gnl|UMD3.1|GK000010.2	6746725	T	A	4	2	0.666667	0.333333
gnl|UMD3.1|GK000010.2	6746748	G	A	1	7	0.125	0.875
gnl|UMD3.1|GK000010.2	6747166	C	A	0	2	0	1
gnl|UMD3.1|GK000010.2	6747481	T	A	0	1	0	1
gnl|UMD3.1|GK000010.2	6748086	G	A	0	2	0	1
gnl|UMD3.1|GK000010.2	6749695	C	T	0	2	0	1
gnl|UMD3.1|GK000010.2	6751234	G	A	0	2	0	1
gnl|UMD3.1|GK000010.2	6751254	T	C	0	3	0	1
gnl|UMD3.1|GK000010.2	6753084	T	C	0	4	0	1
gnl|UMD3.1|GK000010.2	6754217	T	A	2	2	0.5	0.5
gnl|UMD3.1|GK000010.2	6755625	C	T	6	3	0.666667	0.333333
gnl|UMD3.1|GK000010.2	6756121	C	T	2	2	0.5	0.5
gnl|UMD3.1|GK000010.2	6757458	T	G	1	4	0.2	0.8
gnl|UMD3.1|GK000010.2	6757477	A	T	1	1	0.5	0.5
gnl|UMD3.1|GK000010.2	6758640	T	C	2	3	0.4	0.6
gnl|UMD3.1|GK000010.2	6758897	T	C	2	2	0.5	0.5
gnl|UMD3.1|GK000010.2	6759927	G	T	0	2	0	1
gnl|UMD3.1|GK000010.2	6761150	G	C	0	2	0	1
gnl|UMD3.1|GK000010.2	6762232	G	A	5	4	0.555556	0.444444
gnl|UMD3.1|GK000010.2	6762240	C	T	6	2	0.75	0.25
gnl|UMD3.1|GK000010.2	6764337	G	A	3	2	0.6	0.4
gnl|UMD3.1|GK000010.2	6764367	G	A	2	2	0.5	0.5
gnl|UMD3.1|GK000010.2	6764501	T	C	0	2	0	1
gnl|UMD3.1|GK000010.2	6766871	A	C	0	2	0	1
gnl|UMD3.1|GK000010.2	6766962	A	G	3	2	0.6	0.4
gnl|UMD3.1|GK000010.2	6767651	T	C	2	2	0.5	0.5
gnl|UMD3.1|GK000010.2	6768213	C	T	0	2	0	1
gnl|UMD3.1|GK000010.2	6768582	G	A	0	5	0	1
gnl|UMD3.1|GK000010.2	6770552	T	C	0	1	0	1
gnl|UMD3.1|GK000010.2	6771896	A	C	0	2	0	1
gnl|UMD3.1|GK000010.2	6779748	T	C	0	2	0	1
gnl|UMD3.1|GK000010.2	6780251	A	G	0	2	0	1
gnl|UMD3.1|GK000010.2	6781908	T	C	0	1	0	1
gnl|UMD3.1|GK000010.2	6785853	A	G	2	3	0.4	0.6
gnl|UMD3.1|GK000010.2	6786051	T	C	7	2	0.777778	0.222222
gnl|UMD3.1|GK000010.2	6786102	C	A	4	6	0.4	0.6
gnl|UMD3.1|GK000010.2	6786115	T	A	7	3	0.7	0.3
gnl|UMD3.1|GK000010.2	6786952	G	A	0	4	0	1
gnl|UMD3.1|GK000010.2	6787040	G	A	2	4	0.333333	0.666667
gnl|UMD3.1|GK000010.2	6787688	A	G	0	2	0	1
gnl|UMD3.1|GK000010.2	6800795	C	A	0	2	0	1
gnl|UMD3.1|GK000010.2	6803910	T	A	1	3	0.25	0.75
gnl|UMD3.1|GK000010.2	6805265	T	A	0	2	0	1
gnl|UMD3.1|GK000010.2	6808808	T	A	1	3	0.25	0.75
gnl|UMD3.1|GK000010.2	6808922	C	A	1	1	0.5	0.5
gnl|UMD3.1|GK000010.2	6810843	A	T	3	2	0.6	0.4
gnl|UMD3.1|GK000010.2	6812564	A	G	0	2	0	1
gnl|UMD3.1|GK000010.2	6812583	A	C	2	2	0.5	0.5
gnl|UMD3.1|GK000010.2	6812647	T	C	0	3	0	1
gnl|UMD3.1|GK000010.2	6813698	T	C	0	2	0	1
gnl|UMD3.1|GK000010.2	6817923	T	G	0	4	0	1
gnl|UMD3.1|GK000010.2	6818413	T	C	0	4	0	1
gnl|UMD3.1|GK000010.2	6820541	T	C	0	2	0	1
gnl|UMD3.1|GK000010.2	6820578	T	C	0	2	0	1
gnl|UMD3.1|GK000010.2	6822973	T	A	0	1	0	1
gnl|UMD3.1|GK000010.2	6823992	C	A	1	2	0.333333	0.666667
gnl|UMD3.1|GK000010.2	6824076	T	A	1	2	0.333333	0.666667
gnl|UMD3.1|GK000010.2	6825477	A	C	2	2	0.5	0.5
gnl|UMD3.1|GK000010.2	6828957	T	C	0	2	0	1
gnl|UMD3.1|GK000010.2	6828959	T	C	0	2	0	1
gnl|UMD3.1|GK000010.2	6828980	T	C	1	2	0.333333	0.666667
gnl|UMD3.1|GK000010.2	6829004	A	G	1	2	0.333333	0.666667
gnl|UMD3.1|GK000010.2	6829232	G	A	1	2	0.333333	0.666667
gnl|UMD3.1|GK000010.2	6829472	A	C	3	2	0.6	0.4
gnl|UMD3.1|GK000010.2	6829833	T	C	0	3	0	1
gnl|UMD3.1|GK000010.2	6832203	T	G	0	9	0	1
gnl|UMD3.1|GK000010.2	6832633	T	A	2	2	0.5	0.5
gnl|UMD3.1|GK000010.2	6833736	C	G	0	2	0	1
gnl|UMD3.1|GK000010.2	6836291	T	C	0	2	0	1
gnl|UMD3.1|GK000010.2	6836293	A	G	0	1	0	1
gnl|UMD3.1|GK000010.2	6836302	A	G	0	1	0	1
gnl|UMD3.1|GK000010.2	6836820	T	C	0	4	0	1
gnl|UMD3.1|GK000010.2	6842310	A	G	0	1	0	1
gnl|UMD3.1|GK000010.2	6842444	A	T	5	2	0.714286	0.285714
gnl|UMD3.1|GK000010.2	6845942	G	A	0	2	0	1
gnl|UMD3.1|GK000010.2	6850199	C	T	0	2	0	1
gnl|UMD3.1|GK000010.2	6853118	C	T	9	5	0.642857	0.357143
gnl|UMD3.1|GK000010.2	6853252	A	G	0	8	0	1
gnl|UMD3.1|GK000010.2	6853318	T	C	3	2	0.6	0.4
gnl|UMD3.1|GK000010.2	6859205	T	A	0	2	0	1
gnl|UMD3.1|GK000010.2	6861961	C	T	0	1	0	1
gnl|UMD3.1|GK000010.2	6862535	T	C	0	17	0	1
gnl|UMD3.1|GK000010.2	6863673	C	G	0	2	0	1
gnl|UMD3.1|GK000010.2	6863732	C	G	0	2	0	1
gnl|UMD3.1|GK000010.2	6863751	N	A	0	2	0	1
gnl|UMD3.1|GK000010.2	6863752	N	A	0	2	0	1
gnl|UMD3.1|GK000010.2	6864033	A	C	0	2	0	1
gnl|UMD3.1|GK000010.2	6864056	A	G	0	2	0	1
gnl|UMD3.1|GK000010.2	6864267	G	A	0	4	0	1
gnl|UMD3.1|GK000010.2	6871180	A	G	0	2	0	1
gnl|UMD3.1|GK000010.2	6871209	G	T	0	2	0	1
gnl|UMD3.1|GK000010.2	6872044	G	A	0	2	0	1
gnl|UMD3.1|GK000010.2	6872230	G	A	0	2	0	1
gnl|UMD3.1|GK000010.2	6872236	A	G	0	1	0	1
gnl|UMD3.1|GK000010.2	6872481	A	T	0	2	0	1
gnl|UMD3.1|GK000010.2	6872756	G	A	0	5	0	1
gnl|UMD3.1|GK000010.2	6880521	T	A	0	2	0	1
gnl|UMD3.1|GK000010.2	6882215	A	G	0	2	0	1
gnl|UMD3.1|GK000010.2	6883004	T	G	1	2	0.333333	0.666667
gnl|UMD3.1|GK000010.2	6884294	A	G	1	2	0.333333	0.666667
gnl|UMD3.1|GK000010.2	6884702	N	T	0	1	0	1
gnl|UMD3.1|GK000010.2	6886546	A	G	0	2	0	1
gnl|UMD3.1|GK000010.2	6891493	T	A	4	3	0.571429	0.428571
gnl|UMD3.1|GK000010.2	6892595	A	G	0	2	0	1
gnl|UMD3.1|GK000010.2	6892601	G	A	0	2	0	1
gnl|UMD3.1|GK000010.2	6893415	T	C	0	2	0	1
gnl|UMD3.1|GK000010.2	6893676	A	T	0	2	0	1
gnl|UMD3.1|GK000010.2	6893981	A	G	0	2	0	1
gnl|UMD3.1|GK000010.2	6894256	G	T	0	2	0	1
gnl|UMD3.1|GK000010.2	6894278	T	C	0	2	0	1
gnl|UMD3.1|GK000010.2	6894295	C	T	0	2	0	1
gnl|UMD3.1|GK000010.2	6894638	G	A	0	1	0	1
gnl|UMD3.1|GK000010.2	6894797	A	G	4	2	0.666667	0.333333
gnl|UMD3.1|GK000010.2	6895387	A	G	0	2	0	1
gnl|UMD3.1|GK000010.2	6895398	A	G	0	2	0	1
gnl|UMD3.1|GK000010.2	6896503	C	A	0	2	0	1
gnl|UMD3.1|GK000010.2	6897718	A	G	0	2	0	1
gnl|UMD3.1|GK000010.2	6898482	T	C	2	7	0.222222	0.777778
gnl|UMD3.1|GK000010.2	6898754	T	C	1	2	0.333333	0.666667
gnl|UMD3.1|GK000010.2	6898766	T	C	1	2	0.333333	0.666667
gnl|UMD3.1|GK000010.2	6899222	T	A	0	3	0	1
gnl|UMD3.1|GK000010.2	6899346	G	A	3	3	0.5	0.5
gnl|UMD3.1|GK000010.2	6900045	C	T	0	2	0	1
gnl|UMD3.1|GK000010.2	6900365	G	A	0	3	0	1
gnl|UMD3.1|GK000010.2	6900482	A	G	1	3	0.25	0.75
gnl|UMD3.1|GK000010.2	6900521	A	G	0	4	0	1
gnl|UMD3.1|GK000010.2	6901034	C	A	0	2	0	1
gnl|UMD3.1|GK000010.2	6901227	A	G	1	2	0.333333	0.666667
gnl|UMD3.1|GK000010.2	6901865	T	C	0	2	0	1
gnl|UMD3.1|GK000010.2	6903147	C	A	2	2	0.5	0.5
gnl|UMD3.1|GK000010.2	6903335	G	A	0	4	0	1
gnl|UMD3.1|GK000010.2	6903474	T	C	2	5	0.285714	0.714286
gnl|UMD3.1|GK000010.2	6903744	G	C	0	2	0	1
gnl|UMD3.1|GK000010.2	6910180	C	T	1	5	0.166667	0.833333
gnl|UMD3.1|GK000010.2	6910439	A	G	0	2	0	1
gnl|UMD3.1|GK000010.2	6916319	C	T	4	2	0.666667	0.333333
gnl|UMD3.1|GK000010.2	6917703	T	C	0	2	0	1
gnl|UMD3.1|GK000010.2	6918005	T	C	0	2	0	1
gnl|UMD3.1|GK000010.2	6918559	C	T	3	2	0.6	0.4
gnl|UMD3.1|GK000010.2	6918593	G	C	2	3	0.4	0.6
gnl|UMD3.1|GK000010.2	6918607	G	A	2	2	0.5	0.5
[truncated: 754,304+ more rows]
