# Supplementary material for: Single Nucleotide Polymorphism Discovery in Bovine Pituitary Gland Using RNA-Seq Technology
Source: PLoS One. 2016 Sep 8;11(9):e0161370. doi: 10.1371/journal.pone.0161370 (PMC5015895; doi:10.1371/journal.pone.0161370)
Supplement: S17 Table — (XLSX) [file pone.0161370.s017.xlsx]

## Sheet: SNP
sTable 17: RNA-seq SNP-db of bovine pituitary gland tissue of young bull-17 of Polish HF cattle aged 12 months.
reference	location	ref_seq	sample seq	# of reads as Ref	# of reads as SNP	% ref	% SNP
gnl|Btau_4.6.1|chrY	2520542	A	G	3	2	0.6	0.4
gnl|Btau_4.6.1|chrY	2520574	A	G	5	2	0.714286	0.285714
gnl|Btau_4.6.1|chrY	2523184	C	T	0	2	0	1
gnl|Btau_4.6.1|chrY	2523186	T	A	0	2	0	1
gnl|Btau_4.6.1|chrY	2533308	C	T	0	3	0	1
gnl|Btau_4.6.1|chrY	2536131	A	G	2	2	0.5	0.5
gnl|Btau_4.6.1|chrY	2536560	C	T	3	2	0.6	0.4
gnl|Btau_4.6.1|chrY	2537460	G	T	0	1	0	1
gnl|Btau_4.6.1|chrY	2567916	C	A	0	2	0	1
gnl|Btau_4.6.1|chrY	2569657	C	A	5	3	0.625	0.375
gnl|Btau_4.6.1|chrY	2799462	A	G	2	4	0.333333	0.666667
gnl|Btau_4.6.1|chrY	2886089	G	A	2	2	0.5	0.5
gnl|Btau_4.6.1|chrY	2891146	T	A	2	2	0.5	0.5
gnl|Btau_4.6.1|chrY	2896152	T	C	0	2	0	1
gnl|Btau_4.6.1|chrY	2903605	T	G	1	1	0.5	0.5
gnl|Btau_4.6.1|chrY	2903981	A	C	7	3	0.7	0.3
gnl|Btau_4.6.1|chrY	2912853	A	T	0	1	0	1
gnl|Btau_4.6.1|chrY	2915020	T	A	1	2	0.333333	0.666667
gnl|Btau_4.6.1|chrY	2919738	T	A	1	2	0.333333	0.666667
gnl|Btau_4.6.1|chrY	2969528	A	T	2	2	0.5	0.5
gnl|Btau_4.6.1|chrY	2991690	G	C	6	2	0.75	0.25
gnl|Btau_4.6.1|chrY	3126796	A	T	1	30	0.0322581	0.967742
gnl|Btau_4.6.1|chrY	3514418	T	A	1	1	0.5	0.5
gnl|Btau_4.6.1|chrY	3514638	T	G	0	2	0	1
gnl|Btau_4.6.1|chrY	3575713	T	C	0	2	0	1
gnl|Btau_4.6.1|chrY	3578208	T	C	0	2	0	1
gnl|Btau_4.6.1|chrY	3586752	G	A	0	2	0	1
gnl|Btau_4.6.1|chrY	3586780	G	A	0	2	0	1
gnl|Btau_4.6.1|chrY	3586799	T	C	0	2	0	1
gnl|Btau_4.6.1|chrY	3586837	C	T	0	2	0	1
gnl|Btau_4.6.1|chrY	3586869	T	G	0	2	0	1
gnl|Btau_4.6.1|chrY	3615710	T	C	0	2	0	1
gnl|Btau_4.6.1|chrY	3615738	T	C	0	2	0	1
gnl|Btau_4.6.1|chrY	3642758	C	T	1	1	0.5	0.5
gnl|Btau_4.6.1|chrY	3644978	A	C	0	1	0	1
gnl|Btau_4.6.1|chrY	3647631	C	A	0	2	0	1
gnl|Btau_4.6.1|chrY	3647925	C	G	0	1	0	1
gnl|Btau_4.6.1|chrY	3663400	T	C	0	2	0	1
gnl|Btau_4.6.1|chrY	3663406	T	C	0	2	0	1
gnl|Btau_4.6.1|chrY	3663410	T	C	0	2	0	1
gnl|Btau_4.6.1|chrY	3663436	T	C	0	2	0	1
gnl|Btau_4.6.1|chrY	3663444	T	C	0	2	0	1
gnl|Btau_4.6.1|chrY	3730024	C	T	2	2	0.5	0.5
gnl|Btau_4.6.1|chrY	3730668	C	T	0	2	0	1
gnl|Btau_4.6.1|chrY	3733072	T	C	5	3	0.625	0.375
gnl|Btau_4.6.1|chrY	3733120	T	C	7	2	0.777778	0.222222
gnl|Btau_4.6.1|chrY	3733193	T	C	1	3	0.25	0.75
gnl|Btau_4.6.1|chrY	3735182	T	C	6	2	0.75	0.25
gnl|Btau_4.6.1|chrY	3735219	T	C	7	2	0.777778	0.222222
gnl|Btau_4.6.1|chrY	3735220	T	C	7	2	0.777778	0.222222
gnl|Btau_4.6.1|chrY	3735223	T	C	5	4	0.555556	0.444444
gnl|Btau_4.6.1|chrY	3735322	T	C	4	3	0.571429	0.428571
gnl|Btau_4.6.1|chrY	3735323	T	C	5	2	0.714286	0.285714
gnl|Btau_4.6.1|chrY	3736526	T	C	3	2	0.6	0.4
gnl|Btau_4.6.1|chrY	3737110	C	G	10	2	0.833333	0.166667
gnl|Btau_4.6.1|chrY	3737238	A	C	4	2	0.666667	0.333333
gnl|Btau_4.6.1|chrY	3737485	T	C	6	2	0.75	0.25
gnl|Btau_4.6.1|chrY	3737536	G	A	11	6	0.647059	0.352941
gnl|Btau_4.6.1|chrY	3737547	T	C	11	3	0.785714	0.214286
gnl|Btau_4.6.1|chrY	3737581	T	C	4	6	0.4	0.6
gnl|Btau_4.6.1|chrY	3738027	C	G	2	2	0.5	0.5
gnl|Btau_4.6.1|chrY	3738475	T	C	8	2	0.8	0.2
gnl|Btau_4.6.1|chrY	3738538	T	A	3	2	0.6	0.4
gnl|Btau_4.6.1|chrY	3740380	C	A	2	2	0.5	0.5
gnl|Btau_4.6.1|chrY	3742306	A	T	4	2	0.666667	0.333333
gnl|Btau_4.6.1|chrY	3742461	T	G	7	2	0.777778	0.222222
gnl|Btau_4.6.1|chrY	3746454	C	A	0	2	0	1
gnl|Btau_4.6.1|chrY	3748131	A	G	1	2	0.333333	0.666667
gnl|Btau_4.6.1|chrY	3749314	T	A	2	2	0.5	0.5
gnl|Btau_4.6.1|chrY	3750461	A	T	1	2	0.333333	0.666667
gnl|Btau_4.6.1|chrY	3753212	A	C	4	2	0.666667	0.333333
gnl|Btau_4.6.1|chrY	6589978	A	C	2	2	0.5	0.5
gnl|Btau_4.6.1|chrY	6602678	T	C	4	2	0.666667	0.333333
gnl|Btau_4.6.1|chrY	6623394	T	C	3	2	0.6	0.4
gnl|Btau_4.6.1|chrY	6623842	G	A	2	2	0.5	0.5
gnl|Btau_4.6.1|chrY	6625616	C	A	1	2	0.333333	0.666667
gnl|Btau_4.6.1|chrY	6625643	T	A	3	2	0.6	0.4
gnl|Btau_4.6.1|chrY	6626971	T	A	0	2	0	1
gnl|Btau_4.6.1|chrY	6628171	G	A	1	2	0.333333	0.666667
gnl|Btau_4.6.1|chrY	6630257	A	C	4	5	0.444444	0.555556
gnl|Btau_4.6.1|chrY	6632383	A	T	15	5	0.75	0.25
gnl|Btau_4.6.1|chrY	6633590	A	T	3	3	0.5	0.5
gnl|Btau_4.6.1|chrY	6634279	A	T	3	2	0.6	0.4
gnl|Btau_4.6.1|chrY	6634282	T	A	2	2	0.5	0.5
gnl|Btau_4.6.1|chrY	6634291	T	A	2	2	0.5	0.5
gnl|Btau_4.6.1|chrY	6635806	C	A	2	3	0.4	0.6
gnl|Btau_4.6.1|chrY	6636194	T	A	0	2	0	1
gnl|Btau_4.6.1|chrY	6636689	T	G	0	1	0	1
gnl|Btau_4.6.1|chrY	6638096	A	T	3	2	0.6	0.4
gnl|Btau_4.6.1|chrY	6640300	A	G	10	2	0.833333	0.166667
gnl|Btau_4.6.1|chrY	6644694	T	A	0	2	0	1
gnl|Btau_4.6.1|chrY	6648321	A	C	0	1	0	1
gnl|Btau_4.6.1|chrY	6651840	A	T	0	2	0	1
gnl|Btau_4.6.1|chrY	6653621	T	A	2	2	0.5	0.5
gnl|Btau_4.6.1|chrY	8951282	C	T	0	4	0	1
gnl|Btau_4.6.1|chrY	9453639	C	G	0	40	0	1
gnl|Btau_4.6.1|chrY	9453826	A	G	0	22	0	1
gnl|Btau_4.6.1|chrY	14871219	G	T	0	2	0	1
gnl|Btau_4.6.1|chrY	16947436	C	T	0	2	0	1
gnl|Btau_4.6.1|chrY	42376671	A	C	3	2	0.6	0.4
gnl|Btau_4.6.1|chrY	42377791	A	G	4	2	0.666667	0.333333
gnl|Btau_4.6.1|chrY	42377792	A	G	3	2	0.6	0.4
gnl|Btau_4.6.1|chrY	42377838	A	G	4	2	0.666667	0.333333
gnl|Btau_4.6.1|chrY	42377840	A	G	4	2	0.666667	0.333333
gnl|Btau_4.6.1|chrY	42377841	A	G	4	3	0.571429	0.428571
gnl|Btau_4.6.1|chrY	42378214	A	G	1	3	0.25	0.75
gnl|Btau_4.6.1|chrY	42378221	A	G	2	3	0.4	0.6
gnl|Btau_4.6.1|chrY	42378236	A	G	4	2	0.666667	0.333333
gnl|Btau_4.6.1|chrY	42378240	A	G	4	2	0.666667	0.333333
gnl|Btau_4.6.1|chrY	42378245	A	G	3	3	0.5	0.5
gnl|Btau_4.6.1|chrY	42378252	A	G	4	2	0.666667	0.333333
gnl|Btau_4.6.1|chrY	42378254	A	G	4	2	0.666667	0.333333
gnl|Btau_4.6.1|chrY	42378552	A	G	6	2	0.75	0.25
gnl|Btau_4.6.1|chrY	42378964	A	G	3	4	0.428571	0.571429
gnl|Btau_4.6.1|chrY	42382760	A	G	4	2	0.666667	0.333333
gnl|Btau_4.6.1|chrY	42383070	A	G	4	2	0.666667	0.333333
gnl|Btau_4.6.1|chrY	42383075	A	G	2	4	0.333333	0.666667
gnl|Btau_4.6.1|chrY	42383088	A	G	4	2	0.666667	0.333333
gnl|Btau_4.6.1|chrY	42383099	A	G	3	2	0.6	0.4
gnl|Btau_4.6.1|chrY	42387980	C	T	0	2	0	1
gnl|Btau_4.6.1|chrY	42394091	A	G	0	1	0	1
gnl|Btau_4.6.1|chrY	42399172	A	T	2	2	0.5	0.5
gnl|Btau_4.6.1|chrY	42399269	T	G	0	1	0	1
gnl|Btau_4.6.1|chrY	42401872	A	G	0	2	0	1
gnl|Btau_4.6.1|chrY	42404591	A	G	0	2	0	1
gnl|Btau_4.6.1|chrY	42417508	A	G	0	3	0	1
gnl|Btau_4.6.1|chrY	42419751	A	G	0	2	0	1
gnl|Btau_4.6.1|chrY	42419956	A	G	0	2	0	1
gnl|Btau_4.6.1|chrY	42420301	G	A	1	2	0.333333	0.666667
gnl|Btau_4.6.1|chrY	42420883	A	G	0	2	0	1
gnl|Btau_4.6.1|chrY	42422011	A	C	1	2	0.333333	0.666667
gnl|Btau_4.6.1|chrY	42422812	A	G	0	2	0	1
gnl|Btau_4.6.1|chrY	42422913	A	G	0	2	0	1
gnl|Btau_4.6.1|chrY	42423571	A	G	0	2	0	1
gnl|Btau_4.6.1|chrY	42423572	A	G	0	2	0	1
gnl|Btau_4.6.1|chrY	42423588	A	G	0	2	0	1
gnl|Btau_4.6.1|chrY	42423608	A	G	0	2	0	1
gnl|Btau_4.6.1|chrY	42426579	A	G	0	2	0	1
gnl|Btau_4.6.1|chrY	42426662	A	C	4	2	0.666667	0.333333
gnl|Btau_4.6.1|chrY	42428688	A	G	0	2	0	1
gnl|Btau_4.6.1|chrY	42431179	A	G	0	2	0	1
gnl|Btau_4.6.1|chrY	42456535	T	C	0	2	0	1
gnl|Btau_4.6.1|chrY	42484498	T	C	0	2	0	1
gnl|Btau_4.6.1|chrY	42863767	T	G	0	2	0	1
gnl|Btau_4.6.1|chrY	42863792	G	A	4	2	0.666667	0.333333
gnl|UMD3.1|GK000010.2	228014	C	T	0	2	0	1
gnl|UMD3.1|GK000010.2	231365	A	G	0	2	0	1
gnl|UMD3.1|GK000010.2	231374	T	C	0	2	0	1
gnl|UMD3.1|GK000010.2	231403	A	C	0	2	0	1
gnl|UMD3.1|GK000010.2	232239	A	G	0	2	0	1
gnl|UMD3.1|GK000010.2	232253	T	C	0	2	0	1
gnl|UMD3.1|GK000010.2	232299	T	G	0	2	0	1
gnl|UMD3.1|GK000010.2	238423	A	G	0	2	0	1
gnl|UMD3.1|GK000010.2	238457	T	C	0	2	0	1
gnl|UMD3.1|GK000010.2	326899	C	T	0	4	0	1
gnl|UMD3.1|GK000010.2	326900	A	G	0	4	0	1
gnl|UMD3.1|GK000010.2	326912	T	C	0	5	0	1
gnl|UMD3.1|GK000010.2	328257	A	G	0	2	0	1
gnl|UMD3.1|GK000010.2	339879	T	C	2	2	0.5	0.5
gnl|UMD3.1|GK000010.2	340111	A	G	0	2	0	1
gnl|UMD3.1|GK000010.2	346637	T	C	0	2	0	1
gnl|UMD3.1|GK000010.2	349000	T	C	0	2	0	1
gnl|UMD3.1|GK000010.2	349001	T	C	0	2	0	1
gnl|UMD3.1|GK000010.2	349052	T	A	0	1	0	1
gnl|UMD3.1|GK000010.2	365402	T	C	0	2	0	1
gnl|UMD3.1|GK000010.2	365412	T	C	0	2	0	1
gnl|UMD3.1|GK000010.2	384870	T	A	0	2	0	1
gnl|UMD3.1|GK000010.2	385328	G	C	0	4	0	1
gnl|UMD3.1|GK000010.2	385345	A	C	2	2	0.5	0.5
gnl|UMD3.1|GK000010.2	385713	T	C	2	3	0.4	0.6
gnl|UMD3.1|GK000010.2	385723	T	C	3	2	0.6	0.4
gnl|UMD3.1|GK000010.2	385734	T	C	3	2	0.6	0.4
gnl|UMD3.1|GK000010.2	385737	T	C	2	3	0.4	0.6
gnl|UMD3.1|GK000010.2	385744	T	C	2	2	0.5	0.5
gnl|UMD3.1|GK000010.2	386673	A	C	2	2	0.5	0.5
gnl|UMD3.1|GK000010.2	386996	T	C	0	1	0	1
gnl|UMD3.1|GK000010.2	388285	A	T	0	2	0	1
gnl|UMD3.1|GK000010.2	391747	T	C	0	2	0	1
gnl|UMD3.1|GK000010.2	391749	T	C	0	2	0	1
gnl|UMD3.1|GK000010.2	391752	T	C	0	2	0	1
gnl|UMD3.1|GK000010.2	391759	T	C	0	2	0	1
gnl|UMD3.1|GK000010.2	396112	T	C	0	8	0	1
gnl|UMD3.1|GK000010.2	399227	A	T	0	2	0	1
gnl|UMD3.1|GK000010.2	401032	T	A	3	2	0.6	0.4
gnl|UMD3.1|GK000010.2	403212	C	A	1	1	0.5	0.5
gnl|UMD3.1|GK000010.2	403265	A	G	2	2	0.5	0.5
gnl|UMD3.1|GK000010.2	404914	A	C	2	3	0.4	0.6
gnl|UMD3.1|GK000010.2	404962	C	T	2	4	0.333333	0.666667
gnl|UMD3.1|GK000010.2	404985	T	G	2	4	0.333333	0.666667
gnl|UMD3.1|GK000010.2	405810	A	G	0	2	0	1
gnl|UMD3.1|GK000010.2	405977	C	T	0	3	0	1
gnl|UMD3.1|GK000010.2	406102	T	C	3	2	0.6	0.4
gnl|UMD3.1|GK000010.2	416557	C	G	0	2	0	1
gnl|UMD3.1|GK000010.2	420853	T	A	0	2	0	1
gnl|UMD3.1|GK000010.2	423475	T	G	0	2	0	1
gnl|UMD3.1|GK000010.2	424788	C	T	0	2	0	1
gnl|UMD3.1|GK000010.2	424799	A	G	0	2	0	1
gnl|UMD3.1|GK000010.2	424837	G	A	0	2	0	1
gnl|UMD3.1|GK000010.2	425613	C	T	0	2	0	1
gnl|UMD3.1|GK000010.2	427847	A	G	0	2	0	1
gnl|UMD3.1|GK000010.2	430419	C	A	0	2	0	1
gnl|UMD3.1|GK000010.2	441759	A	T	0	2	0	1
gnl|UMD3.1|GK000010.2	442120	C	A	3	2	0.6	0.4
gnl|UMD3.1|GK000010.2	442128	G	A	3	2	0.6	0.4
gnl|UMD3.1|GK000010.2	443315	A	C	0	2	0	1
gnl|UMD3.1|GK000010.2	443971	T	C	0	4	0	1
gnl|UMD3.1|GK000010.2	457724	T	C	0	2	0	1
gnl|UMD3.1|GK000010.2	461980	T	C	0	6	0	1
gnl|UMD3.1|GK000010.2	462694	A	G	0	2	0	1
gnl|UMD3.1|GK000010.2	462760	T	C	0	2	0	1
gnl|UMD3.1|GK000010.2	469327	T	A	0	2	0	1
gnl|UMD3.1|GK000010.2	469568	C	T	0	4	0	1
gnl|UMD3.1|GK000010.2	476674	C	T	0	2	0	1
gnl|UMD3.1|GK000010.2	477309	A	G	1	1	0.5	0.5
gnl|UMD3.1|GK000010.2	478966	A	G	0	2	0	1
gnl|UMD3.1|GK000010.2	479256	T	C	0	2	0	1
gnl|UMD3.1|GK000010.2	480669	G	C	0	2	0	1
gnl|UMD3.1|GK000010.2	484085	A	G	0	2	0	1
gnl|UMD3.1|GK000010.2	485266	A	C	0	2	0	1
gnl|UMD3.1|GK000010.2	485809	A	G	0	2	0	1
gnl|UMD3.1|GK000010.2	486346	T	G	0	1	0	1
gnl|UMD3.1|GK000010.2	488134	A	C	0	2	0	1
gnl|UMD3.1|GK000010.2	488362	A	G	0	2	0	1
gnl|UMD3.1|GK000010.2	488442	C	G	0	2	0	1
gnl|UMD3.1|GK000010.2	489250	T	C	0	6	0	1
gnl|UMD3.1|GK000010.2	489254	G	T	4	2	0.666667	0.333333
gnl|UMD3.1|GK000010.2	489647	C	A	0	8	0	1
gnl|UMD3.1|GK000010.2	489722	G	A	1	5	0.166667	0.833333
gnl|UMD3.1|GK000010.2	490079	C	G	0	2	0	1
gnl|UMD3.1|GK000010.2	490306	T	C	2	4	0.333333	0.666667
gnl|UMD3.1|GK000010.2	490336	T	G	0	2	0	1
gnl|UMD3.1|GK000010.2	492328	G	A	4	2	0.666667	0.333333
gnl|UMD3.1|GK000010.2	505130	C	A	0	2	0	1
gnl|UMD3.1|GK000010.2	507295	C	T	0	2	0	1
gnl|UMD3.1|GK000010.2	507326	A	T	0	4	0	1
gnl|UMD3.1|GK000010.2	507586	T	C	0	2	0	1
gnl|UMD3.1|GK000010.2	507594	T	C	0	2	0	1
gnl|UMD3.1|GK000010.2	507605	G	C	0	2	0	1
gnl|UMD3.1|GK000010.2	508004	G	T	0	2	0	1
gnl|UMD3.1|GK000010.2	509861	T	C	0	2	0	1
gnl|UMD3.1|GK000010.2	509922	A	T	0	2	0	1
gnl|UMD3.1|GK000010.2	512581	G	C	1	2	0.333333	0.666667
gnl|UMD3.1|GK000010.2	512634	T	C	0	4	0	1
gnl|UMD3.1|GK000010.2	512679	C	T	0	3	0	1
gnl|UMD3.1|GK000010.2	514719	C	T	5	2	0.714286	0.285714
gnl|UMD3.1|GK000010.2	515271	G	C	0	2	0	1
gnl|UMD3.1|GK000010.2	515683	G	A	0	2	0	1
gnl|UMD3.1|GK000010.2	518867	C	T	0	4	0	1
gnl|UMD3.1|GK000010.2	519596	C	T	2	2	0.5	0.5
gnl|UMD3.1|GK000010.2	520344	A	G	0	2	0	1
gnl|UMD3.1|GK000010.2	521067	T	A	1	2	0.333333	0.666667
gnl|UMD3.1|GK000010.2	521468	A	T	2	2	0.5	0.5
gnl|UMD3.1|GK000010.2	521513	C	T	0	3	0	1
gnl|UMD3.1|GK000010.2	521538	T	C	0	3	0	1
gnl|UMD3.1|GK000010.2	521874	T	A	0	2	0	1
gnl|UMD3.1|GK000010.2	522532	G	T	1	2	0.333333	0.666667
gnl|UMD3.1|GK000010.2	523389	A	T	1	3	0.25	0.75
gnl|UMD3.1|GK000010.2	523934	G	A	1	2	0.333333	0.666667
gnl|UMD3.1|GK000010.2	523970	C	T	3	2	0.6	0.4
gnl|UMD3.1|GK000010.2	523993	C	A	0	2	0	1
gnl|UMD3.1|GK000010.2	524060	G	C	1	2	0.333333	0.666667
gnl|UMD3.1|GK000010.2	524068	C	A	0	2	0	1
gnl|UMD3.1|GK000010.2	524608	A	G	0	2	0	1
gnl|UMD3.1|GK000010.2	524614	A	G	0	2	0	1
gnl|UMD3.1|GK000010.2	524625	A	G	0	2	0	1
gnl|UMD3.1|GK000010.2	524903	A	G	2	4	0.333333	0.666667
gnl|UMD3.1|GK000010.2	524919	G	A	1	4	0.2	0.8
gnl|UMD3.1|GK000010.2	524955	A	G	0	5	0	1
gnl|UMD3.1|GK000010.2	524988	A	C	0	6	0	1
gnl|UMD3.1|GK000010.2	525019	A	G	1	1	0.5	0.5
gnl|UMD3.1|GK000010.2	525204	G	A	0	2	0	1
gnl|UMD3.1|GK000010.2	526042	A	G	0	3	0	1
gnl|UMD3.1|GK000010.2	526044	A	G	0	3	0	1
gnl|UMD3.1|GK000010.2	526163	A	T	5	2	0.714286	0.285714
gnl|UMD3.1|GK000010.2	526183	C	T	0	4	0	1
gnl|UMD3.1|GK000010.2	526226	G	A	0	3	0	1
gnl|UMD3.1|GK000010.2	526576	A	G	0	6	0	1
gnl|UMD3.1|GK000010.2	526879	G	A	0	4	0	1
gnl|UMD3.1|GK000010.2	526978	A	G	0	3	0	1
gnl|UMD3.1|GK000010.2	527025	A	G	1	2	0.333333	0.666667
gnl|UMD3.1|GK000010.2	528037	C	T	0	2	0	1
gnl|UMD3.1|GK000010.2	528096	A	G	0	2	0	1
gnl|UMD3.1|GK000010.2	530021	G	A	0	3	0	1
gnl|UMD3.1|GK000010.2	531262	G	T	0	4	0	1
gnl|UMD3.1|GK000010.2	531519	C	T	0	1	0	1
gnl|UMD3.1|GK000010.2	532134	A	C	0	2	0	1
gnl|UMD3.1|GK000010.2	532620	A	G	0	5	0	1
gnl|UMD3.1|GK000010.2	534524	C	T	3	3	0.5	0.5
gnl|UMD3.1|GK000010.2	536003	A	G	1	2	0.333333	0.666667
gnl|UMD3.1|GK000010.2	536014	A	G	1	2	0.333333	0.666667
gnl|UMD3.1|GK000010.2	536145	T	A	2	2	0.5	0.5
gnl|UMD3.1|GK000010.2	536170	A	G	3	2	0.6	0.4
gnl|UMD3.1|GK000010.2	536187	C	A	4	2	0.666667	0.333333
gnl|UMD3.1|GK000010.2	536583	C	T	2	2	0.5	0.5
gnl|UMD3.1|GK000010.2	537455	C	T	0	3	0	1
gnl|UMD3.1|GK000010.2	549265	G	C	0	2	0	1
gnl|UMD3.1|GK000010.2	549886	G	A	0	2	0	1
gnl|UMD3.1|GK000010.2	553064	A	G	0	2	0	1
gnl|UMD3.1|GK000010.2	553876	G	A	0	2	0	1
gnl|UMD3.1|GK000010.2	554412	A	G	9	2	0.818182	0.181818
gnl|UMD3.1|GK000010.2	554415	A	G	0	12	0	1
gnl|UMD3.1|GK000010.2	554418	A	G	8	3	0.727273	0.272727
gnl|UMD3.1|GK000010.2	554455	A	G	3	6	0.333333	0.666667
gnl|UMD3.1|GK000010.2	554457	A	G	4	6	0.4	0.6
gnl|UMD3.1|GK000010.2	554486	A	G	1	5	0.166667	0.833333
gnl|UMD3.1|GK000010.2	554500	A	G	2	4	0.333333	0.666667
gnl|UMD3.1|GK000010.2	554530	C	T	0	2	0	1
gnl|UMD3.1|GK000010.2	555250	A	C	2	2	0.5	0.5
gnl|UMD3.1|GK000010.2	555259	C	T	2	2	0.5	0.5
gnl|UMD3.1|GK000010.2	555260	A	G	2	2	0.5	0.5
gnl|UMD3.1|GK000010.2	555265	A	G	2	3	0.4	0.6
gnl|UMD3.1|GK000010.2	555292	C	A	2	19	0.0952381	0.904762
gnl|UMD3.1|GK000010.2	555317	G	C	2	26	0.0714286	0.928571
gnl|UMD3.1|GK000010.2	555363	G	A	1	43	0.0227273	0.977273
gnl|UMD3.1|GK000010.2	555424	T	C	1	59	0.0166667	0.983333
gnl|UMD3.1|GK000010.2	555483	C	G	3	44	0.0638298	0.93617
gnl|UMD3.1|GK000010.2	555598	A	G	3	38	0.0731707	0.926829
gnl|UMD3.1|GK000010.2	555632	A	G	3	38	0.0731707	0.926829
gnl|UMD3.1|GK000010.2	555657	T	C	4	33	0.108108	0.891892
gnl|UMD3.1|GK000010.2	555666	T	C	3	35	0.0789474	0.921053
gnl|UMD3.1|GK000010.2	555684	A	G	5	22	0.185185	0.814815
gnl|UMD3.1|GK000010.2	555780	G	A	4	14	0.222222	0.777778
gnl|UMD3.1|GK000010.2	555811	A	T	2	10	0.166667	0.833333
gnl|UMD3.1|GK000010.2	557269	A	G	0	3	0	1
gnl|UMD3.1|GK000010.2	557361	A	C	3	2	0.6	0.4
gnl|UMD3.1|GK000010.2	557895	A	T	0	2	0	1
gnl|UMD3.1|GK000010.2	561085	A	G	3	2	0.6	0.4
gnl|UMD3.1|GK000010.2	561089	A	G	4	2	0.666667	0.333333
gnl|UMD3.1|GK000010.2	561093	A	G	3	2	0.6	0.4
gnl|UMD3.1|GK000010.2	561131	A	G	0	4	0	1
gnl|UMD3.1|GK000010.2	562651	T	A	0	2	0	1
gnl|UMD3.1|GK000010.2	563808	T	A	4	3	0.571429	0.428571
gnl|UMD3.1|GK000010.2	564621	T	C	2	3	0.4	0.6
gnl|UMD3.1|GK000010.2	565549	T	G	0	2	0	1
gnl|UMD3.1|GK000010.2	565784	T	C	0	3	0	1
gnl|UMD3.1|GK000010.2	566440	A	G	0	2	0	1
gnl|UMD3.1|GK000010.2	567066	T	C	0	2	0	1
gnl|UMD3.1|GK000010.2	569176	C	G	1	3	0.25	0.75
gnl|UMD3.1|GK000010.2	570647	A	G	0	2	0	1
gnl|UMD3.1|GK000010.2	570648	A	G	0	2	0	1
gnl|UMD3.1|GK000010.2	570658	A	C	0	2	0	1
gnl|UMD3.1|GK000010.2	572124	A	G	6	5	0.545455	0.454545
gnl|UMD3.1|GK000010.2	572136	A	G	7	2	0.777778	0.222222
gnl|UMD3.1|GK000010.2	572142	A	G	5	5	0.5	0.5
gnl|UMD3.1|GK000010.2	572146	A	G	7	4	0.636364	0.363636
gnl|UMD3.1|GK000010.2	572189	G	A	3	3	0.5	0.5
gnl|UMD3.1|GK000010.2	576280	G	A	2	3	0.4	0.6
gnl|UMD3.1|GK000010.2	576323	A	G	3	2	0.6	0.4
gnl|UMD3.1|GK000010.2	576507	T	A	0	2	0	1
gnl|UMD3.1|GK000010.2	577128	A	C	0	2	0	1
gnl|UMD3.1|GK000010.2	578141	T	G	0	2	0	1
gnl|UMD3.1|GK000010.2	583075	T	C	0	2	0	1
gnl|UMD3.1|GK000010.2	584566	T	A	2	2	0.5	0.5
gnl|UMD3.1|GK000010.2	584603	G	A	2	2	0.5	0.5
gnl|UMD3.1|GK000010.2	585110	C	T	0	2	0	1
gnl|UMD3.1|GK000010.2	585769	T	C	0	2	0	1
gnl|UMD3.1|GK000010.2	586728	C	A	0	2	0	1
gnl|UMD3.1|GK000010.2	589455	G	A	0	2	0	1
gnl|UMD3.1|GK000010.2	591912	T	C	0	2	0	1
gnl|UMD3.1|GK000010.2	592724	A	G	2	2	0.5	0.5
gnl|UMD3.1|GK000010.2	593802	T	C	7	2	0.777778	0.222222
gnl|UMD3.1|GK000010.2	594687	G	A	1	2	0.333333	0.666667
gnl|UMD3.1|GK000010.2	595648	T	C	0	3	0	1
gnl|UMD3.1|GK000010.2	596279	C	T	0	3	0	1
gnl|UMD3.1|GK000010.2	596442	C	T	0	2	0	1
gnl|UMD3.1|GK000010.2	597959	A	G	2	2	0.5	0.5
gnl|UMD3.1|GK000010.2	597977	C	T	2	2	0.5	0.5
gnl|UMD3.1|GK000010.2	597988	A	G	1	3	0.25	0.75
gnl|UMD3.1|GK000010.2	598003	A	G	2	2	0.5	0.5
gnl|UMD3.1|GK000010.2	598007	A	G	2	2	0.5	0.5
gnl|UMD3.1|GK000010.2	598283	G	T	0	2	0	1
gnl|UMD3.1|GK000010.2	598667	T	C	4	2	0.666667	0.333333
gnl|UMD3.1|GK000010.2	598698	T	G	4	2	0.666667	0.333333
gnl|UMD3.1|GK000010.2	603574	T	G	0	4	0	1
gnl|UMD3.1|GK000010.2	604848	T	C	0	4	0	1
gnl|UMD3.1|GK000010.2	605001	A	G	4	2	0.666667	0.333333
gnl|UMD3.1|GK000010.2	606337	T	C	2	2	0.5	0.5
gnl|UMD3.1|GK000010.2	606888	T	C	0	2	0	1
gnl|UMD3.1|GK000010.2	606896	C	G	0	2	0	1
gnl|UMD3.1|GK000010.2	607859	G	A	1	4	0.2	0.8
gnl|UMD3.1|GK000010.2	608718	A	G	0	1	0	1
gnl|UMD3.1|GK000010.2	611406	T	C	7	3	0.7	0.3
gnl|UMD3.1|GK000010.2	611672	A	T	1	1	0.5	0.5
gnl|UMD3.1|GK000010.2	612192	C	G	1	4	0.2	0.8
gnl|UMD3.1|GK000010.2	612274	T	A	1	3	0.25	0.75
gnl|UMD3.1|GK000010.2	612311	T	G	2	3	0.4	0.6
gnl|UMD3.1|GK000010.2	612683	T	C	2	3	0.4	0.6
gnl|UMD3.1|GK000010.2	613109	C	T	1	2	0.333333	0.666667
gnl|UMD3.1|GK000010.2	613665	T	G	0	3	0	1
gnl|UMD3.1|GK000010.2	613680	C	T	0	4	0	1
gnl|UMD3.1|GK000010.2	614308	T	C	0	2	0	1
gnl|UMD3.1|GK000010.2	614494	T	A	0	2	0	1
gnl|UMD3.1|GK000010.2	614523	C	T	0	2	0	1
gnl|UMD3.1|GK000010.2	614555	G	C	0	2	0	1
gnl|UMD3.1|GK000010.2	616013	T	A	4	3	0.571429	0.428571
gnl|UMD3.1|GK000010.2	617512	A	G	1	2	0.333333	0.666667
gnl|UMD3.1|GK000010.2	617641	C	A	0	6	0	1
gnl|UMD3.1|GK000010.2	617712	T	C	10	2	0.833333	0.166667
gnl|UMD3.1|GK000010.2	617751	A	G	0	10	0	1
gnl|UMD3.1|GK000010.2	617776	G	A	0	3	0	1
gnl|UMD3.1|GK000010.2	617794	C	A	0	2	0	1
gnl|UMD3.1|GK000010.2	618870	T	C	4	4	0.5	0.5
gnl|UMD3.1|GK000010.2	619292	A	G	0	3	0	1
gnl|UMD3.1|GK000010.2	619362	G	T	0	4	0	1
gnl|UMD3.1|GK000010.2	619888	T	C	1	3	0.25	0.75
gnl|UMD3.1|GK000010.2	620208	T	G	0	1	0	1
gnl|UMD3.1|GK000010.2	620218	T	A	0	2	0	1
gnl|UMD3.1|GK000010.2	620418	G	T	1	3	0.25	0.75
gnl|UMD3.1|GK000010.2	620534	G	C	0	4	0	1
gnl|UMD3.1|GK000010.2	620546	A	T	3	2	0.6	0.4
gnl|UMD3.1|GK000010.2	620605	C	G	0	3	0	1
gnl|UMD3.1|GK000010.2	620760	A	T	0	2	0	1
gnl|UMD3.1|GK000010.2	621201	C	T	0	3	0	1
gnl|UMD3.1|GK000010.2	621497	G	C	0	5	0	1
gnl|UMD3.1|GK000010.2	621601	C	G	0	4	0	1
gnl|UMD3.1|GK000010.2	621645	C	T	0	2	0	1
gnl|UMD3.1|GK000010.2	622099	C	G	0	2	0	1
gnl|UMD3.1|GK000010.2	622310	A	G	0	2	0	1
gnl|UMD3.1|GK000010.2	622613	C	G	0	2	0	1
gnl|UMD3.1|GK000010.2	622876	A	G	0	2	0	1
gnl|UMD3.1|GK000010.2	625074	C	G	0	2	0	1
gnl|UMD3.1|GK000010.2	626144	T	G	3	2	0.6	0.4
gnl|UMD3.1|GK000010.2	626818	T	A	6	2	0.75	0.25
gnl|UMD3.1|GK000010.2	627306	C	T	6	4	0.6	0.4
gnl|UMD3.1|GK000010.2	627329	G	T	0	11	0	1
gnl|UMD3.1|GK000010.2	627675	A	T	0	4	0	1
gnl|UMD3.1|GK000010.2	627853	T	A	5	3	0.625	0.375
gnl|UMD3.1|GK000010.2	628672	G	A	0	10	0	1
gnl|UMD3.1|GK000010.2	628741	T	G	16	3	0.842105	0.157895
gnl|UMD3.1|GK000010.2	628977	A	G	0	17	0	1
gnl|UMD3.1|GK000010.2	629169	G	A	0	15	0	1
gnl|UMD3.1|GK000010.2	630243	A	T	9	2	0.818182	0.181818
gnl|UMD3.1|GK000010.2	630530	G	T	3	3	0.5	0.5
gnl|UMD3.1|GK000010.2	631265	G	A	14	10	0.583333	0.416667
gnl|UMD3.1|GK000010.2	631394	A	G	0	26	0	1
gnl|UMD3.1|GK000010.2	632236	T	C	0	7	0	1
gnl|UMD3.1|GK000010.2	632751	T	G	6	8	0.428571	0.571429
gnl|UMD3.1|GK000010.2	632838	T	G	12	5	0.705882	0.294118
gnl|UMD3.1|GK000010.2	632839	A	G	11	5	0.6875	0.3125
gnl|UMD3.1|GK000010.2	632840	T	A	12	4	0.75	0.25
gnl|UMD3.1|GK000010.2	633541	G	A	2	4	0.333333	0.666667
gnl|UMD3.1|GK000010.2	633937	T	A	2	2	0.5	0.5
gnl|UMD3.1|GK000010.2	634269	A	G	5	6	0.454545	0.545455
gnl|UMD3.1|GK000010.2	634427	C	T	10	4	0.714286	0.285714
gnl|UMD3.1|GK000010.2	634574	G	T	7	3	0.7	0.3
gnl|UMD3.1|GK000010.2	635036	G	T	8	2	0.8	0.2
gnl|UMD3.1|GK000010.2	635581	A	C	10	4	0.714286	0.285714
gnl|UMD3.1|GK000010.2	635686	A	T	3	2	0.6	0.4
gnl|UMD3.1|GK000010.2	635712	A	G	4	2	0.666667	0.333333
gnl|UMD3.1|GK000010.2	637328	C	A	3	2	0.6	0.4
gnl|UMD3.1|GK000010.2	639179	A	G	1	2	0.333333	0.666667
gnl|UMD3.1|GK000010.2	639203	A	G	0	2	0	1
gnl|UMD3.1|GK000010.2	639207	A	G	0	2	0	1
gnl|UMD3.1|GK000010.2	639225	A	G	0	2	0	1
gnl|UMD3.1|GK000010.2	639241	A	G	0	2	0	1
gnl|UMD3.1|GK000010.2	640400	C	T	0	4	0	1
gnl|UMD3.1|GK000010.2	640421	C	T	0	3	0	1
gnl|UMD3.1|GK000010.2	640469	T	G	0	6	0	1
gnl|UMD3.1|GK000010.2	640665	A	C	0	3	0	1
gnl|UMD3.1|GK000010.2	640746	T	G	0	6	0	1
gnl|UMD3.1|GK000010.2	640827	C	A	1	2	0.333333	0.666667
gnl|UMD3.1|GK000010.2	641519	C	T	0	2	0	1
gnl|UMD3.1|GK000010.2	644186	A	G	0	2	0	1
gnl|UMD3.1|GK000010.2	644193	A	G	0	2	0	1
gnl|UMD3.1|GK000010.2	644196	A	G	0	2	0	1
gnl|UMD3.1|GK000010.2	644197	A	G	0	2	0	1
gnl|UMD3.1|GK000010.2	644198	A	G	0	2	0	1
gnl|UMD3.1|GK000010.2	644228	A	G	0	2	0	1
gnl|UMD3.1|GK000010.2	644257	A	G	0	2	0	1
gnl|UMD3.1|GK000010.2	644945	A	G	0	2	0	1
gnl|UMD3.1|GK000010.2	645313	G	A	1	4	0.2	0.8
gnl|UMD3.1|GK000010.2	647197	A	T	0	2	0	1
gnl|UMD3.1|GK000010.2	648062	C	T	1	4	0.2	0.8
gnl|UMD3.1|GK000010.2	649418	G	T	0	2	0	1
gnl|UMD3.1|GK000010.2	649741	T	C	2	2	0.5	0.5
gnl|UMD3.1|GK000010.2	656641	T	A	0	1	0	1
gnl|UMD3.1|GK000010.2	656957	A	G	0	2	0	1
gnl|UMD3.1|GK000010.2	656973	A	G	0	2	0	1
gnl|UMD3.1|GK000010.2	657835	T	C	1	2	0.333333	0.666667
gnl|UMD3.1|GK000010.2	657945	T	A	1	2	0.333333	0.666667
gnl|UMD3.1|GK000010.2	660868	T	G	1	1	0.5	0.5
gnl|UMD3.1|GK000010.2	661781	A	G	5	2	0.714286	0.285714
gnl|UMD3.1|GK000010.2	662589	A	C	6	2	0.75	0.25
gnl|UMD3.1|GK000010.2	663312	G	T	4	2	0.666667	0.333333
gnl|UMD3.1|GK000010.2	664991	T	C	0	3	0	1
gnl|UMD3.1|GK000010.2	665012	G	C	0	3	0	1
gnl|UMD3.1|GK000010.2	665430	T	C	2	2	0.5	0.5
gnl|UMD3.1|GK000010.2	666942	G	T	0	3	0	1
gnl|UMD3.1|GK000010.2	668165	T	C	2	2	0.5	0.5
gnl|UMD3.1|GK000010.2	668196	C	A	0	3	0	1
gnl|UMD3.1|GK000010.2	669607	C	G	0	1	0	1
gnl|UMD3.1|GK000010.2	670807	A	G	2	2	0.5	0.5
gnl|UMD3.1|GK000010.2	671329	G	A	0	2	0	1
gnl|UMD3.1|GK000010.2	671652	C	T	3	4	0.428571	0.571429
gnl|UMD3.1|GK000010.2	671660	T	A	5	2	0.714286	0.285714
gnl|UMD3.1|GK000010.2	672110	A	G	0	2	0	1
gnl|UMD3.1|GK000010.2	672147	G	A	1	3	0.25	0.75
gnl|UMD3.1|GK000010.2	672390	T	C	0	2	0	1
gnl|UMD3.1|GK000010.2	676119	A	G	3	2	0.6	0.4
gnl|UMD3.1|GK000010.2	676174	T	C	4	2	0.666667	0.333333
gnl|UMD3.1|GK000010.2	679268	T	A	4	5	0.444444	0.555556
gnl|UMD3.1|GK000010.2	679303	A	G	5	2	0.714286	0.285714
gnl|UMD3.1|GK000010.2	684034	C	G	0	2	0	1
gnl|UMD3.1|GK000010.2	685084	C	A	1	1	0.5	0.5
gnl|UMD3.1|GK000010.2	685131	G	A	1	2	0.333333	0.666667
gnl|UMD3.1|GK000010.2	685809	T	A	3	2	0.6	0.4
gnl|UMD3.1|GK000010.2	686081	G	C	1	6	0.142857	0.857143
gnl|UMD3.1|GK000010.2	686102	T	C	2	4	0.333333	0.666667
gnl|UMD3.1|GK000010.2	686114	T	G	2	4	0.333333	0.666667
gnl|UMD3.1|GK000010.2	686265	G	A	7	2	0.777778	0.222222
gnl|UMD3.1|GK000010.2	686486	C	T	10	3	0.769231	0.230769
gnl|UMD3.1|GK000010.2	686492	A	G	10	2	0.833333	0.166667
gnl|UMD3.1|GK000010.2	686515	T	C	10	3	0.769231	0.230769
gnl|UMD3.1|GK000010.2	686529	C	T	11	3	0.785714	0.214286
gnl|UMD3.1|GK000010.2	686541	G	A	10	3	0.769231	0.230769
gnl|UMD3.1|GK000010.2	686558	A	G	10	3	0.769231	0.230769
gnl|UMD3.1|GK000010.2	686716	C	T	0	7	0	1
gnl|UMD3.1|GK000010.2	686717	C	T	0	7	0	1
gnl|UMD3.1|GK000010.2	686733	G	C	0	11	0	1
gnl|UMD3.1|GK000010.2	687094	G	A	11	5	0.6875	0.3125
gnl|UMD3.1|GK000010.2	687283	A	C	7	3	0.7	0.3
gnl|UMD3.1|GK000010.2	687479	C	A	2	2	0.5	0.5
gnl|UMD3.1|GK000010.2	687571	C	T	1	2	0.333333	0.666667
gnl|UMD3.1|GK000010.2	687655	A	G	2	2	0.5	0.5
gnl|UMD3.1|GK000010.2	687671	A	G	4	2	0.666667	0.333333
gnl|UMD3.1|GK000010.2	687750	G	A	5	6	0.454545	0.545455
gnl|UMD3.1|GK000010.2	687770	G	A	4	6	0.4	0.6
gnl|UMD3.1|GK000010.2	687791	A	G	4	8	0.333333	0.666667
gnl|UMD3.1|GK000010.2	688015	C	T	9	2	0.818182	0.181818
gnl|UMD3.1|GK000010.2	688161	G	A	3	3	0.5	0.5
gnl|UMD3.1|GK000010.2	688192	A	G	6	3	0.666667	0.333333
gnl|UMD3.1|GK000010.2	688199	A	G	8	2	0.8	0.2
gnl|UMD3.1|GK000010.2	688237	A	G	12	2	0.857143	0.142857
gnl|UMD3.1|GK000010.2	688240	A	G	5	9	0.357143	0.642857
gnl|UMD3.1|GK000010.2	688252	A	G	12	5	0.705882	0.294118
gnl|UMD3.1|GK000010.2	688325	C	T	4	10	0.285714	0.714286
gnl|UMD3.1|GK000010.2	688378	A	C	8	8	0.5	0.5
gnl|UMD3.1|GK000010.2	688395	C	A	12	3	0.8	0.2
gnl|UMD3.1|GK000010.2	688398	A	G	5	10	0.333333	0.666667
gnl|UMD3.1|GK000010.2	688415	G	A	2	10	0.166667	0.833333
gnl|UMD3.1|GK000010.2	689229	A	G	14	5	0.736842	0.263158
gnl|UMD3.1|GK000010.2	689231	G	C	16	5	0.761905	0.238095
gnl|UMD3.1|GK000010.2	689313	C	T	7	3	0.7	0.3
gnl|UMD3.1|GK000010.2	689470	A	T	13	3	0.8125	0.1875
gnl|UMD3.1|GK000010.2	689725	G	A	4	3	0.571429	0.428571
gnl|UMD3.1|GK000010.2	689866	T	C	6	2	0.75	0.25
gnl|UMD3.1|GK000010.2	689969	G	A	8	6	0.571429	0.428571
gnl|UMD3.1|GK000010.2	689986	C	G	7	4	0.636364	0.363636
gnl|UMD3.1|GK000010.2	689990	G	T	8	3	0.727273	0.272727
gnl|UMD3.1|GK000010.2	690562	G	A	2	2	0.5	0.5
gnl|UMD3.1|GK000010.2	690901	A	G	7	2	0.777778	0.222222
gnl|UMD3.1|GK000010.2	690929	A	G	8	2	0.8	0.2
gnl|UMD3.1|GK000010.2	691152	A	T	3	2	0.6	0.4
gnl|UMD3.1|GK000010.2	691635	C	T	5	2	0.714286	0.285714
gnl|UMD3.1|GK000010.2	691691	T	C	5	2	0.714286	0.285714
gnl|UMD3.1|GK000010.2	691966	C	T	3	2	0.6	0.4
gnl|UMD3.1|GK000010.2	692108	G	T	0	2	0	1
gnl|UMD3.1|GK000010.2	692281	C	T	5	2	0.714286	0.285714
gnl|UMD3.1|GK000010.2	692305	C	A	3	2	0.6	0.4
gnl|UMD3.1|GK000010.2	692479	A	T	7	2	0.777778	0.222222
gnl|UMD3.1|GK000010.2	692483	A	T	9	2	0.818182	0.181818
gnl|UMD3.1|GK000010.2	692548	A	T	6	2	0.75	0.25
gnl|UMD3.1|GK000010.2	692772	C	G	0	1	0	1
gnl|UMD3.1|GK000010.2	693362	C	T	0	4	0	1
gnl|UMD3.1|GK000010.2	693735	G	A	2	2	0.5	0.5
gnl|UMD3.1|GK000010.2	693793	C	G	2	4	0.333333	0.666667
gnl|UMD3.1|GK000010.2	694035	C	T	0	1	0	1
gnl|UMD3.1|GK000010.2	694756	C	T	2	2	0.5	0.5
gnl|UMD3.1|GK000010.2	694766	G	T	2	4	0.333333	0.666667
gnl|UMD3.1|GK000010.2	695069	C	G	0	3	0	1
gnl|UMD3.1|GK000010.2	695138	G	A	0	2	0	1
gnl|UMD3.1|GK000010.2	695281	A	C	0	3	0	1
gnl|UMD3.1|GK000010.2	696218	G	A	2	2	0.5	0.5
gnl|UMD3.1|GK000010.2	696241	T	G	0	3	0	1
gnl|UMD3.1|GK000010.2	697316	A	G	0	3	0	1
gnl|UMD3.1|GK000010.2	697337	A	G	1	2	0.333333	0.666667
gnl|UMD3.1|GK000010.2	701183	A	G	2	2	0.5	0.5
gnl|UMD3.1|GK000010.2	701190	A	G	2	2	0.5	0.5
gnl|UMD3.1|GK000010.2	701203	A	G	3	3	0.5	0.5
gnl|UMD3.1|GK000010.2	701247	A	G	7	2	0.777778	0.222222
gnl|UMD3.1|GK000010.2	701253	A	G	9	2	0.818182	0.181818
gnl|UMD3.1|GK000010.2	701260	A	G	7	3	0.7	0.3
gnl|UMD3.1|GK000010.2	701262	A	G	8	2	0.8	0.2
gnl|UMD3.1|GK000010.2	701267	A	G	6	4	0.6	0.4
gnl|UMD3.1|GK000010.2	701271	A	G	7	4	0.636364	0.363636
gnl|UMD3.1|GK000010.2	701284	A	G	8	2	0.8	0.2
gnl|UMD3.1|GK000010.2	701301	A	G	8	2	0.8	0.2
gnl|UMD3.1|GK000010.2	701402	A	G	0	6	0	1
gnl|UMD3.1|GK000010.2	701479	A	C	6	2	0.75	0.25
gnl|UMD3.1|GK000010.2	703391	A	G	0	2	0	1
gnl|UMD3.1|GK000010.2	703401	A	G	0	2	0	1
gnl|UMD3.1|GK000010.2	703408	A	G	0	2	0	1
gnl|UMD3.1|GK000010.2	703428	A	G	0	2	0	1
gnl|UMD3.1|GK000010.2	704806	A	T	3	2	0.6	0.4
gnl|UMD3.1|GK000010.2	704824	G	T	3	2	0.6	0.4
gnl|UMD3.1|GK000010.2	707529	A	G	5	4	0.555556	0.444444
gnl|UMD3.1|GK000010.2	707784	A	G	3	2	0.6	0.4
gnl|UMD3.1|GK000010.2	707798	A	G	5	3	0.625	0.375
gnl|UMD3.1|GK000010.2	708491	T	A	8	4	0.666667	0.333333
gnl|UMD3.1|GK000010.2	711969	T	G	0	5	0	1
gnl|UMD3.1|GK000010.2	712091	A	T	5	2	0.714286	0.285714
gnl|UMD3.1|GK000010.2	712944	G	T	7	4	0.636364	0.363636
gnl|UMD3.1|GK000010.2	713109	T	A	0	3	0	1
gnl|UMD3.1|GK000010.2	713310	C	A	3	2	0.6	0.4
gnl|UMD3.1|GK000010.2	713506	A	T	3	2	0.6	0.4
gnl|UMD3.1|GK000010.2	713695	A	G	0	2	0	1
gnl|UMD3.1|GK000010.2	715070	G	C	3	2	0.6	0.4
gnl|UMD3.1|GK000010.2	715839	A	G	0	2	0	1
gnl|UMD3.1|GK000010.2	716945	G	A	0	2	0	1
gnl|UMD3.1|GK000010.2	717281	G	T	2	3	0.4	0.6
gnl|UMD3.1|GK000010.2	717481	G	A	2	2	0.5	0.5
gnl|UMD3.1|GK000010.2	717545	G	A	4	6	0.4	0.6
gnl|UMD3.1|GK000010.2	717615	A	G	4	4	0.5	0.5
gnl|UMD3.1|GK000010.2	717643	G	A	4	5	0.444444	0.555556
gnl|UMD3.1|GK000010.2	717685	A	G	1	1	0.5	0.5
gnl|UMD3.1|GK000010.2	717703	T	A	0	2	0	1
gnl|UMD3.1|GK000010.2	717722	G	A	0	3	0	1
gnl|UMD3.1|GK000010.2	718533	T	C	0	3	0	1
gnl|UMD3.1|GK000010.2	718644	A	G	0	2	0	1
gnl|UMD3.1|GK000010.2	719106	G	T	0	4	0	1
gnl|UMD3.1|GK000010.2	719195	A	T	0	6	0	1
gnl|UMD3.1|GK000010.2	719926	G	C	1	2	0.333333	0.666667
gnl|UMD3.1|GK000010.2	720156	T	C	1	2	0.333333	0.666667
gnl|UMD3.1|GK000010.2	720266	A	C	6	3	0.666667	0.333333
gnl|UMD3.1|GK000010.2	720349	C	A	7	7	0.5	0.5
gnl|UMD3.1|GK000010.2	720970	G	A	1	2	0.333333	0.666667
gnl|UMD3.1|GK000010.2	721647	C	T	4	2	0.666667	0.333333
gnl|UMD3.1|GK000010.2	722163	T	C	0	2	0	1
gnl|UMD3.1|GK000010.2	722469	A	C	3	2	0.6	0.4
gnl|UMD3.1|GK000010.2	723512	G	T	0	1	0	1
gnl|UMD3.1|GK000010.2	725731	C	T	0	2	0	1
gnl|UMD3.1|GK000010.2	725742	G	A	0	2	0	1
gnl|UMD3.1|GK000010.2	725747	A	G	0	2	0	1
gnl|UMD3.1|GK000010.2	725799	T	C	0	2	0	1
gnl|UMD3.1|GK000010.2	726756	T	G	0	1	0	1
gnl|UMD3.1|GK000010.2	727260	T	G	0	2	0	1
gnl|UMD3.1|GK000010.2	727452	G	A	0	2	0	1
gnl|UMD3.1|GK000010.2	728715	G	T	4	2	0.666667	0.333333
gnl|UMD3.1|GK000010.2	730437	C	G	1	2	0.333333	0.666667
gnl|UMD3.1|GK000010.2	730544	C	A	0	2	0	1
gnl|UMD3.1|GK000010.2	731114	T	C	0	2	0	1
gnl|UMD3.1|GK000010.2	731431	A	G	0	2	0	1
gnl|UMD3.1|GK000010.2	734627	G	A	0	2	0	1
gnl|UMD3.1|GK000010.2	735810	G	A	0	2	0	1
gnl|UMD3.1|GK000010.2	739040	C	T	0	2	0	1
gnl|UMD3.1|GK000010.2	739596	C	T	0	2	0	1
gnl|UMD3.1|GK000010.2	743071	T	A	0	2	0	1
gnl|UMD3.1|GK000010.2	747703	C	T	1	2	0.333333	0.666667
gnl|UMD3.1|GK000010.2	747785	G	T	2	2	0.5	0.5
gnl|UMD3.1|GK000010.2	747851	T	A	0	2	0	1
gnl|UMD3.1|GK000010.2	748756	C	T	1	2	0.333333	0.666667
gnl|UMD3.1|GK000010.2	748765	G	C	0	2	0	1
gnl|UMD3.1|GK000010.2	750934	C	T	0	3	0	1
gnl|UMD3.1|GK000010.2	761214	C	T	0	1	0	1
gnl|UMD3.1|GK000010.2	763736	A	G	0	3	0	1
gnl|UMD3.1|GK000010.2	764280	C	A	0	2	0	1
gnl|UMD3.1|GK000010.2	765185	T	A	3	2	0.6	0.4
gnl|UMD3.1|GK000010.2	765281	A	T	3	2	0.6	0.4
gnl|UMD3.1|GK000010.2	766191	C	T	0	3	0	1
gnl|UMD3.1|GK000010.2	768128	T	A	0	4	0	1
gnl|UMD3.1|GK000010.2	770639	G	A	0	2	0	1
gnl|UMD3.1|GK000010.2	772608	T	A	2	2	0.5	0.5
gnl|UMD3.1|GK000010.2	772739	A	T	3	2	0.6	0.4
gnl|UMD3.1|GK000010.2	772763	C	T	1	4	0.2	0.8
gnl|UMD3.1|GK000010.2	773515	C	T	0	4	0	1
gnl|UMD3.1|GK000010.2	773569	G	T	1	2	0.333333	0.666667
gnl|UMD3.1|GK000010.2	775339	A	C	0	4	0	1
gnl|UMD3.1|GK000010.2	779465	A	G	0	3	0	1
gnl|UMD3.1|GK000010.2	785512	C	T	2	2	0.5	0.5
gnl|UMD3.1|GK000010.2	787865	T	G	0	2	0	1
gnl|UMD3.1|GK000010.2	791785	G	T	0	2	0	1
gnl|UMD3.1|GK000010.2	791887	A	T	1	1	0.5	0.5
gnl|UMD3.1|GK000010.2	795027	T	A	4	2	0.666667	0.333333
gnl|UMD3.1|GK000010.2	795696	A	C	1	2	0.333333	0.666667
gnl|UMD3.1|GK000010.2	795712	C	G	1	2	0.333333	0.666667
gnl|UMD3.1|GK000010.2	796142	C	T	0	2	0	1
gnl|UMD3.1|GK000010.2	804564	G	C	0	2	0	1
gnl|UMD3.1|GK000010.2	812568	C	T	2	2	0.5	0.5
gnl|UMD3.1|GK000010.2	814011	C	A	1	1	0.5	0.5
gnl|UMD3.1|GK000010.2	817805	C	A	1	1	0.5	0.5
gnl|UMD3.1|GK000010.2	820823	T	C	0	2	0	1
gnl|UMD3.1|GK000010.2	820829	C	T	0	2	0	1
gnl|UMD3.1|GK000010.2	826183	C	T	1	6	0.142857	0.857143
gnl|UMD3.1|GK000010.2	827087	C	A	2	2	0.5	0.5
gnl|UMD3.1|GK000010.2	831004	T	C	7	2	0.777778	0.222222
gnl|UMD3.1|GK000010.2	832196	C	T	0	2	0	1
gnl|UMD3.1|GK000010.2	832723	G	A	0	2	0	1
gnl|UMD3.1|GK000010.2	832741	T	G	0	2	0	1
gnl|UMD3.1|GK000010.2	833017	G	T	0	4	0	1
gnl|UMD3.1|GK000010.2	833027	C	T	0	3	0	1
gnl|UMD3.1|GK000010.2	833054	A	G	0	5	0	1
gnl|UMD3.1|GK000010.2	833354	A	T	0	2	0	1
gnl|UMD3.1|GK000010.2	835468	C	A	0	4	0	1
gnl|UMD3.1|GK000010.2	835472	T	C	2	2	0.5	0.5
gnl|UMD3.1|GK000010.2	838316	T	C	0	2	0	1
gnl|UMD3.1|GK000010.2	838661	A	G	0	2	0	1
gnl|UMD3.1|GK000010.2	840416	G	A	1	4	0.2	0.8
gnl|UMD3.1|GK000010.2	840437	C	T	1	3	0.25	0.75
gnl|UMD3.1|GK000010.2	841722	A	C	0	3	0	1
gnl|UMD3.1|GK000010.2	842517	A	T	0	3	0	1
gnl|UMD3.1|GK000010.2	842581	T	G	2	2	0.5	0.5
gnl|UMD3.1|GK000010.2	843072	T	C	2	2	0.5	0.5
gnl|UMD3.1|GK000010.2	843109	A	G	1	2	0.333333	0.666667
gnl|UMD3.1|GK000010.2	843447	C	T	0	2	0	1
gnl|UMD3.1|GK000010.2	843525	T	G	0	2	0	1
gnl|UMD3.1|GK000010.2	846466	A	G	0	2	0	1
gnl|UMD3.1|GK000010.2	846735	G	C	0	2	0	1
gnl|UMD3.1|GK000010.2	847230	C	T	1	4	0.2	0.8
gnl|UMD3.1|GK000010.2	848783	A	G	0	2	0	1
gnl|UMD3.1|GK000010.2	849725	G	T	3	2	0.6	0.4
gnl|UMD3.1|GK000010.2	853795	A	G	0	2	0	1
gnl|UMD3.1|GK000010.2	853824	G	C	0	2	0	1
gnl|UMD3.1|GK000010.2	854573	T	C	0	2	0	1
gnl|UMD3.1|GK000010.2	854599	A	T	0	2	0	1
gnl|UMD3.1|GK000010.2	856016	A	G	0	2	0	1
gnl|UMD3.1|GK000010.2	857472	T	A	0	2	0	1
gnl|UMD3.1|GK000010.2	859524	A	C	0	2	0	1
gnl|UMD3.1|GK000010.2	859989	C	G	0	4	0	1
gnl|UMD3.1|GK000010.2	862649	C	A	0	3	0	1
gnl|UMD3.1|GK000010.2	862677	C	T	1	2	0.333333	0.666667
gnl|UMD3.1|GK000010.2	862751	G	C	0	2	0	1
gnl|UMD3.1|GK000010.2	863933	T	C	0	2	0	1
gnl|UMD3.1|GK000010.2	864026	T	C	0	4	0	1
gnl|UMD3.1|GK000010.2	864498	G	A	0	2	0	1
gnl|UMD3.1|GK000010.2	864573	C	A	0	2	0	1
gnl|UMD3.1|GK000010.2	864604	C	G	0	3	0	1
gnl|UMD3.1|GK000010.2	864678	A	G	0	2	0	1
gnl|UMD3.1|GK000010.2	868600	T	C	0	4	0	1
gnl|UMD3.1|GK000010.2	869412	G	C	0	4	0	1
gnl|UMD3.1|GK000010.2	869432	G	A	0	3	0	1
gnl|UMD3.1|GK000010.2	871548	A	C	0	2	0	1
gnl|UMD3.1|GK000010.2	875827	A	G	0	2	0	1
gnl|UMD3.1|GK000010.2	876095	A	G	0	6	0	1
gnl|UMD3.1|GK000010.2	876132	C	T	0	8	0	1
gnl|UMD3.1|GK000010.2	876162	C	T	6	2	0.75	0.25
gnl|UMD3.1|GK000010.2	877301	A	G	0	2	0	1
gnl|UMD3.1|GK000010.2	877572	T	C	0	2	0	1
gnl|UMD3.1|GK000010.2	878044	C	T	0	2	0	1
gnl|UMD3.1|GK000010.2	878297	G	A	0	2	0	1
gnl|UMD3.1|GK000010.2	878731	T	A	0	3	0	1
gnl|UMD3.1|GK000010.2	878732	T	A	0	3	0	1
gnl|UMD3.1|GK000010.2	878733	C	A	0	3	0	1
gnl|UMD3.1|GK000010.2	879382	A	C	0	2	0	1
gnl|UMD3.1|GK000010.2	889621	A	G	0	4	0	1
gnl|UMD3.1|GK000010.2	889856	T	C	0	4	0	1
gnl|UMD3.1|GK000010.2	890583	G	A	0	2	0	1
gnl|UMD3.1|GK000010.2	890632	G	A	0	2	0	1
gnl|UMD3.1|GK000010.2	891583	C	A	2	2	0.5	0.5
gnl|UMD3.1|GK000010.2	892167	G	A	0	2	0	1
gnl|UMD3.1|GK000010.2	894991	C	T	1	2	0.333333	0.666667
gnl|UMD3.1|GK000010.2	895068	A	C	2	2	0.5	0.5
gnl|UMD3.1|GK000010.2	895120	A	T	1	2	0.333333	0.666667
gnl|UMD3.1|GK000010.2	895182	G	C	0	5	0	1
gnl|UMD3.1|GK000010.2	896447	C	T	0	2	0	1
gnl|UMD3.1|GK000010.2	899282	C	T	0	2	0	1
gnl|UMD3.1|GK000010.2	899881	G	A	2	3	0.4	0.6
gnl|UMD3.1|GK000010.2	908254	A	G	0	3	0	1
gnl|UMD3.1|GK000010.2	908286	C	A	0	3	0	1
gnl|UMD3.1|GK000010.2	909089	G	A	0	2	0	1
gnl|UMD3.1|GK000010.2	911694	G	T	0	2	0	1
gnl|UMD3.1|GK000010.2	912230	A	C	2	3	0.4	0.6
gnl|UMD3.1|GK000010.2	912956	A	C	0	2	0	1
gnl|UMD3.1|GK000010.2	913471	A	G	0	3	0	1
gnl|UMD3.1|GK000010.2	913668	G	T	0	2	0	1
gnl|UMD3.1|GK000010.2	913958	C	T	1	2	0.333333	0.666667
gnl|UMD3.1|GK000010.2	914073	G	A	1	2	0.333333	0.666667
gnl|UMD3.1|GK000010.2	914689	A	T	0	5	0	1
gnl|UMD3.1|GK000010.2	915042	T	C	1	2	0.333333	0.666667
gnl|UMD3.1|GK000010.2	915492	C	G	1	2	0.333333	0.666667
gnl|UMD3.1|GK000010.2	915971	A	G	0	2	0	1
gnl|UMD3.1|GK000010.2	916009	C	T	0	2	0	1
gnl|UMD3.1|GK000010.2	916222	C	T	0	6	0	1
gnl|UMD3.1|GK000010.2	916254	C	A	5	3	0.625	0.375
gnl|UMD3.1|GK000010.2	916334	T	G	0	5	0	1
gnl|UMD3.1|GK000010.2	916514	C	T	0	3	0	1
gnl|UMD3.1|GK000010.2	916701	C	A	0	2	0	1
gnl|UMD3.1|GK000010.2	916705	G	T	0	2	0	1
gnl|UMD3.1|GK000010.2	916828	G	T	1	3	0.25	0.75
gnl|UMD3.1|GK000010.2	916872	T	C	0	2	0	1
gnl|UMD3.1|GK000010.2	916882	A	G	0	2	0	1
gnl|UMD3.1|GK000010.2	917178	A	G	0	8	0	1
gnl|UMD3.1|GK000010.2	917221	C	T	0	10	0	1
gnl|UMD3.1|GK000010.2	917266	G	A	0	11	0	1
gnl|UMD3.1|GK000010.2	917329	C	T	0	9	0	1
gnl|UMD3.1|GK000010.2	917333	C	T	0	9	0	1
gnl|UMD3.1|GK000010.2	917335	T	C	0	9	0	1
gnl|UMD3.1|GK000010.2	917588	A	G	0	2	0	1
gnl|UMD3.1|GK000010.2	917759	A	G	0	6	0	1
gnl|UMD3.1|GK000010.2	917883	A	G	2	2	0.5	0.5
gnl|UMD3.1|GK000010.2	917953	C	T	0	5	0	1
gnl|UMD3.1|GK000010.2	918006	T	G	4	2	0.666667	0.333333
gnl|UMD3.1|GK000010.2	918084	T	C	9	4	0.692308	0.307692
gnl|UMD3.1|GK000010.2	918146	G	A	2	10	0.166667	0.833333
gnl|UMD3.1|GK000010.2	918211	G	A	0	7	0	1
gnl|UMD3.1|GK000010.2	918263	G	A	0	7	0	1
gnl|UMD3.1|GK000010.2	918294	T	C	2	3	0.4	0.6
gnl|UMD3.1|GK000010.2	918542	T	C	0	8	0	1
gnl|UMD3.1|GK000010.2	918588	T	C	0	6	0	1
gnl|UMD3.1|GK000010.2	918597	G	A	0	5	0	1
gnl|UMD3.1|GK000010.2	918745	G	A	0	4	0	1
gnl|UMD3.1|GK000010.2	918776	A	G	1	2	0.333333	0.666667
gnl|UMD3.1|GK000010.2	918793	G	C	0	3	0	1
gnl|UMD3.1|GK000010.2	918844	C	G	0	6	0	1
gnl|UMD3.1|GK000010.2	918888	A	G	4	2	0.666667	0.333333
gnl|UMD3.1|GK000010.2	918921	A	G	3	2	0.6	0.4
gnl|UMD3.1|GK000010.2	918992	A	G	1	2	0.333333	0.666667
gnl|UMD3.1|GK000010.2	919001	A	G	1	2	0.333333	0.666667
gnl|UMD3.1|GK000010.2	919005	T	G	1	2	0.333333	0.666667
gnl|UMD3.1|GK000010.2	919249	A	G	0	4	0	1
gnl|UMD3.1|GK000010.2	919280	T	C	0	2	0	1
gnl|UMD3.1|GK000010.2	919302	T	C	0	2	0	1
gnl|UMD3.1|GK000010.2	919570	G	A	0	3	0	1
gnl|UMD3.1|GK000010.2	919626	T	C	0	3	0	1
gnl|UMD3.1|GK000010.2	919767	T	C	0	3	0	1
gnl|UMD3.1|GK000010.2	919809	C	A	0	3	0	1
gnl|UMD3.1|GK000010.2	920831	T	G	2	2	0.5	0.5
gnl|UMD3.1|GK000010.2	921915	A	G	2	2	0.5	0.5
gnl|UMD3.1|GK000010.2	923041	C	T	2	2	0.5	0.5
gnl|UMD3.1|GK000010.2	923953	G	A	8	2	0.8	0.2
gnl|UMD3.1|GK000010.2	924025	A	G	1	3	0.25	0.75
gnl|UMD3.1|GK000010.2	924028	G	A	0	4	0	1
gnl|UMD3.1|GK000010.2	925282	G	T	2	2	0.5	0.5
gnl|UMD3.1|GK000010.2	925286	A	T	1	1	0.5	0.5
gnl|UMD3.1|GK000010.2	926004	G	A	0	2	0	1
gnl|UMD3.1|GK000010.2	926930	T	A	1	4	0.2	0.8
gnl|UMD3.1|GK000010.2	926940	A	C	3	2	0.6	0.4
gnl|UMD3.1|GK000010.2	927163	T	C	2	2	0.5	0.5
gnl|UMD3.1|GK000010.2	927264	G	C	1	3	0.25	0.75
gnl|UMD3.1|GK000010.2	927266	G	C	2	2	0.5	0.5
gnl|UMD3.1|GK000010.2	928871	A	T	2	2	0.5	0.5
gnl|UMD3.1|GK000010.2	930157	C	A	5	2	0.714286	0.285714
gnl|UMD3.1|GK000010.2	930184	A	G	4	2	0.666667	0.333333
gnl|UMD3.1|GK000010.2	930196	A	G	4	3	0.571429	0.428571
gnl|UMD3.1|GK000010.2	930203	A	G	2	5	0.285714	0.714286
gnl|UMD3.1|GK000010.2	930206	T	C	4	2	0.666667	0.333333
gnl|UMD3.1|GK000010.2	930207	A	G	4	2	0.666667	0.333333
gnl|UMD3.1|GK000010.2	930223	T	C	5	2	0.714286	0.285714
gnl|UMD3.1|GK000010.2	930380	T	G	7	4	0.636364	0.363636
gnl|UMD3.1|GK000010.2	930516	A	C	11	2	0.846154	0.153846
gnl|UMD3.1|GK000010.2	930755	A	G	7	3	0.7	0.3
gnl|UMD3.1|GK000010.2	930776	T	C	4	5	0.444444	0.555556
gnl|UMD3.1|GK000010.2	930781	A	G	6	2	0.75	0.25
gnl|UMD3.1|GK000010.2	930784	T	C	7	2	0.777778	0.222222
gnl|UMD3.1|GK000010.2	930787	T	C	5	3	0.625	0.375
gnl|UMD3.1|GK000010.2	930796	A	G	7	2	0.777778	0.222222
gnl|UMD3.1|GK000010.2	930801	T	C	5	5	0.5	0.5
gnl|UMD3.1|GK000010.2	930817	T	C	5	2	0.714286	0.285714
gnl|UMD3.1|GK000010.2	930822	T	C	0	8	0	1
gnl|UMD3.1|GK000010.2	930844	T	C	4	3	0.571429	0.428571
gnl|UMD3.1|GK000010.2	930851	T	C	2	4	0.333333	0.666667
gnl|UMD3.1|GK000010.2	930852	T	C	0	7	0	1
gnl|UMD3.1|GK000010.2	930853	T	C	5	2	0.714286	0.285714
gnl|UMD3.1|GK000010.2	930894	A	C	6	2	0.75	0.25
gnl|UMD3.1|GK000010.2	930961	A	C	6	3	0.666667	0.333333
gnl|UMD3.1|GK000010.2	931357	T	G	11	3	0.785714	0.214286
gnl|UMD3.1|GK000010.2	931636	A	T	4	2	0.666667	0.333333
gnl|UMD3.1|GK000010.2	931802	A	G	4	12	0.25	0.75
gnl|UMD3.1|GK000010.2	931820	C	T	2	14	0.125	0.875
gnl|UMD3.1|GK000010.2	932389	T	C	8	7	0.533333	0.466667
gnl|UMD3.1|GK000010.2	933079	T	A	0	30	0	1
gnl|UMD3.1|GK000010.2	933430	C	T	8	2	0.8	0.2
gnl|UMD3.1|GK000010.2	933462	T	C	0	13	0	1
gnl|UMD3.1|GK000010.2	933685	C	T	16	8	0.666667	0.333333
gnl|UMD3.1|GK000010.2	933884	T	C	8	5	0.615385	0.384615
gnl|UMD3.1|GK000010.2	933925	G	A	9	8	0.529412	0.470588
gnl|UMD3.1|GK000010.2	934893	G	T	2	2	0.5	0.5
gnl|UMD3.1|GK000010.2	935322	C	T	21	17	0.552632	0.447368
gnl|UMD3.1|GK000010.2	935574	A	G	0	40	0	1
gnl|UMD3.1|GK000010.2	935693	T	C	23	9	0.71875	0.28125
gnl|UMD3.1|GK000010.2	936035	C	T	5	2	0.714286	0.285714
gnl|UMD3.1|GK000010.2	936494	C	A	4	2	0.666667	0.333333
gnl|UMD3.1|GK000010.2	937566	C	T	24	21	0.533333	0.466667
gnl|UMD3.1|GK000010.2	937686	T	C	13	18	0.419355	0.580645
gnl|UMD3.1|GK000010.2	937830	C	T	9	5	0.642857	0.357143
gnl|UMD3.1|GK000010.2	938513	T	C	9	11	0.45	0.55
gnl|UMD3.1|GK000010.2	939541	A	C	8	2	0.8	0.2
gnl|UMD3.1|GK000010.2	943186	N	G	0	5	0	1
gnl|UMD3.1|GK000010.2	943245	T	C	3	2	0.6	0.4
gnl|UMD3.1|GK000010.2	943263	T	A	0	3	0	1
gnl|UMD3.1|GK000010.2	943425	G	A	0	5	0	1
gnl|UMD3.1|GK000010.2	943844	A	G	8	4	0.666667	0.333333
gnl|UMD3.1|GK000010.2	944399	C	G	0	2	0	1
gnl|UMD3.1|GK000010.2	949339	C	G	0	3	0	1
gnl|UMD3.1|GK000010.2	951949	C	T	0	2	0	1
gnl|UMD3.1|GK000010.2	951985	A	G	0	2	0	1
gnl|UMD3.1|GK000010.2	952325	T	C	0	2	0	1
gnl|UMD3.1|GK000010.2	952332	T	C	0	2	0	1
gnl|UMD3.1|GK000010.2	952343	T	C	0	2	0	1
gnl|UMD3.1|GK000010.2	952350	A	C	1	2	0.333333	0.666667
gnl|UMD3.1|GK000010.2	952374	T	C	2	2	0.5	0.5
gnl|UMD3.1|GK000010.2	952399	T	C	2	2	0.5	0.5
gnl|UMD3.1|GK000010.2	954489	G	T	0	3	0	1
gnl|UMD3.1|GK000010.2	955223	T	A	0	2	0	1
gnl|UMD3.1|GK000010.2	956503	A	G	0	2	0	1
gnl|UMD3.1|GK000010.2	956927	C	G	4	2	0.666667	0.333333
gnl|UMD3.1|GK000010.2	956963	C	T	2	2	0.5	0.5
gnl|UMD3.1|GK000010.2	958204	C	T	0	2	0	1
gnl|UMD3.1|GK000010.2	958682	T	C	0	2	0	1
gnl|UMD3.1|GK000010.2	958714	T	C	0	2	0	1
gnl|UMD3.1|GK000010.2	958994	T	G	0	6	0	1
gnl|UMD3.1|GK000010.2	959319	A	G	0	4	0	1
gnl|UMD3.1|GK000010.2	959401	C	T	0	2	0	1
gnl|UMD3.1|GK000010.2	959587	A	G	0	2	0	1
gnl|UMD3.1|GK000010.2	960690	T	C	0	2	0	1
gnl|UMD3.1|GK000010.2	960885	A	C	0	2	0	1
gnl|UMD3.1|GK000010.2	966206	T	C	0	2	0	1
gnl|UMD3.1|GK000010.2	975171	G	A	1	2	0.333333	0.666667
gnl|UMD3.1|GK000010.2	975412	C	A	0	2	0	1
gnl|UMD3.1|GK000010.2	975504	C	T	0	1	0	1
gnl|UMD3.1|GK000010.2	978655	T	A	0	2	0	1
gnl|UMD3.1|GK000010.2	978698	T	A	0	2	0	1
gnl|UMD3.1|GK000010.2	979500	A	C	1	2	0.333333	0.666667
gnl|UMD3.1|GK000010.2	982333	G	A	0	2	0	1
gnl|UMD3.1|GK000010.2	989516	T	C	0	2	0	1
gnl|UMD3.1|GK000010.2	989574	A	G	0	2	0	1
gnl|UMD3.1|GK000010.2	990701	T	G	0	2	0	1
gnl|UMD3.1|GK000010.2	992511	A	G	0	5	0	1
gnl|UMD3.1|GK000010.2	1053557	A	G	0	2	0	1
gnl|UMD3.1|GK000010.2	1054069	A	T	2	2	0.5	0.5
gnl|UMD3.1|GK000010.2	1057478	G	T	0	4	0	1
gnl|UMD3.1|GK000010.2	1061768	A	T	0	1	0	1
gnl|UMD3.1|GK000010.2	1062528	A	G	0	4	0	1
gnl|UMD3.1|GK000010.2	1068551	G	A	0	5	0	1
gnl|UMD3.1|GK000010.2	1068775	C	G	0	3	0	1
gnl|UMD3.1|GK000010.2	1069279	T	C	0	2	0	1
gnl|UMD3.1|GK000010.2	1071887	T	A	0	2	0	1
gnl|UMD3.1|GK000010.2	1074806	C	A	4	2	0.666667	0.333333
gnl|UMD3.1|GK000010.2	1074820	T	G	4	2	0.666667	0.333333
gnl|UMD3.1|GK000010.2	1075616	G	A	0	2	0	1
gnl|UMD3.1|GK000010.2	1077713	C	T	0	2	0	1
gnl|UMD3.1|GK000010.2	1078273	G	A	0	4	0	1
gnl|UMD3.1|GK000010.2	1078274	A	G	0	4	0	1
gnl|UMD3.1|GK000010.2	1078327	C	T	0	8	0	1
gnl|UMD3.1|GK000010.2	1078466	C	T	0	3	0	1
gnl|UMD3.1|GK000010.2	1078865	T	C	0	4	0	1
gnl|UMD3.1|GK000010.2	1079024	A	T	2	2	0.5	0.5
gnl|UMD3.1|GK000010.2	1079286	T	C	0	3	0	1
gnl|UMD3.1|GK000010.2	1079425	A	G	0	3	0	1
gnl|UMD3.1|GK000010.2	1080627	G	T	6	2	0.75	0.25
gnl|UMD3.1|GK000010.2	1080779	T	C	0	2	0	1
gnl|UMD3.1|GK000010.2	1080946	T	C	0	1	0	1
gnl|UMD3.1|GK000010.2	1080964	G	A	0	2	0	1
gnl|UMD3.1|GK000010.2	1080985	T	C	0	2	0	1
gnl|UMD3.1|GK000010.2	1082061	A	G	0	2	0	1
gnl|UMD3.1|GK000010.2	1082078	A	G	0	2	0	1
gnl|UMD3.1|GK000010.2	1082095	T	C	0	2	0	1
gnl|UMD3.1|GK000010.2	1082096	G	A	0	3	0	1
gnl|UMD3.1|GK000010.2	1082216	G	C	0	3	0	1
gnl|UMD3.1|GK000010.2	1082955	A	G	0	3	0	1
gnl|UMD3.1|GK000010.2	1083519	G	T	0	2	0	1
gnl|UMD3.1|GK000010.2	1083799	T	C	0	3	0	1
gnl|UMD3.1|GK000010.2	1083838	C	T	0	2	0	1
gnl|UMD3.1|GK000010.2	1083986	A	C	0	4	0	1
gnl|UMD3.1|GK000010.2	1083989	T	C	0	4	0	1
gnl|UMD3.1|GK000010.2	1084032	G	A	0	3	0	1
gnl|UMD3.1|GK000010.2	1089459	C	A	0	5	0	1
gnl|UMD3.1|GK000010.2	1089497	T	C	0	63	0	1
gnl|UMD3.1|GK000010.2	1091422	T	C	5	2	0.714286	0.285714
gnl|UMD3.1|GK000010.2	1092336	T	G	1	60	0.0163934	0.983607
gnl|UMD3.1|GK000010.2	1095681	T	A	1	2	0.333333	0.666667
gnl|UMD3.1|GK000010.2	1095839	T	C	0	2	0	1
gnl|UMD3.1|GK000010.2	1095844	T	C	0	2	0	1
gnl|UMD3.1|GK000010.2	1095848	T	C	0	2	0	1
gnl|UMD3.1|GK000010.2	1095856	T	C	0	2	0	1
gnl|UMD3.1|GK000010.2	1100161	G	T	0	2	0	1
gnl|UMD3.1|GK000010.2	1103141	G	T	8	2	0.8	0.2
gnl|UMD3.1|GK000010.2	1103215	T	C	5	3	0.625	0.375
gnl|UMD3.1|GK000010.2	1103227	T	C	7	2	0.777778	0.222222
gnl|UMD3.1|GK000010.2	1103244	T	C	6	2	0.75	0.25
gnl|UMD3.1|GK000010.2	1103284	T	C	5	4	0.555556	0.444444
gnl|UMD3.1|GK000010.2	1104295	T	C	0	15	0	1
gnl|UMD3.1|GK000010.2	1104953	A	C	0	6	0	1
gnl|UMD3.1|GK000010.2	1105039	A	T	9	2	0.818182	0.181818
gnl|UMD3.1|GK000010.2	1105438	G	A	0	16	0	1
gnl|UMD3.1|GK000010.2	1105993	C	G	18	4	0.818182	0.181818
gnl|UMD3.1|GK000010.2	1106628	T	G	3	17	0.15	0.85
gnl|UMD3.1|GK000010.2	1106993	T	C	8	2	0.8	0.2
gnl|UMD3.1|GK000010.2	1106994	T	C	7	3	0.7	0.3
gnl|UMD3.1|GK000010.2	1107017	T	C	4	6	0.4	0.6
gnl|UMD3.1|GK000010.2	1107024	T	C	5	6	0.454545	0.545455
gnl|UMD3.1|GK000010.2	1107034	T	C	4	4	0.5	0.5
gnl|UMD3.1|GK000010.2	1107397	G	A	29	6	0.828571	0.171429
gnl|UMD3.1|GK000010.2	1108174	A	G	0	5	0	1
gnl|UMD3.1|GK000010.2	1108207	A	G	0	4	0	1
gnl|UMD3.1|GK000010.2	1109354	A	G	3	2	0.6	0.4
gnl|UMD3.1|GK000010.2	1111466	A	T	2	2	0.5	0.5
gnl|UMD3.1|GK000010.2	1112645	A	G	8	2	0.8	0.2
gnl|UMD3.1|GK000010.2	1112951	G	T	2	2	0.5	0.5
gnl|UMD3.1|GK000010.2	1113253	T	A	4	2	0.666667	0.333333
gnl|UMD3.1|GK000010.2	1115116	T	C	7	2	0.777778	0.222222
gnl|UMD3.1|GK000010.2	1115245	C	A	6	2	0.75	0.25
gnl|UMD3.1|GK000010.2	1115318	G	T	5	2	0.714286	0.285714
gnl|UMD3.1|GK000010.2	1115618	A	G	1	2	0.333333	0.666667
gnl|UMD3.1|GK000010.2	1116048	C	A	0	2	0	1
gnl|UMD3.1|GK000010.2	1117020	A	C	10	2	0.833333	0.166667
gnl|UMD3.1|GK000010.2	1117047	A	G	5	6	0.454545	0.545455
gnl|UMD3.1|GK000010.2	1119386	G	C	1	45	0.0217391	0.978261
gnl|UMD3.1|GK000010.2	1119501	A	G	24	35	0.40678	0.59322
gnl|UMD3.1|GK000010.2	1119649	T	C	29	22	0.568627	0.431373
gnl|UMD3.1|GK000010.2	1122242	T	C	5	13	0.277778	0.722222
gnl|UMD3.1|GK000010.2	1122564	C	T	6	3	0.666667	0.333333
gnl|UMD3.1|GK000010.2	1122570	C	A	7	4	0.636364	0.363636
gnl|UMD3.1|GK000010.2	1122573	C	T	5	5	0.5	0.5
gnl|UMD3.1|GK000010.2	1123056	C	G	7	2	0.777778	0.222222
gnl|UMD3.1|GK000010.2	1123883	T	C	12	5	0.705882	0.294118
gnl|UMD3.1|GK000010.2	1124064	T	C	2	8	0.2	0.8
gnl|UMD3.1|GK000010.2	1126617	A	G	1	2	0.333333	0.666667
gnl|UMD3.1|GK000010.2	1126650	A	C	4	2	0.666667	0.333333
gnl|UMD3.1|GK000010.2	1126666	A	C	2	4	0.333333	0.666667
gnl|UMD3.1|GK000010.2	1128420	T	A	0	2	0	1
gnl|UMD3.1|GK000010.2	1128463	T	C	0	2	0	1
gnl|UMD3.1|GK000010.2	1128757	A	T	0	2	0	1
gnl|UMD3.1|GK000010.2	1129935	T	A	3	2	0.6	0.4
gnl|UMD3.1|GK000010.2	1130095	C	A	1	1	0.5	0.5
gnl|UMD3.1|GK000010.2	1130105	T	G	1	2	0.333333	0.666667
gnl|UMD3.1|GK000010.2	1130113	T	A	0	3	0	1
gnl|UMD3.1|GK000010.2	1130587	T	A	4	2	0.666667	0.333333
gnl|UMD3.1|GK000010.2	1130902	A	G	2	2	0.5	0.5
gnl|UMD3.1|GK000010.2	1131016	T	G	4	2	0.666667	0.333333
gnl|UMD3.1|GK000010.2	1132720	G	C	0	2	0	1
gnl|UMD3.1|GK000010.2	1132816	A	C	1	3	0.25	0.75
gnl|UMD3.1|GK000010.2	1132855	C	G	0	3	0	1
gnl|UMD3.1|GK000010.2	1132859	G	C	0	2	0	1
gnl|UMD3.1|GK000010.2	1133386	C	A	0	3	0	1
gnl|UMD3.1|GK000010.2	1133410	A	G	0	5	0	1
gnl|UMD3.1|GK000010.2	1133548	A	G	0	2	0	1
gnl|UMD3.1|GK000010.2	1133554	A	G	0	2	0	1
gnl|UMD3.1|GK000010.2	1133680	A	G	0	7	0	1
gnl|UMD3.1|GK000010.2	1133694	T	G	0	4	0	1
gnl|UMD3.1|GK000010.2	1133748	A	C	0	3	0	1
gnl|UMD3.1|GK000010.2	1136986	G	A	0	2	0	1
gnl|UMD3.1|GK000010.2	1137008	C	A	0	4	0	1
gnl|UMD3.1|GK000010.2	1137028	C	G	0	4	0	1
gnl|UMD3.1|GK000010.2	1137047	A	G	0	4	0	1
gnl|UMD3.1|GK000010.2	1137083	G	A	0	3	0	1
gnl|UMD3.1|GK000010.2	1137130	G	A	0	2	0	1
gnl|UMD3.1|GK000010.2	1137813	T	C	0	3	0	1
gnl|UMD3.1|GK000010.2	1141841	C	A	0	2	0	1
gnl|UMD3.1|GK000010.2	1146205	G	C	2	2	0.5	0.5
gnl|UMD3.1|GK000010.2	1147707	G	A	1	2	0.333333	0.666667
gnl|UMD3.1|GK000010.2	1149582	A	G	0	2	0	1
gnl|UMD3.1|GK000010.2	1150384	C	A	0	1	0	1
gnl|UMD3.1|GK000010.2	1151443	A	G	1	2	0.333333	0.666667
gnl|UMD3.1|GK000010.2	1157080	A	T	1	1	0.5	0.5
gnl|UMD3.1|GK000010.2	1159503	C	T	0	3	0	1
gnl|UMD3.1|GK000010.2	1160740	G	T	0	2	0	1
gnl|UMD3.1|GK000010.2	1165502	A	T	2	3	0.4	0.6
gnl|UMD3.1|GK000010.2	1166043	T	C	0	2	0	1
gnl|UMD3.1|GK000010.2	1166137	T	C	0	4	0	1
gnl|UMD3.1|GK000010.2	1166669	A	T	2	2	0.5	0.5
gnl|UMD3.1|GK000010.2	1166936	T	C	1	2	0.333333	0.666667
gnl|UMD3.1|GK000010.2	1167052	T	C	0	3	0	1
gnl|UMD3.1|GK000010.2	1167760	T	A	1	2	0.333333	0.666667
gnl|UMD3.1|GK000010.2	1167976	G	A	3	2	0.6	0.4
gnl|UMD3.1|GK000010.2	1169576	C	A	8	3	0.727273	0.272727
gnl|UMD3.1|GK000010.2	1171661	C	A	5	2	0.714286	0.285714
gnl|UMD3.1|GK000010.2	1171802	G	A	6	2	0.75	0.25
gnl|UMD3.1|GK000010.2	1172118	C	T	8	3	0.727273	0.272727
gnl|UMD3.1|GK000010.2	1172366	C	G	1	1	0.5	0.5
gnl|UMD3.1|GK000010.2	1175681	T	A	5	2	0.714286	0.285714
gnl|UMD3.1|GK000010.2	1176722	T	G	3	8	0.272727	0.727273
gnl|UMD3.1|GK000010.2	1178242	T	A	2	2	0.5	0.5
gnl|UMD3.1|GK000010.2	1182330	A	T	4	2	0.666667	0.333333
gnl|UMD3.1|GK000010.2	1184144	G	A	0	2	0	1
gnl|UMD3.1|GK000010.2	1185298	T	C	0	2	0	1
gnl|UMD3.1|GK000010.2	1186161	G	T	0	4	0	1
gnl|UMD3.1|GK000010.2	1188725	C	A	0	4	0	1
gnl|UMD3.1|GK000010.2	1189349	A	G	0	4	0	1
gnl|UMD3.1|GK000010.2	1189570	C	A	0	2	0	1
gnl|UMD3.1|GK000010.2	1191679	G	C	2	2	0.5	0.5
gnl|UMD3.1|GK000010.2	1192315	T	G	0	2	0	1
gnl|UMD3.1|GK000010.2	1192407	T	A	0	2	0	1
gnl|UMD3.1|GK000010.2	1193764	C	A	0	2	0	1
gnl|UMD3.1|GK000010.2	1197157	A	G	0	2	0	1
gnl|UMD3.1|GK000010.2	1197799	C	G	0	2	0	1
gnl|UMD3.1|GK000010.2	1199311	T	C	2	2	0.5	0.5
gnl|UMD3.1|GK000010.2	1200289	G	A	6	2	0.75	0.25
gnl|UMD3.1|GK000010.2	1200307	A	C	5	2	0.714286	0.285714
gnl|UMD3.1|GK000010.2	1201192	A	T	1	2	0.333333	0.666667
gnl|UMD3.1|GK000010.2	1201416	G	A	0	4	0	1
gnl|UMD3.1|GK000010.2	1201568	A	G	0	5	0	1
gnl|UMD3.1|GK000010.2	1202020	A	T	0	3	0	1
gnl|UMD3.1|GK000010.2	1202259	A	T	9	2	0.818182	0.181818
gnl|UMD3.1|GK000010.2	1202527	A	G	0	4	0	1
gnl|UMD3.1|GK000010.2	1202577	C	A	4	2	0.666667	0.333333
gnl|UMD3.1|GK000010.2	1202642	C	A	0	1	0	1
gnl|UMD3.1|GK000010.2	1203173	T	G	0	3	0	1
gnl|UMD3.1|GK000010.2	1203206	T	C	0	3	0	1
gnl|UMD3.1|GK000010.2	1203441	A	G	0	2	0	1
gnl|UMD3.1|GK000010.2	1203442	A	C	0	2	0	1
gnl|UMD3.1|GK000010.2	1203709	A	C	2	4	0.333333	0.666667
gnl|UMD3.1|GK000010.2	1204072	C	A	2	3	0.4	0.6
gnl|UMD3.1|GK000010.2	1205118	C	A	0	1	0	1
gnl|UMD3.1|GK000010.2	1207309	T	C	0	2	0	1
gnl|UMD3.1|GK000010.2	1207776	N	A	0	2	0	1
gnl|UMD3.1|GK000010.2	1208706	T	C	0	5	0	1
gnl|UMD3.1|GK000010.2	1210447	A	G	0	2	0	1
gnl|UMD3.1|GK000010.2	1213889	T	C	0	2	0	1
gnl|UMD3.1|GK000010.2	1217604	G	T	4	2	0.666667	0.333333
gnl|UMD3.1|GK000010.2	1217963	G	A	0	4	0	1
gnl|UMD3.1|GK000010.2	1219511	A	G	4	2	0.666667	0.333333
gnl|UMD3.1|GK000010.2	1219525	A	G	4	2	0.666667	0.333333
gnl|UMD3.1|GK000010.2	1222387	A	G	4	2	0.666667	0.333333
gnl|UMD3.1|GK000010.2	1222426	T	C	0	3	0	1
gnl|UMD3.1|GK000010.2	1223403	C	T	0	2	0	1
gnl|UMD3.1|GK000010.2	1225248	T	C	0	3	0	1
gnl|UMD3.1|GK000010.2	1226915	T	C	8	3	0.727273	0.272727
gnl|UMD3.1|GK000010.2	1226962	T	C	0	4	0	1
gnl|UMD3.1|GK000010.2	1227807	A	G	1	3	0.25	0.75
gnl|UMD3.1|GK000010.2	1228645	A	G	0	6	0	1
gnl|UMD3.1|GK000010.2	1228709	G	T	8	7	0.533333	0.466667
gnl|UMD3.1|GK000010.2	1228820	A	T	1	15	0.0625	0.9375
gnl|UMD3.1|GK000010.2	1228823	A	C	0	16	0	1
gnl|UMD3.1|GK000010.2	1228863	A	C	0	16	0	1
gnl|UMD3.1|GK000010.2	1228948	G	T	0	16	0	1
gnl|UMD3.1|GK000010.2	1228972	A	C	0	9	0	1
gnl|UMD3.1|GK000010.2	1229016	A	T	12	2	0.857143	0.142857
gnl|UMD3.1|GK000010.2	1229047	T	A	10	4	0.714286	0.285714
gnl|UMD3.1|GK000010.2	1229551	T	C	0	18	0	1
gnl|UMD3.1|GK000010.2	1229912	C	G	12	2	0.857143	0.142857
gnl|UMD3.1|GK000010.2	1230444	T	C	7	3	0.7	0.3
gnl|UMD3.1|GK000010.2	1230465	C	G	11	2	0.846154	0.153846
gnl|UMD3.1|GK000010.2	1230475	T	C	8	2	0.8	0.2
gnl|UMD3.1|GK000010.2	1230522	T	C	12	5	0.705882	0.294118
gnl|UMD3.1|GK000010.2	1230619	T	C	8	8	0.5	0.5
gnl|UMD3.1|GK000010.2	1230844	C	A	7	10	0.411765	0.588235
gnl|UMD3.1|GK000010.2	1230909	G	A	6	5	0.545455	0.454545
gnl|UMD3.1|GK000010.2	1231134	T	A	3	3	0.5	0.5
gnl|UMD3.1|GK000010.2	1231170	G	A	2	4	0.333333	0.666667
gnl|UMD3.1|GK000010.2	1231248	T	C	4	5	0.444444	0.555556
gnl|UMD3.1|GK000010.2	1231364	T	C	9	2	0.818182	0.181818
gnl|UMD3.1|GK000010.2	1231522	T	C	0	1	0	1
gnl|UMD3.1|GK000010.2	1231527	T	C	0	2	0	1
gnl|UMD3.1|GK000010.2	1232097	T	A	1	2	0.333333	0.666667
gnl|UMD3.1|GK000010.2	1232262	T	C	0	2	0	1
gnl|UMD3.1|GK000010.2	1232483	T	C	2	2	0.5	0.5
gnl|UMD3.1|GK000010.2	1232515	C	T	3	2	0.6	0.4
gnl|UMD3.1|GK000010.2	1232559	A	G	0	4	0	1
gnl|UMD3.1|GK000010.2	1232568	T	C	0	4	0	1
gnl|UMD3.1|GK000010.2	1232630	T	C	0	3	0	1
gnl|UMD3.1|GK000010.2	1232631	T	C	1	2	0.333333	0.666667
gnl|UMD3.1|GK000010.2	1233253	T	C	2	2	0.5	0.5
gnl|UMD3.1|GK000010.2	1233286	T	C	2	2	0.5	0.5
gnl|UMD3.1|GK000010.2	1233291	T	C	0	4	0	1
gnl|UMD3.1|GK000010.2	1233337	T	C	0	2	0	1
gnl|UMD3.1|GK000010.2	1236337	T	C	0	2	0	1
gnl|UMD3.1|GK000010.2	1236383	T	C	0	2	0	1
gnl|UMD3.1|GK000010.2	1236725	G	T	1	2	0.333333	0.666667
gnl|UMD3.1|GK000010.2	1236772	A	T	1	2	0.333333	0.666667
gnl|UMD3.1|GK000010.2	1237203	A	T	3	2	0.6	0.4
gnl|UMD3.1|GK000010.2	1238502	C	A	6	2	0.75	0.25
gnl|UMD3.1|GK000010.2	1239621	C	A	0	2	0	1
gnl|UMD3.1|GK000010.2	1241820	A	G	0	2	0	1
gnl|UMD3.1|GK000010.2	1242071	T	C	0	2	0	1
gnl|UMD3.1|GK000010.2	1243435	G	T	0	2	0	1
gnl|UMD3.1|GK000010.2	1243704	A	T	0	2	0	1
gnl|UMD3.1|GK000010.2	1245611	A	T	0	5	0	1
gnl|UMD3.1|GK000010.2	1245649	G	C	0	4	0	1
gnl|UMD3.1|GK000010.2	1245674	G	C	0	4	0	1
gnl|UMD3.1|GK000010.2	1246600	C	G	0	2	0	1
gnl|UMD3.1|GK000010.2	1246671	A	C	1	3	0.25	0.75
gnl|UMD3.1|GK000010.2	1246752	T	C	0	2	0	1
gnl|UMD3.1|GK000010.2	1247544	C	T	0	4	0	1
gnl|UMD3.1|GK000010.2	1248481	G	C	0	5	0	1
gnl|UMD3.1|GK000010.2	1248487	T	G	3	2	0.6	0.4
gnl|UMD3.1|GK000010.2	1249555	A	T	0	6	0	1
gnl|UMD3.1|GK000010.2	1249626	G	A	0	4	0	1
gnl|UMD3.1|GK000010.2	1249681	C	G	0	2	0	1
gnl|UMD3.1|GK000010.2	1249750	A	G	0	2	0	1
gnl|UMD3.1|GK000010.2	1249981	T	C	0	2	0	1
gnl|UMD3.1|GK000010.2	1250041	T	C	0	1	0	1
gnl|UMD3.1|GK000010.2	1250058	C	A	0	2	0	1
gnl|UMD3.1|GK000010.2	1250375	A	G	0	2	0	1
gnl|UMD3.1|GK000010.2	1250766	G	A	0	2	0	1
gnl|UMD3.1|GK000010.2	1251614	A	G	0	2	0	1
gnl|UMD3.1|GK000010.2	1251830	A	G	0	2	0	1
gnl|UMD3.1|GK000010.2	1253343	T	C	0	2	0	1
gnl|UMD3.1|GK000010.2	1253365	T	C	1	2	0.333333	0.666667
gnl|UMD3.1|GK000010.2	1253435	G	C	0	4	0	1
gnl|UMD3.1|GK000010.2	1253580	T	C	0	2	0	1
gnl|UMD3.1|GK000010.2	1253595	G	A	0	2	0	1
gnl|UMD3.1|GK000010.2	1253995	C	A	0	2	0	1
gnl|UMD3.1|GK000010.2	1254001	T	C	0	2	0	1
gnl|UMD3.1|GK000010.2	1254011	T	C	0	1	0	1
gnl|UMD3.1|GK000010.2	1254020	T	C	0	2	0	1
gnl|UMD3.1|GK000010.2	1254034	C	A	0	2	0	1
gnl|UMD3.1|GK000010.2	1254049	T	C	0	2	0	1
gnl|UMD3.1|GK000010.2	1254056	T	C	0	2	0	1
gnl|UMD3.1|GK000010.2	1254996	C	A	0	2	0	1
gnl|UMD3.1|GK000010.2	1255052	T	C	0	2	0	1
gnl|UMD3.1|GK000010.2	1256012	T	C	0	4	0	1
gnl|UMD3.1|GK000010.2	1256100	G	C	0	2	0	1
gnl|UMD3.1|GK000010.2	1256799	G	C	0	2	0	1
gnl|UMD3.1|GK000010.2	1256894	T	C	0	2	0	1
gnl|UMD3.1|GK000010.2	1256897	T	C	0	2	0	1
gnl|UMD3.1|GK000010.2	1257920	A	G	0	4	0	1
gnl|UMD3.1|GK000010.2	1266634	T	G	0	2	0	1
gnl|UMD3.1|GK000010.2	1266639	T	A	0	2	0	1
gnl|UMD3.1|GK000010.2	1266640	T	A	0	2	0	1
gnl|UMD3.1|GK000010.2	1266943	C	A	0	1	0	1
gnl|UMD3.1|GK000010.2	1272182	A	T	0	2	0	1
gnl|UMD3.1|GK000010.2	1281087	G	A	0	2	0	1
gnl|UMD3.1|GK000010.2	1281169	T	C	0	1	0	1
gnl|UMD3.1|GK000010.2	1296753	T	C	0	2	0	1
gnl|UMD3.1|GK000010.2	1296757	T	C	0	2	0	1
gnl|UMD3.1|GK000010.2	1296768	T	C	0	2	0	1
gnl|UMD3.1|GK000010.2	1310120	G	A	0	2	0	1
gnl|UMD3.1|GK000010.2	1310195	A	G	0	2	0	1
gnl|UMD3.1|GK000010.2	1312172	T	C	0	2	0	1
gnl|UMD3.1|GK000010.2	1337093	C	A	0	2	0	1
gnl|UMD3.1|GK000010.2	1342903	T	A	0	2	0	1
gnl|UMD3.1|GK000010.2	1356319	T	C	0	2	0	1
gnl|UMD3.1|GK000010.2	1356333	A	G	0	2	0	1
gnl|UMD3.1|GK000010.2	1356433	T	C	0	2	0	1
gnl|UMD3.1|GK000010.2	1358098	C	T	0	2	0	1
gnl|UMD3.1|GK000010.2	1358204	G	A	0	2	0	1
gnl|UMD3.1|GK000010.2	1372102	T	C	0	2	0	1
gnl|UMD3.1|GK000010.2	1377487	C	G	0	1	0	1
gnl|UMD3.1|GK000010.2	1378109	T	C	2	2	0.5	0.5
gnl|UMD3.1|GK000010.2	1385773	G	A	0	2	0	1
gnl|UMD3.1|GK000010.2	1386081	C	G	0	4	0	1
gnl|UMD3.1|GK000010.2	1387768	T	A	0	2	0	1
gnl|UMD3.1|GK000010.2	1389352	T	C	0	2	0	1
gnl|UMD3.1|GK000010.2	1425283	T	A	0	1	0	1
gnl|UMD3.1|GK000010.2	1436082	C	T	0	2	0	1
gnl|UMD3.1|GK000010.2	1438008	G	A	0	2	0	1
gnl|UMD3.1|GK000010.2	1443108	T	C	0	2	0	1
gnl|UMD3.1|GK000010.2	1443125	T	C	0	2	0	1
gnl|UMD3.1|GK000010.2	1443158	T	C	0	2	0	1
gnl|UMD3.1|GK000010.2	1450953	A	T	0	2	0	1
gnl|UMD3.1|GK000010.2	1450979	A	G	0	2	0	1
gnl|UMD3.1|GK000010.2	1468253	T	C	4	7	0.363636	0.636364
gnl|UMD3.1|GK000010.2	1468258	T	C	5	6	0.454545	0.545455
gnl|UMD3.1|GK000010.2	1469241	C	G	0	2	0	1
gnl|UMD3.1|GK000010.2	1469305	A	G	0	2	0	1
gnl|UMD3.1|GK000010.2	1471542	A	G	1	2	0.333333	0.666667
gnl|UMD3.1|GK000010.2	1472807	C	T	5	2	0.714286	0.285714
gnl|UMD3.1|GK000010.2	1475407	C	T	0	2	0	1
gnl|UMD3.1|GK000010.2	1475408	A	G	0	3	0	1
gnl|UMD3.1|GK000010.2	1475424	G	A	0	3	0	1
gnl|UMD3.1|GK000010.2	1475998	A	G	0	3	0	1
gnl|UMD3.1|GK000010.2	1476758	C	A	0	1	0	1
gnl|UMD3.1|GK000010.2	1476764	G	T	0	1	0	1
gnl|UMD3.1|GK000010.2	1476765	G	T	0	1	0	1
gnl|UMD3.1|GK000010.2	1476931	T	C	2	2	0.5	0.5
gnl|UMD3.1|GK000010.2	1484416	A	G	0	2	0	1
gnl|UMD3.1|GK000010.2	1485196	A	T	3	2	0.6	0.4
gnl|UMD3.1|GK000010.2	1485216	G	A	0	2	0	1
gnl|UMD3.1|GK000010.2	1487282	A	C	0	2	0	1
gnl|UMD3.1|GK000010.2	1488848	T	C	0	2	0	1
gnl|UMD3.1|GK000010.2	1491095	A	G	0	4	0	1
gnl|UMD3.1|GK000010.2	1492094	G	A	0	2	0	1
gnl|UMD3.1|GK000010.2	1498465	C	G	0	2	0	1
gnl|UMD3.1|GK000010.2	1504129	G	A	4	5	0.444444	0.555556
gnl|UMD3.1|GK000010.2	1504379	G	A	0	2	0	1
gnl|UMD3.1|GK000010.2	1504616	C	A	6	2	0.75	0.25
gnl|UMD3.1|GK000010.2	1504959	G	A	0	2	0	1
gnl|UMD3.1|GK000010.2	1505211	G	A	0	4	0	1
gnl|UMD3.1|GK000010.2	1505548	C	A	4	2	0.666667	0.333333
gnl|UMD3.1|GK000010.2	1509930	A	G	0	2	0	1
gnl|UMD3.1|GK000010.2	1511283	T	G	0	2	0	1
gnl|UMD3.1|GK000010.2	1513265	T	G	0	3	0	1
gnl|UMD3.1|GK000010.2	1513505	G	A	0	3	0	1
gnl|UMD3.1|GK000010.2	1517180	A	G	0	3	0	1
gnl|UMD3.1|GK000010.2	1518297	T	C	0	2	0	1
gnl|UMD3.1|GK000010.2	1519042	G	A	0	1	0	1
gnl|UMD3.1|GK000010.2	1519392	A	G	0	5	0	1
gnl|UMD3.1|GK000010.2	1519452	G	T	0	2	0	1
gnl|UMD3.1|GK000010.2	1519765	A	T	0	2	0	1
gnl|UMD3.1|GK000010.2	1520564	G	A	2	2	0.5	0.5
gnl|UMD3.1|GK000010.2	1520830	G	T	5	2	0.714286	0.285714
gnl|UMD3.1|GK000010.2	1521505	G	A	0	3	0	1
gnl|UMD3.1|GK000010.2	1523398	T	G	2	4	0.333333	0.666667
gnl|UMD3.1|GK000010.2	1523695	T	C	0	2	0	1
gnl|UMD3.1|GK000010.2	1523705	G	A	0	3	0	1
gnl|UMD3.1|GK000010.2	1524039	A	G	0	3	0	1
gnl|UMD3.1|GK000010.2	1524201	A	G	0	2	0	1
gnl|UMD3.1|GK000010.2	1525011	G	C	0	2	0	1
gnl|UMD3.1|GK000010.2	1527559	A	G	0	3	0	1
gnl|UMD3.1|GK000010.2	1530118	T	C	2	2	0.5	0.5
gnl|UMD3.1|GK000010.2	1538365	T	G	1	2	0.333333	0.666667
gnl|UMD3.1|GK000010.2	1539513	A	G	0	2	0	1
gnl|UMD3.1|GK000010.2	1542666	A	G	1	2	0.333333	0.666667
gnl|UMD3.1|GK000010.2	1544937	A	G	2	2	0.5	0.5
gnl|UMD3.1|GK000010.2	1545704	T	C	0	2	0	1
gnl|UMD3.1|GK000010.2	1546029	T	G	2	2	0.5	0.5
gnl|UMD3.1|GK000010.2	1546090	A	G	0	4	0	1
gnl|UMD3.1|GK000010.2	1546407	G	A	0	3	0	1
gnl|UMD3.1|GK000010.2	1547156	A	G	0	4	0	1
gnl|UMD3.1|GK000010.2	1547157	A	G	0	4	0	1
gnl|UMD3.1|GK000010.2	1547245	A	G	1	2	0.333333	0.666667
gnl|UMD3.1|GK000010.2	1547327	A	G	0	2	0	1
gnl|UMD3.1|GK000010.2	1547878	A	G	1	2	0.333333	0.666667
gnl|UMD3.1|GK000010.2	1550903	A	G	0	2	0	1
gnl|UMD3.1|GK000010.2	1550980	A	G	0	3	0	1
gnl|UMD3.1|GK000010.2	1556655	T	C	3	2	0.6	0.4
gnl|UMD3.1|GK000010.2	1556720	G	A	1	1	0.5	0.5
gnl|UMD3.1|GK000010.2	1558189	A	G	0	1	0	1
gnl|UMD3.1|GK000010.2	1559696	G	C	0	5	0	1
gnl|UMD3.1|GK000010.2	1560424	A	G	0	2	0	1
gnl|UMD3.1|GK000010.2	1561102	A	G	0	2	0	1
gnl|UMD3.1|GK000010.2	1561297	G	A	2	2	0.5	0.5
gnl|UMD3.1|GK000010.2	1568939	A	G	0	2	0	1
gnl|UMD3.1|GK000010.2	1569405	G	A	0	2	0	1
gnl|UMD3.1|GK000010.2	1570110	G	A	2	2	0.5	0.5
gnl|UMD3.1|GK000010.2	1575665	T	C	0	2	0	1
gnl|UMD3.1|GK000010.2	1580398	G	T	0	2	0	1
gnl|UMD3.1|GK000010.2	1582016	A	G	0	2	0	1
gnl|UMD3.1|GK000010.2	1584142	A	C	2	2	0.5	0.5
gnl|UMD3.1|GK000010.2	1587787	A	G	0	4	0	1
gnl|UMD3.1|GK000010.2	1592100	T	C	4	2	0.666667	0.333333
gnl|UMD3.1|GK000010.2	1600805	C	T	0	4	0	1
gnl|UMD3.1|GK000010.2	1605175	A	G	0	1	0	1
gnl|UMD3.1|GK000010.2	1605182	A	G	0	2	0	1
gnl|UMD3.1|GK000010.2	1605183	A	G	0	2	0	1
gnl|UMD3.1|GK000010.2	1605774	A	G	0	2	0	1
gnl|UMD3.1|GK000010.2	1605858	A	G	0	2	0	1
gnl|UMD3.1|GK000010.2	1606403	T	A	0	4	0	1
gnl|UMD3.1|GK000010.2	1610305	G	T	0	2	0	1
gnl|UMD3.1|GK000010.2	1610644	A	G	0	4	0	1
gnl|UMD3.1|GK000010.2	1610648	A	G	0	4	0	1
gnl|UMD3.1|GK000010.2	1610697	T	C	2	2	0.5	0.5
gnl|UMD3.1|GK000010.2	1612046	C	A	2	2	0.5	0.5
gnl|UMD3.1|GK000010.2	1612143	T	C	0	3	0	1
gnl|UMD3.1|GK000010.2	1614890	A	G	0	2	0	1
gnl|UMD3.1|GK000010.2	1619966	T	C	0	1	0	1
gnl|UMD3.1|GK000010.2	1620029	T	A	4	2	0.666667	0.333333
gnl|UMD3.1|GK000010.2	1620064	G	T	4	2	0.666667	0.333333
gnl|UMD3.1|GK000010.2	1620079	A	T	4	2	0.666667	0.333333
gnl|UMD3.1|GK000010.2	1633400	A	G	0	2	0	1
gnl|UMD3.1|GK000010.2	1634533	A	T	0	2	0	1
gnl|UMD3.1|GK000010.2	1638838	T	A	1	2	0.333333	0.666667
gnl|UMD3.1|GK000010.2	1639846	G	A	0	3	0	1
gnl|UMD3.1|GK000010.2	1639857	A	C	1	2	0.333333	0.666667
gnl|UMD3.1|GK000010.2	1639905	C	T	0	3	0	1
gnl|UMD3.1|GK000010.2	1639916	A	G	0	2	0	1
gnl|UMD3.1|GK000010.2	1641812	G	T	2	2	0.5	0.5
gnl|UMD3.1|GK000010.2	1641823	A	T	1	2	0.333333	0.666667
gnl|UMD3.1|GK000010.2	1641941	T	C	0	4	0	1
gnl|UMD3.1|GK000010.2	1641988	G	T	2	2	0.5	0.5
gnl|UMD3.1|GK000010.2	1648580	G	C	0	2	0	1
gnl|UMD3.1|GK000010.2	1651324	T	C	0	3	0	1
gnl|UMD3.1|GK000010.2	1651533	C	A	1	2	0.333333	0.666667
gnl|UMD3.1|GK000010.2	1651887	A	T	0	3	0	1
gnl|UMD3.1|GK000010.2	1652997	G	T	0	2	0	1
gnl|UMD3.1|GK000010.2	1659573	G	C	4	2	0.666667	0.333333
gnl|UMD3.1|GK000010.2	1664367	T	C	0	2	0	1
gnl|UMD3.1|GK000010.2	1668684	C	T	0	2	0	1
gnl|UMD3.1|GK000010.2	1672474	C	T	2	2	0.5	0.5
gnl|UMD3.1|GK000010.2	1673032	A	G	3	2	0.6	0.4
gnl|UMD3.1|GK000010.2	1673050	C	G	5	2	0.714286	0.285714
gnl|UMD3.1|GK000010.2	1673103	A	G	5	2	0.714286	0.285714
gnl|UMD3.1|GK000010.2	1674379	C	T	0	3	0	1
gnl|UMD3.1|GK000010.2	1674955	A	C	12	2	0.857143	0.142857
gnl|UMD3.1|GK000010.2	1675314	T	G	1	4	0.2	0.8
gnl|UMD3.1|GK000010.2	1675660	C	A	3	2	0.6	0.4
gnl|UMD3.1|GK000010.2	1676154	G	C	3	2	0.6	0.4
gnl|UMD3.1|GK000010.2	1681129	A	G	0	2	0	1
gnl|UMD3.1|GK000010.2	1681144	T	G	2	2	0.5	0.5
gnl|UMD3.1|GK000010.2	1682053	C	T	2	3	0.4	0.6
gnl|UMD3.1|GK000010.2	1683373	A	G	2	2	0.5	0.5
gnl|UMD3.1|GK000010.2	1687702	A	G	0	3	0	1
gnl|UMD3.1|GK000010.2	1687779	A	G	2	2	0.5	0.5
gnl|UMD3.1|GK000010.2	1687780	A	G	2	2	0.5	0.5
gnl|UMD3.1|GK000010.2	1687782	A	G	1	3	0.25	0.75
gnl|UMD3.1|GK000010.2	1687803	A	G	3	2	0.6	0.4
gnl|UMD3.1|GK000010.2	1687919	A	G	1	2	0.333333	0.666667
gnl|UMD3.1|GK000010.2	1688879	G	T	5	2	0.714286	0.285714
gnl|UMD3.1|GK000010.2	1689844	A	G	5	3	0.625	0.375
gnl|UMD3.1|GK000010.2	1690540	G	A	3	6	0.333333	0.666667
gnl|UMD3.1|GK000010.2	1690552	G	C	5	3	0.625	0.375
gnl|UMD3.1|GK000010.2	1690582	T	G	6	4	0.6	0.4
gnl|UMD3.1|GK000010.2	1691061	A	G	0	5	0	1
gnl|UMD3.1|GK000010.2	1692048	G	T	1	2	0.333333	0.666667
gnl|UMD3.1|GK000010.2	1692791	A	T	0	1	0	1
gnl|UMD3.1|GK000010.2	1693122	G	T	0	2	0	1
gnl|UMD3.1|GK000010.2	1695290	G	A	3	2	0.6	0.4
gnl|UMD3.1|GK000010.2	1696060	C	T	0	3	0	1
gnl|UMD3.1|GK000010.2	1706863	A	G	0	2	0	1
gnl|UMD3.1|GK000010.2	1707710	T	G	0	2	0	1
gnl|UMD3.1|GK000010.2	1709676	T	C	4	2	0.666667	0.333333
gnl|UMD3.1|GK000010.2	1710839	T	C	0	2	0	1
gnl|UMD3.1|GK000010.2	1710950	C	G	3	3	0.5	0.5
gnl|UMD3.1|GK000010.2	1712127	A	G	0	2	0	1
gnl|UMD3.1|GK000010.2	1712515	C	T	20	11	0.645161	0.354839
gnl|UMD3.1|GK000010.2	1712868	T	A	0	7	0	1
gnl|UMD3.1|GK000010.2	1714034	C	A	8	2	0.8	0.2
gnl|UMD3.1|GK000010.2	1714731	C	T	5	2	0.714286	0.285714
gnl|UMD3.1|GK000010.2	1714951	G	C	0	2	0	1
gnl|UMD3.1|GK000010.2	1715629	T	G	0	1	0	1
gnl|UMD3.1|GK000010.2	1716120	G	A	7	11	0.388889	0.611111
gnl|UMD3.1|GK000010.2	1716385	T	C	15	25	0.375	0.625
gnl|UMD3.1|GK000010.2	1716681	A	T	15	8	0.652174	0.347826
gnl|UMD3.1|GK000010.2	1716828	G	A	6	4	0.6	0.4
gnl|UMD3.1|GK000010.2	1716832	C	A	5	6	0.454545	0.545455
gnl|UMD3.1|GK000010.2	1717132	G	T	0	2	0	1
gnl|UMD3.1|GK000010.2	1717908	T	C	0	8	0	1
gnl|UMD3.1|GK000010.2	1718937	C	T	8	3	0.727273	0.272727
gnl|UMD3.1|GK000010.2	1719269	C	A	12	4	0.75	0.25
gnl|UMD3.1|GK000010.2	1720187	C	T	8	2	0.8	0.2
gnl|UMD3.1|GK000010.2	1720209	A	G	2	10	0.166667	0.833333
gnl|UMD3.1|GK000010.2	1720419	G	T	8	2	0.8	0.2
gnl|UMD3.1|GK000010.2	1722168	T	C	7	2	0.777778	0.222222
gnl|UMD3.1|GK000010.2	1724195	C	A	6	2	0.75	0.25
gnl|UMD3.1|GK000010.2	1724215	T	C	8	3	0.727273	0.272727
gnl|UMD3.1|GK000010.2	1724284	A	T	3	2	0.6	0.4
gnl|UMD3.1|GK000010.2	1725461	G	A	0	4	0	1
gnl|UMD3.1|GK000010.2	1726143	T	C	0	6	0	1
gnl|UMD3.1|GK000010.2	1726480	A	C	15	4	0.789474	0.210526
gnl|UMD3.1|GK000010.2	1726693	G	T	4	3	0.571429	0.428571
gnl|UMD3.1|GK000010.2	1726804	T	A	2	3	0.4	0.6
gnl|UMD3.1|GK000010.2	1726866	G	A	1	2	0.333333	0.666667
gnl|UMD3.1|GK000010.2	1726868	G	A	0	4	0	1
gnl|UMD3.1|GK000010.2	1727404	C	T	5	2	0.714286	0.285714
gnl|UMD3.1|GK000010.2	1727751	G	A	4	2	0.666667	0.333333
gnl|UMD3.1|GK000010.2	1727794	T	G	13	3	0.8125	0.1875
gnl|UMD3.1|GK000010.2	1727916	C	A	5	2	0.714286	0.285714
gnl|UMD3.1|GK000010.2	1729451	A	T	3	2	0.6	0.4
gnl|UMD3.1|GK000010.2	1729956	T	A	4	5	0.444444	0.555556
gnl|UMD3.1|GK000010.2	1730886	T	C	0	2	0	1
gnl|UMD3.1|GK000010.2	1730897	A	T	0	2	0	1
gnl|UMD3.1|GK000010.2	1734816	A	T	0	4	0	1
gnl|UMD3.1|GK000010.2	1735852	A	G	0	2	0	1
gnl|UMD3.1|GK000010.2	1737352	A	T	7	2	0.777778	0.222222
gnl|UMD3.1|GK000010.2	1738072	A	T	0	2	0	1
gnl|UMD3.1|GK000010.2	1738295	G	T	0	3	0	1
gnl|UMD3.1|GK000010.2	1745108	A	G	0	2	0	1
gnl|UMD3.1|GK000010.2	1745319	T	C	2	2	0.5	0.5
gnl|UMD3.1|GK000010.2	1746052	C	T	3	2	0.6	0.4
gnl|UMD3.1|GK000010.2	1746139	C	T	0	3	0	1
gnl|UMD3.1|GK000010.2	1747678	G	A	0	2	0	1
gnl|UMD3.1|GK000010.2	1748164	T	C	2	2	0.5	0.5
gnl|UMD3.1|GK000010.2	1748733	A	G	0	2	0	1
gnl|UMD3.1|GK000010.2	1748795	G	A	0	2	0	1
gnl|UMD3.1|GK000010.2	1748854	A	G	0	2	0	1
gnl|UMD3.1|GK000010.2	1749747	A	T	2	2	0.5	0.5
gnl|UMD3.1|GK000010.2	1750007	T	C	1	2	0.333333	0.666667
gnl|UMD3.1|GK000010.2	1750307	A	C	0	4	0	1
gnl|UMD3.1|GK000010.2	1750337	A	G	0	4	0	1
gnl|UMD3.1|GK000010.2	1751429	C	T	2	3	0.4	0.6
gnl|UMD3.1|GK000010.2	1751652	T	A	5	2	0.714286	0.285714
gnl|UMD3.1|GK000010.2	1754583	G	T	0	1	0	1
gnl|UMD3.1|GK000010.2	1754588	C	G	0	2	0	1
gnl|UMD3.1|GK000010.2	1754852	G	A	0	2	0	1
gnl|UMD3.1|GK000010.2	1755395	G	A	0	2	0	1
gnl|UMD3.1|GK000010.2	1755456	T	C	2	4	0.333333	0.666667
gnl|UMD3.1|GK000010.2	1755886	T	C	3	4	0.428571	0.571429
gnl|UMD3.1|GK000010.2	1756196	C	T	0	2	0	1
gnl|UMD3.1|GK000010.2	1756280	A	C	0	3	0	1
gnl|UMD3.1|GK000010.2	1756300	T	C	0	4	0	1
gnl|UMD3.1|GK000010.2	1756390	A	C	0	2	0	1
gnl|UMD3.1|GK000010.2	1756638	A	T	0	2	0	1
gnl|UMD3.1|GK000010.2	1756695	G	A	1	3	0.25	0.75
gnl|UMD3.1|GK000010.2	1757115	C	T	0	4	0	1
gnl|UMD3.1|GK000010.2	1757139	T	C	0	4	0	1
gnl|UMD3.1|GK000010.2	1757144	G	A	0	4	0	1
gnl|UMD3.1|GK000010.2	1757156	C	T	0	4	0	1
gnl|UMD3.1|GK000010.2	1757174	A	G	0	4	0	1
gnl|UMD3.1|GK000010.2	1757181	G	A	0	4	0	1
gnl|UMD3.1|GK000010.2	1757194	G	A	0	3	0	1
gnl|UMD3.1|GK000010.2	1757272	G	T	5	4	0.555556	0.444444
gnl|UMD3.1|GK000010.2	1757282	A	G	2	7	0.222222	0.777778
gnl|UMD3.1|GK000010.2	1757286	T	C	1	6	0.142857	0.857143
gnl|UMD3.1|GK000010.2	1757382	A	G	2	7	0.222222	0.777778
gnl|UMD3.1|GK000010.2	1757713	T	C	0	2	0	1
gnl|UMD3.1|GK000010.2	1757798	A	G	6	2	0.75	0.25
gnl|UMD3.1|GK000010.2	1757829	T	C	5	3	0.625	0.375
gnl|UMD3.1|GK000010.2	1757894	C	T	4	2	0.666667	0.333333
gnl|UMD3.1|GK000010.2	1757951	C	T	0	6	0	1
gnl|UMD3.1|GK000010.2	1758213	A	G	3	4	0.428571	0.571429
gnl|UMD3.1|GK000010.2	1758214	G	T	5	2	0.714286	0.285714
gnl|UMD3.1|GK000010.2	1758369	G	T	0	1	0	1
gnl|UMD3.1|GK000010.2	1758411	C	T	1	4	0.2	0.8
gnl|UMD3.1|GK000010.2	1758423	C	T	1	4	0.2	0.8
gnl|UMD3.1|GK000010.2	1758427	A	G	1	4	0.2	0.8
gnl|UMD3.1|GK000010.2	1758660	G	A	2	2	0.5	0.5
gnl|UMD3.1|GK000010.2	1758686	T	G	1	2	0.333333	0.666667
gnl|UMD3.1|GK000010.2	1758724	A	C	1	3	0.25	0.75
gnl|UMD3.1|GK000010.2	1758820	A	T	0	2	0	1
gnl|UMD3.1|GK000010.2	1759483	G	A	2	3	0.4	0.6
gnl|UMD3.1|GK000010.2	1759557	C	G	0	2	0	1
gnl|UMD3.1|GK000010.2	1759593	A	G	0	2	0	1
gnl|UMD3.1|GK000010.2	1759678	C	T	0	2	0	1
gnl|UMD3.1|GK000010.2	1759762	G	T	1	1	0.5	0.5
gnl|UMD3.1|GK000010.2	1759877	A	G	3	2	0.6	0.4
gnl|UMD3.1|GK000010.2	1759935	T	C	3	2	0.6	0.4
gnl|UMD3.1|GK000010.2	1759989	C	A	2	3	0.4	0.6
gnl|UMD3.1|GK000010.2	1760682	A	T	2	2	0.5	0.5
gnl|UMD3.1|GK000010.2	1760715	T	C	3	2	0.6	0.4
gnl|UMD3.1|GK000010.2	1760716	G	A	3	2	0.6	0.4
gnl|UMD3.1|GK000010.2	1760741	C	T	5	2	0.714286	0.285714
gnl|UMD3.1|GK000010.2	1760793	G	T	28	16	0.636364	0.363636
gnl|UMD3.1|GK000010.2	1761001	C	T	0	32	0	1
gnl|UMD3.1|GK000010.2	1761032	T	A	15	36	0.294118	0.705882
gnl|UMD3.1|GK000010.2	1761240	T	G	0	42	0	1
gnl|UMD3.1|GK000010.2	1762039	T	G	0	2	0	1
gnl|UMD3.1|GK000010.2	1762786	G	T	10	4	0.714286	0.285714
gnl|UMD3.1|GK000010.2	1763116	A	C	2	2	0.5	0.5
gnl|UMD3.1|GK000010.2	1763136	G	A	4	3	0.571429	0.428571
gnl|UMD3.1|GK000010.2	1763811	T	A	5	2	0.714286	0.285714
gnl|UMD3.1|GK000010.2	1763821	T	G	3	7	0.3	0.7
gnl|UMD3.1|GK000010.2	1763999	C	T	32	89	0.264463	0.735537
gnl|UMD3.1|GK000010.2	1764294	A	G	25	22	0.531915	0.468085
gnl|UMD3.1|GK000010.2	1790222	G	T	0	2	0	1
gnl|UMD3.1|GK000010.2	1791242	G	A	0	4	0	1
gnl|UMD3.1|GK000010.2	1835692	G	A	0	2	0	1
gnl|UMD3.1|GK000010.2	1835703	A	G	0	2	0	1
gnl|UMD3.1|GK000010.2	1835706	C	T	0	2	0	1
gnl|UMD3.1|GK000010.2	1865682	A	T	0	2	0	1
gnl|UMD3.1|GK000010.2	1867328	T	C	0	2	0	1
gnl|UMD3.1|GK000010.2	1867330	G	A	0	2	0	1
gnl|UMD3.1|GK000010.2	1867341	T	A	0	2	0	1
gnl|UMD3.1|GK000010.2	1867352	A	G	0	2	0	1
gnl|UMD3.1|GK000010.2	1874235	A	G	0	6	0	1
gnl|UMD3.1|GK000010.2	1874266	C	T	0	6	0	1
gnl|UMD3.1|GK000010.2	1880323	T	C	0	2	0	1
gnl|UMD3.1|GK000010.2	2006776	A	C	0	2	0	1
gnl|UMD3.1|GK000010.2	2006811	T	C	0	2	0	1
gnl|UMD3.1|GK000010.2	2007288	A	G	0	2	0	1
gnl|UMD3.1|GK000010.2	2016764	T	C	0	2	0	1
gnl|UMD3.1|GK000010.2	2028056	G	T	0	1	0	1
gnl|UMD3.1|GK000010.2	2029521	G	A	0	2	0	1
gnl|UMD3.1|GK000010.2	2030327	G	T	0	2	0	1
gnl|UMD3.1|GK000010.2	2067848	A	G	0	17	0	1
gnl|UMD3.1|GK000010.2	2067863	A	C	2	24	0.0769231	0.923077
gnl|UMD3.1|GK000010.2	2067889	C	G	0	27	0	1
gnl|UMD3.1|GK000010.2	2067897	C	A	0	27	0	1
gnl|UMD3.1|GK000010.2	2067911	C	T	0	30	0	1
gnl|UMD3.1|GK000010.2	2067926	T	C	0	31	0	1
gnl|UMD3.1|GK000010.2	2067962	A	G	0	35	0	1
gnl|UMD3.1|GK000010.2	2067974	T	C	0	23	0	1
gnl|UMD3.1|GK000010.2	2068004	A	G	0	18	0	1
gnl|UMD3.1|GK000010.2	2068034	T	C	0	13	0	1
gnl|UMD3.1|GK000010.2	2068035	A	T	0	13	0	1
gnl|UMD3.1|GK000010.2	2068067	C	G	0	7	0	1
gnl|UMD3.1|GK000010.2	2068084	G	T	0	5	0	1
gnl|UMD3.1|GK000010.2	2068085	A	G	0	7	0	1
gnl|UMD3.1|GK000010.2	2068111	G	C	0	6	0	1
gnl|UMD3.1|GK000010.2	2068114	A	T	0	5	0	1
gnl|UMD3.1|GK000010.2	2068166	G	T	0	4	0	1
gnl|UMD3.1|GK000010.2	2068169	C	T	0	3	0	1
gnl|UMD3.1|GK000010.2	2068174	A	G	0	4	0	1
gnl|UMD3.1|GK000010.2	2068247	T	C	0	2	0	1
gnl|UMD3.1|GK000010.2	2068275	A	G	0	2	0	1
gnl|UMD3.1|GK000010.2	2068282	T	C	0	2	0	1
gnl|UMD3.1|GK000010.2	2068290	C	T	0	3	0	1
gnl|UMD3.1|GK000010.2	2068293	G	T	0	3	0	1
gnl|UMD3.1|GK000010.2	2068299	A	G	0	5	0	1
gnl|UMD3.1|GK000010.2	2068320	T	C	0	7	0	1
gnl|UMD3.1|GK000010.2	2068325	T	A	0	7	0	1
gnl|UMD3.1|GK000010.2	2068326	G	A	0	8	0	1
gnl|UMD3.1|GK000010.2	2068352	A	C	0	10	0	1
gnl|UMD3.1|GK000010.2	2068411	T	C	0	15	0	1
gnl|UMD3.1|GK000010.2	2068412	G	T	0	15	0	1
gnl|UMD3.1|GK000010.2	2068421	T	C	1	18	0.0526316	0.947368
gnl|UMD3.1|GK000010.2	2068430	C	A	1	19	0.05	0.95
gnl|UMD3.1|GK000010.2	2068431	G	A	0	21	0	1
gnl|UMD3.1|GK000010.2	2068454	G	A	0	24	0	1
gnl|UMD3.1|GK000010.2	2068462	G	T	1	23	0.0416667	0.958333
gnl|UMD3.1|GK000010.2	2068464	C	A	1	19	0.05	0.95
gnl|UMD3.1|GK000010.2	2068534	G	T	0	13	0	1
gnl|UMD3.1|GK000010.2	2117648	T	A	2	2	0.5	0.5
gnl|UMD3.1|GK000010.2	2120191	T	C	0	2	0	1
gnl|UMD3.1|GK000010.2	2160882	C	T	0	2	0	1
gnl|UMD3.1|GK000010.2	2169146	A	C	0	2	0	1
gnl|UMD3.1|GK000010.2	2170409	T	G	0	2	0	1
gnl|UMD3.1|GK000010.2	2170619	G	T	0	1	0	1
gnl|UMD3.1|GK000010.2	2182529	T	G	0	2	0	1
gnl|UMD3.1|GK000010.2	2186967	T	G	0	2	0	1
gnl|UMD3.1|GK000010.2	2191618	C	T	0	2	0	1
gnl|UMD3.1|GK000010.2	2191910	C	A	2	3	0.4	0.6
gnl|UMD3.1|GK000010.2	2193006	T	A	14	10	0.583333	0.416667
gnl|UMD3.1|GK000010.2	2193124	A	C	1	8	0.111111	0.888889
gnl|UMD3.1|GK000010.2	2193315	C	T	40	40	0.5	0.5
gnl|UMD3.1|GK000010.2	2204528	T	A	1	3	0.25	0.75
gnl|UMD3.1|GK000010.2	2211087	G	A	0	4	0	1
gnl|UMD3.1|GK000010.2	2211097	A	T	1	2	0.333333	0.666667
gnl|UMD3.1|GK000010.2	2212407	A	G	3	2	0.6	0.4
gnl|UMD3.1|GK000010.2	2212473	G	C	0	2	0	1
gnl|UMD3.1|GK000010.2	2215879	A	T	0	2	0	1
gnl|UMD3.1|GK000010.2	2221390	A	T	2	2	0.5	0.5
gnl|UMD3.1|GK000010.2	2245369	A	C	0	2	0	1
gnl|UMD3.1|GK000010.2	2266925	G	T	0	4	0	1
gnl|UMD3.1|GK000010.2	2285814	A	G	0	2	0	1
gnl|UMD3.1|GK000010.2	2285819	A	G	0	2	0	1
gnl|UMD3.1|GK000010.2	2285839	A	G	0	2	0	1
gnl|UMD3.1|GK000010.2	2285842	A	G	0	2	0	1
gnl|UMD3.1|GK000010.2	2285843	A	G	0	2	0	1
gnl|UMD3.1|GK000010.2	2285855	A	G	0	2	0	1
gnl|UMD3.1|GK000010.2	2318728	G	A	0	2	0	1
gnl|UMD3.1|GK000010.2	2318738	A	T	0	2	0	1
gnl|UMD3.1|GK000010.2	2318743	T	A	0	1	0	1
gnl|UMD3.1|GK000010.2	2318746	C	G	0	2	0	1
gnl|UMD3.1|GK000010.2	2318748	G	A	0	2	0	1
gnl|UMD3.1|GK000010.2	2318758	C	A	0	3	0	1
gnl|UMD3.1|GK000010.2	2318760	T	A	0	3	0	1
gnl|UMD3.1|GK000010.2	2318768	C	G	0	3	0	1
gnl|UMD3.1|GK000010.2	2318770	G	A	0	3	0	1
gnl|UMD3.1|GK000010.2	2318797	C	G	0	4	0	1
gnl|UMD3.1|GK000010.2	2318865	C	T	0	2	0	1
gnl|UMD3.1|GK000010.2	2318887	G	A	0	2	0	1
gnl|UMD3.1|GK000010.2	2349809	C	T	0	2	0	1
gnl|UMD3.1|GK000010.2	2349825	C	T	0	2	0	1
gnl|UMD3.1|GK000010.2	2361730	A	C	6	2	0.75	0.25
gnl|UMD3.1|GK000010.2	2361923	T	G	7	6	0.538462	0.461538
gnl|UMD3.1|GK000010.2	2362559	T	C	0	2	0	1
gnl|UMD3.1|GK000010.2	2362590	T	A	0	3	0	1
gnl|UMD3.1|GK000010.2	2364462	C	G	0	3	0	1
gnl|UMD3.1|GK000010.2	2365526	A	G	0	2	0	1
gnl|UMD3.1|GK000010.2	2365542	A	G	1	3	0.25	0.75
gnl|UMD3.1|GK000010.2	2365546	A	G	1	3	0.25	0.75
gnl|UMD3.1|GK000010.2	2365586	A	G	3	3	0.5	0.5
gnl|UMD3.1|GK000010.2	2365604	A	G	2	3	0.4	0.6
gnl|UMD3.1|GK000010.2	2365608	A	G	3	3	0.5	0.5
gnl|UMD3.1|GK000010.2	2365610	A	G	5	3	0.625	0.375
gnl|UMD3.1|GK000010.2	2365611	A	G	3	4	0.428571	0.571429
gnl|UMD3.1|GK000010.2	2365645	A	G	4	5	0.444444	0.555556
gnl|UMD3.1|GK000010.2	2365736	C	T	0	2	0	1
gnl|UMD3.1|GK000010.2	2366188	C	A	0	2	0	1
gnl|UMD3.1|GK000010.2	2366282	A	G	0	4	0	1
gnl|UMD3.1|GK000010.2	2366906	A	G	0	2	0	1
gnl|UMD3.1|GK000010.2	2367425	A	G	0	2	0	1
gnl|UMD3.1|GK000010.2	2376552	A	T	1	2	0.333333	0.666667
gnl|UMD3.1|GK000010.2	2376675	T	C	0	2	0	1
gnl|UMD3.1|GK000010.2	2376898	C	A	3	2	0.6	0.4
gnl|UMD3.1|GK000010.2	2380031	T	C	1	1	0.5	0.5
gnl|UMD3.1|GK000010.2	2381886	A	G	1	2	0.333333	0.666667
gnl|UMD3.1|GK000010.2	2381898	A	G	0	3	0	1
gnl|UMD3.1|GK000010.2	2383797	T	C	0	2	0	1
gnl|UMD3.1|GK000010.2	2391135	A	C	4	6	0.4	0.6
gnl|UMD3.1|GK000010.2	2391220	A	C	1	2	0.333333	0.666667
gnl|UMD3.1|GK000010.2	2392154	G	C	3	2	0.6	0.4
gnl|UMD3.1|GK000010.2	2392224	C	T	0	4	0	1
gnl|UMD3.1|GK000010.2	2392644	A	T	5	4	0.555556	0.444444
gnl|UMD3.1|GK000010.2	2392839	C	A	0	3	0	1
gnl|UMD3.1|GK000010.2	2392844	C	A	1	1	0.5	0.5
gnl|UMD3.1|GK000010.2	2393167	T	C	0	5	0	1
gnl|UMD3.1|GK000010.2	2396539	A	T	0	2	0	1
gnl|UMD3.1|GK000010.2	2399156	G	A	0	2	0	1
gnl|UMD3.1|GK000010.2	2400533	T	A	0	2	0	1
gnl|UMD3.1|GK000010.2	2403416	T	A	0	2	0	1
gnl|UMD3.1|GK000010.2	2406872	A	T	6	2	0.75	0.25
gnl|UMD3.1|GK000010.2	2409944	T	G	0	3	0	1
gnl|UMD3.1|GK000010.2	2410890	G	A	2	2	0.5	0.5
gnl|UMD3.1|GK000010.2	2425948	A	G	0	1	0	1
gnl|UMD3.1|GK000010.2	2425949	A	G	0	1	0	1
gnl|UMD3.1|GK000010.2	2427246	C	T	1	5	0.166667	0.833333
gnl|UMD3.1|GK000010.2	2429601	A	G	0	2	0	1
gnl|UMD3.1|GK000010.2	2429606	A	G	0	2	0	1
gnl|UMD3.1|GK000010.2	2429608	A	G	0	2	0	1
gnl|UMD3.1|GK000010.2	2429622	A	G	2	2	0.5	0.5
gnl|UMD3.1|GK000010.2	2429625	A	G	2	2	0.5	0.5
gnl|UMD3.1|GK000010.2	2430180	T	A	6	3	0.666667	0.333333
gnl|UMD3.1|GK000010.2	2430543	T	C	5	2	0.714286	0.285714
gnl|UMD3.1|GK000010.2	2430960	C	G	1	7	0.125	0.875
gnl|UMD3.1|GK000010.2	2430998	A	G	8	3	0.727273	0.272727
gnl|UMD3.1|GK000010.2	2431004	A	G	8	2	0.8	0.2
gnl|UMD3.1|GK000010.2	2431009	A	G	8	2	0.8	0.2
gnl|UMD3.1|GK000010.2	2431015	A	G	4	4	0.5	0.5
gnl|UMD3.1|GK000010.2	2431022	A	G	7	2	0.777778	0.222222
gnl|UMD3.1|GK000010.2	2431032	A	G	6	2	0.75	0.25
gnl|UMD3.1|GK000010.2	2431037	A	G	4	3	0.571429	0.428571
gnl|UMD3.1|GK000010.2	2431043	A	G	5	3	0.625	0.375
gnl|UMD3.1|GK000010.2	2433441	T	C	2	2	0.5	0.5
gnl|UMD3.1|GK000010.2	2434172	A	G	19	14	0.575758	0.424242
gnl|UMD3.1|GK000010.2	2434272	A	G	22	40	0.354839	0.645161
gnl|UMD3.1|GK000010.2	2434362	T	C	0	44	0	1
gnl|UMD3.1|GK000010.2	2434503	C	T	21	15	0.583333	0.416667
gnl|UMD3.1|GK000010.2	2434606	G	T	21	5	0.807692	0.192308
gnl|UMD3.1|GK000010.2	2605466	G	T	0	1	0	1
gnl|UMD3.1|GK000010.2	2624015	T	C	0	2	0	1
gnl|UMD3.1|GK000010.2	2624075	G	T	0	2	0	1
gnl|UMD3.1|GK000010.2	2624102	T	C	0	2	0	1
gnl|UMD3.1|GK000010.2	2648961	C	G	2	4	0.333333	0.666667
gnl|UMD3.1|GK000010.2	2769078	C	T	0	2	0	1
gnl|UMD3.1|GK000010.2	2769123	C	T	0	2	0	1
gnl|UMD3.1|GK000010.2	2769165	C	T	0	2	0	1
gnl|UMD3.1|GK000010.2	2785651	A	G	0	2	0	1
gnl|UMD3.1|GK000010.2	2787036	G	A	2	2	0.5	0.5
gnl|UMD3.1|GK000010.2	2787121	A	G	0	2	0	1
gnl|UMD3.1|GK000010.2	2792872	G	A	0	2	0	1
gnl|UMD3.1|GK000010.2	2792896	A	G	0	2	0	1
gnl|UMD3.1|GK000010.2	2792921	T	C	0	2	0	1
gnl|UMD3.1|GK000010.2	2792971	C	G	0	2	0	1
gnl|UMD3.1|GK000010.2	2794874	T	G	0	2	0	1
gnl|UMD3.1|GK000010.2	2795218	A	G	0	2	0	1
gnl|UMD3.1|GK000010.2	2796345	C	T	0	3	0	1
gnl|UMD3.1|GK000010.2	2836177	G	A	0	2	0	1
gnl|UMD3.1|GK000010.2	2854243	T	A	0	1	0	1
gnl|UMD3.1|GK000010.2	2861576	G	A	0	2	0	1
gnl|UMD3.1|GK000010.2	2876887	C	A	0	4	0	1
gnl|UMD3.1|GK000010.2	2894463	C	A	0	2	0	1
gnl|UMD3.1|GK000010.2	2894792	A	G	1	2	0.333333	0.666667
gnl|UMD3.1|GK000010.2	2898393	A	G	0	2	0	1
gnl|UMD3.1|GK000010.2	2900156	C	G	0	2	0	1
gnl|UMD3.1|GK000010.2	2900182	C	T	0	2	0	1
gnl|UMD3.1|GK000010.2	2903371	G	A	0	2	0	1
gnl|UMD3.1|GK000010.2	2903372	A	G	0	2	0	1
gnl|UMD3.1|GK000010.2	2911977	A	G	0	4	0	1
gnl|UMD3.1|GK000010.2	2919527	G	A	0	4	0	1
gnl|UMD3.1|GK000010.2	2919864	A	T	1	2	0.333333	0.666667
gnl|UMD3.1|GK000010.2	2924610	A	T	0	2	0	1
gnl|UMD3.1|GK000010.2	2930461	T	C	0	2	0	1
gnl|UMD3.1|GK000010.2	2945868	A	G	0	2	0	1
gnl|UMD3.1|GK000010.2	2965412	T	G	1	1	0.5	0.5
gnl|UMD3.1|GK000010.2	2977163	G	T	0	2	0	1
gnl|UMD3.1|GK000010.2	2981661	A	G	0	2	0	1
gnl|UMD3.1|GK000010.2	3013727	A	G	0	2	0	1
gnl|UMD3.1|GK000010.2	3013734	A	G	0	2	0	1
gnl|UMD3.1|GK000010.2	3013761	A	G	0	2	0	1
gnl|UMD3.1|GK000010.2	3013772	A	G	0	2	0	1
gnl|UMD3.1|GK000010.2	3032551	T	A	0	2	0	1
gnl|UMD3.1|GK000010.2	3033638	A	G	0	2	0	1
gnl|UMD3.1|GK000010.2	3033653	A	G	0	2	0	1
gnl|UMD3.1|GK000010.2	3034764	A	G	0	2	0	1
gnl|UMD3.1|GK000010.2	3035036	G	C	2	3	0.4	0.6
gnl|UMD3.1|GK000010.2	3035209	C	T	1	2	0.333333	0.666667
gnl|UMD3.1|GK000010.2	3037420	C	T	0	2	0	1
gnl|UMD3.1|GK000010.2	3045671	T	C	0	2	0	1
gnl|UMD3.1|GK000010.2	3049432	C	G	0	5	0	1
gnl|UMD3.1|GK000010.2	3049629	G	C	0	6	0	1
gnl|UMD3.1|GK000010.2	3050044	T	C	0	3	0	1
gnl|UMD3.1|GK000010.2	3050583	A	T	0	2	0	1
gnl|UMD3.1|GK000010.2	3052299	A	G	2	2	0.5	0.5
gnl|UMD3.1|GK000010.2	3053894	C	T	0	2	0	1
gnl|UMD3.1|GK000010.2	3071721	A	G	0	2	0	1
gnl|UMD3.1|GK000010.2	3074391	C	T	0	2	0	1
gnl|UMD3.1|GK000010.2	3075337	G	A	0	2	0	1
gnl|UMD3.1|GK000010.2	3080296	C	T	0	2	0	1
gnl|UMD3.1|GK000010.2	3081805	A	G	0	2	0	1
gnl|UMD3.1|GK000010.2	3083566	A	G	0	2	0	1
gnl|UMD3.1|GK000010.2	3083604	A	G	0	2	0	1
gnl|UMD3.1|GK000010.2	3083616	C	T	0	2	0	1
gnl|UMD3.1|GK000010.2	3084591	G	A	0	2	0	1
gnl|UMD3.1|GK000010.2	3085689	G	A	0	2	0	1
gnl|UMD3.1|GK000010.2	3086649	A	G	0	2	0	1
gnl|UMD3.1|GK000010.2	3087125	A	G	1	2	0.333333	0.666667
gnl|UMD3.1|GK000010.2	3087133	A	G	1	1	0.5	0.5
gnl|UMD3.1|GK000010.2	3087656	A	G	0	4	0	1
gnl|UMD3.1|GK000010.2	3090836	T	G	1	2	0.333333	0.666667
gnl|UMD3.1|GK000010.2	3096390	C	T	0	2	0	1
gnl|UMD3.1|GK000010.2	3096392	G	A	0	2	0	1
gnl|UMD3.1|GK000010.2	3118452	G	C	0	2	0	1
gnl|UMD3.1|GK000010.2	3126367	T	A	0	2	0	1
gnl|UMD3.1|GK000010.2	3127050	C	A	0	2	0	1
gnl|UMD3.1|GK000010.2	3128417	G	A	0	2	0	1
gnl|UMD3.1|GK000010.2	3128480	A	G	0	2	0	1
gnl|UMD3.1|GK000010.2	3129846	G	A	0	2	0	1
gnl|UMD3.1|GK000010.2	3131458	A	C	0	2	0	1
gnl|UMD3.1|GK000010.2	3134876	T	C	0	2	0	1
gnl|UMD3.1|GK000010.2	3137404	G	A	0	2	0	1
gnl|UMD3.1|GK000010.2	3141092	C	T	0	3	0	1
gnl|UMD3.1|GK000010.2	3147169	C	T	0	2	0	1
gnl|UMD3.1|GK000010.2	3147482	G	A	0	2	0	1
gnl|UMD3.1|GK000010.2	3148226	A	G	0	2	0	1
gnl|UMD3.1|GK000010.2	3157419	A	G	0	2	0	1
gnl|UMD3.1|GK000010.2	3157444	G	A	0	1	0	1
gnl|UMD3.1|GK000010.2	3157653	A	G	0	2	0	1
gnl|UMD3.1|GK000010.2	3179290	G	A	0	2	0	1
gnl|UMD3.1|GK000010.2	3179444	A	G	0	2	0	1
gnl|UMD3.1|GK000010.2	3180787	A	G	0	2	0	1
gnl|UMD3.1|GK000010.2	3181363	A	G	4	2	0.666667	0.333333
gnl|UMD3.1|GK000010.2	3181382	T	A	3	2	0.6	0.4
gnl|UMD3.1|GK000010.2	3183699	C	T	0	2	0	1
gnl|UMD3.1|GK000010.2	3192163	T	A	0	4	0	1
gnl|UMD3.1|GK000010.2	3201932	A	C	0	2	0	1
gnl|UMD3.1|GK000010.2	3204931	G	A	0	2	0	1
gnl|UMD3.1|GK000010.2	3205307	T	A	7	2	0.777778	0.222222
gnl|UMD3.1|GK000010.2	3206136	T	C	0	2	0	1
gnl|UMD3.1|GK000010.2	3206305	T	G	1	2	0.333333	0.666667
gnl|UMD3.1|GK000010.2	3215267	G	A	0	2	0	1
gnl|UMD3.1|GK000010.2	3215677	C	T	0	2	0	1
gnl|UMD3.1|GK000010.2	3223267	A	C	0	4	0	1
gnl|UMD3.1|GK000010.2	3228457	C	T	0	2	0	1
gnl|UMD3.1|GK000010.2	3235334	T	C	2	2	0.5	0.5
gnl|UMD3.1|GK000010.2	3235429	G	A	1	2	0.333333	0.666667
gnl|UMD3.1|GK000010.2	3246971	A	G	2	2	0.5	0.5
gnl|UMD3.1|GK000010.2	3246988	G	C	1	2	0.333333	0.666667
gnl|UMD3.1|GK000010.2	3249564	C	T	0	2	0	1
gnl|UMD3.1|GK000010.2	3253997	A	G	0	2	0	1
gnl|UMD3.1|GK000010.2	3254010	A	G	0	2	0	1
gnl|UMD3.1|GK000010.2	3254027	A	G	0	2	0	1
gnl|UMD3.1|GK000010.2	3261593	C	T	0	2	0	1
gnl|UMD3.1|GK000010.2	3263975	A	G	0	2	0	1
gnl|UMD3.1|GK000010.2	3264108	A	G	0	2	0	1
gnl|UMD3.1|GK000010.2	3264116	A	G	0	2	0	1
gnl|UMD3.1|GK000010.2	3264132	A	G	0	2	0	1
gnl|UMD3.1|GK000010.2	3267839	A	G	0	2	0	1
gnl|UMD3.1|GK000010.2	3269244	G	A	0	2	0	1
gnl|UMD3.1|GK000010.2	3269283	G	A	0	2	0	1
gnl|UMD3.1|GK000010.2	3269286	T	C	0	2	0	1
gnl|UMD3.1|GK000010.2	3270127	T	C	0	4	0	1
gnl|UMD3.1|GK000010.2	3270139	G	T	0	3	0	1
gnl|UMD3.1|GK000010.2	3270194	G	A	0	4	0	1
gnl|UMD3.1|GK000010.2	3271393	A	T	0	2	0	1
gnl|UMD3.1|GK000010.2	3273996	C	A	0	4	0	1
gnl|UMD3.1|GK000010.2	3274036	T	C	0	2	0	1
gnl|UMD3.1|GK000010.2	3277568	G	C	0	2	0	1
gnl|UMD3.1|GK000010.2	3277581	C	G	0	2	0	1
gnl|UMD3.1|GK000010.2	3278695	G	A	0	2	0	1
gnl|UMD3.1|GK000010.2	3278800	C	T	0	3	0	1
gnl|UMD3.1|GK000010.2	3282846	C	T	0	2	0	1
gnl|UMD3.1|GK000010.2	3282889	G	C	0	2	0	1
gnl|UMD3.1|GK000010.2	3292047	A	G	0	2	0	1
gnl|UMD3.1|GK000010.2	3294278	G	T	2	2	0.5	0.5
gnl|UMD3.1|GK000010.2	3297530	C	T	0	2	0	1
gnl|UMD3.1|GK000010.2	3297883	C	T	0	2	0	1
gnl|UMD3.1|GK000010.2	3297901	G	T	0	2	0	1
gnl|UMD3.1|GK000010.2	3298307	C	A	0	2	0	1
gnl|UMD3.1|GK000010.2	3304236	T	A	0	2	0	1
gnl|UMD3.1|GK000010.2	3304284	T	A	0	1	0	1
gnl|UMD3.1|GK000010.2	3313663	G	C	0	2	0	1
gnl|UMD3.1|GK000010.2	3340210	A	G	0	2	0	1
gnl|UMD3.1|GK000010.2	3340241	T	C	0	2	0	1
gnl|UMD3.1|GK000010.2	3345303	C	A	0	2	0	1
gnl|UMD3.1|GK000010.2	3358018	G	A	0	2	0	1
gnl|UMD3.1|GK000010.2	3358626	G	T	0	2	0	1
gnl|UMD3.1|GK000010.2	3361713	A	G	1	3	0.25	0.75
gnl|UMD3.1|GK000010.2	3361726	T	C	0	4	0	1
gnl|UMD3.1|GK000010.2	3366414	G	T	0	1	0	1
gnl|UMD3.1|GK000010.2	3368346	T	C	4	2	0.666667	0.333333
gnl|UMD3.1|GK000010.2	3369187	G	T	0	2	0	1
gnl|UMD3.1|GK000010.2	3369911	T	C	0	2	0	1
gnl|UMD3.1|GK000010.2	3431025	T	G	0	2	0	1
gnl|UMD3.1|GK000010.2	3586052	G	A	0	6	0	1
gnl|UMD3.1|GK000010.2	3586134	T	C	0	14	0	1
gnl|UMD3.1|GK000010.2	3586152	T	C	0	15	0	1
gnl|UMD3.1|GK000010.2	3586206	C	G	13	13	0.5	0.5
gnl|UMD3.1|GK000010.2	3586250	A	G	0	26	0	1
gnl|UMD3.1|GK000010.2	3729835	G	A	0	2	0	1
gnl|UMD3.1|GK000010.2	3993239	C	G	8	3	0.727273	0.272727
gnl|UMD3.1|GK000010.2	3994282	A	T	3	2	0.6	0.4
gnl|UMD3.1|GK000010.2	3994494	G	T	2	2	0.5	0.5
gnl|UMD3.1|GK000010.2	3995015	G	T	1	1	0.5	0.5
gnl|UMD3.1|GK000010.2	3996154	C	T	7	2	0.777778	0.222222
gnl|UMD3.1|GK000010.2	3996360	T	C	7	2	0.777778	0.222222
gnl|UMD3.1|GK000010.2	3997121	G	T	3	2	0.6	0.4
gnl|UMD3.1|GK000010.2	3997159	C	T	10	7	0.588235	0.411765
gnl|UMD3.1|GK000010.2	3997759	C	A	11	2	0.846154	0.153846
gnl|UMD3.1|GK000010.2	3998016	G	A	13	21	0.382353	0.617647
gnl|UMD3.1|GK000010.2	4002926	G	T	7	3	0.7	0.3
gnl|UMD3.1|GK000010.2	4015337	T	G	0	2	0	1
gnl|UMD3.1|GK000010.2	4015787	A	T	0	2	0	1
gnl|UMD3.1|GK000010.2	4024103	G	T	1	2	0.333333	0.666667
gnl|UMD3.1|GK000010.2	4024312	G	A	0	1	0	1
gnl|UMD3.1|GK000010.2	4024907	T	A	2	2	0.5	0.5
gnl|UMD3.1|GK000010.2	4025418	C	G	10	2	0.833333	0.166667
gnl|UMD3.1|GK000010.2	4025929	T	C	1	2	0.333333	0.666667
gnl|UMD3.1|GK000010.2	4026387	T	C	4	4	0.5	0.5
gnl|UMD3.1|GK000010.2	4026408	T	C	5	3	0.625	0.375
gnl|UMD3.1|GK000010.2	4026469	T	C	6	3	0.666667	0.333333
gnl|UMD3.1|GK000010.2	4026488	T	C	4	2	0.666667	0.333333
gnl|UMD3.1|GK000010.2	4026514	T	C	5	2	0.714286	0.285714
gnl|UMD3.1|GK000010.2	4026587	T	C	5	2	0.714286	0.285714
gnl|UMD3.1|GK000010.2	4026612	T	C	6	2	0.75	0.25
gnl|UMD3.1|GK000010.2	4027195	C	A	4	2	0.666667	0.333333
gnl|UMD3.1|GK000010.2	4027299	A	G	2	2	0.5	0.5
gnl|UMD3.1|GK000010.2	4028448	A	C	3	2	0.6	0.4
gnl|UMD3.1|GK000010.2	4030603	C	A	3	2	0.6	0.4
gnl|UMD3.1|GK000010.2	4030646	T	C	3	2	0.6	0.4
gnl|UMD3.1|GK000010.2	4030647	T	C	2	4	0.333333	0.666667
gnl|UMD3.1|GK000010.2	4030652	T	C	4	2	0.666667	0.333333
gnl|UMD3.1|GK000010.2	4030658	T	C	4	3	0.571429	0.428571
gnl|UMD3.1|GK000010.2	4033629	T	C	0	2	0	1
gnl|UMD3.1|GK000010.2	4033722	T	C	0	2	0	1
gnl|UMD3.1|GK000010.2	4045704	T	C	0	2	0	1
gnl|UMD3.1|GK000010.2	4045711	T	C	0	2	0	1
gnl|UMD3.1|GK000010.2	4045731	T	C	0	2	0	1
gnl|UMD3.1|GK000010.2	4045741	T	A	0	2	0	1
gnl|UMD3.1|GK000010.2	4046819	T	C	0	2	0	1
gnl|UMD3.1|GK000010.2	4046822	T	C	0	2	0	1
gnl|UMD3.1|GK000010.2	4046831	T	C	0	2	0	1
gnl|UMD3.1|GK000010.2	4046835	T	C	0	2	0	1
gnl|UMD3.1|GK000010.2	4051085	A	C	7	2	0.777778	0.222222
gnl|UMD3.1|GK000010.2	4056140	T	C	8	16	0.333333	0.666667
gnl|UMD3.1|GK000010.2	4056197	G	T	0	22	0	1
gnl|UMD3.1|GK000010.2	4057099	C	T	0	2	0	1
gnl|UMD3.1|GK000010.2	4057682	T	C	0	3	0	1
gnl|UMD3.1|GK000010.2	4057770	T	C	2	2	0.5	0.5
gnl|UMD3.1|GK000010.2	4057800	T	C	1	2	0.333333	0.666667
gnl|UMD3.1|GK000010.2	4060125	C	T	5	2	0.714286	0.285714
gnl|UMD3.1|GK000010.2	4060270	T	C	0	5	0	1
gnl|UMD3.1|GK000010.2	4060323	C	A	1	2	0.333333	0.666667
gnl|UMD3.1|GK000010.2	4060576	A	G	1	5	0.166667	0.833333
gnl|UMD3.1|GK000010.2	4061366	T	A	0	2	0	1
gnl|UMD3.1|GK000010.2	4062125	C	T	0	9	0	1
gnl|UMD3.1|GK000010.2	4063522	C	T	0	2	0	1
gnl|UMD3.1|GK000010.2	4064348	C	A	1	2	0.333333	0.666667
gnl|UMD3.1|GK000010.2	4064818	T	C	0	2	0	1
gnl|UMD3.1|GK000010.2	4065300	A	T	2	2	0.5	0.5
gnl|UMD3.1|GK000010.2	4077180	T	C	0	3	0	1
gnl|UMD3.1|GK000010.2	4079142	G	A	0	2	0	1
gnl|UMD3.1|GK000010.2	4079798	G	C	0	3	0	1
gnl|UMD3.1|GK000010.2	4080205	G	A	3	2	0.6	0.4
gnl|UMD3.1|GK000010.2	4080220	C	T	4	2	0.666667	0.333333
gnl|UMD3.1|GK000010.2	4080225	G	A	4	2	0.666667	0.333333
gnl|UMD3.1|GK000010.2	4081536	T	G	0	6	0	1
gnl|UMD3.1|GK000010.2	4081669	T	C	2	10	0.166667	0.833333
gnl|UMD3.1|GK000010.2	4081718	C	T	2	5	0.285714	0.714286
gnl|UMD3.1|GK000010.2	4081970	T	C	0	2	0	1
gnl|UMD3.1|GK000010.2	4082794	T	C	0	4	0	1
gnl|UMD3.1|GK000010.2	4084510	G	T	2	2	0.5	0.5
gnl|UMD3.1|GK000010.2	4085419	T	G	6	5	0.545455	0.454545
gnl|UMD3.1|GK000010.2	4096095	G	T	0	3	0	1
gnl|UMD3.1|GK000010.2	4123208	C	A	0	2	0	1
gnl|UMD3.1|GK000010.2	4123242	G	T	0	2	0	1
gnl|UMD3.1|GK000010.2	4123618	T	C	0	2	0	1
gnl|UMD3.1|GK000010.2	4130757	T	C	0	2	0	1
gnl|UMD3.1|GK000010.2	4134720	C	T	0	2	0	1
gnl|UMD3.1|GK000010.2	4134750	C	T	0	2	0	1
gnl|UMD3.1|GK000010.2	4157046	T	C	0	2	0	1
gnl|UMD3.1|GK000010.2	4238292	T	A	0	1	0	1
gnl|UMD3.1|GK000010.2	4263446	C	T	0	2	0	1
gnl|UMD3.1|GK000010.2	4263460	C	G	0	2	0	1
gnl|UMD3.1|GK000010.2	4271093	T	A	0	2	0	1
gnl|UMD3.1|GK000010.2	4291017	G	A	0	1	0	1
gnl|UMD3.1|GK000010.2	4291020	G	C	0	1	0	1
gnl|UMD3.1|GK000010.2	4302150	G	T	3	2	0.6	0.4
gnl|UMD3.1|GK000010.2	4304750	C	T	7	3	0.7	0.3
gnl|UMD3.1|GK000010.2	4305986	C	A	8	2	0.8	0.2
gnl|UMD3.1|GK000010.2	4306089	C	A	11	3	0.785714	0.214286
gnl|UMD3.1|GK000010.2	4306776	G	T	11	3	0.785714	0.214286
gnl|UMD3.1|GK000010.2	4308066	G	A	5	3	0.625	0.375
gnl|UMD3.1|GK000010.2	4308570	G	T	9	3	0.75	0.25
gnl|UMD3.1|GK000010.2	4312052	T	C	0	2	0	1
gnl|UMD3.1|GK000010.2	4320845	A	G	0	2	0	1
gnl|UMD3.1|GK000010.2	4323445	A	T	0	1	0	1
gnl|UMD3.1|GK000010.2	4323943	T	C	0	2	0	1
gnl|UMD3.1|GK000010.2	4331663	G	A	0	1	0	1
gnl|UMD3.1|GK000010.2	4333358	T	A	7	2	0.777778	0.222222
gnl|UMD3.1|GK000010.2	4333470	C	G	9	2	0.818182	0.181818
gnl|UMD3.1|GK000010.2	4334899	T	G	0	1	0	1
gnl|UMD3.1|GK000010.2	4334998	T	G	4	3	0.571429	0.428571
gnl|UMD3.1|GK000010.2	4357544	G	A	0	2	0	1
gnl|UMD3.1|GK000010.2	4357563	C	G	0	2	0	1
gnl|UMD3.1|GK000010.2	4357574	C	T	0	2	0	1
gnl|UMD3.1|GK000010.2	4357589	A	T	0	2	0	1
gnl|UMD3.1|GK000010.2	4357621	A	T	0	2	0	1
gnl|UMD3.1|GK000010.2	4357626	A	T	0	2	0	1
gnl|UMD3.1|GK000010.2	4357686	C	G	0	6	0	1
gnl|UMD3.1|GK000010.2	4357689	T	C	0	6	0	1
gnl|UMD3.1|GK000010.2	4357705	C	T	0	6	0	1
gnl|UMD3.1|GK000010.2	4357764	C	T	0	4	0	1
gnl|UMD3.1|GK000010.2	4357778	A	G	0	3	0	1
gnl|UMD3.1|GK000010.2	4357783	C	T	0	3	0	1
gnl|UMD3.1|GK000010.2	4360270	T	C	0	2	0	1
gnl|UMD3.1|GK000010.2	4360292	T	C	0	3	0	1
gnl|UMD3.1|GK000010.2	4360308	G	A	0	5	0	1
gnl|UMD3.1|GK000010.2	4360324	G	A	0	10	0	1
gnl|UMD3.1|GK000010.2	4360333	C	A	0	10	0	1
gnl|UMD3.1|GK000010.2	4360344	A	G	0	10	0	1
gnl|UMD3.1|GK000010.2	4360349	T	C	0	10	0	1
gnl|UMD3.1|GK000010.2	4360350	G	T	0	10	0	1
gnl|UMD3.1|GK000010.2	4360386	A	G	0	10	0	1
gnl|UMD3.1|GK000010.2	4360412	T	G	0	9	0	1
gnl|UMD3.1|GK000010.2	4360415	A	G	0	9	0	1
gnl|UMD3.1|GK000010.2	4360425	C	G	0	4	0	1
gnl|UMD3.1|GK000010.2	4360458	T	G	0	2	0	1
gnl|UMD3.1|GK000010.2	4360459	T	C	0	2	0	1
gnl|UMD3.1|GK000010.2	4360495	A	C	0	2	0	1
gnl|UMD3.1|GK000010.2	4360520	G	A	0	2	0	1
gnl|UMD3.1|GK000010.2	4360529	A	C	0	2	0	1
gnl|UMD3.1|GK000010.2	4360727	T	A	0	4	0	1
gnl|UMD3.1|GK000010.2	4360734	A	C	0	4	0	1
gnl|UMD3.1|GK000010.2	4360977	G	C	0	4	0	1
gnl|UMD3.1|GK000010.2	4360985	G	A	0	4	0	1
gnl|UMD3.1|GK000010.2	4361001	T	C	0	6	0	1
gnl|UMD3.1|GK000010.2	4361020	T	C	0	6	0	1
gnl|UMD3.1|GK000010.2	4361034	A	G	0	6	0	1
gnl|UMD3.1|GK000010.2	4361057	A	G	0	6	0	1
gnl|UMD3.1|GK000010.2	4361181	T	C	1	2	0.333333	0.666667
gnl|UMD3.1|GK000010.2	4361192	A	G	1	2	0.333333	0.666667
gnl|UMD3.1|GK000010.2	4361227	A	G	1	2	0.333333	0.666667
gnl|UMD3.1|GK000010.2	4361249	C	T	2	2	0.5	0.5
gnl|UMD3.1|GK000010.2	4361412	A	G	0	2	0	1
gnl|UMD3.1|GK000010.2	4361415	G	A	0	2	0	1
gnl|UMD3.1|GK000010.2	4361439	A	G	0	2	0	1
gnl|UMD3.1|GK000010.2	4361462	T	C	0	2	0	1
gnl|UMD3.1|GK000010.2	4361480	T	C	0	2	0	1
gnl|UMD3.1|GK000010.2	4365099	T	C	0	2	0	1
gnl|UMD3.1|GK000010.2	4373356	T	A	0	2	0	1
gnl|UMD3.1|GK000010.2	4373710	C	T	4	4	0.5	0.5
gnl|UMD3.1|GK000010.2	4375946	C	T	0	5	0	1
gnl|UMD3.1|GK000010.2	4376694	A	G	12	2	0.857143	0.142857
gnl|UMD3.1|GK000010.2	4383927	T	C	0	2	0	1
gnl|UMD3.1|GK000010.2	4384866	T	A	0	2	0	1
gnl|UMD3.1|GK000010.2	4385360	T	A	0	2	0	1
gnl|UMD3.1|GK000010.2	4385368	G	A	0	2	0	1
gnl|UMD3.1|GK000010.2	4389954	A	C	0	2	0	1
gnl|UMD3.1|GK000010.2	4391784	A	C	0	1	0	1
gnl|UMD3.1|GK000010.2	4392673	G	C	0	2	0	1
gnl|UMD3.1|GK000010.2	4392819	T	A	0	2	0	1
gnl|UMD3.1|GK000010.2	4394175	G	A	4	2	0.666667	0.333333
gnl|UMD3.1|GK000010.2	4394992	A	G	0	2	0	1
gnl|UMD3.1|GK000010.2	4395439	C	A	0	4	0	1
gnl|UMD3.1|GK000010.2	4395531	G	T	0	6	0	1
gnl|UMD3.1|GK000010.2	4395601	A	G	0	4	0	1
gnl|UMD3.1|GK000010.2	4396481	G	T	0	1	0	1
[truncated: 946,957+ more rows]
