# Supplementary material for: Single Nucleotide Polymorphism Discovery in Bovine Pituitary Gland Using RNA-Seq Technology
Source: PLoS One. 2016 Sep 8;11(9):e0161370. doi: 10.1371/journal.pone.0161370 (PMC5015895; doi:10.1371/journal.pone.0161370)
Supplement: S18 Table — (XLSX) [file pone.0161370.s018.xlsx]

## Sheet: SNP
sTable 18: RNA-seq SNP-db of bovine pituitary gland tissue of young bull-18 of Polish HF cattle aged 12 months.
reference	location	ref_seq	sample seq	# of reads as Ref	# of reads as SNP	% ref	% SNP
gnl|Btau_4.6.1|chrY	2520543	T	G	6	2	0.75	0.25
gnl|Btau_4.6.1|chrY	2520560	A	G	4	3	0.571429	0.428571
gnl|Btau_4.6.1|chrY	2528932	G	A	0	2	0	1
gnl|Btau_4.6.1|chrY	2531306	G	A	1	2	0.333333	0.666667
gnl|Btau_4.6.1|chrY	2531930	A	G	0	2	0	1
gnl|Btau_4.6.1|chrY	2531959	A	G	0	2	0	1
gnl|Btau_4.6.1|chrY	2531981	A	G	1	2	0.333333	0.666667
gnl|Btau_4.6.1|chrY	2534342	A	G	0	6	0	1
gnl|Btau_4.6.1|chrY	2534395	A	G	1	4	0.2	0.8
gnl|Btau_4.6.1|chrY	2534411	A	G	0	2	0	1
gnl|Btau_4.6.1|chrY	2535418	G	A	4	5	0.444444	0.555556
gnl|Btau_4.6.1|chrY	2535487	C	G	5	6	0.454545	0.545455
gnl|Btau_4.6.1|chrY	2535941	T	A	6	2	0.75	0.25
gnl|Btau_4.6.1|chrY	2536835	A	G	0	2	0	1
gnl|Btau_4.6.1|chrY	2537398	A	G	0	3	0	1
gnl|Btau_4.6.1|chrY	2537455	C	T	2	3	0.4	0.6
gnl|Btau_4.6.1|chrY	2569374	T	G	4	2	0.666667	0.333333
gnl|Btau_4.6.1|chrY	2569871	A	G	8	9	0.470588	0.529412
gnl|Btau_4.6.1|chrY	2882369	G	A	4	2	0.666667	0.333333
gnl|Btau_4.6.1|chrY	2902300	A	C	0	1	0	1
gnl|Btau_4.6.1|chrY	2904155	G	A	0	2	0	1
gnl|Btau_4.6.1|chrY	2906097	T	A	0	2	0	1
gnl|Btau_4.6.1|chrY	2906690	G	A	12	2	0.857143	0.142857
gnl|Btau_4.6.1|chrY	2907245	C	A	16	5	0.761905	0.238095
gnl|Btau_4.6.1|chrY	2924113	C	A	2	2	0.5	0.5
gnl|Btau_4.6.1|chrY	2939535	A	G	0	2	0	1
gnl|Btau_4.6.1|chrY	2939659	T	A	1	2	0.333333	0.666667
gnl|Btau_4.6.1|chrY	2942538	T	C	2	2	0.5	0.5
gnl|Btau_4.6.1|chrY	2942553	T	C	2	2	0.5	0.5
gnl|Btau_4.6.1|chrY	2942620	T	C	0	2	0	1
gnl|Btau_4.6.1|chrY	2942623	T	C	0	2	0	1
gnl|Btau_4.6.1|chrY	2942627	T	C	0	2	0	1
gnl|Btau_4.6.1|chrY	2962262	G	T	3	2	0.6	0.4
gnl|Btau_4.6.1|chrY	2962269	G	T	3	2	0.6	0.4
gnl|Btau_4.6.1|chrY	2991457	T	C	0	2	0	1
gnl|Btau_4.6.1|chrY	2991469	C	G	1	2	0.333333	0.666667
gnl|Btau_4.6.1|chrY	2991485	T	C	0	3	0	1
gnl|Btau_4.6.1|chrY	2991490	T	C	1	2	0.333333	0.666667
gnl|Btau_4.6.1|chrY	2991495	T	C	1	2	0.333333	0.666667
gnl|Btau_4.6.1|chrY	2991501	T	C	2	2	0.5	0.5
gnl|Btau_4.6.1|chrY	3126915	C	T	0	24	0	1
gnl|Btau_4.6.1|chrY	3126928	C	T	0	20	0	1
gnl|Btau_4.6.1|chrY	3586086	G	T	0	1	0	1
gnl|Btau_4.6.1|chrY	3616169	T	C	3	3	0.5	0.5
gnl|Btau_4.6.1|chrY	3616191	T	C	4	2	0.666667	0.333333
gnl|Btau_4.6.1|chrY	3616211	T	C	6	2	0.75	0.25
gnl|Btau_4.6.1|chrY	3619632	T	C	0	2	0	1
gnl|Btau_4.6.1|chrY	3620182	T	C	0	2	0	1
gnl|Btau_4.6.1|chrY	3630950	T	C	0	2	0	1
gnl|Btau_4.6.1|chrY	3631030	A	G	0	1	0	1
gnl|Btau_4.6.1|chrY	3638121	T	C	0	2	0	1
gnl|Btau_4.6.1|chrY	3640203	A	T	0	1	0	1
gnl|Btau_4.6.1|chrY	3640204	A	T	0	1	0	1
gnl|Btau_4.6.1|chrY	3726744	C	T	2	2	0.5	0.5
gnl|Btau_4.6.1|chrY	3728322	A	T	5	2	0.714286	0.285714
gnl|Btau_4.6.1|chrY	3728829	C	T	3	2	0.6	0.4
gnl|Btau_4.6.1|chrY	3733072	T	C	2	2	0.5	0.5
gnl|Btau_4.6.1|chrY	3733609	A	T	2	2	0.5	0.5
gnl|Btau_4.6.1|chrY	3734040	A	T	0	2	0	1
gnl|Btau_4.6.1|chrY	3734709	T	A	3	2	0.6	0.4
gnl|Btau_4.6.1|chrY	3734895	A	G	2	2	0.5	0.5
gnl|Btau_4.6.1|chrY	3735223	T	C	2	3	0.4	0.6
gnl|Btau_4.6.1|chrY	3735227	C	A	2	2	0.5	0.5
gnl|Btau_4.6.1|chrY	3735322	T	C	2	2	0.5	0.5
gnl|Btau_4.6.1|chrY	3736044	G	A	4	2	0.666667	0.333333
gnl|Btau_4.6.1|chrY	3736078	G	A	4	2	0.666667	0.333333
gnl|Btau_4.6.1|chrY	3736593	T	C	7	2	0.777778	0.222222
gnl|Btau_4.6.1|chrY	3736742	T	C	2	3	0.4	0.6
gnl|Btau_4.6.1|chrY	3736750	T	C	5	2	0.714286	0.285714
gnl|Btau_4.6.1|chrY	3737485	T	C	32	5	0.864865	0.135135
gnl|Btau_4.6.1|chrY	3737950	T	A	4	2	0.666667	0.333333
gnl|Btau_4.6.1|chrY	3738073	T	A	2	2	0.5	0.5
gnl|Btau_4.6.1|chrY	3738423	C	A	4	2	0.666667	0.333333
gnl|Btau_4.6.1|chrY	3738883	G	T	2	2	0.5	0.5
gnl|Btau_4.6.1|chrY	3740098	G	A	2	2	0.5	0.5
gnl|Btau_4.6.1|chrY	3742422	C	G	2	2	0.5	0.5
gnl|Btau_4.6.1|chrY	3750467	G	A	4	2	0.666667	0.333333
gnl|Btau_4.6.1|chrY	3752082	A	T	14	3	0.823529	0.176471
gnl|Btau_4.6.1|chrY	3752724	T	A	8	2	0.8	0.2
gnl|Btau_4.6.1|chrY	3752777	G	A	9	2	0.818182	0.181818
gnl|Btau_4.6.1|chrY	3753442	C	A	4	2	0.666667	0.333333
gnl|Btau_4.6.1|chrY	4181226	C	T	0	2	0	1
gnl|Btau_4.6.1|chrY	6526260	G	A	0	2	0	1
gnl|Btau_4.6.1|chrY	6526273	T	A	0	2	0	1
gnl|Btau_4.6.1|chrY	6576610	A	T	0	2	0	1
gnl|Btau_4.6.1|chrY	6593187	G	T	0	1	0	1
gnl|Btau_4.6.1|chrY	6595907	C	A	0	1	0	1
gnl|Btau_4.6.1|chrY	6598218	G	C	0	2	0	1
gnl|Btau_4.6.1|chrY	6605740	G	T	2	2	0.5	0.5
gnl|Btau_4.6.1|chrY	6628446	T	C	3	2	0.6	0.4
gnl|Btau_4.6.1|chrY	6629340	T	A	6	2	0.75	0.25
gnl|Btau_4.6.1|chrY	6630132	T	A	7	2	0.777778	0.222222
gnl|Btau_4.6.1|chrY	6630650	G	A	12	2	0.857143	0.142857
gnl|Btau_4.6.1|chrY	6636797	A	T	0	2	0	1
gnl|Btau_4.6.1|chrY	6637939	T	A	1	2	0.333333	0.666667
gnl|Btau_4.6.1|chrY	6638676	G	A	4	2	0.666667	0.333333
gnl|Btau_4.6.1|chrY	6640014	C	A	9	2	0.818182	0.181818
gnl|Btau_4.6.1|chrY	7000873	C	T	0	2	0	1
gnl|Btau_4.6.1|chrY	7000918	C	T	0	2	0	1
gnl|Btau_4.6.1|chrY	9453639	C	G	0	17	0	1
gnl|Btau_4.6.1|chrY	9453826	A	G	0	16	0	1
gnl|Btau_4.6.1|chrY	9453840	G	A	8	4	0.666667	0.333333
gnl|Btau_4.6.1|chrY	9453846	A	T	6	3	0.666667	0.333333
gnl|Btau_4.6.1|chrY	16947313	G	A	0	2	0	1
gnl|Btau_4.6.1|chrY	16947436	C	T	0	4	0	1
gnl|Btau_4.6.1|chrY	42376524	G	T	3	2	0.6	0.4
gnl|Btau_4.6.1|chrY	42376902	T	A	7	2	0.777778	0.222222
gnl|Btau_4.6.1|chrY	42377356	A	G	0	2	0	1
gnl|Btau_4.6.1|chrY	42377933	A	G	0	2	0	1
gnl|Btau_4.6.1|chrY	42378268	A	G	3	2	0.6	0.4
gnl|Btau_4.6.1|chrY	42378269	A	G	3	2	0.6	0.4
gnl|Btau_4.6.1|chrY	42378287	A	G	2	2	0.5	0.5
gnl|Btau_4.6.1|chrY	42378292	A	G	2	2	0.5	0.5
gnl|Btau_4.6.1|chrY	42378304	A	G	2	2	0.5	0.5
gnl|Btau_4.6.1|chrY	42379900	A	G	2	2	0.5	0.5
gnl|Btau_4.6.1|chrY	42379906	A	G	2	2	0.5	0.5
gnl|Btau_4.6.1|chrY	42379907	A	G	2	2	0.5	0.5
gnl|Btau_4.6.1|chrY	42385239	A	G	0	2	0	1
gnl|Btau_4.6.1|chrY	42387052	A	G	0	2	0	1
gnl|Btau_4.6.1|chrY	42402079	A	G	0	2	0	1
gnl|Btau_4.6.1|chrY	42417727	A	G	0	2	0	1
gnl|Btau_4.6.1|chrY	42417731	A	G	0	2	0	1
gnl|Btau_4.6.1|chrY	42417735	A	G	0	2	0	1
gnl|Btau_4.6.1|chrY	42417745	A	G	0	2	0	1
gnl|Btau_4.6.1|chrY	42417746	A	G	0	2	0	1
gnl|Btau_4.6.1|chrY	42417755	A	G	0	2	0	1
gnl|Btau_4.6.1|chrY	42417756	A	G	0	2	0	1
gnl|Btau_4.6.1|chrY	42417757	A	G	0	2	0	1
gnl|UMD3.1|GK000010.2	119633	C	T	0	2	0	1
gnl|UMD3.1|GK000010.2	232253	T	C	0	2	0	1
gnl|UMD3.1|GK000010.2	232299	T	G	0	2	0	1
gnl|UMD3.1|GK000010.2	318303	T	A	0	2	0	1
gnl|UMD3.1|GK000010.2	328512	T	C	0	2	0	1
gnl|UMD3.1|GK000010.2	328721	C	G	0	2	0	1
gnl|UMD3.1|GK000010.2	335946	G	A	0	2	0	1
gnl|UMD3.1|GK000010.2	335954	T	C	0	2	0	1
gnl|UMD3.1|GK000010.2	335976	G	A	0	2	0	1
gnl|UMD3.1|GK000010.2	340330	A	G	0	4	0	1
gnl|UMD3.1|GK000010.2	383347	A	C	0	1	0	1
gnl|UMD3.1|GK000010.2	386996	T	C	0	2	0	1
gnl|UMD3.1|GK000010.2	404244	T	C	0	2	0	1
gnl|UMD3.1|GK000010.2	404514	G	A	0	4	0	1
gnl|UMD3.1|GK000010.2	404798	T	C	0	2	0	1
gnl|UMD3.1|GK000010.2	404814	C	T	0	2	0	1
gnl|UMD3.1|GK000010.2	404914	A	C	0	2	0	1
gnl|UMD3.1|GK000010.2	404985	T	G	0	4	0	1
gnl|UMD3.1|GK000010.2	407190	C	T	0	2	0	1
gnl|UMD3.1|GK000010.2	407231	T	G	0	2	0	1
gnl|UMD3.1|GK000010.2	407236	C	T	0	2	0	1
gnl|UMD3.1|GK000010.2	410266	A	G	0	2	0	1
gnl|UMD3.1|GK000010.2	413322	A	G	0	2	0	1
gnl|UMD3.1|GK000010.2	421101	A	T	0	1	0	1
gnl|UMD3.1|GK000010.2	421429	A	C	0	1	0	1
gnl|UMD3.1|GK000010.2	422187	A	G	0	2	0	1
gnl|UMD3.1|GK000010.2	422252	C	T	0	2	0	1
gnl|UMD3.1|GK000010.2	423702	T	C	0	2	0	1
gnl|UMD3.1|GK000010.2	423745	T	C	0	2	0	1
gnl|UMD3.1|GK000010.2	426048	A	G	0	2	0	1
gnl|UMD3.1|GK000010.2	426111	T	C	0	2	0	1
gnl|UMD3.1|GK000010.2	426122	A	T	0	2	0	1
gnl|UMD3.1|GK000010.2	427698	T	G	0	2	0	1
gnl|UMD3.1|GK000010.2	443670	C	T	0	4	0	1
gnl|UMD3.1|GK000010.2	444504	A	T	0	4	0	1
gnl|UMD3.1|GK000010.2	444606	T	G	0	2	0	1
gnl|UMD3.1|GK000010.2	447073	G	A	0	2	0	1
gnl|UMD3.1|GK000010.2	447087	G	C	0	2	0	1
gnl|UMD3.1|GK000010.2	457731	A	T	0	2	0	1
gnl|UMD3.1|GK000010.2	457732	T	C	0	2	0	1
gnl|UMD3.1|GK000010.2	457758	G	A	0	1	0	1
gnl|UMD3.1|GK000010.2	457804	C	T	0	2	0	1
gnl|UMD3.1|GK000010.2	457813	T	C	0	2	0	1
gnl|UMD3.1|GK000010.2	458687	C	T	0	2	0	1
gnl|UMD3.1|GK000010.2	458752	A	G	0	2	0	1
gnl|UMD3.1|GK000010.2	467165	A	T	0	2	0	1
gnl|UMD3.1|GK000010.2	468510	C	T	0	2	0	1
gnl|UMD3.1|GK000010.2	481275	A	T	0	2	0	1
gnl|UMD3.1|GK000010.2	487812	G	T	0	1	0	1
gnl|UMD3.1|GK000010.2	489093	G	A	0	2	0	1
gnl|UMD3.1|GK000010.2	489470	A	G	0	2	0	1
gnl|UMD3.1|GK000010.2	489752	C	T	0	2	0	1
gnl|UMD3.1|GK000010.2	522127	G	C	1	2	0.333333	0.666667
gnl|UMD3.1|GK000010.2	523574	A	T	4	2	0.666667	0.333333
gnl|UMD3.1|GK000010.2	523584	G	T	7	2	0.777778	0.222222
gnl|UMD3.1|GK000010.2	524676	A	G	0	2	0	1
gnl|UMD3.1|GK000010.2	524852	A	G	1	2	0.333333	0.666667
gnl|UMD3.1|GK000010.2	524860	A	G	1	2	0.333333	0.666667
gnl|UMD3.1|GK000010.2	524903	A	G	2	3	0.4	0.6
gnl|UMD3.1|GK000010.2	524904	A	G	4	2	0.666667	0.333333
gnl|UMD3.1|GK000010.2	524914	A	G	5	2	0.714286	0.285714
gnl|UMD3.1|GK000010.2	524917	A	G	5	2	0.714286	0.285714
gnl|UMD3.1|GK000010.2	524918	A	G	3	3	0.5	0.5
gnl|UMD3.1|GK000010.2	524934	A	G	4	2	0.666667	0.333333
gnl|UMD3.1|GK000010.2	524942	A	G	0	4	0	1
gnl|UMD3.1|GK000010.2	524943	A	G	0	4	0	1
gnl|UMD3.1|GK000010.2	524955	A	G	2	2	0.5	0.5
gnl|UMD3.1|GK000010.2	524965	A	G	2	2	0.5	0.5
gnl|UMD3.1|GK000010.2	524988	A	C	0	4	0	1
gnl|UMD3.1|GK000010.2	524999	A	G	2	2	0.5	0.5
gnl|UMD3.1|GK000010.2	525008	A	G	0	4	0	1
gnl|UMD3.1|GK000010.2	525382	A	C	4	2	0.666667	0.333333
gnl|UMD3.1|GK000010.2	525790	G	T	0	2	0	1
gnl|UMD3.1|GK000010.2	525923	T	A	0	2	0	1
gnl|UMD3.1|GK000010.2	528580	G	T	0	2	0	1
gnl|UMD3.1|GK000010.2	531186	G	C	1	2	0.333333	0.666667
gnl|UMD3.1|GK000010.2	533183	A	C	0	2	0	1
gnl|UMD3.1|GK000010.2	533188	C	G	0	2	0	1
gnl|UMD3.1|GK000010.2	534028	T	G	2	2	0.5	0.5
gnl|UMD3.1|GK000010.2	546807	A	C	0	2	0	1
gnl|UMD3.1|GK000010.2	550104	A	G	0	2	0	1
gnl|UMD3.1|GK000010.2	550123	A	G	0	2	0	1
gnl|UMD3.1|GK000010.2	550128	A	G	0	2	0	1
gnl|UMD3.1|GK000010.2	550144	A	G	0	2	0	1
gnl|UMD3.1|GK000010.2	553001	T	G	0	2	0	1
gnl|UMD3.1|GK000010.2	553017	A	G	0	2	0	1
gnl|UMD3.1|GK000010.2	553031	A	G	0	2	0	1
gnl|UMD3.1|GK000010.2	553064	A	G	0	4	0	1
gnl|UMD3.1|GK000010.2	553065	A	G	0	4	0	1
gnl|UMD3.1|GK000010.2	553066	A	G	2	2	0.5	0.5
gnl|UMD3.1|GK000010.2	553073	A	G	0	5	0	1
gnl|UMD3.1|GK000010.2	553106	A	G	4	4	0.5	0.5
gnl|UMD3.1|GK000010.2	554415	A	G	0	2	0	1
gnl|UMD3.1|GK000010.2	555250	A	C	0	2	0	1
gnl|UMD3.1|GK000010.2	555259	C	T	0	3	0	1
gnl|UMD3.1|GK000010.2	555260	A	G	0	4	0	1
gnl|UMD3.1|GK000010.2	555265	A	G	0	12	0	1
gnl|UMD3.1|GK000010.2	555292	C	A	0	33	0	1
gnl|UMD3.1|GK000010.2	555317	G	C	0	34	0	1
gnl|UMD3.1|GK000010.2	555363	G	A	0	48	0	1
gnl|UMD3.1|GK000010.2	555424	T	C	0	66	0	1
gnl|UMD3.1|GK000010.2	555483	C	G	0	46	0	1
gnl|UMD3.1|GK000010.2	555598	A	G	0	41	0	1
gnl|UMD3.1|GK000010.2	555632	A	G	5	41	0.108696	0.891304
gnl|UMD3.1|GK000010.2	555657	T	C	6	35	0.146341	0.853659
gnl|UMD3.1|GK000010.2	555666	T	C	5	36	0.121951	0.878049
gnl|UMD3.1|GK000010.2	555684	A	G	2	30	0.0625	0.9375
gnl|UMD3.1|GK000010.2	555780	G	A	0	23	0	1
gnl|UMD3.1|GK000010.2	555811	A	T	0	18	0	1
gnl|UMD3.1|GK000010.2	557269	A	G	0	2	0	1
gnl|UMD3.1|GK000010.2	561184	C	T	0	2	0	1
gnl|UMD3.1|GK000010.2	563729	T	A	0	2	0	1
gnl|UMD3.1|GK000010.2	563814	T	C	4	2	0.666667	0.333333
gnl|UMD3.1|GK000010.2	563815	G	T	4	2	0.666667	0.333333
gnl|UMD3.1|GK000010.2	564617	C	G	0	6	0	1
gnl|UMD3.1|GK000010.2	564621	T	C	0	6	0	1
gnl|UMD3.1|GK000010.2	564628	T	A	4	2	0.666667	0.333333
gnl|UMD3.1|GK000010.2	565954	G	T	2	2	0.5	0.5
gnl|UMD3.1|GK000010.2	566352	G	T	0	2	0	1
gnl|UMD3.1|GK000010.2	567066	T	C	0	4	0	1
gnl|UMD3.1|GK000010.2	569230	C	G	0	6	0	1
gnl|UMD3.1|GK000010.2	570524	A	G	0	2	0	1
gnl|UMD3.1|GK000010.2	570652	G	T	0	6	0	1
gnl|UMD3.1|GK000010.2	570677	A	G	2	3	0.4	0.6
gnl|UMD3.1|GK000010.2	573578	A	G	0	2	0	1
gnl|UMD3.1|GK000010.2	573734	A	C	0	3	0	1
gnl|UMD3.1|GK000010.2	573761	C	G	0	3	0	1
gnl|UMD3.1|GK000010.2	573762	A	G	0	3	0	1
gnl|UMD3.1|GK000010.2	574554	A	G	0	2	0	1
gnl|UMD3.1|GK000010.2	574564	A	G	0	2	0	1
gnl|UMD3.1|GK000010.2	575329	A	G	0	2	0	1
gnl|UMD3.1|GK000010.2	576319	A	G	1	3	0.25	0.75
gnl|UMD3.1|GK000010.2	576320	A	G	1	4	0.2	0.8
gnl|UMD3.1|GK000010.2	576335	A	G	3	2	0.6	0.4
gnl|UMD3.1|GK000010.2	576357	A	G	3	2	0.6	0.4
gnl|UMD3.1|GK000010.2	576377	A	G	1	4	0.2	0.8
gnl|UMD3.1|GK000010.2	576642	A	T	2	3	0.4	0.6
gnl|UMD3.1|GK000010.2	576758	C	G	0	2	0	1
gnl|UMD3.1|GK000010.2	577184	C	T	2	2	0.5	0.5
gnl|UMD3.1|GK000010.2	577190	C	A	2	2	0.5	0.5
gnl|UMD3.1|GK000010.2	577804	A	G	0	2	0	1
gnl|UMD3.1|GK000010.2	578238	T	G	0	2	0	1
gnl|UMD3.1|GK000010.2	580583	A	G	0	2	0	1
gnl|UMD3.1|GK000010.2	583029	G	T	0	1	0	1
gnl|UMD3.1|GK000010.2	583075	T	C	0	2	0	1
gnl|UMD3.1|GK000010.2	583096	A	C	0	2	0	1
gnl|UMD3.1|GK000010.2	583604	G	C	0	2	0	1
gnl|UMD3.1|GK000010.2	584162	A	G	0	2	0	1
gnl|UMD3.1|GK000010.2	585525	A	G	0	2	0	1
gnl|UMD3.1|GK000010.2	585542	A	G	0	2	0	1
gnl|UMD3.1|GK000010.2	592016	T	C	6	2	0.75	0.25
gnl|UMD3.1|GK000010.2	592492	A	G	0	2	0	1
gnl|UMD3.1|GK000010.2	592530	A	T	0	4	0	1
gnl|UMD3.1|GK000010.2	593666	C	T	9	3	0.75	0.25
gnl|UMD3.1|GK000010.2	593744	A	T	0	9	0	1
gnl|UMD3.1|GK000010.2	596137	G	A	0	2	0	1
gnl|UMD3.1|GK000010.2	597101	T	C	0	2	0	1
gnl|UMD3.1|GK000010.2	597175	T	C	0	2	0	1
gnl|UMD3.1|GK000010.2	597799	C	T	0	2	0	1
gnl|UMD3.1|GK000010.2	598315	T	C	0	2	0	1
gnl|UMD3.1|GK000010.2	600346	G	A	0	4	0	1
gnl|UMD3.1|GK000010.2	603476	G	A	0	2	0	1
gnl|UMD3.1|GK000010.2	604341	A	G	0	3	0	1
gnl|UMD3.1|GK000010.2	613033	C	G	0	4	0	1
gnl|UMD3.1|GK000010.2	613380	T	A	0	10	0	1
gnl|UMD3.1|GK000010.2	613654	G	A	0	2	0	1
gnl|UMD3.1|GK000010.2	613665	T	G	0	2	0	1
gnl|UMD3.1|GK000010.2	615176	A	G	0	5	0	1
gnl|UMD3.1|GK000010.2	617404	A	G	0	2	0	1
gnl|UMD3.1|GK000010.2	617525	C	T	0	2	0	1
gnl|UMD3.1|GK000010.2	617536	G	A	0	2	0	1
gnl|UMD3.1|GK000010.2	617550	G	A	0	1	0	1
gnl|UMD3.1|GK000010.2	618750	A	C	0	2	0	1
gnl|UMD3.1|GK000010.2	619235	C	T	0	2	0	1
gnl|UMD3.1|GK000010.2	620506	T	A	2	2	0.5	0.5
gnl|UMD3.1|GK000010.2	620534	G	C	0	4	0	1
gnl|UMD3.1|GK000010.2	620605	C	G	0	4	0	1
gnl|UMD3.1|GK000010.2	620672	G	A	2	2	0.5	0.5
gnl|UMD3.1|GK000010.2	621273	A	G	0	2	0	1
gnl|UMD3.1|GK000010.2	621302	A	T	0	2	0	1
gnl|UMD3.1|GK000010.2	621601	C	G	0	2	0	1
gnl|UMD3.1|GK000010.2	621645	C	T	0	4	0	1
gnl|UMD3.1|GK000010.2	621678	C	T	0	4	0	1
gnl|UMD3.1|GK000010.2	622099	C	G	0	2	0	1
gnl|UMD3.1|GK000010.2	622190	C	A	1	2	0.333333	0.666667
gnl|UMD3.1|GK000010.2	622197	T	A	0	2	0	1
gnl|UMD3.1|GK000010.2	622310	A	G	0	6	0	1
gnl|UMD3.1|GK000010.2	622613	C	G	0	5	0	1
gnl|UMD3.1|GK000010.2	622788	G	C	0	4	0	1
gnl|UMD3.1|GK000010.2	622876	A	G	0	6	0	1
gnl|UMD3.1|GK000010.2	622947	A	T	2	2	0.5	0.5
gnl|UMD3.1|GK000010.2	623420	G	T	4	2	0.666667	0.333333
gnl|UMD3.1|GK000010.2	627329	G	T	0	6	0	1
gnl|UMD3.1|GK000010.2	627449	G	T	0	3	0	1
gnl|UMD3.1|GK000010.2	627675	A	T	0	3	0	1
gnl|UMD3.1|GK000010.2	627701	A	G	0	2	0	1
gnl|UMD3.1|GK000010.2	627853	T	A	0	3	0	1
gnl|UMD3.1|GK000010.2	628672	G	A	0	10	0	1
gnl|UMD3.1|GK000010.2	628977	A	G	0	5	0	1
gnl|UMD3.1|GK000010.2	629169	G	A	0	20	0	1
gnl|UMD3.1|GK000010.2	630499	G	T	2	2	0.5	0.5
gnl|UMD3.1|GK000010.2	630843	C	T	17	4	0.809524	0.190476
gnl|UMD3.1|GK000010.2	631202	T	C	9	2	0.818182	0.181818
gnl|UMD3.1|GK000010.2	631265	G	A	0	6	0	1
gnl|UMD3.1|GK000010.2	631394	A	G	0	6	0	1
gnl|UMD3.1|GK000010.2	631785	T	G	11	7	0.611111	0.388889
gnl|UMD3.1|GK000010.2	632236	T	C	0	3	0	1
gnl|UMD3.1|GK000010.2	632280	T	C	0	4	0	1
gnl|UMD3.1|GK000010.2	632357	A	T	1	23	0.0416667	0.958333
gnl|UMD3.1|GK000010.2	632560	A	G	0	24	0	1
gnl|UMD3.1|GK000010.2	632610	G	A	1	23	0.0416667	0.958333
gnl|UMD3.1|GK000010.2	632751	T	G	0	19	0	1
gnl|UMD3.1|GK000010.2	632760	G	A	0	18	0	1
gnl|UMD3.1|GK000010.2	632838	T	G	1	14	0.0666667	0.933333
gnl|UMD3.1|GK000010.2	632839	A	G	0	14	0	1
gnl|UMD3.1|GK000010.2	632840	T	A	1	14	0.0666667	0.933333
gnl|UMD3.1|GK000010.2	633008	G	A	0	14	0	1
gnl|UMD3.1|GK000010.2	633046	G	A	0	17	0	1
gnl|UMD3.1|GK000010.2	633106	G	A	0	9	0	1
gnl|UMD3.1|GK000010.2	633121	A	G	0	16	0	1
gnl|UMD3.1|GK000010.2	633194	G	A	0	11	0	1
gnl|UMD3.1|GK000010.2	633326	G	A	0	13	0	1
gnl|UMD3.1|GK000010.2	633348	C	G	0	9	0	1
gnl|UMD3.1|GK000010.2	633595	A	G	0	2	0	1
gnl|UMD3.1|GK000010.2	633738	G	A	0	8	0	1
gnl|UMD3.1|GK000010.2	633804	T	G	1	6	0.142857	0.857143
gnl|UMD3.1|GK000010.2	633922	A	T	3	2	0.6	0.4
gnl|UMD3.1|GK000010.2	633937	T	A	0	5	0	1
gnl|UMD3.1|GK000010.2	633942	A	T	3	2	0.6	0.4
gnl|UMD3.1|GK000010.2	634053	A	G	0	2	0	1
gnl|UMD3.1|GK000010.2	634269	A	G	0	3	0	1
gnl|UMD3.1|GK000010.2	634293	A	G	5	2	0.714286	0.285714
gnl|UMD3.1|GK000010.2	634427	C	T	0	3	0	1
gnl|UMD3.1|GK000010.2	634478	G	A	0	6	0	1
gnl|UMD3.1|GK000010.2	634699	C	T	0	14	0	1
gnl|UMD3.1|GK000010.2	634955	A	G	0	13	0	1
gnl|UMD3.1|GK000010.2	634972	G	A	0	13	0	1
gnl|UMD3.1|GK000010.2	635034	A	G	0	12	0	1
gnl|UMD3.1|GK000010.2	635065	A	C	0	11	0	1
gnl|UMD3.1|GK000010.2	635358	T	G	0	3	0	1
gnl|UMD3.1|GK000010.2	635476	T	G	1	2	0.333333	0.666667
gnl|UMD3.1|GK000010.2	635661	T	C	0	6	0	1
gnl|UMD3.1|GK000010.2	635662	G	A	0	5	0	1
gnl|UMD3.1|GK000010.2	635761	G	A	0	8	0	1
gnl|UMD3.1|GK000010.2	635792	A	C	0	10	0	1
gnl|UMD3.1|GK000010.2	635890	T	C	0	10	0	1
gnl|UMD3.1|GK000010.2	636073	G	T	0	2	0	1
gnl|UMD3.1|GK000010.2	636622	T	G	0	2	0	1
gnl|UMD3.1|GK000010.2	637041	T	G	0	6	0	1
gnl|UMD3.1|GK000010.2	638877	A	G	0	2	0	1
gnl|UMD3.1|GK000010.2	638905	C	T	0	2	0	1
gnl|UMD3.1|GK000010.2	638948	T	C	0	4	0	1
gnl|UMD3.1|GK000010.2	639140	A	G	0	2	0	1
gnl|UMD3.1|GK000010.2	639193	G	C	0	2	0	1
gnl|UMD3.1|GK000010.2	639207	A	G	0	2	0	1
gnl|UMD3.1|GK000010.2	639494	G	A	0	2	0	1
gnl|UMD3.1|GK000010.2	639727	C	G	0	7	0	1
gnl|UMD3.1|GK000010.2	640624	T	G	2	2	0.5	0.5
gnl|UMD3.1|GK000010.2	641060	T	C	0	2	0	1
gnl|UMD3.1|GK000010.2	641585	A	G	2	2	0.5	0.5
gnl|UMD3.1|GK000010.2	641689	C	T	0	3	0	1
gnl|UMD3.1|GK000010.2	642272	G	A	0	2	0	1
gnl|UMD3.1|GK000010.2	642696	T	C	0	5	0	1
gnl|UMD3.1|GK000010.2	642829	T	G	1	2	0.333333	0.666667
gnl|UMD3.1|GK000010.2	644443	A	G	2	2	0.5	0.5
gnl|UMD3.1|GK000010.2	645653	A	G	0	2	0	1
gnl|UMD3.1|GK000010.2	647737	C	T	0	2	0	1
gnl|UMD3.1|GK000010.2	647750	G	A	0	2	0	1
gnl|UMD3.1|GK000010.2	656974	A	G	0	2	0	1
gnl|UMD3.1|GK000010.2	656980	G	A	0	2	0	1
gnl|UMD3.1|GK000010.2	660819	C	T	0	6	0	1
gnl|UMD3.1|GK000010.2	664991	T	C	0	4	0	1
gnl|UMD3.1|GK000010.2	665012	G	C	0	4	0	1
gnl|UMD3.1|GK000010.2	666677	A	G	0	6	0	1
gnl|UMD3.1|GK000010.2	666826	C	T	1	2	0.333333	0.666667
gnl|UMD3.1|GK000010.2	669074	C	T	0	2	0	1
gnl|UMD3.1|GK000010.2	670220	G	A	0	2	0	1
gnl|UMD3.1|GK000010.2	670277	T	A	2	2	0.5	0.5
gnl|UMD3.1|GK000010.2	670528	T	C	0	2	0	1
gnl|UMD3.1|GK000010.2	671468	T	A	0	2	0	1
gnl|UMD3.1|GK000010.2	671501	A	G	0	6	0	1
gnl|UMD3.1|GK000010.2	671723	C	G	0	10	0	1
gnl|UMD3.1|GK000010.2	672039	G	A	0	6	0	1
gnl|UMD3.1|GK000010.2	672040	G	C	0	5	0	1
gnl|UMD3.1|GK000010.2	672110	A	G	0	3	0	1
gnl|UMD3.1|GK000010.2	672147	G	A	0	3	0	1
gnl|UMD3.1|GK000010.2	672203	A	G	0	3	0	1
gnl|UMD3.1|GK000010.2	672390	T	C	0	5	0	1
gnl|UMD3.1|GK000010.2	672423	A	G	0	4	0	1
gnl|UMD3.1|GK000010.2	672465	G	A	0	2	0	1
gnl|UMD3.1|GK000010.2	673025	A	T	0	2	0	1
gnl|UMD3.1|GK000010.2	673259	G	A	0	2	0	1
gnl|UMD3.1|GK000010.2	673298	C	G	0	3	0	1
gnl|UMD3.1|GK000010.2	676992	A	G	2	2	0.5	0.5
gnl|UMD3.1|GK000010.2	680983	A	G	0	2	0	1
gnl|UMD3.1|GK000010.2	685600	G	T	0	2	0	1
gnl|UMD3.1|GK000010.2	686054	G	C	0	6	0	1
gnl|UMD3.1|GK000010.2	686100	T	G	4	2	0.666667	0.333333
gnl|UMD3.1|GK000010.2	686626	A	G	4	2	0.666667	0.333333
gnl|UMD3.1|GK000010.2	686720	A	G	4	2	0.666667	0.333333
gnl|UMD3.1|GK000010.2	686779	G	A	0	9	0	1
gnl|UMD3.1|GK000010.2	686798	G	C	5	2	0.714286	0.285714
gnl|UMD3.1|GK000010.2	686830	A	C	7	2	0.777778	0.222222
gnl|UMD3.1|GK000010.2	687094	G	A	0	4	0	1
gnl|UMD3.1|GK000010.2	687166	C	A	0	2	0	1
gnl|UMD3.1|GK000010.2	687478	A	C	0	6	0	1
gnl|UMD3.1|GK000010.2	687597	A	G	6	4	0.6	0.4
gnl|UMD3.1|GK000010.2	687616	A	G	6	4	0.6	0.4
gnl|UMD3.1|GK000010.2	687645	A	G	6	3	0.666667	0.333333
gnl|UMD3.1|GK000010.2	688240	A	G	5	2	0.714286	0.285714
gnl|UMD3.1|GK000010.2	691703	T	C	5	3	0.625	0.375
gnl|UMD3.1|GK000010.2	691705	G	T	6	2	0.75	0.25
gnl|UMD3.1|GK000010.2	692195	A	G	0	9	0	1
gnl|UMD3.1|GK000010.2	692213	A	T	0	10	0	1
gnl|UMD3.1|GK000010.2	692492	C	A	0	3	0	1
gnl|UMD3.1|GK000010.2	693362	C	T	0	4	0	1
gnl|UMD3.1|GK000010.2	693541	C	T	0	2	0	1
gnl|UMD3.1|GK000010.2	694217	T	C	0	1	0	1
gnl|UMD3.1|GK000010.2	694756	C	T	0	4	0	1
gnl|UMD3.1|GK000010.2	694801	G	A	0	4	0	1
gnl|UMD3.1|GK000010.2	695116	G	T	0	2	0	1
gnl|UMD3.1|GK000010.2	696241	T	G	0	4	0	1
gnl|UMD3.1|GK000010.2	697768	T	C	0	1	0	1
gnl|UMD3.1|GK000010.2	704216	T	G	0	2	0	1
gnl|UMD3.1|GK000010.2	706607	A	T	0	2	0	1
gnl|UMD3.1|GK000010.2	706608	T	A	0	2	0	1
gnl|UMD3.1|GK000010.2	708693	A	T	6	2	0.75	0.25
gnl|UMD3.1|GK000010.2	709160	T	A	1	2	0.333333	0.666667
gnl|UMD3.1|GK000010.2	711809	A	T	6	2	0.75	0.25
gnl|UMD3.1|GK000010.2	712629	T	A	4	2	0.666667	0.333333
gnl|UMD3.1|GK000010.2	712788	A	T	0	1	0	1
gnl|UMD3.1|GK000010.2	713068	T	C	0	3	0	1
gnl|UMD3.1|GK000010.2	713109	T	A	2	3	0.4	0.6
gnl|UMD3.1|GK000010.2	714946	G	A	0	2	0	1
gnl|UMD3.1|GK000010.2	716534	A	G	0	4	0	1
gnl|UMD3.1|GK000010.2	716563	G	A	0	2	0	1
gnl|UMD3.1|GK000010.2	717401	T	A	0	3	0	1
gnl|UMD3.1|GK000010.2	717481	G	A	0	2	0	1
gnl|UMD3.1|GK000010.2	719195	A	T	0	2	0	1
gnl|UMD3.1|GK000010.2	719248	G	A	0	2	0	1
gnl|UMD3.1|GK000010.2	719255	G	A	0	1	0	1
gnl|UMD3.1|GK000010.2	719452	G	A	0	2	0	1
gnl|UMD3.1|GK000010.2	720156	T	C	0	4	0	1
gnl|UMD3.1|GK000010.2	720266	A	C	0	4	0	1
gnl|UMD3.1|GK000010.2	720347	A	G	0	2	0	1
gnl|UMD3.1|GK000010.2	720349	C	A	0	2	0	1
gnl|UMD3.1|GK000010.2	721449	C	T	0	4	0	1
gnl|UMD3.1|GK000010.2	721518	T	C	0	1	0	1
gnl|UMD3.1|GK000010.2	721671	A	C	0	3	0	1
gnl|UMD3.1|GK000010.2	721925	C	T	0	6	0	1
gnl|UMD3.1|GK000010.2	723146	A	T	0	2	0	1
gnl|UMD3.1|GK000010.2	738764	T	G	0	3	0	1
gnl|UMD3.1|GK000010.2	738783	G	C	0	3	0	1
gnl|UMD3.1|GK000010.2	739040	C	T	0	2	0	1
gnl|UMD3.1|GK000010.2	739085	C	T	0	2	0	1
gnl|UMD3.1|GK000010.2	739143	C	G	0	2	0	1
gnl|UMD3.1|GK000010.2	740416	A	G	0	2	0	1
gnl|UMD3.1|GK000010.2	741253	G	C	0	2	0	1
gnl|UMD3.1|GK000010.2	751608	C	A	0	2	0	1
gnl|UMD3.1|GK000010.2	762687	T	A	2	3	0.4	0.6
gnl|UMD3.1|GK000010.2	765463	A	G	0	2	0	1
gnl|UMD3.1|GK000010.2	765464	A	G	0	2	0	1
gnl|UMD3.1|GK000010.2	766191	C	T	0	4	0	1
gnl|UMD3.1|GK000010.2	766428	C	A	0	2	0	1
gnl|UMD3.1|GK000010.2	768196	C	T	4	2	0.666667	0.333333
gnl|UMD3.1|GK000010.2	770228	C	A	4	2	0.666667	0.333333
gnl|UMD3.1|GK000010.2	773304	G	T	0	2	0	1
gnl|UMD3.1|GK000010.2	773515	C	T	0	2	0	1
gnl|UMD3.1|GK000010.2	773543	G	C	2	2	0.5	0.5
gnl|UMD3.1|GK000010.2	773558	A	G	2	3	0.4	0.6
gnl|UMD3.1|GK000010.2	773575	C	T	2	4	0.333333	0.666667
gnl|UMD3.1|GK000010.2	773577	A	G	2	4	0.333333	0.666667
gnl|UMD3.1|GK000010.2	773592	C	A	6	4	0.6	0.4
gnl|UMD3.1|GK000010.2	773595	G	C	6	4	0.6	0.4
gnl|UMD3.1|GK000010.2	773654	A	G	6	4	0.6	0.4
gnl|UMD3.1|GK000010.2	773810	T	G	0	2	0	1
gnl|UMD3.1|GK000010.2	774473	G	C	12	2	0.857143	0.142857
gnl|UMD3.1|GK000010.2	775339	A	C	0	2	0	1
gnl|UMD3.1|GK000010.2	776399	T	A	0	1	0	1
gnl|UMD3.1|GK000010.2	776792	G	A	0	2	0	1
gnl|UMD3.1|GK000010.2	786257	A	C	3	3	0.5	0.5
gnl|UMD3.1|GK000010.2	786719	A	G	0	2	0	1
gnl|UMD3.1|GK000010.2	787326	G	A	2	2	0.5	0.5
gnl|UMD3.1|GK000010.2	788738	T	C	4	2	0.666667	0.333333
gnl|UMD3.1|GK000010.2	803307	C	G	0	2	0	1
gnl|UMD3.1|GK000010.2	812283	G	A	0	4	0	1
gnl|UMD3.1|GK000010.2	812602	A	G	0	2	0	1
gnl|UMD3.1|GK000010.2	812948	G	A	0	4	0	1
gnl|UMD3.1|GK000010.2	813019	G	A	0	1	0	1
gnl|UMD3.1|GK000010.2	816358	T	C	0	2	0	1
gnl|UMD3.1|GK000010.2	824863	A	G	1	2	0.333333	0.666667
gnl|UMD3.1|GK000010.2	824867	A	G	0	3	0	1
gnl|UMD3.1|GK000010.2	824873	A	G	1	2	0.333333	0.666667
gnl|UMD3.1|GK000010.2	824874	A	G	1	2	0.333333	0.666667
gnl|UMD3.1|GK000010.2	826692	C	A	0	2	0	1
gnl|UMD3.1|GK000010.2	831865	T	A	2	2	0.5	0.5
gnl|UMD3.1|GK000010.2	832458	A	G	0	2	0	1
gnl|UMD3.1|GK000010.2	836136	A	T	0	1	0	1
gnl|UMD3.1|GK000010.2	840753	A	G	0	4	0	1
gnl|UMD3.1|GK000010.2	842662	C	T	0	2	0	1
gnl|UMD3.1|GK000010.2	843408	T	C	0	1	0	1
gnl|UMD3.1|GK000010.2	846235	G	T	0	1	0	1
gnl|UMD3.1|GK000010.2	846476	A	G	0	2	0	1
gnl|UMD3.1|GK000010.2	864980	G	T	0	2	0	1
gnl|UMD3.1|GK000010.2	866983	G	A	0	2	0	1
gnl|UMD3.1|GK000010.2	866989	G	T	0	2	0	1
gnl|UMD3.1|GK000010.2	879611	G	A	0	2	0	1
gnl|UMD3.1|GK000010.2	895128	T	A	0	2	0	1
gnl|UMD3.1|GK000010.2	895182	G	C	0	3	0	1
gnl|UMD3.1|GK000010.2	899379	G	A	0	2	0	1
gnl|UMD3.1|GK000010.2	909882	C	A	0	2	0	1
gnl|UMD3.1|GK000010.2	909894	C	T	0	2	0	1
gnl|UMD3.1|GK000010.2	910946	A	T	0	2	0	1
gnl|UMD3.1|GK000010.2	913428	A	T	6	3	0.666667	0.333333
gnl|UMD3.1|GK000010.2	913514	G	T	2	2	0.5	0.5
gnl|UMD3.1|GK000010.2	915174	A	G	3	2	0.6	0.4
gnl|UMD3.1|GK000010.2	917437	G	A	0	2	0	1
gnl|UMD3.1|GK000010.2	918563	T	C	6	2	0.75	0.25
gnl|UMD3.1|GK000010.2	918921	A	G	5	2	0.714286	0.285714
gnl|UMD3.1|GK000010.2	918937	A	G	4	2	0.666667	0.333333
gnl|UMD3.1|GK000010.2	919001	A	G	0	4	0	1
gnl|UMD3.1|GK000010.2	920149	A	T	2	2	0.5	0.5
gnl|UMD3.1|GK000010.2	921614	A	G	3	2	0.6	0.4
gnl|UMD3.1|GK000010.2	921644	T	A	3	2	0.6	0.4
gnl|UMD3.1|GK000010.2	923318	C	T	0	2	0	1
gnl|UMD3.1|GK000010.2	927054	A	T	0	1	0	1
gnl|UMD3.1|GK000010.2	930129	T	C	3	4	0.428571	0.571429
gnl|UMD3.1|GK000010.2	930165	T	C	12	2	0.857143	0.142857
gnl|UMD3.1|GK000010.2	930176	T	G	10	3	0.769231	0.230769
gnl|UMD3.1|GK000010.2	930196	A	G	12	2	0.857143	0.142857
gnl|UMD3.1|GK000010.2	930203	A	G	5	8	0.384615	0.615385
gnl|UMD3.1|GK000010.2	930207	A	G	7	5	0.583333	0.416667
gnl|UMD3.1|GK000010.2	930223	T	C	10	2	0.833333	0.166667
gnl|UMD3.1|GK000010.2	930445	G	A	0	16	0	1
gnl|UMD3.1|GK000010.2	930589	T	C	0	7	0	1
gnl|UMD3.1|GK000010.2	931167	T	A	11	2	0.846154	0.153846
gnl|UMD3.1|GK000010.2	932052	A	C	5	2	0.714286	0.285714
gnl|UMD3.1|GK000010.2	932722	T	G	8	5	0.615385	0.384615
gnl|UMD3.1|GK000010.2	933723	A	C	7	3	0.7	0.3
gnl|UMD3.1|GK000010.2	938847	G	A	9	2	0.818182	0.181818
gnl|UMD3.1|GK000010.2	938946	G	A	6	2	0.75	0.25
gnl|UMD3.1|GK000010.2	947305	A	T	0	2	0	1
gnl|UMD3.1|GK000010.2	950448	T	G	5	3	0.625	0.375
gnl|UMD3.1|GK000010.2	952325	T	C	4	2	0.666667	0.333333
gnl|UMD3.1|GK000010.2	952373	T	A	5	2	0.714286	0.285714
gnl|UMD3.1|GK000010.2	952374	T	C	5	3	0.625	0.375
gnl|UMD3.1|GK000010.2	952599	C	A	0	4	0	1
gnl|UMD3.1|GK000010.2	953136	G	T	2	2	0.5	0.5
gnl|UMD3.1|GK000010.2	955477	T	C	0	2	0	1
gnl|UMD3.1|GK000010.2	959129	A	G	0	6	0	1
gnl|UMD3.1|GK000010.2	961339	G	A	0	2	0	1
gnl|UMD3.1|GK000010.2	968061	G	C	0	3	0	1
gnl|UMD3.1|GK000010.2	977092	C	A	0	2	0	1
gnl|UMD3.1|GK000010.2	978655	T	A	0	2	0	1
gnl|UMD3.1|GK000010.2	982810	T	C	1	2	0.333333	0.666667
gnl|UMD3.1|GK000010.2	985020	C	A	3	2	0.6	0.4
gnl|UMD3.1|GK000010.2	986201	C	A	0	2	0	1
gnl|UMD3.1|GK000010.2	990388	T	C	0	2	0	1
gnl|UMD3.1|GK000010.2	990396	T	C	0	2	0	1
gnl|UMD3.1|GK000010.2	990409	T	C	0	2	0	1
gnl|UMD3.1|GK000010.2	990414	T	C	0	2	0	1
gnl|UMD3.1|GK000010.2	1044653	G	A	0	3	0	1
gnl|UMD3.1|GK000010.2	1055188	C	A	4	2	0.666667	0.333333
gnl|UMD3.1|GK000010.2	1069504	A	T	2	2	0.5	0.5
gnl|UMD3.1|GK000010.2	1070604	T	A	0	2	0	1
gnl|UMD3.1|GK000010.2	1074632	A	G	1	2	0.333333	0.666667
gnl|UMD3.1|GK000010.2	1074717	A	G	2	2	0.5	0.5
gnl|UMD3.1|GK000010.2	1074719	A	G	2	2	0.5	0.5
gnl|UMD3.1|GK000010.2	1076697	G	T	0	1	0	1
gnl|UMD3.1|GK000010.2	1078595	A	T	6	2	0.75	0.25
gnl|UMD3.1|GK000010.2	1079886	A	T	4	2	0.666667	0.333333
gnl|UMD3.1|GK000010.2	1080074	A	G	4	3	0.571429	0.428571
gnl|UMD3.1|GK000010.2	1080570	G	A	3	2	0.6	0.4
gnl|UMD3.1|GK000010.2	1080821	T	C	0	2	0	1
gnl|UMD3.1|GK000010.2	1082106	T	A	2	2	0.5	0.5
gnl|UMD3.1|GK000010.2	1083565	A	G	0	2	0	1
gnl|UMD3.1|GK000010.2	1083799	T	C	0	4	0	1
gnl|UMD3.1|GK000010.2	1083838	C	T	0	3	0	1
gnl|UMD3.1|GK000010.2	1085417	A	G	0	2	0	1
gnl|UMD3.1|GK000010.2	1087455	C	A	1	1	0.5	0.5
gnl|UMD3.1|GK000010.2	1087493	G	A	0	3	0	1
gnl|UMD3.1|GK000010.2	1088328	G	A	0	2	0	1
gnl|UMD3.1|GK000010.2	1089036	C	A	1	2	0.333333	0.666667
gnl|UMD3.1|GK000010.2	1089459	C	A	4	3	0.571429	0.428571
gnl|UMD3.1|GK000010.2	1089497	T	C	1	85	0.0116279	0.988372
gnl|UMD3.1|GK000010.2	1089631	G	C	1	1	0.5	0.5
gnl|UMD3.1|GK000010.2	1091757	G	A	0	2	0	1
gnl|UMD3.1|GK000010.2	1093398	A	C	2	127	0.0155039	0.984496
gnl|UMD3.1|GK000010.2	1099319	C	T	0	2	0	1
gnl|UMD3.1|GK000010.2	1101313	C	T	0	2	0	1
gnl|UMD3.1|GK000010.2	1102738	C	G	0	2	0	1
gnl|UMD3.1|GK000010.2	1103210	T	C	10	3	0.769231	0.230769
gnl|UMD3.1|GK000010.2	1103231	T	C	7	4	0.636364	0.363636
gnl|UMD3.1|GK000010.2	1103427	T	C	1	2	0.333333	0.666667
gnl|UMD3.1|GK000010.2	1104295	T	C	0	14	0	1
gnl|UMD3.1|GK000010.2	1104306	C	T	0	14	0	1
gnl|UMD3.1|GK000010.2	1104953	A	C	0	23	0	1
gnl|UMD3.1|GK000010.2	1105889	G	A	0	4	0	1
gnl|UMD3.1|GK000010.2	1106231	T	G	6	2	0.75	0.25
gnl|UMD3.1|GK000010.2	1106307	T	C	3	2	0.6	0.4
gnl|UMD3.1|GK000010.2	1106628	T	G	0	2	0	1
gnl|UMD3.1|GK000010.2	1106840	T	C	0	1	0	1
gnl|UMD3.1|GK000010.2	1106994	T	C	2	3	0.4	0.6
gnl|UMD3.1|GK000010.2	1107034	T	C	3	5	0.375	0.625
gnl|UMD3.1|GK000010.2	1107059	T	C	6	2	0.75	0.25
gnl|UMD3.1|GK000010.2	1107253	T	C	9	4	0.692308	0.307692
gnl|UMD3.1|GK000010.2	1107573	T	A	4	2	0.666667	0.333333
gnl|UMD3.1|GK000010.2	1107657	C	G	0	6	0	1
gnl|UMD3.1|GK000010.2	1107881	C	T	0	1	0	1
gnl|UMD3.1|GK000010.2	1108095	G	A	0	13	0	1
gnl|UMD3.1|GK000010.2	1108174	A	G	0	11	0	1
gnl|UMD3.1|GK000010.2	1108206	C	A	0	8	0	1
gnl|UMD3.1|GK000010.2	1108207	A	G	0	8	0	1
gnl|UMD3.1|GK000010.2	1108515	T	A	8	3	0.727273	0.272727
gnl|UMD3.1|GK000010.2	1111498	A	T	2	2	0.5	0.5
gnl|UMD3.1|GK000010.2	1111522	A	T	3	2	0.6	0.4
gnl|UMD3.1|GK000010.2	1113739	T	A	0	2	0	1
gnl|UMD3.1|GK000010.2	1113932	G	A	7	2	0.777778	0.222222
gnl|UMD3.1|GK000010.2	1114762	G	A	0	6	0	1
gnl|UMD3.1|GK000010.2	1115353	T	A	11	2	0.846154	0.153846
gnl|UMD3.1|GK000010.2	1115544	T	C	0	7	0	1
gnl|UMD3.1|GK000010.2	1115551	G	A	0	6	0	1
gnl|UMD3.1|GK000010.2	1115809	G	A	0	14	0	1
gnl|UMD3.1|GK000010.2	1116884	A	T	6	3	0.666667	0.333333
gnl|UMD3.1|GK000010.2	1118657	G	T	0	70	0	1
gnl|UMD3.1|GK000010.2	1119117	G	A	1	86	0.0114943	0.988506
gnl|UMD3.1|GK000010.2	1119386	G	C	0	63	0	1
gnl|UMD3.1|GK000010.2	1122242	T	C	0	18	0	1
gnl|UMD3.1|GK000010.2	1124328	A	T	8	2	0.8	0.2
gnl|UMD3.1|GK000010.2	1124494	G	C	0	10	0	1
gnl|UMD3.1|GK000010.2	1124703	T	A	8	2	0.8	0.2
gnl|UMD3.1|GK000010.2	1125781	A	C	0	4	0	1
gnl|UMD3.1|GK000010.2	1125927	A	G	0	2	0	1
gnl|UMD3.1|GK000010.2	1126666	A	C	0	7	0	1
gnl|UMD3.1|GK000010.2	1127418	T	C	0	2	0	1
gnl|UMD3.1|GK000010.2	1127690	C	T	0	2	0	1
gnl|UMD3.1|GK000010.2	1129390	A	G	0	4	0	1
gnl|UMD3.1|GK000010.2	1129826	G	A	4	2	0.666667	0.333333
gnl|UMD3.1|GK000010.2	1130070	T	C	0	3	0	1
gnl|UMD3.1|GK000010.2	1130082	C	T	0	2	0	1
gnl|UMD3.1|GK000010.2	1130083	A	G	0	3	0	1
gnl|UMD3.1|GK000010.2	1130113	T	A	0	2	0	1
gnl|UMD3.1|GK000010.2	1130136	T	G	0	2	0	1
gnl|UMD3.1|GK000010.2	1130140	C	T	0	2	0	1
gnl|UMD3.1|GK000010.2	1130362	G	A	0	2	0	1
gnl|UMD3.1|GK000010.2	1130705	A	C	0	2	0	1
gnl|UMD3.1|GK000010.2	1131219	A	G	0	6	0	1
gnl|UMD3.1|GK000010.2	1132208	G	A	0	3	0	1
gnl|UMD3.1|GK000010.2	1132286	T	A	1	1	0.5	0.5
gnl|UMD3.1|GK000010.2	1132311	G	T	0	5	0	1
gnl|UMD3.1|GK000010.2	1132405	C	A	0	3	0	1
gnl|UMD3.1|GK000010.2	1132816	A	C	0	2	0	1
gnl|UMD3.1|GK000010.2	1132855	C	G	0	2	0	1
gnl|UMD3.1|GK000010.2	1132859	G	C	0	2	0	1
gnl|UMD3.1|GK000010.2	1133548	A	G	0	2	0	1
gnl|UMD3.1|GK000010.2	1133554	A	G	0	2	0	1
gnl|UMD3.1|GK000010.2	1133680	A	G	0	4	0	1
gnl|UMD3.1|GK000010.2	1134411	T	C	0	2	0	1
gnl|UMD3.1|GK000010.2	1135342	C	G	0	1	0	1
gnl|UMD3.1|GK000010.2	1137047	A	G	0	1	0	1
gnl|UMD3.1|GK000010.2	1137083	G	A	0	4	0	1
gnl|UMD3.1|GK000010.2	1137130	G	A	0	4	0	1
gnl|UMD3.1|GK000010.2	1140679	C	T	0	4	0	1
gnl|UMD3.1|GK000010.2	1146205	G	C	0	6	0	1
gnl|UMD3.1|GK000010.2	1146486	A	T	0	2	0	1
gnl|UMD3.1|GK000010.2	1147840	A	T	4	2	0.666667	0.333333
gnl|UMD3.1|GK000010.2	1154173	T	G	7	2	0.777778	0.222222
gnl|UMD3.1|GK000010.2	1156263	G	T	0	2	0	1
gnl|UMD3.1|GK000010.2	1164614	T	C	1	2	0.333333	0.666667
gnl|UMD3.1|GK000010.2	1164832	G	A	0	2	0	1
gnl|UMD3.1|GK000010.2	1166293	C	T	0	2	0	1
gnl|UMD3.1|GK000010.2	1167052	T	C	0	5	0	1
gnl|UMD3.1|GK000010.2	1168215	C	A	9	2	0.818182	0.181818
gnl|UMD3.1|GK000010.2	1168456	G	A	0	2	0	1
gnl|UMD3.1|GK000010.2	1168891	A	C	4	3	0.571429	0.428571
gnl|UMD3.1|GK000010.2	1169576	C	A	0	6	0	1
gnl|UMD3.1|GK000010.2	1169829	G	C	0	12	0	1
gnl|UMD3.1|GK000010.2	1170714	A	G	0	5	0	1
gnl|UMD3.1|GK000010.2	1171583	C	T	0	2	0	1
gnl|UMD3.1|GK000010.2	1172118	C	T	0	10	0	1
gnl|UMD3.1|GK000010.2	1173353	A	G	2	2	0.5	0.5
gnl|UMD3.1|GK000010.2	1174330	C	G	10	3	0.769231	0.230769
gnl|UMD3.1|GK000010.2	1176524	T	C	0	4	0	1
gnl|UMD3.1|GK000010.2	1176537	C	T	0	4	0	1
gnl|UMD3.1|GK000010.2	1176722	T	G	0	4	0	1
gnl|UMD3.1|GK000010.2	1179636	G	A	0	2	0	1
gnl|UMD3.1|GK000010.2	1183897	T	C	0	2	0	1
gnl|UMD3.1|GK000010.2	1184689	C	T	0	3	0	1
gnl|UMD3.1|GK000010.2	1188509	T	C	0	2	0	1
gnl|UMD3.1|GK000010.2	1189349	A	G	0	3	0	1
gnl|UMD3.1|GK000010.2	1193223	T	C	0	2	0	1
gnl|UMD3.1|GK000010.2	1193764	C	A	0	2	0	1
gnl|UMD3.1|GK000010.2	1196882	C	T	0	7	0	1
gnl|UMD3.1|GK000010.2	1197142	C	G	0	2	0	1
gnl|UMD3.1|GK000010.2	1198292	T	C	0	1	0	1
gnl|UMD3.1|GK000010.2	1199234	T	A	0	1	0	1
gnl|UMD3.1|GK000010.2	1199251	C	A	1	3	0.25	0.75
gnl|UMD3.1|GK000010.2	1200892	G	T	1	2	0.333333	0.666667
gnl|UMD3.1|GK000010.2	1201416	G	A	0	7	0	1
gnl|UMD3.1|GK000010.2	1201489	C	T	0	8	0	1
gnl|UMD3.1|GK000010.2	1201568	A	G	0	5	0	1
gnl|UMD3.1|GK000010.2	1202020	A	T	0	3	0	1
gnl|UMD3.1|GK000010.2	1202527	A	G	0	3	0	1
gnl|UMD3.1|GK000010.2	1203146	C	T	0	3	0	1
gnl|UMD3.1|GK000010.2	1203173	T	G	0	3	0	1
gnl|UMD3.1|GK000010.2	1203206	T	C	0	2	0	1
gnl|UMD3.1|GK000010.2	1203441	A	G	0	2	0	1
gnl|UMD3.1|GK000010.2	1203442	A	C	0	3	0	1
gnl|UMD3.1|GK000010.2	1203709	A	C	0	4	0	1
gnl|UMD3.1|GK000010.2	1204422	T	A	0	2	0	1
gnl|UMD3.1|GK000010.2	1206809	A	G	0	4	0	1
gnl|UMD3.1|GK000010.2	1206815	G	C	0	4	0	1
gnl|UMD3.1|GK000010.2	1206958	C	T	0	4	0	1
gnl|UMD3.1|GK000010.2	1207008	G	A	0	3	0	1
gnl|UMD3.1|GK000010.2	1207022	A	T	0	4	0	1
gnl|UMD3.1|GK000010.2	1208795	C	A	0	1	0	1
gnl|UMD3.1|GK000010.2	1208799	G	T	0	2	0	1
gnl|UMD3.1|GK000010.2	1209651	G	C	0	3	0	1
gnl|UMD3.1|GK000010.2	1210247	T	C	0	2	0	1
gnl|UMD3.1|GK000010.2	1210793	A	C	0	2	0	1
gnl|UMD3.1|GK000010.2	1210806	C	T	0	2	0	1
gnl|UMD3.1|GK000010.2	1215307	C	T	0	2	0	1
gnl|UMD3.1|GK000010.2	1218257	A	G	2	2	0.5	0.5
gnl|UMD3.1|GK000010.2	1222773	C	T	0	4	0	1
gnl|UMD3.1|GK000010.2	1222840	T	A	0	2	0	1
gnl|UMD3.1|GK000010.2	1224876	G	A	0	2	0	1
gnl|UMD3.1|GK000010.2	1225209	C	A	0	8	0	1
gnl|UMD3.1|GK000010.2	1225248	T	C	0	9	0	1
gnl|UMD3.1|GK000010.2	1225330	G	A	0	4	0	1
gnl|UMD3.1|GK000010.2	1226410	T	C	4	2	0.666667	0.333333
gnl|UMD3.1|GK000010.2	1226915	T	C	3	2	0.6	0.4
gnl|UMD3.1|GK000010.2	1226962	T	C	0	4	0	1
gnl|UMD3.1|GK000010.2	1227807	A	G	0	2	0	1
gnl|UMD3.1|GK000010.2	1228208	A	G	0	9	0	1
gnl|UMD3.1|GK000010.2	1228698	C	A	0	2	0	1
gnl|UMD3.1|GK000010.2	1228820	A	T	0	9	0	1
gnl|UMD3.1|GK000010.2	1228823	A	C	0	9	0	1
gnl|UMD3.1|GK000010.2	1228863	A	C	0	9	0	1
gnl|UMD3.1|GK000010.2	1228948	G	T	0	28	0	1
gnl|UMD3.1|GK000010.2	1228972	A	C	1	27	0.0357143	0.964286
gnl|UMD3.1|GK000010.2	1229551	T	C	0	32	0	1
gnl|UMD3.1|GK000010.2	1230475	T	C	21	5	0.807692	0.192308
gnl|UMD3.1|GK000010.2	1230476	T	C	24	5	0.827586	0.172414
gnl|UMD3.1|GK000010.2	1230500	T	C	29	4	0.878788	0.121212
gnl|UMD3.1|GK000010.2	1230522	T	C	18	9	0.666667	0.333333
gnl|UMD3.1|GK000010.2	1230560	T	C	24	4	0.857143	0.142857
gnl|UMD3.1|GK000010.2	1230561	T	C	21	7	0.75	0.25
gnl|UMD3.1|GK000010.2	1230567	T	C	24	4	0.857143	0.142857
gnl|UMD3.1|GK000010.2	1230619	T	C	0	20	0	1
gnl|UMD3.1|GK000010.2	1230834	A	C	0	12	0	1
gnl|UMD3.1|GK000010.2	1230844	C	A	0	14	0	1
gnl|UMD3.1|GK000010.2	1231238	T	C	1	6	0.142857	0.857143
gnl|UMD3.1|GK000010.2	1231248	T	C	6	2	0.75	0.25
gnl|UMD3.1|GK000010.2	1231503	T	A	2	2	0.5	0.5
gnl|UMD3.1|GK000010.2	1231514	T	C	3	5	0.375	0.625
gnl|UMD3.1|GK000010.2	1231518	T	C	1	6	0.142857	0.857143
gnl|UMD3.1|GK000010.2	1231522	T	C	0	6	0	1
gnl|UMD3.1|GK000010.2	1231527	T	C	0	7	0	1
gnl|UMD3.1|GK000010.2	1232164	T	C	8	4	0.666667	0.333333
gnl|UMD3.1|GK000010.2	1232195	C	G	12	3	0.8	0.2
gnl|UMD3.1|GK000010.2	1232212	T	C	9	4	0.692308	0.307692
gnl|UMD3.1|GK000010.2	1232559	A	G	0	2	0	1
gnl|UMD3.1|GK000010.2	1232568	T	C	1	2	0.333333	0.666667
gnl|UMD3.1|GK000010.2	1232569	T	C	2	2	0.5	0.5
gnl|UMD3.1|GK000010.2	1232577	T	C	2	2	0.5	0.5
gnl|UMD3.1|GK000010.2	1232630	T	C	0	5	0	1
gnl|UMD3.1|GK000010.2	1232817	A	T	0	2	0	1
gnl|UMD3.1|GK000010.2	1233253	T	C	1	2	0.333333	0.666667
gnl|UMD3.1|GK000010.2	1233602	T	A	0	3	0	1
gnl|UMD3.1|GK000010.2	1236383	T	C	0	2	0	1
gnl|UMD3.1|GK000010.2	1237875	G	A	3	2	0.6	0.4
gnl|UMD3.1|GK000010.2	1238432	A	G	0	4	0	1
gnl|UMD3.1|GK000010.2	1238574	A	G	0	2	0	1
gnl|UMD3.1|GK000010.2	1238930	G	T	4	2	0.666667	0.333333
gnl|UMD3.1|GK000010.2	1239491	C	A	0	4	0	1
gnl|UMD3.1|GK000010.2	1239492	G	A	0	4	0	1
gnl|UMD3.1|GK000010.2	1239758	C	A	0	2	0	1
gnl|UMD3.1|GK000010.2	1242463	C	A	2	2	0.5	0.5
gnl|UMD3.1|GK000010.2	1243651	A	G	0	2	0	1
gnl|UMD3.1|GK000010.2	1245539	G	A	0	2	0	1
gnl|UMD3.1|GK000010.2	1245649	G	C	0	2	0	1
gnl|UMD3.1|GK000010.2	1246600	C	G	0	2	0	1
gnl|UMD3.1|GK000010.2	1246752	T	C	0	2	0	1
gnl|UMD3.1|GK000010.2	1247807	C	T	0	2	0	1
gnl|UMD3.1|GK000010.2	1248809	T	C	0	2	0	1
gnl|UMD3.1|GK000010.2	1252370	T	C	0	6	0	1
gnl|UMD3.1|GK000010.2	1252385	C	A	4	2	0.666667	0.333333
gnl|UMD3.1|GK000010.2	1255386	T	C	0	3	0	1
gnl|UMD3.1|GK000010.2	1256285	T	C	0	2	0	1
gnl|UMD3.1|GK000010.2	1257245	T	C	0	2	0	1
gnl|UMD3.1|GK000010.2	1257870	A	C	1	2	0.333333	0.666667
gnl|UMD3.1|GK000010.2	1257935	A	C	2	2	0.5	0.5
gnl|UMD3.1|GK000010.2	1269380	T	C	0	2	0	1
gnl|UMD3.1|GK000010.2	1299408	T	A	2	2	0.5	0.5
gnl|UMD3.1|GK000010.2	1299427	C	A	3	2	0.6	0.4
gnl|UMD3.1|GK000010.2	1330361	T	C	0	2	0	1
gnl|UMD3.1|GK000010.2	1332747	T	A	0	2	0	1
gnl|UMD3.1|GK000010.2	1336349	C	T	0	2	0	1
gnl|UMD3.1|GK000010.2	1346475	T	G	0	1	0	1
gnl|UMD3.1|GK000010.2	1346479	G	A	0	2	0	1
gnl|UMD3.1|GK000010.2	1357551	A	G	0	2	0	1
gnl|UMD3.1|GK000010.2	1357590	A	G	0	2	0	1
gnl|UMD3.1|GK000010.2	1357613	A	G	0	2	0	1
gnl|UMD3.1|GK000010.2	1357634	G	A	0	2	0	1
gnl|UMD3.1|GK000010.2	1402606	C	T	0	2	0	1
gnl|UMD3.1|GK000010.2	1408059	T	C	0	2	0	1
gnl|UMD3.1|GK000010.2	1440855	T	C	0	2	0	1
gnl|UMD3.1|GK000010.2	1445366	T	C	0	2	0	1
gnl|UMD3.1|GK000010.2	1445369	T	C	0	2	0	1
gnl|UMD3.1|GK000010.2	1467353	C	T	0	3	0	1
gnl|UMD3.1|GK000010.2	1468303	T	G	2	3	0.4	0.6
gnl|UMD3.1|GK000010.2	1473035	T	C	1	2	0.333333	0.666667
gnl|UMD3.1|GK000010.2	1473737	A	G	5	3	0.625	0.375
gnl|UMD3.1|GK000010.2	1482345	C	A	0	2	0	1
gnl|UMD3.1|GK000010.2	1487713	G	T	0	4	0	1
gnl|UMD3.1|GK000010.2	1501146	A	G	2	2	0.5	0.5
gnl|UMD3.1|GK000010.2	1501169	A	G	2	2	0.5	0.5
gnl|UMD3.1|GK000010.2	1501175	T	A	2	2	0.5	0.5
gnl|UMD3.1|GK000010.2	1504085	A	T	0	2	0	1
gnl|UMD3.1|GK000010.2	1504701	A	G	4	4	0.5	0.5
gnl|UMD3.1|GK000010.2	1506189	G	T	0	1	0	1
gnl|UMD3.1|GK000010.2	1517496	C	T	0	2	0	1
gnl|UMD3.1|GK000010.2	1517558	C	T	1	2	0.333333	0.666667
gnl|UMD3.1|GK000010.2	1518569	G	A	0	4	0	1
gnl|UMD3.1|GK000010.2	1521491	G	T	7	2	0.777778	0.222222
gnl|UMD3.1|GK000010.2	1530677	T	C	0	2	0	1
gnl|UMD3.1|GK000010.2	1531869	A	G	0	2	0	1
gnl|UMD3.1|GK000010.2	1540444	G	T	0	1	0	1
gnl|UMD3.1|GK000010.2	1558984	A	T	0	1	0	1
gnl|UMD3.1|GK000010.2	1569973	C	G	1	2	0.333333	0.666667
gnl|UMD3.1|GK000010.2	1569980	A	G	1	2	0.333333	0.666667
gnl|UMD3.1|GK000010.2	1582122	A	C	1	2	0.333333	0.666667
gnl|UMD3.1|GK000010.2	1582605	A	G	4	2	0.666667	0.333333
gnl|UMD3.1|GK000010.2	1583544	G	A	0	4	0	1
gnl|UMD3.1|GK000010.2	1596319	C	T	2	2	0.5	0.5
gnl|UMD3.1|GK000010.2	1605175	A	G	2	2	0.5	0.5
gnl|UMD3.1|GK000010.2	1611702	G	T	0	2	0	1
gnl|UMD3.1|GK000010.2	1613898	A	G	0	4	0	1
gnl|UMD3.1|GK000010.2	1615075	T	G	0	2	0	1
gnl|UMD3.1|GK000010.2	1630442	A	G	0	2	0	1
gnl|UMD3.1|GK000010.2	1637343	G	A	0	2	0	1
gnl|UMD3.1|GK000010.2	1638148	A	G	2	2	0.5	0.5
gnl|UMD3.1|GK000010.2	1638170	A	G	2	2	0.5	0.5
gnl|UMD3.1|GK000010.2	1641341	C	A	0	1	0	1
gnl|UMD3.1|GK000010.2	1641675	A	G	0	2	0	1
gnl|UMD3.1|GK000010.2	1641770	A	G	0	1	0	1
gnl|UMD3.1|GK000010.2	1643547	G	T	0	1	0	1
gnl|UMD3.1|GK000010.2	1656150	A	G	4	2	0.666667	0.333333
gnl|UMD3.1|GK000010.2	1663406	T	A	1	2	0.333333	0.666667
gnl|UMD3.1|GK000010.2	1672985	A	G	0	2	0	1
gnl|UMD3.1|GK000010.2	1672988	A	G	1	2	0.333333	0.666667
gnl|UMD3.1|GK000010.2	1673019	A	G	1	2	0.333333	0.666667
gnl|UMD3.1|GK000010.2	1673021	A	G	1	2	0.333333	0.666667
gnl|UMD3.1|GK000010.2	1673032	A	G	1	2	0.333333	0.666667
gnl|UMD3.1|GK000010.2	1673056	G	T	1	2	0.333333	0.666667
gnl|UMD3.1|GK000010.2	1673103	A	G	2	4	0.333333	0.666667
gnl|UMD3.1|GK000010.2	1674379	C	T	0	3	0	1
gnl|UMD3.1|GK000010.2	1674904	G	A	3	6	0.333333	0.666667
gnl|UMD3.1|GK000010.2	1674919	C	A	4	6	0.4	0.6
gnl|UMD3.1|GK000010.2	1674924	C	T	4	6	0.4	0.6
gnl|UMD3.1|GK000010.2	1677084	A	G	0	2	0	1
gnl|UMD3.1|GK000010.2	1677088	A	G	0	2	0	1
gnl|UMD3.1|GK000010.2	1678477	T	A	1	2	0.333333	0.666667
gnl|UMD3.1|GK000010.2	1679421	A	G	2	2	0.5	0.5
gnl|UMD3.1|GK000010.2	1683198	G	T	0	1	0	1
gnl|UMD3.1|GK000010.2	1683483	A	G	0	2	0	1
gnl|UMD3.1|GK000010.2	1685713	A	G	4	2	0.666667	0.333333
gnl|UMD3.1|GK000010.2	1685723	A	G	5	2	0.714286	0.285714
gnl|UMD3.1|GK000010.2	1685749	A	G	5	2	0.714286	0.285714
gnl|UMD3.1|GK000010.2	1685751	A	G	3	3	0.5	0.5
gnl|UMD3.1|GK000010.2	1685766	A	C	3	2	0.6	0.4
gnl|UMD3.1|GK000010.2	1686260	T	C	0	3	0	1
gnl|UMD3.1|GK000010.2	1689740	C	T	4	2	0.666667	0.333333
gnl|UMD3.1|GK000010.2	1690540	G	A	0	4	0	1
gnl|UMD3.1|GK000010.2	1691059	T	A	2	2	0.5	0.5
gnl|UMD3.1|GK000010.2	1691061	A	G	0	3	0	1
gnl|UMD3.1|GK000010.2	1692268	T	C	2	2	0.5	0.5
gnl|UMD3.1|GK000010.2	1692355	C	T	0	6	0	1
gnl|UMD3.1|GK000010.2	1692413	T	A	0	4	0	1
gnl|UMD3.1|GK000010.2	1693758	C	T	4	2	0.666667	0.333333
gnl|UMD3.1|GK000010.2	1694776	G	C	0	2	0	1
gnl|UMD3.1|GK000010.2	1696060	C	T	0	2	0	1
gnl|UMD3.1|GK000010.2	1698904	A	G	4	2	0.666667	0.333333
gnl|UMD3.1|GK000010.2	1707154	T	C	0	3	0	1
gnl|UMD3.1|GK000010.2	1709073	T	C	0	2	0	1
gnl|UMD3.1|GK000010.2	1709945	A	G	0	1	0	1
gnl|UMD3.1|GK000010.2	1711195	A	G	0	2	0	1
gnl|UMD3.1|GK000010.2	1713028	T	A	3	2	0.6	0.4
gnl|UMD3.1|GK000010.2	1714166	T	A	0	1	0	1
gnl|UMD3.1|GK000010.2	1714884	A	G	0	2	0	1
gnl|UMD3.1|GK000010.2	1716385	T	C	0	20	0	1
gnl|UMD3.1|GK000010.2	1716681	A	T	0	21	0	1
gnl|UMD3.1|GK000010.2	1717908	T	C	0	7	0	1
gnl|UMD3.1|GK000010.2	1719499	A	T	1	2	0.333333	0.666667
gnl|UMD3.1|GK000010.2	1720676	C	T	0	7	0	1
gnl|UMD3.1|GK000010.2	1721088	G	A	0	4	0	1
gnl|UMD3.1|GK000010.2	1723777	G	C	5	2	0.714286	0.285714
gnl|UMD3.1|GK000010.2	1725461	G	A	0	8	0	1
gnl|UMD3.1|GK000010.2	1727086	G	T	9	2	0.818182	0.181818
gnl|UMD3.1|GK000010.2	1727988	A	G	0	3	0	1
gnl|UMD3.1|GK000010.2	1728646	C	T	0	2	0	1
gnl|UMD3.1|GK000010.2	1734474	T	C	1	2	0.333333	0.666667
gnl|UMD3.1|GK000010.2	1737590	T	C	6	2	0.75	0.25
gnl|UMD3.1|GK000010.2	1741029	C	T	0	2	0	1
gnl|UMD3.1|GK000010.2	1741383	A	G	0	2	0	1
gnl|UMD3.1|GK000010.2	1741384	A	G	0	2	0	1
gnl|UMD3.1|GK000010.2	1744914	A	G	0	2	0	1
gnl|UMD3.1|GK000010.2	1744924	A	G	0	2	0	1
gnl|UMD3.1|GK000010.2	1745090	C	T	0	2	0	1
gnl|UMD3.1|GK000010.2	1745189	A	G	0	2	0	1
gnl|UMD3.1|GK000010.2	1748809	A	G	0	2	0	1
gnl|UMD3.1|GK000010.2	1750901	G	A	2	4	0.333333	0.666667
gnl|UMD3.1|GK000010.2	1751688	T	A	0	2	0	1
gnl|UMD3.1|GK000010.2	1754683	G	T	0	2	0	1
gnl|UMD3.1|GK000010.2	1754738	A	T	0	2	0	1
gnl|UMD3.1|GK000010.2	1755787	G	C	0	2	0	1
gnl|UMD3.1|GK000010.2	1757600	C	T	0	2	0	1
gnl|UMD3.1|GK000010.2	1757955	A	T	2	2	0.5	0.5
gnl|UMD3.1|GK000010.2	1759819	C	T	1	2	0.333333	0.666667
gnl|UMD3.1|GK000010.2	1759857	C	G	2	2	0.5	0.5
gnl|UMD3.1|GK000010.2	1761001	C	T	0	8	0	1
gnl|UMD3.1|GK000010.2	1761240	T	G	1	49	0.02	0.98
gnl|UMD3.1|GK000010.2	1763827	C	T	3	7	0.3	0.7
gnl|UMD3.1|GK000010.2	1763942	G	T	0	296	0	1
gnl|UMD3.1|GK000010.2	1763999	C	T	0	133	0	1
gnl|UMD3.1|GK000010.2	1764298	A	T	6	6	0.5	0.5
gnl|UMD3.1|GK000010.2	1788033	T	A	0	1	0	1
gnl|UMD3.1|GK000010.2	1791414	C	T	0	2	0	1
gnl|UMD3.1|GK000010.2	1791423	C	T	0	2	0	1
gnl|UMD3.1|GK000010.2	1797959	G	A	0	2	0	1
gnl|UMD3.1|GK000010.2	1812016	A	G	0	2	0	1
gnl|UMD3.1|GK000010.2	1831138	A	G	0	2	0	1
gnl|UMD3.1|GK000010.2	1831155	A	G	0	2	0	1
gnl|UMD3.1|GK000010.2	1855351	C	T	0	2	0	1
gnl|UMD3.1|GK000010.2	1855370	G	C	0	2	0	1
gnl|UMD3.1|GK000010.2	1913812	G	T	0	2	0	1
gnl|UMD3.1|GK000010.2	1915638	T	A	2	2	0.5	0.5
gnl|UMD3.1|GK000010.2	1919284	A	G	0	2	0	1
gnl|UMD3.1|GK000010.2	1956970	A	G	0	2	0	1
gnl|UMD3.1|GK000010.2	1983996	T	G	0	2	0	1
gnl|UMD3.1|GK000010.2	1984846	G	A	0	2	0	1
gnl|UMD3.1|GK000010.2	2028047	A	C	0	2	0	1
gnl|UMD3.1|GK000010.2	2037207	T	A	0	2	0	1
gnl|UMD3.1|GK000010.2	2048263	T	C	0	2	0	1
gnl|UMD3.1|GK000010.2	2067827	C	T	0	2	0	1
gnl|UMD3.1|GK000010.2	2067863	A	C	0	20	0	1
gnl|UMD3.1|GK000010.2	2067889	C	G	0	28	0	1
gnl|UMD3.1|GK000010.2	2067897	C	A	1	26	0.037037	0.962963
gnl|UMD3.1|GK000010.2	2067911	C	T	0	34	0	1
gnl|UMD3.1|GK000010.2	2067926	T	C	1	38	0.025641	0.974359
gnl|UMD3.1|GK000010.2	2067962	A	G	0	52	0	1
gnl|UMD3.1|GK000010.2	2067974	T	C	0	45	0	1
gnl|UMD3.1|GK000010.2	2068004	A	G	0	34	0	1
gnl|UMD3.1|GK000010.2	2068034	T	C	0	25	0	1
gnl|UMD3.1|GK000010.2	2068035	A	T	0	22	0	1
gnl|UMD3.1|GK000010.2	2068064	G	A	0	10	0	1
gnl|UMD3.1|GK000010.2	2068067	C	G	1	10	0.0909091	0.909091
gnl|UMD3.1|GK000010.2	2068084	G	T	0	9	0	1
gnl|UMD3.1|GK000010.2	2068085	A	G	0	9	0	1
gnl|UMD3.1|GK000010.2	2068111	G	C	0	14	0	1
gnl|UMD3.1|GK000010.2	2068114	A	T	0	14	0	1
gnl|UMD3.1|GK000010.2	2068137	C	T	0	13	0	1
gnl|UMD3.1|GK000010.2	2068166	G	T	0	5	0	1
gnl|UMD3.1|GK000010.2	2068169	C	T	0	4	0	1
gnl|UMD3.1|GK000010.2	2068174	A	G	0	4	0	1
gnl|UMD3.1|GK000010.2	2068181	C	T	0	2	0	1
gnl|UMD3.1|GK000010.2	2068282	T	C	0	2	0	1
gnl|UMD3.1|GK000010.2	2068290	C	T	0	2	0	1
gnl|UMD3.1|GK000010.2	2068293	G	T	0	2	0	1
gnl|UMD3.1|GK000010.2	2068299	A	G	0	4	0	1
gnl|UMD3.1|GK000010.2	2068320	T	C	0	5	0	1
gnl|UMD3.1|GK000010.2	2068325	T	A	0	5	0	1
gnl|UMD3.1|GK000010.2	2068326	G	A	0	5	0	1
gnl|UMD3.1|GK000010.2	2068330	C	T	0	5	0	1
gnl|UMD3.1|GK000010.2	2068352	A	C	0	7	0	1
gnl|UMD3.1|GK000010.2	2068411	T	C	0	18	0	1
gnl|UMD3.1|GK000010.2	2068412	G	T	0	18	0	1
gnl|UMD3.1|GK000010.2	2068421	T	C	0	18	0	1
gnl|UMD3.1|GK000010.2	2068430	C	A	0	19	0	1
gnl|UMD3.1|GK000010.2	2068431	G	A	0	19	0	1
gnl|UMD3.1|GK000010.2	2068454	G	A	0	20	0	1
gnl|UMD3.1|GK000010.2	2068462	G	T	0	18	0	1
gnl|UMD3.1|GK000010.2	2068464	C	A	0	19	0	1
gnl|UMD3.1|GK000010.2	2068534	G	T	0	5	0	1
gnl|UMD3.1|GK000010.2	2096662	G	T	0	2	0	1
gnl|UMD3.1|GK000010.2	2099473	A	G	0	2	0	1
gnl|UMD3.1|GK000010.2	2117561	G	A	0	2	0	1
gnl|UMD3.1|GK000010.2	2117633	C	A	2	2	0.5	0.5
gnl|UMD3.1|GK000010.2	2134356	C	A	0	2	0	1
gnl|UMD3.1|GK000010.2	2170019	A	G	0	2	0	1
gnl|UMD3.1|GK000010.2	2170022	A	G	0	2	0	1
gnl|UMD3.1|GK000010.2	2174131	T	G	0	2	0	1
gnl|UMD3.1|GK000010.2	2180191	T	C	0	2	0	1
gnl|UMD3.1|GK000010.2	2184050	T	A	5	3	0.625	0.375
gnl|UMD3.1|GK000010.2	2184221	C	A	1	1	0.5	0.5
gnl|UMD3.1|GK000010.2	2184646	G	C	0	2	0	1
gnl|UMD3.1|GK000010.2	2189527	A	G	0	8	0	1
gnl|UMD3.1|GK000010.2	2233562	A	G	0	2	0	1
gnl|UMD3.1|GK000010.2	2235158	G	T	0	2	0	1
gnl|UMD3.1|GK000010.2	2235188	A	T	0	2	0	1
gnl|UMD3.1|GK000010.2	2245172	C	A	0	1	0	1
gnl|UMD3.1|GK000010.2	2279173	A	G	1	2	0.333333	0.666667
gnl|UMD3.1|GK000010.2	2279175	A	G	0	3	0	1
gnl|UMD3.1|GK000010.2	2281873	A	G	0	2	0	1
gnl|UMD3.1|GK000010.2	2281878	A	T	0	2	0	1
gnl|UMD3.1|GK000010.2	2281884	A	G	0	3	0	1
gnl|UMD3.1|GK000010.2	2306799	T	G	0	2	0	1
gnl|UMD3.1|GK000010.2	2306817	G	A	0	2	0	1
gnl|UMD3.1|GK000010.2	2306853	A	G	0	2	0	1
gnl|UMD3.1|GK000010.2	2325460	G	A	0	2	0	1
gnl|UMD3.1|GK000010.2	2331267	T	C	0	2	0	1
gnl|UMD3.1|GK000010.2	2361778	A	C	4	2	0.666667	0.333333
gnl|UMD3.1|GK000010.2	2362559	T	C	0	2	0	1
gnl|UMD3.1|GK000010.2	2362590	T	A	2	2	0.5	0.5
gnl|UMD3.1|GK000010.2	2362657	T	G	6	2	0.75	0.25
gnl|UMD3.1|GK000010.2	2365542	A	G	2	2	0.5	0.5
gnl|UMD3.1|GK000010.2	2365586	A	G	3	2	0.6	0.4
gnl|UMD3.1|GK000010.2	2365736	C	T	0	2	0	1
gnl|UMD3.1|GK000010.2	2366124	G	C	3	2	0.6	0.4
gnl|UMD3.1|GK000010.2	2366282	A	G	2	2	0.5	0.5
gnl|UMD3.1|GK000010.2	2366426	A	G	0	2	0	1
gnl|UMD3.1|GK000010.2	2368464	C	A	0	2	0	1
gnl|UMD3.1|GK000010.2	2370764	C	T	0	2	0	1
gnl|UMD3.1|GK000010.2	2373526	A	T	4	2	0.666667	0.333333
gnl|UMD3.1|GK000010.2	2373943	C	T	0	2	0	1
gnl|UMD3.1|GK000010.2	2374587	G	T	0	2	0	1
gnl|UMD3.1|GK000010.2	2375639	T	A	5	2	0.714286	0.285714
gnl|UMD3.1|GK000010.2	2376022	C	T	0	4	0	1
gnl|UMD3.1|GK000010.2	2376105	A	T	0	5	0	1
gnl|UMD3.1|GK000010.2	2377835	T	C	0	2	0	1
gnl|UMD3.1|GK000010.2	2380619	C	T	2	2	0.5	0.5
gnl|UMD3.1|GK000010.2	2391135	A	C	0	1	0	1
gnl|UMD3.1|GK000010.2	2391511	C	T	0	1	0	1
gnl|UMD3.1|GK000010.2	2392224	C	T	0	3	0	1
gnl|UMD3.1|GK000010.2	2392966	T	C	2	3	0.4	0.6
gnl|UMD3.1|GK000010.2	2393380	G	T	2	2	0.5	0.5
gnl|UMD3.1|GK000010.2	2393739	A	G	2	2	0.5	0.5
gnl|UMD3.1|GK000010.2	2395603	A	C	2	2	0.5	0.5
gnl|UMD3.1|GK000010.2	2398023	T	C	4	2	0.666667	0.333333
gnl|UMD3.1|GK000010.2	2401807	A	C	0	1	0	1
gnl|UMD3.1|GK000010.2	2403475	T	C	2	2	0.5	0.5
gnl|UMD3.1|GK000010.2	2409693	T	C	0	2	0	1
gnl|UMD3.1|GK000010.2	2414160	C	T	7	3	0.7	0.3
gnl|UMD3.1|GK000010.2	2421771	C	T	0	2	0	1
gnl|UMD3.1|GK000010.2	2425017	A	G	0	2	0	1
gnl|UMD3.1|GK000010.2	2428195	T	C	0	2	0	1
gnl|UMD3.1|GK000010.2	2429750	A	G	0	4	0	1
gnl|UMD3.1|GK000010.2	2430041	A	G	1	4	0.2	0.8
gnl|UMD3.1|GK000010.2	2430491	G	C	2	2	0.5	0.5
gnl|UMD3.1|GK000010.2	2430647	C	T	0	5	0	1
gnl|UMD3.1|GK000010.2	2430712	C	T	0	9	0	1
gnl|UMD3.1|GK000010.2	2431009	A	G	4	2	0.666667	0.333333
gnl|UMD3.1|GK000010.2	2431016	A	G	3	3	0.5	0.5
gnl|UMD3.1|GK000010.2	2431024	A	G	3	2	0.6	0.4
gnl|UMD3.1|GK000010.2	2431032	A	G	2	2	0.5	0.5
gnl|UMD3.1|GK000010.2	2431882	C	A	0	2	0	1
gnl|UMD3.1|GK000010.2	2434073	G	T	12	5	0.705882	0.294118
gnl|UMD3.1|GK000010.2	2434362	T	C	0	21	0	1
gnl|UMD3.1|GK000010.2	2434457	A	T	4	2	0.666667	0.333333
gnl|UMD3.1|GK000010.2	2434503	C	T	0	21	0	1
gnl|UMD3.1|GK000010.2	2434606	G	T	4	3	0.571429	0.428571
gnl|UMD3.1|GK000010.2	2438106	A	T	0	2	0	1
gnl|UMD3.1|GK000010.2	2505198	G	A	0	2	0	1
gnl|UMD3.1|GK000010.2	2505218	C	T	0	2	0	1
gnl|UMD3.1|GK000010.2	2505219	G	C	0	2	0	1
gnl|UMD3.1|GK000010.2	2665947	G	A	0	2	0	1
gnl|UMD3.1|GK000010.2	2819037	A	T	2	2	0.5	0.5
gnl|UMD3.1|GK000010.2	2824883	T	C	0	1	0	1
gnl|UMD3.1|GK000010.2	2879318	G	C	0	4	0	1
gnl|UMD3.1|GK000010.2	2883776	G	T	0	2	0	1
gnl|UMD3.1|GK000010.2	2886672	T	A	0	2	0	1
gnl|UMD3.1|GK000010.2	2895943	A	T	2	2	0.5	0.5
gnl|UMD3.1|GK000010.2	2896088	C	T	0	3	0	1
gnl|UMD3.1|GK000010.2	2899215	A	G	0	2	0	1
gnl|UMD3.1|GK000010.2	2899217	A	G	0	2	0	1
gnl|UMD3.1|GK000010.2	2899259	A	G	0	2	0	1
gnl|UMD3.1|GK000010.2	2899914	T	C	0	2	0	1
gnl|UMD3.1|GK000010.2	2900644	G	T	0	2	0	1
gnl|UMD3.1|GK000010.2	2900937	C	T	0	1	0	1
gnl|UMD3.1|GK000010.2	2901923	A	T	0	2	0	1
gnl|UMD3.1|GK000010.2	2901931	A	G	0	2	0	1
gnl|UMD3.1|GK000010.2	2902100	G	A	0	2	0	1
gnl|UMD3.1|GK000010.2	2902537	C	T	0	2	0	1
gnl|UMD3.1|GK000010.2	2903507	G	A	0	2	0	1
gnl|UMD3.1|GK000010.2	2905974	G	A	0	2	0	1
gnl|UMD3.1|GK000010.2	2919505	C	A	0	2	0	1
gnl|UMD3.1|GK000010.2	2919539	C	A	1	2	0.333333	0.666667
gnl|UMD3.1|GK000010.2	2919622	G	T	0	5	0	1
gnl|UMD3.1|GK000010.2	2929131	C	A	0	2	0	1
gnl|UMD3.1|GK000010.2	2929140	T	C	0	2	0	1
gnl|UMD3.1|GK000010.2	2929165	A	G	0	2	0	1
gnl|UMD3.1|GK000010.2	2931765	T	C	0	2	0	1
gnl|UMD3.1|GK000010.2	2941803	T	G	0	2	0	1
gnl|UMD3.1|GK000010.2	2981322	C	A	0	1	0	1
gnl|UMD3.1|GK000010.2	2981343	C	T	0	2	0	1
gnl|UMD3.1|GK000010.2	3015584	G	T	0	2	0	1
gnl|UMD3.1|GK000010.2	3041745	T	A	0	2	0	1
gnl|UMD3.1|GK000010.2	3041761	C	T	0	2	0	1
gnl|UMD3.1|GK000010.2	3044326	T	A	0	2	0	1
gnl|UMD3.1|GK000010.2	3044332	T	C	0	2	0	1
gnl|UMD3.1|GK000010.2	3047435	A	T	0	2	0	1
gnl|UMD3.1|GK000010.2	3047633	A	T	5	2	0.714286	0.285714
gnl|UMD3.1|GK000010.2	3048299	A	T	0	2	0	1
gnl|UMD3.1|GK000010.2	3048755	A	G	0	2	0	1
gnl|UMD3.1|GK000010.2	3049988	C	A	2	2	0.5	0.5
gnl|UMD3.1|GK000010.2	3059324	G	A	0	2	0	1
gnl|UMD3.1|GK000010.2	3059896	A	G	0	2	0	1
gnl|UMD3.1|GK000010.2	3064960	C	T	0	2	0	1
gnl|UMD3.1|GK000010.2	3067314	C	T	0	4	0	1
gnl|UMD3.1|GK000010.2	3071516	T	C	0	2	0	1
gnl|UMD3.1|GK000010.2	3079996	A	G	0	2	0	1
gnl|UMD3.1|GK000010.2	3080066	T	C	0	2	0	1
gnl|UMD3.1|GK000010.2	3081704	A	G	0	2	0	1
gnl|UMD3.1|GK000010.2	3081719	A	G	0	2	0	1
gnl|UMD3.1|GK000010.2	3081721	A	G	0	2	0	1
gnl|UMD3.1|GK000010.2	3083616	C	T	0	2	0	1
gnl|UMD3.1|GK000010.2	3084323	G	C	0	3	0	1
gnl|UMD3.1|GK000010.2	3085829	G	T	1	2	0.333333	0.666667
gnl|UMD3.1|GK000010.2	3086107	G	T	0	1	0	1
gnl|UMD3.1|GK000010.2	3089057	A	G	0	2	0	1
gnl|UMD3.1|GK000010.2	3090321	C	G	0	2	0	1
gnl|UMD3.1|GK000010.2	3090649	T	A	0	2	0	1
gnl|UMD3.1|GK000010.2	3096612	A	T	0	2	0	1
gnl|UMD3.1|GK000010.2	3112117	A	C	0	2	0	1
gnl|UMD3.1|GK000010.2	3112126	C	G	0	2	0	1
gnl|UMD3.1|GK000010.2	3130654	A	G	0	1	0	1
gnl|UMD3.1|GK000010.2	3139118	A	G	0	2	0	1
gnl|UMD3.1|GK000010.2	3139124	A	G	0	2	0	1
gnl|UMD3.1|GK000010.2	3139135	A	G	0	2	0	1
gnl|UMD3.1|GK000010.2	3139153	A	G	0	2	0	1
gnl|UMD3.1|GK000010.2	3146241	A	T	0	2	0	1
gnl|UMD3.1|GK000010.2	3151095	G	A	1	2	0.333333	0.666667
gnl|UMD3.1|GK000010.2	3151098	G	A	1	2	0.333333	0.666667
gnl|UMD3.1|GK000010.2	3152316	G	A	0	2	0	1
gnl|UMD3.1|GK000010.2	3152423	C	G	0	2	0	1
gnl|UMD3.1|GK000010.2	3152426	A	T	1	2	0.333333	0.666667
gnl|UMD3.1|GK000010.2	3152458	A	T	0	3	0	1
gnl|UMD3.1|GK000010.2	3156629	T	C	0	2	0	1
gnl|UMD3.1|GK000010.2	3164833	A	G	0	2	0	1
gnl|UMD3.1|GK000010.2	3164834	A	T	0	2	0	1
gnl|UMD3.1|GK000010.2	3177872	A	G	0	4	0	1
gnl|UMD3.1|GK000010.2	3180744	G	C	0	2	0	1
gnl|UMD3.1|GK000010.2	3182663	T	C	2	2	0.5	0.5
gnl|UMD3.1|GK000010.2	3183649	T	G	0	2	0	1
gnl|UMD3.1|GK000010.2	3188752	T	C	0	2	0	1
gnl|UMD3.1|GK000010.2	3204848	G	T	1	2	0.333333	0.666667
gnl|UMD3.1|GK000010.2	3204923	G	T	2	3	0.4	0.6
gnl|UMD3.1|GK000010.2	3210814	T	C	0	2	0	1
gnl|UMD3.1|GK000010.2	3212641	T	C	0	2	0	1
gnl|UMD3.1|GK000010.2	3213555	C	G	0	3	0	1
gnl|UMD3.1|GK000010.2	3215589	T	C	0	4	0	1
gnl|UMD3.1|GK000010.2	3223441	A	G	0	2	0	1
gnl|UMD3.1|GK000010.2	3234806	A	G	0	2	0	1
gnl|UMD3.1|GK000010.2	3234833	T	G	0	2	0	1
gnl|UMD3.1|GK000010.2	3234841	A	G	0	2	0	1
gnl|UMD3.1|GK000010.2	3234842	A	G	0	2	0	1
gnl|UMD3.1|GK000010.2	3234857	A	G	0	2	0	1
gnl|UMD3.1|GK000010.2	3234860	A	G	0	2	0	1
gnl|UMD3.1|GK000010.2	3234871	T	C	0	1	0	1
gnl|UMD3.1|GK000010.2	3235527	A	G	0	2	0	1
gnl|UMD3.1|GK000010.2	3238460	A	G	0	2	0	1
gnl|UMD3.1|GK000010.2	3246509	C	T	0	2	0	1
gnl|UMD3.1|GK000010.2	3246878	T	C	0	2	0	1
gnl|UMD3.1|GK000010.2	3250129	A	T	0	2	0	1
gnl|UMD3.1|GK000010.2	3250131	A	T	0	2	0	1
gnl|UMD3.1|GK000010.2	3250133	G	T	0	1	0	1
gnl|UMD3.1|GK000010.2	3251628	C	A	2	2	0.5	0.5
gnl|UMD3.1|GK000010.2	3258453	T	C	0	2	0	1
gnl|UMD3.1|GK000010.2	3264116	A	G	0	2	0	1
gnl|UMD3.1|GK000010.2	3264337	C	T	1	4	0.2	0.8
gnl|UMD3.1|GK000010.2	3264377	G	A	1	4	0.2	0.8
gnl|UMD3.1|GK000010.2	3266378	T	C	0	3	0	1
gnl|UMD3.1|GK000010.2	3266408	G	A	0	2	0	1
gnl|UMD3.1|GK000010.2	3266846	A	G	2	4	0.333333	0.666667
gnl|UMD3.1|GK000010.2	3266863	A	G	2	3	0.4	0.6
gnl|UMD3.1|GK000010.2	3266895	T	C	3	3	0.5	0.5
gnl|UMD3.1|GK000010.2	3266949	A	G	0	6	0	1
gnl|UMD3.1|GK000010.2	3267104	A	G	0	3	0	1
gnl|UMD3.1|GK000010.2	3267112	A	C	0	3	0	1
gnl|UMD3.1|GK000010.2	3267121	A	G	0	3	0	1
gnl|UMD3.1|GK000010.2	3267210	A	C	0	2	0	1
gnl|UMD3.1|GK000010.2	3273958	C	T	0	2	0	1
gnl|UMD3.1|GK000010.2	3277329	G	C	0	2	0	1
gnl|UMD3.1|GK000010.2	3279338	C	T	0	2	0	1
gnl|UMD3.1|GK000010.2	3279427	G	C	0	3	0	1
gnl|UMD3.1|GK000010.2	3279428	G	A	0	3	0	1
gnl|UMD3.1|GK000010.2	3282311	A	G	0	2	0	1
gnl|UMD3.1|GK000010.2	3287123	T	C	0	2	0	1
gnl|UMD3.1|GK000010.2	3293308	A	G	0	2	0	1
gnl|UMD3.1|GK000010.2	3295143	T	G	0	4	0	1
gnl|UMD3.1|GK000010.2	3296745	A	G	1	2	0.333333	0.666667
gnl|UMD3.1|GK000010.2	3299683	A	G	0	2	0	1
gnl|UMD3.1|GK000010.2	3299836	A	G	0	2	0	1
gnl|UMD3.1|GK000010.2	3300788	G	A	0	2	0	1
gnl|UMD3.1|GK000010.2	3300796	A	G	2	2	0.5	0.5
gnl|UMD3.1|GK000010.2	3301671	A	G	0	2	0	1
gnl|UMD3.1|GK000010.2	3304654	A	G	0	2	0	1
gnl|UMD3.1|GK000010.2	3304675	T	C	0	2	0	1
gnl|UMD3.1|GK000010.2	3305188	A	G	1	4	0.2	0.8
gnl|UMD3.1|GK000010.2	3305245	A	G	0	6	0	1
gnl|UMD3.1|GK000010.2	3305280	T	C	0	5	0	1
gnl|UMD3.1|GK000010.2	3306205	A	G	0	2	0	1
gnl|UMD3.1|GK000010.2	3306245	C	T	2	2	0.5	0.5
gnl|UMD3.1|GK000010.2	3306716	C	A	0	4	0	1
gnl|UMD3.1|GK000010.2	3313013	T	C	0	4	0	1
gnl|UMD3.1|GK000010.2	3313361	C	A	0	1	0	1
gnl|UMD3.1|GK000010.2	3326215	T	C	0	2	0	1
gnl|UMD3.1|GK000010.2	3326244	T	C	0	2	0	1
gnl|UMD3.1|GK000010.2	3333370	G	A	0	2	0	1
gnl|UMD3.1|GK000010.2	3339207	T	A	1	2	0.333333	0.666667
gnl|UMD3.1|GK000010.2	3339232	C	G	1	2	0.333333	0.666667
gnl|UMD3.1|GK000010.2	3339241	A	G	0	2	0	1
gnl|UMD3.1|GK000010.2	3339247	T	C	0	2	0	1
gnl|UMD3.1|GK000010.2	3339248	G	A	0	1	0	1
gnl|UMD3.1|GK000010.2	3339268	G	T	0	2	0	1
gnl|UMD3.1|GK000010.2	3339271	T	C	0	2	0	1
gnl|UMD3.1|GK000010.2	3339273	T	G	0	2	0	1
gnl|UMD3.1|GK000010.2	3340495	T	G	0	2	0	1
gnl|UMD3.1|GK000010.2	3342631	A	G	0	4	0	1
gnl|UMD3.1|GK000010.2	3344167	G	A	0	2	0	1
gnl|UMD3.1|GK000010.2	3358441	A	C	2	2	0.5	0.5
gnl|UMD3.1|GK000010.2	3358965	C	A	2	2	0.5	0.5
gnl|UMD3.1|GK000010.2	3360639	A	G	0	2	0	1
gnl|UMD3.1|GK000010.2	3360726	A	G	0	2	0	1
gnl|UMD3.1|GK000010.2	3361906	A	G	2	3	0.4	0.6
gnl|UMD3.1|GK000010.2	3362081	A	G	2	2	0.5	0.5
gnl|UMD3.1|GK000010.2	3367430	A	C	2	2	0.5	0.5
gnl|UMD3.1|GK000010.2	3368051	T	A	2	2	0.5	0.5
gnl|UMD3.1|GK000010.2	3368469	A	G	0	2	0	1
gnl|UMD3.1|GK000010.2	3369014	C	T	7	2	0.777778	0.222222
gnl|UMD3.1|GK000010.2	3369450	C	A	1	2	0.333333	0.666667
gnl|UMD3.1|GK000010.2	3369620	C	T	2	2	0.5	0.5
gnl|UMD3.1|GK000010.2	3372336	A	G	0	2	0	1
gnl|UMD3.1|GK000010.2	3374536	T	C	0	2	0	1
gnl|UMD3.1|GK000010.2	3523006	C	T	0	2	0	1
gnl|UMD3.1|GK000010.2	3586052	G	A	0	19	0	1
gnl|UMD3.1|GK000010.2	3586134	T	C	0	41	0	1
gnl|UMD3.1|GK000010.2	3586152	T	C	0	43	0	1
gnl|UMD3.1|GK000010.2	3586250	A	G	0	23	0	1
gnl|UMD3.1|GK000010.2	3618368	T	G	0	2	0	1
gnl|UMD3.1|GK000010.2	3618371	G	T	0	2	0	1
gnl|UMD3.1|GK000010.2	3687575	C	A	0	2	0	1
gnl|UMD3.1|GK000010.2	3706059	A	C	0	2	0	1
gnl|UMD3.1|GK000010.2	3810560	T	C	0	2	0	1
gnl|UMD3.1|GK000010.2	3814825	G	A	0	2	0	1
gnl|UMD3.1|GK000010.2	3814855	C	T	0	1	0	1
gnl|UMD3.1|GK000010.2	3868486	C	G	0	4	0	1
gnl|UMD3.1|GK000010.2	3868489	C	T	0	1	0	1
gnl|UMD3.1|GK000010.2	3920267	A	G	4	2	0.666667	0.333333
gnl|UMD3.1|GK000010.2	3947263	C	T	2	2	0.5	0.5
gnl|UMD3.1|GK000010.2	3975928	T	C	0	2	0	1
gnl|UMD3.1|GK000010.2	3993939	A	C	0	2	0	1
gnl|UMD3.1|GK000010.2	3994803	T	C	0	2	0	1
gnl|UMD3.1|GK000010.2	3995917	G	A	4	2	0.666667	0.333333
gnl|UMD3.1|GK000010.2	3996007	C	T	9	6	0.6	0.4
gnl|UMD3.1|GK000010.2	3996132	C	T	0	2	0	1
gnl|UMD3.1|GK000010.2	3997204	C	T	1	9	0.1	0.9
gnl|UMD3.1|GK000010.2	4000805	A	G	2	2	0.5	0.5
gnl|UMD3.1|GK000010.2	4006256	C	G	0	2	0	1
gnl|UMD3.1|GK000010.2	4015337	T	G	0	2	0	1
gnl|UMD3.1|GK000010.2	4017905	G	A	0	2	0	1
gnl|UMD3.1|GK000010.2	4019125	T	C	4	2	0.666667	0.333333
gnl|UMD3.1|GK000010.2	4019159	T	C	4	3	0.571429	0.428571
gnl|UMD3.1|GK000010.2	4026469	T	C	4	3	0.571429	0.428571
gnl|UMD3.1|GK000010.2	4026478	T	C	6	2	0.75	0.25
gnl|UMD3.1|GK000010.2	4026673	T	C	0	2	0	1
gnl|UMD3.1|GK000010.2	4027106	A	T	5	2	0.714286	0.285714
gnl|UMD3.1|GK000010.2	4028420	G	A	0	2	0	1
gnl|UMD3.1|GK000010.2	4028821	T	C	0	2	0	1
gnl|UMD3.1|GK000010.2	4036402	G	A	0	1	0	1
gnl|UMD3.1|GK000010.2	4041376	T	A	2	2	0.5	0.5
gnl|UMD3.1|GK000010.2	4042598	T	C	0	1	0	1
gnl|UMD3.1|GK000010.2	4046819	T	C	0	2	0	1
gnl|UMD3.1|GK000010.2	4046835	T	C	0	2	0	1
gnl|UMD3.1|GK000010.2	4046842	T	C	0	2	0	1
gnl|UMD3.1|GK000010.2	4046853	G	A	1	2	0.333333	0.666667
gnl|UMD3.1|GK000010.2	4046861	T	C	0	3	0	1
gnl|UMD3.1|GK000010.2	4046892	T	C	0	3	0	1
gnl|UMD3.1|GK000010.2	4046907	T	C	1	2	0.333333	0.666667
gnl|UMD3.1|GK000010.2	4046920	T	C	0	2	0	1
gnl|UMD3.1|GK000010.2	4056197	G	T	0	18	0	1
gnl|UMD3.1|GK000010.2	4058263	G	A	2	2	0.5	0.5
gnl|UMD3.1|GK000010.2	4059377	A	G	1	2	0.333333	0.666667
gnl|UMD3.1|GK000010.2	4059945	G	T	3	2	0.6	0.4
gnl|UMD3.1|GK000010.2	4060054	A	G	0	4	0	1
gnl|UMD3.1|GK000010.2	4060215	C	T	0	4	0	1
gnl|UMD3.1|GK000010.2	4060323	C	A	0	2	0	1
gnl|UMD3.1|GK000010.2	4063128	C	A	1	2	0.333333	0.666667
gnl|UMD3.1|GK000010.2	4066125	G	A	0	2	0	1
gnl|UMD3.1|GK000010.2	4067079	C	T	2	2	0.5	0.5
gnl|UMD3.1|GK000010.2	4068866	T	C	2	4	0.333333	0.666667
gnl|UMD3.1|GK000010.2	4068893	T	C	0	6	0	1
gnl|UMD3.1|GK000010.2	4068896	T	C	1	4	0.2	0.8
gnl|UMD3.1|GK000010.2	4068901	T	C	1	4	0.2	0.8
gnl|UMD3.1|GK000010.2	4068935	T	C	1	3	0.25	0.75
gnl|UMD3.1|GK000010.2	4078287	G	A	0	5	0	1
gnl|UMD3.1|GK000010.2	4078922	T	C	0	2	0	1
gnl|UMD3.1|GK000010.2	4083842	A	G	0	1	0	1
gnl|UMD3.1|GK000010.2	4085344	A	C	6	3	0.666667	0.333333
gnl|UMD3.1|GK000010.2	4121687	T	C	0	2	0	1
gnl|UMD3.1|GK000010.2	4121698	T	C	0	2	0	1
gnl|UMD3.1|GK000010.2	4201120	G	A	0	2	0	1
gnl|UMD3.1|GK000010.2	4247608	A	G	0	4	0	1
gnl|UMD3.1|GK000010.2	4248091	G	T	0	2	0	1
gnl|UMD3.1|GK000010.2	4268132	A	G	0	2	0	1
gnl|UMD3.1|GK000010.2	4287541	C	T	0	2	0	1
gnl|UMD3.1|GK000010.2	4296295	T	C	0	2	0	1
gnl|UMD3.1|GK000010.2	4297044	C	A	0	2	0	1
gnl|UMD3.1|GK000010.2	4301035	A	T	0	2	0	1
gnl|UMD3.1|GK000010.2	4302152	C	T	7	3	0.7	0.3
gnl|UMD3.1|GK000010.2	4306659	C	A	4	2	0.666667	0.333333
gnl|UMD3.1|GK000010.2	4307207	T	C	0	2	0	1
gnl|UMD3.1|GK000010.2	4307424	C	A	6	4	0.6	0.4
gnl|UMD3.1|GK000010.2	4308228	A	G	3	2	0.6	0.4
gnl|UMD3.1|GK000010.2	4313079	T	C	0	1	0	1
gnl|UMD3.1|GK000010.2	4317773	T	C	3	2	0.6	0.4
gnl|UMD3.1|GK000010.2	4318843	G	A	0	2	0	1
gnl|UMD3.1|GK000010.2	4325100	C	A	0	2	0	1
gnl|UMD3.1|GK000010.2	4326053	T	C	2	2	0.5	0.5
gnl|UMD3.1|GK000010.2	4326310	G	C	0	3	0	1
gnl|UMD3.1|GK000010.2	4332149	A	G	0	2	0	1
gnl|UMD3.1|GK000010.2	4357621	A	T	0	6	0	1
gnl|UMD3.1|GK000010.2	4357626	A	T	0	7	0	1
gnl|UMD3.1|GK000010.2	4357656	A	T	0	13	0	1
gnl|UMD3.1|GK000010.2	4357686	C	G	0	13	0	1
gnl|UMD3.1|GK000010.2	4357689	T	C	0	13	0	1
gnl|UMD3.1|GK000010.2	4357764	C	T	0	6	0	1
gnl|UMD3.1|GK000010.2	4357778	A	G	0	3	0	1
gnl|UMD3.1|GK000010.2	4357783	C	T	0	3	0	1
gnl|UMD3.1|GK000010.2	4360324	G	A	0	3	0	1
gnl|UMD3.1|GK000010.2	4360333	C	A	0	7	0	1
gnl|UMD3.1|GK000010.2	4360344	A	G	0	7	0	1
gnl|UMD3.1|GK000010.2	4360349	T	C	0	7	0	1
gnl|UMD3.1|GK000010.2	4360350	G	T	0	7	0	1
gnl|UMD3.1|GK000010.2	4360386	A	G	0	7	0	1
gnl|UMD3.1|GK000010.2	4360412	T	G	0	5	0	1
gnl|UMD3.1|GK000010.2	4360415	A	G	0	5	0	1
gnl|UMD3.1|GK000010.2	4360425	C	G	0	3	0	1
gnl|UMD3.1|GK000010.2	4361181	T	C	0	2	0	1
gnl|UMD3.1|GK000010.2	4361192	A	G	0	2	0	1
gnl|UMD3.1|GK000010.2	4361227	A	G	0	2	0	1
gnl|UMD3.1|GK000010.2	4361238	T	G	0	2	0	1
gnl|UMD3.1|GK000010.2	4361249	C	T	0	2	0	1
gnl|UMD3.1|GK000010.2	4361251	A	G	0	2	0	1
gnl|UMD3.1|GK000010.2	4361261	T	C	0	2	0	1
gnl|UMD3.1|GK000010.2	4361297	T	C	0	2	0	1
gnl|UMD3.1|GK000010.2	4361650	C	A	0	6	0	1
gnl|UMD3.1|GK000010.2	4361701	C	T	0	5	0	1
gnl|UMD3.1|GK000010.2	4361736	A	C	1	5	0.166667	0.833333
gnl|UMD3.1|GK000010.2	4361754	G	C	0	3	0	1
gnl|UMD3.1|GK000010.2	4373417	C	T	2	3	0.4	0.6
gnl|UMD3.1|GK000010.2	4373702	T	A	0	2	0	1
gnl|UMD3.1|GK000010.2	4375312	C	A	5	2	0.714286	0.285714
gnl|UMD3.1|GK000010.2	4375692	A	C	6	4	0.6	0.4
gnl|UMD3.1|GK000010.2	4375946	C	T	0	9	0	1
gnl|UMD3.1|GK000010.2	4375966	C	T	6	2	0.75	0.25
gnl|UMD3.1|GK000010.2	4376806	A	T	2	2	0.5	0.5
gnl|UMD3.1|GK000010.2	4384813	T	C	0	2	0	1
gnl|UMD3.1|GK000010.2	4390419	A	G	0	2	0	1
gnl|UMD3.1|GK000010.2	4390748	A	G	0	2	0	1
gnl|UMD3.1|GK000010.2	4390814	T	A	1	2	0.333333	0.666667
gnl|UMD3.1|GK000010.2	4392673	G	C	0	2	0	1
gnl|UMD3.1|GK000010.2	4395586	C	T	0	2	0	1
gnl|UMD3.1|GK000010.2	4395601	A	G	0	4	0	1
gnl|UMD3.1|GK000010.2	4397067	C	T	0	4	0	1
gnl|UMD3.1|GK000010.2	4397188	T	A	0	2	0	1
gnl|UMD3.1|GK000010.2	4402359	T	C	0	2	0	1
gnl|UMD3.1|GK000010.2	4403637	G	A	10	2	0.833333	0.166667
gnl|UMD3.1|GK000010.2	4403656	G	A	4	9	0.307692	0.692308
gnl|UMD3.1|GK000010.2	4404684	T	A	13	3	0.8125	0.1875
gnl|UMD3.1|GK000010.2	4405023	G	A	15	18	0.454545	0.545455
gnl|UMD3.1|GK000010.2	4405192	C	G	0	24	0	1
gnl|UMD3.1|GK000010.2	4410341	G	T	0	11	0	1
gnl|UMD3.1|GK000010.2	4411087	T	C	1	3	0.25	0.75
gnl|UMD3.1|GK000010.2	4411239	C	A	5	2	0.714286	0.285714
gnl|UMD3.1|GK000010.2	4411544	T	A	0	24	0	1
gnl|UMD3.1|GK000010.2	4411823	A	G	8	2	0.8	0.2
gnl|UMD3.1|GK000010.2	4411830	G	A	9	3	0.75	0.25
gnl|UMD3.1|GK000010.2	4411854	A	G	0	12	0	1
gnl|UMD3.1|GK000010.2	4412048	G	C	6	2	0.75	0.25
gnl|UMD3.1|GK000010.2	4412079	A	T	3	2	0.6	0.4
gnl|UMD3.1|GK000010.2	4412977	A	T	7	2	0.777778	0.222222
gnl|UMD3.1|GK000010.2	4413055	C	T	5	10	0.333333	0.666667
gnl|UMD3.1|GK000010.2	4413337	T	A	1	2	0.333333	0.666667
gnl|UMD3.1|GK000010.2	4415291	G	A	2	2	0.5	0.5
gnl|UMD3.1|GK000010.2	4416832	G	A	4	2	0.666667	0.333333
gnl|UMD3.1|GK000010.2	4418003	G	A	0	2	0	1
gnl|UMD3.1|GK000010.2	4420461	C	A	0	2	0	1
gnl|UMD3.1|GK000010.2	4517073	C	T	0	2	0	1
gnl|UMD3.1|GK000010.2	4599241	G	A	0	2	0	1
gnl|UMD3.1|GK000010.2	4600163	T	A	6	2	0.75	0.25
gnl|UMD3.1|GK000010.2	4601449	A	T	2	3	0.4	0.6
gnl|UMD3.1|GK000010.2	4601559	A	T	2	2	0.5	0.5
gnl|UMD3.1|GK000010.2	4602397	T	C	2	8	0.2	0.8
gnl|UMD3.1|GK000010.2	4610682	N	T	0	4	0	1
gnl|UMD3.1|GK000010.2	4612278	G	A	2	2	0.5	0.5
gnl|UMD3.1|GK000010.2	4613370	C	A	2	2	0.5	0.5
gnl|UMD3.1|GK000010.2	4619331	A	G	31	33	0.484375	0.515625
gnl|UMD3.1|GK000010.2	4619543	G	A	6	2	0.75	0.25
gnl|UMD3.1|GK000010.2	4619750	T	C	12	13	0.48	0.52
gnl|UMD3.1|GK000010.2	4621088	T	C	2	2	0.5	0.5
gnl|UMD3.1|GK000010.2	4622958	A	G	0	2	0	1
gnl|UMD3.1|GK000010.2	4623278	T	C	3	7	0.3	0.7
gnl|UMD3.1|GK000010.2	4623320	G	C	4	3	0.571429	0.428571
gnl|UMD3.1|GK000010.2	4623520	G	A	0	8	0	1
gnl|UMD3.1|GK000010.2	4623806	T	G	0	7	0	1
gnl|UMD3.1|GK000010.2	4623987	A	G	4	3	0.571429	0.428571
gnl|UMD3.1|GK000010.2	4624548	C	A	2	6	0.25	0.75
gnl|UMD3.1|GK000010.2	4624744	T	C	0	3	0	1
gnl|UMD3.1|GK000010.2	4624758	T	G	0	3	0	1
gnl|UMD3.1|GK000010.2	4634879	T	C	3	2	0.6	0.4
gnl|UMD3.1|GK000010.2	4635165	T	A	2	2	0.5	0.5
gnl|UMD3.1|GK000010.2	4640508	A	T	0	2	0	1
gnl|UMD3.1|GK000010.2	4640955	C	A	0	4	0	1
gnl|UMD3.1|GK000010.2	4646414	A	T	0	2	0	1
gnl|UMD3.1|GK000010.2	4648489	G	T	0	2	0	1
gnl|UMD3.1|GK000010.2	4649038	C	T	0	2	0	1
gnl|UMD3.1|GK000010.2	4650697	C	G	0	2	0	1
gnl|UMD3.1|GK000010.2	4650733	C	T	0	2	0	1
gnl|UMD3.1|GK000010.2	4651103	A	C	0	3	0	1
gnl|UMD3.1|GK000010.2	4651170	G	T	1	2	0.333333	0.666667
gnl|UMD3.1|GK000010.2	4652389	A	C	0	2	0	1
gnl|UMD3.1|GK000010.2	4659546	T	A	0	1	0	1
gnl|UMD3.1|GK000010.2	4659915	T	G	0	2	0	1
gnl|UMD3.1|GK000010.2	4660211	C	G	1	3	0.25	0.75
gnl|UMD3.1|GK000010.2	4660230	A	G	0	2	0	1
gnl|UMD3.1|GK000010.2	4660511	G	A	0	1	0	1
gnl|UMD3.1|GK000010.2	4661391	A	G	2	2	0.5	0.5
gnl|UMD3.1|GK000010.2	4662173	A	G	0	2	0	1
gnl|UMD3.1|GK000010.2	4664897	C	T	0	5	0	1
gnl|UMD3.1|GK000010.2	4665134	C	T	2	2	0.5	0.5
gnl|UMD3.1|GK000010.2	4666177	G	C	0	5	0	1
gnl|UMD3.1|GK000010.2	4667111	N	C	0	2	0	1
gnl|UMD3.1|GK000010.2	4667112	N	A	0	1	0	1
gnl|UMD3.1|GK000010.2	4679250	G	C	0	2	0	1
gnl|UMD3.1|GK000010.2	4680855	A	G	1	2	0.333333	0.666667
gnl|UMD3.1|GK000010.2	4683370	G	A	0	2	0	1
gnl|UMD3.1|GK000010.2	4691757	C	T	1	2	0.333333	0.666667
gnl|UMD3.1|GK000010.2	4692560	T	C	8	2	0.8	0.2
gnl|UMD3.1|GK000010.2	4692759	A	G	1	5	0.166667	0.833333
gnl|UMD3.1|GK000010.2	4692976	T	C	4	6	0.4	0.6
gnl|UMD3.1|GK000010.2	4692997	A	C	6	3	0.666667	0.333333
gnl|UMD3.1|GK000010.2	4693773	C	T	2	2	0.5	0.5
gnl|UMD3.1|GK000010.2	4693828	A	G	10	16	0.384615	0.615385
gnl|UMD3.1|GK000010.2	4693939	T	C	7	11	0.388889	0.611111
gnl|UMD3.1|GK000010.2	4694312	A	T	0	2	0	1
gnl|UMD3.1|GK000010.2	4694358	T	C	4	4	0.5	0.5
gnl|UMD3.1|GK000010.2	4695488	C	T	5	2	0.714286	0.285714
gnl|UMD3.1|GK000010.2	4695889	G	A	6	4	0.6	0.4
gnl|UMD3.1|GK000010.2	4696232	T	C	4	2	0.666667	0.333333
gnl|UMD3.1|GK000010.2	4696349	G	T	3	2	0.6	0.4
gnl|UMD3.1|GK000010.2	4697433	A	G	6	2	0.75	0.25
gnl|UMD3.1|GK000010.2	4697443	A	G	4	2	0.666667	0.333333
gnl|UMD3.1|GK000010.2	4697947	T	G	0	4	0	1
gnl|UMD3.1|GK000010.2	4699231	T	C	0	2	0	1
gnl|UMD3.1|GK000010.2	4703276	G	A	0	2	0	1
gnl|UMD3.1|GK000010.2	4703995	T	A	0	2	0	1
gnl|UMD3.1|GK000010.2	4705654	A	G	3	3	0.5	0.5
gnl|UMD3.1|GK000010.2	4705677	A	G	5	3	0.625	0.375
gnl|UMD3.1|GK000010.2	4705783	G	T	3	4	0.428571	0.571429
gnl|UMD3.1|GK000010.2	4705879	A	G	14	6	0.7	0.3
gnl|UMD3.1|GK000010.2	4705922	A	G	10	9	0.526316	0.473684
gnl|UMD3.1|GK000010.2	4705969	A	G	0	9	0	1
gnl|UMD3.1|GK000010.2	4705973	A	G	4	4	0.5	0.5
gnl|UMD3.1|GK000010.2	4705979	A	G	4	4	0.5	0.5
gnl|UMD3.1|GK000010.2	4706029	T	A	2	2	0.5	0.5
gnl|UMD3.1|GK000010.2	4706047	A	T	0	3	0	1
gnl|UMD3.1|GK000010.2	4706048	G	T	0	5	0	1
gnl|UMD3.1|GK000010.2	4706079	A	G	0	2	0	1
gnl|UMD3.1|GK000010.2	4706082	A	G	0	1	0	1
gnl|UMD3.1|GK000010.2	4706084	T	C	0	2	0	1
gnl|UMD3.1|GK000010.2	4706088	A	C	0	2	0	1
gnl|UMD3.1|GK000010.2	4706148	A	G	2	4	0.333333	0.666667
gnl|UMD3.1|GK000010.2	4706150	A	G	5	2	0.714286	0.285714
gnl|UMD3.1|GK000010.2	4706151	A	G	5	2	0.714286	0.285714
gnl|UMD3.1|GK000010.2	4706167	A	G	2	6	0.25	0.75
gnl|UMD3.1|GK000010.2	4706170	A	G	6	2	0.75	0.25
gnl|UMD3.1|GK000010.2	4706183	A	G	2	6	0.25	0.75
gnl|UMD3.1|GK000010.2	4706184	A	G	6	2	0.75	0.25
gnl|UMD3.1|GK000010.2	4706217	G	T	6	2	0.75	0.25
gnl|UMD3.1|GK000010.2	4712704	G	A	0	2	0	1
gnl|UMD3.1|GK000010.2	4714229	G	A	1	4	0.2	0.8
gnl|UMD3.1|GK000010.2	4717211	C	A	2	2	0.5	0.5
gnl|UMD3.1|GK000010.2	4717370	T	A	0	1	0	1
gnl|UMD3.1|GK000010.2	4717693	A	G	9	2	0.818182	0.181818
gnl|UMD3.1|GK000010.2	4717707	A	G	7	2	0.777778	0.222222
gnl|UMD3.1|GK000010.2	4717790	A	G	3	3	0.5	0.5
gnl|UMD3.1|GK000010.2	4718504	A	G	0	2	0	1
gnl|UMD3.1|GK000010.2	4718955	A	G	0	2	0	1
gnl|UMD3.1|GK000010.2	4726662	A	G	2	2	0.5	0.5
gnl|UMD3.1|GK000010.2	4773959	A	T	0	2	0	1
gnl|UMD3.1|GK000010.2	4774016	A	G	0	4	0	1
gnl|UMD3.1|GK000010.2	4774036	T	C	0	4	0	1
gnl|UMD3.1|GK000010.2	4842944	C	T	0	11	0	1
gnl|UMD3.1|GK000010.2	4842950	T	C	0	15	0	1
gnl|UMD3.1|GK000010.2	4843010	C	G	0	20	0	1
gnl|UMD3.1|GK000010.2	4843064	A	G	0	6	0	1
gnl|UMD3.1|GK000010.2	4843070	T	C	0	7	0	1
gnl|UMD3.1|GK000010.2	4843131	A	G	0	40	0	1
gnl|UMD3.1|GK000010.2	4843144	C	T	0	40	0	1
gnl|UMD3.1|GK000010.2	4843315	G	C	0	37	0	1
gnl|UMD3.1|GK000010.2	4843438	T	C	0	31	0	1
gnl|UMD3.1|GK000010.2	4843445	C	A	0	28	0	1
gnl|UMD3.1|GK000010.2	4845511	A	G	0	1	0	1
gnl|UMD3.1|GK000010.2	4948864	C	G	0	2	0	1
gnl|UMD3.1|GK000010.2	4951765	A	T	0	2	0	1
gnl|UMD3.1|GK000010.2	4951957	A	G	7	6	0.538462	0.461538
gnl|UMD3.1|GK000010.2	4952084	G	A	0	2	0	1
gnl|UMD3.1|GK000010.2	4952128	T	C	0	2	0	1
gnl|UMD3.1|GK000010.2	4952134	C	A	0	2	0	1
gnl|UMD3.1|GK000010.2	4955999	A	C	2	2	0.5	0.5
gnl|UMD3.1|GK000010.2	4956243	C	T	11	2	0.846154	0.153846
gnl|UMD3.1|GK000010.2	4957049	A	G	0	3	0	1
gnl|UMD3.1|GK000010.2	4957409	C	A	3	2	0.6	0.4
gnl|UMD3.1|GK000010.2	4958231	T	G	4	2	0.666667	0.333333
gnl|UMD3.1|GK000010.2	4958425	A	T	0	3	0	1
gnl|UMD3.1|GK000010.2	4960533	G	T	6	3	0.666667	0.333333
gnl|UMD3.1|GK000010.2	4961876	G	T	7	2	0.777778	0.222222
gnl|UMD3.1|GK000010.2	4962022	A	T	13	3	0.8125	0.1875
gnl|UMD3.1|GK000010.2	4962365	G	C	2	2	0.5	0.5
gnl|UMD3.1|GK000010.2	4962498	C	G	4	2	0.666667	0.333333
gnl|UMD3.1|GK000010.2	4962510	T	G	16	3	0.842105	0.157895
gnl|UMD3.1|GK000010.2	4963594	T	G	3	49	0.0576923	0.942308
gnl|UMD3.1|GK000010.2	4964123	C	T	7	2	0.777778	0.222222
gnl|UMD3.1|GK000010.2	4964196	G	A	6	2	0.75	0.25
gnl|UMD3.1|GK000010.2	4979404	C	A	0	2	0	1
gnl|UMD3.1|GK000010.2	4981125	T	A	0	2	0	1
gnl|UMD3.1|GK000010.2	4986970	T	C	0	2	0	1
gnl|UMD3.1|GK000010.2	4988205	A	G	0	2	0	1
gnl|UMD3.1|GK000010.2	4988832	C	T	0	6	0	1
gnl|UMD3.1|GK000010.2	4993746	A	C	0	2	0	1
gnl|UMD3.1|GK000010.2	4993747	T	C	0	2	0	1
gnl|UMD3.1|GK000010.2	4993773	T	C	0	2	0	1
gnl|UMD3.1|GK000010.2	4993800	T	C	0	2	0	1
gnl|UMD3.1|GK000010.2	4995007	A	C	2	2	0.5	0.5
gnl|UMD3.1|GK000010.2	5002922	G	T	0	2	0	1
gnl|UMD3.1|GK000010.2	5006049	T	A	7	2	0.777778	0.222222
gnl|UMD3.1|GK000010.2	5007783	A	G	0	2	0	1
gnl|UMD3.1|GK000010.2	5007787	A	C	0	2	0	1
gnl|UMD3.1|GK000010.2	5009024	T	G	0	2	0	1
gnl|UMD3.1|GK000010.2	5009811	T	G	13	4	0.764706	0.235294
gnl|UMD3.1|GK000010.2	5010013	G	A	2	3	0.4	0.6
gnl|UMD3.1|GK000010.2	5010462	G	T	5	2	0.714286	0.285714
gnl|UMD3.1|GK000010.2	5010469	T	G	5	2	0.714286	0.285714
gnl|UMD3.1|GK000010.2	5010553	C	G	0	8	0	1
gnl|UMD3.1|GK000010.2	5011119	G	A	6	2	0.75	0.25
gnl|UMD3.1|GK000010.2	5012214	T	C	0	2	0	1
gnl|UMD3.1|GK000010.2	5012671	T	C	0	2	0	1
gnl|UMD3.1|GK000010.2	5015279	T	C	0	4	0	1
gnl|UMD3.1|GK000010.2	5015741	G	A	2	2	0.5	0.5
gnl|UMD3.1|GK000010.2	5017773	A	G	0	4	0	1
gnl|UMD3.1|GK000010.2	5017943	G	A	0	2	0	1
gnl|UMD3.1|GK000010.2	5018476	G	A	0	1	0	1
gnl|UMD3.1|GK000010.2	5018680	C	G	0	2	0	1
gnl|UMD3.1|GK000010.2	5025467	T	G	0	2	0	1
gnl|UMD3.1|GK000010.2	5025481	G	T	0	2	0	1
gnl|UMD3.1|GK000010.2	5025519	T	C	0	2	0	1
gnl|UMD3.1|GK000010.2	5030323	A	C	0	2	0	1
gnl|UMD3.1|GK000010.2	5030327	C	A	0	2	0	1
gnl|UMD3.1|GK000010.2	5030521	C	T	0	5	0	1
gnl|UMD3.1|GK000010.2	5030533	A	C	2	2	0.5	0.5
gnl|UMD3.1|GK000010.2	5030615	C	T	0	3	0	1
gnl|UMD3.1|GK000010.2	5030621	G	A	1	2	0.333333	0.666667
gnl|UMD3.1|GK000010.2	5031865	T	C	2	4	0.333333	0.666667
gnl|UMD3.1|GK000010.2	5032659	C	T	0	2	0	1
gnl|UMD3.1|GK000010.2	5037105	A	T	0	2	0	1
gnl|UMD3.1|GK000010.2	5040669	T	C	2	4	0.333333	0.666667
gnl|UMD3.1|GK000010.2	5040760	T	C	5	3	0.625	0.375
gnl|UMD3.1|GK000010.2	5041011	C	T	0	2	0	1
gnl|UMD3.1|GK000010.2	5041065	G	A	0	2	0	1
gnl|UMD3.1|GK000010.2	5041106	G	T	0	1	0	1
gnl|UMD3.1|GK000010.2	5041788	G	T	0	2	0	1
gnl|UMD3.1|GK000010.2	5041973	C	A	2	2	0.5	0.5
gnl|UMD3.1|GK000010.2	5043861	C	T	0	3	0	1
gnl|UMD3.1|GK000010.2	5044550	T	G	0	2	0	1
gnl|UMD3.1|GK000010.2	5062762	G	T	0	2	0	1
gnl|UMD3.1|GK000010.2	5123179	T	G	5	2	0.714286	0.285714
gnl|UMD3.1|GK000010.2	5124006	A	T	4	2	0.666667	0.333333
gnl|UMD3.1|GK000010.2	5129969	C	T	0	4	0	1
gnl|UMD3.1|GK000010.2	5130040	A	T	2	2	0.5	0.5
gnl|UMD3.1|GK000010.2	5130093	C	T	0	2	0	1
gnl|UMD3.1|GK000010.2	5130399	A	T	0	3	0	1
gnl|UMD3.1|GK000010.2	5131407	G	C	2	2	0.5	0.5
gnl|UMD3.1|GK000010.2	5132597	G	A	3	2	0.6	0.4
gnl|UMD3.1|GK000010.2	5133391	T	C	0	1	0	1
gnl|UMD3.1|GK000010.2	5187597	C	T	0	2	0	1
gnl|UMD3.1|GK000010.2	5194281	A	T	4	2	0.666667	0.333333
gnl|UMD3.1|GK000010.2	5194286	G	A	4	2	0.666667	0.333333
gnl|UMD3.1|GK000010.2	5194287	C	A	4	2	0.666667	0.333333
gnl|UMD3.1|GK000010.2	5194306	C	T	3	2	0.6	0.4
gnl|UMD3.1|GK000010.2	5212731	A	T	24	25	0.489796	0.510204
gnl|UMD3.1|GK000010.2	5212981	A	G	56	53	0.513761	0.486239
gnl|UMD3.1|GK000010.2	5213514	G	A	17	56	0.232877	0.767123
gnl|UMD3.1|GK000010.2	5213752	C	T	26	35	0.42623	0.57377
gnl|UMD3.1|GK000010.2	5213825	C	T	15	19	0.441176	0.558824
gnl|UMD3.1|GK000010.2	5215227	C	T	10	4	0.714286	0.285714
gnl|UMD3.1|GK000010.2	5215229	T	C	0	16	0	1
gnl|UMD3.1|GK000010.2	5215460	G	T	4	6	0.4	0.6
gnl|UMD3.1|GK000010.2	5215529	A	C	29	6	0.828571	0.171429
gnl|UMD3.1|GK000010.2	5216140	G	A	4	9	0.307692	0.692308
gnl|UMD3.1|GK000010.2	5216232	T	G	23	10	0.69697	0.30303
gnl|UMD3.1|GK000010.2	5216245	G	A	16	21	0.432432	0.567568
gnl|UMD3.1|GK000010.2	5218375	N	A	0	4	0	1
gnl|UMD3.1|GK000010.2	5221525	A	T	5	2	0.714286	0.285714
gnl|UMD3.1|GK000010.2	5223746	T	A	0	2	0	1
gnl|UMD3.1|GK000010.2	5225606	C	G	0	2	0	1
gnl|UMD3.1|GK000010.2	5225608	T	A	0	2	0	1
gnl|UMD3.1|GK000010.2	5225648	T	G	0	2	0	1
gnl|UMD3.1|GK000010.2	5225802	G	C	0	1	0	1
gnl|UMD3.1|GK000010.2	5226643	C	A	2	2	0.5	0.5
gnl|UMD3.1|GK000010.2	5226749	A	T	2	2	0.5	0.5
gnl|UMD3.1|GK000010.2	5226882	T	C	2	2	0.5	0.5
gnl|UMD3.1|GK000010.2	5234279	T	G	1	2	0.333333	0.666667
gnl|UMD3.1|GK000010.2	5247555	T	C	3	2	0.6	0.4
gnl|UMD3.1|GK000010.2	5261690	T	C	0	2	0	1
gnl|UMD3.1|GK000010.2	5264396	A	T	0	2	0	1
gnl|UMD3.1|GK000010.2	5265674	C	A	2	2	0.5	0.5
gnl|UMD3.1|GK000010.2	5266014	T	C	2	2	0.5	0.5
gnl|UMD3.1|GK000010.2	5266029	T	C	2	2	0.5	0.5
gnl|UMD3.1|GK000010.2	5266045	T	C	2	2	0.5	0.5
gnl|UMD3.1|GK000010.2	5266073	T	C	1	2	0.333333	0.666667
gnl|UMD3.1|GK000010.2	5266162	T	C	2	2	0.5	0.5
gnl|UMD3.1|GK000010.2	5266660	G	T	0	2	0	1
gnl|UMD3.1|GK000010.2	5266662	G	T	0	2	0	1
gnl|UMD3.1|GK000010.2	5267108	T	C	2	2	0.5	0.5
gnl|UMD3.1|GK000010.2	5267188	T	C	2	2	0.5	0.5
gnl|UMD3.1|GK000010.2	5267237	T	C	0	2	0	1
gnl|UMD3.1|GK000010.2	5268941	A	G	0	2	0	1
gnl|UMD3.1|GK000010.2	5269586	T	G	0	2	0	1
gnl|UMD3.1|GK000010.2	5269995	G	T	3	2	0.6	0.4
gnl|UMD3.1|GK000010.2	5272390	A	C	0	2	0	1
gnl|UMD3.1|GK000010.2	5272812	T	A	0	2	0	1
gnl|UMD3.1|GK000010.2	5273795	T	A	0	2	0	1
gnl|UMD3.1|GK000010.2	5275670	T	C	0	2	0	1
gnl|UMD3.1|GK000010.2	5275689	T	C	0	2	0	1
gnl|UMD3.1|GK000010.2	5276705	A	G	1	2	0.333333	0.666667
gnl|UMD3.1|GK000010.2	5276825	C	T	0	3	0	1
gnl|UMD3.1|GK000010.2	5281479	A	G	1	7	0.125	0.875
gnl|UMD3.1|GK000010.2	5284099	T	A	1	1	0.5	0.5
gnl|UMD3.1|GK000010.2	5286839	T	A	0	1	0	1
gnl|UMD3.1|GK000010.2	5291566	A	T	2	2	0.5	0.5
gnl|UMD3.1|GK000010.2	5292627	A	C	5	3	0.625	0.375
gnl|UMD3.1|GK000010.2	5295017	C	G	4	2	0.666667	0.333333
gnl|UMD3.1|GK000010.2	5295232	T	G	2	2	0.5	0.5
gnl|UMD3.1|GK000010.2	5301782	T	G	1	1	0.5	0.5
gnl|UMD3.1|GK000010.2	5304401	A	C	9	3	0.75	0.25
gnl|UMD3.1|GK000010.2	5304571	A	C	5	3	0.625	0.375
gnl|UMD3.1|GK000010.2	5378853	T	C	0	2	0	1
gnl|UMD3.1|GK000010.2	5378867	G	A	0	2	0	1
gnl|UMD3.1|GK000010.2	5378887	G	C	0	2	0	1
gnl|UMD3.1|GK000010.2	5378888	A	T	0	2	0	1
gnl|UMD3.1|GK000010.2	5551157	C	G	7	28	0.2	0.8
gnl|UMD3.1|GK000010.2	5552187	T	A	8	2	0.8	0.2
gnl|UMD3.1|GK000010.2	5552317	T	A	11	2	0.846154	0.153846
gnl|UMD3.1|GK000010.2	5552467	T	G	8	2	0.8	0.2
gnl|UMD3.1|GK000010.2	5552564	T	G	0	9	0	1
gnl|UMD3.1|GK000010.2	5552567	T	G	0	9	0	1
gnl|UMD3.1|GK000010.2	5552596	A	T	0	6	0	1
gnl|UMD3.1|GK000010.2	5554926	T	C	2	2	0.5	0.5
gnl|UMD3.1|GK000010.2	5555017	C	T	1	2	0.333333	0.666667
gnl|UMD3.1|GK000010.2	5557053	G	C	3	2	0.6	0.4
gnl|UMD3.1|GK000010.2	5557246	T	C	0	4	0	1
gnl|UMD3.1|GK000010.2	5561717	T	G	0	2	0	1
gnl|UMD3.1|GK000010.2	5562103	G	A	2	5	0.285714	0.714286
gnl|UMD3.1|GK000010.2	5563292	T	C	3	4	0.428571	0.571429
gnl|UMD3.1|GK000010.2	5567132	A	G	0	2	0	1
gnl|UMD3.1|GK000010.2	5570897	A	G	0	3	0	1
gnl|UMD3.1|GK000010.2	5570921	C	G	0	3	0	1
gnl|UMD3.1|GK000010.2	5571364	C	G	0	2	0	1
gnl|UMD3.1|GK000010.2	5574357	G	C	2	4	0.333333	0.666667
gnl|UMD3.1|GK000010.2	5577771	G	A	2	2	0.5	0.5
gnl|UMD3.1|GK000010.2	5578212	A	G	0	2	0	1
gnl|UMD3.1|GK000010.2	5580152	C	A	2	2	0.5	0.5
gnl|UMD3.1|GK000010.2	5580254	T	C	0	4	0	1
gnl|UMD3.1|GK000010.2	5581857	A	G	0	2	0	1
gnl|UMD3.1|GK000010.2	5583107	G	A	7	2	0.777778	0.222222
gnl|UMD3.1|GK000010.2	5583327	G	T	2	2	0.5	0.5
gnl|UMD3.1|GK000010.2	5584270	C	T	0	3	0	1
gnl|UMD3.1|GK000010.2	5600142	A	G	0	2	0	1
gnl|UMD3.1|GK000010.2	5602453	T	C	0	2	0	1
gnl|UMD3.1|GK000010.2	5603366	T	C	0	2	0	1
gnl|UMD3.1|GK000010.2	5608871	G	T	0	2	0	1
gnl|UMD3.1|GK000010.2	5608873	G	C	0	3	0	1
gnl|UMD3.1|GK000010.2	5608983	G	A	0	3	0	1
gnl|UMD3.1|GK000010.2	5608993	T	G	0	3	0	1
gnl|UMD3.1|GK000010.2	5609009	T	C	0	2	0	1
gnl|UMD3.1|GK000010.2	5609119	A	G	0	2	0	1
gnl|UMD3.1|GK000010.2	5609530	C	T	0	2	0	1
gnl|UMD3.1|GK000010.2	5609547	G	A	0	2	0	1
gnl|UMD3.1|GK000010.2	5609578	T	C	0	2	0	1
gnl|UMD3.1|GK000010.2	5609600	T	G	0	2	0	1
gnl|UMD3.1|GK000010.2	5695580	C	T	0	2	0	1
gnl|UMD3.1|GK000010.2	5695675	C	T	0	1	0	1
gnl|UMD3.1|GK000010.2	5731462	A	G	0	2	0	1
gnl|UMD3.1|GK000010.2	5731465	T	A	0	2	0	1
gnl|UMD3.1|GK000010.2	5731472	G	A	0	2	0	1
gnl|UMD3.1|GK000010.2	5731482	A	G	0	2	0	1
gnl|UMD3.1|GK000010.2	5731497	G	A	0	2	0	1
gnl|UMD3.1|GK000010.2	5732697	A	G	2	2	0.5	0.5
gnl|UMD3.1|GK000010.2	6161582	A	C	1	3	0.25	0.75
gnl|UMD3.1|GK000010.2	6181790	C	A	0	3	0	1
gnl|UMD3.1|GK000010.2	6181796	T	G	0	6	0	1
gnl|UMD3.1|GK000010.2	6181803	A	G	0	10	0	1
gnl|UMD3.1|GK000010.2	6181822	C	A	0	15	0	1
gnl|UMD3.1|GK000010.2	6181831	C	A	0	17	0	1
gnl|UMD3.1|GK000010.2	6181861	G	A	0	18	0	1
gnl|UMD3.1|GK000010.2	6181877	C	A	0	18	0	1
gnl|UMD3.1|GK000010.2	6181893	T	C	0	15	0	1
gnl|UMD3.1|GK000010.2	6181920	C	T	0	8	0	1
gnl|UMD3.1|GK000010.2	6181926	A	G	0	8	0	1
gnl|UMD3.1|GK000010.2	6210451	T	G	0	2	0	1
gnl|UMD3.1|GK000010.2	6367968	A	G	0	2	0	1
gnl|UMD3.1|GK000010.2	6368029	C	G	0	2	0	1
gnl|UMD3.1|GK000010.2	6368067	T	C	0	2	0	1
gnl|UMD3.1|GK000010.2	6368070	A	T	0	2	0	1
gnl|UMD3.1|GK000010.2	6423849	C	T	0	3	0	1
gnl|UMD3.1|GK000010.2	6424277	T	C	0	2	0	1
gnl|UMD3.1|GK000010.2	6429291	A	T	0	3	0	1
gnl|UMD3.1|GK000010.2	6429343	T	G	0	4	0	1
gnl|UMD3.1|GK000010.2	6429498	G	A	0	2	0	1
gnl|UMD3.1|GK000010.2	6429842	G	C	0	3	0	1
gnl|UMD3.1|GK000010.2	6429968	C	T	0	3	0	1
gnl|UMD3.1|GK000010.2	6430042	G	C	0	7	0	1
gnl|UMD3.1|GK000010.2	6430105	G	A	0	6	0	1
gnl|UMD3.1|GK000010.2	6430610	A	G	0	2	0	1
gnl|UMD3.1|GK000010.2	6430676	G	A	0	3	0	1
gnl|UMD3.1|GK000010.2	6430744	A	C	0	2	0	1
gnl|UMD3.1|GK000010.2	6431928	T	C	0	2	0	1
gnl|UMD3.1|GK000010.2	6431976	A	G	0	2	0	1
gnl|UMD3.1|GK000010.2	6435337	C	T	0	2	0	1
gnl|UMD3.1|GK000010.2	6435359	T	A	0	2	0	1
gnl|UMD3.1|GK000010.2	6435418	G	T	1	1	0.5	0.5
gnl|UMD3.1|GK000010.2	6438774	T	C	1	2	0.333333	0.666667
gnl|UMD3.1|GK000010.2	6440091	T	C	0	2	0	1
gnl|UMD3.1|GK000010.2	6440114	T	C	0	3	0	1
gnl|UMD3.1|GK000010.2	6440170	T	A	0	2	0	1
gnl|UMD3.1|GK000010.2	6442665	C	A	0	4	0	1
gnl|UMD3.1|GK000010.2	6442673	A	T	0	1	0	1
gnl|UMD3.1|GK000010.2	6443750	A	G	0	4	0	1
gnl|UMD3.1|GK000010.2	6443751	A	C	1	2	0.333333	0.666667
gnl|UMD3.1|GK000010.2	6443784	C	A	0	3	0	1
gnl|UMD3.1|GK000010.2	6443807	A	G	0	4	0	1
gnl|UMD3.1|GK000010.2	6443957	A	G	0	3	0	1
gnl|UMD3.1|GK000010.2	6443969	A	C	0	3	0	1
gnl|UMD3.1|GK000010.2	6444755	G	A	3	4	0.428571	0.571429
gnl|UMD3.1|GK000010.2	6445040	T	C	0	4	0	1
gnl|UMD3.1|GK000010.2	6445218	C	G	0	2	0	1
gnl|UMD3.1|GK000010.2	6445466	T	C	0	2	0	1
gnl|UMD3.1|GK000010.2	6446860	C	A	0	2	0	1
gnl|UMD3.1|GK000010.2	6450267	A	G	2	2	0.5	0.5
gnl|UMD3.1|GK000010.2	6452204	G	A	0	2	0	1
gnl|UMD3.1|GK000010.2	6452276	C	T	0	2	0	1
gnl|UMD3.1|GK000010.2	6452517	C	T	0	1	0	1
gnl|UMD3.1|GK000010.2	6452827	C	G	0	2	0	1
gnl|UMD3.1|GK000010.2	6453385	A	G	0	2	0	1
gnl|UMD3.1|GK000010.2	6453477	C	T	2	2	0.5	0.5
gnl|UMD3.1|GK000010.2	6456076	C	T	0	2	0	1
gnl|UMD3.1|GK000010.2	6532360	T	A	1	3	0.25	0.75
gnl|UMD3.1|GK000010.2	6605210	G	A	0	2	0	1
gnl|UMD3.1|GK000010.2	6605262	C	T	0	2	0	1
gnl|UMD3.1|GK000010.2	6605276	T	C	0	2	0	1
gnl|UMD3.1|GK000010.2	6608009	G	A	0	2	0	1
gnl|UMD3.1|GK000010.2	6608013	C	G	0	2	0	1
gnl|UMD3.1|GK000010.2	6608046	C	T	0	2	0	1
gnl|UMD3.1|GK000010.2	6608048	G	T	0	2	0	1
gnl|UMD3.1|GK000010.2	6608078	T	G	0	2	0	1
gnl|UMD3.1|GK000010.2	6661178	A	C	0	2	0	1
gnl|UMD3.1|GK000010.2	6670439	C	T	0	4	0	1
gnl|UMD3.1|GK000010.2	6697748	G	C	6	3	0.666667	0.333333
gnl|UMD3.1|GK000010.2	6702335	G	A	2	4	0.333333	0.666667
gnl|UMD3.1|GK000010.2	6704699	G	T	0	3	0	1
gnl|UMD3.1|GK000010.2	6707421	G	A	0	4	0	1
gnl|UMD3.1|GK000010.2	6707987	A	G	0	4	0	1
gnl|UMD3.1|GK000010.2	6708147	C	A	2	3	0.4	0.6
gnl|UMD3.1|GK000010.2	6708192	T	C	2	2	0.5	0.5
gnl|UMD3.1|GK000010.2	6708789	C	A	8	2	0.8	0.2
gnl|UMD3.1|GK000010.2	6708919	G	T	0	2	0	1
gnl|UMD3.1|GK000010.2	6711964	G	A	20	26	0.434783	0.565217
gnl|UMD3.1|GK000010.2	6715813	A	G	0	2	0	1
gnl|UMD3.1|GK000010.2	6718931	T	C	0	2	0	1
gnl|UMD3.1|GK000010.2	6720569	C	T	0	4	0	1
gnl|UMD3.1|GK000010.2	6720624	C	T	0	5	0	1
gnl|UMD3.1|GK000010.2	6720625	A	C	0	5	0	1
gnl|UMD3.1|GK000010.2	6724871	C	A	18	8	0.692308	0.307692
gnl|UMD3.1|GK000010.2	6725388	G	A	0	4	0	1
gnl|UMD3.1|GK000010.2	6725570	A	G	0	4	0	1
gnl|UMD3.1|GK000010.2	6725652	T	G	0	6	0	1
gnl|UMD3.1|GK000010.2	6725690	A	G	0	5	0	1
gnl|UMD3.1|GK000010.2	6725875	G	A	0	2	0	1
gnl|UMD3.1|GK000010.2	6726033	A	G	2	2	0.5	0.5
gnl|UMD3.1|GK000010.2	6726054	G	A	0	3	0	1
gnl|UMD3.1|GK000010.2	6726183	A	T	6	2	0.75	0.25
gnl|UMD3.1|GK000010.2	6726338	A	T	1	1	0.5	0.5
gnl|UMD3.1|GK000010.2	6726627	G	T	0	2	0	1
gnl|UMD3.1|GK000010.2	6729112	G	A	18	27	0.4	0.6
gnl|UMD3.1|GK000010.2	6730122	C	G	0	2	0	1
gnl|UMD3.1|GK000010.2	6733364	T	C	2	2	0.5	0.5
gnl|UMD3.1|GK000010.2	6736475	C	G	30	29	0.508475	0.491525
gnl|UMD3.1|GK000010.2	6736532	A	T	0	2	0	1
gnl|UMD3.1|GK000010.2	6743676	A	G	5	2	0.714286	0.285714
gnl|UMD3.1|GK000010.2	6745924	T	A	3	2	0.6	0.4
gnl|UMD3.1|GK000010.2	6746670	T	C	9	4	0.692308	0.307692
gnl|UMD3.1|GK000010.2	6746748	G	A	6	6	0.5	0.5
gnl|UMD3.1|GK000010.2	6748029	T	C	2	2	0.5	0.5
gnl|UMD3.1|GK000010.2	6751507	C	G	1	2	0.333333	0.666667
gnl|UMD3.1|GK000010.2	6753084	T	C	0	8	0	1
gnl|UMD3.1|GK000010.2	6753364	C	G	0	4	0	1
gnl|UMD3.1|GK000010.2	6754577	A	T	2	2	0.5	0.5
gnl|UMD3.1|GK000010.2	6754578	A	T	2	2	0.5	0.5
gnl|UMD3.1|GK000010.2	6754617	C	T	1	2	0.333333	0.666667
gnl|UMD3.1|GK000010.2	6754902	G	A	0	4	0	1
gnl|UMD3.1|GK000010.2	6754919	T	C	0	3	0	1
gnl|UMD3.1|GK000010.2	6756121	C	T	3	2	0.6	0.4
gnl|UMD3.1|GK000010.2	6756635	T	C	8	2	0.8	0.2
gnl|UMD3.1|GK000010.2	6756640	T	C	7	2	0.777778	0.222222
gnl|UMD3.1|GK000010.2	6756644	C	A	8	2	0.8	0.2
gnl|UMD3.1|GK000010.2	6756701	T	C	4	2	0.666667	0.333333
gnl|UMD3.1|GK000010.2	6757458	T	G	0	2	0	1
gnl|UMD3.1|GK000010.2	6762232	G	A	0	3	0	1
gnl|UMD3.1|GK000010.2	6763672	A	G	7	6	0.538462	0.461538
gnl|UMD3.1|GK000010.2	6764101	C	G	8	2	0.8	0.2
gnl|UMD3.1|GK000010.2	6764616	C	T	2	2	0.5	0.5
gnl|UMD3.1|GK000010.2	6768213	C	T	0	3	0	1
gnl|UMD3.1|GK000010.2	6778441	A	T	0	4	0	1
gnl|UMD3.1|GK000010.2	6780444	A	G	0	2	0	1
gnl|UMD3.1|GK000010.2	6781139	T	A	5	2	0.714286	0.285714
gnl|UMD3.1|GK000010.2	6781185	T	A	3	2	0.6	0.4
gnl|UMD3.1|GK000010.2	6781908	T	C	0	2	0	1
gnl|UMD3.1|GK000010.2	6784562	A	T	3	3	0.5	0.5
gnl|UMD3.1|GK000010.2	6785768	T	C	5	3	0.625	0.375
gnl|UMD3.1|GK000010.2	6785853	A	G	10	3	0.769231	0.230769
gnl|UMD3.1|GK000010.2	6786102	C	A	2	4	0.333333	0.666667
gnl|UMD3.1|GK000010.2	6786115	T	A	4	2	0.666667	0.333333
gnl|UMD3.1|GK000010.2	6786732	T	C	4	4	0.5	0.5
gnl|UMD3.1|GK000010.2	6786735	T	C	7	2	0.777778	0.222222
gnl|UMD3.1|GK000010.2	6786753	T	C	6	2	0.75	0.25
gnl|UMD3.1|GK000010.2	6786756	T	C	5	3	0.625	0.375
gnl|UMD3.1|GK000010.2	6786952	G	A	0	4	0	1
gnl|UMD3.1|GK000010.2	6787688	A	G	0	4	0	1
gnl|UMD3.1|GK000010.2	6790239	C	A	0	3	0	1
gnl|UMD3.1|GK000010.2	6796208	A	G	0	4	0	1
gnl|UMD3.1|GK000010.2	6802309	G	T	0	1	0	1
gnl|UMD3.1|GK000010.2	6803982	A	G	0	2	0	1
gnl|UMD3.1|GK000010.2	6804430	A	T	5	2	0.714286	0.285714
gnl|UMD3.1|GK000010.2	6804451	C	A	4	2	0.666667	0.333333
gnl|UMD3.1|GK000010.2	6808697	T	G	3	2	0.6	0.4
gnl|UMD3.1|GK000010.2	6810611	A	G	6	2	0.75	0.25
gnl|UMD3.1|GK000010.2	6816314	T	C	0	2	0	1
gnl|UMD3.1|GK000010.2	6818730	A	T	1	2	0.333333	0.666667
gnl|UMD3.1|GK000010.2	6819739	G	A	0	2	0	1
gnl|UMD3.1|GK000010.2	6820813	T	C	1	2	0.333333	0.666667
gnl|UMD3.1|GK000010.2	6821743	T	C	1	1	0.5	0.5
gnl|UMD3.1|GK000010.2	6822737	G	A	4	2	0.666667	0.333333
gnl|UMD3.1|GK000010.2	6824206	C	A	6	2	0.75	0.25
gnl|UMD3.1|GK000010.2	6824420	C	A	2	2	0.5	0.5
gnl|UMD3.1|GK000010.2	6825372	G	A	3	2	0.6	0.4
gnl|UMD3.1|GK000010.2	6828321	A	G	0	2	0	1
gnl|UMD3.1|GK000010.2	6828345	T	C	0	2	0	1
gnl|UMD3.1|GK000010.2	6828377	T	C	0	2	0	1
gnl|UMD3.1|GK000010.2	6828509	C	A	6	2	0.75	0.25
gnl|UMD3.1|GK000010.2	6828563	G	A	3	2	0.6	0.4
gnl|UMD3.1|GK000010.2	6828940	T	C	0	2	0	1
gnl|UMD3.1|GK000010.2	6828957	T	C	0	2	0	1
gnl|UMD3.1|GK000010.2	6829833	T	C	0	3	0	1
gnl|UMD3.1|GK000010.2	6829898	T	A	2	2	0.5	0.5
gnl|UMD3.1|GK000010.2	6830005	T	C	4	4	0.5	0.5
gnl|UMD3.1|GK000010.2	6830016	T	C	5	2	0.714286	0.285714
gnl|UMD3.1|GK000010.2	6830322	A	C	0	2	0	1
gnl|UMD3.1|GK000010.2	6832203	T	G	0	3	0	1
gnl|UMD3.1|GK000010.2	6832700	A	G	0	6	0	1
gnl|UMD3.1|GK000010.2	6832762	T	A	4	2	0.666667	0.333333
gnl|UMD3.1|GK000010.2	6833736	C	G	0	3	0	1
gnl|UMD3.1|GK000010.2	6836820	T	C	0	2	0	1
gnl|UMD3.1|GK000010.2	6838160	G	A	1	2	0.333333	0.666667
gnl|UMD3.1|GK000010.2	6840158	A	T	2	2	0.5	0.5
gnl|UMD3.1|GK000010.2	6842303	C	A	3	2	0.6	0.4
gnl|UMD3.1|GK000010.2	6842310	A	G	0	4	0	1
gnl|UMD3.1|GK000010.2	6842331	C	A	2	2	0.5	0.5
gnl|UMD3.1|GK000010.2	6842338	G	T	3	2	0.6	0.4
gnl|UMD3.1|GK000010.2	6842349	C	A	3	3	0.5	0.5
gnl|UMD3.1|GK000010.2	6842940	A	T	0	2	0	1
gnl|UMD3.1|GK000010.2	6845088	T	C	0	2	0	1
gnl|UMD3.1|GK000010.2	6845126	C	T	0	2	0	1
gnl|UMD3.1|GK000010.2	6853118	C	T	1	3	0.25	0.75
gnl|UMD3.1|GK000010.2	6853383	N	T	0	6	0	1
gnl|UMD3.1|GK000010.2	6856969	T	A	0	2	0	1
gnl|UMD3.1|GK000010.2	6861283	A	C	0	4	0	1
gnl|UMD3.1|GK000010.2	6862535	T	C	0	15	0	1
gnl|UMD3.1|GK000010.2	6863596	T	A	0	2	0	1
gnl|UMD3.1|GK000010.2	6863673	C	G	0	8	0	1
gnl|UMD3.1|GK000010.2	6863732	C	G	0	4	0	1
gnl|UMD3.1|GK000010.2	6863751	N	A	0	3	0	1
gnl|UMD3.1|GK000010.2	6863752	N	A	0	3	0	1
gnl|UMD3.1|GK000010.2	6864988	G	T	0	2	0	1
gnl|UMD3.1|GK000010.2	6865628	A	G	0	2	0	1
gnl|UMD3.1|GK000010.2	6872229	C	T	0	2	0	1
gnl|UMD3.1|GK000010.2	6872679	G	A	2	2	0.5	0.5
gnl|UMD3.1|GK000010.2	6886492	C	A	0	1	0	1
gnl|UMD3.1|GK000010.2	6890722	A	G	0	2	0	1
gnl|UMD3.1|GK000010.2	6894996	G	T	0	2	0	1
gnl|UMD3.1|GK000010.2	6896855	G	A	0	3	0	1
gnl|UMD3.1|GK000010.2	6897754	A	G	4	2	0.666667	0.333333
gnl|UMD3.1|GK000010.2	6898908	T	C	2	2	0.5	0.5
gnl|UMD3.1|GK000010.2	6900045	C	T	2	4	0.333333	0.666667
gnl|UMD3.1|GK000010.2	6901100	G	A	0	5	0	1
gnl|UMD3.1|GK000010.2	6904050	G	A	0	2	0	1
gnl|UMD3.1|GK000010.2	6918267	T	C	0	2	0	1
gnl|UMD3.1|GK000010.2	6918332	T	C	0	2	0	1
gnl|UMD3.1|GK000010.2	6918559	C	T	1	4	0.2	0.8
gnl|UMD3.1|GK000010.2	6918593	G	C	0	3	0	1
gnl|UMD3.1|GK000010.2	6918607	G	A	0	4	0	1
gnl|UMD3.1|GK000010.2	6919233	G	T	0	2	0	1
gnl|UMD3.1|GK000010.2	6919908	C	T	0	2	0	1
gnl|UMD3.1|GK000010.2	6919912	A	T	0	2	0	1
gnl|UMD3.1|GK000010.2	6920369	G	A	7	2	0.777778	0.222222
gnl|UMD3.1|GK000010.2	6921830	C	T	0	2	0	1
gnl|UMD3.1|GK000010.2	6923507	G	A	0	2	0	1
gnl|UMD3.1|GK000010.2	6923670	A	G	0	2	0	1
gnl|UMD3.1|GK000010.2	6923711	G	C	0	2	0	1
gnl|UMD3.1|GK000010.2	6923781	T	A	0	2	0	1
gnl|UMD3.1|GK000010.2	6931132	C	A	1	3	0.25	0.75
gnl|UMD3.1|GK000010.2	6931135	T	G	2	4	0.333333	0.666667
gnl|UMD3.1|GK000010.2	6931164	C	A	4	3	0.571429	0.428571
gnl|UMD3.1|GK000010.2	6931318	A	G	0	4	0	1
gnl|UMD3.1|GK000010.2	6931625	C	T	0	2	0	1
gnl|UMD3.1|GK000010.2	6932161	C	T	1	1	0.5	0.5
gnl|UMD3.1|GK000010.2	6932718	A	T	1	2	0.333333	0.666667
gnl|UMD3.1|GK000010.2	6932747	C	A	1	2	0.333333	0.666667
gnl|UMD3.1|GK000010.2	6932752	C	A	1	1	0.5	0.5
gnl|UMD3.1|GK000010.2	6933177	T	C	0	6	0	1
gnl|UMD3.1|GK000010.2	6933941	A	G	2	2	0.5	0.5
gnl|UMD3.1|GK000010.2	6934454	A	G	3	3	0.5	0.5
gnl|UMD3.1|GK000010.2	6934588	T	A	3	2	0.6	0.4
gnl|UMD3.1|GK000010.2	6946848	C	T	0	2	0	1
gnl|UMD3.1|GK000010.2	6948443	T	C	0	2	0	1
gnl|UMD3.1|GK000010.2	6966457	C	A	0	2	0	1
gnl|UMD3.1|GK000010.2	6966464	G	A	0	2	0	1
gnl|UMD3.1|GK000010.2	7005902	A	T	0	2	0	1
gnl|UMD3.1|GK000010.2	7007186	C	A	0	3	0	1
gnl|UMD3.1|GK000010.2	7007366	A	G	0	4	0	1
gnl|UMD3.1|GK000010.2	7007407	T	G	3	2	0.6	0.4
gnl|UMD3.1|GK000010.2	7014165	G	A	0	2	0	1
gnl|UMD3.1|GK000010.2	7014888	A	G	0	4	0	1
gnl|UMD3.1|GK000010.2	7016439	G	A	0	3	0	1
gnl|UMD3.1|GK000010.2	7016451	A	G	0	2	0	1
gnl|UMD3.1|GK000010.2	7016936	C	T	0	2	0	1
gnl|UMD3.1|GK000010.2	7017369	A	G	0	2	0	1
gnl|UMD3.1|GK000010.2	7017390	T	A	0	2	0	1
gnl|UMD3.1|GK000010.2	7017494	G	A	0	2	0	1
gnl|UMD3.1|GK000010.2	7020583	T	C	2	2	0.5	0.5
gnl|UMD3.1|GK000010.2	7021054	A	C	7	2	0.777778	0.222222
gnl|UMD3.1|GK000010.2	7021119	A	G	1	10	0.0909091	0.909091
gnl|UMD3.1|GK000010.2	7025901	C	T	3	2	0.6	0.4
gnl|UMD3.1|GK000010.2	7025922	A	G	3	2	0.6	0.4
gnl|UMD3.1|GK000010.2	7026618	A	T	0	2	0	1
gnl|UMD3.1|GK000010.2	7033988	T	G	0	2	0	1
gnl|UMD3.1|GK000010.2	7034154	T	A	2	2	0.5	0.5
gnl|UMD3.1|GK000010.2	7035195	A	G	0	2	0	1
gnl|UMD3.1|GK000010.2	7039304	A	G	0	2	0	1
gnl|UMD3.1|GK000010.2	7040059	G	A	0	2	0	1
gnl|UMD3.1|GK000010.2	7042832	G	A	0	2	0	1
gnl|UMD3.1|GK000010.2	7044412	A	C	1	2	0.333333	0.666667
gnl|UMD3.1|GK000010.2	7045807	C	T	0	3	0	1
gnl|UMD3.1|GK000010.2	7067780	C	T	0	2	0	1
gnl|UMD3.1|GK000010.2	7325776	A	T	0	2	0	1
gnl|UMD3.1|GK000010.2	7325816	C	T	0	2	0	1
gnl|UMD3.1|GK000010.2	7326357	A	G	0	2	0	1
gnl|UMD3.1|GK000010.2	7326360	A	T	0	2	0	1
gnl|UMD3.1|GK000010.2	7326393	G	A	0	2	0	1
gnl|UMD3.1|GK000010.2	7339503	C	T	0	4	0	1
[truncated: 832,979+ more rows]
