# Supplementary material for: Single Nucleotide Polymorphism Discovery in Bovine Pituitary Gland Using RNA-Seq Technology
Source: PLoS One. 2016 Sep 8;11(9):e0161370. doi: 10.1371/journal.pone.0161370 (PMC5015895; doi:10.1371/journal.pone.0161370)
Supplement: S19 Table — (XLSX) [file pone.0161370.s019.xlsx]

## Sheet: Sheet1
sTable 19. Construction of filtered/trimmed breed-specific SNP-db of bovine pituitary gland transcriptome.
Breed	Age	Raw SNPs-db	≥10reads ≥90%	% raw	≥10reads= 100%	% raw
Hereford	6 months	738 394	35 332	4,8%	30 215	4,1%
Hereford	6 months	828 367	36 036	4,4%	31 152	3,8%
Hereford	9 months	790 832	33 381	4,2%	29 123	3,7%
Hereford	9 months	785 933	38 424	4,9%	33 656	4,3%
Hereford	12 months	833 475	39 441	4,7%	34 362	4,1%
Hereford	12 months	551 315	25 336	4,6%	21 808	4,0%
Sub-Total		4528316	207950	4,6%	180316	4,0%
Polish Red	6 months	676 583	26 167	3,9%	20 804	3,1%
Polish Red	6 months	737 090	27 529	3,7%	22 233	3,0%
Polish Red	9 months	925 447	43 001	4,6%	35 393	3,8%
Polish Red	9 months	550 977	19 901	3,6%	16 275	3,0%
Polish Red	12 months	429 917	14 595	3,4%	11 428	2,7%
Polish Red	12 months	644 903	21 292	3,3%	17 307	2,7%
Sub-Total		3964917	152485	3,8%	123440	3,1%
Polish HF	6 months	1 046 054	53 695	5,1%	43 121	4,1%
Polish HF	6 months	861 383	47 371	5,5%	37 453	4,3%
Polish HF	9 months	834 981	37 419	4,5%	29 594	3,5%
Polish HF	9 months	756 302	24 637	3,3%	19 935	2,6%
Polish HF	12 months	948 955	39 679	4,2%	32 476	3,4%
Polish HF	12 months	834 977	35 579	4,3%	29 291	3,5%
Sub-Total		5282652	238380	4,5%	191870	3,6%
Sum of all Totals		13 775 885	598 815	4,3%	495 626	3,6%
