# Supplementary material for: Single Nucleotide Polymorphism Discovery in Bovine Pituitary Gland Using RNA-Seq Technology
Source: PLoS One. 2016 Sep 8;11(9):e0161370. doi: 10.1371/journal.pone.0161370 (PMC5015895; doi:10.1371/journal.pone.0161370)
Supplement: S20 Table — (XLSX) [file pone.0161370.s020.xlsx]

## Sheet: Sheet1
sTable 20: Analysis of breed-specific SNP-db using the SNP filtering criteria of a minimum 10 SNP reads per base with an accuracy = 100%.
Hereford						6M	9M	12M
Bull-1	Bull-2	Bull-3	Bull-4	Bull-5	Bull-6	1&2	3&4	5&6	FULL	FULL UNIQUE	ANY	ANY UNIQUE	ANY MUT	ANY MUT UNIQ
29831	30796	28813	33279	33968	21573	12730	13646	11808	4844	116	88807	39341	16511	1440
Polish Red						6M	9M	12M
Bull-1	Bull-2	Bull-3	Bull-4	Bull-5	Bull-6	1&2	3&4	5&6	FULL	FULL UNIQUE	ANY	ANY UNIQUE	ANY MUT	ANY MUT UNIQ
20540	21917	34939	16100	11307	17128	9638	8557	6061	2134	1	63047	17252	10322	158
Polish HF						6M	9M	12M
Bull-1	Bull-2	Bull-3	Bull-4	Bull-5	Bull-6	1&2	3&4	5&6	FULL	FULL UNIQUE	ANY	ANY UNIQ	ANY MUT	ANY MUT UNIQ
42645	37007	29247	19646	32074	28971	15295	9359	11386	3174	15	100382	45303	16281	761
Abbreviations explanation:
6M:		6 months
9M:		9 months
12M:		12 months
1&2:		1,2: total number of SNPs per sample (there were two samples per breed at given age)
3&4:		3,4: total number of SNPs per sample (there were two samples per breed at given age)
5&6:		5,6: total number of SNPs per sample (there were two samples per breed at given age)
ANY:		SNPs represented in any of 6 samples per given breed (SNP-type designated as ANY) Explanation with examples in (Table A)
ANY MUT:		SNP detected in sample a or b or both a&b, representing all three ages 6,9 and 12 months (SNP-type designated as ANY MUT). Explanation with examples in (Table B)
FULL:		SNP detected in all 6 samples per breed (SNP-type designated as FULL). Explanation with examples in (Table C)
ANY UNIQUE:		SNP detected in any of 6 samples per given breed, not representing any other breed (SNP-type designated as ANY UNIQUE) Explanation with examples in (Table D),
MUT UNIQUE:		SNP detected in sample a or b or a&b, representing all three ages 6,9,12M, not representing any other breed (SNP-type designated as MUT UNIQUE) (Table E)
FULL UNIQUE:		SNP detected in all 6 samples per breed, not representing any other breed (SNP-type designated as FULL UNIQUE) (Table F)
Table A. ANY: SNP detected in any of 6 samples per given breed
Sample of “ANY” (0 = NO, 1 = YES)
		HEREFORD							POLISH RED							POLISH HF
LOCUS	REF	6M	6M	9M	9M	12M	12M		6M	6M	9M	9M	12M	12M		6M	6M	9M	9M	12M	12M
5 805 596	G							0							0		A					1
5 812 417	G				T			1			T				1			T				1
21 700 615	A	T	T	T	T	T		1			T				1	T	T	T		T		1
Table B. ANY MUT: SNP detected in sample a or b or a&b, representing all three ages 6,9,12M
Sample of “ANY MUT” (0 = NO, 1 = YES)
		HEREFORD							POLISH RED							POLISH HF
LOCUS	REF	6M	6M	9M	9M	12M	12M		6M	6M	9M	9M	12M	12M		6M	6M	9M	9M	12M	12M
6 707 285	G	T	T		T	T		1	T	T				T	0	T	T	T	T	T	T	1
6 731 311	G	A	A	A	A	A	A	1			A			A	0	A	A	A			A	1
14 972 103	G	T	T			T	T	0	T	T	T	T		T	1	T	T	T	T	T	T	1
Table C. FULL: SNP detected in all 6 samples per breed
Sample of “FULL” (0 = NO, 1 = YES)
		HEREFORD							POLISH RED							POLISH HF
LOCUS	REF	6M	6M	9M	9M	12M	12M		6M	6M	9M	9M	12M	12M		6M	6M	9M	9M	12M	12M
4 107 785	G	T	T		T	T		0	T	T				T	0	T	T	T	T	T	T	1
6 701 391	G	A	A	A	A	A	A	1			A			A	0	A	A	A			A	0
9 922 143	G	T	T			T	T	0	T	T	T	T		T	0	T	T	T	T	T	T	1
Table D. ANY UNIQUE: SNP detected in any of 6 samples per given breed, not representing any other breed Sample of “ANY UNIQUE” (0 = NO, 1 = YES)
		HEREFORD							POLISH RED							POLISH HF
LOCUS	REF	6M	6M	9M	9M	12M	12M		6M	6M	9M	9M	12M	12M		6M	6M	9M	9M	12M	12M
5 805 505	G							0							0		A					1
5 812 312	G				T			0			T				0							0
11 702 615	A			T	T	T		1							0							0
Table E. MUT UNIQUE: SNP detected in sample a or b or a&b, representing all three ages 6,9,12M, not representing any other breed. Sample of “MUT UNIQUE” (0 = NO, 1 = YES)
		HEREFORD							POLISH RED							POLISH HF
LOCUS	REF	6M	6M	9M	9M	12M	12M		6M	6M	9M	9M	12M	12M		6M	6M	9M	9M	12M	12M
4 703 285	G	T	T		T	T		1							0							0
2 731 301								0							0	A	A	A			A	1
12 912 103	G							0			A				0	T	T	T	T	T	T	0
Table F. FULL UNIQUE: SNP detected in all 6 samples per breed, not representing any other breed
Sample of “FULL UNIQUE” (0 = NO, 1 = YES)
		HEREFORD							POLISH RED							POLISH HF
LOCUS	REF	6M	6M	9M	9M	12M	12M		6M	6M	9M	9M	12M	12M		6M	6M	9M	9M	12M	12M
6 203 215	G				T			0							0	T	T	T	T	T	T	0
6 771 341	G	A	A	A	A	A	A	1							0							0
10 912 103	G	T	T	T	T	T	T	0							0	T	T	T	T		T	0
