# Supplementary material for: Single Nucleotide Polymorphism Discovery in Bovine Pituitary Gland Using RNA-Seq Technology
Source: PLoS One. 2016 Sep 8;11(9):e0161370. doi: 10.1371/journal.pone.0161370 (PMC5015895; doi:10.1371/journal.pone.0161370)
Supplement: S23 Table — (XLSX) [file pone.0161370.s023.xlsx]

## Sheet: SNP90 HER FULL UNIQ
sTable 23: Identification of unique SNPs using 90% and 100% SNP filtering in Hereford cattle
90% SNP filtering			HEREFORD						POLISH RED						POLISH HF
GENE	LOCATION	REF	6M		9M		12M		6M		9M		12M		6M		9M		12M
gnl|UMD3.1|GJ059828.1	2900	A	G	G	G	G	G	G	A	A	A	A	A	A	A	A	A	A	A	A
gnl|UMD3.1|GJ059828.1	2911	A	C	C	C	C	C	C	A	A	A	A	A	A	A	A	A	A	A	A
gnl|UMD3.1|GK000028.2	3160036	A	G	G	G	G	G	G	A	A	A	A	A	A	A	A	A	A	A	A
gnl|UMD3.1|GK000026.2	5717177	A	G	G	G	G	G	G	A	A	A	A	A	A	A	A	A	A	A	A
gnl|UMD3.1|GK000026.2	7036719	A	G	G	G	G	G	G	A	A	A	A	A	A	A	A	A	A	A	A
gnl|UMD3.1|GK000018.2	11171889	A	G	G	G	G	G	G	A	A	A	A	A	A	A	A	A	A	A	A
gnl|UMD3.1|GK000012.2	12496583	A	G	G	G	G	G	G	A	A	A	A	A	A	A	A	A	A	A	A
gnl|UMD3.1|GK000018.2	14983973	A	G	G	G	G	G	G	A	A	A	A	A	A	A	A	A	A	A	A
gnl|UMD3.1|GK000013.2	16262328	A	G	G	G	G	G	G	A	A	A	A	A	A	A	A	A	A	A	A
gnl|UMD3.1|GK000013.2	16262335	A	G	G	G	G	G	G	A	A	A	A	A	A	A	A	A	A	A	A
gnl|UMD3.1|GK000013.2	16263175	A	T	T	T	T	T	T	A	A	A	A	A	A	A	A	A	A	A	A
gnl|UMD3.1|GK000008.2	17425531	A	G	G	G	G	G	G	A	A	A	A	A	A	A	A	A	A	A	A
gnl|UMD3.1|GK000015.2	20235437	A	C	C	C	C	C	C	A	A	A	A	A	A	A	A	A	A	A	A
gnl|UMD3.1|GK000002.2	23299129	A	G	G	G	G	G	G	A	A	A	A	A	A	A	A	A	A	A	A
gnl|UMD3.1|GK000008.2	23408040	A	G	G	G	G	G	G	A	A	A	A	A	A	A	A	A	A	A	A
gnl|UMD3.1|GK000019.2	23864192	A	G	G	G	G	G	G	A	A	A	A	A	A	A	A	A	A	A	A
gnl|UMD3.1|GK000019.2	24112178	A	C	C	C	C	C	C	A	A	A	A	A	A	A	A	A	A	A	A
gnl|UMD3.1|GK000028.2	28433065	A	G	G	G	G	G	G	A	A	A	A	A	A	A	A	A	A	A	A
gnl|UMD3.1|GK000026.2	30794625	A	T	T	T	T	T	T	A	A	A	A	A	A	A	A	A	A	A	A
gnl|UMD3.1|GK000001.2	31242812	A	G	G	G	G	G	G	A	A	A	A	A	A	A	A	A	A	A	A
gnl|UMD3.1|GK000001.2	31242815	A	C	C	C	C	C	C	A	A	A	A	A	A	A	A	A	A	A	A
gnl|UMD3.1|GK000025.2	32367501	A	G	G	G	G	G	G	A	A	A	A	A	A	A	A	A	A	A	A
gnl|UMD3.1|GK000025.2	35240086	A	G	G	G	G	G	G	A	A	A	A	A	A	A	A	A	A	A	A
gnl|UMD3.1|GK000016.2	39622819	A	G	G	G	G	G	G	A	A	A	A	A	A	A	A	A	A	A	A
gnl|UMD3.1|GK000019.2	42682253	A	G	G	G	G	G	G	A	A	A	A	A	A	A	A	A	A	A	A
gnl|UMD3.1|GK000011.2	43949110	A	G	G	G	G	G	G	A	A	A	A	A	A	A	A	A	A	A	A
gnl|UMD3.1|GK000011.2	46404501	A	G	G	G	G	G	G	A	A	A	A	A	A	A	A	A	A	A	A
gnl|UMD3.1|GK000011.2	46404523	A	T	T	T	T	T	T	A	A	A	A	A	A	A	A	A	A	A	A
gnl|UMD3.1|GK000029.2	48144401	A	C	C	C	C	C	C	A	A	A	A	A	A	A	A	A	A	A	A
gnl|UMD3.1|GK000008.2	48263298	A	G	G	G	G	G	G	A	A	A	A	A	A	A	A	A	A	A	A
gnl|UMD3.1|GK000015.2	57121472	A	G	G	G	G	G	G	A	A	A	A	A	A	A	A	A	A	A	A
gnl|UMD3.1|GK000022.2	57859356	A	T	T	T	T	T	T	A	A	A	A	A	A	A	A	A	A	A	A
gnl|UMD3.1|GK000013.2	58017681	A	G	G	G	G	G	G	A	A	A	A	A	A	A	A	A	A	A	A
gnl|UMD3.1|GK000008.2	58590932	A	G	G	G	G	G	G	A	A	A	A	A	A	A	A	A	A	A	A
gnl|UMD3.1|GK000008.2	68113725	A	C	C	C	C	C	C	A	A	A	A	A	A	A	A	A	A	A	A
gnl|UMD3.1|GK000001.2	70697404	A	G	G	G	G	G	G	A	A	A	A	A	A	A	A	A	A	A	A
gnl|UMD3.1|GK000013.2	74496915	A	G	G	G	G	G	G	A	A	A	A	A	A	A	A	A	A	A	A
gnl|UMD3.1|GK000013.2	76518030	A	C	C	C	C	C	C	A	A	A	A	A	A	A	A	A	A	A	A
gnl|UMD3.1|GK000003.2	80258928	A	T	T	T	T	T	T	A	A	A	A	A	A	A	A	A	A	A	A
gnl|UMD3.1|GK000010.2	87344787	A	T	T	T	T	T	T	A	A	A	A	A	A	A	A	A	A	A	A
gnl|UMD3.1|GK000007.2	89219834	A	G	G	G	G	G	G	A	A	A	A	A	A	A	A	A	A	A	A
gnl|UMD3.1|GK000007.2	89219841	A	G	G	G	G	G	G	A	A	A	A	A	A	A	A	A	A	A	A
gnl|UMD3.1|GK000007.2	89219885	A	G	G	G	G	G	G	A	A	A	A	A	A	A	A	A	A	A	A
gnl|UMD3.1|GK000007.2	89219896	A	G	G	G	G	G	G	A	A	A	A	A	A	A	A	A	A	A	A
gnl|UMD3.1|GK000007.2	89219898	A	G	G	G	G	G	G	A	A	A	A	A	A	A	A	A	A	A	A
gnl|UMD3.1|GK000007.2	89219905	A	C	C	C	C	C	C	A	A	A	A	A	A	A	A	A	A	A	A
gnl|UMD3.1|GK000007.2	89219915	A	G	G	G	G	G	G	A	A	A	A	A	A	A	A	A	A	A	A
gnl|UMD3.1|GK000007.2	89221176	A	G	G	G	G	G	G	A	A	A	A	A	A	A	A	A	A	A	A
gnl|UMD3.1|GK000007.2	89221184	A	G	G	G	G	G	G	A	A	A	A	A	A	A	A	A	A	A	A
gnl|UMD3.1|GK000007.2	89221196	A	G	G	G	G	G	G	A	A	A	A	A	A	A	A	A	A	A	A
gnl|UMD3.1|GK000007.2	89221205	A	G	G	G	G	G	G	A	A	A	A	A	A	A	A	A	A	A	A
gnl|UMD3.1|GK000007.2	89221342	A	G	G	G	G	G	G	A	A	A	A	A	A	A	A	A	A	A	A
gnl|UMD3.1|GK000004.2	95095208	A	G	G	G	G	G	G	A	A	A	A	A	A	A	A	A	A	A	A
gnl|UMD3.1|GK000006.2	98929560	A	T	T	T	T	T	T	A	A	A	A	A	A	A	A	A	A	A	A
gnl|UMD3.1|GK000006.2	98929562	A	G	G	G	G	G	G	A	A	A	A	A	A	A	A	A	A	A	A
gnl|UMD3.1|GK000002.2	128857605	A	G	G	G	G	G	G	A	A	A	A	A	A	A	A	A	A	A	A
gnl|UMD3.1|GK000002.2	133632476	A	G	G	G	G	G	G	A	A	A	A	A	A	A	A	A	A	A	A
gnl|UMD3.1|GK000018.2	2954238	C	T	T	T	T	T	T	C	C	C	C	C	C	C	C	C	C	C	C
gnl|UMD3.1|GK000030.2	9376957	C	T	T	T	T	T	T	C	C	C	C	C	C	C	C	C	C	C	C
gnl|UMD3.1|GK000030.2	9377864	C	G	G	G	G	G	G	C	C	C	C	C	C	C	C	C	C	C	C
gnl|UMD3.1|GK000012.2	12418931	C	G	G	G	G	G	G	C	C	C	C	C	C	C	C	C	C	C	C
gnl|UMD3.1|GK000001.2	31242827	C	A	A	A	A	A	A	C	C	C	C	C	C	C	C	C	C	C	C
gnl|UMD3.1|GK000025.2	32367601	C	G	G	G	G	G	G	C	C	C	C	C	C	C	C	C	C	C	C
gnl|UMD3.1|GK000019.2	42680833	C	A	A	A	A	A	A	C	C	C	C	C	C	C	C	C	C	C	C
gnl|UMD3.1|GK000020.2	49533411	C	T	T	T	T	T	T	C	C	C	C	C	C	C	C	C	C	C	C
gnl|UMD3.1|GK000016.2	56183550	C	T	T	T	T	T	T	C	C	C	C	C	C	C	C	C	C	C	C
gnl|UMD3.1|GK000022.2	57859501	C	T	T	T	T	T	T	C	C	C	C	C	C	C	C	C	C	C	C
gnl|UMD3.1|GK000011.2	65246617	C	A	A	A	A	A	A	C	C	C	C	C	C	C	C	C	C	C	C
gnl|UMD3.1|GK000013.2	74497332	C	T	T	T	T	T	T	C	C	C	C	C	C	C	C	C	C	C	C
gnl|UMD3.1|GK000014.2	83264839	C	T	T	T	T	T	T	C	C	C	C	C	C	C	C	C	C	C	C
gnl|UMD3.1|GK000001.2	83653181	C	T	T	T	T	T	T	C	C	C	C	C	C	C	C	C	C	C	C
gnl|UMD3.1|GK000004.2	84628048	C	A	A	A	A	A	A	C	C	C	C	C	C	C	C	C	C	C	C
gnl|UMD3.1|GK000007.2	89221204	C	G	G	G	G	G	G	C	C	C	C	C	C	C	C	C	C	C	C
gnl|UMD3.1|GK000004.2	95095181	C	G	G	G	G	G	G	C	C	C	C	C	C	C	C	C	C	C	C
gnl|UMD3.1|GK000004.2	95095213	C	G	G	G	G	G	G	C	C	C	C	C	C	C	C	C	C	C	C
gnl|UMD3.1|GK000002.2	122169634	C	T	T	T	T	T	T	C	C	C	C	C	C	C	C	C	C	C	C
gnl|UMD3.1|GK000006.2	323971	G	A	A	A	A	A	A	G	G	G	G	G	G	G	G	G	G	G	G
gnl|UMD3.1|GK000014.2	338832	G	A	A	A	A	A	A	G	G	G	G	G	G	G	G	G	G	G	G
gnl|UMD3.1|GK000019.2	5065717	G	A	A	A	A	A	A	G	G	G	G	G	G	G	G	G	G	G	G
gnl|UMD3.1|GK000026.2	7036715	G	C	C	C	C	C	C	G	G	G	G	G	G	G	G	G	G	G	G
gnl|UMD3.1|GK000019.2	7901367	G	C	C	C	C	C	C	G	G	G	G	G	G	G	G	G	G	G	G
gnl|UMD3.1|GK000030.2	9377707	G	C	C	C	C	C	C	G	G	G	G	G	G	G	G	G	G	G	G
gnl|UMD3.1|GK000011.2	10923748	G	T	T	T	T	T	T	G	G	G	G	G	G	G	G	G	G	G	G
gnl|UMD3.1|GK000011.2	14590240	G	A	A	A	A	A	A	G	G	G	G	G	G	G	G	G	G	G	G
gnl|UMD3.1|GK000011.2	14590243	G	A	A	A	A	A	A	G	G	G	G	G	G	G	G	G	G	G	G
gnl|UMD3.1|GK000018.2	15406760	G	A	A	A	A	A	A	G	G	G	G	G	G	G	G	G	G	G	G
gnl|UMD3.1|GK000004.2	17769142	G	A	A	A	A	A	A	G	G	G	G	G	G	G	G	G	G	G	G
gnl|UMD3.1|GK000007.2	21247151	G	A	A	A	A	A	A	G	G	G	G	G	G	G	G	G	G	G	G
gnl|UMD3.1|GK000023.2	21839807	G	C	C	C	C	C	C	G	G	G	G	G	G	G	G	G	G	G	G
gnl|UMD3.1|GK000028.2	28433085	G	C	C	C	C	C	C	G	G	G	G	G	G	G	G	G	G	G	G
gnl|UMD3.1|GK000017.2	28834221	G	A	A	A	A	A	A	G	G	G	G	G	G	G	G	G	G	G	G
gnl|UMD3.1|GK000023.2	29529749	G	T	T	T	T	T	T	G	G	G	G	G	G	G	G	G	G	G	G
gnl|UMD3.1|GK000015.2	38876724	G	A	A	A	A	A	A	G	G	G	G	G	G	G	G	G	G	G	G
gnl|UMD3.1|GK000013.2	38980774	G	A	A	A	A	A	A	G	G	G	G	G	G	G	G	G	G	G	G
gnl|UMD3.1|GK000015.2	42332661	G	A	A	A	A	A	A	G	G	G	G	G	G	G	G	G	G	G	G
gnl|UMD3.1|GK000019.2	42679832	G	A	A	A	A	A	A	G	G	G	G	G	G	G	G	G	G	G	G
gnl|UMD3.1|GK000019.2	42680738	G	A	A	A	A	A	A	G	G	G	G	G	G	G	G	G	G	G	G
gnl|UMD3.1|GK000019.2	42902904	G	A	A	A	A	A	A	G	G	G	G	G	G	G	G	G	G	G	G
gnl|UMD3.1|GK000019.2	42949727	G	A	A	A	A	A	A	G	G	G	G	G	G	G	G	G	G	G	G
gnl|UMD3.1|GK000019.2	42959610	G	A	A	A	A	A	A	G	G	G	G	G	G	G	G	G	G	G	G
gnl|UMD3.1|GK000013.2	47904563	G	A	A	A	A	A	A	G	G	G	G	G	G	G	G	G	G	G	G
gnl|UMD3.1|GK000013.2	51930773	G	C	C	C	C	C	C	G	G	G	G	G	G	G	G	G	G	G	G
gnl|UMD3.1|GK000018.2	64278854	G	T	T	T	T	T	T	G	G	G	G	G	G	G	G	G	G	G	G
gnl|UMD3.1|GK000018.2	64286567	G	T	T	T	T	T	T	G	G	G	G	G	G	G	G	G	G	G	G
gnl|UMD3.1|GK000021.2	69621011	G	C	C	C	C	C	C	G	G	G	G	G	G	G	G	G	G	G	G
gnl|UMD3.1|GK000014.2	83828338	G	C	C	C	C	C	C	G	G	G	G	G	G	G	G	G	G	G	G
gnl|UMD3.1|GK000014.2	83842002	G	C	C	C	C	C	C	G	G	G	G	G	G	G	G	G	G	G	G
gnl|UMD3.1|GK000008.2	85248262	G	A	A	A	A	A	A	G	G	G	G	G	G	G	G	G	G	G	G
gnl|UMD3.1|GK000007.2	89220822	G	A	A	A	A	A	A	G	G	G	G	G	G	G	G	G	G	G	G
gnl|UMD3.1|GK000007.2	89221216	G	C	C	C	C	C	C	G	G	G	G	G	G	G	G	G	G	G	G
gnl|UMD3.1|GJ059828.1	2854	T	C	C	C	C	C	C	T	T	T	T	T	T	T	T	T	T	T	T
gnl|UMD3.1|GJ059828.1	2875	T	C	C	C	C	C	C	T	T	T	T	T	T	T	T	T	T	T	T
gnl|UMD3.1|GJ059828.1	2893	T	C	C	C	C	C	C	T	T	T	T	T	T	T	T	T	T	T	T
gnl|UMD3.1|GK000021.2	2696277	T	G	G	G	G	G	G	T	T	T	T	T	T	T	T	T	T	T	T
gnl|UMD3.1|GK000020.2	6355801	T	C	C	C	C	C	C	T	T	T	T	T	T	T	T	T	T	T	T
gnl|UMD3.1|GK000026.2	7036720	T	C	C	C	C	C	C	T	T	T	T	T	T	T	T	T	T	T	T
gnl|UMD3.1|GK000026.2	7036725	T	C	C	C	C	C	C	T	T	T	T	T	T	T	T	T	T	T	T
gnl|UMD3.1|GK000019.2	7939290	T	C	C	C	C	C	C	T	T	T	T	T	T	T	T	T	T	T	T
gnl|UMD3.1|GK000020.2	8066393	T	G	G	G	G	G	G	T	T	T	T	T	T	T	T	T	T	T	T
gnl|UMD3.1|GK000004.2	11079570	T	C	C	C	C	C	C	T	T	T	T	T	T	T	T	T	T	T	T
gnl|UMD3.1|GK000018.2	15186414	T	C	C	C	C	C	C	T	T	T	T	T	T	T	T	T	T	T	T
gnl|UMD3.1|GK000012.2	19225880	T	C	C	C	C	C	C	T	T	T	T	T	T	T	T	T	T	T	T
gnl|UMD3.1|GK000003.2	19259427	T	C	C	C	C	C	C	T	T	T	T	T	T	T	T	T	T	T	T
gnl|UMD3.1|GK000015.2	20235461	T	C	C	C	C	C	C	T	T	T	T	T	T	T	T	T	T	T	T
gnl|UMD3.1|GK000020.2	24442795	T	C	C	C	C	C	C	T	T	T	T	T	T	T	T	T	T	T	T
gnl|UMD3.1|GK000012.2	25717654	T	A	A	A	A	A	A	T	T	T	T	T	T	T	T	T	T	T	T
gnl|UMD3.1|GK000012.2	26267050	T	C	C	C	C	C	C	T	T	T	T	T	T	T	T	T	T	T	T
gnl|UMD3.1|GK000028.2	28433084	T	C	C	C	C	C	C	T	T	T	T	T	T	T	T	T	T	T	T
gnl|UMD3.1|GK000023.2	28579736	T	C	C	C	C	C	C	T	T	T	T	T	T	T	T	T	T	T	T
gnl|UMD3.1|GK000001.2	31242760	T	C	C	C	C	C	C	T	T	T	T	T	T	T	T	T	T	T	T
gnl|UMD3.1|GK000001.2	31242761	T	G	G	G	G	G	G	T	T	T	T	T	T	T	T	T	T	T	T
gnl|UMD3.1|GK000001.2	31242831	T	C	C	C	C	C	C	T	T	T	T	T	T	T	T	T	T	T	T
gnl|UMD3.1|GK000001.2	31242847	T	C	C	C	C	C	C	T	T	T	T	T	T	T	T	T	T	T	T
gnl|UMD3.1|GK000001.2	31242851	T	C	C	C	C	C	C	T	T	T	T	T	T	T	T	T	T	T	T
gnl|UMD3.1|GK000001.2	31242887	T	C	C	C	C	C	C	T	T	T	T	T	T	T	T	T	T	T	T
gnl|UMD3.1|GK000025.2	32367478	T	C	C	C	C	C	C	T	T	T	T	T	T	T	T	T	T	T	T
gnl|UMD3.1|GK000025.2	32367488	T	C	C	C	C	C	C	T	T	T	T	T	T	T	T	T	T	T	T
gnl|UMD3.1|GK000025.2	32367491	T	C	C	C	C	C	C	T	T	T	T	T	T	T	T	T	T	T	T
gnl|UMD3.1|GK000025.2	32367507	T	C	C	C	C	C	C	T	T	T	T	T	T	T	T	T	T	T	T
gnl|UMD3.1|GK000025.2	32367513	T	C	C	C	C	C	C	T	T	T	T	T	T	T	T	T	T	T	T
gnl|UMD3.1|GK000025.2	32367517	T	C	C	C	C	C	C	T	T	T	T	T	T	T	T	T	T	T	T
gnl|UMD3.1|GK000025.2	32367519	T	C	C	C	C	C	C	T	T	T	T	T	T	T	T	T	T	T	T
gnl|UMD3.1|GK000019.2	42680706	T	C	C	C	C	C	C	T	T	T	T	T	T	T	T	T	T	T	T
gnl|UMD3.1|GK000011.2	43949130	T	C	C	C	C	C	C	T	T	T	T	T	T	T	T	T	T	T	T
gnl|UMD3.1|GK000011.2	43949134	T	G	G	G	G	G	G	T	T	T	T	T	T	T	T	T	T	T	T
gnl|UMD3.1|GK000011.2	43949137	T	C	C	C	C	C	C	T	T	T	T	T	T	T	T	T	T	T	T
gnl|UMD3.1|GK000018.2	53955290	T	C	C	C	C	C	C	T	T	T	T	T	T	T	T	T	T	T	T
gnl|UMD3.1|GK000016.2	56183568	T	G	G	G	G	G	G	T	T	T	T	T	T	T	T	T	T	T	T
gnl|UMD3.1|GK000018.2	56645575	T	A	A	A	A	A	A	T	T	T	T	T	T	T	T	T	T	T	T
gnl|UMD3.1|GK000018.2	56645602	T	G	G	G	G	G	G	T	T	T	T	T	T	T	T	T	T	T	T
gnl|UMD3.1|GK000015.2	57121453	T	A	A	A	A	A	A	T	T	T	T	T	T	T	T	T	T	T	T
gnl|UMD3.1|GK000002.2	66269244	T	G	G	G	G	G	G	T	T	T	T	T	T	T	T	T	T	T	T
gnl|UMD3.1|GK000007.2	89219679	T	C	C	C	C	C	C	T	T	T	T	T	T	T	T	T	T	T	T
gnl|UMD3.1|GK000007.2	89219893	T	G	G	G	G	G	G	T	T	T	T	T	T	T	T	T	T	T	T
gnl|UMD3.1|GK000007.2	89221220	T	C	C	C	C	C	C	T	T	T	T	T	T	T	T	T	T	T	T
gnl|UMD3.1|GK000002.2	107981556	T	C	C	C	C	C	C	T	T	T	T	T	T	T	T	T	T	T	T
gnl|UMD3.1|GK000002.2	107981559	T	C	C	C	C	C	C	T	T	T	T	T	T	T	T	T	T	T	T
100% SNP filtering			HEREFORD						POLISH RED						POLISH HF
GENE	LOCATION	REF	6M		9M		12M		6M		9M		12M		6M		9M		12M
gnl|UMD3.1|GJ059828.1	2900	A	G	G	G	G	G	G	A	A	A	A	A	A	A	A	A	A	A	A
gnl|UMD3.1|GJ059828.1	2911	A	C	C	C	C	C	C	A	A	A	A	A	A	A	A	A	A	A	A
gnl|UMD3.1|GJ059828.1	2875	T	C	C	C	C	C	C	T	T	T	T	T	T	T	T	T	T	T	T
gnl|UMD3.1|GJ059828.1	2893	T	C	C	C	C	C	C	T	T	T	T	T	T	T	T	T	T	T	T
gnl|UMD3.1|GJ060129.1	3742	G	A	A	A	A	A	A	G	G	G	G	G	G	G	G	G	G	G	G
gnl|UMD3.1|GK000001.2	31242812	A	G	G	G	G	G	G	A	A	A	A	A	A	A	A	A	A	A	A
gnl|UMD3.1|GK000001.2	70697404	A	G	G	G	G	G	G	A	A	A	A	A	A	A	A	A	A	A	A
gnl|UMD3.1|GK000001.2	31242815	A	C	C	C	C	C	C	A	A	A	A	A	A	A	A	A	A	A	A
gnl|UMD3.1|GK000001.2	83653181	C	T	T	T	T	T	T	C	C	C	C	C	C	C	C	C	C	C	C
gnl|UMD3.1|GK000001.2	31242827	C	A	A	A	A	A	A	C	C	C	C	C	C	C	C	C	C	C	C
gnl|UMD3.1|GK000001.2	31242761	T	G	G	G	G	G	G	T	T	T	T	T	T	T	T	T	T	T	T
gnl|UMD3.1|GK000001.2	31242831	T	C	C	C	C	C	C	T	T	T	T	T	T	T	T	T	T	T	T
gnl|UMD3.1|GK000001.2	31242847	T	C	C	C	C	C	C	T	T	T	T	T	T	T	T	T	T	T	T
gnl|UMD3.1|GK000001.2	31242851	T	C	C	C	C	C	C	T	T	T	T	T	T	T	T	T	T	T	T
gnl|UMD3.1|GK000002.2	23299129	A	G	G	G	G	G	G	A	A	A	A	A	A	A	A	A	A	A	A
gnl|UMD3.1|GK000002.2	128857605	A	G	G	G	G	G	G	A	A	A	A	A	A	A	A	A	A	A	A
gnl|UMD3.1|GK000002.2	133632476	A	G	G	G	G	G	G	A	A	A	A	A	A	A	A	A	A	A	A
gnl|UMD3.1|GK000002.2	107981556	T	C	C	C	C	C	C	T	T	T	T	T	T	T	T	T	T	T	T
gnl|UMD3.1|GK000002.2	107981559	T	C	C	C	C	C	C	T	T	T	T	T	T	T	T	T	T	T	T
gnl|UMD3.1|GK000003.2	13629452	A	T	T	T	T	T	T	A	A	A	A	A	A	A	A	A	A	A	A
gnl|UMD3.1|GK000004.2	84628048	C	A	A	A	A	A	A	C	C	C	C	C	C	C	C	C	C	C	C
gnl|UMD3.1|GK000004.2	17769142	G	A	A	A	A	A	A	G	G	G	G	G	G	G	G	G	G	G	G
gnl|UMD3.1|GK000004.2	93662388	T	G	G	G	G	G	G	T	T	T	T	T	T	T	T	T	T	T	T
gnl|UMD3.1|GK000004.2	11079570	T	C	C	C	C	C	C	T	T	T	T	T	T	T	T	T	T	T	T
gnl|UMD3.1|GK000004.2	84663565	T	A	A	A	A	A	A	T	T	T	T	T	T	T	T	T	T	T	T
gnl|UMD3.1|GK000006.2	98929560	A	T	T	T	T	T	T	A	A	A	A	A	A	A	A	A	A	A	A
gnl|UMD3.1|GK000006.2	98929562	A	G	G	G	G	G	G	A	A	A	A	A	A	A	A	A	A	A	A
gnl|UMD3.1|GK000007.2	89219841	A	G	G	G	G	G	G	A	A	A	A	A	A	A	A	A	A	A	A
gnl|UMD3.1|GK000007.2	89219896	A	G	G	G	G	G	G	A	A	A	A	A	A	A	A	A	A	A	A
gnl|UMD3.1|GK000007.2	89219898	A	G	G	G	G	G	G	A	A	A	A	A	A	A	A	A	A	A	A
gnl|UMD3.1|GK000007.2	89219915	A	G	G	G	G	G	G	A	A	A	A	A	A	A	A	A	A	A	A
gnl|UMD3.1|GK000007.2	89221176	A	G	G	G	G	G	G	A	A	A	A	A	A	A	A	A	A	A	A
gnl|UMD3.1|GK000007.2	89221196	A	G	G	G	G	G	G	A	A	A	A	A	A	A	A	A	A	A	A
gnl|UMD3.1|GK000007.2	89221205	A	G	G	G	G	G	G	A	A	A	A	A	A	A	A	A	A	A	A
gnl|UMD3.1|GK000007.2	89221342	A	G	G	G	G	G	G	A	A	A	A	A	A	A	A	A	A	A	A
gnl|UMD3.1|GK000007.2	89219905	A	C	C	C	C	C	C	A	A	A	A	A	A	A	A	A	A	A	A
gnl|UMD3.1|GK000007.2	89221204	C	G	G	G	G	G	G	C	C	C	C	C	C	C	C	C	C	C	C
gnl|UMD3.1|GK000007.2	89221216	G	C	C	C	C	C	C	G	G	G	G	G	G	G	G	G	G	G	G
gnl|UMD3.1|GK000007.2	89219893	T	G	G	G	G	G	G	T	T	T	T	T	T	T	T	T	T	T	T
gnl|UMD3.1|GK000007.2	89221220	T	C	C	C	C	C	C	T	T	T	T	T	T	T	T	T	T	T	T
gnl|UMD3.1|GK000008.2	17425531	A	G	G	G	G	G	G	A	A	A	A	A	A	A	A	A	A	A	A
gnl|UMD3.1|GK000008.2	58590932	A	G	G	G	G	G	G	A	A	A	A	A	A	A	A	A	A	A	A
gnl|UMD3.1|GK000008.2	85248262	G	A	A	A	A	A	A	G	G	G	G	G	G	G	G	G	G	G	G
gnl|UMD3.1|GK000009.2	13233288	C	A	A	A	A	A	A	C	C	C	C	C	C	C	C	C	C	C	C
gnl|UMD3.1|GK000011.2	43949110	A	G	G	G	G	G	G	A	A	A	A	A	A	A	A	A	A	A	A
gnl|UMD3.1|GK000011.2	65246617	C	A	A	A	A	A	A	C	C	C	C	C	C	C	C	C	C	C	C
gnl|UMD3.1|GK000011.2	10923748	G	T	T	T	T	T	T	G	G	G	G	G	G	G	G	G	G	G	G
gnl|UMD3.1|GK000011.2	43949134	T	G	G	G	G	G	G	T	T	T	T	T	T	T	T	T	T	T	T
gnl|UMD3.1|GK000011.2	43949130	T	C	C	C	C	C	C	T	T	T	T	T	T	T	T	T	T	T	T
gnl|UMD3.1|GK000012.2	12496583	A	G	G	G	G	G	G	A	A	A	A	A	A	A	A	A	A	A	A
gnl|UMD3.1|GK000012.2	12418931	C	G	G	G	G	G	G	C	C	C	C	C	C	C	C	C	C	C	C
gnl|UMD3.1|GK000012.2	69574598	G	C	C	C	C	C	C	G	G	G	G	G	G	G	G	G	G	G	G
gnl|UMD3.1|GK000012.2	26267050	T	C	C	C	C	C	C	T	T	T	T	T	T	T	T	T	T	T	T
gnl|UMD3.1|GK000013.2	74496915	A	G	G	G	G	G	G	A	A	A	A	A	A	A	A	A	A	A	A
gnl|UMD3.1|GK000013.2	51930773	G	C	C	C	C	C	C	G	G	G	G	G	G	G	G	G	G	G	G
gnl|UMD3.1|GK000013.2	47904563	G	A	A	A	A	A	A	G	G	G	G	G	G	G	G	G	G	G	G
gnl|UMD3.1|GK000014.2	83824666	A	T	T	T	T	T	T	A	A	A	A	A	A	A	A	A	A	A	A
gnl|UMD3.1|GK000014.2	83824819	A	C	C	C	C	C	C	A	A	A	A	A	A	A	A	A	A	A	A
gnl|UMD3.1|GK000014.2	83825388	A	C	C	C	C	C	C	A	A	A	A	A	A	A	A	A	A	A	A
gnl|UMD3.1|GK000014.2	83264839	C	T	T	T	T	T	T	C	C	C	C	C	C	C	C	C	C	C	C
gnl|UMD3.1|GK000014.2	83828338	G	C	C	C	C	C	C	G	G	G	G	G	G	G	G	G	G	G	G
gnl|UMD3.1|GK000014.2	83842002	G	C	C	C	C	C	C	G	G	G	G	G	G	G	G	G	G	G	G
gnl|UMD3.1|GK000014.2	338832	G	A	A	A	A	A	A	G	G	G	G	G	G	G	G	G	G	G	G
gnl|UMD3.1|GK000014.2	83823267	G	A	A	A	A	A	A	G	G	G	G	G	G	G	G	G	G	G	G
gnl|UMD3.1|GK000014.2	83822587	T	G	G	G	G	G	G	T	T	T	T	T	T	T	T	T	T	T	T
gnl|UMD3.1|GK000014.2	83824494	T	G	G	G	G	G	G	T	T	T	T	T	T	T	T	T	T	T	T
gnl|UMD3.1|GK000015.2	20235437	A	C	C	C	C	C	C	A	A	A	A	A	A	A	A	A	A	A	A
gnl|UMD3.1|GK000015.2	38876724	G	A	A	A	A	A	A	G	G	G	G	G	G	G	G	G	G	G	G
gnl|UMD3.1|GK000015.2	42332661	G	A	A	A	A	A	A	G	G	G	G	G	G	G	G	G	G	G	G
gnl|UMD3.1|GK000015.2	20235461	T	C	C	C	C	C	C	T	T	T	T	T	T	T	T	T	T	T	T
gnl|UMD3.1|GK000016.2	39622819	A	G	G	G	G	G	G	A	A	A	A	A	A	A	A	A	A	A	A
gnl|UMD3.1|GK000016.2	56183550	C	T	T	T	T	T	T	C	C	C	C	C	C	C	C	C	C	C	C
gnl|UMD3.1|GK000016.2	39622720	G	T	T	T	T	T	T	G	G	G	G	G	G	G	G	G	G	G	G
gnl|UMD3.1|GK000017.2	28834221	G	A	A	A	A	A	A	G	G	G	G	G	G	G	G	G	G	G	G
gnl|UMD3.1|GK000018.2	11171889	A	G	G	G	G	G	G	A	A	A	A	A	A	A	A	A	A	A	A
gnl|UMD3.1|GK000018.2	14983973	A	G	G	G	G	G	G	A	A	A	A	A	A	A	A	A	A	A	A
gnl|UMD3.1|GK000018.2	64278854	G	T	T	T	T	T	T	G	G	G	G	G	G	G	G	G	G	G	G
gnl|UMD3.1|GK000018.2	64286567	G	T	T	T	T	T	T	G	G	G	G	G	G	G	G	G	G	G	G
gnl|UMD3.1|GK000018.2	61928094	T	G	G	G	G	G	G	T	T	T	T	T	T	T	T	T	T	T	T
gnl|UMD3.1|GK000018.2	15186414	T	C	C	C	C	C	C	T	T	T	T	T	T	T	T	T	T	T	T
gnl|UMD3.1|GK000018.2	53955290	T	C	C	C	C	C	C	T	T	T	T	T	T	T	T	T	T	T	T
gnl|UMD3.1|GK000019.2	23864192	A	G	G	G	G	G	G	A	A	A	A	A	A	A	A	A	A	A	A
gnl|UMD3.1|GK000019.2	42682253	A	G	G	G	G	G	G	A	A	A	A	A	A	A	A	A	A	A	A
gnl|UMD3.1|GK000019.2	42680833	C	A	A	A	A	A	A	C	C	C	C	C	C	C	C	C	C	C	C
gnl|UMD3.1|GK000019.2	7901367	G	C	C	C	C	C	C	G	G	G	G	G	G	G	G	G	G	G	G
gnl|UMD3.1|GK000019.2	5065717	G	A	A	A	A	A	A	G	G	G	G	G	G	G	G	G	G	G	G
gnl|UMD3.1|GK000019.2	42679832	G	A	A	A	A	A	A	G	G	G	G	G	G	G	G	G	G	G	G
gnl|UMD3.1|GK000019.2	42680738	G	A	A	A	A	A	A	G	G	G	G	G	G	G	G	G	G	G	G
gnl|UMD3.1|GK000019.2	42902904	G	A	A	A	A	A	A	G	G	G	G	G	G	G	G	G	G	G	G
gnl|UMD3.1|GK000019.2	42959610	G	A	A	A	A	A	A	G	G	G	G	G	G	G	G	G	G	G	G
gnl|UMD3.1|GK000019.2	7939290	T	C	C	C	C	C	C	T	T	T	T	T	T	T	T	T	T	T	T
gnl|UMD3.1|GK000020.2	49533411	C	T	T	T	T	T	T	C	C	C	C	C	C	C	C	C	C	C	C
gnl|UMD3.1|GK000020.2	6355801	T	C	C	C	C	C	C	T	T	T	T	T	T	T	T	T	T	T	T
gnl|UMD3.1|GK000021.2	6448543	A	T	T	T	T	T	T	A	A	A	A	A	A	A	A	A	A	A	A
gnl|UMD3.1|GK000021.2	69623166	G	T	T	T	T	T	T	G	G	G	G	G	G	G	G	G	G	G	G
gnl|UMD3.1|GK000021.2	69621011	G	C	C	C	C	C	C	G	G	G	G	G	G	G	G	G	G	G	G
gnl|UMD3.1|GK000021.2	2696277	T	G	G	G	G	G	G	T	T	T	T	T	T	T	T	T	T	T	T
gnl|UMD3.1|GK000022.2	57859356	A	T	T	T	T	T	T	A	A	A	A	A	A	A	A	A	A	A	A
gnl|UMD3.1|GK000022.2	57859501	C	T	T	T	T	T	T	C	C	C	C	C	C	C	C	C	C	C	C
gnl|UMD3.1|GK000023.2	29529749	G	T	T	T	T	T	T	G	G	G	G	G	G	G	G	G	G	G	G
gnl|UMD3.1|GK000023.2	28579736	T	C	C	C	C	C	C	T	T	T	T	T	T	T	T	T	T	T	T
gnl|UMD3.1|GK000025.2	32367501	A	G	G	G	G	G	G	A	A	A	A	A	A	A	A	A	A	A	A
gnl|UMD3.1|GK000025.2	35240086	A	G	G	G	G	G	G	A	A	A	A	A	A	A	A	A	A	A	A
gnl|UMD3.1|GK000025.2	32367601	C	G	G	G	G	G	G	C	C	C	C	C	C	C	C	C	C	C	C
gnl|UMD3.1|GK000025.2	32367478	T	C	C	C	C	C	C	T	T	T	T	T	T	T	T	T	T	T	T
gnl|UMD3.1|GK000025.2	32367491	T	C	C	C	C	C	C	T	T	T	T	T	T	T	T	T	T	T	T
gnl|UMD3.1|GK000025.2	32367513	T	C	C	C	C	C	C	T	T	T	T	T	T	T	T	T	T	T	T
gnl|UMD3.1|GK000025.2	32367517	T	C	C	C	C	C	C	T	T	T	T	T	T	T	T	T	T	T	T
gnl|UMD3.1|GK000025.2	32367519	T	C	C	C	C	C	C	T	T	T	T	T	T	T	T	T	T	T	T
gnl|UMD3.1|GK000026.2	5717177	A	G	G	G	G	G	G	A	A	A	A	A	A	A	A	A	A	A	A
gnl|UMD3.1|GK000027.2	40051619	A	T	T	T	T	T	T	A	A	A	A	A	A	A	A	A	A	A	A
gnl|UMD3.1|GK000028.2	3160036	A	G	G	G	G	G	G	A	A	A	A	A	A	A	A	A	A	A	A
gnl|UMD3.1|GK000029.2	48144401	A	C	C	C	C	C	C	A	A	A	A	A	A	A	A	A	A	A	A
gnl|UMD3.1|GK000030.2	15331033	C	T	T	T	T	T	T	C	C	C	C	C	C	C	C	C	C	C	C
gnl|UMD3.1|GK000030.2	9377864	C	G	G	G	G	G	G	C	C	C	C	C	C	C	C	C	C	C	C
gnl|UMD3.1|GK000030.2	9377707	G	C	C	C	C	C	C	G	G	G	G	G	G	G	G	G	G	G	G
