# Supplementary material for: Single Nucleotide Polymorphism Discovery in Bovine Pituitary Gland Using RNA-Seq Technology
Source: PLoS One. 2016 Sep 8;11(9):e0161370. doi: 10.1371/journal.pone.0161370 (PMC5015895; doi:10.1371/journal.pone.0161370)
Supplement: S24 Table — (XLSX) [file pone.0161370.s024.xlsx]

## Sheet: SNP90 POL. RED FULL UNIQ
sTable 24: Identification of unique SNPs using 90% and 100% SNP filtering in Polish Red cattle
90%SNP filtering			HEREFORD							POLISH RED							POLISH HF
GENE	LOCATION	REF	6M		9M		12M			6M		9M		12M			6M		9M		12M
gnl|UMD3.1|GK000007.2	5657758	G	G	G	G	G	G	G		A	A	A	A	A	A		G	G	G	G	G	G
100%SNP filtering			HEREFORD							POLISH RED							POLISH HF
GENE	LOCATION	REF	6M		9M		12M			6M		9M		12M			6M		9M		12M
gnl|UMD3.1|GK000007.2	5657758	G	G	G	G	G	G	G		A	A	A	A	A	A		G	G	G	G	G	G
