# Supplementary material for: Single Nucleotide Polymorphism Discovery in Bovine Pituitary Gland Using RNA-Seq Technology
Source: PLoS One. 2016 Sep 8;11(9):e0161370. doi: 10.1371/journal.pone.0161370 (PMC5015895; doi:10.1371/journal.pone.0161370)
Supplement: S25 Table — (XLSX) [file pone.0161370.s025.xlsx]

## Sheet: SNP90 POL HF FULL UNIQ
sTable 25: Identification of unique SNPs using 90% and 100% SNP filtering in Polish HF cattle
90% SNP filtering			HEREFORD						POLISH RED						POLISH HF
GENE	LOCATION	REF	6M		9M		12M		6M		9M		12M		6M		9M		12M
gnl|UMD3.1|GK000025.2	37378666	A	A	A	A	A	A	A	A	A	A	A	A	A	G	G	G	G	G	G
gnl|UMD3.1|GK000010.2	102942684	A	A	A	A	A	A	A	A	A	A	A	A	A	G	G	G	G	G	G
gnl|UMD3.1|GK000015.2	25118578	C	C	C	C	C	C	C	C	C	C	C	C	C	T	T	T	T	T	T
gnl|UMD3.1|GK000019.2	27067577	C	C	C	C	C	C	C	C	C	C	C	C	C	T	T	T	T	T	T
gnl|UMD3.1|GK000025.2	37379038	C	C	C	C	C	C	C	C	C	C	C	C	C	G	G	G	G	G	G
gnl|UMD3.1|GK000004.2	77555734	C	C	C	C	C	C	C	C	C	C	C	C	C	T	T	T	T	T	T
gnl|UMD3.1|GK000015.2	25117254	G	G	G	G	G	G	G	G	G	G	G	G	G	C	C	C	C	C	C
gnl|UMD3.1|GK000019.2	27085284	G	G	G	G	G	G	G	G	G	G	G	G	G	C	C	C	C	C	C
gnl|UMD3.1|GK000019.2	27086284	G	G	G	G	G	G	G	G	G	G	G	G	G	A	A	A	A	A	A
gnl|UMD3.1|GK000025.2	33248237	G	G	G	G	G	G	G	G	G	G	G	G	G	C	C	C	C	C	C
gnl|UMD3.1|GK000029.2	46163099	G	G	G	G	G	G	G	G	G	G	G	G	G	A	A	A	A	A	A
gnl|UMD3.1|GK000019.2	56201240	G	G	G	G	G	G	G	G	G	G	G	G	G	C	C	C	C	C	C
gnl|UMD3.1|GK000006.2	73396770	G	G	G	G	G	G	G	G	G	G	G	G	G	A	A	A	A	A	A
gnl|UMD3.1|GK000004.2	77555681	G	G	G	G	G	G	G	G	G	G	G	G	G	A	A	A	A	A	A
gnl|UMD3.1|GK000023.2	9540557	T	T	T	T	T	T	T	T	T	T	T	T	T	C	C	C	C	C	C
gnl|UMD3.1|GK000015.2	25118428	T	T	T	T	T	T	T	T	T	T	T	T	T	C	C	C	C	C	C
gnl|UMD3.1|GK000019.2	27085861	T	T	T	T	T	T	T	T	T	T	T	T	T	A	A	A	A	A	A
gnl|UMD3.1|GK000022.2	36032580	T	T	T	T	T	T	T	T	T	T	T	T	T	A	A	A	A	A	A
gnl|UMD3.1|GK000021.2	68782355	T	T	T	T	T	T	T	T	T	T	T	T	T	C	C	C	C	C	C
gnl|UMD3.1|GK000011.2	74120662	T	T	T	T	T	T	T	T	T	T	T	T	T	C	C	C	C	C	C
gnl|UMD3.1|GK000016.2	81545856	T	T	T	T	T	T	T	T	T	T	T	T	T	C	C	C	C	C	C
gnl|UMD3.1|GK000016.2	81546036	T	T	T	T	T	T	T	T	T	T	T	T	T	C	C	C	C	C	C
100% SNP filtering			HEREFORD						POLISH RED						POLISH HF
GENE	LOCATION	REF	6M		9M		12M		6M		9M		12M		6M		9M		12M
gnl|UMD3.1|GK000004.2	77555734	C	C	C	C	C	C	C	C	C	C	C	C	C	T	T	T	T	T	T
gnl|UMD3.1|GK000006.2	73396770	G	G	G	G	G	G	G	G	G	G	G	G	G	A	A	A	A	A	A
gnl|UMD3.1|GK000010.2	102942684	A	A	A	A	A	A	A	A	A	A	A	A	A	G	G	G	G	G	G
gnl|UMD3.1|GK000011.2	74120662	T	T	T	T	T	T	T	T	T	T	T	T	T	C	C	C	C	C	C
gnl|UMD3.1|GK000015.2	25118578	C	C	C	C	C	C	C	C	C	C	C	C	C	T	T	T	T	T	T
gnl|UMD3.1|GK000015.2	25118428	T	T	T	T	T	T	T	T	T	T	T	T	T	C	C	C	C	C	C
gnl|UMD3.1|GK000016.2	81545856	T	T	T	T	T	T	T	T	T	T	T	T	T	C	C	C	C	C	C
gnl|UMD3.1|GK000019.2	56198541	A	A	A	A	A	A	A	A	A	A	A	A	A	G	G	G	G	G	G
gnl|UMD3.1|GK000019.2	27086284	G	G	G	G	G	G	G	G	G	G	G	G	G	A	A	A	A	A	A
gnl|UMD3.1|GK000019.2	56201240	G	G	G	G	G	G	G	G	G	G	G	G	G	C	C	C	C	C	C
gnl|UMD3.1|GK000021.2	68782355	T	T	T	T	T	T	T	T	T	T	T	T	T	C	C	C	C	C	C
gnl|UMD3.1|GK000023.2	9540557	T	T	T	T	T	T	T	T	T	T	T	T	T	C	C	C	C	C	C
gnl|UMD3.1|GK000025.2	37378666	A	A	A	A	A	A	A	A	A	A	A	A	A	G	G	G	G	G	G
gnl|UMD3.1|GK000025.2	37379038	C	C	C	C	C	C	C	C	C	C	C	C	C	G	G	G	G	G	G
gnl|UMD3.1|GK000025.2	33248237	G	G	G	G	G	G	G	G	G	G	G	G	G	C	C	C	C	C	C
