# Supplementary material for: Single Nucleotide Polymorphism Discovery in Bovine Pituitary Gland Using RNA-Seq Technology
Source: PLoS One. 2016 Sep 8;11(9):e0161370. doi: 10.1371/journal.pone.0161370 (PMC5015895; doi:10.1371/journal.pone.0161370)
Supplement: S26 Table — (XLSX) [file pone.0161370.s026.xlsx]

## Sheet: DE NOVO -UNKNOWN REF
sTable 24: Identification de novo SNPs in Hereford, Polish Red and Polish HF cattle using 90% and 100% SNP filtering criteria.
				HEREFORD						POLISH RED						POLISH HF
GENE	POSITION	REF	NEW	6M		9M		12M		6M		9M		12M		6M		9M		12M
gnl|UMD3.1|GK000004.2	1293	N	G	G	G	G	G	G	G	G	G	G	G	G	G	G	G	G	G	G	G	18
gnl|UMD3.1|GK000004.2	1294	N	A	A	A	A	A	A	A	A	A	A	A	A	A	A	A	A	A	A	A	18
gnl|UMD3.1|GK000002.2	13666806	N	T	T	T	T	T	T	T	T	T	T	T	T	T	T	T	T	T	T	T	18
gnl|UMD3.1|GK000011.2	16159476	N	T	T	T	T	T	T	T	T	T	T	T	T	T	T	T	T	T	T	T	18
gnl|UMD3.1|GK000019.2	20698850	N	T	T	T	T	T	T	T	T	T	T	T	T	T	T	T	T	T	T	T	18
gnl|UMD3.1|GK000019.2	20699376	N	T	T	T	T	T	T	T	T	T	T	T	T	T	T	T	T	T	T	T	18
gnl|UMD3.1|GK000002.2	22473839	N	G	G	G	G	G	G	G	G	G	G	G	G	G	G	G	G	G	G	G	18
gnl|UMD3.1|GK000027.2	25434307	N	C	C	C	C	C	C	C	C	C	C	C	C	C	C	C	C	C	C	C	18
gnl|UMD3.1|GK000025.2	32373861	N	G	G	G	G	G	G	G	G	G	G	G	G	G	G	G	G	G	G	G	18
gnl|UMD3.1|GK000030.2	37660032	N	C	C	C	C	C	C	C	C	C	C	C	C	C	C	C	C	C	C	C	18
gnl|UMD3.1|GK000030.2	40074361	N	G	G	G	G	G	G	G	G	G	G	G	G	G	G	G	G	G	G	G	18
gnl|UMD3.1|GK000030.2	40311600	N	T	T	T	T	T	T	T	T	T	T	T	T	T	T	T	T	T	T	T	18
gnl|UMD3.1|GK000029.2	44977737	N	C	C	C	C	C	C	C	C	C	C	C	C	C	C	C	C	C	C	C	18
gnl|UMD3.1|GK000029.2	44977738	N	T	T	T	T	T	T	T	T	T	T	T	T	T	T	T	T	T	T	T	18
gnl|UMD3.1|GK000016.2	49314108	N	A	A	A	A	A	A	A	A	A	A	A	A	A	A	A	A	A	A	A	18
gnl|UMD3.1|GK000016.2	50690793	N	A	A	A	A	A	A	A	A	A	A	A	A	A	A	A	A	A	A	A	18
gnl|UMD3.1|GK000016.2	50690794	N	G	G	G	G	G	G	G	G	G	G	G	G	G	G	G	G	G	G	G	18
gnl|UMD3.1|GK000022.2	51489659	N	A	A	A	A	A	A	A	A	A	A	A	A	A	A	A	A	A	A	A	18
gnl|UMD3.1|GK000015.2	53024230	N	A	A	A	A	A	A	A	A	A	A	A	A	A	A	A	A	A	A	A	18
gnl|UMD3.1|GK000013.2	58017388	N	T	T	T	T	T	T	T	T	T	T	T	T	T	T	T	T	T	T	T	18
gnl|UMD3.1|GK000013.2	58026564	N	A	A	A	A	A	A	A	A	A	A	A	A	A	A	A	A	A	A	A	18
gnl|UMD3.1|GK000030.2	59772837	N	C	C	C	C	C	C	C	C	C	C	C	C	C	C	C	C	C	C	C	18
gnl|UMD3.1|GK000018.2	62670837	N	C	C	C	C	C	C	C	C	C	C	C	C	C	C	C	C	C	C	C	18
gnl|UMD3.1|GK000008.2	63634684	N	T	T	T	T	T	T	T	T	T	T	T	T	T	T	T	T	T	T	T	18
gnl|UMD3.1|GK000018.2	63725859	N	C	C	C	C	C	C	C	C	C	C	C	C	C	C	C	C	C	C	C	18
gnl|UMD3.1|GK000002.2	66268098	N	T	T	T	T	T	T	T	T	T	T	T	T	T	T	T	T	T	T	T	18
gnl|UMD3.1|GK000002.2	66271736	N	A	A	A	A	A	A	A	A	A	A	A	A	A	A	A	A	A	A	A	18
gnl|UMD3.1|GK000013.2	66450509	N	T	T	T	T	T	T	T	T	T	T	T	T	T	T	T	T	T	T	T	18
gnl|UMD3.1|GK000013.2	72922644	N	C	C	C	C	C	C	C	C	C	C	C	C	C	C	C	C	C	C	C	18
gnl|UMD3.1|GK000005.2	75097695	N	C	C	C	C	C	C	C	C	C	C	C	C	C	C	C	C	C	C	C	18
gnl|UMD3.1|GK000005.2	75097696	N	T	T	T	T	T	T	T	T	T	T	T	T	T	T	T	T	T	T	T	18
gnl|UMD3.1|GK000004.2	77886141	N	G	G	G	G	G	G	G	G	G	G	G	G	G	G	G	G	G	G	G	18
gnl|UMD3.1|GK000030.2	86606892	N	G	G	G	G	G	G	G	G	G	G	G	G	G	G	G	G	G	G	G	18
gnl|UMD3.1|GK000030.2	86606893	N	T	T	T	T	T	T	T	T	T	T	T	T	T	T	T	T	T	T	T	18
gnl|UMD3.1|GK000004.2	95100034	N	T	T	T	T	T	T	T	T	T	T	T	T	T	T	T	T	T	T	T	18
gnl|UMD3.1|GK000004.2	95100035	N	T	T	T	T	T	T	T	T	T	T	T	T	T	T	T	T	T	T	T	18
gnl|UMD3.1|GK000004.2	95100037	N	A	A	A	A	A	A	A	A	A	A	A	A	A	A	A	A	A	A	A	18
gnl|UMD3.1|GK000004.2	95100038	N	T	T	T	T	T	T	T	T	T	T	T	T	T	T	T	T	T	T	T	18
gnl|UMD3.1|GK000004.2	95100039	N	G	G	G	G	G	G	G	G	G	G	G	G	G	G	G	G	G	G	G	18
gnl|UMD3.1|GK000004.2	95100041	N	T	T	T	T	T	T	T	T	T	T	T	T	T	T	T	T	T	T	T	18
gnl|UMD3.1|GK000004.2	95109287	N	G	G	G	G	G	G	G	G	G	G	G	G	G	G	G	G	G	G	G	18
gnl|UMD3.1|GK000011.2	96117503	N	C	C	C	C	C	C	C	C	C	C	C	C	C	C	C	C	C	C	C	18
gnl|UMD3.1|GK000002.2	105397839	N	G	G	G	G	G	G	G	G	G	G	G	G	G	G	G	G	G	G	G	18
gnl|UMD3.1|GK000002.2	105397840	N	G	G	G	G	G	G	G	G	G	G	G	G	G	G	G	G	G	G	G	18
gnl|UMD3.1|GK000011.2	105877948	N	C	C	C	C	C	C	C	C	C	C	C	C	C	C	C	C	C	C	C	18
gnl|UMD3.1|GK000011.2	106196227	N	C	C	C	C	C	C	C	C	C	C	C	C	C	C	C	C	C	C	C	18
gnl|UMD3.1|GK000005.2	110675552	N	G	G	G	G	G	G	G	G	G	G	G	G	G	G	G	G	G	G	G	18
gnl|UMD3.1|GK000005.2	110675723	N	A	A	A	A	A	A	A	A	A	A	A	A	A	A	A	A	A	A	A	18
gnl|UMD3.1|GK000005.2	112176316	N	C	C	C	C	C	C	C	C	C	C	C	C	C	C	C	C	C	C	C	18
gnl|UMD3.1|GK000005.2	112711342	N	T	T	T	T	T	T	T	T	T	T	T	T	T	T	T	T	T	T	T	18
gnl|UMD3.1|GK000004.2	113600675	N	C	C	C	C	C	C	C	C	C	C	C	C	C	C	C	C	C	C	C	18
gnl|UMD3.1|GK000002.2	130709059	N	T	T	T	T	T	T	T	T	T	T	T	T	T	T	T	T	T	T	T	18
gnl|UMD3.1|GK000001.2	146208312	N	C	C	C	C	C	C	C	C	C	C	C	C	C	C	C	C	C	C	C	18
gnl|UMD3.1|GK000014.2	1803748	N	C	C	C	C	C	C	C		C	C	C	C	C	C	C	C	C	C	C	17
gnl|UMD3.1|GK000005.2	9347486	N	G	G	G	G	G	G	G	G	G	G	G		G	G	G	G	G	G	G	17
gnl|UMD3.1|GK000023.2	17263646	N	A	A	A	A	A	A	A	A	A	A	A	A		A	A	A	A	A	A	17
gnl|UMD3.1|GK000023.2	17263647	N	T	T	T	T	T	T	T	T	T	T	T	T		T	T	T	T	T	T	17
gnl|UMD3.1|GK000007.2	21673647	N	T	T	T	T	T	T	T	T	T	T	T		T	T	T	T	T	T	T	17
gnl|UMD3.1|GK000007.2	21673648	N	G	G	G	G	G	G	G	G	G	G	G		G	G	G	G	G	G	G	17
gnl|UMD3.1|GK000014.2	23647915	N	G	G	G	G	G	G	G	G	G	G	G		G	G	G	G	G	G	G	17
gnl|UMD3.1|GK000025.2	26538810	N	A	A	A	A	A	A	A	A	A	A	A		A	A	A	A	A	A	A	17
gnl|UMD3.1|GK000025.2	32392621	N	A	A	A	A	A	A	A	A	A		A	A	A	A	A	A	A	A	A	17
gnl|UMD3.1|GK000025.2	32411569	N	G	G	G	G	G	G		G	G	G	G	G	G	G	G	G	G	G	G	17
gnl|UMD3.1|GK000025.2	32411570	N	C	C	C	C	C	C	C	C	C		C	C	C	C	C	C	C	C	C	17
gnl|UMD3.1|GK000025.2	32414307	N	C	C	C	C	C		C	C	C	C	C	C	C	C	C	C	C	C	C	17
gnl|UMD3.1|GK000025.2	32443314	N	C	C	C	C	C	C	C	C	C		C	C	C	C	C	C	C	C	C	17
gnl|UMD3.1|GK000016.2	42574189	N	C	C	C	C	C	C	C	C	C	C	C		C	C	C	C	C	C	C	17
gnl|UMD3.1|GK000021.2	42940034	N	T	T	T	T	T	T	T	T	T	T	T		T	T	T	T	T	T	T	17
gnl|UMD3.1|GK000021.2	42940035	N	G	G	G	G	G	G	G	G	G	G	G		G	G	G	G	G	G	G	17
gnl|UMD3.1|GK000019.2	48769481	N	A	A	A	A	A	A	A	A	A	A	A	A	A	A	A	A	A		A	17
gnl|UMD3.1|GK000023.2	50616789	N	C	C	C	C	C	C	C	C	C	C	C	C	C	C	C	C	C		C	17
gnl|UMD3.1|GK000013.2	58026565	N	T	T	T		T	T	T	T	T	T	T	T	T	T	T	T	T	T	T	17
gnl|UMD3.1|GK000010.2	58437385	N	A	A	A	A	A	A	A	A	A	A	A	A		A	A	A	A	A	A	17
gnl|UMD3.1|GK000008.2	58590324	N	C	C	C	C	C	C	C	C	C	C		C	C	C	C	C	C	C	C	17
gnl|UMD3.1|GK000030.2	62079997	N	C	C	C	C	C	C	C	C	C	C	C	C	C	C	C	C	C		C	17
gnl|UMD3.1|GK000002.2	66271735	N	C	C	C	C	C	C	C	C	C	C	C	C		C	C	C	C	C	C	17
gnl|UMD3.1|GK000017.2	74889007	N	G	G	G	G	G	G		G	G	G	G	G	G	G	G	G	G	G	G	17
gnl|UMD3.1|GK000017.2	74889009	N	G	G	G	G	G	G		G	G	G	G	G	G	G	G	G	G	G	G	17
gnl|UMD3.1|GK000004.2	95100036	N	A	A	A	A	A	A	A	A	A	A	A		A	A	A	A	A	A	A	17
gnl|UMD3.1|GK000011.2	105883574	N	C	C	C	C	C	C	C	C	C	C	C		C	C	C	C	C	C	C	17
gnl|UMD3.1|GK000005.2	112176317	N	C	C	C	C	C	C		C	C	C	C	C	C	C	C	C	C	C	C	17
gnl|UMD3.1|GK000017.2	19437034	N	G	G	G	G	G	G	G		G	G	G		G	G	G	G	G	G	G	16
gnl|UMD3.1|GK000007.2	22798016	N	T	T	T	T	T	T	T	T	T	T			T	T	T	T	T	T	T	16
gnl|UMD3.1|GK000023.2	27374076	N	T	T	T	T	T	T	T	T	T	T			T	T	T	T	T	T	T	16
gnl|UMD3.1|GK000025.2	32392622	N	G	G	G	G	G	G	G	G	G	G		G	G	G	G	G	G	G		16
gnl|UMD3.1|GK000025.2	32465019	N	G	G	G		G	G	G	G	G	G	G		G	G	G	G	G	G	G	16
gnl|UMD3.1|GK000013.2	34062918	N	T	T	T	T	T	T	T	T	T	T			T	T	T	T	T	T	T	16
gnl|UMD3.1|GK000013.2	34062919	N	T	T	T	T	T	T	T	T	T	T			T	T	T	T	T	T	T	16
gnl|UMD3.1|GK000013.2	34062920	N	C	C	C	C	C	C	C	C	C	C			C	C	C	C	C	C	C	16
gnl|UMD3.1|GK000003.2	53472497	N	C	C	C	C	C	C	C	C	C		C	C		C	C	C	C	C	C	16
gnl|UMD3.1|GK000018.2	59526388	N	T	T	T		T	T	T	T	T	T		T	T	T	T	T	T	T	T	16
gnl|UMD3.1|GK000018.2	62448251	N	G	G	G		G	G	G	G	G	G	G		G	G	G	G	G	G	G	16
gnl|UMD3.1|GK000018.2	62551897	N	G	G	G	G	G	G	G	G		G	G		G	G	G	G	G	G	G	16
gnl|UMD3.1|GK000018.2	62551898	N	G	G	G	G	G	G	G	G		G	G		G	G	G	G	G	G	G	16
gnl|UMD3.1|GK000018.2	62551899	N	C	C	C	C	C	C	C	C		C	C		C	C	C	C	C	C	C	16
gnl|UMD3.1|GK000017.2	64902825	N	C	C	C	C	C	C	C	C	C	C			C	C	C	C	C	C	C	16
gnl|UMD3.1|GK000011.2	86584005	N	G	G	G	G	G	G	G	G	G	G	G			G	G	G	G	G	G	16
gnl|UMD3.1|GK000004.2	95100040	N	G	G	G	G	G	G	G	G	G			G	G	G	G	G	G	G	G	16
gnl|UMD3.1|GK000004.2	95101253	N	G	G	G			G	G	G	G	G	G	G	G	G	G	G	G	G	G	16
gnl|UMD3.1|GK000011.2	104130863	N	T	T	T	T	T	T		T	T	T	T		T	T	T	T	T	T	T	16
gnl|UMD3.1|GK000011.2	104130864	N	G	G	G	G	G	G		G	G	G	G		G	G	G	G	G	G	G	16
gnl|UMD3.1|GK000011.2	104130865	N	G	G	G	G	G	G		G	G	G	G		G	G	G	G	G	G	G	16
gnl|UMD3.1|GK000004.2	113601885	N	G	G	G	G	G	G	G	G	G	G	G			G	G	G	G	G	G	16
gnl|UMD3.1|GK000004.2	118244210	N	C	C	C	C	C	C	C	C	C	C	C		C	C	C	C		C	C	16
gnl|UMD3.1|GK000001.2	154014414	N	G		G	G	G	G	G	G	G	G	G	G		G	G	G	G	G	G	16
gnl|UMD3.1|GK000023.2	16666608	N	C	C	C			C	C	C	C	C	C		C	C	C	C	C	C	C	15
gnl|UMD3.1|GK000023.2	16666609	N	C	C	C			C	C	C	C	C	C		C	C	C	C	C	C	C	15
gnl|UMD3.1|GK000027.2	19072029	N	C	C	C	C	C	C	C			C		C	C	C	C	C	C	C	C	15
gnl|UMD3.1|GK000010.2	19964151	N	T	T	T		T	T	T	T	T	T		T	T	T	T	T	T		T	15
gnl|UMD3.1|GK000025.2	21481207	N	A	A		A	A	A	A	A	A	A	A			A	A	A	A	A	A	15
gnl|UMD3.1|GK000008.2	28844368	N	C	C	C	C	C	C	C	C	C	C			C	C	C	C	C		C	15
gnl|UMD3.1|GK000025.2	32443315	N	A	A	A		A		A	A	A	A	A		A	A	A	A	A	A	A	15
gnl|UMD3.1|GK000025.2	32443413	N	T	T	T		T		T	T	T	T	T	T		T	T	T	T	T	T	15
gnl|UMD3.1|GK000005.2	40358609	N	A	A	A	A	A	A		A	A	A	A		A	A	A	A	A		A	15
gnl|UMD3.1|GK000029.2	40698551	N	G	G	G	G	G	G	G	G	G	G	G			G	G	G		G	G	15
gnl|UMD3.1|GK000018.2	48244315	N	G	G	G	G		G	G	G	G	G	G		G	G	G	G		G	G	15
gnl|UMD3.1|GK000001.2	83467417	N	A	A	A	A	A	A	A	A	A	A				A	A	A	A	A	A	15
gnl|UMD3.1|GK000004.2	118244209	N	T	T	T	T	T	T	T	T	T	T	T			T	T	T		T	T	15
gnl|UMD3.1|GK000005.2	119979646	N	C	C	C	C	C	C	C			C	C		C	C	C	C	C	C	C	15
gnl|UMD3.1|GK000002.2	130708939	N	T	T		T	T		T	T	T	T	T		T	T	T	T	T	T	T	15
gnl|UMD3.1|GK000018.2	1762839	N		A	A	A	A	A			A	A		A	A	A	A		A	A	A	14
gnl|UMD3.1|GK000014.2	2021641	N		G	G	G	G	G	G		G	G				G	G	G	G	G	G	14
gnl|UMD3.1|GK000007.2	4049844	N		C	C	C	C	C		C		C			C	C	C	C	C	C	C	14
gnl|UMD3.1|GK000023.2	16666607	N		A				A	A	A	A	A	A		A	A	A	A	A	A	A	14
gnl|UMD3.1|GK000025.2	32405475	N				T	T	T		T	T	T	T	T		T	T	T	T	T	T	14
gnl|UMD3.1|GK000025.2	32410055	N		T	T		T	T	T	T	T		T	T		T	T	T	T		T	14
gnl|UMD3.1|GK000025.2	32414308	N		T	T		T			T	T		T	T	T	T	T	T	T	T	T	14
gnl|UMD3.1|GK000025.2	32430197	N		A			A	A		A	A	A	A	A		A	A	A	A	A	A	14
gnl|UMD3.1|GK000025.2	32435000	N					T	T		T	T	T	T	T	T	T	T	T	T	T	T	14
gnl|UMD3.1|GK000025.2	32463403	N		C	C		C		C	C	C	C			C	C	C	C	C	C	C	14
gnl|UMD3.1|GK000029.2	40698552	N		A	A	A	A	A	A	A		A	A			A	A	A		A	A	14
gnl|UMD3.1|GK000014.2	46647976	N		G				G		G	G	G	G	G	G	G	G	G	G	G	G	14
gnl|UMD3.1|GK000016.2	49340070	N		A	A	A	A	A	A		A	A				A	A	A	A	A	A	14
gnl|UMD3.1|GK000018.2	50715867	N			G				G	G	G	G	G	G	G	G	G	G	G	G	G	14
gnl|UMD3.1|GK000002.2	66272785	N				C	C		C	C	C	C	C		C	C	C	C	C	C	C	14
gnl|UMD3.1|GK000017.2	74889008	N		G	G	G		G		G		G	G		G	G	G	G	G	G	G	14
gnl|UMD3.1|GK000011.2	102699401	N		A	A	A	A	A	A	A		A			A	A	A	A	A	A		14
gnl|UMD3.1|GK000005.2	120020623	N		A	A		A	A	A	A		A			A	A	A	A	A	A	A	14
gnl|UMD3.1|GK000002.2	130708717	N		T	T	T	T	T	T			T	T	T	T	T		T		T	T	14
gnl|UMD3.1|GK000001.2	9999573	N			T	T	T	T	T	T	T	T	T	T	T				T	T		13
gnl|UMD3.1|GK000001.2	9999609	N		T		T	T	T	T			T		T		T	T	T	T	T	T	13
gnl|UMD3.1|GK000028.2	15690515	N		C	C		C	C	C	C	C	C				C	C	C	C		C	13
gnl|UMD3.1|GK000011.2	19588257	N				G	G	G		G		G	G	G	G	G	G	G	G		G	13
gnl|UMD3.1|GK000005.2	26674574	N			C	C		C		C	C	C	C	C		C	C	C		C	C	13
gnl|UMD3.1|GK000005.2	26674575	N			T	T		T		T	T	T	T	T		T	T	T		T	T	13
gnl|UMD3.1|GK000025.2	42442619	N		A	A	A	A	A	A			A			A	A	A	A		A	A	13
gnl|UMD3.1|GK000029.2	44469997	N		C	C	C	C	C	C	C	C	C				C	C		C		C	13
gnl|UMD3.1|GK000018.2	48244314	N		T	T	T		T	T	T	T	T				T	T	T		T	T	13
gnl|UMD3.1|GK000022.2	49039061	N		G	G	G	G			G	G	G	G			G	G	G	G	G		13
gnl|UMD3.1|GK000007.2	54392624	N		T	T	T	T	T		T	T	T			T	T	T	T			T	13
gnl|UMD3.1|GK000017.2	54913976	N		T	T	T				T	T	T	T		T	T	T	T		T	T	13
gnl|UMD3.1|GK000018.2	58237981	N		C	C		C	C	C	C	C		C	C		C	C		C	C		13
gnl|UMD3.1|GK000008.2	63634682	N		G	G			G		G		G	G		G	G	G	G	G	G	G	13
gnl|UMD3.1|GK000013.2	64913627	N		A	A	A	A	A	A		A	A			A	A	A	A		A		13
gnl|UMD3.1|GK000015.2	78698156	N		A	A	A	A	A	A	A	A	A	A			A	A			A		13
gnl|UMD3.1|GK000005.2	95857761	N		C	C	C	C	C	C			C			C	C		C	C	C	C	13
gnl|UMD3.1|GK000005.2	110567190	N			T			T	T	T	T	T		T		T	T	T	T	T	T	13
gnl|UMD3.1|GK000004.2	114338698	N		G	G	G	G	G	G	G	G	G				G	G		G		G	13
gnl|UMD3.1|GK000005.2	119979647	N		A	A	A		A	A			A	A			A	A	A	A	A	A	13
gnl|UMD3.1|GK000002.2	126562857	N		A		A	A	A	A	A	A	A				A	A	A		A	A	13
gnl|UMD3.1|GK000002.2	130708633	N		T	T		T	T	T			T			T	T	T	T	T	T	T	13
gnl|UMD3.1|GK000001.2	147036921	N		G		G	G	G		G	G	G			G	G	G	G		G	G	13
gnl|UMD3.1|GK000029.2	1962512	N		T	T	T		T	T	T	T	T				T	T		T	T		12
gnl|UMD3.1|GK000028.2	3333982	N		A	A	A	A	A	A			A				A	A		A	A	A	12
gnl|UMD3.1|GK000028.2	3333983	N		T	T	T	T	T	T			T				T	T		T	T	T	12
gnl|UMD3.1|GK000001.2	9999575	N		T	T	T	T	T		T			T	T			T	T		T	T	12
gnl|UMD3.1|GK000027.2	25434393	N		T	T	T	T	T	T		T	T				T	T	T			T	12
gnl|UMD3.1|GK000013.2	27057206	N		C	C			C		C	C	C				C	C	C	C	C	C	12
gnl|UMD3.1|GK000025.2	32428075	N				A	A			A	A	A	A			A	A	A	A	A	A	12
gnl|UMD3.1|GK000019.2	34668694	N		C			C	C		C	C	C			C	C	C	C		C	C	12
gnl|UMD3.1|GK000023.2	43024250	N		C	C		C	C			C	C				C	C	C	C	C	C	12
gnl|UMD3.1|GK000016.2	47960035	N		G	G	G		G		G	G	G				G	G	G		G	G	12
gnl|UMD3.1|GK000016.2	49314140	N		A	A	A	A	A	A	A	A	A				A	A		A			12
gnl|UMD3.1|GK000017.2	55727084	N		A	A	A	A	A	A	A		A				A	A	A		A		12
gnl|UMD3.1|GK000004.2	95106749	N		C	C	C	C	C	C	C		C				C	C			C	C	12
gnl|UMD3.1|GK000007.2	96387905	N		G	G	G		G	G	G		G				G		G	G	G	G	12
gnl|UMD3.1|GK000007.2	96387906	N		A	A	A		A	A	A		A				A		A	A	A	A	12
gnl|UMD3.1|GK000005.2	119874456	N		A	A	A	A	A	A						A	A	A	A	A	A		12
gnl|UMD3.1|GK000004.2	120334764	N		G	G				G	G		G	G		G	G	G	G		G	G	12
gnl|UMD3.1|GK000028.2	3833740	N			A					A	A	A	A			A	A	A	A	A	A	11
gnl|UMD3.1|GK000018.2	5211522	N		A		A		A	A	A	A	A				A	A		A	A		11
gnl|UMD3.1|GK000007.2	5331878	N		A	A	A		A			A	A				A	A	A		A	A	11
gnl|UMD3.1|GK000001.2	9999629	N		T	T	T	T	T				T		T		T		T		T	T	11
gnl|UMD3.1|GK000019.2	18029824	N		T	T	T	T	T	T			T				T	T			T	T	11
gnl|UMD3.1|GK000011.2	19588275	N				T	T			T		T	T	T	T	T	T	T	T			11
gnl|UMD3.1|GK000013.2	27057207	N		A	A			A		A	A	A				A	A	A		A	A	11
gnl|UMD3.1|GK000023.2	31637796	N		T				T		T		T	T	T		T	T	T		T	T	11
gnl|UMD3.1|GK000025.2	32387560	N		A	A	A	A	A	A		A	A					A		A	A		11
gnl|UMD3.1|GK000025.2	32392623	N		T	T		T			T	T			T		T	T	T	T	T		11
gnl|UMD3.1|GK000025.2	32422806	N								G	G	G	G	G		G	G	G	G	G	G	11
gnl|UMD3.1|GK000025.2	32450833	N		T	T		T	T	T		T			T	T	T			T		T	11
gnl|UMD3.1|GK000013.2	39848074	N		T			T	T		T	T	T				T	T	T		T	T	11
gnl|UMD3.1|GK000013.2	39848075	N		C			C	C		C	C	C				C	C	C		C	C	11
gnl|UMD3.1|GK000018.2	40410133	N		G	G	G	G	G	G	G		G				G				G	G	11
gnl|UMD3.1|GK000025.2	42369581	N			A					A	A	A	A		A	A	A	A		A	A	11
gnl|UMD3.1|GK000029.2	43046883	N		T	T	T	T	T	T			T				T	T	T		T		11
gnl|UMD3.1|GK000029.2	43978523	N		C		C	C	C	C	C		C				C	C	C			C	11
gnl|UMD3.1|GK000007.2	45046350	N		G		G	G	G	G	G	G					G	G	G		G		11
gnl|UMD3.1|GK000016.2	47960036	N		T	T	T		T		T	T	T				T		T		T	T	11
gnl|UMD3.1|GK000016.2	49314138	N		A	A	A	A	A	A	A		A				A	A		A			11
gnl|UMD3.1|GK000003.2	53470477	N		G	G		G	G	G		G	G				G		G	G		G	11
gnl|UMD3.1|GK000003.2	53472498	N				G	G	G		G	G					G	G	G	G	G	G	11
gnl|UMD3.1|GK000024.2	58627631	N		C	C			C	C	C		C			C	C	C		C	C		11
gnl|UMD3.1|GK000024.2	58627632	N		C	C			C	C	C		C			C	C	C		C	C		11
gnl|UMD3.1|GK000002.2	66272786	N					G	G	G	G	G		G	G		G		G	G		G	11
gnl|UMD3.1|GK000011.2	81136363	N		G	G		G	G	G			G		G			G	G	G	G		11
gnl|UMD3.1|GK000004.2	95109288	N		T	T				T	T		T			T	T	T		T	T	T	11
gnl|UMD3.1|GK000004.2	113630156	N		C			C	C		C	C		C			C	C	C		C	C	11
gnl|UMD3.1|GK000007.2	2543488	N		A		A		A		A	A	A				A	A	A		A		10
gnl|UMD3.1|GK000030.2	4021590	N		G		G	G	G	G	G		G				G	G	G				10
gnl|UMD3.1|GK000007.2	4049845	N		G	G	G	G	G		G		G				G	G		G			10
gnl|UMD3.1|GK000001.2	9999638	N		T	T	T	T	T	T			T				T	T		T			10
gnl|UMD3.1|GK000005.2	10907514	N		C		C	C	C			C	C				C	C	C			C	10
gnl|UMD3.1|GK000019.2	18035609	N		C	C		C	C	C			C				C	C	C		C		10
gnl|UMD3.1|GK000010.2	22044790	N		C	C	C		C		C		C		C		C		C		C		10
gnl|UMD3.1|GK000025.2	22676619	N		T	T		T	T			T	T	T			T				T	T	10
gnl|UMD3.1|GK000017.2	30228843	N		T		T	T		T			T	T			T	T	T			T	10
gnl|UMD3.1|GK000013.2	34063017	N		T	T	T	T	T	T							T	T		T	T		10
gnl|UMD3.1|GK000018.2	40410018	N			G		G		G		G		G				G	G	G	G	G	10
gnl|UMD3.1|GK000026.2	43784536	N		T	T		T	T	T	T		T				T	T			T		10
gnl|UMD3.1|GK000018.2	53325685	N		G	G	G	G	G	G			G					G			G	G	10
gnl|UMD3.1|GK000018.2	58242914	N									T	T	T	T	T	T		T	T	T	T	10
gnl|UMD3.1|GK000024.2	58627633	N		C	C			C		C		C			C	C	C		C	C		10
gnl|UMD3.1|GK000030.2	62079030	N									T	T	T		T	T	T	T	T	T	T	10
gnl|UMD3.1|GK000003.2	93560168	N					A			A	A	A	A			A	A	A		A	A	10
gnl|UMD3.1|GK000013.2	3431615	N		G	G	G	G	G	G							G			G		G	9
gnl|UMD3.1|GK000007.2	4049846	N		G	G	G	G	G		G		G				G	G					9
gnl|UMD3.1|GK000001.2	9999651	N		T		T	T	T	T							T		T	T	T		9
gnl|UMD3.1|GK000011.2	10147079	N		C				C		C	C	C				C	C	C			C	9
gnl|UMD3.1|GK000022.2	12470807	N		G		G	G	G			G	G				G		G		G		9
gnl|UMD3.1|GK000019.2	18029823	N		G	G	G	G	G				G				G				G	G	9
gnl|UMD3.1|GK000010.2	22044643	N		G	G	G		G	G			G	G			G				G		9
gnl|UMD3.1|GK000027.2	26981278	N		A	A							A	A	A		A	A	A			A	9
gnl|UMD3.1|GK000025.2	27756085	N		G				G			G	G				G	G	G	G	G		9
gnl|UMD3.1|GK000017.2	30228847	N		G		G	G		G			G	G			G	G				G	9
gnl|UMD3.1|GK000025.2	32391654	N								A	A	A	A	A		A		A	A		A	9
gnl|UMD3.1|GK000025.2	32427105	N								T	T			T		T	T	T	T	T	T	9
gnl|UMD3.1|GK000029.2	42676338	N			T	T						T			T	T	T	T		T	T	9
gnl|UMD3.1|GK000016.2	44679540	N		C	C	C	C	C								C	C	C		C		9
gnl|UMD3.1|GK000004.2	50064277	N				A			A	A	A	A	A			A	A			A		9
gnl|UMD3.1|GK000018.2	50715866	N								T	T	T			T	T	T	T	T	T		9
gnl|UMD3.1|GK000016.2	56722223	N			T		T	T			T					T	T	T	T	T		9
gnl|UMD3.1|GK000010.2	58561106	N		T	T	T	T					T				T		T		T	T	9
gnl|UMD3.1|GK000018.2	62551900	N			T					T		T				T	T	T	T	T	T	9
gnl|UMD3.1|GK000002.2	66268099	N		C	C	C	C	C		A			A	A							A	9
gnl|UMD3.1|GK000002.2	66269880	N			T		T				T	T			T		T	T	T		T	9
gnl|UMD3.1|GK000021.2	69969291	N					T	T	T			T				T	T	T	T		T	9
gnl|UMD3.1|GK000009.2	72738485	N		A	A	A	A	A	A							A	A	A				9
gnl|UMD3.1|GK000004.2	77224764	N		G		G	G		G	G	G	G				G	G					9
gnl|UMD3.1|GK000006.2	92538195	N								G	G		G			G	G	G	G	G	G	9
gnl|UMD3.1|GK000009.2	102237915	N		A	A			A				A			A	A	A	A		A		9
gnl|UMD3.1|GK000013.2	3431713	N		C	C	C	C	C	C			C									C	8
gnl|UMD3.1|GK000013.2	3431714	N		T	T	T	T	T	T			T									T	8
gnl|UMD3.1|GK000007.2	6616960	N		A		A	A	A		A		A				A	A					8
gnl|UMD3.1|GK000001.2	9999443	N		A	A		A	A				A				A			A	A		8
gnl|UMD3.1|GK000001.2	9999446	N		A		A	A	A	A			A				A		A				8
gnl|UMD3.1|GK000001.2	9999674	N			T	T	T	T	T							T	T			T		8
gnl|UMD3.1|GK000001.2	9999677	N			T	T	T	T	T							T	T			T		8
gnl|UMD3.1|GK000018.2	13493163	N		G			G					G				G	G	G		G	G	8
gnl|UMD3.1|GK000018.2	13493164	N		G			G					G				G	G	G		G	G	8
gnl|UMD3.1|GK000018.2	13493165	N		C			C			C						C	C	C		C	C	8
gnl|UMD3.1|GK000010.2	14911160	N		T	T		T				T	T					T			T	T	8
gnl|UMD3.1|GK000010.2	14911161	N		C	C		C				C	C					C			C	C	8
gnl|UMD3.1|GK000006.2	21984883	N		C		C		C	C	C		C					C				C	8
gnl|UMD3.1|GK000018.2	24290869	N			G	G				G	G	G				G	G			G		8
gnl|UMD3.1|GK000023.2	27040275	N		A				A		A		A				A	A	A		A		8
gnl|UMD3.1|GK000023.2	27040276	N		T				T		T		T				T	T			T	T	8
gnl|UMD3.1|GK000023.2	27040277	N		T				T		T		T				T	T			T	T	8
gnl|UMD3.1|GK000025.2	32390643	N									A			A		A	A	A	A	A	A	8
gnl|UMD3.1|GK000025.2	32442709	N								C	C			C		C	C	C	C	C		8
gnl|UMD3.1|GK000003.2	35810227	N			T						T	T	T			T		T	T	T		8
gnl|UMD3.1|GK000016.2	44679605	N		A		A	A	A	A			A				A	A					8
gnl|UMD3.1|GK000016.2	44679656	N								A	A	A	A				A	A		A	A	8
gnl|UMD3.1|GK000016.2	44679718	N			A							A	A		A		A	A		A	A	8
gnl|UMD3.1|GK000016.2	49314144	N		A	A	A	A	A			A	A								A		8
gnl|UMD3.1|GK000004.2	50064278	N				C				C	C	C	C			C	C			C		8
gnl|UMD3.1|GK000018.2	53870986	N		G	G	G		G			G					G	G			G		8
gnl|UMD3.1|GK000017.2	54904492	N		C	C		C			C		C				C	C	C				8
gnl|UMD3.1|GK000018.2	58242913	N									C	C				C	C	C	C	C	C	8
gnl|UMD3.1|GK000030.2	62078135	N								C	C					C	C	C	C	C	C	8
gnl|UMD3.1|GK000002.2	66269879	N					G				G	G	G				G	G	G		G	8
gnl|UMD3.1|GK000008.2	85690782	N		A		A	A	A		A	A	A					A					8
gnl|UMD3.1|GK000002.2	130708650	N		A		A		A				A				A		A		A	A	8
gnl|UMD3.1|GK000022.2	7525836	N		A	A	A	A	A								A					A	7
gnl|UMD3.1|GK000001.2	9999684	N		T	T	T	T	T	T							T						7
gnl|UMD3.1|GK000020.2	12380737	N		C	C	C	C	C	C								C					7
gnl|UMD3.1|GK000007.2	12711257	N		G	G	G	G	G	G			G										7
gnl|UMD3.1|GK000022.2	15923765	N				A	A	A			A	A				A			A			7
gnl|UMD3.1|GK000022.2	15923766	N				T	T	T			T	T				T			T			7
gnl|UMD3.1|GK000007.2	16595106	N										T			T	T	T	T		T	T	7
gnl|UMD3.1|GK000011.2	20728794	N			T		T					T				T	T			T	T	7
gnl|UMD3.1|GK000014.2	21900510	N		C	C					C					C	C	C			C		7
gnl|UMD3.1|GK000007.2	22924427	N				A	A	A	A		A					A				A		7
gnl|UMD3.1|GK000007.2	22924428	N				T	T	T	T		T					T				T		7
gnl|UMD3.1|GK000007.2	22924429	N				C	C	C	C		C					C				C		7
gnl|UMD3.1|GK000007.2	22924430	N				T	T	T	T		T					T				T		7
gnl|UMD3.1|GK000007.2	22924431	N				T	T	T	T		T					T				T		7
gnl|UMD3.1|GK000014.2	28044635	N		C	C	C	C		C		C										C	7
gnl|UMD3.1|GK000023.2	28111079	N		G						G						G	G		G	G	G	7
gnl|UMD3.1|GK000025.2	32448269	N									C	C				C	C	C	C		C	7
gnl|UMD3.1|GK000025.2	32463402	N								T	T					T	T	T	T		T	7
gnl|UMD3.1|GK000029.2	42867356	N		A	A							A				A	A	A			A	7
gnl|UMD3.1|GK000016.2	44679777	N		G	G	G	G	G	G			G										7
gnl|UMD3.1|GK000016.2	44679798	N		C	C	C	C	C	C			C										7
gnl|UMD3.1|GK000019.2	48769480	N		G	G	G	G		G							G		G				7
gnl|UMD3.1|GK000019.2	49609905	N		T		T	T	T				T					T			T		7
gnl|UMD3.1|GK000018.2	50714844	N			T								T			T	T	T	T		T	7
gnl|UMD3.1|GK000018.2	53325684	N								C			C		C		C	C		C	C	7
gnl|UMD3.1|GK000013.2	58026563	N			T	T	T		T			T	T					T				7
gnl|UMD3.1|GK000018.2	58235869	N								T	T					T	T	T	T		T	7
gnl|UMD3.1|GK000019.2	59492068	N		C		C				C	C	C					C			C		7
gnl|UMD3.1|GK000030.2	62080923	N		C	C	C	C		C		C						C					7
gnl|UMD3.1|GK000002.2	66607757	N								G	G						G	G	G	G	G	7
gnl|UMD3.1|GK000001.2	71697392	N		A	A		A								A	A		A		A		7
gnl|UMD3.1|GK000015.2	81814177	N		C		C	C	C			C							C		C		7
gnl|UMD3.1|GK000005.2	112807910	N			A							A				A	A	A	A	A		7
gnl|UMD3.1|GK000002.2	130708631	N		A	A		A	A	A							A				A		7
gnl|UMD3.1|GK000002.2	130708632	N			A	A	A	A	A										A	A		7
gnl|UMD3.1|GK000002.2	130708652	N				A		A	A			A				A		A		A		7
gnl|UMD3.1|GK000014.2	1673680	N		G						G	G	G				G	G					6
gnl|UMD3.1|GK000007.2	8907629	N		C	C				C							C	C			C		6
gnl|UMD3.1|GK000001.2	9999447	N					A					A					A	A	A		A	6
gnl|UMD3.1|GK000029.2	14187782	N										G		G	G	G	G	G				6
gnl|UMD3.1|GK000003.2	15698993	N		G								G				G	G	G		G		6
gnl|UMD3.1|GK000029.2	17332084	N		C	C											C	C	C			C	6
gnl|UMD3.1|GK000007.2	19230972	N				C	C	C				C				C	C					6
gnl|UMD3.1|GK000014.2	21190784	N						G	G			G					G			G	G	6
gnl|UMD3.1|GK000002.2	22473838	N		C	C	C										C	C				C	6
gnl|UMD3.1|GK000007.2	22924432	N				T		T	T		T					T				T		6
gnl|UMD3.1|GK000007.2	22924433	N				A	A		A		A					A				A		6
gnl|UMD3.1|GK000008.2	23675684	N					A					A			A		A	A			A	6
gnl|UMD3.1|GK000021.2	28181509	N		A	A	A											A	A	A			6
gnl|UMD3.1|GK000028.2	31317995	N		G	G						G					G	G			G		6
gnl|UMD3.1|GK000004.2	31738764	N		T	T			T								T			T	T		6
gnl|UMD3.1|GK000025.2	32387562	N		G	G				G			G							G	G		6
gnl|UMD3.1|GK000025.2	32387563	N		A					A		A	A					A		A			6
gnl|UMD3.1|GK000025.2	32402907	N									G		G			G		G	G	G		6
gnl|UMD3.1|GK000025.2	32458233	N									A	A	A					A	A		A	6
gnl|UMD3.1|GK000018.2	40410131	N		T	T	T		T				T								T		6
gnl|UMD3.1|GK000021.2	42924988	N		G	G			G				G					G	G				6
gnl|UMD3.1|GK000018.2	43071751	N						G				G				G	G	G		G		6
gnl|UMD3.1|GK000018.2	43071778	N				T	T	T				T				T		T				6
gnl|UMD3.1|GK000016.2	46437120	N		C		C		C	C						C					C		6
gnl|UMD3.1|GK000007.2	48075466	N		T						T	T	T					T		T			6
gnl|UMD3.1|GK000019.2	48769479	N		G	G	G	G									G		G				6
gnl|UMD3.1|GK000019.2	53342598	N			A					A		A				A	A			A		6
gnl|UMD3.1|GK000015.2	55593994	N		C	C					C					C	C			C			6
gnl|UMD3.1|GK000005.2	56231628	N						T		T	T	T					T			T		6
gnl|UMD3.1|GK000018.2	58242911	N									A		A				A	A	A	A		6
gnl|UMD3.1|GK000008.2	59157899	N									C						C	C	C	C	C	6
gnl|UMD3.1|GK000009.2	63688932	N		C	C	C	C	C	C													6
gnl|UMD3.1|GK000002.2	66269150	N		G	G	G	G	G	G													6
gnl|UMD3.1|GK000002.2	66269151	N		T	T	T	T	T	T													6
gnl|UMD3.1|GK000002.2	66269152	N		A	A	A	A	A	A													6
gnl|UMD3.1|GK000016.2	81042262	N		A	A		A	A								A		A				6
gnl|UMD3.1|GK000011.2	81136887	N					C		C	C		C					C		C			6
gnl|UMD3.1|GK000011.2	81137930	N		A	A	A	A	A				A										6
gnl|UMD3.1|GK000010.2	89755035	N			A	A	A	A								A	A					6
gnl|UMD3.1|GK000030.2	101085635	N		A	A		A	A								A				A		6
gnl|UMD3.1|GK000003.2	103158370	N		G	G	G		G								G				G		6
gnl|UMD3.1|GK000011.2	106196096	N								G		G				G	G	G		G		6
gnl|UMD3.1|GK000003.2	114715212	N					T				T	T			T	T	T					6
gnl|UMD3.1|GK000002.2	130708629	N		T	T		T	T	T							T						6
gnl|UMD3.1|GK000002.2	130708809	N		T	T	T	T	T	T													6
gnl|UMD3.1|GK000002.2	130708821	N		T	T	T	T	T	T													6
gnl|UMD3.1|GK000002.2	132408044	N								A		A			A	A		A		A		6
gnl|UMD3.1|GK000020.2	384991	N									G					G	G	G	G			5
gnl|UMD3.1|GK000006.2	1075180	N		G						G		G				G	G					5
gnl|UMD3.1|GK000014.2	1673677	N		G						G	G					G	G					5
gnl|UMD3.1|GK000014.2	1673678	N		T						T	T	T					T					5
gnl|UMD3.1|GK000014.2	1673679	N		A							A	A				A	A					5
gnl|UMD3.1|GK000007.2	2543107	N		G	G			G								G	G					5
gnl|UMD3.1|GK000014.2	2880211	N					G	G	G								G	G				5
gnl|UMD3.1|GK000028.2	3334011	N		T	T	T	T	T														5
gnl|UMD3.1|GK000007.2	6335204	N		G		G		G									G			G		5
gnl|UMD3.1|GK000007.2	6588210	N					A			A	A					A		A				5
gnl|UMD3.1|GK000007.2	6588211	N					C			C	C					C		C				5
gnl|UMD3.1|GK000010.2	7926310	N		G	G	G	G	G														5
gnl|UMD3.1|GK000016.2	12779020	N			A	A	A	A	A													5
gnl|UMD3.1|GK000019.2	14949813	N		G	G			G								G	G					5
gnl|UMD3.1|GK000014.2	18546981	N										G	G			G	G		G			5
gnl|UMD3.1|GK000014.2	18546982	N										G	G			G	G		G			5
gnl|UMD3.1|GK000014.2	18546983	N										G	G			G	G		G			5
gnl|UMD3.1|GK000014.2	18546984	N										G	G			G	G		G			5
gnl|UMD3.1|GK000011.2	19588255	N										T		T		C			T		T	5
gnl|UMD3.1|GK000009.2	25881202	N		T	T	T	T											T				5
gnl|UMD3.1|GK000023.2	27989667	N				C	C	C									C			C		5
gnl|UMD3.1|GK000025.2	32384602	N									T					T		T	T	T		5
gnl|UMD3.1|GK000025.2	32386738	N								G	G					G		G	G			5
gnl|UMD3.1|GK000025.2	32414310	N								C	C					C		C	C			5
gnl|UMD3.1|GK000005.2	34200598	N				C	C	C				C					C					5
gnl|UMD3.1|GK000016.2	44679533	N		G	G		G	G				G										5
gnl|UMD3.1|GK000016.2	44679746	N			G		G	G				G						G				5
gnl|UMD3.1|GK000029.2	44977639	N								G	G	G					G	G				5
gnl|UMD3.1|GK000029.2	45940990	N														A	A		A	A	A	5
gnl|UMD3.1|GK000022.2	51564806	N							A		A					A	A			A		5
gnl|UMD3.1|GK000018.2	55618076	N				C		C		C		C								C		5
gnl|UMD3.1|GK000005.2	56229007	N			A	A		A								A	A					5
gnl|UMD3.1|GK000018.2	58242909	N									C						C	C	C	C		5
gnl|UMD3.1|GK000018.2	58242910	N									G		G				G		G	G		5
gnl|UMD3.1|GK000018.2	58242912	N									G	G						G	G	G		5
gnl|UMD3.1|GK000006.2	60539814	N										T				T	T			T	T	5
gnl|UMD3.1|GK000008.2	63634683	N		A				A							A			A		A		5
gnl|UMD3.1|GK000021.2	69969192	N		G						G						G	G	G				5
gnl|UMD3.1|GK000017.2	74189348	N					A	A			A	A				A						5
gnl|UMD3.1|GK000011.2	81136888	N					C		C			C						C	C			5
gnl|UMD3.1|GK000011.2	81137929	N			A	A	A	A				A										5
gnl|UMD3.1|GK000001.2	84721172	N		A		A	A	A									A					5
gnl|UMD3.1|GK000001.2	84721173	N		A		A	A	A									A					5
gnl|UMD3.1|GK000008.2	96835319	N					G			G		G				G	G					5
gnl|UMD3.1|GK000009.2	105641216	N		G	G	G	G					G										5
gnl|UMD3.1|GK000011.2	107088168	N						T								T	T		T	T		5
gnl|UMD3.1|GK000004.2	115880510	N									G	G				G	G			G		5
gnl|UMD3.1|GK000004.2	115880511	N										G				G	G	G		G		5
gnl|UMD3.1|GK000001.2	131927176	N			T			T	T			T				T						5
gnl|UMD3.1|GK000002.2	132750992	N								C		C				C	C				C	5
gnl|UMD3.1|GK000001.2	155058257	N		T			T									T	T	T				5
gnl|UMD3.1|GK000014.2	1673681	N		C							C					C	C					4
gnl|UMD3.1|GK000014.2	1673682	N		C							C					C	C					4
gnl|UMD3.1|GK000007.2	6335203	N		C				C									C			C		4
gnl|UMD3.1|GK000007.2	6335205	N		T		T											T			T		4
gnl|UMD3.1|GK000007.2	6335206	N		T		T		T									T					4
gnl|UMD3.1|GK000010.2	6853383	N		T			T					T					T					4
gnl|UMD3.1|GK000010.2	7926333	N		T	T		T					T										4
gnl|UMD3.1|GK000021.2	10801237	N		A			A	A									A					4
gnl|UMD3.1|GK000027.2	12551732	N				G					G				G					G		4
gnl|UMD3.1|GK000029.2	14187779	N										T		T	T	T						4
gnl|UMD3.1|GK000029.2	14187780	N										G		G	G	G						4
gnl|UMD3.1|GK000029.2	14187781	N										A		A	A	A						4
gnl|UMD3.1|GK000019.2	14616232	N						C								C	C		C			4
gnl|UMD3.1|GK000026.2	17364354	N			T											T				T	T	4
gnl|UMD3.1|GK000023.2	17870607	N													G			G	G		G	4
gnl|UMD3.1|GK000007.2	17905580	N		G	G			G									G					4
gnl|UMD3.1|GK000007.2	17905582	N		G	G			G									G					4
gnl|UMD3.1|GK000011.2	22623082	N			A			A								A				A		4
gnl|UMD3.1|GK000015.2	22733911	N			T											T	T			T		4
gnl|UMD3.1|GK000027.2	27081938	N										G			G	G					G	4
gnl|UMD3.1|GK000027.2	27081939	N										A			A	A					A	4
gnl|UMD3.1|GK000009.2	29113438	N										G				G	G	G				4
gnl|UMD3.1|GK000025.2	32388640	N								T	T							T	T			4
gnl|UMD3.1|GK000025.2	32391655	N										C				C	C		C			4
gnl|UMD3.1|GK000025.2	32406028	N									A							A	A		A	4
gnl|UMD3.1|GK000025.2	32428074	N								T	T								T	T		4
gnl|UMD3.1|GK000025.2	32435001	N									T		T					T			T	4
gnl|UMD3.1|GK000025.2	32452672	N									C							C	C		C	4
gnl|UMD3.1|GK000025.2	32453288	N		C	C						C			C								4
gnl|UMD3.1|GK000018.2	34589614	N					A									A				A	A	4
gnl|UMD3.1|GK000009.2	34896745	N						T								T	T			T		4
gnl|UMD3.1|GK000027.2	36255858	N					T					T	T								T	4
gnl|UMD3.1|GK000013.2	36893952	N				A		A	A			A										4
gnl|UMD3.1|GK000019.2	37138827	N					A	A									A			A		4
gnl|UMD3.1|GK000013.2	37900396	N			G			G								G				G		4
gnl|UMD3.1|GK000002.2	40833258	N						G				G					G			G		4
gnl|UMD3.1|GK000010.2	43132580	N		G	G	G		G														4
gnl|UMD3.1|GK000013.2	43247408	N								C		C				C				C		4
gnl|UMD3.1|GK000016.2	44679622	N						C	C			C					C					4
gnl|UMD3.1|GK000029.2	44948873	N		C			C	C				C										4
gnl|UMD3.1|GK000015.2	53794002	N			A			A								A	A					4
gnl|UMD3.1|GK000018.2	55696085	N		C							C	C			C							4
gnl|UMD3.1|GK000018.2	58237024	N									T					T		T	T			4
gnl|UMD3.1|GK000018.2	58240897	N			C		C	C	C													4
gnl|UMD3.1|GK000018.2	59526386	N									T					T		T	T			4
gnl|UMD3.1|GK000030.2	62080924	N		C	C	C	C															4
gnl|UMD3.1|GK000008.2	63634681	N										T				T		T		T		4
gnl|UMD3.1|GK000002.2	66271734	N					A				C							C	C			4
gnl|UMD3.1|GK000021.2	66611684	N		T											T		T				T	4
gnl|UMD3.1|GK000001.2	71697393	N			T		T									T					T	4
gnl|UMD3.1|GK000011.2	72180938	N		C				C								C				C		4
gnl|UMD3.1|GK000011.2	72180939	N		C				C								C				C		4
gnl|UMD3.1|GK000017.2	74808941	N										A						A		A	A	4
gnl|UMD3.1|GK000012.2	82108996	N					A	A				A						A				4
gnl|UMD3.1|GK000010.2	83911222	N			C		C						C			C						4
gnl|UMD3.1|GK000006.2	92540230	N									C						C		C	C		4
gnl|UMD3.1|GK000004.2	115880509	N										G				G	G			G		4
gnl|UMD3.1|GK000004.2	120359325	N				A		A								A				A		4
gnl|UMD3.1|GK000002.2	120396169	N		G			G									G		G				4
gnl|UMD3.1|GK000002.2	126555083	N										G				G	G			G		4
gnl|UMD3.1|GK000002.2	126555084	N										G				G	G	G				4
gnl|UMD3.1|GK000002.2	126555085	N										A				A	A	A				4
gnl|UMD3.1|GK000001.2	131927174	N						A	A			A				A						4
gnl|UMD3.1|GK000001.2	131927175	N						A	A			A				A						4
gnl|UMD3.1|GK000001.2	138675250	N			C											C	C			C		4
gnl|UMD3.1|GK000027.2	657612	N			C		C	C														3
gnl|UMD3.1|GK000028.2	3333984	N		G			G	G														3
gnl|UMD3.1|GK000028.2	3333985	N		T			T	T														3
gnl|UMD3.1|GK000028.2	3333987	N		C			C	C														3
gnl|UMD3.1|GK000028.2	3334004	N		A			A	A														3
gnl|UMD3.1|GK000028.2	3334005	N		T			T	T														3
gnl|UMD3.1|GK000028.2	3334006	N		C			C	C														3
gnl|UMD3.1|GK000028.2	3334007	N		T			T	T														3
gnl|UMD3.1|GK000028.2	3334008	N		G			G	G														3
gnl|UMD3.1|GK000028.2	3334009	N		A			A	A														3
gnl|UMD3.1|GK000028.2	3334010	N		A			A	A														3
gnl|UMD3.1|GK000007.2	4903145	N		T				T				T										3
gnl|UMD3.1|GK000007.2	6335201	N		C				C									C					3
gnl|UMD3.1|GK000007.2	6335202	N		C				C												C		3
gnl|UMD3.1|GK000001.2	9999572	N								G	G	G										3
gnl|UMD3.1|GK000009.2	11368998	N						A				A				A						3
gnl|UMD3.1|GK000022.2	12480745	N										G					G				G	3
gnl|UMD3.1|GK000018.2	14077808	N						T			T									T		3
gnl|UMD3.1|GK000019.2	14616233	N						A								A			A			3
gnl|UMD3.1|GK000007.2	17905581	N		G	G			G														3
gnl|UMD3.1|GK000025.2	21487684	N		C													C	C				3
gnl|UMD3.1|GK000025.2	21487685	N		A													A	A				3
gnl|UMD3.1|GK000007.2	21671830	N		A		A		A														3
gnl|UMD3.1|GK000025.2	26518754	N		G	G		G															3
gnl|UMD3.1|GK000027.2	27081937	N										A				A					A	3
gnl|UMD3.1|GK000019.2	28208306	N					C									C		C				3
gnl|UMD3.1|GK000019.2	28208307	N					A									A		A				3
gnl|UMD3.1|GK000003.2	28957683	N										T				T				T		3
gnl|UMD3.1|GK000014.2	30967866	N				G		G				G										3
gnl|UMD3.1|GK000025.2	32373860	N					C	C							C							3
gnl|UMD3.1|GK000025.2	32410744	N									G								G		G	3
gnl|UMD3.1|GK000025.2	32411568	N									C					C				C		3
gnl|UMD3.1|GK000025.2	32419625	N									T								T		T	3
gnl|UMD3.1|GK000025.2	32441587	N			G						G								G			3
gnl|UMD3.1|GK000025.2	32442710	N								T	T			T								3
gnl|UMD3.1|GK000025.2	32443316	N									C						C	C				3
gnl|UMD3.1|GK000025.2	32443412	N									A								A	A		3
gnl|UMD3.1|GK000025.2	32447273	N								A	A								A			3
gnl|UMD3.1|GK000027.2	36255691	N						C								C					C	3
gnl|UMD3.1|GK000025.2	36517348	N		G	G		G															3
gnl|UMD3.1|GK000013.2	37908889	N								G							G			G		3
gnl|UMD3.1|GK000013.2	37908890	N								T							T			T		3
gnl|UMD3.1|GK000004.2	38020547	N			C		C											C				3
gnl|UMD3.1|GK000022.2	38821313	N										A								A	A	3
gnl|UMD3.1|GK000022.2	38821314	N										A								A	A	3
gnl|UMD3.1|GK000026.2	40118515	N					C									C	C					3
gnl|UMD3.1|GK000018.2	40410142	N						C				C								C		3
gnl|UMD3.1|GK000019.2	40689381	N			C	C		C														3
gnl|UMD3.1|GK000025.2	42573237	N									A	A				A						3
gnl|UMD3.1|GK000025.2	42573238	N										G				G	G					3
gnl|UMD3.1|GK000010.2	43132579	N			G	G		G														3
gnl|UMD3.1|GK000016.2	44679640	N						G	G			G										3
gnl|UMD3.1|GK000015.2	47441674	N		T			T					T										3
gnl|UMD3.1|GK000015.2	47454588	N						A											A		A	3
gnl|UMD3.1|GK000008.2	47880444	N			A			A												A		3
gnl|UMD3.1|GK000004.2	48091167	N															G	G		G		3
gnl|UMD3.1|GK000019.2	50720385	N										A					A	A				3
gnl|UMD3.1|GK000018.2	51495952	N		T				T								T						3
gnl|UMD3.1|GK000022.2	51564707	N			T	T													T			3
gnl|UMD3.1|GK000007.2	52713777	N						C										C		C		3
gnl|UMD3.1|GK000003.2	53472984	N									A						A		A			3
gnl|UMD3.1|GK000010.2	53826301	N			A	A										A						3
gnl|UMD3.1|GK000019.2	54671349	N		T	T		T															3
gnl|UMD3.1|GK000019.2	54671350	N		G	G		G															3
gnl|UMD3.1|GK000018.2	55696086	N		G							G	G										3
gnl|UMD3.1|GK000018.2	56956307	N								C										C	C	3
gnl|UMD3.1|GK000018.2	58003284	N				G					G					G						3
gnl|UMD3.1|GK000001.2	58856936	N		A	A			A														3
gnl|UMD3.1|GK000022.2	59690604	N		A												A	A					3
gnl|UMD3.1|GK000018.2	61028351	N					T	T									T					3
gnl|UMD3.1|GK000021.2	66817641	N			G											G	G					3
gnl|UMD3.1|GK000017.2	68563941	N		C				C								C						3
gnl|UMD3.1|GK000011.2	72180940	N		T				T												T		3
gnl|UMD3.1|GK000003.2	73133873	N										T				T	T					3
gnl|UMD3.1|GK000004.2	76713348	N														C		C		C		3
gnl|UMD3.1|GK000004.2	76713349	N														A		A		A		3
gnl|UMD3.1|GK000004.2	76713350	N														C		C		C		3
gnl|UMD3.1|GK000011.2	81136890	N		C					C			C										3
gnl|UMD3.1|GK000014.2	83664861	N														A	A			A		3
gnl|UMD3.1|GK000005.2	85309997	N										C							C	C		3
gnl|UMD3.1|GK000005.2	85309998	N										C							C	C		3
gnl|UMD3.1|GK000005.2	85309999	N										T							T	T		3
gnl|UMD3.1|GK000005.2	85310000	N										T							T	T		3
gnl|UMD3.1|GK000003.2	86549155	N														A			A	A		3
gnl|UMD3.1|GK000003.2	86551909	N		A		A	A															3
gnl|UMD3.1|GK000005.2	91068739	N									C						C	C				3
gnl|UMD3.1|GK000006.2	92538193	N									C							C	C			3
gnl|UMD3.1|GK000004.2	95101352	N		A				A													A	3
gnl|UMD3.1|GK000011.2	95536269	N		G		G											G					3
gnl|UMD3.1|GK000003.2	102673807	N								G	G									G		3
gnl|UMD3.1|GK000005.2	111371779	N		A	A			A														3
gnl|UMD3.1|GK000005.2	113635973	N														C	C			C		3
gnl|UMD3.1|GK000003.2	117658487	N								G		G				G						3
gnl|UMD3.1|GK000002.2	120396168	N		A			A											A				3
gnl|UMD3.1|GK000002.2	126362958	N		G								G								G		3
gnl|UMD3.1|GK000002.2	130709019	N										G					G			G		3
gnl|UMD3.1|GK000030.2	138034326	N														A			A	A		3
gnl|UMD3.1|GK000020.2	384992	N															T	T				2
gnl|UMD3.1|GK000011.2	1011070	N		A				A														2
gnl|UMD3.1|GK000028.2	3333986	N		A			A															2
gnl|UMD3.1|GK000028.2	3333999	N		A			A															2
gnl|UMD3.1|GK000028.2	3334000	N		A			A															2
gnl|UMD3.1|GK000028.2	3334001	N		T			T															2
gnl|UMD3.1|GK000028.2	3334002	N		T			T															2
gnl|UMD3.1|GK000028.2	3334003	N		T			T															2
gnl|UMD3.1|GK000030.2	4885252	N				A														A		2
gnl|UMD3.1|GK000023.2	7232022	N						C								C						2
gnl|UMD3.1|GK000010.2	7926365	N		G	G																	2
gnl|UMD3.1|GK000008.2	8174479	N										C					C					2
gnl|UMD3.1|GK000001.2	9999441	N			A		A															2
gnl|UMD3.1|GK000001.2	9999442	N		A			A															2
gnl|UMD3.1|GK000020.2	13429507	N			A	A																2
gnl|UMD3.1|GK000018.2	14077809	N						T			T											2
gnl|UMD3.1|GK000018.2	14753620	N									G					G						2
gnl|UMD3.1|GK000018.2	14753621	N									G					G						2
gnl|UMD3.1|GK000022.2	15652699	N									C							C				2
gnl|UMD3.1|GK000018.2	16111279	N									T						T					2
gnl|UMD3.1|GK000020.2	19716167	N														G	G					2
gnl|UMD3.1|GK000027.2	24315030	N														T					T	2
gnl|UMD3.1|GK000013.2	25656371	N			T			T														2
gnl|UMD3.1|GK000005.2	27214050	N					C									C						2
gnl|UMD3.1|GK000019.2	27622207	N					G									G						2
gnl|UMD3.1|GK000005.2	29604022	N					T									T						2
gnl|UMD3.1|GK000021.2	32118824	N			T											T						2
gnl|UMD3.1|GK000021.2	32118825	N			T											T						2
gnl|UMD3.1|GK000027.2	32161578	N						C										C				2
gnl|UMD3.1|GK000025.2	32373859	N			G						G											2
gnl|UMD3.1|GK000025.2	32374586	N					G												G			2
gnl|UMD3.1|GK000025.2	32385136	N																G	G			2
gnl|UMD3.1|GK000025.2	32390642	N									G							G				2
gnl|UMD3.1|GK000025.2	32410743	N							A		A											2
gnl|UMD3.1|GK000025.2	32413402	N														A		A				2
gnl|UMD3.1|GK000025.2	32416493	N									T								T			2
gnl|UMD3.1|GK000025.2	32432237	N									G										G	2
gnl|UMD3.1|GK000025.2	32433191	N										A									A	2
gnl|UMD3.1|GK000025.2	32437687	N									G								G			2
gnl|UMD3.1|GK000025.2	32444497	N									G								G			2
gnl|UMD3.1|GK000025.2	32450834	N			A												A					2
gnl|UMD3.1|GK000025.2	32450932	N									T								T			2
gnl|UMD3.1|GK000025.2	32456342	N														G				G		2
gnl|UMD3.1|GK000025.2	32464087	N									T								T			2
gnl|UMD3.1|GK000027.2	32601969	N										G					G					2
gnl|UMD3.1|GK000027.2	32601970	N										C					C					2
gnl|UMD3.1|GK000027.2	32601971	N										G					G					2
gnl|UMD3.1|GK000027.2	32601972	N										G					G					2
gnl|UMD3.1|GK000027.2	32601973	N										G					G					2
gnl|UMD3.1|GK000027.2	32601974	N										G					G					2
gnl|UMD3.1|GK000027.2	32601975	N										C					C					2
gnl|UMD3.1|GK000027.2	32821515	N														C				C		2
gnl|UMD3.1|GK000019.2	34569680	N		C								C										2
gnl|UMD3.1|GK000025.2	36517347	N					G	G														2
gnl|UMD3.1|GK000013.2	36893947	N		C								C										2
gnl|UMD3.1|GK000008.2	37294696	N		G				G														2
gnl|UMD3.1|GK000013.2	38852425	N										A					A					2
gnl|UMD3.1|GK000019.2	39409308	N				G	G															2
gnl|UMD3.1|GK000015.2	39527962	N				T										T						2
gnl|UMD3.1|GK000018.2	40410020	N															A	A				2
gnl|UMD3.1|GK000011.2	44134749	N					C					C										2
gnl|UMD3.1|GK000022.2	44161453	N				C											C					2
gnl|UMD3.1|GK000016.2	44679534	N					T	T														2
gnl|UMD3.1|GK000016.2	44679713	N				T				T												2
gnl|UMD3.1|GK000007.2	45280935	N															C	C				2
gnl|UMD3.1|GK000017.2	45614202	N														G				G		2
gnl|UMD3.1|GK000007.2	45800446	N										C					C					2
gnl|UMD3.1|GK000022.2	47587890	N										T					T					2
gnl|UMD3.1|GK000008.2	47881366	N			A															A		2
gnl|UMD3.1|GK000013.2	50393319	N			C							C										2
gnl|UMD3.1|GK000029.2	50568874	N															G			G		2
gnl|UMD3.1|GK000029.2	50568875	N															G			G		2
gnl|UMD3.1|GK000022.2	50601800	N																		C	C	2
gnl|UMD3.1|GK000018.2	53326537	N		T												T						2
gnl|UMD3.1|GK000020.2	53961793	N																A			A	2
gnl|UMD3.1|GK000018.2	58242815	N										C								C		2
gnl|UMD3.1|GK000001.2	58856894	N				C		C														2
gnl|UMD3.1|GK000009.2	61846836	N									C							C				2
gnl|UMD3.1|GK000009.2	61846837	N									A							A				2
gnl|UMD3.1|GK000030.2	62078931	N			C	C																2
gnl|UMD3.1|GK000030.2	62079899	N				G														G		2
gnl|UMD3.1|GK000024.2	62156761	N								C						C						2
gnl|UMD3.1|GK000013.2	66306226	N																		C	C	2
gnl|UMD3.1|GK000021.2	66817642	N														C	C					2
gnl|UMD3.1|GK000021.2	66817643	N														G	G					2
gnl|UMD3.1|GK000004.2	68476135	N														C	C					2
gnl|UMD3.1|GK000017.2	68563366	N		T																T		2
gnl|UMD3.1|GK000017.2	68563367	N		C																C		2
gnl|UMD3.1|GK000021.2	69941432	N			A			A														2
gnl|UMD3.1|GK000021.2	69941433	N			T			T														2
gnl|UMD3.1|GK000001.2	71848033	N																C			C	2
gnl|UMD3.1|GK000017.2	74527694	N									A									A		2
gnl|UMD3.1|GK000015.2	77247875	N		C													C					2
gnl|UMD3.1|GK000011.2	81136075	N			C							C										2
gnl|UMD3.1|GK000011.2	81136076	N									C	C										2
gnl|UMD3.1|GK000011.2	81136889	N							G			G										2
gnl|UMD3.1|GK000012.2	81171316	N			G							G										2
gnl|UMD3.1|GK000008.2	82136697	N															G				G	2
gnl|UMD3.1|GK000008.2	82136711	N															T				T	2
gnl|UMD3.1|GK000011.2	82828891	N						A								A						2
gnl|UMD3.1|GK000011.2	82828964	N						G								G						2
gnl|UMD3.1|GK000030.2	85620939	N						C								C						2
gnl|UMD3.1|GK000003.2	86551910	N				T	T															2
gnl|UMD3.1|GK000002.2	89528735	N									A							A				2
gnl|UMD3.1|GK000011.2	90926446	N			C		C															2
gnl|UMD3.1|GK000011.2	95536270	N				C											C					2
gnl|UMD3.1|GK000011.2	95536271	N				C											C					2
gnl|UMD3.1|GK000011.2	95536272	N				C											C					2
gnl|UMD3.1|GK000005.2	100214218	N			G																G	2
gnl|UMD3.1|GK000008.2	103787763	N														T				T		2
gnl|UMD3.1|GK000009.2	104226118	N															G			G		2
gnl|UMD3.1|GK000011.2	106014261	N		G								G										2
gnl|UMD3.1|GK000006.2	109071839	N						C									C					2
gnl|UMD3.1|GK000005.2	114328333	N					G														G	2
gnl|UMD3.1|GK000003.2	114715113	N			G			G														2
gnl|UMD3.1|GK000002.2	118789122	N										C				C						2
gnl|UMD3.1|GK000002.2	118789123	N										C				C						2
gnl|UMD3.1|GK000005.2	120917793	N				G											G					2
gnl|UMD3.1|GK000002.2	128039732	N									G	G										2
gnl|UMD3.1|GK000002.2	128039733	N									C	C										2
gnl|UMD3.1|GK000002.2	129713578	N														A				A		2
gnl|UMD3.1|GK000002.2	130708981	N															G				G	2
gnl|UMD3.1|GK000028.2	200662	N															G					1
gnl|UMD3.1|GK000025.2	554873	N										T										1
gnl|UMD3.1|GK000013.2	571842	N					T															1
gnl|UMD3.1|GK000027.2	657610	N						C														1
gnl|UMD3.1|GK000027.2	657613	N		A																		1
gnl|UMD3.1|GK000010.2	943186	N															G					1
gnl|UMD3.1|GK000025.2	1036235	N															T					1
gnl|UMD3.1|GK000017.2	1911823	N															G					1
gnl|UMD3.1|GK000011.2	2937887	N															C					1
gnl|UMD3.1|GK000014.2	3737612	N														C						1
gnl|UMD3.1|GK000024.2	3752590	N								C												1
gnl|UMD3.1|GK000017.2	4038588	N														A						1
gnl|UMD3.1|GK000002.2	4382410	N														A						1
gnl|UMD3.1|GK000030.2	4884345	N																		T		1
gnl|UMD3.1|GK000030.2	4884346	N																		G		1
gnl|UMD3.1|GK000030.2	4884347	N																		T		1
gnl|UMD3.1|GK000010.2	5218375	N														A						1
gnl|UMD3.1|GK000007.2	5333812	N				A																1
gnl|UMD3.1|GK000011.2	5443613	N			T																	1
gnl|UMD3.1|GK000002.2	5616141	N											G									1
gnl|UMD3.1|GK000007.2	5732991	N					T															1
gnl|UMD3.1|GK000007.2	5732992	N					T															1
gnl|UMD3.1|GK000015.2	6472731	N																C				1
gnl|UMD3.1|GK000020.2	6689547	N				T																1
gnl|UMD3.1|GK000009.2	7750391	N			A																	1
gnl|UMD3.1|GK000010.2	7926353	N		T																		1
gnl|UMD3.1|GK000003.2	8456600	N									C											1
gnl|UMD3.1|GK000029.2	8592118	N															T					1
gnl|UMD3.1|GK000019.2	9129724	N				T																1
gnl|UMD3.1|GK000009.2	9230441	N						G														1
gnl|UMD3.1|GK000009.2	9230442	N						G														1
gnl|UMD3.1|GK000009.2	9460389	N						A														1
gnl|UMD3.1|GK000001.2	9999489	N												G								1
gnl|UMD3.1|GK000001.2	9999515	N																			A	1
gnl|UMD3.1|GK000001.2	9999633	N																		C		1
gnl|UMD3.1|GK000001.2	9999657	N																	A			1
gnl|UMD3.1|GK000017.2	10507893	N									C											1
gnl|UMD3.1|GK000007.2	12711355	N										T										1
gnl|UMD3.1|GK000007.2	12711356	N										G										1
gnl|UMD3.1|GK000018.2	13009221	N										G										1
gnl|UMD3.1|GK000011.2	13441879	N					T															1
gnl|UMD3.1|GK000011.2	13441880	N					C															1
gnl|UMD3.1|GK000027.2	13659697	N																		T		1
gnl|UMD3.1|GK000020.2	13768235	N										T										1
gnl|UMD3.1|GK000020.2	13768236	N										C										1
gnl|UMD3.1|GK000018.2	14422161	N		G																		1
gnl|UMD3.1|GK000018.2	14753622	N														A						1
gnl|UMD3.1|GK000003.2	15240732	N										C										1
gnl|UMD3.1|GK000004.2	15826734	N					T															1
gnl|UMD3.1|GK000004.2	15826735	N					T															1
gnl|UMD3.1|GK000005.2	15877178	N					T															1
gnl|UMD3.1|GK000006.2	16391564	N																			T	1
gnl|UMD3.1|GK000013.2	16540196	N															C					1
gnl|UMD3.1|GK000013.2	16540197	N															C					1
gnl|UMD3.1|GK000007.2	16714139	N					T															1
gnl|UMD3.1|GK000007.2	16714140	N					C															1
gnl|UMD3.1|GK000029.2	16876832	N														C						1
gnl|UMD3.1|GK000019.2	18262927	N			G																	1
gnl|UMD3.1|GK000027.2	19071338	N		G																		1
gnl|UMD3.1|GK000021.2	19345265	N																		T		1
gnl|UMD3.1|GK000020.2	19947606	N														A						1
gnl|UMD3.1|GK000007.2	20658669	N																			T	1
gnl|UMD3.1|GK000019.2	20814226	N				T																1
gnl|UMD3.1|GK000019.2	20814227	N				T																1
gnl|UMD3.1|GK000007.2	22796784	N				C																1
gnl|UMD3.1|GK000009.2	23799054	N						T														1
gnl|UMD3.1|GK000007.2	23857173	N															T					1
gnl|UMD3.1|GK000001.2	24073992	N										T										1
gnl|UMD3.1|GK000030.2	24326870	N															T					1
gnl|UMD3.1|GK000021.2	24677839	N																A				1
gnl|UMD3.1|GK000021.2	24677840	N																G				1
gnl|UMD3.1|GK000015.2	25064632	N			C																	1
gnl|UMD3.1|GK000025.2	27021502	N		C																		1
gnl|UMD3.1|GK000027.2	27050480	N			A																	1
gnl|UMD3.1|GK000027.2	27050481	N			G																	1
gnl|UMD3.1|GK000027.2	27212448	N										C										1
gnl|UMD3.1|GK000019.2	27649137	N																		C		1
gnl|UMD3.1|GK000003.2	27739827	N					T															1
gnl|UMD3.1|GK000019.2	28173541	N						A														1
gnl|UMD3.1|GK000009.2	29113437	N										A										1
gnl|UMD3.1|GK000029.2	29982319	N														A						1
gnl|UMD3.1|GK000029.2	29982320	N														G						1
gnl|UMD3.1|GK000029.2	29982321	N														G						1
gnl|UMD3.1|GK000029.2	29982322	N														A						1
gnl|UMD3.1|GK000026.2	30591892	N																		G		1
gnl|UMD3.1|GK000026.2	30591893	N																		C		1
gnl|UMD3.1|GK000019.2	31892441	N									T											1
gnl|UMD3.1|GK000025.2	32387659	N										G										1
gnl|UMD3.1|GK000025.2	32401825	N									A											1
gnl|UMD3.1|GK000025.2	32402905	N											C									1
gnl|UMD3.1|GK000025.2	32406726	N									G											1
gnl|UMD3.1|GK000025.2	32408016	N																	T			1
gnl|UMD3.1|GK000025.2	32409933	N					A															1
gnl|UMD3.1|GK000025.2	32411472	N									C											1
gnl|UMD3.1|GK000025.2	32411473	N									A											1
gnl|UMD3.1|GK000025.2	32414309	N									G											1
gnl|UMD3.1|GK000025.2	32418705	N									C											1
gnl|UMD3.1|GK000025.2	32418804	N									C											1
gnl|UMD3.1|GK000025.2	32430196	N											T									1
gnl|UMD3.1|GK000025.2	32432236	N																	G			1
gnl|UMD3.1|GK000025.2	32432238	N																	A			1
gnl|UMD3.1|GK000025.2	32439800	N																G				1
gnl|UMD3.1|GK000025.2	32444498	N																	A			1
gnl|UMD3.1|GK000025.2	32445257	N																	A			1
gnl|UMD3.1|GK000025.2	32447175	N									C											1
gnl|UMD3.1|GK000025.2	32448268	N																	G			1
gnl|UMD3.1|GK000025.2	32448270	N																	G			1
gnl|UMD3.1|GK000025.2	32449098	N																	T			1
gnl|UMD3.1|GK000025.2	32449196	N																	C			1
gnl|UMD3.1|GK000025.2	32455391	N																	T			1
gnl|UMD3.1|GK000025.2	32457531	N									G											1
gnl|UMD3.1|GK000025.2	32457532	N									G											1
gnl|UMD3.1|GK000027.2	32821514	N														T						1
gnl|UMD3.1|GK000028.2	32931021	N																			T	1
gnl|UMD3.1|GK000013.2	33493161	N					A															1
gnl|UMD3.1|GK000027.2	33563761	N																		C		1
gnl|UMD3.1|GK000003.2	34060770	N										A										1
gnl|UMD3.1|GK000018.2	34981012	N																		C		1
gnl|UMD3.1|GK000024.2	35084758	N																G				1
gnl|UMD3.1|GK000024.2	35084759	N																T				1
gnl|UMD3.1|GK000025.2	36175507	N																		T		1
gnl|UMD3.1|GK000013.2	36893920	N		A																		1
gnl|UMD3.1|GK000029.2	36960863	N										G										1
gnl|UMD3.1|GK000022.2	37310094	N						T														1
gnl|UMD3.1|GK000024.2	37822893	N																			A	1
gnl|UMD3.1|GK000013.2	37978156	N																		G		1
gnl|UMD3.1|GK000018.2	38284116	N																			A	1
gnl|UMD3.1|GK000026.2	39356878	N						C														1
gnl|UMD3.1|GK000025.2	39379032	N														A						1
gnl|UMD3.1|GK000009.2	39391563	N				G																1
gnl|UMD3.1|GK000009.2	39391564	N				A																1
gnl|UMD3.1|GK000009.2	39391565	N				A																1
gnl|UMD3.1|GK000009.2	39391566	N				A																1
gnl|UMD3.1|GK000009.2	39391567	N				A																1
gnl|UMD3.1|GK000009.2	39391568	N				G																1
gnl|UMD3.1|GK000026.2	39580832	N						C														1
gnl|UMD3.1|GK000018.2	40409978	N					G															1
gnl|UMD3.1|GK000018.2	40410009	N																	A			1
gnl|UMD3.1|GK000018.2	40410019	N																			A	1
gnl|UMD3.1|GK000023.2	40530939	N																			T	1
gnl|UMD3.1|GK000023.2	40530940	N																			A	1
gnl|UMD3.1|GK000029.2	40707951	N					G															1
gnl|UMD3.1|GK000029.2	40707952	N					T															1
gnl|UMD3.1|GK000029.2	40707953	N					C															1
gnl|UMD3.1|GK000021.2	41680173	N					T															1
gnl|UMD3.1|GK000009.2	41708462	N										T										1
gnl|UMD3.1|GK000009.2	41708463	N										A										1
gnl|UMD3.1|GK000029.2	42875938	N					A															1
gnl|UMD3.1|GK000009.2	43070713	N																			C	1
gnl|UMD3.1|GK000022.2	43358628	N																		C		1
gnl|UMD3.1|GK000022.2	43358629	N																		A		1
gnl|UMD3.1|GK000022.2	43358630	N																		C		1
gnl|UMD3.1|GK000016.2	44679740	N										G										1
gnl|UMD3.1|GK000001.2	44721404	N				A																1
gnl|UMD3.1|GK000026.2	44746438	N																C				1
gnl|UMD3.1|GK000026.2	44746439	N																T				1
gnl|UMD3.1|GK000026.2	44746440	N																G				1
gnl|UMD3.1|GK000004.2	44811166	N				T																1
gnl|UMD3.1|GK000026.2	44999452	N																C				1
gnl|UMD3.1|GK000007.2	45508767	N																		T		1
gnl|UMD3.1|GK000018.2	46164331	N															G					1
gnl|UMD3.1|GK000018.2	46164332	N															T					1
gnl|UMD3.1|GK000023.2	47351722	N										A										1
gnl|UMD3.1|GK000016.2	49342541	N															C					1
gnl|UMD3.1|GK000018.2	49372848	N					C															1
gnl|UMD3.1|GK000018.2	49372849	N					T															1
gnl|UMD3.1|GK000013.2	50393318	N										A										1
gnl|UMD3.1|GK000018.2	50676723	N					G															1
gnl|UMD3.1|GK000010.2	51425389	N				C																1
gnl|UMD3.1|GK000023.2	51605601	N				G																1
gnl|UMD3.1|GK000023.2	51605602	N				T																1
gnl|UMD3.1|GK000019.2	51751366	N					A															1
gnl|UMD3.1|GK000015.2	52455782	N										A										1
gnl|UMD3.1|GK000030.2	54520158	N										G										1
gnl|UMD3.1|GK000003.2	55272903	N														A						1
gnl|UMD3.1|GK000003.2	55272904	N														T						1
gnl|UMD3.1|GK000019.2	55594337	N														A						1
gnl|UMD3.1|GK000011.2	55999471	N										C										1
gnl|UMD3.1|GK000011.2	55999485	N										T										1
gnl|UMD3.1|GK000001.2	56846778	N										T										1
gnl|UMD3.1|GK000001.2	56846779	N										G										1
gnl|UMD3.1|GK000001.2	56846780	N										T										1
gnl|UMD3.1|GK000030.2	57714707	N														G						1
gnl|UMD3.1|GK000013.2	58055055	N															G					1
gnl|UMD3.1|GK000013.2	58079293	N																C				1
gnl|UMD3.1|GK000018.2	58082762	N		G																		1
gnl|UMD3.1|GK000018.2	58225801	N										G										1
gnl|UMD3.1|GK000018.2	58225900	N									C											1
gnl|UMD3.1|GK000018.2	58235968	N										G										1
gnl|UMD3.1|GK000018.2	58236927	N									A											1
gnl|UMD3.1|GK000018.2	58237023	N																	T			1
gnl|UMD3.1|GK000018.2	58243591	N			G																	1
gnl|UMD3.1|GK000018.2	58296257	N										G										1
gnl|UMD3.1|GK000018.2	58296258	N										T										1
gnl|UMD3.1|GK000019.2	58533930	N														T						1
gnl|UMD3.1|GK000008.2	59156971	N																	T			1
gnl|UMD3.1|GK000008.2	59158913	N									G											1
gnl|UMD3.1|GK000018.2	59526290	N																G				1
gnl|UMD3.1|GK000018.2	59526387	N									T											1
gnl|UMD3.1|GK000007.2	60088567	N						A														1
gnl|UMD3.1|GK000022.2	60226685	N				T																1
gnl|UMD3.1|GK000022.2	60574584	N										T										1
gnl|UMD3.1|GK000022.2	60574585	N										G										1
gnl|UMD3.1|GK000022.2	60574586	N										T										1
gnl|UMD3.1|GK000022.2	60574587	N										T										1
gnl|UMD3.1|GK000022.2	60574588	N										G										1
gnl|UMD3.1|GK000024.2	61444633	N		A																		1
gnl|UMD3.1|GK000008.2	61691823	N			A																	1
gnl|UMD3.1|GK000002.2	62051730	N					A															1
gnl|UMD3.1|GK000030.2	62078932	N				G																1
gnl|UMD3.1|GK000030.2	62079898	N				A																1
gnl|UMD3.1|GK000030.2	62079900	N																		A		1
gnl|UMD3.1|GK000011.2	62403159	N																			G	1
gnl|UMD3.1|GK000011.2	62403160	N																			T	1
gnl|UMD3.1|GK000011.2	62403161	N																			T	1
gnl|UMD3.1|GK000011.2	62403162	N																			G	1
gnl|UMD3.1|GK000011.2	62403163	N																			C	1
gnl|UMD3.1|GK000011.2	62403164	N																			T	1
gnl|UMD3.1|GK000011.2	62403165	N																			G	1
gnl|UMD3.1|GK000011.2	62403166	N																			A	1
gnl|UMD3.1|GK000011.2	62403167	N																			T	1
gnl|UMD3.1|GK000011.2	62403168	N																			C	1
gnl|UMD3.1|GK000011.2	62403169	N																			T	1
gnl|UMD3.1|GK000011.2	62403170	N																			G	1
gnl|UMD3.1|GK000011.2	62403171	N																			C	1
gnl|UMD3.1|GK000011.2	62403172	N																			G	1
gnl|UMD3.1|GK000011.2	62403173	N																			A	1
gnl|UMD3.1|GK000011.2	62403174	N																			T	1
gnl|UMD3.1|GK000012.2	62669247	N						C														1
gnl|UMD3.1|GK000018.2	62672231	N						G														1
gnl|UMD3.1|GK000030.2	64419234	N														A						1
gnl|UMD3.1|GK000006.2	64973977	N			A																	1
gnl|UMD3.1|GK000010.2	65188451	N			G																	1
gnl|UMD3.1|GK000018.2	65329265	N														G						1
gnl|UMD3.1|GK000030.2	65677951	N																		A		1
gnl|UMD3.1|GK000030.2	65677952	N																		G		1
gnl|UMD3.1|GK000018.2	65799504	N														C						1
gnl|UMD3.1|GK000017.2	65888896	N															G					1
gnl|UMD3.1|GK000017.2	65888897	N															T					1
gnl|UMD3.1|GK000002.2	66269153	N					A															1
gnl|UMD3.1|GK000002.2	66269881	N										G										1
gnl|UMD3.1|GK000001.2	66435185	N					G															1
gnl|UMD3.1|GK000003.2	66964655	N														T						1
gnl|UMD3.1|GK000003.2	67067487	N																A				1
gnl|UMD3.1|GK000012.2	67137645	N										A										1
gnl|UMD3.1|GK000021.2	67375101	N															A					1
gnl|UMD3.1|GK000021.2	67376973	N										C										1
gnl|UMD3.1|GK000008.2	67429201	N															T					1
gnl|UMD3.1|GK000011.2	67692853	N														A						1
gnl|UMD3.1|GK000009.2	68319205	N																		A		1
gnl|UMD3.1|GK000009.2	68319206	N																		G		1
gnl|UMD3.1|GK000004.2	68476134	N														G						1
gnl|UMD3.1|GK000017.2	68563368	N																		T		1
gnl|UMD3.1|GK000017.2	68563369	N																		T		1
gnl|UMD3.1|GK000017.2	69665083	N										G										1
gnl|UMD3.1|GK000021.2	69941334	N																			G	1
gnl|UMD3.1|GK000021.2	69941428	N			T																	1
gnl|UMD3.1|GK000021.2	69941429	N			A																	1
gnl|UMD3.1|GK000021.2	69941430	N			A																	1
gnl|UMD3.1|GK000021.2	69941431	N			C																	1
gnl|UMD3.1|GK000008.2	69955594	N														G						1
gnl|UMD3.1|GK000008.2	69955595	N														A						1
gnl|UMD3.1|GK000010.2	70383523	N					C															1
gnl|UMD3.1|GK000003.2	70465432	N															T					1
gnl|UMD3.1|GK000003.2	70465530	N															C					1
gnl|UMD3.1|GK000003.2	70465531	N															A					1
gnl|UMD3.1|GK000017.2	70604089	N						A														1
gnl|UMD3.1|GK000004.2	71185162	N				T																1
gnl|UMD3.1|GK000015.2	71363768	N																			C	1
gnl|UMD3.1|GK000015.2	71363769	N																			T	1
gnl|UMD3.1|GK000001.2	71925663	N			T																	1
gnl|UMD3.1|GK000001.2	71925664	N			G																	1
gnl|UMD3.1|GK000011.2	72624657	N																	T			1
gnl|UMD3.1|GK000011.2	72624658	N																	T			1
gnl|UMD3.1|GK000017.2	73486796	N														G						1
gnl|UMD3.1|GK000017.2	73705112	N															T					1
gnl|UMD3.1|GK000017.2	74369765	N															C					1
gnl|UMD3.1|GK000013.2	75000435	N			T																	1
gnl|UMD3.1|GK000016.2	75005966	N																		A		1
gnl|UMD3.1|GK000013.2	78907461	N															C					1
gnl|UMD3.1|GK000010.2	79802637	N					C															1
gnl|UMD3.1|GK000010.2	79802638	N					T															1
gnl|UMD3.1|GK000011.2	81136074	N										G										1
gnl|UMD3.1|GK000011.2	81136891	N										G										1
gnl|UMD3.1|GK000011.2	81137932	N						A														1
gnl|UMD3.1|GK000016.2	81553434	N				G																1
gnl|UMD3.1|GK000003.2	85056474	N																			C	1
gnl|UMD3.1|GK000009.2	85452224	N			C																	1
gnl|UMD3.1|GK000009.2	86145420	N																			A	1
gnl|UMD3.1|GK000002.2	86261962	N				C																1
gnl|UMD3.1|GK000007.2	89306394	N										A										1
gnl|UMD3.1|GK000006.2	92538192	N																T				1
gnl|UMD3.1|GK000006.2	92538196	N																C				1
gnl|UMD3.1|GK000004.2	93662296	N						G														1
gnl|UMD3.1|GK000030.2	95736294	N																	G			1
gnl|UMD3.1|GK000001.2	97184017	N			A																	1
gnl|UMD3.1|GK000001.2	97184018	N			T																	1
gnl|UMD3.1|GK000002.2	99655682	N																		G		1
gnl|UMD3.1|GK000005.2	101267010	N																		G		1
gnl|UMD3.1|GK000005.2	102003437	N						G														1
gnl|UMD3.1|GK000006.2	102956257	N			A																	1
gnl|UMD3.1|GK000006.2	102956258	N			T																	1
gnl|UMD3.1|GK000004.2	102977516	N			G																	1
gnl|UMD3.1|GK000004.2	102977517	N			G																	1
gnl|UMD3.1|GK000009.2	103074212	N						G														1
gnl|UMD3.1|GK000003.2	103081783	N								C												1
gnl|UMD3.1|GK000003.2	103081784	N								C												1
gnl|UMD3.1|GK000030.2	105405176	N														C						1
gnl|UMD3.1|GK000009.2	105643871	N										G										1
gnl|UMD3.1|GK000011.2	106014262	N										T										1
gnl|UMD3.1|GK000011.2	106977467	N					A															1
gnl|UMD3.1|GK000004.2	108580406	N																		A		1
gnl|UMD3.1|GK000004.2	108580503	N					T															1
gnl|UMD3.1|GK000004.2	108580504	N					C															1
gnl|UMD3.1|GK000004.2	108580505	N					G															1
gnl|UMD3.1|GK000004.2	110301422	N																			T	1
gnl|UMD3.1|GK000005.2	111209015	N					C															1
gnl|UMD3.1|GK000005.2	112711340	N										C										1
gnl|UMD3.1|GK000005.2	112711341	N										C										1
gnl|UMD3.1|GK000003.2	114715114	N						G														1
gnl|UMD3.1|GK000002.2	118789221	N										C										1
gnl|UMD3.1|GK000003.2	120295930	N														A						1
gnl|UMD3.1|GK000002.2	120322474	N				A																1
gnl|UMD3.1|GK000003.2	121063483	N										A										1
gnl|UMD3.1|GK000002.2	128039734	N										C										1
gnl|UMD3.1|GK000002.2	128039735	N										G										1
gnl|UMD3.1|GK000030.2	128910243	N														T						1
gnl|UMD3.1|GK000002.2	130708653	N										G										1
gnl|UMD3.1|GK000002.2	130708724	N													A							1
gnl|UMD3.1|GK000002.2	130708963	N													A							1
gnl|UMD3.1|GK000001.2	130775108	N										A										1
gnl|UMD3.1|GK000030.2	139048470	N																		G		1
gnl|UMD3.1|GK000001.2	146209142	N								G												1
gnl|UMD3.1|GK000001.2	146209143	N								A												1
gnl|UMD3.1|GK000001.2	146209144	N								A												1
gnl|UMD3.1|GK000001.2	151284923	N				G																1
gnl|UMD3.1|GK000001.2	154593662	N													T							1
				HEREFORD						POLISH RED						POLISH HF
GENE	POSITION	REF	NEW	6M		9M		12M		6M		9M		12M		6M		9M		12M
gnl|UMD3.1|GK000002.2	13666806	N	T	T	T	T	T	T	T	T	T	T	T	T	T	T	T	T	T	T	T	18
gnl|UMD3.1|GK000011.2	16159476	N	T	T	T	T	T	T	T	T	T	T	T	T	T	T	T	T	T	T	T	18
gnl|UMD3.1|GK000019.2	20698850	N	T	T	T	T	T	T	T	T	T	T	T	T	T	T	T	T	T	T	T	18
gnl|UMD3.1|GK000019.2	20699376	N	T	T	T	T	T	T	T	T	T	T	T	T	T	T	T	T	T	T	T	18
gnl|UMD3.1|GK000030.2	40311600	N	T	T	T	T	T	T	T	T	T	T	T	T	T	T	T	T	T	T	T	18
gnl|UMD3.1|GK000029.2	44977738	N	T	T	T	T	T	T	T	T	T	T	T	T	T	T	T	T	T	T	T	18
gnl|UMD3.1|GK000013.2	58017388	N	T	T	T	T	T	T	T	T	T	T	T	T	T	T	T	T	T	T	T	18
gnl|UMD3.1|GK000008.2	63634684	N	T	T	T	T	T	T	T	T	T	T	T	T	T	T	T	T	T	T	T	18
gnl|UMD3.1|GK000002.2	66268098	N	T	T	T	T	T	T	T	T	T	T	T	T	T	T	T	T	T	T	T	18
gnl|UMD3.1|GK000013.2	66450509	N	T	T	T	T	T	T	T	T	T	T	T	T	T	T	T	T	T	T	T	18
gnl|UMD3.1|GK000005.2	75097696	N	T	T	T	T	T	T	T	T	T	T	T	T	T	T	T	T	T	T	T	18
gnl|UMD3.1|GK000030.2	86606893	N	T	T	T	T	T	T	T	T	T	T	T	T	T	T	T	T	T	T	T	18
gnl|UMD3.1|GK000004.2	95100034	N	T	T	T	T	T	T	T	T	T	T	T	T	T	T	T	T	T	T	T	18
gnl|UMD3.1|GK000004.2	95100035	N	T	T	T	T	T	T	T	T	T	T	T	T	T	T	T	T	T	T	T	18
gnl|UMD3.1|GK000004.2	95100038	N	T	T	T	T	T	T	T	T	T	T	T	T	T	T	T	T	T	T	T	18
gnl|UMD3.1|GK000004.2	95100041	N	T	T	T	T	T	T	T	T	T	T	T	T	T	T	T	T	T	T	T	18
gnl|UMD3.1|GK000005.2	112711342	N	T	T	T	T	T	T	T	T	T	T	T	T	T	T	T	T	T	T	T	18
gnl|UMD3.1|GK000002.2	130709059	N	T	T	T	T	T	T	T	T	T	T	T	T	T	T	T	T	T	T	T	18
gnl|UMD3.1|GK000004.2	1293	N	G	G	G	G	G	G	G	G	G	G	G	G	G	G	G	G	G	G	G	18
gnl|UMD3.1|GK000002.2	22473839	N	G	G	G	G	G	G	G	G	G	G	G	G	G	G	G	G	G	G	G	18
gnl|UMD3.1|GK000025.2	32373861	N	G	G	G	G	G	G	G	G	G	G	G	G	G	G	G	G	G	G	G	18
gnl|UMD3.1|GK000030.2	40074361	N	G	G	G	G	G	G	G	G	G	G	G	G	G	G	G	G	G	G	G	18
gnl|UMD3.1|GK000016.2	50690794	N	G	G	G	G	G	G	G	G	G	G	G	G	G	G	G	G	G	G	G	18
gnl|UMD3.1|GK000004.2	77886141	N	G	G	G	G	G	G	G	G	G	G	G	G	G	G	G	G	G	G	G	18
gnl|UMD3.1|GK000030.2	86606892	N	G	G	G	G	G	G	G	G	G	G	G	G	G	G	G	G	G	G	G	18
gnl|UMD3.1|GK000004.2	95100039	N	G	G	G	G	G	G	G	G	G	G	G	G	G	G	G	G	G	G	G	18
gnl|UMD3.1|GK000004.2	95109287	N	G	G	G	G	G	G	G	G	G	G	G	G	G	G	G	G	G	G	G	18
gnl|UMD3.1|GK000002.2	105397839	N	G	G	G	G	G	G	G	G	G	G	G	G	G	G	G	G	G	G	G	18
gnl|UMD3.1|GK000002.2	105397840	N	G	G	G	G	G	G	G	G	G	G	G	G	G	G	G	G	G	G	G	18
gnl|UMD3.1|GK000005.2	110675552	N	G	G	G	G	G	G	G	G	G	G	G	G	G	G	G	G	G	G	G	18
gnl|UMD3.1|GK000027.2	25434307	N	C	C	C	C	C	C	C	C	C	C	C	C	C	C	C	C	C	C	C	18
gnl|UMD3.1|GK000030.2	37660032	N	C	C	C	C	C	C	C	C	C	C	C	C	C	C	C	C	C	C	C	18
gnl|UMD3.1|GK000029.2	44977737	N	C	C	C	C	C	C	C	C	C	C	C	C	C	C	C	C	C	C	C	18
gnl|UMD3.1|GK000030.2	59772837	N	C	C	C	C	C	C	C	C	C	C	C	C	C	C	C	C	C	C	C	18
gnl|UMD3.1|GK000018.2	62670837	N	C	C	C	C	C	C	C	C	C	C	C	C	C	C	C	C	C	C	C	18
gnl|UMD3.1|GK000018.2	63725859	N	C	C	C	C	C	C	C	C	C	C	C	C	C	C	C	C	C	C	C	18
gnl|UMD3.1|GK000013.2	72922644	N	C	C	C	C	C	C	C	C	C	C	C	C	C	C	C	C	C	C	C	18
gnl|UMD3.1|GK000005.2	75097695	N	C	C	C	C	C	C	C	C	C	C	C	C	C	C	C	C	C	C	C	18
gnl|UMD3.1|GK000011.2	96117503	N	C	C	C	C	C	C	C	C	C	C	C	C	C	C	C	C	C	C	C	18
gnl|UMD3.1|GK000011.2	105877948	N	C	C	C	C	C	C	C	C	C	C	C	C	C	C	C	C	C	C	C	18
gnl|UMD3.1|GK000011.2	106196227	N	C	C	C	C	C	C	C	C	C	C	C	C	C	C	C	C	C	C	C	18
gnl|UMD3.1|GK000005.2	112176316	N	C	C	C	C	C	C	C	C	C	C	C	C	C	C	C	C	C	C	C	18
gnl|UMD3.1|GK000004.2	113600675	N	C	C	C	C	C	C	C	C	C	C	C	C	C	C	C	C	C	C	C	18
gnl|UMD3.1|GK000001.2	146208312	N	C	C	C	C	C	C	C	C	C	C	C	C	C	C	C	C	C	C	C	18
gnl|UMD3.1|GK000004.2	1294	N	A	A	A	A	A	A	A	A	A	A	A	A	A	A	A	A	A	A	A	18
gnl|UMD3.1|GK000016.2	49314108	N	A	A	A	A	A	A	A	A	A	A	A	A	A	A	A	A	A	A	A	18
gnl|UMD3.1|GK000016.2	50690793	N	A	A	A	A	A	A	A	A	A	A	A	A	A	A	A	A	A	A	A	18
gnl|UMD3.1|GK000022.2	51489659	N	A	A	A	A	A	A	A	A	A	A	A	A	A	A	A	A	A	A	A	18
gnl|UMD3.1|GK000015.2	53024230	N	A	A	A	A	A	A	A	A	A	A	A	A	A	A	A	A	A	A	A	18
gnl|UMD3.1|GK000013.2	58026564	N	A	A	A	A	A	A	A	A	A	A	A	A	A	A	A	A	A	A	A	18
gnl|UMD3.1|GK000002.2	66271736	N	A	A	A	A	A	A	A	A	A	A	A	A	A	A	A	A	A	A	A	18
gnl|UMD3.1|GK000004.2	95100037	N	A	A	A	A	A	A	A	A	A	A	A	A	A	A	A	A	A	A	A	18
gnl|UMD3.1|GK000005.2	110675723	N	A	A	A	A	A	A	A	A	A	A	A	A	A	A	A	A	A	A	A	18	53
gnl|UMD3.1|GK000023.2	17263647	N	T	T	T	T	T	T	T	T	T	T	T	T		T	T	T	T	T	T	17
gnl|UMD3.1|GK000007.2	21673647	N	T	T	T	T	T	T	T	T	T	T	T		T	T	T	T	T	T	T	17
gnl|UMD3.1|GK000021.2	42940034	N	T	T	T	T	T	T	T	T	T	T	T		T	T	T	T	T	T	T	17
gnl|UMD3.1|GK000013.2	58026565	N	T	T	T		T	T	T	T	T	T	T	T	T	T	T	T	T	T	T	17
gnl|UMD3.1|GK000005.2	9347486	N	G	G	G	G	G	G	G	G	G	G	G		G	G	G	G	G	G	G	17
gnl|UMD3.1|GK000007.2	21673648	N	G	G	G	G	G	G	G	G	G	G	G		G	G	G	G	G	G	G	17
gnl|UMD3.1|GK000014.2	23647915	N	G	G	G	G	G	G	G	G	G	G	G		G	G	G	G	G	G	G	17
gnl|UMD3.1|GK000025.2	32411569	N	G	G	G	G	G	G		G	G	G	G	G	G	G	G	G	G	G	G	17
gnl|UMD3.1|GK000021.2	42940035	N	G	G	G	G	G	G	G	G	G	G	G		G	G	G	G	G	G	G	17
gnl|UMD3.1|GK000017.2	74889007	N	G	G	G	G	G	G		G	G	G	G	G	G	G	G	G	G	G	G	17
gnl|UMD3.1|GK000017.2	74889009	N	G	G	G	G	G	G		G	G	G	G	G	G	G	G	G	G	G	G	17
gnl|UMD3.1|GK000014.2	1803748	N	C	C	C	C	C	C	C		C	C	C	C	C	C	C	C	C	C	C	17
gnl|UMD3.1|GK000025.2	32411570	N	C	C	C	C	C	C	C	C	C		C	C	C	C	C	C	C	C	C	17
gnl|UMD3.1|GK000025.2	32414307	N	C	C	C	C	C		C	C	C	C	C	C	C	C	C	C	C	C	C	17
gnl|UMD3.1|GK000025.2	32443314	N	C	C	C	C	C	C	C	C	C		C	C	C	C	C	C	C	C	C	17
gnl|UMD3.1|GK000016.2	42574189	N	C	C	C	C	C	C	C	C	C	C	C		C	C	C	C	C	C	C	17
gnl|UMD3.1|GK000023.2	50616789	N	C	C	C	C	C	C	C	C	C	C	C	C	C	C	C	C	C		C	17
gnl|UMD3.1|GK000008.2	58590324	N	C	C	C	C	C	C	C	C	C	C		C	C	C	C	C	C	C	C	17
gnl|UMD3.1|GK000030.2	62079997	N	C	C	C	C	C	C	C	C	C	C	C	C	C	C	C	C	C		C	17
gnl|UMD3.1|GK000002.2	66271735	N	C	C	C	C	C	C	C	C	C	C	C	C		C	C	C	C	C	C	17
gnl|UMD3.1|GK000011.2	105883574	N	C	C	C	C	C	C	C	C	C	C	C		C	C	C	C	C	C	C	17
gnl|UMD3.1|GK000005.2	112176317	N	C	C	C	C	C	C		C	C	C	C	C	C	C	C	C	C	C	C	17
gnl|UMD3.1|GK000023.2	17263646	N	A	A	A	A	A	A	A	A	A	A	A	A		A	A	A	A	A	A	17
gnl|UMD3.1|GK000025.2	26538810	N	A	A	A	A	A	A	A	A	A	A	A		A	A	A	A	A	A	A	17
gnl|UMD3.1|GK000025.2	32392621	N	A	A	A	A	A	A	A	A	A		A	A	A	A	A	A	A	A	A	17
gnl|UMD3.1|GK000019.2	48769481	N	A	A	A	A	A	A	A	A	A	A	A	A	A	A	A	A	A		A	17
gnl|UMD3.1|GK000010.2	58437385	N	A	A	A	A	A	A	A	A	A	A	A	A		A	A	A	A	A	A	17
gnl|UMD3.1|GK000004.2	95100036	N	A	A	A	A	A	A	A	A	A	A	A		A	A	A	A	A	A	A	17	28
gnl|UMD3.1|GK000007.2	22798016	N	T	T	T	T	T	T	T	T	T	T			T	T	T	T	T	T	T	16
gnl|UMD3.1|GK000023.2	27374076	N	T	T	T	T	T	T	T	T	T	T			T	T	T	T	T	T	T	16
gnl|UMD3.1|GK000013.2	34062918	N	T	T	T	T	T	T	T	T	T	T			T	T	T	T	T	T	T	16
gnl|UMD3.1|GK000013.2	34062919	N	T	T	T	T	T	T	T	T	T	T			T	T	T	T	T	T	T	16
gnl|UMD3.1|GK000018.2	59526388	N	T	T	T		T	T	T	T	T	T		T	T	T	T	T	T	T	T	16
gnl|UMD3.1|GK000011.2	104130863	N	T	T	T	T	T	T		T	T	T	T		T	T	T	T	T	T	T	16
gnl|UMD3.1|GK000017.2	19437034	N	G	G	G	G	G	G	G		G	G	G		G	G	G	G	G	G	G	16
gnl|UMD3.1|GK000025.2	32392622	N	G	G	G	G	G	G	G	G	G	G		G	G	G	G	G	G	G		16
gnl|UMD3.1|GK000025.2	32465019	N	G	G	G		G	G	G	G	G	G	G		G	G	G	G	G	G	G	16
gnl|UMD3.1|GK000018.2	62448251	N	G	G	G		G	G	G	G	G	G	G		G	G	G	G	G	G	G	16
gnl|UMD3.1|GK000018.2	62551897	N	G	G	G	G	G	G	G	G		G	G		G	G	G	G	G	G	G	16
gnl|UMD3.1|GK000018.2	62551898	N	G	G	G	G	G	G	G	G		G	G		G	G	G	G	G	G	G	16
gnl|UMD3.1|GK000011.2	86584005	N	G	G	G	G	G	G	G	G	G	G	G			G	G	G	G	G	G	16
gnl|UMD3.1|GK000004.2	95100040	N	G	G	G	G	G	G	G	G	G			G	G	G	G	G	G	G	G	16
gnl|UMD3.1|GK000004.2	95101253	N	G	G	G			G	G	G	G	G	G	G	G	G	G	G	G	G	G	16
gnl|UMD3.1|GK000011.2	104130864	N	G	G	G	G	G	G		G	G	G	G		G	G	G	G	G	G	G	16
gnl|UMD3.1|GK000011.2	104130865	N	G	G	G	G	G	G		G	G	G	G		G	G	G	G	G	G	G	16
gnl|UMD3.1|GK000004.2	113601885	N	G	G	G	G	G	G	G	G	G	G	G			G	G	G	G	G	G	16
gnl|UMD3.1|GK000013.2	34062920	N	C	C	C	C	C	C	C	C	C	C			C	C	C	C	C	C	C	16
gnl|UMD3.1|GK000003.2	53472497	N	C	C	C	C	C	C	C	C	C		C	C		C	C	C	C	C	C	16
gnl|UMD3.1|GK000018.2	62551899	N	C	C	C	C	C	C	C	C		C	C		C	C	C	C	C	C	C	16
gnl|UMD3.1|GK000017.2	64902825	N	C	C	C	C	C	C	C	C	C	C			C	C	C	C	C	C	C	16
gnl|UMD3.1|GK000004.2	118244210	N	C	C	C	C	C	C	C	C	C	C	C		C	C	C	C		C	C	16
gnl|UMD3.1|GK000001.2	154014414	N	G		G	G	G	G	G	G	G	G	G	G		G	G	G	G	G	G	16	24
gnl|UMD3.1|GK000010.2	19964151	N	T	T	T		T	T	T	T	T	T		T	T	T	T	T	T		T	15
gnl|UMD3.1|GK000025.2	32443413	N	T	T	T		T		T	T	T	T	T	T		T	T	T	T	T	T	15
gnl|UMD3.1|GK000004.2	118244209	N	T	T	T	T	T	T	T	T	T	T	T			T	T	T		T	T	15
gnl|UMD3.1|GK000002.2	130708939	N	T	T		T	T		T	T	T	T	T		T	T	T	T	T	T	T	15
gnl|UMD3.1|GK000029.2	40698551	N	G	G	G	G	G	G	G	G	G	G	G			G	G	G		G	G	15
gnl|UMD3.1|GK000018.2	48244315	N	G	G	G	G		G	G	G	G	G	G		G	G	G	G		G	G	15
gnl|UMD3.1|GK000023.2	16666608	N	C	C	C			C	C	C	C	C	C		C	C	C	C	C	C	C	15
gnl|UMD3.1|GK000023.2	16666609	N	C	C	C			C	C	C	C	C	C		C	C	C	C	C	C	C	15
gnl|UMD3.1|GK000027.2	19072029	N	C	C	C	C	C	C	C			C		C	C	C	C	C	C	C	C	15
gnl|UMD3.1|GK000008.2	28844368	N	C	C	C	C	C	C	C	C	C	C			C	C	C	C	C		C	15
gnl|UMD3.1|GK000005.2	119979646	N	C	C	C	C	C	C	C			C	C		C	C	C	C	C	C	C	15
gnl|UMD3.1|GK000025.2	21481207	N	A	A		A	A	A	A	A	A	A	A			A	A	A	A	A	A	15
gnl|UMD3.1|GK000025.2	32443315	N	A	A	A		A		A	A	A	A	A		A	A	A	A	A	A	A	15
gnl|UMD3.1|GK000005.2	40358609	N	A	A	A	A	A	A		A	A	A	A		A	A	A	A	A		A	15
gnl|UMD3.1|GK000001.2	83467417	N	A	A	A	A	A	A	A	A	A	A				A	A	A	A	A	A	15	15
gnl|UMD3.1|GK000025.2	32410055	N		T	T		T	T	T	T	T		T	T		T	T	T	T		T	14
gnl|UMD3.1|GK000025.2	32414308	N		T	T		T			T	T		T	T	T	T	T	T	T	T	T	14
gnl|UMD3.1|GK000002.2	130708717	N		T	T	T	T	T	T			T	T	T	T	T		T		T	T	14
gnl|UMD3.1|GK000014.2	2021641	N		G	G	G	G	G	G		G	G				G	G	G	G	G	G	14
gnl|UMD3.1|GK000014.2	46647976	N		G				G		G	G	G	G	G	G	G	G	G	G	G	G	14
gnl|UMD3.1|GK000017.2	74889008	N		G	G	G		G		G		G	G		G	G	G	G	G	G	G	14
gnl|UMD3.1|GK000007.2	4049844	N		C	C	C	C	C		C		C			C	C	C	C	C	C	C	14
gnl|UMD3.1|GK000025.2	32463403	N		C	C		C		C	C	C	C			C	C	C	C	C	C	C	14
gnl|UMD3.1|GK000018.2	1762839	N		A	A	A	A	A			A	A		A	A	A	A		A	A	A	14
gnl|UMD3.1|GK000023.2	16666607	N		A				A	A	A	A	A	A		A	A	A	A	A	A	A	14
gnl|UMD3.1|GK000025.2	32430197	N		A			A	A		A	A	A	A	A		A	A	A	A	A	A	14
gnl|UMD3.1|GK000029.2	40698552	N		A	A	A	A	A	A	A		A	A			A	A	A		A	A	14
gnl|UMD3.1|GK000016.2	49340070	N		A	A	A	A	A	A		A	A				A	A	A	A	A	A	14
gnl|UMD3.1|GK000011.2	102699401	N		A	A	A	A	A	A	A		A			A	A	A	A	A	A		14
gnl|UMD3.1|GK000005.2	120020623	N		A	A		A	A	A	A		A			A	A	A	A	A	A	A	14
gnl|UMD3.1|GK000025.2	32405475	N				T	T	T		T	T	T	T	T		T	T	T	T	T	T	14
gnl|UMD3.1|GK000025.2	32435000	N					T	T		T	T	T	T	T	T	T	T	T	T	T	T	14
gnl|UMD3.1|GK000018.2	50715867	N			G				G	G	G	G	G	G	G	G	G	G	G	G	G	14
gnl|UMD3.1|GK000002.2	66272785	N				C	C		C	C	C	C	C		C	C	C	C	C	C	C	14	19
gnl|UMD3.1|GK000001.2	9999609	N	T	T		T	T	T	T			T		T		T	T	T	T	T	T	13
gnl|UMD3.1|GK000018.2	48244314	N	T	T	T	T		T	T	T	T	T				T	T	T		T	T	13
gnl|UMD3.1|GK000007.2	54392624	N	T	T	T	T	T	T		T	T	T			T	T	T	T			T	13
gnl|UMD3.1|GK000017.2	54913976	N	T	T	T	T				T	T	T	T		T	T	T	T		T	T	13
gnl|UMD3.1|GK000002.2	130708633	N	T	T	T		T	T	T			T			T	T	T	T	T	T	T	13
gnl|UMD3.1|GK000022.2	49039061	N	G	G	G	G	G			G	G	G	G			G	G	G	G	G		13
gnl|UMD3.1|GK000008.2	63634682	N	G	G	G			G		G		G	G		G	G	G	G	G	G	G	13
gnl|UMD3.1|GK000004.2	114338698	N	G	G	G	G	G	G	G	G	G	G				G	G		G		G	13
gnl|UMD3.1|GK000001.2	147036921	N	G	G		G	G	G		G	G	G			G	G	G	G		G	G	13
gnl|UMD3.1|GK000028.2	15690515	N	C	C	C		C	C	C	C	C	C				C	C	C	C		C	13
gnl|UMD3.1|GK000029.2	44469997	N	C	C	C	C	C	C	C	C	C	C				C	C		C		C	13
gnl|UMD3.1|GK000018.2	58237981	N	C	C	C		C	C	C	C	C		C	C		C	C		C	C		13
gnl|UMD3.1|GK000005.2	95857761	N	C	C	C	C	C	C	C			C			C	C		C	C	C	C	13
gnl|UMD3.1|GK000025.2	42442619	N	A	A	A	A	A	A	A			A			A	A	A	A		A	A	13
gnl|UMD3.1|GK000013.2	64913627	N	A	A	A	A	A	A	A		A	A			A	A	A	A		A		13
gnl|UMD3.1|GK000015.2	78698156	N	A	A	A	A	A	A	A	A	A	A	A			A	A			A		13
gnl|UMD3.1|GK000005.2	119979647	N	A	A	A	A		A	A			A	A			A	A	A	A	A	A	13
gnl|UMD3.1|GK000002.2	126562857	N	A	A		A	A	A	A	A	A	A				A	A	A		A	A	13
gnl|UMD3.1|GK000001.2	9999573	N			T	T	T	T	T	T	T	T	T	T	T				T	T		13
gnl|UMD3.1|GK000011.2	19588257	N				G	G	G		G		G	G	G	G	G	G	G	G		G	13
gnl|UMD3.1|GK000005.2	26674574	N			C	C		C		C	C	C	C	C		C	C	C		C	C	13
gnl|UMD3.1|GK000005.2	26674575	N			T	T		T		T	T	T	T	T		T	T	T		T	T	13
gnl|UMD3.1|GK000005.2	110567190	N			T			T	T	T	T	T		T		T	T	T	T	T	T	13	23
gnl|UMD3.1|GK000029.2	1962512	N	T	T	T	T		T	T	T	T	T				T	T		T	T		12
gnl|UMD3.1|GK000028.2	3333983	N	T	T	T	T	T	T	T			T				T	T		T	T	T	12
gnl|UMD3.1|GK000001.2	9999575	N	T	T	T	T	T	T		T			T	T			T	T		T	T	12
gnl|UMD3.1|GK000027.2	25434393	N	T	T	T	T	T	T	T		T	T				T	T	T			T	12
gnl|UMD3.1|GK000016.2	47960035	N	G	G	G	G		G		G	G	G				G	G	G		G	G	12
gnl|UMD3.1|GK000007.2	96387905	N	G	G	G	G		G	G	G		G				G		G	G	G	G	12
gnl|UMD3.1|GK000004.2	120334764	N	G	G	G				G	G		G	G		G	G	G	G		G	G	12
gnl|UMD3.1|GK000013.2	27057206	N	C	C	C			C		C	C	C				C	C	C	C	C	C	12
gnl|UMD3.1|GK000019.2	34668694	N	C	C			C	C		C	C	C			C	C	C	C		C	C	12
gnl|UMD3.1|GK000023.2	43024250	N	C	C	C		C	C			C	C				C	C	C	C	C	C	12
gnl|UMD3.1|GK000004.2	95106749	N	C	C	C	C	C	C	C	C		C				C	C			C	C	12
gnl|UMD3.1|GK000028.2	3333982	N	A	A	A	A	A	A	A			A				A	A		A	A	A	12
gnl|UMD3.1|GK000016.2	49314140	N	A	A	A	A	A	A	A	A	A	A				A	A		A			12
gnl|UMD3.1|GK000017.2	55727084	N	A	A	A	A	A	A	A	A		A				A	A	A		A		12
gnl|UMD3.1|GK000007.2	96387906	N	A	A	A	A		A	A	A		A				A		A	A	A	A	12
gnl|UMD3.1|GK000005.2	119874456	N	A	A	A	A	A	A	A						A	A	A	A	A	A		12
gnl|UMD3.1|GK000025.2	32428075	N				A	A			A	A	A	A			A	A	A	A	A	A	12	17
gnl|UMD3.1|GK000001.2	9999629	N	T	T	T	T	T	T				T		T		T		T		T	T	11
gnl|UMD3.1|GK000019.2	18029824	N	T	T	T	T	T	T	T			T				T	T			T	T	11
gnl|UMD3.1|GK000023.2	31637796	N	T	T				T		T		T	T	T		T	T	T		T	T	11
gnl|UMD3.1|GK000025.2	32392623	N	T	T	T		T			T	T			T		T	T	T	T	T		11
gnl|UMD3.1|GK000025.2	32450833	N	T	T	T		T	T	T		T			T	T	T			T		T	11
gnl|UMD3.1|GK000013.2	39848074	N	T	T			T	T		T	T	T				T	T	T		T	T	11
gnl|UMD3.1|GK000029.2	43046883	N	T	T	T	T	T	T	T			T				T	T	T		T		11
gnl|UMD3.1|GK000016.2	47960036	N	T	T	T	T		T		T	T	T				T		T		T	T	11
gnl|UMD3.1|GK000004.2	95109288	N	T	T	T				T	T		T			T	T	T		T	T	T	11
gnl|UMD3.1|GK000018.2	40410133	N	G	G	G	G	G	G	G	G		G				G				G	G	11
gnl|UMD3.1|GK000007.2	45046350	N	G	G		G	G	G	G	G	G					G	G	G		G		11
gnl|UMD3.1|GK000003.2	53470477	N	G	G	G		G	G	G		G	G				G		G	G		G	11
gnl|UMD3.1|GK000011.2	81136363	N	G	G	G		G	G	G			G		G			G	G	G	G		11
gnl|UMD3.1|GK000013.2	39848075	N	C	C			C	C		C	C	C				C	C	C		C	C	11
gnl|UMD3.1|GK000029.2	43978523	N	C	C		C	C	C	C	C		C				C	C	C			C	11
gnl|UMD3.1|GK000024.2	58627631	N	C	C	C			C	C	C		C			C	C	C		C	C		11
gnl|UMD3.1|GK000024.2	58627632	N	C	C	C			C	C	C		C			C	C	C		C	C		11
gnl|UMD3.1|GK000004.2	113630156	N	C	C			C	C		C	C		C			C	C	C		C	C	11
gnl|UMD3.1|GK000018.2	5211522	N	A	A		A		A	A	A	A	A				A	A		A	A		11
gnl|UMD3.1|GK000007.2	5331878	N	A	A	A	A		A			A	A				A	A	A		A	A	11
gnl|UMD3.1|GK000013.2	27057207	N	A	A	A			A		A	A	A				A	A	A		A	A	11
gnl|UMD3.1|GK000025.2	32387560	N	A	A	A	A	A	A	A		A	A					A		A	A		11
gnl|UMD3.1|GK000016.2	49314138	N	A	A	A	A	A	A	A	A		A				A	A		A			11
gnl|UMD3.1|GK000028.2	3833740	N			A					A	A	A	A			A	A	A	A	A	A	11
gnl|UMD3.1|GK000011.2	19588275	N				T	T			T		T	T	T	T	T	T	T	T			11
gnl|UMD3.1|GK000025.2	32422806	N								G	G	G	G	G		G	G	G	G	G	G	11
gnl|UMD3.1|GK000025.2	42369581	N			A					A	A	A	A		A	A	A	A		A	A	11
gnl|UMD3.1|GK000003.2	53472498	N				G	G	G		G	G					G	G	G	G	G	G	11
gnl|UMD3.1|GK000002.2	66272786	N					G	G	G	G	G		G	G		G		G	G		G	11	29
gnl|UMD3.1|GK000001.2	9999638	N	T	T	T	T	T	T	T			T				T	T		T			10
gnl|UMD3.1|GK000025.2	22676619	N	T	T	T		T	T			T	T	T			T				T	T	10
gnl|UMD3.1|GK000017.2	30228843	N	T	T		T	T		T			T	T			T	T	T			T	10
gnl|UMD3.1|GK000013.2	34063017	N	T	T	T	T	T	T	T							T	T		T	T		10
gnl|UMD3.1|GK000026.2	43784536	N	T	T	T		T	T	T	T		T				T	T			T		10
gnl|UMD3.1|GK000030.2	4021590	N	G	G		G	G	G	G	G		G				G	G	G				10
gnl|UMD3.1|GK000007.2	4049845	N	G	G	G	G	G	G		G		G				G	G		G			10
gnl|UMD3.1|GK000018.2	53325685	N	G	G	G	G	G	G	G			G					G			G	G	10
gnl|UMD3.1|GK000005.2	10907514	N	C	C		C	C	C			C	C				C	C	C			C	10
gnl|UMD3.1|GK000019.2	18035609	N	C	C	C		C	C	C			C				C	C	C		C		10
gnl|UMD3.1|GK000010.2	22044790	N	C	C	C	C		C		C		C		C		C		C		C		10
gnl|UMD3.1|GK000024.2	58627633	N	C	C	C			C		C		C			C	C	C		C	C		10
gnl|UMD3.1|GK000007.2	2543488	N	A	A		A		A		A	A	A				A	A	A		A		10
gnl|UMD3.1|GK000018.2	40410018	N			G		G		G		G		G				G	G	G	G	G	10
gnl|UMD3.1|GK000018.2	58242914	N									T	T	T	T	T	T		T	T	T	T	10
gnl|UMD3.1|GK000030.2	62079030	N									T	T	T		T	T	T	T	T	T	T	10
gnl|UMD3.1|GK000003.2	93560168	N					A			A	A	A	A			A	A	A		A	A	10	17
gnl|UMD3.1|GK000001.2	9999651	N	T	T		T	T	T	T							T		T	T	T		9
gnl|UMD3.1|GK000010.2	58561106	N	T	T	T	T	T					T				T		T		T	T	9
gnl|UMD3.1|GK000013.2	3431615	N	G	G	G	G	G	G	G							G			G		G	9
gnl|UMD3.1|GK000007.2	4049846	N	G	G	G	G	G	G		G		G				G	G					9
gnl|UMD3.1|GK000022.2	12470807	N	G	G		G	G	G			G	G				G		G		G		9
gnl|UMD3.1|GK000019.2	18029823	N	G	G	G	G	G	G				G				G				G	G	9
gnl|UMD3.1|GK000010.2	22044643	N	G	G	G	G		G	G			G	G			G				G		9
gnl|UMD3.1|GK000025.2	27756085	N	G	G				G			G	G				G	G	G	G	G		9
gnl|UMD3.1|GK000017.2	30228847	N	G	G		G	G		G			G	G			G	G				G	9
gnl|UMD3.1|GK000004.2	77224764	N	G	G		G	G		G	G	G	G				G	G					9
gnl|UMD3.1|GK000011.2	10147079	N	C	C				C		C	C	C				C	C	C			C	9
gnl|UMD3.1|GK000016.2	44679540	N	C	C	C	C	C	C								C	C	C		C		9
gnl|UMD3.1|GK000002.2	66268099	N	C	C	C	C	C	C		A			A	A							A	9
gnl|UMD3.1|GK000027.2	26981278	N	A	A	A							A	A	A		A	A	A			A	9
gnl|UMD3.1|GK000009.2	72738485	N	A	A	A	A	A	A	A							A	A	A				9
gnl|UMD3.1|GK000009.2	102237915	N	A	A	A			A				A			A	A	A	A		A		9
gnl|UMD3.1|GK000025.2	32391654	N								A	A	A	A	A		A		A	A		A	9
gnl|UMD3.1|GK000025.2	32427105	N								T	T			T		T	T	T	T	T	T	9
gnl|UMD3.1|GK000029.2	42676338	N			T	T						T			T	T	T	T		T	T	9
gnl|UMD3.1|GK000004.2	50064277	N				A			A	A	A	A	A			A	A			A		9
gnl|UMD3.1|GK000018.2	50715866	N								T	T	T			T	T	T	T	T	T		9
gnl|UMD3.1|GK000016.2	56722223	N			T		T	T			T					T	T	T	T	T		9
gnl|UMD3.1|GK000018.2	62551900	N			T					T		T				T	T	T	T	T	T	9
gnl|UMD3.1|GK000002.2	66269880	N			T		T				T	T			T		T	T	T		T	9
gnl|UMD3.1|GK000021.2	69969291	N					T	T	T			T				T	T	T	T		T	9
gnl|UMD3.1|GK000006.2	92538195	N								G	G		G			G	G	G	G	G	G	9	26
gnl|UMD3.1|GK000013.2	3431714	N	T	T	T	T	T	T	T			T									T	8
gnl|UMD3.1|GK000010.2	14911160	N	T	T	T		T				T	T					T			T	T	8
gnl|UMD3.1|GK000023.2	27040276	N	T	T				T		T		T				T	T			T	T	8
gnl|UMD3.1|GK000023.2	27040277	N	T	T				T		T		T				T	T			T	T	8
gnl|UMD3.1|GK000018.2	13493163	N	G	G			G					G				G	G	G		G	G	8
gnl|UMD3.1|GK000018.2	13493164	N	G	G			G					G				G	G	G		G	G	8
gnl|UMD3.1|GK000018.2	53870986	N	G	G	G	G		G			G					G	G			G		8
gnl|UMD3.1|GK000013.2	3431713	N	C	C	C	C	C	C	C			C									C	8
gnl|UMD3.1|GK000018.2	13493165	N	C	C			C			C						C	C	C		C	C	8
gnl|UMD3.1|GK000010.2	14911161	N	C	C	C		C				C	C					C			C	C	8
gnl|UMD3.1|GK000006.2	21984883	N	C	C		C		C	C	C		C					C				C	8
gnl|UMD3.1|GK000017.2	54904492	N	C	C	C		C			C		C				C	C	C				8
gnl|UMD3.1|GK000007.2	6616960	N	A	A		A	A	A		A		A				A	A					8
gnl|UMD3.1|GK000001.2	9999443	N	A	A	A		A	A				A				A			A	A		8
gnl|UMD3.1|GK000001.2	9999446	N	A	A		A	A	A	A			A				A		A				8
gnl|UMD3.1|GK000023.2	27040275	N	A	A				A		A		A				A	A	A		A		8
gnl|UMD3.1|GK000016.2	44679605	N	A	A		A	A	A	A			A				A	A					8
gnl|UMD3.1|GK000016.2	49314144	N	A	A	A	A	A	A			A	A								A		8
gnl|UMD3.1|GK000008.2	85690782	N	A	A		A	A	A		A	A	A					A					8
gnl|UMD3.1|GK000002.2	130708650	N	A	A		A		A				A				A		A		A	A	8
gnl|UMD3.1|GK000001.2	9999674	N			T	T	T	T	T							T	T			T		8
gnl|UMD3.1|GK000001.2	9999677	N			T	T	T	T	T							T	T			T		8
gnl|UMD3.1|GK000018.2	24290869	N			G	G				G	G	G				G	G			G		8
gnl|UMD3.1|GK000025.2	32390643	N									A			A		A	A	A	A	A	A	8
gnl|UMD3.1|GK000025.2	32442709	N								C	C			C		C	C	C	C	C		8
gnl|UMD3.1|GK000003.2	35810227	N			T						T	T	T			T		T	T	T		8
gnl|UMD3.1|GK000016.2	44679656	N								A	A	A	A				A	A		A	A	8
gnl|UMD3.1|GK000016.2	44679718	N			A							A	A		A		A	A		A	A	8
gnl|UMD3.1|GK000004.2	50064278	N				C				C	C	C	C			C	C			C		8
gnl|UMD3.1|GK000018.2	58242913	N									C	C				C	C	C	C	C	C	8
gnl|UMD3.1|GK000030.2	62078135	N								C	C					C	C	C	C	C	C	8
gnl|UMD3.1|GK000002.2	66269879	N					G				G	G	G				G	G	G		G	8	32
gnl|UMD3.1|GK000001.2	9999684	N	T	T	T	T	T	T	T							T						7
gnl|UMD3.1|GK000019.2	49609905	N	T	T		T	T	T				T					T			T		7
gnl|UMD3.1|GK000007.2	12711257	N	G	G	G	G	G	G	G			G										7
gnl|UMD3.1|GK000023.2	28111079	N	G	G						G						G	G		G	G	G	7
gnl|UMD3.1|GK000016.2	44679777	N	G	G	G	G	G	G	G			G										7
gnl|UMD3.1|GK000019.2	48769480	N	G	G	G	G	G		G							G		G				7
gnl|UMD3.1|GK000020.2	12380737	N	C	C	C	C	C	C	C								C					7
gnl|UMD3.1|GK000014.2	21900510	N	C	C	C					C					C	C	C			C		7
gnl|UMD3.1|GK000014.2	28044635	N	C	C	C	C	C		C		C										C	7
gnl|UMD3.1|GK000016.2	44679798	N	C	C	C	C	C	C	C			C										7
gnl|UMD3.1|GK000019.2	59492068	N	C	C		C				C	C	C					C			C		7
gnl|UMD3.1|GK000030.2	62080923	N	C	C	C	C	C		C		C						C					7
gnl|UMD3.1|GK000015.2	81814177	N	C	C		C	C	C			C							C		C		7
gnl|UMD3.1|GK000022.2	7525836	N	A	A	A	A	A	A								A					A	7
gnl|UMD3.1|GK000029.2	42867356	N	A	A	A							A				A	A	A			A	7
gnl|UMD3.1|GK000001.2	71697392	N	A	A	A		A								A	A		A		A		7
gnl|UMD3.1|GK000002.2	130708631	N	A	A	A		A	A	A							A				A		7
gnl|UMD3.1|GK000022.2	15923765	N				A	A	A			A	A				A			A			7
gnl|UMD3.1|GK000022.2	15923766	N				T	T	T			T	T				T			T			7
gnl|UMD3.1|GK000007.2	16595106	N										T			T	T	T	T		T	T	7
gnl|UMD3.1|GK000011.2	20728794	N			T		T					T				T	T			T	T	7
gnl|UMD3.1|GK000007.2	22924427	N				A	A	A	A		A					A				A		7
gnl|UMD3.1|GK000007.2	22924428	N				T	T	T	T		T					T				T		7
gnl|UMD3.1|GK000007.2	22924429	N				C	C	C	C		C					C				C		7
gnl|UMD3.1|GK000007.2	22924430	N				T	T	T	T		T					T				T		7
gnl|UMD3.1|GK000007.2	22924431	N				T	T	T	T		T					T				T		7
gnl|UMD3.1|GK000025.2	32448269	N									C	C				C	C	C	C		C	7
gnl|UMD3.1|GK000025.2	32463402	N								T	T					T	T	T	T		T	7
gnl|UMD3.1|GK000018.2	50714844	N			T								T			T	T	T	T		T	7
gnl|UMD3.1|GK000018.2	53325684	N								C			C		C		C	C		C	C	7
gnl|UMD3.1|GK000013.2	58026563	N			T	T	T		T			T	T					T				7
gnl|UMD3.1|GK000018.2	58235869	N								T	T					T	T	T	T		T	7
gnl|UMD3.1|GK000002.2	66607757	N								G	G						G	G	G	G	G	7
gnl|UMD3.1|GK000005.2	112807910	N			A							A				A	A	A	A	A		7
gnl|UMD3.1|GK000002.2	130708632	N			A	A	A	A	A										A	A		7
gnl|UMD3.1|GK000002.2	130708652	N				A		A	A			A				A		A		A		7	36
gnl|UMD3.1|GK000002.2	66269151	N	T	T	T	T	T	T	T													6
gnl|UMD3.1|GK000002.2	130708809	N	T	T	T	T	T	T	T													6
gnl|UMD3.1|GK000002.2	130708821	N	T	T	T	T	T	T	T													6
gnl|UMD3.1|GK000002.2	66269150	N	G	G	G	G	G	G	G													6
gnl|UMD3.1|GK000009.2	63688932	N	C	C	C	C	C	C	C													6
gnl|UMD3.1|GK000002.2	66269152	N	A	A	A	A	A	A	A													6
gnl|UMD3.1|GK000004.2	31738764	N	T	T	T			T								T			T	T		6
gnl|UMD3.1|GK000018.2	40410131	N	T	T	T	T		T				T								T		6
gnl|UMD3.1|GK000007.2	48075466	N	T	T						T	T	T					T		T			6
gnl|UMD3.1|GK000002.2	130708629	N	T	T	T		T	T	T							T						6
gnl|UMD3.1|GK000014.2	1673680	N	G	G						G	G	G				G	G					6
gnl|UMD3.1|GK000003.2	15698993	N	G	G								G				G	G	G		G		6
gnl|UMD3.1|GK000028.2	31317995	N	G	G	G						G					G	G			G		6
gnl|UMD3.1|GK000025.2	32387562	N	G	G	G				G			G							G	G		6
gnl|UMD3.1|GK000021.2	42924988	N	G	G	G			G				G					G	G				6
gnl|UMD3.1|GK000019.2	48769479	N	G	G	G	G	G									G		G				6
gnl|UMD3.1|GK000003.2	103158370	N	G	G	G	G		G								G				G		6
gnl|UMD3.1|GK000007.2	8907629	N	C	C	C				C							C	C			C		6
gnl|UMD3.1|GK000029.2	17332084	N	C	C	C											C	C	C			C	6
gnl|UMD3.1|GK000002.2	22473838	N	C	C	C	C										C	C				C	6
gnl|UMD3.1|GK000016.2	46437120	N	C	C		C		C	C						C					C		6
gnl|UMD3.1|GK000015.2	55593994	N	C	C	C					C					C	C			C			6
gnl|UMD3.1|GK000021.2	28181509	N	A	A	A	A											A	A	A			6
gnl|UMD3.1|GK000025.2	32387563	N	A	A					A		A	A					A		A			6
gnl|UMD3.1|GK000016.2	81042262	N	A	A	A		A	A								A		A				6
gnl|UMD3.1|GK000011.2	81137930	N	A	A	A	A	A	A				A										6
gnl|UMD3.1|GK000030.2	101085635	N	A	A	A		A	A								A				A		6
gnl|UMD3.1|GK000001.2	9999447	N					A					A					A	A	A		A	6
gnl|UMD3.1|GK000029.2	14187782	N										G		G	G	G	G	G				6
gnl|UMD3.1|GK000007.2	19230972	N				C	C	C				C				C	C					6
gnl|UMD3.1|GK000014.2	21190784	N						G	G			G					G			G	G	6
gnl|UMD3.1|GK000007.2	22924432	N				T		T	T		T					T				T		6
gnl|UMD3.1|GK000007.2	22924433	N				A	A		A		A					A				A		6
gnl|UMD3.1|GK000008.2	23675684	N					A					A			A		A	A			A	6
gnl|UMD3.1|GK000025.2	32402907	N									G		G			G		G	G	G		6
gnl|UMD3.1|GK000025.2	32458233	N									A	A	A					A	A		A	6
gnl|UMD3.1|GK000018.2	43071751	N						G				G				G	G	G		G		6
gnl|UMD3.1|GK000018.2	43071778	N				T	T	T				T				T		T				6
gnl|UMD3.1|GK000019.2	53342598	N			A					A		A				A	A			A		6
gnl|UMD3.1|GK000005.2	56231628	N						T		T	T	T					T			T		6
gnl|UMD3.1|GK000018.2	58242911	N									A		A				A	A	A	A		6
gnl|UMD3.1|GK000008.2	59157899	N									C						C	C	C	C	C	6
gnl|UMD3.1|GK000011.2	81136887	N					C		C	C		C					C		C			6
gnl|UMD3.1|GK000010.2	89755035	N			A	A	A	A								A	A					6
gnl|UMD3.1|GK000011.2	106196096	N								G		G				G	G	G		G		6
gnl|UMD3.1|GK000003.2	114715212	N					T				T	T			T	T	T					6
gnl|UMD3.1|GK000002.2	132408044	N								A		A			A	A		A		A		6	47
gnl|UMD3.1|GK000014.2	1673678	N	T	T						T	T	T					T					5
gnl|UMD3.1|GK000028.2	3334011	N	T	T	T	T	T	T														5
gnl|UMD3.1|GK000009.2	25881202	N	T	T	T	T	T											T				5
gnl|UMD3.1|GK000001.2	155058257	N	T	T			T									T	T	T				5
gnl|UMD3.1|GK000006.2	1075180	N	G	G						G		G				G	G					5
gnl|UMD3.1|GK000014.2	1673677	N	G	G						G	G					G	G					5
gnl|UMD3.1|GK000007.2	2543107	N	G	G	G			G								G	G					5
gnl|UMD3.1|GK000007.2	6335204	N	G	G		G		G									G			G		5
gnl|UMD3.1|GK000010.2	7926310	N	G	G	G	G	G	G														5
gnl|UMD3.1|GK000019.2	14949813	N	G	G	G			G								G	G					5
gnl|UMD3.1|GK000016.2	44679533	N	G	G	G		G	G				G										5
gnl|UMD3.1|GK000021.2	69969192	N	G	G						G						G	G	G				5
gnl|UMD3.1|GK000009.2	105641216	N	G	G	G	G	G					G										5
gnl|UMD3.1|GK000014.2	1673679	N	A	A							A	A				A	A					5
gnl|UMD3.1|GK000008.2	63634683	N	A	A				A							A			A		A		5
gnl|UMD3.1|GK000001.2	84721172	N	A	A		A	A	A									A					5
gnl|UMD3.1|GK000001.2	84721173	N	A	A		A	A	A									A					5
gnl|UMD3.1|GK000020.2	384991	N									G					G	G	G	G			5
gnl|UMD3.1|GK000014.2	2880211	N					G	G	G								G	G				5
gnl|UMD3.1|GK000007.2	6588210	N					A			A	A					A		A				5
gnl|UMD3.1|GK000007.2	6588211	N					C			C	C					C		C				5
gnl|UMD3.1|GK000016.2	12779020	N			A	A	A	A	A													5
gnl|UMD3.1|GK000014.2	18546981	N										G	G			G	G		G			5
gnl|UMD3.1|GK000014.2	18546982	N										G	G			G	G		G			5
gnl|UMD3.1|GK000014.2	18546983	N										G	G			G	G		G			5
gnl|UMD3.1|GK000014.2	18546984	N										G	G			G	G		G			5
gnl|UMD3.1|GK000011.2	19588255	N										T		T		C			T		T	5
gnl|UMD3.1|GK000023.2	27989667	N				C	C	C									C			C		5
gnl|UMD3.1|GK000025.2	32384602	N									T					T		T	T	T		5
gnl|UMD3.1|GK000025.2	32386738	N								G	G					G		G	G			5
gnl|UMD3.1|GK000025.2	32414310	N								C	C					C		C	C			5
gnl|UMD3.1|GK000005.2	34200598	N				C	C	C				C					C					5
gnl|UMD3.1|GK000016.2	44679746	N			G		G	G				G						G				5
gnl|UMD3.1|GK000029.2	44977639	N								G	G	G					G	G				5
gnl|UMD3.1|GK000029.2	45940990	N														A	A		A	A	A	5
gnl|UMD3.1|GK000022.2	51564806	N							A		A					A	A			A		5
gnl|UMD3.1|GK000018.2	55618076	N				C		C		C		C								C		5
gnl|UMD3.1|GK000005.2	56229007	N			A	A		A								A	A					5
gnl|UMD3.1|GK000018.2	58242909	N									C						C	C	C	C		5
gnl|UMD3.1|GK000018.2	58242910	N									G		G				G		G	G		5
gnl|UMD3.1|GK000018.2	58242912	N									G	G						G	G	G		5
gnl|UMD3.1|GK000006.2	60539814	N										T				T	T			T	T	5
gnl|UMD3.1|GK000017.2	74189348	N					A	A			A	A				A						5
gnl|UMD3.1|GK000011.2	81136888	N					C		C			C						C	C			5
gnl|UMD3.1|GK000011.2	81137929	N			A	A	A	A				A										5
gnl|UMD3.1|GK000008.2	96835319	N					G			G		G				G	G					5
gnl|UMD3.1|GK000011.2	107088168	N						T								T	T		T	T		5
gnl|UMD3.1|GK000004.2	115880510	N									G	G				G	G			G		5
gnl|UMD3.1|GK000004.2	115880511	N										G				G	G	G		G		5
gnl|UMD3.1|GK000001.2	131927176	N			T			T	T			T				T						5
gnl|UMD3.1|GK000002.2	132750992	N								C		C				C	C				C	5	51
gnl|UMD3.1|GK000007.2	6335205	N	T	T		T											T			T		4
gnl|UMD3.1|GK000007.2	6335206	N	T	T		T		T									T					4
gnl|UMD3.1|GK000010.2	6853383	N	T	T			T					T					T					4
gnl|UMD3.1|GK000010.2	7926333	N	T	T	T		T					T										4
gnl|UMD3.1|GK000021.2	66611684	N	T	T											T		T				T	4
gnl|UMD3.1|GK000007.2	17905580	N	G	G	G			G									G					4
gnl|UMD3.1|GK000007.2	17905582	N	G	G	G			G									G					4
gnl|UMD3.1|GK000010.2	43132580	N	G	G	G	G		G														4
gnl|UMD3.1|GK000002.2	120396169	N	G	G			G									G		G				4
gnl|UMD3.1|GK000014.2	1673681	N	C	C							C					C	C					4
gnl|UMD3.1|GK000014.2	1673682	N	C	C							C					C	C					4
gnl|UMD3.1|GK000007.2	6335203	N	C	C				C									C			C		4
gnl|UMD3.1|GK000025.2	32453288	N	C	C	C						C			C								4
gnl|UMD3.1|GK000029.2	44948873	N	C	C			C	C				C										4
gnl|UMD3.1|GK000018.2	55696085	N	C	C							C	C			C							4
gnl|UMD3.1|GK000030.2	62080924	N	C	C	C	C	C															4
gnl|UMD3.1|GK000011.2	72180938	N	C	C				C								C				C		4
gnl|UMD3.1|GK000011.2	72180939	N	C	C				C								C				C		4
gnl|UMD3.1|GK000021.2	10801237	N	A	A			A	A									A					4
gnl|UMD3.1|GK000027.2	12551732	N				G					G				G					G		4
gnl|UMD3.1|GK000029.2	14187779	N										T		T	T	T						4
gnl|UMD3.1|GK000029.2	14187780	N										G		G	G	G						4
gnl|UMD3.1|GK000029.2	14187781	N										A		A	A	A						4
gnl|UMD3.1|GK000019.2	14616232	N						C								C	C		C			4
gnl|UMD3.1|GK000026.2	17364354	N			T											T				T	T	4
gnl|UMD3.1|GK000023.2	17870607	N													G			G	G		G	4
gnl|UMD3.1|GK000011.2	22623082	N			A			A								A				A		4
gnl|UMD3.1|GK000015.2	22733911	N			T											T	T			T		4
gnl|UMD3.1|GK000027.2	27081938	N										G			G	G					G	4
gnl|UMD3.1|GK000027.2	27081939	N										A			A	A					A	4
gnl|UMD3.1|GK000009.2	29113438	N										G				G	G	G				4
gnl|UMD3.1|GK000025.2	32388640	N								T	T							T	T			4
gnl|UMD3.1|GK000025.2	32391655	N										C				C	C		C			4
gnl|UMD3.1|GK000025.2	32406028	N									A							A	A		A	4
gnl|UMD3.1|GK000025.2	32428074	N								T	T								T	T		4
gnl|UMD3.1|GK000025.2	32435001	N									T		T					T			T	4
gnl|UMD3.1|GK000025.2	32452672	N									C							C	C		C	4
gnl|UMD3.1|GK000018.2	34589614	N					A									A				A	A	4
gnl|UMD3.1|GK000009.2	34896745	N						T								T	T			T		4
gnl|UMD3.1|GK000027.2	36255858	N					T					T	T								T	4
gnl|UMD3.1|GK000013.2	36893952	N				A		A	A			A										4
gnl|UMD3.1|GK000019.2	37138827	N					A	A									A			A		4
gnl|UMD3.1|GK000013.2	37900396	N			G			G								G				G		4
gnl|UMD3.1|GK000002.2	40833258	N						G				G					G			G		4
gnl|UMD3.1|GK000013.2	43247408	N								C		C				C				C		4
gnl|UMD3.1|GK000016.2	44679622	N						C	C			C					C					4
gnl|UMD3.1|GK000015.2	53794002	N			A			A								A	A					4
gnl|UMD3.1|GK000018.2	58237024	N									T					T		T	T			4
gnl|UMD3.1|GK000018.2	58240897	N			C		C	C	C													4
gnl|UMD3.1|GK000018.2	59526386	N									T					T		T	T			4
gnl|UMD3.1|GK000008.2	63634681	N										T				T		T		T		4
gnl|UMD3.1|GK000002.2	66271734	N					A				C							C	C			4
gnl|UMD3.1|GK000001.2	71697393	N			T		T									T					T	4
gnl|UMD3.1|GK000017.2	74808941	N										A						A		A	A	4
gnl|UMD3.1|GK000012.2	82108996	N					A	A				A						A				4
gnl|UMD3.1|GK000010.2	83911222	N			C		C						C			C						4
gnl|UMD3.1|GK000006.2	92540230	N									C						C		C	C		4
gnl|UMD3.1|GK000004.2	115880509	N										G				G	G			G		4
gnl|UMD3.1|GK000004.2	120359325	N				A		A								A				A		4
gnl|UMD3.1|GK000002.2	126555083	N										G				G	G			G		4
gnl|UMD3.1|GK000002.2	126555084	N										G				G	G	G				4
gnl|UMD3.1|GK000002.2	126555085	N										A				A	A	A				4
gnl|UMD3.1|GK000001.2	131927174	N						A	A			A				A						4
gnl|UMD3.1|GK000001.2	131927175	N						A	A			A				A						4
gnl|UMD3.1|GK000001.2	138675250	N			C											C	C			C		4	65
gnl|UMD3.1|GK000028.2	3333985	N	T	T			T	T														3
gnl|UMD3.1|GK000028.2	3334005	N	T	T			T	T														3
gnl|UMD3.1|GK000028.2	3334007	N	T	T			T	T														3
gnl|UMD3.1|GK000007.2	4903145	N	T	T				T				T										3
gnl|UMD3.1|GK000015.2	47441674	N	T	T			T					T										3
gnl|UMD3.1|GK000018.2	51495952	N	T	T				T								T						3
gnl|UMD3.1|GK000019.2	54671349	N	T	T	T		T															3
gnl|UMD3.1|GK000011.2	72180940	N	T	T				T												T		3
gnl|UMD3.1|GK000028.2	3333984	N	G	G			G	G														3
gnl|UMD3.1|GK000028.2	3334008	N	G	G			G	G														3
gnl|UMD3.1|GK000007.2	17905581	N	G	G	G			G														3
gnl|UMD3.1|GK000025.2	26518754	N	G	G	G		G															3
gnl|UMD3.1|GK000025.2	36517348	N	G	G	G		G															3
gnl|UMD3.1|GK000019.2	54671350	N	G	G	G		G															3
gnl|UMD3.1|GK000018.2	55696086	N	G	G							G	G										3
gnl|UMD3.1|GK000011.2	95536269	N	G	G		G											G					3
gnl|UMD3.1|GK000002.2	126362958	N	G	G								G								G		3
gnl|UMD3.1|GK000028.2	3333987	N	C	C			C	C														3
gnl|UMD3.1|GK000028.2	3334006	N	C	C			C	C														3
gnl|UMD3.1|GK000007.2	6335201	N	C	C				C									C					3
gnl|UMD3.1|GK000007.2	6335202	N	C	C				C												C		3
gnl|UMD3.1|GK000025.2	21487684	N	C	C													C	C				3
gnl|UMD3.1|GK000017.2	68563941	N	C	C				C								C						3
gnl|UMD3.1|GK000011.2	81136890	N	C	C					C			C										3
gnl|UMD3.1|GK000028.2	3334004	N	A	A			A	A														3
gnl|UMD3.1|GK000028.2	3334009	N	A	A			A	A														3
gnl|UMD3.1|GK000028.2	3334010	N	A	A			A	A														3
gnl|UMD3.1|GK000025.2	21487685	N	A	A													A	A				3
gnl|UMD3.1|GK000007.2	21671830	N	A	A		A		A														3
gnl|UMD3.1|GK000001.2	58856936	N	A	A	A			A														3
gnl|UMD3.1|GK000022.2	59690604	N	A	A												A	A					3
gnl|UMD3.1|GK000003.2	86551909	N	A	A		A	A															3
gnl|UMD3.1|GK000004.2	95101352	N	A	A				A													A	3
gnl|UMD3.1|GK000005.2	111371779	N	A	A	A			A														3
gnl|UMD3.1|GK000002.2	120396168	N	A	A			A											A				3
gnl|UMD3.1|GK000027.2	657612	N			C		C	C														3
gnl|UMD3.1|GK000001.2	9999572	N								G	G	G										3
gnl|UMD3.1|GK000009.2	11368998	N						A				A				A						3
gnl|UMD3.1|GK000022.2	12480745	N										G					G				G	3
gnl|UMD3.1|GK000018.2	14077808	N						T			T									T		3
gnl|UMD3.1|GK000019.2	14616233	N						A								A			A			3
gnl|UMD3.1|GK000027.2	27081937	N										A				A					A	3
gnl|UMD3.1|GK000019.2	28208306	N					C									C		C				3
gnl|UMD3.1|GK000019.2	28208307	N					A									A		A				3
gnl|UMD3.1|GK000003.2	28957683	N										T				T				T		3
gnl|UMD3.1|GK000014.2	30967866	N				G		G				G										3
gnl|UMD3.1|GK000025.2	32373860	N					C	C							C							3
gnl|UMD3.1|GK000025.2	32410744	N									G								G		G	3
gnl|UMD3.1|GK000025.2	32411568	N									C					C				C		3
gnl|UMD3.1|GK000025.2	32419625	N									T								T		T	3
gnl|UMD3.1|GK000025.2	32441587	N			G						G								G			3
gnl|UMD3.1|GK000025.2	32442710	N								T	T			T								3
gnl|UMD3.1|GK000025.2	32443316	N									C						C	C				3
gnl|UMD3.1|GK000025.2	32443412	N									A								A	A		3
gnl|UMD3.1|GK000025.2	32447273	N								A	A								A			3
gnl|UMD3.1|GK000027.2	36255691	N						C								C					C	3
gnl|UMD3.1|GK000013.2	37908889	N								G							G			G		3
gnl|UMD3.1|GK000013.2	37908890	N								T							T			T		3
gnl|UMD3.1|GK000004.2	38020547	N			C		C											C				3
gnl|UMD3.1|GK000022.2	38821313	N										A								A	A	3
gnl|UMD3.1|GK000022.2	38821314	N										A								A	A	3
gnl|UMD3.1|GK000026.2	40118515	N					C									C	C					3
gnl|UMD3.1|GK000018.2	40410142	N						C				C								C		3
gnl|UMD3.1|GK000019.2	40689381	N			C	C		C														3
gnl|UMD3.1|GK000025.2	42573237	N									A	A				A						3
gnl|UMD3.1|GK000025.2	42573238	N										G				G	G					3
gnl|UMD3.1|GK000010.2	43132579	N			G	G		G														3
gnl|UMD3.1|GK000016.2	44679640	N						G	G			G										3
gnl|UMD3.1|GK000015.2	47454588	N						A											A		A	3
gnl|UMD3.1|GK000008.2	47880444	N			A			A												A		3
gnl|UMD3.1|GK000004.2	48091167	N															G	G		G		3
gnl|UMD3.1|GK000019.2	50720385	N										A					A	A				3
gnl|UMD3.1|GK000022.2	51564707	N			T	T													T			3
gnl|UMD3.1|GK000007.2	52713777	N						C										C		C		3
gnl|UMD3.1|GK000003.2	53472984	N									A						A		A			3
gnl|UMD3.1|GK000010.2	53826301	N			A	A										A						3
gnl|UMD3.1|GK000018.2	56956307	N								C										C	C	3
gnl|UMD3.1|GK000018.2	58003284	N				G					G					G						3
gnl|UMD3.1|GK000018.2	61028351	N					T	T									T					3
gnl|UMD3.1|GK000021.2	66817641	N			G											G	G					3
gnl|UMD3.1|GK000003.2	73133873	N										T				T	T					3
gnl|UMD3.1|GK000004.2	76713348	N														C		C		C		3
gnl|UMD3.1|GK000004.2	76713349	N														A		A		A		3
gnl|UMD3.1|GK000004.2	76713350	N														C		C		C		3
gnl|UMD3.1|GK000014.2	83664861	N														A	A			A		3
gnl|UMD3.1|GK000005.2	85309997	N										C							C	C		3
gnl|UMD3.1|GK000005.2	85309998	N										C							C	C		3
gnl|UMD3.1|GK000005.2	85309999	N										T							T	T		3
gnl|UMD3.1|GK000005.2	85310000	N										T							T	T		3
gnl|UMD3.1|GK000003.2	86549155	N														A			A	A		3
gnl|UMD3.1|GK000005.2	91068739	N									C						C	C				3
gnl|UMD3.1|GK000006.2	92538193	N									C							C	C			3
gnl|UMD3.1|GK000003.2	102673807	N								G	G									G		3
gnl|UMD3.1|GK000005.2	113635973	N														C	C			C		3
gnl|UMD3.1|GK000003.2	117658487	N								G		G				G						3
gnl|UMD3.1|GK000002.2	130709019	N										G					G			G		3
gnl|UMD3.1|GK000030.2	138034326	N														A			A	A		3	97
gnl|UMD3.1|GK000028.2	3334001	N	T	T			T															2
gnl|UMD3.1|GK000028.2	3334002	N	T	T			T															2
gnl|UMD3.1|GK000028.2	3334003	N	T	T			T															2
gnl|UMD3.1|GK000018.2	53326537	N	T	T												T						2
gnl|UMD3.1|GK000017.2	68563366	N	T	T																T		2
gnl|UMD3.1|GK000010.2	7926365	N	G	G	G																	2
gnl|UMD3.1|GK000008.2	37294696	N	G	G				G														2
gnl|UMD3.1|GK000011.2	106014261	N	G	G								G										2
gnl|UMD3.1|GK000019.2	34569680	N	C	C								C										2
gnl|UMD3.1|GK000013.2	36893947	N	C	C								C										2
gnl|UMD3.1|GK000017.2	68563367	N	C	C																C		2
gnl|UMD3.1|GK000015.2	77247875	N	C	C													C					2
gnl|UMD3.1|GK000011.2	1011070	N	A	A				A														2
gnl|UMD3.1|GK000028.2	3333986	N	A	A			A															2
gnl|UMD3.1|GK000028.2	3333999	N	A	A			A															2
gnl|UMD3.1|GK000028.2	3334000	N	A	A			A															2
gnl|UMD3.1|GK000001.2	9999442	N	A	A			A															2
gnl|UMD3.1|GK000020.2	384992	N															T	T				2
gnl|UMD3.1|GK000030.2	4885252	N				A														A		2
gnl|UMD3.1|GK000023.2	7232022	N						C								C						2
gnl|UMD3.1|GK000008.2	8174479	N										C					C					2
gnl|UMD3.1|GK000001.2	9999441	N			A		A															2
gnl|UMD3.1|GK000020.2	13429507	N			A	A																2
gnl|UMD3.1|GK000018.2	14077809	N						T			T											2
gnl|UMD3.1|GK000018.2	14753620	N									G					G						2
gnl|UMD3.1|GK000018.2	14753621	N									G					G						2
gnl|UMD3.1|GK000022.2	15652699	N									C							C				2
gnl|UMD3.1|GK000018.2	16111279	N									T						T					2
gnl|UMD3.1|GK000020.2	19716167	N														G	G					2
gnl|UMD3.1|GK000027.2	24315030	N														T					T	2
gnl|UMD3.1|GK000013.2	25656371	N			T			T														2
gnl|UMD3.1|GK000005.2	27214050	N					C									C						2
gnl|UMD3.1|GK000019.2	27622207	N					G									G						2
gnl|UMD3.1|GK000005.2	29604022	N					T									T						2
gnl|UMD3.1|GK000021.2	32118824	N			T											T						2
gnl|UMD3.1|GK000021.2	32118825	N			T											T						2
gnl|UMD3.1|GK000027.2	32161578	N						C										C				2
gnl|UMD3.1|GK000025.2	32373859	N			G						G											2
gnl|UMD3.1|GK000025.2	32374586	N					G												G			2
gnl|UMD3.1|GK000025.2	32385136	N																G	G			2
gnl|UMD3.1|GK000025.2	32390642	N									G							G				2
gnl|UMD3.1|GK000025.2	32405574	N										G							T			2
gnl|UMD3.1|GK000025.2	32410743	N							A		A											2
gnl|UMD3.1|GK000025.2	32413402	N														A		A				2
gnl|UMD3.1|GK000025.2	32416493	N									T								T			2
gnl|UMD3.1|GK000025.2	32432237	N									G										G	2
gnl|UMD3.1|GK000025.2	32433191	N										A									A	2
gnl|UMD3.1|GK000025.2	32437687	N									G								G			2
gnl|UMD3.1|GK000025.2	32444497	N									G								G			2
gnl|UMD3.1|GK000025.2	32450834	N			A												A					2
gnl|UMD3.1|GK000025.2	32450932	N									T								T			2
gnl|UMD3.1|GK000025.2	32456342	N														G				G		2
gnl|UMD3.1|GK000025.2	32464087	N									T								T			2
gnl|UMD3.1|GK000027.2	32601969	N										G					G					2
gnl|UMD3.1|GK000027.2	32601970	N										C					C					2
gnl|UMD3.1|GK000027.2	32601971	N										G					G					2
gnl|UMD3.1|GK000027.2	32601972	N										G					G					2
gnl|UMD3.1|GK000027.2	32601973	N										G					G					2
gnl|UMD3.1|GK000027.2	32601974	N										G					G					2
gnl|UMD3.1|GK000027.2	32601975	N										C					C					2
gnl|UMD3.1|GK000027.2	32821515	N														C				C		2
gnl|UMD3.1|GK000025.2	36517347	N					G	G														2
gnl|UMD3.1|GK000013.2	38852425	N										A					A					2
gnl|UMD3.1|GK000019.2	39409308	N				G	G															2
gnl|UMD3.1|GK000015.2	39527962	N				T										T						2
gnl|UMD3.1|GK000018.2	40410020	N															A	A				2
gnl|UMD3.1|GK000011.2	44134749	N					C					C										2
gnl|UMD3.1|GK000022.2	44161453	N				C											C					2
gnl|UMD3.1|GK000016.2	44679534	N					T	T														2
gnl|UMD3.1|GK000016.2	44679713	N				T				T												2
gnl|UMD3.1|GK000007.2	45280935	N															C	C				2
gnl|UMD3.1|GK000017.2	45614202	N														G				G		2
gnl|UMD3.1|GK000007.2	45800446	N										C					C					2
gnl|UMD3.1|GK000022.2	47587890	N										T					T					2
gnl|UMD3.1|GK000008.2	47881366	N			A															A		2
gnl|UMD3.1|GK000013.2	50393319	N			C							C										2
gnl|UMD3.1|GK000029.2	50568874	N															G			G		2
gnl|UMD3.1|GK000029.2	50568875	N															G			G		2
gnl|UMD3.1|GK000022.2	50601800	N																		C	C	2
gnl|UMD3.1|GK000020.2	53961793	N																A			A	2
gnl|UMD3.1|GK000018.2	58242815	N										C								C		2
gnl|UMD3.1|GK000001.2	58856894	N				C		C														2
gnl|UMD3.1|GK000009.2	61846836	N									C							C				2
gnl|UMD3.1|GK000009.2	61846837	N									A							A				2
gnl|UMD3.1|GK000030.2	62078931	N			C	C																2
gnl|UMD3.1|GK000030.2	62079899	N				G														G		2
gnl|UMD3.1|GK000024.2	62156761	N								C						C						2
gnl|UMD3.1|GK000013.2	66306226	N																		C	C	2
gnl|UMD3.1|GK000021.2	66817642	N														C	C					2
gnl|UMD3.1|GK000021.2	66817643	N														G	G					2
gnl|UMD3.1|GK000004.2	68476135	N														C	C					2
gnl|UMD3.1|GK000021.2	69941432	N			A			A														2
gnl|UMD3.1|GK000021.2	69941433	N			T			T														2
gnl|UMD3.1|GK000001.2	71848033	N																C			C	2
gnl|UMD3.1|GK000017.2	74527694	N									A									A		2
gnl|UMD3.1|GK000011.2	81136075	N			C							C										2
gnl|UMD3.1|GK000011.2	81136076	N									C	C										2
gnl|UMD3.1|GK000011.2	81136889	N							G			G										2
gnl|UMD3.1|GK000012.2	81171316	N			G							G										2
gnl|UMD3.1|GK000008.2	82136697	N															G				G	2
gnl|UMD3.1|GK000008.2	82136711	N															T				T	2
gnl|UMD3.1|GK000011.2	82828891	N						A								A						2
gnl|UMD3.1|GK000011.2	82828964	N						G								G						2
gnl|UMD3.1|GK000030.2	85620939	N						C								C						2
gnl|UMD3.1|GK000003.2	86551910	N				T	T															2
gnl|UMD3.1|GK000002.2	89528735	N									A							A				2
gnl|UMD3.1|GK000011.2	90926446	N			C		C															2
gnl|UMD3.1|GK000011.2	95536270	N				C											C					2
gnl|UMD3.1|GK000011.2	95536271	N				C											C					2
gnl|UMD3.1|GK000011.2	95536272	N				C											C					2
gnl|UMD3.1|GK000005.2	100214218	N			G																G	2
gnl|UMD3.1|GK000008.2	103787763	N														T				T		2
gnl|UMD3.1|GK000009.2	104226118	N															G			G		2
gnl|UMD3.1|GK000006.2	109071839	N						C									C					2
gnl|UMD3.1|GK000005.2	114328333	N					G														G	2
gnl|UMD3.1|GK000003.2	114715113	N			G			G														2
gnl|UMD3.1|GK000002.2	118789122	N										C				C						2
gnl|UMD3.1|GK000002.2	118789123	N										C				C						2
gnl|UMD3.1|GK000005.2	120917793	N				G											G					2
gnl|UMD3.1|GK000002.2	128039732	N									G	G										2
gnl|UMD3.1|GK000002.2	128039733	N									C	C										2
gnl|UMD3.1|GK000002.2	129713578	N														A				A		2
gnl|UMD3.1|GK000002.2	130708981	N															G				G	2	123
gnl|UMD3.1|GK000010.2	7926353	N	T	T																		1
gnl|UMD3.1|GK000018.2	14422161	N	G	G																		1
gnl|UMD3.1|GK000027.2	19071338	N	G	G																		1
gnl|UMD3.1|GK000018.2	58082762	N	G	G																		1
gnl|UMD3.1|GK000025.2	27021502	N	C	C																		1
gnl|UMD3.1|GK000027.2	657613	N	A	A																		1
gnl|UMD3.1|GK000013.2	36893920	N	A	A																		1
gnl|UMD3.1|GK000024.2	61444633	N	A	A																		1
gnl|UMD3.1|GK000028.2	200662	N															G					1
gnl|UMD3.1|GK000025.2	554873	N										T										1
gnl|UMD3.1|GK000013.2	571842	N					T															1
gnl|UMD3.1|GK000027.2	657610	N						C														1
gnl|UMD3.1|GK000010.2	943186	N															G					1
gnl|UMD3.1|GK000025.2	1036235	N															T					1
gnl|UMD3.1|GK000017.2	1911823	N															G					1
gnl|UMD3.1|GK000011.2	2937887	N															C					1
gnl|UMD3.1|GK000014.2	3737612	N														C						1
gnl|UMD3.1|GK000024.2	3752590	N								C												1
gnl|UMD3.1|GK000017.2	4038588	N														A						1
gnl|UMD3.1|GK000002.2	4382410	N														A						1
gnl|UMD3.1|GK000030.2	4884345	N																		T		1
gnl|UMD3.1|GK000030.2	4884346	N																		G		1
gnl|UMD3.1|GK000030.2	4884347	N																		T		1
gnl|UMD3.1|GK000010.2	5218375	N														A						1
gnl|UMD3.1|GK000007.2	5333812	N				A																1
gnl|UMD3.1|GK000011.2	5443613	N			T																	1
gnl|UMD3.1|GK000002.2	5616141	N											G									1
gnl|UMD3.1|GK000007.2	5732991	N					T															1
gnl|UMD3.1|GK000007.2	5732992	N					T															1
gnl|UMD3.1|GK000015.2	6472731	N																C				1
gnl|UMD3.1|GK000020.2	6689547	N				T																1
gnl|UMD3.1|GK000009.2	7750391	N			A																	1
gnl|UMD3.1|GK000003.2	8456600	N									C											1
gnl|UMD3.1|GK000029.2	8592118	N															T					1
gnl|UMD3.1|GK000019.2	9129724	N				T																1
gnl|UMD3.1|GK000009.2	9230441	N						G														1
gnl|UMD3.1|GK000009.2	9230442	N						G														1
gnl|UMD3.1|GK000009.2	9460389	N						A														1
gnl|UMD3.1|GK000001.2	9999489	N												G								1
gnl|UMD3.1|GK000001.2	9999515	N																			A	1
gnl|UMD3.1|GK000001.2	9999633	N																		C		1
gnl|UMD3.1|GK000001.2	9999657	N																	A			1
gnl|UMD3.1|GK000017.2	10507893	N									C											1
gnl|UMD3.1|GK000007.2	12711355	N										T										1
gnl|UMD3.1|GK000007.2	12711356	N										G										1
gnl|UMD3.1|GK000018.2	13009221	N										G										1
gnl|UMD3.1|GK000011.2	13441879	N					T															1
gnl|UMD3.1|GK000011.2	13441880	N					C															1
gnl|UMD3.1|GK000027.2	13659697	N																		T		1
gnl|UMD3.1|GK000020.2	13768235	N										T										1
gnl|UMD3.1|GK000020.2	13768236	N										C										1
gnl|UMD3.1|GK000018.2	14753622	N														A						1
gnl|UMD3.1|GK000003.2	15240732	N										C										1
gnl|UMD3.1|GK000004.2	15826734	N					T															1
gnl|UMD3.1|GK000004.2	15826735	N					T															1
gnl|UMD3.1|GK000005.2	15877178	N					T															1
gnl|UMD3.1|GK000006.2	16391564	N																			T	1
gnl|UMD3.1|GK000013.2	16540196	N															C					1
gnl|UMD3.1|GK000013.2	16540197	N															C					1
gnl|UMD3.1|GK000007.2	16714139	N					T															1
gnl|UMD3.1|GK000007.2	16714140	N					C															1
gnl|UMD3.1|GK000029.2	16876832	N														C						1
gnl|UMD3.1|GK000019.2	18262927	N			G																	1
gnl|UMD3.1|GK000021.2	19345265	N																		T		1
gnl|UMD3.1|GK000020.2	19947606	N														A						1
gnl|UMD3.1|GK000007.2	20658669	N																			T	1
gnl|UMD3.1|GK000019.2	20814226	N				T																1
gnl|UMD3.1|GK000019.2	20814227	N				T																1
gnl|UMD3.1|GK000007.2	22796784	N				C																1
gnl|UMD3.1|GK000009.2	23799054	N						T														1
gnl|UMD3.1|GK000007.2	23857173	N															T					1
gnl|UMD3.1|GK000001.2	24073992	N										T										1
gnl|UMD3.1|GK000030.2	24326870	N															T					1
gnl|UMD3.1|GK000021.2	24677839	N																A				1
gnl|UMD3.1|GK000021.2	24677840	N																G				1
gnl|UMD3.1|GK000015.2	25064632	N			C																	1
gnl|UMD3.1|GK000027.2	27050480	N			A																	1
gnl|UMD3.1|GK000027.2	27050481	N			G																	1
gnl|UMD3.1|GK000027.2	27212448	N										C										1
gnl|UMD3.1|GK000019.2	27649137	N																		C		1
gnl|UMD3.1|GK000003.2	27739827	N					T															1
gnl|UMD3.1|GK000019.2	28173541	N						A														1
gnl|UMD3.1|GK000009.2	29113437	N										A										1
gnl|UMD3.1|GK000029.2	29982319	N														A						1
gnl|UMD3.1|GK000029.2	29982320	N														G						1
gnl|UMD3.1|GK000029.2	29982321	N														G						1
gnl|UMD3.1|GK000029.2	29982322	N														A						1
gnl|UMD3.1|GK000026.2	30591892	N																		G		1
gnl|UMD3.1|GK000026.2	30591893	N																		C		1
gnl|UMD3.1|GK000019.2	31892441	N									T											1
gnl|UMD3.1|GK000025.2	32387659	N										G										1
gnl|UMD3.1|GK000025.2	32401825	N									A											1
gnl|UMD3.1|GK000025.2	32402905	N											C									1
gnl|UMD3.1|GK000025.2	32406726	N									G											1
gnl|UMD3.1|GK000025.2	32408016	N																	T			1
gnl|UMD3.1|GK000025.2	32409933	N					A															1
gnl|UMD3.1|GK000025.2	32411472	N									C											1
gnl|UMD3.1|GK000025.2	32411473	N									A											1
gnl|UMD3.1|GK000025.2	32414309	N									G											1
gnl|UMD3.1|GK000025.2	32418705	N									C											1
gnl|UMD3.1|GK000025.2	32418804	N									C											1
gnl|UMD3.1|GK000025.2	32430196	N											T									1
gnl|UMD3.1|GK000025.2	32432236	N																	G			1
gnl|UMD3.1|GK000025.2	32432238	N																	A			1
gnl|UMD3.1|GK000025.2	32439800	N																G				1
gnl|UMD3.1|GK000025.2	32444498	N																	A			1
gnl|UMD3.1|GK000025.2	32445257	N																	A			1
gnl|UMD3.1|GK000025.2	32447175	N									C											1
gnl|UMD3.1|GK000025.2	32448268	N																	G			1
gnl|UMD3.1|GK000025.2	32448270	N																	G			1
gnl|UMD3.1|GK000025.2	32449098	N																	T			1
gnl|UMD3.1|GK000025.2	32449196	N																	C			1
gnl|UMD3.1|GK000025.2	32455391	N																	T			1
gnl|UMD3.1|GK000025.2	32457531	N									G											1
gnl|UMD3.1|GK000025.2	32457532	N									G											1
gnl|UMD3.1|GK000027.2	32821514	N														T						1
gnl|UMD3.1|GK000028.2	32931021	N																			T	1
gnl|UMD3.1|GK000013.2	33493161	N					A															1
gnl|UMD3.1|GK000027.2	33563761	N																		C		1
gnl|UMD3.1|GK000003.2	34060770	N										A										1
gnl|UMD3.1|GK000018.2	34981012	N																		C		1
gnl|UMD3.1|GK000024.2	35084758	N																G				1
gnl|UMD3.1|GK000024.2	35084759	N																T				1
gnl|UMD3.1|GK000025.2	36175507	N																		T		1
gnl|UMD3.1|GK000029.2	36960863	N										G										1
gnl|UMD3.1|GK000022.2	37310094	N						T														1
gnl|UMD3.1|GK000024.2	37822893	N																			A	1
gnl|UMD3.1|GK000013.2	37978156	N																		G		1
gnl|UMD3.1|GK000018.2	38284116	N																			A	1
gnl|UMD3.1|GK000026.2	39356878	N						C														1
gnl|UMD3.1|GK000025.2	39379032	N														A						1
gnl|UMD3.1|GK000009.2	39391563	N				G																1
gnl|UMD3.1|GK000009.2	39391564	N				A																1
gnl|UMD3.1|GK000009.2	39391565	N				A																1
gnl|UMD3.1|GK000009.2	39391566	N				A																1
gnl|UMD3.1|GK000009.2	39391567	N				A																1
gnl|UMD3.1|GK000009.2	39391568	N				G																1
gnl|UMD3.1|GK000026.2	39580832	N						C														1
gnl|UMD3.1|GK000018.2	40409978	N					G															1
gnl|UMD3.1|GK000018.2	40410009	N																	A			1
gnl|UMD3.1|GK000018.2	40410019	N																			A	1
gnl|UMD3.1|GK000023.2	40530939	N																			T	1
gnl|UMD3.1|GK000023.2	40530940	N																			A	1
gnl|UMD3.1|GK000029.2	40707951	N					G															1
gnl|UMD3.1|GK000029.2	40707952	N					T															1
gnl|UMD3.1|GK000029.2	40707953	N					C															1
gnl|UMD3.1|GK000021.2	41680173	N					T															1
gnl|UMD3.1|GK000009.2	41708462	N										T										1
gnl|UMD3.1|GK000009.2	41708463	N										A										1
gnl|UMD3.1|GK000029.2	42875938	N					A															1
gnl|UMD3.1|GK000009.2	43070713	N																			C	1
gnl|UMD3.1|GK000022.2	43358628	N																		C		1
gnl|UMD3.1|GK000022.2	43358629	N																		A		1
gnl|UMD3.1|GK000022.2	43358630	N																		C		1
gnl|UMD3.1|GK000016.2	44679740	N										G										1
gnl|UMD3.1|GK000001.2	44721404	N				A																1
gnl|UMD3.1|GK000026.2	44746438	N																C				1
gnl|UMD3.1|GK000026.2	44746439	N																T				1
gnl|UMD3.1|GK000026.2	44746440	N																G				1
gnl|UMD3.1|GK000004.2	44811166	N				T																1
gnl|UMD3.1|GK000026.2	44999452	N																C				1
gnl|UMD3.1|GK000007.2	45508767	N																		T		1
gnl|UMD3.1|GK000018.2	46164331	N															G					1
gnl|UMD3.1|GK000018.2	46164332	N															T					1
gnl|UMD3.1|GK000023.2	47351722	N										A										1
gnl|UMD3.1|GK000016.2	49342541	N															C					1
gnl|UMD3.1|GK000018.2	49372848	N					C															1
gnl|UMD3.1|GK000018.2	49372849	N					T															1
gnl|UMD3.1|GK000013.2	50393318	N										A										1
gnl|UMD3.1|GK000018.2	50676723	N					G															1
gnl|UMD3.1|GK000010.2	51425389	N				C																1
gnl|UMD3.1|GK000023.2	51605601	N				G																1
gnl|UMD3.1|GK000023.2	51605602	N				T																1
gnl|UMD3.1|GK000019.2	51751366	N					A															1
gnl|UMD3.1|GK000015.2	52455782	N										A										1
gnl|UMD3.1|GK000030.2	54520158	N										G										1
gnl|UMD3.1|GK000003.2	55272903	N														A						1
gnl|UMD3.1|GK000003.2	55272904	N														T						1
gnl|UMD3.1|GK000019.2	55594337	N														A						1
gnl|UMD3.1|GK000011.2	55999471	N										C										1
gnl|UMD3.1|GK000011.2	55999485	N										T										1
gnl|UMD3.1|GK000001.2	56846778	N										T										1
gnl|UMD3.1|GK000001.2	56846779	N										G										1
gnl|UMD3.1|GK000001.2	56846780	N										T										1
gnl|UMD3.1|GK000030.2	57714707	N														G						1
gnl|UMD3.1|GK000013.2	58055055	N															G					1
gnl|UMD3.1|GK000013.2	58079293	N																C				1
gnl|UMD3.1|GK000018.2	58225801	N										G										1
gnl|UMD3.1|GK000018.2	58225900	N									C											1
gnl|UMD3.1|GK000018.2	58235968	N										G										1
gnl|UMD3.1|GK000018.2	58236927	N									A											1
gnl|UMD3.1|GK000018.2	58237023	N																	T			1
gnl|UMD3.1|GK000018.2	58243591	N			G																	1
gnl|UMD3.1|GK000018.2	58296257	N										G										1
gnl|UMD3.1|GK000018.2	58296258	N										T										1
gnl|UMD3.1|GK000019.2	58533930	N														T						1
gnl|UMD3.1|GK000008.2	59156971	N																	T			1
gnl|UMD3.1|GK000008.2	59158913	N									G											1
gnl|UMD3.1|GK000018.2	59526290	N																G				1
gnl|UMD3.1|GK000018.2	59526387	N									T											1
gnl|UMD3.1|GK000007.2	60088567	N						A														1
gnl|UMD3.1|GK000022.2	60226685	N				T																1
gnl|UMD3.1|GK000022.2	60574584	N										T										1
gnl|UMD3.1|GK000022.2	60574585	N										G										1
gnl|UMD3.1|GK000022.2	60574586	N										T										1
gnl|UMD3.1|GK000022.2	60574587	N										T										1
gnl|UMD3.1|GK000022.2	60574588	N										G										1
gnl|UMD3.1|GK000008.2	61691823	N			A																	1
gnl|UMD3.1|GK000002.2	62051730	N					A															1
gnl|UMD3.1|GK000030.2	62078932	N				G																1
gnl|UMD3.1|GK000030.2	62079898	N				A																1
gnl|UMD3.1|GK000030.2	62079900	N																		A		1
gnl|UMD3.1|GK000011.2	62403159	N																			G	1
gnl|UMD3.1|GK000011.2	62403160	N																			T	1
gnl|UMD3.1|GK000011.2	62403161	N																			T	1
gnl|UMD3.1|GK000011.2	62403162	N																			G	1
gnl|UMD3.1|GK000011.2	62403163	N																			C	1
gnl|UMD3.1|GK000011.2	62403164	N																			T	1
gnl|UMD3.1|GK000011.2	62403165	N																			G	1
gnl|UMD3.1|GK000011.2	62403166	N																			A	1
gnl|UMD3.1|GK000011.2	62403167	N																			T	1
gnl|UMD3.1|GK000011.2	62403168	N																			C	1
gnl|UMD3.1|GK000011.2	62403169	N																			T	1
gnl|UMD3.1|GK000011.2	62403170	N																			G	1
gnl|UMD3.1|GK000011.2	62403171	N																			C	1
gnl|UMD3.1|GK000011.2	62403172	N																			G	1
gnl|UMD3.1|GK000011.2	62403173	N																			A	1
gnl|UMD3.1|GK000011.2	62403174	N																			T	1
gnl|UMD3.1|GK000012.2	62669247	N						C														1
gnl|UMD3.1|GK000018.2	62672231	N						G														1
gnl|UMD3.1|GK000030.2	64419234	N														A						1
gnl|UMD3.1|GK000006.2	64973977	N			A																	1
gnl|UMD3.1|GK000010.2	65188451	N			G																	1
gnl|UMD3.1|GK000018.2	65329265	N														G						1
gnl|UMD3.1|GK000030.2	65677951	N																		A		1
gnl|UMD3.1|GK000030.2	65677952	N																		G		1
gnl|UMD3.1|GK000018.2	65799504	N														C						1
gnl|UMD3.1|GK000017.2	65888896	N															G					1
gnl|UMD3.1|GK000017.2	65888897	N															T					1
gnl|UMD3.1|GK000002.2	66269153	N					A															1
gnl|UMD3.1|GK000002.2	66269881	N										G										1
gnl|UMD3.1|GK000001.2	66435185	N					G															1
gnl|UMD3.1|GK000003.2	66964655	N														T						1
gnl|UMD3.1|GK000003.2	67067487	N																A				1
gnl|UMD3.1|GK000012.2	67137645	N										A										1
gnl|UMD3.1|GK000021.2	67375101	N															A					1
gnl|UMD3.1|GK000021.2	67376973	N										C										1
gnl|UMD3.1|GK000008.2	67429201	N															T					1
gnl|UMD3.1|GK000011.2	67692853	N														A						1
gnl|UMD3.1|GK000009.2	68319205	N																		A		1
gnl|UMD3.1|GK000009.2	68319206	N																		G		1
gnl|UMD3.1|GK000004.2	68476134	N														G						1
gnl|UMD3.1|GK000017.2	68563368	N																		T		1
gnl|UMD3.1|GK000017.2	68563369	N																		T		1
gnl|UMD3.1|GK000017.2	69665083	N										G										1
[truncated: 83 more rows]
