# Supplementary material for: Single Nucleotide Polymorphism Discovery in Bovine Pituitary Gland Using RNA-Seq Technology
Source: PLoS One. 2016 Sep 8;11(9):e0161370. doi: 10.1371/journal.pone.0161370 (PMC5015895; doi:10.1371/journal.pone.0161370)
Supplement: S27 Table — (XLSX) [file pone.0161370.s027.xlsx]

## Sheet: Sheet1
sTable 27: Distribution of Identified de novo SNPs counts in the investigated young bulls on the basis of sTable 26.
Number of young Bulls	De Novo SNPs
1	337
2	123
3	97
4	65
5	51
6	47
7	36
8	32
9	26
10	17
11	29
12	17
13	23
14	19
15	15
16	24
17	28
18	53
Total	1039
