# Supplementary material for: Single Nucleotide Polymorphism Discovery in Bovine Pituitary Gland Using RNA-Seq Technology
Source: PLoS One. 2016 Sep 8;11(9):e0161370. doi: 10.1371/journal.pone.0161370 (PMC5015895; doi:10.1371/journal.pone.0161370)
Supplement: S28 Table — (XLSX) [file pone.0161370.s028.xlsx]

## Sheet: ANNOT CANDIDATES
sTable 28: Annotation of SNPs in Hereford, Polish Red and Polish HF cattle.
				HEREFORD						POLISH RED						POLISH HF
GENE	POSITION	REF	NEW	6M		9M		12M		6M		9M		12M		6M		9M		12M
gnl|Btau_4.6.1|chrY	9453639	C	G	G	G	G	G	G	G	G	G	G	G	G	G	G	G	G	G	G	G
gnl|UMD3.1|AY526085.1	3559	G	A	A	A	A	A	A	A	A	A	A	A	A	A	A	A	A	A	A	A
gnl|UMD3.1|AY526085.1	4537	G	A	A	A	A	A	A	A	A	A	A	A	A	A	A	A	A	A	A	A
gnl|UMD3.1|AY526085.1	5718	G	A	A	A	A	A	A	A	A	A	A	A	A	A	A	A	A	A	A	A
gnl|UMD3.1|AY526085.1	7994	G	A	A	A	A	A	A	A	A	A	A	A	A	A	A	A	A	A	A	A
gnl|UMD3.1|AY526085.1	11233	G	A	A	A	A	A	A	A	A	A	A	A	A	A	A	A	A	A	A	A
gnl|UMD3.1|AY526085.1	3560	G	C	C	C	C	C	C	C	C	C	C	C	C	C	C	C	C	C	C	C
gnl|UMD3.1|AY526085.1	4497	G	C	C	C	C	C	C	C	C	C	C	C	C	C	C	C	C	C	C	C
gnl|UMD3.1|AY526085.1	15510	T	C	C	C	C	C	C	C	C	C	C	C	C	C	C	C	C	C	C	C
gnl|UMD3.1|AY526085.1	5754	A	G	G	G	G	G	G	G	G	G	G	G	G	G	G	G	G	G	G	G
gnl|UMD3.1|AY526085.1	16093	A	G	G	G	G	G	G	G	G	G	G	G	G	G	G	G	G	G	G	G
gnl|UMD3.1|AY526085.1	5853	C	T	T	T	T	T	T	T	T	T	T	T	T	T	T	T	T	T	T	T
gnl|UMD3.1|AY526085.1	12158	C	T	T	T	T	T	T	T	T	T	T	T	T	T	T	T	T	T	T	T
gnl|UMD3.1|AY526085.1	16042	C	T	T	T	T	T	T	T	T	T	T	T	T	T	T	T	T	T	T	T
gnl|UMD3.1|GJ059828.1	2210	T	A	A	A	A	A	A	A	A	A	A	A	A	A	A	A	A	A	A	A
gnl|UMD3.1|GJ059828.1	2455	A	C	C	C	C	C	C	C	C	C	C	C	C	C	C	C	C	C	C	C
gnl|UMD3.1|GJ059828.1	2500	A	C	C	C	C	C	C	C	C	C	C	C	C	C	C	C	C	C	C	C
gnl|UMD3.1|GJ059828.1	2587	A	C	C	C	C	C	C	C	C	C	C	C	C	C	C	C	C	C	C	C
gnl|UMD3.1|GJ059828.1	2756	A	C	C	C	C	C	C	C	C	C	C	C	C	C	C	C	C	C	C	C
gnl|UMD3.1|GJ059828.1	2273	G	C	C	C	C	C	C	C	C	C	C	C	C	C	C	C	C	C	C	C
gnl|UMD3.1|GJ059828.1	2280	G	C	C	C	C	C	C	C	C	C	C	C	C	C	C	C	C	C	C	C
gnl|UMD3.1|GJ059828.1	2298	G	C	C	C	C	C	C	C	C	C	C	C	C	C	C	C	C	C	C	C
gnl|UMD3.1|GJ059828.1	2479	G	C	C	C	C	C	C	C	C	C	C	C	C	C	C	C	C	C	C	C
gnl|UMD3.1|GJ059828.1	2213	T	C	C	C	C	C	C	C	C	C	C	C	C	C	C	C	C	C	C	C
gnl|UMD3.1|GJ059828.1	2316	T	C	C	C	C	C	C	C	C	C	C	C	C	C	C	C	C	C	C	C
gnl|UMD3.1|GJ059828.1	2322	T	C	C	C	C	C	C	C	C	C	C	C	C	C	C	C	C	C	C	C
gnl|UMD3.1|GJ059828.1	2350	T	C	C	C	C	C	C	C	C	C	C	C	C	C	C	C	C	C	C	C
gnl|UMD3.1|GJ059828.1	2362	T	C	C	C	C	C	C	C	C	C	C	C	C	C	C	C	C	C	C	C
gnl|UMD3.1|GJ059828.1	2389	T	C	C	C	C	C	C	C	C	C	C	C	C	C	C	C	C	C	C	C
gnl|UMD3.1|GJ059828.1	2480	T	C	C	C	C	C	C	C	C	C	C	C	C	C	C	C	C	C	C	C
gnl|UMD3.1|GJ059828.1	2488	T	C	C	C	C	C	C	C	C	C	C	C	C	C	C	C	C	C	C	C
gnl|UMD3.1|GJ059828.1	2517	T	C	C	C	C	C	C	C	C	C	C	C	C	C	C	C	C	C	C	C
gnl|UMD3.1|GJ059828.1	2531	T	C	C	C	C	C	C	C	C	C	C	C	C	C	C	C	C	C	C	C
gnl|UMD3.1|GJ059828.1	2532	T	C	C	C	C	C	C	C	C	C	C	C	C	C	C	C	C	C	C	C
gnl|UMD3.1|GJ059828.1	2535	T	C	C	C	C	C	C	C	C	C	C	C	C	C	C	C	C	C	C	C
gnl|UMD3.1|GJ059828.1	2545	T	C	C	C	C	C	C	C	C	C	C	C	C	C	C	C	C	C	C	C
gnl|UMD3.1|GJ059828.1	2606	T	C	C	C	C	C	C	C	C	C	C	C	C	C	C	C	C	C	C	C
gnl|UMD3.1|GJ059828.1	2617	T	C	C	C	C	C	C	C	C	C	C	C	C	C	C	C	C	C	C	C
gnl|UMD3.1|GJ059828.1	2627	T	C	C	C	C	C	C	C	C	C	C	C	C	C	C	C	C	C	C	C
gnl|UMD3.1|GJ059828.1	2672	T	C	C	C	C	C	C	C	C	C	C	C	C	C	C	C	C	C	C	C
gnl|UMD3.1|GJ059828.1	2677	T	C	C	C	C	C	C	C	C	C	C	C	C	C	C	C	C	C	C	C
gnl|UMD3.1|GJ059828.1	2738	T	C	C	C	C	C	C	C	C	C	C	C	C	C	C	C	C	C	C	C
gnl|UMD3.1|GJ059828.1	2758	T	C	C	C	C	C	C	C	C	C	C	C	C	C	C	C	C	C	C	C
gnl|UMD3.1|GJ059828.1	2782	T	C	C	C	C	C	C	C	C	C	C	C	C	C	C	C	C	C	C	C
gnl|UMD3.1|GJ059828.1	2786	T	C	C	C	C	C	C	C	C	C	C	C	C	C	C	C	C	C	C	C
gnl|UMD3.1|GJ059828.1	2802	T	C	C	C	C	C	C	C	C	C	C	C	C	C	C	C	C	C	C	C
gnl|UMD3.1|GJ059828.1	3395	T	C	C	C	C	C	C	C	C	C	C	C	C	C	C	C	C	C	C	C
gnl|UMD3.1|GJ059828.1	3399	T	C	C	C	C	C	C	C	C	C	C	C	C	C	C	C	C	C	C	C
gnl|UMD3.1|GJ059828.1	3410	T	C	C	C	C	C	C	C	C	C	C	C	C	C	C	C	C	C	C	C
gnl|UMD3.1|GJ059828.1	3429	T	C	C	C	C	C	C	C	C	C	C	C	C	C	C	C	C	C	C	C
gnl|UMD3.1|GJ059828.1	2331	A	G	G	G	G	G	G	G	G	G	G	G	G	G	G	G	G	G	G	G
gnl|UMD3.1|GJ059828.1	2414	A	G	G	G	G	G	G	G	G	G	G	G	G	G	G	G	G	G	G	G
gnl|UMD3.1|GJ059828.1	2631	A	G	G	G	G	G	G	G	G	G	G	G	G	G	G	G	G	G	G	G
gnl|UMD3.1|GJ059828.1	3377	A	G	G	G	G	G	G	G	G	G	G	G	G	G	G	G	G	G	G	G
gnl|UMD3.1|GJ059828.1	2218	C	G	G	G	G	G	G	G	G	G	G	G	G	G	G	G	G	G	G	G
gnl|UMD3.1|GJ059828.1	2516	C	G	G	G	G	G	G	G	G	G	G	G	G	G	G	G	G	G	G	G
gnl|UMD3.1|GJ059828.1	2733	C	G	G	G	G	G	G	G	G	G	G	G	G	G	G	G	G	G	G	G
gnl|UMD3.1|GJ059828.1	2753	C	G	G	G	G	G	G	G	G	G	G	G	G	G	G	G	G	G	G	G
gnl|UMD3.1|GJ059828.1	2216	T	G	G	G	G	G	G	G	G	G	G	G	G	G	G	G	G	G	G	G
gnl|UMD3.1|GJ059828.1	2300	T	G	G	G	G	G	G	G	G	G	G	G	G	G	G	G	G	G	G	G
gnl|UMD3.1|GJ059828.1	2440	T	G	G	G	G	G	G	G	G	G	G	G	G	G	G	G	G	G	G	G
gnl|UMD3.1|GJ059828.1	2484	T	G	G	G	G	G	G	G	G	G	G	G	G	G	G	G	G	G	G	G
gnl|UMD3.1|GJ059828.1	2536	T	G	G	G	G	G	G	G	G	G	G	G	G	G	G	G	G	G	G	G
gnl|UMD3.1|GJ059828.1	2399	G	T	T	T	T	T	T	T	T	T	T	T	T	T	T	T	T	T	T	T
gnl|UMD3.1|GJ060032.1	8739	T	G	G	G	G	G	G	G	G	G	G	G	G	G	G	G	G	G	G	G
gnl|UMD3.1|GJ060129.1	5987	T	C	C	C	C	C	C	C	C	C	C	C	C	C	C	C	C	C	C	C
gnl|UMD3.1|GK000001.2	28611950	C	A	A	A	A	A	A	A	A	A	A	A	A	A	A	A	A	A	A	A
gnl|UMD3.1|GK000001.2	28611971	C	A	A	A	A	A	A	A	A	A	A	A	A	A	A	A	A	A	A	A
gnl|UMD3.1|GK000001.2	54649859	C	A	A	A	A	A	A	A	A	A	A	A	A	A	A	A	A	A	A	A
gnl|UMD3.1|GK000001.2	70731966	C	A	A	A	A	A	A	A	A	A	A	A	A	A	A	A	A	A	A	A
gnl|UMD3.1|GK000001.2	70731985	C	A	A	A	A	A	A	A	A	A	A	A	A	A	A	A	A	A	A	A
gnl|UMD3.1|GK000001.2	147036945	C	A	A	A	A	A	A	A	A	A	A	A	A	A	A	A	A	A	A	A
gnl|UMD3.1|GK000001.2	150178167	C	A	A	A	A	A	A	A	A	A	A	A	A	A	A	A	A	A	A	A
gnl|UMD3.1|GK000001.2	4755242	G	A	A	A	A	A	A	A	A	A	A	A	A	A	A	A	A	A	A	A
gnl|UMD3.1|GK000001.2	4755481	G	A	A	A	A	A	A	A	A	A	A	A	A	A	A	A	A	A	A	A
gnl|UMD3.1|GK000001.2	28612070	G	A	A	A	A	A	A	A	A	A	A	A	A	A	A	A	A	A	A	A
gnl|UMD3.1|GK000001.2	54649936	G	A	A	A	A	A	A	A	A	A	A	A	A	A	A	A	A	A	A	A
gnl|UMD3.1|GK000001.2	54654481	G	A	A	A	A	A	A	A	A	A	A	A	A	A	A	A	A	A	A	A
gnl|UMD3.1|GK000001.2	54654694	G	A	A	A	A	A	A	A	A	A	A	A	A	A	A	A	A	A	A	A
gnl|UMD3.1|GK000001.2	54654727	G	A	A	A	A	A	A	A	A	A	A	A	A	A	A	A	A	A	A	A
gnl|UMD3.1|GK000001.2	55265080	G	A	A	A	A	A	A	A	A	A	A	A	A	A	A	A	A	A	A	A
gnl|UMD3.1|GK000001.2	58243926	G	A	A	A	A	A	A	A	A	A	A	A	A	A	A	A	A	A	A	A
gnl|UMD3.1|GK000001.2	70697593	G	A	A	A	A	A	A	A	A	A	A	A	A	A	A	A	A	A	A	A
gnl|UMD3.1|GK000001.2	70697858	G	A	A	A	A	A	A	A	A	A	A	A	A	A	A	A	A	A	A	A
gnl|UMD3.1|GK000001.2	74684803	G	A	A	A	A	A	A	A	A	A	A	A	A	A	A	A	A	A	A	A
gnl|UMD3.1|GK000001.2	74684915	G	A	A	A	A	A	A	A	A	A	A	A	A	A	A	A	A	A	A	A
gnl|UMD3.1|GK000001.2	84324389	G	A	A	A	A	A	A	A	A	A	A	A	A	A	A	A	A	A	A	A
gnl|UMD3.1|GK000001.2	84325160	G	A	A	A	A	A	A	A	A	A	A	A	A	A	A	A	A	A	A	A
gnl|UMD3.1|GK000001.2	105172282	G	A	A	A	A	A	A	A	A	A	A	A	A	A	A	A	A	A	A	A
gnl|UMD3.1|GK000001.2	107645593	G	A	A	A	A	A	A	A	A	A	A	A	A	A	A	A	A	A	A	A
gnl|UMD3.1|GK000001.2	107645758	G	A	A	A	A	A	A	A	A	A	A	A	A	A	A	A	A	A	A	A
gnl|UMD3.1|GK000001.2	107646211	G	A	A	A	A	A	A	A	A	A	A	A	A	A	A	A	A	A	A	A
gnl|UMD3.1|GK000001.2	115293462	G	A	A	A	A	A	A	A	A	A	A	A	A	A	A	A	A	A	A	A
gnl|UMD3.1|GK000001.2	115293657	G	A	A	A	A	A	A	A	A	A	A	A	A	A	A	A	A	A	A	A
gnl|UMD3.1|GK000001.2	115293726	G	A	A	A	A	A	A	A	A	A	A	A	A	A	A	A	A	A	A	A
gnl|UMD3.1|GK000001.2	137783317	G	A	A	A	A	A	A	A	A	A	A	A	A	A	A	A	A	A	A	A
gnl|UMD3.1|GK000001.2	140578407	G	A	A	A	A	A	A	A	A	A	A	A	A	A	A	A	A	A	A	A
gnl|UMD3.1|GK000001.2	140578596	G	A	A	A	A	A	A	A	A	A	A	A	A	A	A	A	A	A	A	A
gnl|UMD3.1|GK000001.2	140578615	G	A	A	A	A	A	A	A	A	A	A	A	A	A	A	A	A	A	A	A
gnl|UMD3.1|GK000001.2	142999299	G	A	A	A	A	A	A	A	A	A	A	A	A	A	A	A	A	A	A	A
gnl|UMD3.1|GK000001.2	150178150	G	A	A	A	A	A	A	A	A	A	A	A	A	A	A	A	A	A	A	A
gnl|UMD3.1|GK000001.2	150178278	G	A	A	A	A	A	A	A	A	A	A	A	A	A	A	A	A	A	A	A
gnl|UMD3.1|GK000001.2	4753459	A	C	C	C	C	C	C	C	C	C	C	C	C	C	C	C	C	C	C	C
gnl|UMD3.1|GK000001.2	4754130	A	C	C	C	C	C	C	C	C	C	C	C	C	C	C	C	C	C	C	C
gnl|UMD3.1|GK000001.2	4755456	A	C	C	C	C	C	C	C	C	C	C	C	C	C	C	C	C	C	C	C
gnl|UMD3.1|GK000001.2	19865551	A	C	C	C	C	C	C	C	C	C	C	C	C	C	C	C	C	C	C	C
gnl|UMD3.1|GK000001.2	58243781	A	C	C	C	C	C	C	C	C	C	C	C	C	C	C	C	C	C	C	C
gnl|UMD3.1|GK000001.2	107645709	A	C	C	C	C	C	C	C	C	C	C	C	C	C	C	C	C	C	C	C
gnl|UMD3.1|GK000001.2	107645899	A	C	C	C	C	C	C	C	C	C	C	C	C	C	C	C	C	C	C	C
gnl|UMD3.1|GK000001.2	107645976	A	C	C	C	C	C	C	C	C	C	C	C	C	C	C	C	C	C	C	C
gnl|UMD3.1|GK000001.2	131131027	A	C	C	C	C	C	C	C	C	C	C	C	C	C	C	C	C	C	C	C
gnl|UMD3.1|GK000001.2	137783329	A	C	C	C	C	C	C	C	C	C	C	C	C	C	C	C	C	C	C	C
gnl|UMD3.1|GK000001.2	142999322	A	C	C	C	C	C	C	C	C	C	C	C	C	C	C	C	C	C	C	C
gnl|UMD3.1|GK000001.2	142999895	A	C	C	C	C	C	C	C	C	C	C	C	C	C	C	C	C	C	C	C
gnl|UMD3.1|GK000001.2	150178143	A	C	C	C	C	C	C	C	C	C	C	C	C	C	C	C	C	C	C	C
gnl|UMD3.1|GK000001.2	28611970	G	C	C	C	C	C	C	C	C	C	C	C	C	C	C	C	C	C	C	C
gnl|UMD3.1|GK000001.2	55265056	G	C	C	C	C	C	C	C	C	C	C	C	C	C	C	C	C	C	C	C
gnl|UMD3.1|GK000001.2	84324375	G	C	C	C	C	C	C	C	C	C	C	C	C	C	C	C	C	C	C	C
gnl|UMD3.1|GK000001.2	84325129	G	C	C	C	C	C	C	C	C	C	C	C	C	C	C	C	C	C	C	C
gnl|UMD3.1|GK000001.2	107645676	G	C	C	C	C	C	C	C	C	C	C	C	C	C	C	C	C	C	C	C
gnl|UMD3.1|GK000001.2	137783444	G	C	C	C	C	C	C	C	C	C	C	C	C	C	C	C	C	C	C	C
gnl|UMD3.1|GK000001.2	140578434	G	C	C	C	C	C	C	C	C	C	C	C	C	C	C	C	C	C	C	C
gnl|UMD3.1|GK000001.2	140578602	G	C	C	C	C	C	C	C	C	C	C	C	C	C	C	C	C	C	C	C
gnl|UMD3.1|GK000001.2	140578626	G	C	C	C	C	C	C	C	C	C	C	C	C	C	C	C	C	C	C	C
gnl|UMD3.1|GK000001.2	4752942	T	C	C	C	C	C	C	C	C	C	C	C	C	C	C	C	C	C	C	C
gnl|UMD3.1|GK000001.2	4753043	T	C	C	C	C	C	C	C	C	C	C	C	C	C	C	C	C	C	C	C
gnl|UMD3.1|GK000001.2	4753377	T	C	C	C	C	C	C	C	C	C	C	C	C	C	C	C	C	C	C	C
gnl|UMD3.1|GK000001.2	4754161	T	C	C	C	C	C	C	C	C	C	C	C	C	C	C	C	C	C	C	C
gnl|UMD3.1|GK000001.2	4754218	T	C	C	C	C	C	C	C	C	C	C	C	C	C	C	C	C	C	C	C
gnl|UMD3.1|GK000001.2	4754227	T	C	C	C	C	C	C	C	C	C	C	C	C	C	C	C	C	C	C	C
gnl|UMD3.1|GK000001.2	4754277	T	C	C	C	C	C	C	C	C	C	C	C	C	C	C	C	C	C	C	C
gnl|UMD3.1|GK000001.2	4755167	T	C	C	C	C	C	C	C	C	C	C	C	C	C	C	C	C	C	C	C
gnl|UMD3.1|GK000001.2	4755260	T	C	C	C	C	C	C	C	C	C	C	C	C	C	C	C	C	C	C	C
gnl|UMD3.1|GK000001.2	4755363	T	C	C	C	C	C	C	C	C	C	C	C	C	C	C	C	C	C	C	C
gnl|UMD3.1|GK000001.2	4755437	T	C	C	C	C	C	C	C	C	C	C	C	C	C	C	C	C	C	C	C
gnl|UMD3.1|GK000001.2	4755601	T	C	C	C	C	C	C	C	C	C	C	C	C	C	C	C	C	C	C	C
gnl|UMD3.1|GK000001.2	19865623	T	C	C	C	C	C	C	C	C	C	C	C	C	C	C	C	C	C	C	C
gnl|UMD3.1|GK000001.2	28612163	T	C	C	C	C	C	C	C	C	C	C	C	C	C	C	C	C	C	C	C
gnl|UMD3.1|GK000001.2	31242609	T	C	C	C	C	C	C	C	C	C	C	C	C	C	C	C	C	C	C	C
gnl|UMD3.1|GK000001.2	31242618	T	C	C	C	C	C	C	C	C	C	C	C	C	C	C	C	C	C	C	C
gnl|UMD3.1|GK000001.2	40580776	T	C	C	C	C	C	C	C	C	C	C	C	C	C	C	C	C	C	C	C
gnl|UMD3.1|GK000001.2	40580788	T	C	C	C	C	C	C	C	C	C	C	C	C	C	C	C	C	C	C	C
gnl|UMD3.1|GK000001.2	40580927	T	C	C	C	C	C	C	C	C	C	C	C	C	C	C	C	C	C	C	C
gnl|UMD3.1|GK000001.2	40581059	T	C	C	C	C	C	C	C	C	C	C	C	C	C	C	C	C	C	C	C
gnl|UMD3.1|GK000001.2	53979342	T	C	C	C	C	C	C	C	C	C	C	C	C	C	C	C	C	C	C	C
gnl|UMD3.1|GK000001.2	55265060	T	C	C	C	C	C	C	C	C	C	C	C	C	C	C	C	C	C	C	C
gnl|UMD3.1|GK000001.2	55265471	T	C	C	C	C	C	C	C	C	C	C	C	C	C	C	C	C	C	C	C
gnl|UMD3.1|GK000001.2	55265628	T	C	C	C	C	C	C	C	C	C	C	C	C	C	C	C	C	C	C	C
gnl|UMD3.1|GK000001.2	58243977	T	C	C	C	C	C	C	C	C	C	C	C	C	C	C	C	C	C	C	C
gnl|UMD3.1|GK000001.2	70697585	T	C	C	C	C	C	C	C	C	C	C	C	C	C	C	C	C	C	C	C
gnl|UMD3.1|GK000001.2	70697685	T	C	C	C	C	C	C	C	C	C	C	C	C	C	C	C	C	C	C	C
gnl|UMD3.1|GK000001.2	70697734	T	C	C	C	C	C	C	C	C	C	C	C	C	C	C	C	C	C	C	C
gnl|UMD3.1|GK000001.2	74684808	T	C	C	C	C	C	C	C	C	C	C	C	C	C	C	C	C	C	C	C
gnl|UMD3.1|GK000001.2	74684901	T	C	C	C	C	C	C	C	C	C	C	C	C	C	C	C	C	C	C	C
gnl|UMD3.1|GK000001.2	80940733	T	C	C	C	C	C	C	C	C	C	C	C	C	C	C	C	C	C	C	C
gnl|UMD3.1|GK000001.2	84324272	T	C	C	C	C	C	C	C	C	C	C	C	C	C	C	C	C	C	C	C
gnl|UMD3.1|GK000001.2	84324684	T	C	C	C	C	C	C	C	C	C	C	C	C	C	C	C	C	C	C	C
gnl|UMD3.1|GK000001.2	84324905	T	C	C	C	C	C	C	C	C	C	C	C	C	C	C	C	C	C	C	C
gnl|UMD3.1|GK000001.2	84325026	T	C	C	C	C	C	C	C	C	C	C	C	C	C	C	C	C	C	C	C
gnl|UMD3.1|GK000001.2	89123811	T	C	C	C	C	C	C	C	C	C	C	C	C	C	C	C	C	C	C	C
gnl|UMD3.1|GK000001.2	94277285	T	C	C	C	C	C	C	C	C	C	C	C	C	C	C	C	C	C	C	C
gnl|UMD3.1|GK000001.2	104147061	T	C	C	C	C	C	C	C	C	C	C	C	C	C	C	C	C	C	C	C
gnl|UMD3.1|GK000001.2	107646230	T	C	C	C	C	C	C	C	C	C	C	C	C	C	C	C	C	C	C	C
gnl|UMD3.1|GK000001.2	112709852	T	C	C	C	C	C	C	C	C	C	C	C	C	C	C	C	C	C	C	C
gnl|UMD3.1|GK000001.2	112709951	T	C	C	C	C	C	C	C	C	C	C	C	C	C	C	C	C	C	C	C
gnl|UMD3.1|GK000001.2	112709966	T	C	C	C	C	C	C	C	C	C	C	C	C	C	C	C	C	C	C	C
gnl|UMD3.1|GK000001.2	112710154	T	C	C	C	C	C	C	C	C	C	C	C	C	C	C	C	C	C	C	C
gnl|UMD3.1|GK000001.2	113594786	T	C	C	C	C	C	C	C	C	C	C	C	C	C	C	C	C	C	C	C
gnl|UMD3.1|GK000001.2	113594874	T	C	C	C	C	C	C	C	C	C	C	C	C	C	C	C	C	C	C	C
gnl|UMD3.1|GK000001.2	113594974	T	C	C	C	C	C	C	C	C	C	C	C	C	C	C	C	C	C	C	C
gnl|UMD3.1|GK000001.2	115291969	T	C	C	C	C	C	C	C	C	C	C	C	C	C	C	C	C	C	C	C
gnl|UMD3.1|GK000001.2	115292713	T	C	C	C	C	C	C	C	C	C	C	C	C	C	C	C	C	C	C	C
gnl|UMD3.1|GK000001.2	120714765	T	C	C	C	C	C	C	C	C	C	C	C	C	C	C	C	C	C	C	C
gnl|UMD3.1|GK000001.2	131131172	T	C	C	C	C	C	C	C	C	C	C	C	C	C	C	C	C	C	C	C
gnl|UMD3.1|GK000001.2	131131812	T	C	C	C	C	C	C	C	C	C	C	C	C	C	C	C	C	C	C	C
gnl|UMD3.1|GK000001.2	131628388	T	C	C	C	C	C	C	C	C	C	C	C	C	C	C	C	C	C	C	C
gnl|UMD3.1|GK000001.2	131628411	T	C	C	C	C	C	C	C	C	C	C	C	C	C	C	C	C	C	C	C
gnl|UMD3.1|GK000001.2	137783289	T	C	C	C	C	C	C	C	C	C	C	C	C	C	C	C	C	C	C	C
gnl|UMD3.1|GK000001.2	142999186	T	C	C	C	C	C	C	C	C	C	C	C	C	C	C	C	C	C	C	C
gnl|UMD3.1|GK000001.2	142999285	T	C	C	C	C	C	C	C	C	C	C	C	C	C	C	C	C	C	C	C
gnl|UMD3.1|GK000001.2	142999309	T	C	C	C	C	C	C	C	C	C	C	C	C	C	C	C	C	C	C	C
gnl|UMD3.1|GK000001.2	142999344	T	C	C	C	C	C	C	C	C	C	C	C	C	C	C	C	C	C	C	C
gnl|UMD3.1|GK000001.2	142999354	T	C	C	C	C	C	C	C	C	C	C	C	C	C	C	C	C	C	C	C
gnl|UMD3.1|GK000001.2	142999462	T	C	C	C	C	C	C	C	C	C	C	C	C	C	C	C	C	C	C	C
gnl|UMD3.1|GK000001.2	150178134	T	C	C	C	C	C	C	C	C	C	C	C	C	C	C	C	C	C	C	C
gnl|UMD3.1|GK000001.2	4753236	A	G	G	G	G	G	G	G	G	G	G	G	G	G	G	G	G	G	G	G
gnl|UMD3.1|GK000001.2	4753251	A	G	G	G	G	G	G	G	G	G	G	G	G	G	G	G	G	G	G	G
gnl|UMD3.1|GK000001.2	4754154	A	G	G	G	G	G	G	G	G	G	G	G	G	G	G	G	G	G	G	G
gnl|UMD3.1|GK000001.2	4755390	A	G	G	G	G	G	G	G	G	G	G	G	G	G	G	G	G	G	G	G
gnl|UMD3.1|GK000001.2	4755591	A	G	G	G	G	G	G	G	G	G	G	G	G	G	G	G	G	G	G	G
gnl|UMD3.1|GK000001.2	19865530	A	G	G	G	G	G	G	G	G	G	G	G	G	G	G	G	G	G	G	G
gnl|UMD3.1|GK000001.2	28611951	A	G	G	G	G	G	G	G	G	G	G	G	G	G	G	G	G	G	G	G
gnl|UMD3.1|GK000001.2	28612095	A	G	G	G	G	G	G	G	G	G	G	G	G	G	G	G	G	G	G	G
gnl|UMD3.1|GK000001.2	28612116	A	G	G	G	G	G	G	G	G	G	G	G	G	G	G	G	G	G	G	G
gnl|UMD3.1|GK000001.2	28612155	A	G	G	G	G	G	G	G	G	G	G	G	G	G	G	G	G	G	G	G
gnl|UMD3.1|GK000001.2	28612220	A	G	G	G	G	G	G	G	G	G	G	G	G	G	G	G	G	G	G	G
gnl|UMD3.1|GK000001.2	28612227	A	G	G	G	G	G	G	G	G	G	G	G	G	G	G	G	G	G	G	G
gnl|UMD3.1|GK000001.2	31242641	A	G	G	G	G	G	G	G	G	G	G	G	G	G	G	G	G	G	G	G
gnl|UMD3.1|GK000001.2	40580679	A	G	G	G	G	G	G	G	G	G	G	G	G	G	G	G	G	G	G	G
gnl|UMD3.1|GK000001.2	40580681	A	G	G	G	G	G	G	G	G	G	G	G	G	G	G	G	G	G	G	G
gnl|UMD3.1|GK000001.2	40580695	A	G	G	G	G	G	G	G	G	G	G	G	G	G	G	G	G	G	G	G
gnl|UMD3.1|GK000001.2	40580697	A	G	G	G	G	G	G	G	G	G	G	G	G	G	G	G	G	G	G	G
gnl|UMD3.1|GK000001.2	40580864	A	G	G	G	G	G	G	G	G	G	G	G	G	G	G	G	G	G	G	G
gnl|UMD3.1|GK000001.2	40580960	A	G	G	G	G	G	G	G	G	G	G	G	G	G	G	G	G	G	G	G
gnl|UMD3.1|GK000001.2	40581007	A	G	G	G	G	G	G	G	G	G	G	G	G	G	G	G	G	G	G	G
gnl|UMD3.1|GK000001.2	53979383	A	G	G	G	G	G	G	G	G	G	G	G	G	G	G	G	G	G	G	G
gnl|UMD3.1|GK000001.2	54654559	A	G	G	G	G	G	G	G	G	G	G	G	G	G	G	G	G	G	G	G
gnl|UMD3.1|GK000001.2	54901399	A	G	G	G	G	G	G	G	G	G	G	G	G	G	G	G	G	G	G	G
gnl|UMD3.1|GK000001.2	55264938	A	G	G	G	G	G	G	G	G	G	G	G	G	G	G	G	G	G	G	G
gnl|UMD3.1|GK000001.2	55265738	A	G	G	G	G	G	G	G	G	G	G	G	G	G	G	G	G	G	G	G
gnl|UMD3.1|GK000001.2	61772458	A	G	G	G	G	G	G	G	G	G	G	G	G	G	G	G	G	G	G	G
gnl|UMD3.1|GK000001.2	70697727	A	G	G	G	G	G	G	G	G	G	G	G	G	G	G	G	G	G	G	G
gnl|UMD3.1|GK000001.2	70697802	A	G	G	G	G	G	G	G	G	G	G	G	G	G	G	G	G	G	G	G
gnl|UMD3.1|GK000001.2	70697810	A	G	G	G	G	G	G	G	G	G	G	G	G	G	G	G	G	G	G	G
gnl|UMD3.1|GK000001.2	72916699	A	G	G	G	G	G	G	G	G	G	G	G	G	G	G	G	G	G	G	G
gnl|UMD3.1|GK000001.2	72916811	A	G	G	G	G	G	G	G	G	G	G	G	G	G	G	G	G	G	G	G
gnl|UMD3.1|GK000001.2	72916826	A	G	G	G	G	G	G	G	G	G	G	G	G	G	G	G	G	G	G	G
gnl|UMD3.1|GK000001.2	80940737	A	G	G	G	G	G	G	G	G	G	G	G	G	G	G	G	G	G	G	G
gnl|UMD3.1|GK000001.2	81059122	A	G	G	G	G	G	G	G	G	G	G	G	G	G	G	G	G	G	G	G
gnl|UMD3.1|GK000001.2	84324956	A	G	G	G	G	G	G	G	G	G	G	G	G	G	G	G	G	G	G	G
gnl|UMD3.1|GK000001.2	84325041	A	G	G	G	G	G	G	G	G	G	G	G	G	G	G	G	G	G	G	G
gnl|UMD3.1|GK000001.2	89123653	A	G	G	G	G	G	G	G	G	G	G	G	G	G	G	G	G	G	G	G
gnl|UMD3.1|GK000001.2	93139978	A	G	G	G	G	G	G	G	G	G	G	G	G	G	G	G	G	G	G	G
gnl|UMD3.1|GK000001.2	93140210	A	G	G	G	G	G	G	G	G	G	G	G	G	G	G	G	G	G	G	G
gnl|UMD3.1|GK000001.2	104146981	A	G	G	G	G	G	G	G	G	G	G	G	G	G	G	G	G	G	G	G
gnl|UMD3.1|GK000001.2	105172214	A	G	G	G	G	G	G	G	G	G	G	G	G	G	G	G	G	G	G	G
gnl|UMD3.1|GK000001.2	107645442	A	G	G	G	G	G	G	G	G	G	G	G	G	G	G	G	G	G	G	G
gnl|UMD3.1|GK000001.2	107645818	A	G	G	G	G	G	G	G	G	G	G	G	G	G	G	G	G	G	G	G
gnl|UMD3.1|GK000001.2	107646210	A	G	G	G	G	G	G	G	G	G	G	G	G	G	G	G	G	G	G	G
gnl|UMD3.1|GK000001.2	112709816	A	G	G	G	G	G	G	G	G	G	G	G	G	G	G	G	G	G	G	G
gnl|UMD3.1|GK000001.2	112710063	A	G	G	G	G	G	G	G	G	G	G	G	G	G	G	G	G	G	G	G
gnl|UMD3.1|GK000001.2	112710075	A	G	G	G	G	G	G	G	G	G	G	G	G	G	G	G	G	G	G	G
gnl|UMD3.1|GK000001.2	112710159	A	G	G	G	G	G	G	G	G	G	G	G	G	G	G	G	G	G	G	G
gnl|UMD3.1|GK000001.2	113594940	A	G	G	G	G	G	G	G	G	G	G	G	G	G	G	G	G	G	G	G
gnl|UMD3.1|GK000001.2	113594945	A	G	G	G	G	G	G	G	G	G	G	G	G	G	G	G	G	G	G	G
gnl|UMD3.1|GK000001.2	115291853	A	G	G	G	G	G	G	G	G	G	G	G	G	G	G	G	G	G	G	G
gnl|UMD3.1|GK000001.2	115291921	A	G	G	G	G	G	G	G	G	G	G	G	G	G	G	G	G	G	G	G
gnl|UMD3.1|GK000001.2	115291945	A	G	G	G	G	G	G	G	G	G	G	G	G	G	G	G	G	G	G	G
gnl|UMD3.1|GK000001.2	115292305	A	G	G	G	G	G	G	G	G	G	G	G	G	G	G	G	G	G	G	G
gnl|UMD3.1|GK000001.2	115292697	A	G	G	G	G	G	G	G	G	G	G	G	G	G	G	G	G	G	G	G
gnl|UMD3.1|GK000001.2	131131009	A	G	G	G	G	G	G	G	G	G	G	G	G	G	G	G	G	G	G	G
gnl|UMD3.1|GK000001.2	131131081	A	G	G	G	G	G	G	G	G	G	G	G	G	G	G	G	G	G	G	G
gnl|UMD3.1|GK000001.2	131131797	A	G	G	G	G	G	G	G	G	G	G	G	G	G	G	G	G	G	G	G
gnl|UMD3.1|GK000001.2	131131813	A	G	G	G	G	G	G	G	G	G	G	G	G	G	G	G	G	G	G	G
gnl|UMD3.1|GK000001.2	137783259	A	G	G	G	G	G	G	G	G	G	G	G	G	G	G	G	G	G	G	G
gnl|UMD3.1|GK000001.2	137783352	A	G	G	G	G	G	G	G	G	G	G	G	G	G	G	G	G	G	G	G
gnl|UMD3.1|GK000001.2	140578409	A	G	G	G	G	G	G	G	G	G	G	G	G	G	G	G	G	G	G	G
gnl|UMD3.1|GK000001.2	140578482	A	G	G	G	G	G	G	G	G	G	G	G	G	G	G	G	G	G	G	G
gnl|UMD3.1|GK000001.2	140578563	A	G	G	G	G	G	G	G	G	G	G	G	G	G	G	G	G	G	G	G
gnl|UMD3.1|GK000001.2	140578572	A	G	G	G	G	G	G	G	G	G	G	G	G	G	G	G	G	G	G	G
gnl|UMD3.1|GK000001.2	140578622	A	G	G	G	G	G	G	G	G	G	G	G	G	G	G	G	G	G	G	G
gnl|UMD3.1|GK000001.2	140578635	A	G	G	G	G	G	G	G	G	G	G	G	G	G	G	G	G	G	G	G
gnl|UMD3.1|GK000001.2	140578640	A	G	G	G	G	G	G	G	G	G	G	G	G	G	G	G	G	G	G	G
gnl|UMD3.1|GK000001.2	140578647	A	G	G	G	G	G	G	G	G	G	G	G	G	G	G	G	G	G	G	G
gnl|UMD3.1|GK000001.2	142999170	A	G	G	G	G	G	G	G	G	G	G	G	G	G	G	G	G	G	G	G
gnl|UMD3.1|GK000001.2	142999199	A	G	G	G	G	G	G	G	G	G	G	G	G	G	G	G	G	G	G	G
gnl|UMD3.1|GK000001.2	142999313	A	G	G	G	G	G	G	G	G	G	G	G	G	G	G	G	G	G	G	G
gnl|UMD3.1|GK000001.2	142999331	A	G	G	G	G	G	G	G	G	G	G	G	G	G	G	G	G	G	G	G
gnl|UMD3.1|GK000001.2	142999397	A	G	G	G	G	G	G	G	G	G	G	G	G	G	G	G	G	G	G	G
gnl|UMD3.1|GK000001.2	142999401	A	G	G	G	G	G	G	G	G	G	G	G	G	G	G	G	G	G	G	G
gnl|UMD3.1|GK000001.2	142999418	A	G	G	G	G	G	G	G	G	G	G	G	G	G	G	G	G	G	G	G
gnl|UMD3.1|GK000001.2	142999864	A	G	G	G	G	G	G	G	G	G	G	G	G	G	G	G	G	G	G	G
gnl|UMD3.1|GK000001.2	150178136	A	G	G	G	G	G	G	G	G	G	G	G	G	G	G	G	G	G	G	G
gnl|UMD3.1|GK000001.2	154150140	A	G	G	G	G	G	G	G	G	G	G	G	G	G	G	G	G	G	G	G
gnl|UMD3.1|GK000001.2	4753003	C	G	G	G	G	G	G	G	G	G	G	G	G	G	G	G	G	G	G	G
gnl|UMD3.1|GK000001.2	53979394	C	G	G	G	G	G	G	G	G	G	G	G	G	G	G	G	G	G	G	G
gnl|UMD3.1|GK000001.2	70731959	C	G	G	G	G	G	G	G	G	G	G	G	G	G	G	G	G	G	G	G
gnl|UMD3.1|GK000001.2	93139938	C	G	G	G	G	G	G	G	G	G	G	G	G	G	G	G	G	G	G	G
gnl|UMD3.1|GK000001.2	94277267	C	G	G	G	G	G	G	G	G	G	G	G	G	G	G	G	G	G	G	G
gnl|UMD3.1|GK000001.2	140578580	C	G	G	G	G	G	G	G	G	G	G	G	G	G	G	G	G	G	G	G
gnl|UMD3.1|GK000001.2	140578632	C	G	G	G	G	G	G	G	G	G	G	G	G	G	G	G	G	G	G	G
gnl|UMD3.1|GK000001.2	4755520	T	G	G	G	G	G	G	G	G	G	G	G	G	G	G	G	G	G	G	G
gnl|UMD3.1|GK000001.2	19865650	T	G	G	G	G	G	G	G	G	G	G	G	G	G	G	G	G	G	G	G
gnl|UMD3.1|GK000001.2	28611962	T	G	G	G	G	G	G	G	G	G	G	G	G	G	G	G	G	G	G	G
gnl|UMD3.1|GK000001.2	28612077	T	G	G	G	G	G	G	G	G	G	G	G	G	G	G	G	G	G	G	G
gnl|UMD3.1|GK000001.2	58243857	T	G	G	G	G	G	G	G	G	G	G	G	G	G	G	G	G	G	G	G
gnl|UMD3.1|GK000001.2	70697850	T	G	G	G	G	G	G	G	G	G	G	G	G	G	G	G	G	G	G	G
gnl|UMD3.1|GK000001.2	84325132	T	G	G	G	G	G	G	G	G	G	G	G	G	G	G	G	G	G	G	G
gnl|UMD3.1|GK000001.2	98070132	T	G	G	G	G	G	G	G	G	G	G	G	G	G	G	G	G	G	G	G
gnl|UMD3.1|GK000001.2	113595101	T	G	G	G	G	G	G	G	G	G	G	G	G	G	G	G	G	G	G	G
gnl|UMD3.1|GK000001.2	142999251	T	G	G	G	G	G	G	G	G	G	G	G	G	G	G	G	G	G	G	G
gnl|UMD3.1|GK000001.2	142999423	T	G	G	G	G	G	G	G	G	G	G	G	G	G	G	G	G	G	G	G
gnl|UMD3.1|GK000001.2	147036988	T	G	G	G	G	G	G	G	G	G	G	G	G	G	G	G	G	G	G	G
gnl|UMD3.1|GK000001.2	4754174	A	T	T	T	T	T	T	T	T	T	T	T	T	T	T	T	T	T	T	T
gnl|UMD3.1|GK000001.2	4755478	A	T	T	T	T	T	T	T	T	T	T	T	T	T	T	T	T	T	T	T
gnl|UMD3.1|GK000001.2	84324766	A	T	T	T	T	T	T	T	T	T	T	T	T	T	T	T	T	T	T	T
gnl|UMD3.1|GK000001.2	107645623	A	T	T	T	T	T	T	T	T	T	T	T	T	T	T	T	T	T	T	T
gnl|UMD3.1|GK000001.2	4753277	C	T	T	T	T	T	T	T	T	T	T	T	T	T	T	T	T	T	T	T
gnl|UMD3.1|GK000001.2	4754339	C	T	T	T	T	T	T	T	T	T	T	T	T	T	T	T	T	T	T	T
gnl|UMD3.1|GK000001.2	19865641	C	T	T	T	T	T	T	T	T	T	T	T	T	T	T	T	T	T	T	T
gnl|UMD3.1|GK000001.2	28611979	C	T	T	T	T	T	T	T	T	T	T	T	T	T	T	T	T	T	T	T
gnl|UMD3.1|GK000001.2	28612068	C	T	T	T	T	T	T	T	T	T	T	T	T	T	T	T	T	T	T	T
gnl|UMD3.1|GK000001.2	28612198	C	T	T	T	T	T	T	T	T	T	T	T	T	T	T	T	T	T	T	T
gnl|UMD3.1|GK000001.2	55265143	C	T	T	T	T	T	T	T	T	T	T	T	T	T	T	T	T	T	T	T
gnl|UMD3.1|GK000001.2	70697834	C	T	T	T	T	T	T	T	T	T	T	T	T	T	T	T	T	T	T	T
gnl|UMD3.1|GK000001.2	70731939	C	T	T	T	T	T	T	T	T	T	T	T	T	T	T	T	T	T	T	T
gnl|UMD3.1|GK000001.2	72916881	C	T	T	T	T	T	T	T	T	T	T	T	T	T	T	T	T	T	T	T
gnl|UMD3.1|GK000001.2	84324952	C	T	T	T	T	T	T	T	T	T	T	T	T	T	T	T	T	T	T	T
gnl|UMD3.1|GK000001.2	84325122	C	T	T	T	T	T	T	T	T	T	T	T	T	T	T	T	T	T	T	T
gnl|UMD3.1|GK000001.2	88360861	C	T	T	T	T	T	T	T	T	T	T	T	T	T	T	T	T	T	T	T
gnl|UMD3.1|GK000001.2	94277249	C	T	T	T	T	T	T	T	T	T	T	T	T	T	T	T	T	T	T	T
gnl|UMD3.1|GK000001.2	104147069	C	T	T	T	T	T	T	T	T	T	T	T	T	T	T	T	T	T	T	T
gnl|UMD3.1|GK000001.2	112709893	C	T	T	T	T	T	T	T	T	T	T	T	T	T	T	T	T	T	T	T
gnl|UMD3.1|GK000001.2	113594794	C	T	T	T	T	T	T	T	T	T	T	T	T	T	T	T	T	T	T	T
gnl|UMD3.1|GK000001.2	113594884	C	T	T	T	T	T	T	T	T	T	T	T	T	T	T	T	T	T	T	T
gnl|UMD3.1|GK000001.2	115291983	C	T	T	T	T	T	T	T	T	T	T	T	T	T	T	T	T	T	T	T
gnl|UMD3.1|GK000001.2	115292273	C	T	T	T	T	T	T	T	T	T	T	T	T	T	T	T	T	T	T	T
gnl|UMD3.1|GK000001.2	115292804	C	T	T	T	T	T	T	T	T	T	T	T	T	T	T	T	T	T	T	T
gnl|UMD3.1|GK000001.2	120714527	C	T	T	T	T	T	T	T	T	T	T	T	T	T	T	T	T	T	T	T
gnl|UMD3.1|GK000001.2	131628332	C	T	T	T	T	T	T	T	T	T	T	T	T	T	T	T	T	T	T	T
gnl|UMD3.1|GK000001.2	131628999	C	T	T	T	T	T	T	T	T	T	T	T	T	T	T	T	T	T	T	T
gnl|UMD3.1|GK000001.2	133314226	C	T	T	T	T	T	T	T	T	T	T	T	T	T	T	T	T	T	T	T
gnl|UMD3.1|GK000001.2	142999234	C	T	T	T	T	T	T	T	T	T	T	T	T	T	T	T	T	T	T	T
gnl|UMD3.1|GK000001.2	142999241	C	T	T	T	T	T	T	T	T	T	T	T	T	T	T	T	T	T	T	T
gnl|UMD3.1|GK000001.2	4753200	G	T	T	T	T	T	T	T	T	T	T	T	T	T	T	T	T	T	T	T
gnl|UMD3.1|GK000001.2	4755215	G	T	T	T	T	T	T	T	T	T	T	T	T	T	T	T	T	T	T	T
gnl|UMD3.1|GK000001.2	55265018	G	T	T	T	T	T	T	T	T	T	T	T	T	T	T	T	T	T	T	T
gnl|UMD3.1|GK000001.2	70732005	G	T	T	T	T	T	T	T	T	T	T	T	T	T	T	T	T	T	T	T
gnl|UMD3.1|GK000001.2	84324749	G	T	T	T	T	T	T	T	T	T	T	T	T	T	T	T	T	T	T	T
gnl|UMD3.1|GK000001.2	84325138	G	T	T	T	T	T	T	T	T	T	T	T	T	T	T	T	T	T	T	T
gnl|UMD3.1|GK000001.2	112709930	G	T	T	T	T	T	T	T	T	T	T	T	T	T	T	T	T	T	T	T
gnl|UMD3.1|GK000002.2	68167117	C	A	A	A	A	A	A	A	A	A	A	A	A	A	A	A	A	A	A	A
gnl|UMD3.1|GK000002.2	73833965	C	A	A	A	A	A	A	A	A	A	A	A	A	A	A	A	A	A	A	A
gnl|UMD3.1|GK000002.2	2182040	G	A	A	A	A	A	A	A	A	A	A	A	A	A	A	A	A	A	A	A
gnl|UMD3.1|GK000002.2	13837115	G	A	A	A	A	A	A	A	A	A	A	A	A	A	A	A	A	A	A	A
gnl|UMD3.1|GK000002.2	19944353	G	A	A	A	A	A	A	A	A	A	A	A	A	A	A	A	A	A	A	A
gnl|UMD3.1|GK000002.2	19944402	G	A	A	A	A	A	A	A	A	A	A	A	A	A	A	A	A	A	A	A
gnl|UMD3.1|GK000002.2	23299392	G	A	A	A	A	A	A	A	A	A	A	A	A	A	A	A	A	A	A	A
gnl|UMD3.1|GK000002.2	25336886	G	A	A	A	A	A	A	A	A	A	A	A	A	A	A	A	A	A	A	A
gnl|UMD3.1|GK000002.2	43381867	G	A	A	A	A	A	A	A	A	A	A	A	A	A	A	A	A	A	A	A
gnl|UMD3.1|GK000002.2	43382044	G	A	A	A	A	A	A	A	A	A	A	A	A	A	A	A	A	A	A	A
gnl|UMD3.1|GK000002.2	43382129	G	A	A	A	A	A	A	A	A	A	A	A	A	A	A	A	A	A	A	A
gnl|UMD3.1|GK000002.2	47999129	G	A	A	A	A	A	A	A	A	A	A	A	A	A	A	A	A	A	A	A
gnl|UMD3.1|GK000002.2	61179282	G	A	A	A	A	A	A	A	A	A	A	A	A	A	A	A	A	A	A	A
gnl|UMD3.1|GK000002.2	72589822	G	A	A	A	A	A	A	A	A	A	A	A	A	A	A	A	A	A	A	A
gnl|UMD3.1|GK000002.2	72589963	G	A	A	A	A	A	A	A	A	A	A	A	A	A	A	A	A	A	A	A
gnl|UMD3.1|GK000002.2	72590327	G	A	A	A	A	A	A	A	A	A	A	A	A	A	A	A	A	A	A	A
gnl|UMD3.1|GK000002.2	84413762	G	A	A	A	A	A	A	A	A	A	A	A	A	A	A	A	A	A	A	A
gnl|UMD3.1|GK000002.2	84413920	G	A	A	A	A	A	A	A	A	A	A	A	A	A	A	A	A	A	A	A
gnl|UMD3.1|GK000002.2	97070260	G	A	A	A	A	A	A	A	A	A	A	A	A	A	A	A	A	A	A	A
gnl|UMD3.1|GK000002.2	97070282	G	A	A	A	A	A	A	A	A	A	A	A	A	A	A	A	A	A	A	A
gnl|UMD3.1|GK000002.2	107981588	G	A	A	A	A	A	A	A	A	A	A	A	A	A	A	A	A	A	A	A
gnl|UMD3.1|GK000002.2	107981684	G	A	A	A	A	A	A	A	A	A	A	A	A	A	A	A	A	A	A	A
gnl|UMD3.1|GK000002.2	119050948	G	A	A	A	A	A	A	A	A	A	A	A	A	A	A	A	A	A	A	A
gnl|UMD3.1|GK000002.2	122169996	G	A	A	A	A	A	A	A	A	A	A	A	A	A	A	A	A	A	A	A
gnl|UMD3.1|GK000002.2	125767286	G	A	A	A	A	A	A	A	A	A	A	A	A	A	A	A	A	A	A	A
gnl|UMD3.1|GK000002.2	125767393	G	A	A	A	A	A	A	A	A	A	A	A	A	A	A	A	A	A	A	A
gnl|UMD3.1|GK000002.2	125767414	G	A	A	A	A	A	A	A	A	A	A	A	A	A	A	A	A	A	A	A
gnl|UMD3.1|GK000002.2	15673843	T	A	A	A	A	A	A	A	A	A	A	A	A	A	A	A	A	A	A	A
gnl|UMD3.1|GK000002.2	17215367	T	A	A	A	A	A	A	A	A	A	A	A	A	A	A	A	A	A	A	A
gnl|UMD3.1|GK000002.2	36682453	T	A	A	A	A	A	A	A	A	A	A	A	A	A	A	A	A	A	A	A
gnl|UMD3.1|GK000002.2	43529971	T	A	A	A	A	A	A	A	A	A	A	A	A	A	A	A	A	A	A	A
gnl|UMD3.1|GK000002.2	72590450	T	A	A	A	A	A	A	A	A	A	A	A	A	A	A	A	A	A	A	A
gnl|UMD3.1|GK000002.2	107981819	T	A	A	A	A	A	A	A	A	A	A	A	A	A	A	A	A	A	A	A
gnl|UMD3.1|GK000002.2	107982006	T	A	A	A	A	A	A	A	A	A	A	A	A	A	A	A	A	A	A	A
gnl|UMD3.1|GK000002.2	107982147	T	A	A	A	A	A	A	A	A	A	A	A	A	A	A	A	A	A	A	A
gnl|UMD3.1|GK000002.2	117321498	T	A	A	A	A	A	A	A	A	A	A	A	A	A	A	A	A	A	A	A
gnl|UMD3.1|GK000002.2	2181962	A	C	C	C	C	C	C	C	C	C	C	C	C	C	C	C	C	C	C	C
gnl|UMD3.1|GK000002.2	2181985	A	C	C	C	C	C	C	C	C	C	C	C	C	C	C	C	C	C	C	C
gnl|UMD3.1|GK000002.2	30092230	A	C	C	C	C	C	C	C	C	C	C	C	C	C	C	C	C	C	C	C
gnl|UMD3.1|GK000002.2	43530205	A	C	C	C	C	C	C	C	C	C	C	C	C	C	C	C	C	C	C	C
gnl|UMD3.1|GK000002.2	47998781	A	C	C	C	C	C	C	C	C	C	C	C	C	C	C	C	C	C	C	C
gnl|UMD3.1|GK000002.2	68166909	A	C	C	C	C	C	C	C	C	C	C	C	C	C	C	C	C	C	C	C
gnl|UMD3.1|GK000002.2	72590466	A	C	C	C	C	C	C	C	C	C	C	C	C	C	C	C	C	C	C	C
gnl|UMD3.1|GK000002.2	84414201	A	C	C	C	C	C	C	C	C	C	C	C	C	C	C	C	C	C	C	C
gnl|UMD3.1|GK000002.2	94064958	A	C	C	C	C	C	C	C	C	C	C	C	C	C	C	C	C	C	C	C
gnl|UMD3.1|GK000002.2	98497668	A	C	C	C	C	C	C	C	C	C	C	C	C	C	C	C	C	C	C	C
gnl|UMD3.1|GK000002.2	107981767	A	C	C	C	C	C	C	C	C	C	C	C	C	C	C	C	C	C	C	C
gnl|UMD3.1|GK000002.2	107981944	A	C	C	C	C	C	C	C	C	C	C	C	C	C	C	C	C	C	C	C
gnl|UMD3.1|GK000002.2	120278901	A	C	C	C	C	C	C	C	C	C	C	C	C	C	C	C	C	C	C	C
gnl|UMD3.1|GK000002.2	125630234	A	C	C	C	C	C	C	C	C	C	C	C	C	C	C	C	C	C	C	C
gnl|UMD3.1|GK000002.2	126738164	A	C	C	C	C	C	C	C	C	C	C	C	C	C	C	C	C	C	C	C
gnl|UMD3.1|GK000002.2	68167155	G	C	C	C	C	C	C	C	C	C	C	C	C	C	C	C	C	C	C	C
gnl|UMD3.1|GK000002.2	68167417	G	C	C	C	C	C	C	C	C	C	C	C	C	C	C	C	C	C	C	C
gnl|UMD3.1|GK000002.2	116646962	G	C	C	C	C	C	C	C	C	C	C	C	C	C	C	C	C	C	C	C
gnl|UMD3.1|GK000002.2	116647123	G	C	C	C	C	C	C	C	C	C	C	C	C	C	C	C	C	C	C	C
gnl|UMD3.1|GK000002.2	125630282	G	C	C	C	C	C	C	C	C	C	C	C	C	C	C	C	C	C	C	C
gnl|UMD3.1|GK000002.2	125767282	G	C	C	C	C	C	C	C	C	C	C	C	C	C	C	C	C	C	C	C
gnl|UMD3.1|GK000002.2	2181866	T	C	C	C	C	C	C	C	C	C	C	C	C	C	C	C	C	C	C	C
gnl|UMD3.1|GK000002.2	2181895	T	C	C	C	C	C	C	C	C	C	C	C	C	C	C	C	C	C	C	C
gnl|UMD3.1|GK000002.2	2181904	T	C	C	C	C	C	C	C	C	C	C	C	C	C	C	C	C	C	C	C
gnl|UMD3.1|GK000002.2	2181975	T	C	C	C	C	C	C	C	C	C	C	C	C	C	C	C	C	C	C	C
gnl|UMD3.1|GK000002.2	2182054	T	C	C	C	C	C	C	C	C	C	C	C	C	C	C	C	C	C	C	C
gnl|UMD3.1|GK000002.2	2182175	T	C	C	C	C	C	C	C	C	C	C	C	C	C	C	C	C	C	C	C
gnl|UMD3.1|GK000002.2	8844423	T	C	C	C	C	C	C	C	C	C	C	C	C	C	C	C	C	C	C	C
gnl|UMD3.1|GK000002.2	19944439	T	C	C	C	C	C	C	C	C	C	C	C	C	C	C	C	C	C	C	C
gnl|UMD3.1|GK000002.2	22731135	T	C	C	C	C	C	C	C	C	C	C	C	C	C	C	C	C	C	C	C
gnl|UMD3.1|GK000002.2	25336736	T	C	C	C	C	C	C	C	C	C	C	C	C	C	C	C	C	C	C	C
gnl|UMD3.1|GK000002.2	25336756	T	C	C	C	C	C	C	C	C	C	C	C	C	C	C	C	C	C	C	C
gnl|UMD3.1|GK000002.2	30092577	T	C	C	C	C	C	C	C	C	C	C	C	C	C	C	C	C	C	C	C
gnl|UMD3.1|GK000002.2	30092617	T	C	C	C	C	C	C	C	C	C	C	C	C	C	C	C	C	C	C	C
gnl|UMD3.1|GK000002.2	36682454	T	C	C	C	C	C	C	C	C	C	C	C	C	C	C	C	C	C	C	C
gnl|UMD3.1|GK000002.2	43381648	T	C	C	C	C	C	C	C	C	C	C	C	C	C	C	C	C	C	C	C
gnl|UMD3.1|GK000002.2	43382293	T	C	C	C	C	C	C	C	C	C	C	C	C	C	C	C	C	C	C	C
gnl|UMD3.1|GK000002.2	43382460	T	C	C	C	C	C	C	C	C	C	C	C	C	C	C	C	C	C	C	C
gnl|UMD3.1|GK000002.2	43529939	T	C	C	C	C	C	C	C	C	C	C	C	C	C	C	C	C	C	C	C
gnl|UMD3.1|GK000002.2	43530035	T	C	C	C	C	C	C	C	C	C	C	C	C	C	C	C	C	C	C	C
gnl|UMD3.1|GK000002.2	43530128	T	C	C	C	C	C	C	C	C	C	C	C	C	C	C	C	C	C	C	C
gnl|UMD3.1|GK000002.2	56564815	T	C	C	C	C	C	C	C	C	C	C	C	C	C	C	C	C	C	C	C
gnl|UMD3.1|GK000002.2	58553022	T	C	C	C	C	C	C	C	C	C	C	C	C	C	C	C	C	C	C	C
gnl|UMD3.1|GK000002.2	68166892	T	C	C	C	C	C	C	C	C	C	C	C	C	C	C	C	C	C	C	C
gnl|UMD3.1|GK000002.2	68167055	T	C	C	C	C	C	C	C	C	C	C	C	C	C	C	C	C	C	C	C
gnl|UMD3.1|GK000002.2	68167076	T	C	C	C	C	C	C	C	C	C	C	C	C	C	C	C	C	C	C	C
gnl|UMD3.1|GK000002.2	68167415	T	C	C	C	C	C	C	C	C	C	C	C	C	C	C	C	C	C	C	C
gnl|UMD3.1|GK000002.2	68167433	T	C	C	C	C	C	C	C	C	C	C	C	C	C	C	C	C	C	C	C
gnl|UMD3.1|GK000002.2	68464794	T	C	C	C	C	C	C	C	C	C	C	C	C	C	C	C	C	C	C	C
gnl|UMD3.1|GK000002.2	68464809	T	C	C	C	C	C	C	C	C	C	C	C	C	C	C	C	C	C	C	C
gnl|UMD3.1|GK000002.2	72589865	T	C	C	C	C	C	C	C	C	C	C	C	C	C	C	C	C	C	C	C
gnl|UMD3.1|GK000002.2	72589896	T	C	C	C	C	C	C	C	C	C	C	C	C	C	C	C	C	C	C	C
gnl|UMD3.1|GK000002.2	72589920	T	C	C	C	C	C	C	C	C	C	C	C	C	C	C	C	C	C	C	C
gnl|UMD3.1|GK000002.2	72589987	T	C	C	C	C	C	C	C	C	C	C	C	C	C	C	C	C	C	C	C
gnl|UMD3.1|GK000002.2	72590305	T	C	C	C	C	C	C	C	C	C	C	C	C	C	C	C	C	C	C	C
gnl|UMD3.1|GK000002.2	72590813	T	C	C	C	C	C	C	C	C	C	C	C	C	C	C	C	C	C	C	C
gnl|UMD3.1|GK000002.2	84413829	T	C	C	C	C	C	C	C	C	C	C	C	C	C	C	C	C	C	C	C
gnl|UMD3.1|GK000002.2	94064881	T	C	C	C	C	C	C	C	C	C	C	C	C	C	C	C	C	C	C	C
gnl|UMD3.1|GK000002.2	94064883	T	C	C	C	C	C	C	C	C	C	C	C	C	C	C	C	C	C	C	C
gnl|UMD3.1|GK000002.2	94065024	T	C	C	C	C	C	C	C	C	C	C	C	C	C	C	C	C	C	C	C
gnl|UMD3.1|GK000002.2	97070300	T	C	C	C	C	C	C	C	C	C	C	C	C	C	C	C	C	C	C	C
gnl|UMD3.1|GK000002.2	100306547	T	C	C	C	C	C	C	C	C	C	C	C	C	C	C	C	C	C	C	C
gnl|UMD3.1|GK000002.2	107981623	T	C	C	C	C	C	C	C	C	C	C	C	C	C	C	C	C	C	C	C
gnl|UMD3.1|GK000002.2	107981709	T	C	C	C	C	C	C	C	C	C	C	C	C	C	C	C	C	C	C	C
gnl|UMD3.1|GK000002.2	107981895	T	C	C	C	C	C	C	C	C	C	C	C	C	C	C	C	C	C	C	C
gnl|UMD3.1|GK000002.2	107982096	T	C	C	C	C	C	C	C	C	C	C	C	C	C	C	C	C	C	C	C
gnl|UMD3.1|GK000002.2	107982169	T	C	C	C	C	C	C	C	C	C	C	C	C	C	C	C	C	C	C	C
gnl|UMD3.1|GK000002.2	111820526	T	C	C	C	C	C	C	C	C	C	C	C	C	C	C	C	C	C	C	C
gnl|UMD3.1|GK000002.2	116645985	T	C	C	C	C	C	C	C	C	C	C	C	C	C	C	C	C	C	C	C
gnl|UMD3.1|GK000002.2	116646729	T	C	C	C	C	C	C	C	C	C	C	C	C	C	C	C	C	C	C	C
gnl|UMD3.1|GK000002.2	116646998	T	C	C	C	C	C	C	C	C	C	C	C	C	C	C	C	C	C	C	C
gnl|UMD3.1|GK000002.2	116647057	T	C	C	C	C	C	C	C	C	C	C	C	C	C	C	C	C	C	C	C
gnl|UMD3.1|GK000002.2	116647260	T	C	C	C	C	C	C	C	C	C	C	C	C	C	C	C	C	C	C	C
gnl|UMD3.1|GK000002.2	116647450	T	C	C	C	C	C	C	C	C	C	C	C	C	C	C	C	C	C	C	C
gnl|UMD3.1|GK000002.2	119442571	T	C	C	C	C	C	C	C	C	C	C	C	C	C	C	C	C	C	C	C
gnl|UMD3.1|GK000002.2	120278900	T	C	C	C	C	C	C	C	C	C	C	C	C	C	C	C	C	C	C	C
gnl|UMD3.1|GK000002.2	122170037	T	C	C	C	C	C	C	C	C	C	C	C	C	C	C	C	C	C	C	C
gnl|UMD3.1|GK000002.2	125630283	T	C	C	C	C	C	C	C	C	C	C	C	C	C	C	C	C	C	C	C
gnl|UMD3.1|GK000002.2	125767258	T	C	C	C	C	C	C	C	C	C	C	C	C	C	C	C	C	C	C	C
gnl|UMD3.1|GK000002.2	128868045	T	C	C	C	C	C	C	C	C	C	C	C	C	C	C	C	C	C	C	C
gnl|UMD3.1|GK000002.2	129905261	T	C	C	C	C	C	C	C	C	C	C	C	C	C	C	C	C	C	C	C
gnl|UMD3.1|GK000002.2	2182000	A	G	G	G	G	G	G	G	G	G	G	G	G	G	G	G	G	G	G	G
gnl|UMD3.1|GK000002.2	2182019	A	G	G	G	G	G	G	G	G	G	G	G	G	G	G	G	G	G	G	G
gnl|UMD3.1|GK000002.2	2182130	A	G	G	G	G	G	G	G	G	G	G	G	G	G	G	G	G	G	G	G
gnl|UMD3.1|GK000002.2	5015125	A	G	G	G	G	G	G	G	G	G	G	G	G	G	G	G	G	G	G	G
gnl|UMD3.1|GK000002.2	5015146	A	G	G	G	G	G	G	G	G	G	G	G	G	G	G	G	G	G	G	G
gnl|UMD3.1|GK000002.2	8844295	A	G	G	G	G	G	G	G	G	G	G	G	G	G	G	G	G	G	G	G
gnl|UMD3.1|GK000002.2	8844461	A	G	G	G	G	G	G	G	G	G	G	G	G	G	G	G	G	G	G	G
gnl|UMD3.1|GK000002.2	15673800	A	G	G	G	G	G	G	G	G	G	G	G	G	G	G	G	G	G	G	G
gnl|UMD3.1|GK000002.2	15673842	A	G	G	G	G	G	G	G	G	G	G	G	G	G	G	G	G	G	G	G
gnl|UMD3.1|GK000002.2	19944405	A	G	G	G	G	G	G	G	G	G	G	G	G	G	G	G	G	G	G	G
gnl|UMD3.1|GK000002.2	22731219	A	G	G	G	G	G	G	G	G	G	G	G	G	G	G	G	G	G	G	G
gnl|UMD3.1|GK000002.2	23299363	A	G	G	G	G	G	G	G	G	G	G	G	G	G	G	G	G	G	G	G
gnl|UMD3.1|GK000002.2	24907830	A	G	G	G	G	G	G	G	G	G	G	G	G	G	G	G	G	G	G	G
gnl|UMD3.1|GK000002.2	25336802	A	G	G	G	G	G	G	G	G	G	G	G	G	G	G	G	G	G	G	G
gnl|UMD3.1|GK000002.2	25336923	A	G	G	G	G	G	G	G	G	G	G	G	G	G	G	G	G	G	G	G
gnl|UMD3.1|GK000002.2	30092457	A	G	G	G	G	G	G	G	G	G	G	G	G	G	G	G	G	G	G	G
gnl|UMD3.1|GK000002.2	36319237	A	G	G	G	G	G	G	G	G	G	G	G	G	G	G	G	G	G	G	G
gnl|UMD3.1|GK000002.2	43381552	A	G	G	G	G	G	G	G	G	G	G	G	G	G	G	G	G	G	G	G
gnl|UMD3.1|GK000002.2	43381721	A	G	G	G	G	G	G	G	G	G	G	G	G	G	G	G	G	G	G	G
gnl|UMD3.1|GK000002.2	43381748	A	G	G	G	G	G	G	G	G	G	G	G	G	G	G	G	G	G	G	G
gnl|UMD3.1|GK000002.2	43382239	A	G	G	G	G	G	G	G	G	G	G	G	G	G	G	G	G	G	G	G
gnl|UMD3.1|GK000002.2	43382413	A	G	G	G	G	G	G	G	G	G	G	G	G	G	G	G	G	G	G	G
gnl|UMD3.1|GK000002.2	43529917	A	G	G	G	G	G	G	G	G	G	G	G	G	G	G	G	G	G	G	G
gnl|UMD3.1|GK000002.2	43529945	A	G	G	G	G	G	G	G	G	G	G	G	G	G	G	G	G	G	G	G
gnl|UMD3.1|GK000002.2	43530019	A	G	G	G	G	G	G	G	G	G	G	G	G	G	G	G	G	G	G	G
gnl|UMD3.1|GK000002.2	43530068	A	G	G	G	G	G	G	G	G	G	G	G	G	G	G	G	G	G	G	G
gnl|UMD3.1|GK000002.2	43530257	A	G	G	G	G	G	G	G	G	G	G	G	G	G	G	G	G	G	G	G
gnl|UMD3.1|GK000002.2	47998657	A	G	G	G	G	G	G	G	G	G	G	G	G	G	G	G	G	G	G	G
gnl|UMD3.1|GK000002.2	47998713	A	G	G	G	G	G	G	G	G	G	G	G	G	G	G	G	G	G	G	G
gnl|UMD3.1|GK000002.2	47998899	A	G	G	G	G	G	G	G	G	G	G	G	G	G	G	G	G	G	G	G
gnl|UMD3.1|GK000002.2	47999044	A	G	G	G	G	G	G	G	G	G	G	G	G	G	G	G	G	G	G	G
gnl|UMD3.1|GK000002.2	47999077	A	G	G	G	G	G	G	G	G	G	G	G	G	G	G	G	G	G	G	G
gnl|UMD3.1|GK000002.2	50562138	A	G	G	G	G	G	G	G	G	G	G	G	G	G	G	G	G	G	G	G
gnl|UMD3.1|GK000002.2	50562335	A	G	G	G	G	G	G	G	G	G	G	G	G	G	G	G	G	G	G	G
gnl|UMD3.1|GK000002.2	59143281	A	G	G	G	G	G	G	G	G	G	G	G	G	G	G	G	G	G	G	G
gnl|UMD3.1|GK000002.2	62478643	A	G	G	G	G	G	G	G	G	G	G	G	G	G	G	G	G	G	G	G
gnl|UMD3.1|GK000002.2	68167268	A	G	G	G	G	G	G	G	G	G	G	G	G	G	G	G	G	G	G	G
gnl|UMD3.1|GK000002.2	68167405	A	G	G	G	G	G	G	G	G	G	G	G	G	G	G	G	G	G	G	G
gnl|UMD3.1|GK000002.2	68464801	A	G	G	G	G	G	G	G	G	G	G	G	G	G	G	G	G	G	G	G
gnl|UMD3.1|GK000002.2	68464868	A	G	G	G	G	G	G	G	G	G	G	G	G	G	G	G	G	G	G	G
gnl|UMD3.1|GK000002.2	72589939	A	G	G	G	G	G	G	G	G	G	G	G	G	G	G	G	G	G	G	G
gnl|UMD3.1|GK000002.2	84414186	A	G	G	G	G	G	G	G	G	G	G	G	G	G	G	G	G	G	G	G
gnl|UMD3.1|GK000002.2	94065042	A	G	G	G	G	G	G	G	G	G	G	G	G	G	G	G	G	G	G	G
gnl|UMD3.1|GK000002.2	96254199	A	G	G	G	G	G	G	G	G	G	G	G	G	G	G	G	G	G	G	G
gnl|UMD3.1|GK000002.2	107981582	A	G	G	G	G	G	G	G	G	G	G	G	G	G	G	G	G	G	G	G
gnl|UMD3.1|GK000002.2	107981651	A	G	G	G	G	G	G	G	G	G	G	G	G	G	G	G	G	G	G	G
gnl|UMD3.1|GK000002.2	107981705	A	G	G	G	G	G	G	G	G	G	G	G	G	G	G	G	G	G	G	G
gnl|UMD3.1|GK000002.2	107981751	A	G	G	G	G	G	G	G	G	G	G	G	G	G	G	G	G	G	G	G
gnl|UMD3.1|GK000002.2	107981953	A	G	G	G	G	G	G	G	G	G	G	G	G	G	G	G	G	G	G	G
gnl|UMD3.1|GK000002.2	111821000	A	G	G	G	G	G	G	G	G	G	G	G	G	G	G	G	G	G	G	G
gnl|UMD3.1|GK000002.2	116645764	A	G	G	G	G	G	G	G	G	G	G	G	G	G	G	G	G	G	G	G
gnl|UMD3.1|GK000002.2	116646239	A	G	G	G	G	G	G	G	G	G	G	G	G	G	G	G	G	G	G	G
gnl|UMD3.1|GK000002.2	116646477	A	G	G	G	G	G	G	G	G	G	G	G	G	G	G	G	G	G	G	G
gnl|UMD3.1|GK000002.2	116647169	A	G	G	G	G	G	G	G	G	G	G	G	G	G	G	G	G	G	G	G
gnl|UMD3.1|GK000002.2	116647174	A	G	G	G	G	G	G	G	G	G	G	G	G	G	G	G	G	G	G	G
gnl|UMD3.1|GK000002.2	119050859	A	G	G	G	G	G	G	G	G	G	G	G	G	G	G	G	G	G	G	G
gnl|UMD3.1|GK000002.2	119440855	A	G	G	G	G	G	G	G	G	G	G	G	G	G	G	G	G	G	G	G
gnl|UMD3.1|GK000002.2	119442501	A	G	G	G	G	G	G	G	G	G	G	G	G	G	G	G	G	G	G	G
gnl|UMD3.1|GK000002.2	119512348	A	G	G	G	G	G	G	G	G	G	G	G	G	G	G	G	G	G	G	G
gnl|UMD3.1|GK000002.2	120278963	A	G	G	G	G	G	G	G	G	G	G	G	G	G	G	G	G	G	G	G
gnl|UMD3.1|GK000002.2	122170026	A	G	G	G	G	G	G	G	G	G	G	G	G	G	G	G	G	G	G	G
gnl|UMD3.1|GK000002.2	122170029	A	G	G	G	G	G	G	G	G	G	G	G	G	G	G	G	G	G	G	G
gnl|UMD3.1|GK000002.2	125630293	A	G	G	G	G	G	G	G	G	G	G	G	G	G	G	G	G	G	G	G
gnl|UMD3.1|GK000002.2	129905216	A	G	G	G	G	G	G	G	G	G	G	G	G	G	G	G	G	G	G	G
gnl|UMD3.1|GK000002.2	8844463	C	G	G	G	G	G	G	G	G	G	G	G	G	G	G	G	G	G	G	G
gnl|UMD3.1|GK000002.2	19944408	C	G	G	G	G	G	G	G	G	G	G	G	G	G	G	G	G	G	G	G
gnl|UMD3.1|GK000002.2	22730944	C	G	G	G	G	G	G	G	G	G	G	G	G	G	G	G	G	G	G	G
gnl|UMD3.1|GK000002.2	56564854	C	G	G	G	G	G	G	G	G	G	G	G	G	G	G	G	G	G	G	G
gnl|UMD3.1|GK000002.2	68464837	C	G	G	G	G	G	G	G	G	G	G	G	G	G	G	G	G	G	G	G
gnl|UMD3.1|GK000002.2	72589825	C	G	G	G	G	G	G	G	G	G	G	G	G	G	G	G	G	G	G	G
gnl|UMD3.1|GK000002.2	100306623	C	G	G	G	G	G	G	G	G	G	G	G	G	G	G	G	G	G	G	G
gnl|UMD3.1|GK000002.2	107981701	C	G	G	G	G	G	G	G	G	G	G	G	G	G	G	G	G	G	G	G
gnl|UMD3.1|GK000002.2	120278968	C	G	G	G	G	G	G	G	G	G	G	G	G	G	G	G	G	G	G	G
gnl|UMD3.1|GK000002.2	125630285	C	G	G	G	G	G	G	G	G	G	G	G	G	G	G	G	G	G	G	G
gnl|UMD3.1|GK000002.2	2182167	T	G	G	G	G	G	G	G	G	G	G	G	G	G	G	G	G	G	G	G
gnl|UMD3.1|GK000002.2	43382205	T	G	G	G	G	G	G	G	G	G	G	G	G	G	G	G	G	G	G	G
gnl|UMD3.1|GK000002.2	43529918	T	G	G	G	G	G	G	G	G	G	G	G	G	G	G	G	G	G	G	G
gnl|UMD3.1|GK000002.2	43530175	T	G	G	G	G	G	G	G	G	G	G	G	G	G	G	G	G	G	G	G
gnl|UMD3.1|GK000002.2	94065040	T	G	G	G	G	G	G	G	G	G	G	G	G	G	G	G	G	G	G	G
gnl|UMD3.1|GK000002.2	107981870	T	G	G	G	G	G	G	G	G	G	G	G	G	G	G	G	G	G	G	G
gnl|UMD3.1|GK000002.2	43382307	A	T	T	T	T	T	T	T	T	T	T	T	T	T	T	T	T	T	T	T
gnl|UMD3.1|GK000002.2	72590039	A	T	T	T	T	T	T	T	T	T	T	T	T	T	T	T	T	T	T	T
gnl|UMD3.1|GK000002.2	72590829	A	T	T	T	T	T	T	T	T	T	T	T	T	T	T	T	T	T	T	T
gnl|UMD3.1|GK000002.2	84413734	A	T	T	T	T	T	T	T	T	T	T	T	T	T	T	T	T	T	T	T
gnl|UMD3.1|GK000002.2	84414215	A	T	T	T	T	T	T	T	T	T	T	T	T	T	T	T	T	T	T	T
gnl|UMD3.1|GK000002.2	2181994	C	T	T	T	T	T	T	T	T	T	T	T	T	T	T	T	T	T	T	T
gnl|UMD3.1|GK000002.2	2182164	C	T	T	T	T	T	T	T	T	T	T	T	T	T	T	T	T	T	T	T
gnl|UMD3.1|GK000002.2	22731183	C	T	T	T	T	T	T	T	T	T	T	T	T	T	T	T	T	T	T	T
gnl|UMD3.1|GK000002.2	23299336	C	T	T	T	T	T	T	T	T	T	T	T	T	T	T	T	T	T	T	T
gnl|UMD3.1|GK000002.2	25336708	C	T	T	T	T	T	T	T	T	T	T	T	T	T	T	T	T	T	T	T
gnl|UMD3.1|GK000002.2	30092585	C	T	T	T	T	T	T	T	T	T	T	T	T	T	T	T	T	T	T	T
gnl|UMD3.1|GK000002.2	43382255	C	T	T	T	T	T	T	T	T	T	T	T	T	T	T	T	T	T	T	T
gnl|UMD3.1|GK000002.2	43530160	C	T	T	T	T	T	T	T	T	T	T	T	T	T	T	T	T	T	T	T
gnl|UMD3.1|GK000002.2	47998908	C	T	T	T	T	T	T	T	T	T	T	T	T	T	T	T	T	T	T	T
gnl|UMD3.1|GK000002.2	68167386	C	T	T	T	T	T	T	T	T	T	T	T	T	T	T	T	T	T	T	T
gnl|UMD3.1|GK000002.2	72590220	C	T	T	T	T	T	T	T	T	T	T	T	T	T	T	T	T	T	T	T
gnl|UMD3.1|GK000002.2	94064906	C	T	T	T	T	T	T	T	T	T	T	T	T	T	T	T	T	T	T	T
gnl|UMD3.1|GK000002.2	94064909	C	T	T	T	T	T	T	T	T	T	T	T	T	T	T	T	T	T	T	T
gnl|UMD3.1|GK000002.2	94064959	C	T	T	T	T	T	T	T	T	T	T	T	T	T	T	T	T	T	T	T
gnl|UMD3.1|GK000002.2	94065021	C	T	T	T	T	T	T	T	T	T	T	T	T	T	T	T	T	T	T	T
gnl|UMD3.1|GK000002.2	107981929	C	T	T	T	T	T	T	T	T	T	T	T	T	T	T	T	T	T	T	T
gnl|UMD3.1|GK000002.2	107982078	C	T	T	T	T	T	T	T	T	T	T	T	T	T	T	T	T	T	T	T
gnl|UMD3.1|GK000002.2	111820460	C	T	T	T	T	T	T	T	T	T	T	T	T	T	T	T	T	T	T	T
gnl|UMD3.1|GK000002.2	111820897	C	T	T	T	T	T	T	T	T	T	T	T	T	T	T	T	T	T	T	T
gnl|UMD3.1|GK000002.2	125630275	C	T	T	T	T	T	T	T	T	T	T	T	T	T	T	T	T	T	T	T
gnl|UMD3.1|GK000002.2	132598362	C	T	T	T	T	T	T	T	T	T	T	T	T	T	T	T	T	T	T	T
gnl|UMD3.1|GK000002.2	25336757	G	T	T	T	T	T	T	T	T	T	T	T	T	T	T	T	T	T	T	T
gnl|UMD3.1|GK000002.2	73834088	G	T	T	T	T	T	T	T	T	T	T	T	T	T	T	T	T	T	T	T
gnl|UMD3.1|GK000002.2	73834090	G	T	T	T	T	T	T	T	T	T	T	T	T	T	T	T	T	T	T	T
gnl|UMD3.1|GK000002.2	107981901	G	T	T	T	T	T	T	T	T	T	T	T	T	T	T	T	T	T	T	T
gnl|UMD3.1|GK000002.2	107982129	G	T	T	T	T	T	T	T	T	T	T	T	T	T	T	T	T	T	T	T
gnl|UMD3.1|GK000002.2	111820472	G	T	T	T	T	T	T	T	T	T	T	T	T	T	T	T	T	T	T	T
gnl|UMD3.1|GK000003.2	19446691	C	A	A	A	A	A	A	A	A	A	A	A	A	A	A	A	A	A	A	A
gnl|UMD3.1|GK000003.2	20116490	C	A	A	A	A	A	A	A	A	A	A	A	A	A	A	A	A	A	A	A
gnl|UMD3.1|GK000003.2	28623406	C	A	A	A	A	A	A	A	A	A	A	A	A	A	A	A	A	A	A	A
gnl|UMD3.1|GK000003.2	28875265	C	A	A	A	A	A	A	A	A	A	A	A	A	A	A	A	A	A	A	A
gnl|UMD3.1|GK000003.2	36546862	C	A	A	A	A	A	A	A	A	A	A	A	A	A	A	A	A	A	A	A
gnl|UMD3.1|GK000003.2	95402035	C	A	A	A	A	A	A	A	A	A	A	A	A	A	A	A	A	A	A	A
gnl|UMD3.1|GK000003.2	13628705	G	A	A	A	A	A	A	A	A	A	A	A	A	A	A	A	A	A	A	A
gnl|UMD3.1|GK000003.2	13628996	G	A	A	A	A	A	A	A	A	A	A	A	A	A	A	A	A	A	A	A
gnl|UMD3.1|GK000003.2	13629057	G	A	A	A	A	A	A	A	A	A	A	A	A	A	A	A	A	A	A	A
gnl|UMD3.1|GK000003.2	13629070	G	A	A	A	A	A	A	A	A	A	A	A	A	A	A	A	A	A	A	A
gnl|UMD3.1|GK000003.2	13629078	G	A	A	A	A	A	A	A	A	A	A	A	A	A	A	A	A	A	A	A
gnl|UMD3.1|GK000003.2	16507567	G	A	A	A	A	A	A	A	A	A	A	A	A	A	A	A	A	A	A	A
gnl|UMD3.1|GK000003.2	18230728	G	A	A	A	A	A	A	A	A	A	A	A	A	A	A	A	A	A	A	A
gnl|UMD3.1|GK000003.2	18230878	G	A	A	A	A	A	A	A	A	A	A	A	A	A	A	A	A	A	A	A
gnl|UMD3.1|GK000003.2	19446417	G	A	A	A	A	A	A	A	A	A	A	A	A	A	A	A	A	A	A	A
gnl|UMD3.1|GK000003.2	19446621	G	A	A	A	A	A	A	A	A	A	A	A	A	A	A	A	A	A	A	A
gnl|UMD3.1|GK000003.2	44448957	G	A	A	A	A	A	A	A	A	A	A	A	A	A	A	A	A	A	A	A
gnl|UMD3.1|GK000003.2	44449003	G	A	A	A	A	A	A	A	A	A	A	A	A	A	A	A	A	A	A	A
gnl|UMD3.1|GK000003.2	44449214	G	A	A	A	A	A	A	A	A	A	A	A	A	A	A	A	A	A	A	A
gnl|UMD3.1|GK000003.2	61241122	G	A	A	A	A	A	A	A	A	A	A	A	A	A	A	A	A	A	A	A
gnl|UMD3.1|GK000003.2	66755917	G	A	A	A	A	A	A	A	A	A	A	A	A	A	A	A	A	A	A	A
gnl|UMD3.1|GK000003.2	72477963	G	A	A	A	A	A	A	A	A	A	A	A	A	A	A	A	A	A	A	A
gnl|UMD3.1|GK000003.2	78756532	G	A	A	A	A	A	A	A	A	A	A	A	A	A	A	A	A	A	A	A
gnl|UMD3.1|GK000003.2	78756560	G	A	A	A	A	A	A	A	A	A	A	A	A	A	A	A	A	A	A	A
gnl|UMD3.1|GK000003.2	83474677	G	A	A	A	A	A	A	A	A	A	A	A	A	A	A	A	A	A	A	A
gnl|UMD3.1|GK000003.2	83474913	G	A	A	A	A	A	A	A	A	A	A	A	A	A	A	A	A	A	A	A
gnl|UMD3.1|GK000003.2	94843247	G	A	A	A	A	A	A	A	A	A	A	A	A	A	A	A	A	A	A	A
gnl|UMD3.1|GK000003.2	94843555	G	A	A	A	A	A	A	A	A	A	A	A	A	A	A	A	A	A	A	A
gnl|UMD3.1|GK000003.2	97883637	G	A	A	A	A	A	A	A	A	A	A	A	A	A	A	A	A	A	A	A
gnl|UMD3.1|GK000003.2	13629030	T	A	A	A	A	A	A	A	A	A	A	A	A	A	A	A	A	A	A	A
gnl|UMD3.1|GK000003.2	78756545	T	A	A	A	A	A	A	A	A	A	A	A	A	A	A	A	A	A	A	A
gnl|UMD3.1|GK000003.2	83474764	T	A	A	A	A	A	A	A	A	A	A	A	A	A	A	A	A	A	A	A
gnl|UMD3.1|GK000003.2	83474950	T	A	A	A	A	A	A	A	A	A	A	A	A	A	A	A	A	A	A	A
gnl|UMD3.1|GK000003.2	117409633	T	A	A	A	A	A	A	A	A	A	A	A	A	A	A	A	A	A	A	A
gnl|UMD3.1|GK000003.2	5632022	A	C	C	C	C	C	C	C	C	C	C	C	C	C	C	C	C	C	C	C
gnl|UMD3.1|GK000003.2	13629130	A	C	C	C	C	C	C	C	C	C	C	C	C	C	C	C	C	C	C	C
gnl|UMD3.1|GK000003.2	13629195	A	C	C	C	C	C	C	C	C	C	C	C	C	C	C	C	C	C	C	C
gnl|UMD3.1|GK000003.2	16461240	A	C	C	C	C	C	C	C	C	C	C	C	C	C	C	C	C	C	C	C
gnl|UMD3.1|GK000003.2	16461601	A	C	C	C	C	C	C	C	C	C	C	C	C	C	C	C	C	C	C	C
gnl|UMD3.1|GK000003.2	19447167	A	C	C	C	C	C	C	C	C	C	C	C	C	C	C	C	C	C	C	C
gnl|UMD3.1|GK000003.2	57390738	A	C	C	C	C	C	C	C	C	C	C	C	C	C	C	C	C	C	C	C
gnl|UMD3.1|GK000003.2	83474851	A	C	C	C	C	C	C	C	C	C	C	C	C	C	C	C	C	C	C	C
gnl|UMD3.1|GK000003.2	94843469	A	C	C	C	C	C	C	C	C	C	C	C	C	C	C	C	C	C	C	C
gnl|UMD3.1|GK000003.2	97883628	A	C	C	C	C	C	C	C	C	C	C	C	C	C	C	C	C	C	C	C
gnl|UMD3.1|GK000003.2	101274022	A	C	C	C	C	C	C	C	C	C	C	C	C	C	C	C	C	C	C	C
gnl|UMD3.1|GK000003.2	117506630	A	C	C	C	C	C	C	C	C	C	C	C	C	C	C	C	C	C	C	C
gnl|UMD3.1|GK000003.2	13628558	G	C	C	C	C	C	C	C	C	C	C	C	C	C	C	C	C	C	C	C
gnl|UMD3.1|GK000003.2	13628622	G	C	C	C	C	C	C	C	C	C	C	C	C	C	C	C	C	C	C	C
gnl|UMD3.1|GK000003.2	13629259	G	C	C	C	C	C	C	C	C	C	C	C	C	C	C	C	C	C	C	C
gnl|UMD3.1|GK000003.2	13629381	G	C	C	C	C	C	C	C	C	C	C	C	C	C	C	C	C	C	C	C
gnl|UMD3.1|GK000003.2	16461408	G	C	C	C	C	C	C	C	C	C	C	C	C	C	C	C	C	C	C	C
gnl|UMD3.1|GK000003.2	19447163	G	C	C	C	C	C	C	C	C	C	C	C	C	C	C	C	C	C	C	C
gnl|UMD3.1|GK000003.2	29648592	G	C	C	C	C	C	C	C	C	C	C	C	C	C	C	C	C	C	C	C
gnl|UMD3.1|GK000003.2	36547157	G	C	C	C	C	C	C	C	C	C	C	C	C	C	C	C	C	C	C	C
gnl|UMD3.1|GK000003.2	66755810	G	C	C	C	C	C	C	C	C	C	C	C	C	C	C	C	C	C	C	C
gnl|UMD3.1|GK000003.2	84147117	G	C	C	C	C	C	C	C	C	C	C	C	C	C	C	C	C	C	C	C
gnl|UMD3.1|GK000003.2	106880212	G	C	C	C	C	C	C	C	C	C	C	C	C	C	C	C	C	C	C	C
gnl|UMD3.1|GK000003.2	3464954	T	C	C	C	C	C	C	C	C	C	C	C	C	C	C	C	C	C	C	C
gnl|UMD3.1|GK000003.2	5632000	T	C	C	C	C	C	C	C	C	C	C	C	C	C	C	C	C	C	C	C
gnl|UMD3.1|GK000003.2	5632024	T	C	C	C	C	C	C	C	C	C	C	C	C	C	C	C	C	C	C	C
gnl|UMD3.1|GK000003.2	5632058	T	C	C	C	C	C	C	C	C	C	C	C	C	C	C	C	C	C	C	C
gnl|UMD3.1|GK000003.2	5632105	T	C	C	C	C	C	C	C	C	C	C	C	C	C	C	C	C	C	C	C
gnl|UMD3.1|GK000003.2	13628739	T	C	C	C	C	C	C	C	C	C	C	C	C	C	C	C	C	C	C	C
gnl|UMD3.1|GK000003.2	13628955	T	C	C	C	C	C	C	C	C	C	C	C	C	C	C	C	C	C	C	C
gnl|UMD3.1|GK000003.2	13628985	T	C	C	C	C	C	C	C	C	C	C	C	C	C	C	C	C	C	C	C
gnl|UMD3.1|GK000003.2	13629331	T	C	C	C	C	C	C	C	C	C	C	C	C	C	C	C	C	C	C	C
gnl|UMD3.1|GK000003.2	13629468	T	C	C	C	C	C	C	C	C	C	C	C	C	C	C	C	C	C	C	C
gnl|UMD3.1|GK000003.2	18230658	T	C	C	C	C	C	C	C	C	C	C	C	C	C	C	C	C	C	C	C
gnl|UMD3.1|GK000003.2	18230851	T	C	C	C	C	C	C	C	C	C	C	C	C	C	C	C	C	C	C	C
gnl|UMD3.1|GK000003.2	18230881	T	C	C	C	C	C	C	C	C	C	C	C	C	C	C	C	C	C	C	C
gnl|UMD3.1|GK000003.2	19259534	T	C	C	C	C	C	C	C	C	C	C	C	C	C	C	C	C	C	C	C
gnl|UMD3.1|GK000003.2	19259885	T	C	C	C	C	C	C	C	C	C	C	C	C	C	C	C	C	C	C	C
gnl|UMD3.1|GK000003.2	19446513	T	C	C	C	C	C	C	C	C	C	C	C	C	C	C	C	C	C	C	C
gnl|UMD3.1|GK000003.2	19446557	T	C	C	C	C	C	C	C	C	C	C	C	C	C	C	C	C	C	C	C
gnl|UMD3.1|GK000003.2	19446587	T	C	C	C	C	C	C	C	C	C	C	C	C	C	C	C	C	C	C	C
gnl|UMD3.1|GK000003.2	19446675	T	C	C	C	C	C	C	C	C	C	C	C	C	C	C	C	C	C	C	C
gnl|UMD3.1|GK000003.2	19446914	T	C	C	C	C	C	C	C	C	C	C	C	C	C	C	C	C	C	C	C
gnl|UMD3.1|GK000003.2	19446994	T	C	C	C	C	C	C	C	C	C	C	C	C	C	C	C	C	C	C	C
gnl|UMD3.1|GK000003.2	19447211	T	C	C	C	C	C	C	C	C	C	C	C	C	C	C	C	C	C	C	C
gnl|UMD3.1|GK000003.2	19447269	T	C	C	C	C	C	C	C	C	C	C	C	C	C	C	C	C	C	C	C
gnl|UMD3.1|GK000003.2	34543125	T	C	C	C	C	C	C	C	C	C	C	C	C	C	C	C	C	C	C	C
gnl|UMD3.1|GK000003.2	36693159	T	C	C	C	C	C	C	C	C	C	C	C	C	C	C	C	C	C	C	C
gnl|UMD3.1|GK000003.2	40377826	T	C	C	C	C	C	C	C	C	C	C	C	C	C	C	C	C	C	C	C
gnl|UMD3.1|GK000003.2	49680449	T	C	C	C	C	C	C	C	C	C	C	C	C	C	C	C	C	C	C	C
gnl|UMD3.1|GK000003.2	50316822	T	C	C	C	C	C	C	C	C	C	C	C	C	C	C	C	C	C	C	C
gnl|UMD3.1|GK000003.2	50316836	T	C	C	C	C	C	C	C	C	C	C	C	C	C	C	C	C	C	C	C
gnl|UMD3.1|GK000003.2	52164003	T	C	C	C	C	C	C	C	C	C	C	C	C	C	C	C	C	C	C	C
gnl|UMD3.1|GK000003.2	52164053	T	C	C	C	C	C	C	C	C	C	C	C	C	C	C	C	C	C	C	C
gnl|UMD3.1|GK000003.2	52164076	T	C	C	C	C	C	C	C	C	C	C	C	C	C	C	C	C	C	C	C
gnl|UMD3.1|GK000003.2	52164091	T	C	C	C	C	C	C	C	C	C	C	C	C	C	C	C	C	C	C	C
gnl|UMD3.1|GK000003.2	52164176	T	C	C	C	C	C	C	C	C	C	C	C	C	C	C	C	C	C	C	C
gnl|UMD3.1|GK000003.2	61241085	T	C	C	C	C	C	C	C	C	C	C	C	C	C	C	C	C	C	C	C
gnl|UMD3.1|GK000003.2	72477984	T	C	C	C	C	C	C	C	C	C	C	C	C	C	C	C	C	C	C	C
gnl|UMD3.1|GK000003.2	73263741	T	C	C	C	C	C	C	C	C	C	C	C	C	C	C	C	C	C	C	C
gnl|UMD3.1|GK000003.2	73550530	T	C	C	C	C	C	C	C	C	C	C	C	C	C	C	C	C	C	C	C
gnl|UMD3.1|GK000003.2	78756480	T	C	C	C	C	C	C	C	C	C	C	C	C	C	C	C	C	C	C	C
gnl|UMD3.1|GK000003.2	78756622	T	C	C	C	C	C	C	C	C	C	C	C	C	C	C	C	C	C	C	C
gnl|UMD3.1|GK000003.2	78756961	T	C	C	C	C	C	C	C	C	C	C	C	C	C	C	C	C	C	C	C
gnl|UMD3.1|GK000003.2	78756979	T	C	C	C	C	C	C	C	C	C	C	C	C	C	C	C	C	C	C	C
gnl|UMD3.1|GK000003.2	83474582	T	C	C	C	C	C	C	C	C	C	C	C	C	C	C	C	C	C	C	C
gnl|UMD3.1|GK000003.2	83474630	T	C	C	C	C	C	C	C	C	C	C	C	C	C	C	C	C	C	C	C
gnl|UMD3.1|GK000003.2	83474754	T	C	C	C	C	C	C	C	C	C	C	C	C	C	C	C	C	C	C	C
gnl|UMD3.1|GK000003.2	83474756	T	C	C	C	C	C	C	C	C	C	C	C	C	C	C	C	C	C	C	C
gnl|UMD3.1|GK000003.2	83474793	T	C	C	C	C	C	C	C	C	C	C	C	C	C	C	C	C	C	C	C
gnl|UMD3.1|GK000003.2	83474848	T	C	C	C	C	C	C	C	C	C	C	C	C	C	C	C	C	C	C	C
gnl|UMD3.1|GK000003.2	83474971	T	C	C	C	C	C	C	C	C	C	C	C	C	C	C	C	C	C	C	C
gnl|UMD3.1|GK000003.2	83474973	T	C	C	C	C	C	C	C	C	C	C	C	C	C	C	C	C	C	C	C
gnl|UMD3.1|GK000003.2	83474987	T	C	C	C	C	C	C	C	C	C	C	C	C	C	C	C	C	C	C	C
gnl|UMD3.1|GK000003.2	84711708	T	C	C	C	C	C	C	C	C	C	C	C	C	C	C	C	C	C	C	C
gnl|UMD3.1|GK000003.2	84711758	T	C	C	C	C	C	C	C	C	C	C	C	C	C	C	C	C	C	C	C
gnl|UMD3.1|GK000003.2	84711844	T	C	C	C	C	C	C	C	C	C	C	C	C	C	C	C	C	C	C	C
gnl|UMD3.1|GK000003.2	94843291	T	C	C	C	C	C	C	C	C	C	C	C	C	C	C	C	C	C	C	C
gnl|UMD3.1|GK000003.2	94843318	T	C	C	C	C	C	C	C	C	C	C	C	C	C	C	C	C	C	C	C
gnl|UMD3.1|GK000003.2	94843440	T	C	C	C	C	C	C	C	C	C	C	C	C	C	C	C	C	C	C	C
gnl|UMD3.1|GK000003.2	94843521	T	C	C	C	C	C	C	C	C	C	C	C	C	C	C	C	C	C	C	C
gnl|UMD3.1|GK000003.2	97883642	T	C	C	C	C	C	C	C	C	C	C	C	C	C	C	C	C	C	C	C
gnl|UMD3.1|GK000003.2	97883769	T	C	C	C	C	C	C	C	C	C	C	C	C	C	C	C	C	C	C	C
gnl|UMD3.1|GK000003.2	97883781	T	C	C	C	C	C	C	C	C	C	C	C	C	C	C	C	C	C	C	C
gnl|UMD3.1|GK000003.2	117506713	T	C	C	C	C	C	C	C	C	C	C	C	C	C	C	C	C	C	C	C
gnl|UMD3.1|GK000003.2	3464889	A	G	G	G	G	G	G	G	G	G	G	G	G	G	G	G	G	G	G	G
gnl|UMD3.1|GK000003.2	3464910	A	G	G	G	G	G	G	G	G	G	G	G	G	G	G	G	G	G	G	G
gnl|UMD3.1|GK000003.2	5632010	A	G	G	G	G	G	G	G	G	G	G	G	G	G	G	G	G	G	G	G
gnl|UMD3.1|GK000003.2	5632082	A	G	G	G	G	G	G	G	G	G	G	G	G	G	G	G	G	G	G	G
gnl|UMD3.1|GK000003.2	13628582	A	G	G	G	G	G	G	G	G	G	G	G	G	G	G	G	G	G	G	G
gnl|UMD3.1|GK000003.2	13628635	A	G	G	G	G	G	G	G	G	G	G	G	G	G	G	G	G	G	G	G
gnl|UMD3.1|GK000003.2	13628731	A	G	G	G	G	G	G	G	G	G	G	G	G	G	G	G	G	G	G	G
gnl|UMD3.1|GK000003.2	13629164	A	G	G	G	G	G	G	G	G	G	G	G	G	G	G	G	G	G	G	G
gnl|UMD3.1|GK000003.2	13629328	A	G	G	G	G	G	G	G	G	G	G	G	G	G	G	G	G	G	G	G
gnl|UMD3.1|GK000003.2	13629500	A	G	G	G	G	G	G	G	G	G	G	G	G	G	G	G	G	G	G	G
gnl|UMD3.1|GK000003.2	15697984	A	G	G	G	G	G	G	G	G	G	G	G	G	G	G	G	G	G	G	G
gnl|UMD3.1|GK000003.2	16461442	A	G	G	G	G	G	G	G	G	G	G	G	G	G	G	G	G	G	G	G
gnl|UMD3.1|GK000003.2	16461617	A	G	G	G	G	G	G	G	G	G	G	G	G	G	G	G	G	G	G	G
gnl|UMD3.1|GK000003.2	16507868	A	G	G	G	G	G	G	G	G	G	G	G	G	G	G	G	G	G	G	G
gnl|UMD3.1|GK000003.2	16507895	A	G	G	G	G	G	G	G	G	G	G	G	G	G	G	G	G	G	G	G
gnl|UMD3.1|GK000003.2	18230653	A	G	G	G	G	G	G	G	G	G	G	G	G	G	G	G	G	G	G	G
gnl|UMD3.1|GK000003.2	18230707	A	G	G	G	G	G	G	G	G	G	G	G	G	G	G	G	G	G	G	G
gnl|UMD3.1|GK000003.2	18230961	A	G	G	G	G	G	G	G	G	G	G	G	G	G	G	G	G	G	G	G
gnl|UMD3.1|GK000003.2	19446504	A	G	G	G	G	G	G	G	G	G	G	G	G	G	G	G	G	G	G	G
gnl|UMD3.1|GK000003.2	19446579	A	G	G	G	G	G	G	G	G	G	G	G	G	G	G	G	G	G	G	G
gnl|UMD3.1|GK000003.2	19447154	A	G	G	G	G	G	G	G	G	G	G	G	G	G	G	G	G	G	G	G
gnl|UMD3.1|GK000003.2	20466355	A	G	G	G	G	G	G	G	G	G	G	G	G	G	G	G	G	G	G	G
gnl|UMD3.1|GK000003.2	21112440	A	G	G	G	G	G	G	G	G	G	G	G	G	G	G	G	G	G	G	G
gnl|UMD3.1|GK000003.2	25809729	A	G	G	G	G	G	G	G	G	G	G	G	G	G	G	G	G	G	G	G
gnl|UMD3.1|GK000003.2	25809882	A	G	G	G	G	G	G	G	G	G	G	G	G	G	G	G	G	G	G	G
gnl|UMD3.1|GK000003.2	29639084	A	G	G	G	G	G	G	G	G	G	G	G	G	G	G	G	G	G	G	G
gnl|UMD3.1|GK000003.2	34217796	A	G	G	G	G	G	G	G	G	G	G	G	G	G	G	G	G	G	G	G
gnl|UMD3.1|GK000003.2	34426332	A	G	G	G	G	G	G	G	G	G	G	G	G	G	G	G	G	G	G	G
gnl|UMD3.1|GK000003.2	36546912	A	G	G	G	G	G	G	G	G	G	G	G	G	G	G	G	G	G	G	G
gnl|UMD3.1|GK000003.2	36546947	A	G	G	G	G	G	G	G	G	G	G	G	G	G	G	G	G	G	G	G
gnl|UMD3.1|GK000003.2	40377769	A	G	G	G	G	G	G	G	G	G	G	G	G	G	G	G	G	G	G	G
gnl|UMD3.1|GK000003.2	40377820	A	G	G	G	G	G	G	G	G	G	G	G	G	G	G	G	G	G	G	G
gnl|UMD3.1|GK000003.2	44448810	A	G	G	G	G	G	G	G	G	G	G	G	G	G	G	G	G	G	G	G
gnl|UMD3.1|GK000003.2	44449345	A	G	G	G	G	G	G	G	G	G	G	G	G	G	G	G	G	G	G	G
gnl|UMD3.1|GK000003.2	49680431	A	G	G	G	G	G	G	G	G	G	G	G	G	G	G	G	G	G	G	G
gnl|UMD3.1|GK000003.2	50317009	A	G	G	G	G	G	G	G	G	G	G	G	G	G	G	G	G	G	G	G
gnl|UMD3.1|GK000003.2	52164156	A	G	G	G	G	G	G	G	G	G	G	G	G	G	G	G	G	G	G	G
gnl|UMD3.1|GK000003.2	61241188	A	G	G	G	G	G	G	G	G	G	G	G	G	G	G	G	G	G	G	G
gnl|UMD3.1|GK000003.2	66755737	A	G	G	G	G	G	G	G	G	G	G	G	G	G	G	G	G	G	G	G
gnl|UMD3.1|GK000003.2	66755868	A	G	G	G	G	G	G	G	G	G	G	G	G	G	G	G	G	G	G	G
gnl|UMD3.1|GK000003.2	72477981	A	G	G	G	G	G	G	G	G	G	G	G	G	G	G	G	G	G	G	G
gnl|UMD3.1|GK000003.2	73263768	A	G	G	G	G	G	G	G	G	G	G	G	G	G	G	G	G	G	G	G
gnl|UMD3.1|GK000003.2	73263795	A	G	G	G	G	G	G	G	G	G	G	G	G	G	G	G	G	G	G	G
gnl|UMD3.1|GK000003.2	83474586	A	G	G	G	G	G	G	G	G	G	G	G	G	G	G	G	G	G	G	G
gnl|UMD3.1|GK000003.2	83474646	A	G	G	G	G	G	G	G	G	G	G	G	G	G	G	G	G	G	G	G
gnl|UMD3.1|GK000003.2	83474700	A	G	G	G	G	G	G	G	G	G	G	G	G	G	G	G	G	G	G	G
gnl|UMD3.1|GK000003.2	83474758	A	G	G	G	G	G	G	G	G	G	G	G	G	G	G	G	G	G	G	G
gnl|UMD3.1|GK000003.2	83474834	A	G	G	G	G	G	G	G	G	G	G	G	G	G	G	G	G	G	G	G
gnl|UMD3.1|GK000003.2	84711817	A	G	G	G	G	G	G	G	G	G	G	G	G	G	G	G	G	G	G	G
gnl|UMD3.1|GK000003.2	84712004	A	G	G	G	G	G	G	G	G	G	G	G	G	G	G	G	G	G	G	G
gnl|UMD3.1|GK000003.2	84712021	A	G	G	G	G	G	G	G	G	G	G	G	G	G	G	G	G	G	G	G
gnl|UMD3.1|GK000003.2	94843214	A	G	G	G	G	G	G	G	G	G	G	G	G	G	G	G	G	G	G	G
gnl|UMD3.1|GK000003.2	97883623	A	G	G	G	G	G	G	G	G	G	G	G	G	G	G	G	G	G	G	G
gnl|UMD3.1|GK000003.2	97883790	A	G	G	G	G	G	G	G	G	G	G	G	G	G	G	G	G	G	G	G
gnl|UMD3.1|GK000003.2	101274000	A	G	G	G	G	G	G	G	G	G	G	G	G	G	G	G	G	G	G	G
gnl|UMD3.1|GK000003.2	101274152	A	G	G	G	G	G	G	G	G	G	G	G	G	G	G	G	G	G	G	G
gnl|UMD3.1|GK000003.2	117506343	A	G	G	G	G	G	G	G	G	G	G	G	G	G	G	G	G	G	G	G
gnl|UMD3.1|GK000003.2	13628704	C	G	G	G	G	G	G	G	G	G	G	G	G	G	G	G	G	G	G	G
gnl|UMD3.1|GK000003.2	18230678	C	G	G	G	G	G	G	G	G	G	G	G	G	G	G	G	G	G	G	G
gnl|UMD3.1|GK000003.2	18230719	C	G	G	G	G	G	G	G	G	G	G	G	G	G	G	G	G	G	G	G
gnl|UMD3.1|GK000003.2	19446862	C	G	G	G	G	G	G	G	G	G	G	G	G	G	G	G	G	G	G	G
gnl|UMD3.1|GK000003.2	19446988	C	G	G	G	G	G	G	G	G	G	G	G	G	G	G	G	G	G	G	G
gnl|UMD3.1|GK000003.2	20116595	C	G	G	G	G	G	G	G	G	G	G	G	G	G	G	G	G	G	G	G
gnl|UMD3.1|GK000003.2	28875266	C	G	G	G	G	G	G	G	G	G	G	G	G	G	G	G	G	G	G	G
gnl|UMD3.1|GK000003.2	36546980	C	G	G	G	G	G	G	G	G	G	G	G	G	G	G	G	G	G	G	G
gnl|UMD3.1|GK000003.2	40377875	C	G	G	G	G	G	G	G	G	G	G	G	G	G	G	G	G	G	G	G
gnl|UMD3.1|GK000003.2	49680443	C	G	G	G	G	G	G	G	G	G	G	G	G	G	G	G	G	G	G	G
gnl|UMD3.1|GK000003.2	49680452	C	G	G	G	G	G	G	G	G	G	G	G	G	G	G	G	G	G	G	G
gnl|UMD3.1|GK000003.2	84711730	C	G	G	G	G	G	G	G	G	G	G	G	G	G	G	G	G	G	G	G
gnl|UMD3.1|GK000003.2	97883783	C	G	G	G	G	G	G	G	G	G	G	G	G	G	G	G	G	G	G	G
gnl|UMD3.1|GK000003.2	117506295	C	G	G	G	G	G	G	G	G	G	G	G	G	G	G	G	G	G	G	G
gnl|UMD3.1|GK000003.2	11468522	T	G	G	G	G	G	G	G	G	G	G	G	G	G	G	G	G	G	G	G
gnl|UMD3.1|GK000003.2	36546863	T	G	G	G	G	G	G	G	G	G	G	G	G	G	G	G	G	G	G	G
gnl|UMD3.1|GK000003.2	36547083	T	G	G	G	G	G	G	G	G	G	G	G	G	G	G	G	G	G	G	G
gnl|UMD3.1|GK000003.2	50316805	T	G	G	G	G	G	G	G	G	G	G	G	G	G	G	G	G	G	G	G
gnl|UMD3.1|GK000003.2	83474601	T	G	G	G	G	G	G	G	G	G	G	G	G	G	G	G	G	G	G	G
gnl|UMD3.1|GK000003.2	94843279	T	G	G	G	G	G	G	G	G	G	G	G	G	G	G	G	G	G	G	G
gnl|UMD3.1|GK000003.2	6425039	A	T	T	T	T	T	T	T	T	T	T	T	T	T	T	T	T	T	T	T
gnl|UMD3.1|GK000003.2	13628492	A	T	T	T	T	T	T	T	T	T	T	T	T	T	T	T	T	T	T	T
gnl|UMD3.1|GK000003.2	13629452	A	T	T	T	T	T	T	T	T	T	T	T	T	T	T	T	T	T	T	T
gnl|UMD3.1|GK000003.2	19446620	A	T	T	T	T	T	T	T	T	T	T	T	T	T	T	T	T	T	T	T
gnl|UMD3.1|GK000003.2	52164109	A	T	T	T	T	T	T	T	T	T	T	T	T	T	T	T	T	T	T	T
gnl|UMD3.1|GK000003.2	83474850	A	T	T	T	T	T	T	T	T	T	T	T	T	T	T	T	T	T	T	T
gnl|UMD3.1|GK000003.2	94843373	A	T	T	T	T	T	T	T	T	T	T	T	T	T	T	T	T	T	T	T
gnl|UMD3.1|GK000003.2	3464978	C	T	T	T	T	T	T	T	T	T	T	T	T	T	T	T	T	T	T	T
gnl|UMD3.1|GK000003.2	3464989	C	T	T	T	T	T	T	T	T	T	T	T	T	T	T	T	T	T	T	T
gnl|UMD3.1|GK000003.2	5632017	C	T	T	T	T	T	T	T	T	T	T	T	T	T	T	T	T	T	T	T
gnl|UMD3.1|GK000003.2	5632031	C	T	T	T	T	T	T	T	T	T	T	T	T	T	T	T	T	T	T	T
gnl|UMD3.1|GK000003.2	5632085	C	T	T	T	T	T	T	T	T	T	T	T	T	T	T	T	T	T	T	T
gnl|UMD3.1|GK000003.2	13628587	C	T	T	T	T	T	T	T	T	T	T	T	T	T	T	T	T	T	T	T
gnl|UMD3.1|GK000003.2	13628828	C	T	T	T	T	T	T	T	T	T	T	T	T	T	T	T	T	T	T	T
gnl|UMD3.1|GK000003.2	13628889	C	T	T	T	T	T	T	T	T	T	T	T	T	T	T	T	T	T	T	T
gnl|UMD3.1|GK000003.2	13629204	C	T	T	T	T	T	T	T	T	T	T	T	T	T	T	T	T	T	T	T
gnl|UMD3.1|GK000003.2	13629231	C	T	T	T	T	T	T	T	T	T	T	T	T	T	T	T	T	T	T	T
gnl|UMD3.1|GK000003.2	13629351	C	T	T	T	T	T	T	T	T	T	T	T	T	T	T	T	T	T	T	T
gnl|UMD3.1|GK000003.2	13629411	C	T	T	T	T	T	T	T	T	T	T	T	T	T	T	T	T	T	T	T
gnl|UMD3.1|GK000003.2	13629422	C	T	T	T	T	T	T	T	T	T	T	T	T	T	T	T	T	T	T	T
gnl|UMD3.1|GK000003.2	18230920	C	T	T	T	T	T	T	T	T	T	T	T	T	T	T	T	T	T	T	T
gnl|UMD3.1|GK000003.2	18230925	C	T	T	T	T	T	T	T	T	T	T	T	T	T	T	T	T	T	T	T
gnl|UMD3.1|GK000003.2	19259703	C	T	T	T	T	T	T	T	T	T	T	T	T	T	T	T	T	T	T	T
gnl|UMD3.1|GK000003.2	19446395	C	T	T	T	T	T	T	T	T	T	T	T	T	T	T	T	T	T	T	T
gnl|UMD3.1|GK000003.2	19447080	C	T	T	T	T	T	T	T	T	T	T	T	T	T	T	T	T	T	T	T
gnl|UMD3.1|GK000003.2	19447117	C	T	T	T	T	T	T	T	T	T	T	T	T	T	T	T	T	T	T	T
gnl|UMD3.1|GK000003.2	20116496	C	T	T	T	T	T	T	T	T	T	T	T	T	T	T	T	T	T	T	T
gnl|UMD3.1|GK000003.2	20116581	C	T	T	T	T	T	T	T	T	T	T	T	T	T	T	T	T	T	T	T
gnl|UMD3.1|GK000003.2	25809766	C	T	T	T	T	T	T	T	T	T	T	T	T	T	T	T	T	T	T	T
gnl|UMD3.1|GK000003.2	25809841	C	T	T	T	T	T	T	T	T	T	T	T	T	T	T	T	T	T	T	T
gnl|UMD3.1|GK000003.2	29648641	C	T	T	T	T	T	T	T	T	T	T	T	T	T	T	T	T	T	T	T
gnl|UMD3.1|GK000003.2	35878213	C	T	T	T	T	T	T	T	T	T	T	T	T	T	T	T	T	T	T	T
gnl|UMD3.1|GK000003.2	36547100	C	T	T	T	T	T	T	T	T	T	T	T	T	T	T	T	T	T	T	T
gnl|UMD3.1|GK000003.2	36693058	C	T	T	T	T	T	T	T	T	T	T	T	T	T	T	T	T	T	T	T
gnl|UMD3.1|GK000003.2	49680437	C	T	T	T	T	T	T	T	T	T	T	T	T	T	T	T	T	T	T	T
gnl|UMD3.1|GK000003.2	83474600	C	T	T	T	T	T	T	T	T	T	T	T	T	T	T	T	T	T	T	T
gnl|UMD3.1|GK000003.2	83474611	C	T	T	T	T	T	T	T	T	T	T	T	T	T	T	T	T	T	T	T
gnl|UMD3.1|GK000003.2	83474720	C	T	T	T	T	T	T	T	T	T	T	T	T	T	T	T	T	T	T	T
gnl|UMD3.1|GK000003.2	83474880	C	T	T	T	T	T	T	T	T	T	T	T	T	T	T	T	T	T	T	T
gnl|UMD3.1|GK000003.2	84711781	C	T	T	T	T	T	T	T	T	T	T	T	T	T	T	T	T	T	T	T
gnl|UMD3.1|GK000003.2	97883708	C	T	T	T	T	T	T	T	T	T	T	T	T	T	T	T	T	T	T	T
gnl|UMD3.1|GK000003.2	97883756	C	T	T	T	T	T	T	T	T	T	T	T	T	T	T	T	T	T	T	T
gnl|UMD3.1|GK000003.2	101348842	C	T	T	T	T	T	T	T	T	T	T	T	T	T	T	T	T	T	T	T
gnl|UMD3.1|GK000003.2	106880248	C	T	T	T	T	T	T	T	T	T	T	T	T	T	T	T	T	T	T	T
gnl|UMD3.1|GK000003.2	5632025	G	T	T	T	T	T	T	T	T	T	T	T	T	T	T	T	T	T	T	T
gnl|UMD3.1|GK000003.2	19446483	G	T	T	T	T	T	T	T	T	T	T	T	T	T	T	T	T	T	T	T
gnl|UMD3.1|GK000003.2	28623542	G	T	T	T	T	T	T	T	T	T	T	T	T	T	T	T	T	T	T	T
gnl|UMD3.1|GK000003.2	57391037	G	T	T	T	T	T	T	T	T	T	T	T	T	T	T	T	T	T	T	T
gnl|UMD3.1|GK000003.2	78757057	G	T	T	T	T	T	T	T	T	T	T	T	T	T	T	T	T	T	T	T
gnl|UMD3.1|GK000003.2	83474975	G	T	T	T	T	T	T	T	T	T	T	T	T	T	T	T	T	T	T	T
gnl|UMD3.1|GK000003.2	94985264	G	T	T	T	T	T	T	T	T	T	T	T	T	T	T	T	T	T	T	T
gnl|UMD3.1|GK000003.2	97883711	G	T	T	T	T	T	T	T	T	T	T	T	T	T	T	T	T	T	T	T
gnl|UMD3.1|GK000003.2	101348687	G	T	T	T	T	T	T	T	T	T	T	T	T	T	T	T	T	T	T	T
gnl|UMD3.1|GK000003.2	107181669	G	T	T	T	T	T	T	T	T	T	T	T	T	T	T	T	T	T	T	T
gnl|UMD3.1|GK000004.2	16910443	C	A	A	A	A	A	A	A	A	A	A	A	A	A	A	A	A	A	A	A
gnl|UMD3.1|GK000004.2	62081313	C	A	A	A	A	A	A	A	A	A	A	A	A	A	A	A	A	A	A	A
gnl|UMD3.1|GK000004.2	84662930	C	A	A	A	A	A	A	A	A	A	A	A	A	A	A	A	A	A	A	A
gnl|UMD3.1|GK000004.2	87412037	C	A	A	A	A	A	A	A	A	A	A	A	A	A	A	A	A	A	A	A
gnl|UMD3.1|GK000004.2	95100371	C	A	A	A	A	A	A	A	A	A	A	A	A	A	A	A	A	A	A	A
gnl|UMD3.1|GK000004.2	95115021	C	A	A	A	A	A	A	A	A	A	A	A	A	A	A	A	A	A	A	A
gnl|UMD3.1|GK000004.2	8566362	G	A	A	A	A	A	A	A	A	A	A	A	A	A	A	A	A	A	A	A
gnl|UMD3.1|GK000004.2	18950280	G	A	A	A	A	A	A	A	A	A	A	A	A	A	A	A	A	A	A	A
gnl|UMD3.1|GK000004.2	59429190	G	A	A	A	A	A	A	A	A	A	A	A	A	A	A	A	A	A	A	A
gnl|UMD3.1|GK000004.2	59913809	G	A	A	A	A	A	A	A	A	A	A	A	A	A	A	A	A	A	A	A
gnl|UMD3.1|GK000004.2	62082017	G	A	A	A	A	A	A	A	A	A	A	A	A	A	A	A	A	A	A	A
gnl|UMD3.1|GK000004.2	81908104	G	A	A	A	A	A	A	A	A	A	A	A	A	A	A	A	A	A	A	A
gnl|UMD3.1|GK000004.2	84663153	G	A	A	A	A	A	A	A	A	A	A	A	A	A	A	A	A	A	A	A
gnl|UMD3.1|GK000004.2	84663453	G	A	A	A	A	A	A	A	A	A	A	A	A	A	A	A	A	A	A	A
gnl|UMD3.1|GK000004.2	87412038	G	A	A	A	A	A	A	A	A	A	A	A	A	A	A	A	A	A	A	A
gnl|UMD3.1|GK000004.2	94003181	G	A	A	A	A	A	A	A	A	A	A	A	A	A	A	A	A	A	A	A
gnl|UMD3.1|GK000004.2	94003303	G	A	A	A	A	A	A	A	A	A	A	A	A	A	A	A	A	A	A	A
gnl|UMD3.1|GK000004.2	94003521	G	A	A	A	A	A	A	A	A	A	A	A	A	A	A	A	A	A	A	A
gnl|UMD3.1|GK000004.2	95093731	G	A	A	A	A	A	A	A	A	A	A	A	A	A	A	A	A	A	A	A
gnl|UMD3.1|GK000004.2	95096239	G	A	A	A	A	A	A	A	A	A	A	A	A	A	A	A	A	A	A	A
gnl|UMD3.1|GK000004.2	95114995	G	A	A	A	A	A	A	A	A	A	A	A	A	A	A	A	A	A	A	A
gnl|UMD3.1|GK000004.2	95115164	G	A	A	A	A	A	A	A	A	A	A	A	A	A	A	A	A	A	A	A
gnl|UMD3.1|GK000004.2	105475841	G	A	A	A	A	A	A	A	A	A	A	A	A	A	A	A	A	A	A	A
gnl|UMD3.1|GK000004.2	105475947	G	A	A	A	A	A	A	A	A	A	A	A	A	A	A	A	A	A	A	A
gnl|UMD3.1|GK000004.2	105476041	G	A	A	A	A	A	A	A	A	A	A	A	A	A	A	A	A	A	A	A
gnl|UMD3.1|GK000004.2	105476140	G	A	A	A	A	A	A	A	A	A	A	A	A	A	A	A	A	A	A	A
gnl|UMD3.1|GK000004.2	116237787	G	A	A	A	A	A	A	A	A	A	A	A	A	A	A	A	A	A	A	A
gnl|UMD3.1|GK000004.2	116237835	G	A	A	A	A	A	A	A	A	A	A	A	A	A	A	A	A	A	A	A
gnl|UMD3.1|GK000004.2	84663010	T	A	A	A	A	A	A	A	A	A	A	A	A	A	A	A	A	A	A	A
gnl|UMD3.1|GK000004.2	95093723	T	A	A	A	A	A	A	A	A	A	A	A	A	A	A	A	A	A	A	A
gnl|UMD3.1|GK000004.2	95093725	T	A	A	A	A	A	A	A	A	A	A	A	A	A	A	A	A	A	A	A
gnl|UMD3.1|GK000004.2	95115006	T	A	A	A	A	A	A	A	A	A	A	A	A	A	A	A	A	A	A	A
gnl|UMD3.1|GK000004.2	95115140	T	A	A	A	A	A	A	A	A	A	A	A	A	A	A	A	A	A	A	A
gnl|UMD3.1|GK000004.2	62081181	A	C	C	C	C	C	C	C	C	C	C	C	C	C	C	C	C	C	C	C
gnl|UMD3.1|GK000004.2	62081950	A	C	C	C	C	C	C	C	C	C	C	C	C	C	C	C	C	C	C	C
gnl|UMD3.1|GK000004.2	84663008	A	C	C	C	C	C	C	C	C	C	C	C	C	C	C	C	C	C	C	C
gnl|UMD3.1|GK000004.2	95100743	A	C	C	C	C	C	C	C	C	C	C	C	C	C	C	C	C	C	C	C
gnl|UMD3.1|GK000004.2	105476139	A	C	C	C	C	C	C	C	C	C	C	C	C	C	C	C	C	C	C	C
gnl|UMD3.1|GK000004.2	17767967	G	C	C	C	C	C	C	C	C	C	C	C	C	C	C	C	C	C	C	C
gnl|UMD3.1|GK000004.2	46612362	G	C	C	C	C	C	C	C	C	C	C	C	C	C	C	C	C	C	C	C
gnl|UMD3.1|GK000004.2	94003711	G	C	C	C	C	C	C	C	C	C	C	C	C	C	C	C	C	C	C	C
gnl|UMD3.1|GK000004.2	113564475	G	C	C	C	C	C	C	C	C	C	C	C	C	C	C	C	C	C	C	C
gnl|UMD3.1|GK000004.2	116237864	G	C	C	C	C	C	C	C	C	C	C	C	C	C	C	C	C	C	C	C
gnl|UMD3.1|GK000004.2	17767895	T	C	C	C	C	C	C	C	C	C	C	C	C	C	C	C	C	C	C	C
gnl|UMD3.1|GK000004.2	17767899	T	C	C	C	C	C	C	C	C	C	C	C	C	C	C	C	C	C	C	C
gnl|UMD3.1|GK000004.2	17768096	T	C	C	C	C	C	C	C	C	C	C	C	C	C	C	C	C	C	C	C
gnl|UMD3.1|GK000004.2	39548449	T	C	C	C	C	C	C	C	C	C	C	C	C	C	C	C	C	C	C	C
gnl|UMD3.1|GK000004.2	46612368	T	C	C	C	C	C	C	C	C	C	C	C	C	C	C	C	C	C	C	C
gnl|UMD3.1|GK000004.2	46612379	T	C	C	C	C	C	C	C	C	C	C	C	C	C	C	C	C	C	C	C
gnl|UMD3.1|GK000004.2	46612562	T	C	C	C	C	C	C	C	C	C	C	C	C	C	C	C	C	C	C	C
gnl|UMD3.1|GK000004.2	59429154	T	C	C	C	C	C	C	C	C	C	C	C	C	C	C	C	C	C	C	C
gnl|UMD3.1|GK000004.2	59429167	T	C	C	C	C	C	C	C	C	C	C	C	C	C	C	C	C	C	C	C
gnl|UMD3.1|GK000004.2	59429183	T	C	C	C	C	C	C	C	C	C	C	C	C	C	C	C	C	C	C	C
gnl|UMD3.1|GK000004.2	59429248	T	C	C	C	C	C	C	C	C	C	C	C	C	C	C	C	C	C	C	C
gnl|UMD3.1|GK000004.2	62082056	T	C	C	C	C	C	C	C	C	C	C	C	C	C	C	C	C	C	C	C
gnl|UMD3.1|GK000004.2	77798073	T	C	C	C	C	C	C	C	C	C	C	C	C	C	C	C	C	C	C	C
gnl|UMD3.1|GK000004.2	81907991	T	C	C	C	C	C	C	C	C	C	C	C	C	C	C	C	C	C	C	C
gnl|UMD3.1|GK000004.2	81908004	T	C	C	C	C	C	C	C	C	C	C	C	C	C	C	C	C	C	C	C
gnl|UMD3.1|GK000004.2	81908038	T	C	C	C	C	C	C	C	C	C	C	C	C	C	C	C	C	C	C	C
gnl|UMD3.1|GK000004.2	81908084	T	C	C	C	C	C	C	C	C	C	C	C	C	C	C	C	C	C	C	C
gnl|UMD3.1|GK000004.2	84663004	T	C	C	C	C	C	C	C	C	C	C	C	C	C	C	C	C	C	C	C
gnl|UMD3.1|GK000004.2	94118069	T	C	C	C	C	C	C	C	C	C	C	C	C	C	C	C	C	C	C	C
gnl|UMD3.1|GK000004.2	94432288	T	C	C	C	C	C	C	C	C	C	C	C	C	C	C	C	C	C	C	C
gnl|UMD3.1|GK000004.2	94432358	T	C	C	C	C	C	C	C	C	C	C	C	C	C	C	C	C	C	C	C
gnl|UMD3.1|GK000004.2	95093724	T	C	C	C	C	C	C	C	C	C	C	C	C	C	C	C	C	C	C	C
gnl|UMD3.1|GK000004.2	95100741	T	C	C	C	C	C	C	C	C	C	C	C	C	C	C	C	C	C	C	C
gnl|UMD3.1|GK000004.2	105475800	T	C	C	C	C	C	C	C	C	C	C	C	C	C	C	C	C	C	C	C
gnl|UMD3.1|GK000004.2	105475940	T	C	C	C	C	C	C	C	C	C	C	C	C	C	C	C	C	C	C	C
gnl|UMD3.1|GK000004.2	105476055	T	C	C	C	C	C	C	C	C	C	C	C	C	C	C	C	C	C	C	C
gnl|UMD3.1|GK000004.2	105476079	T	C	C	C	C	C	C	C	C	C	C	C	C	C	C	C	C	C	C	C
gnl|UMD3.1|GK000004.2	105476164	T	C	C	C	C	C	C	C	C	C	C	C	C	C	C	C	C	C	C	C
gnl|UMD3.1|GK000004.2	114450841	T	C	C	C	C	C	C	C	C	C	C	C	C	C	C	C	C	C	C	C
gnl|UMD3.1|GK000004.2	15578279	A	G	G	G	G	G	G	G	G	G	G	G	G	G	G	G	G	G	G	G
gnl|UMD3.1|GK000004.2	15578369	A	G	G	G	G	G	G	G	G	G	G	G	G	G	G	G	G	G	G	G
gnl|UMD3.1|GK000004.2	15578377	A	G	G	G	G	G	G	G	G	G	G	G	G	G	G	G	G	G	G	G
gnl|UMD3.1|GK000004.2	15578386	A	G	G	G	G	G	G	G	G	G	G	G	G	G	G	G	G	G	G	G
gnl|UMD3.1|GK000004.2	23771984	A	G	G	G	G	G	G	G	G	G	G	G	G	G	G	G	G	G	G	G
gnl|UMD3.1|GK000004.2	39548416	A	G	G	G	G	G	G	G	G	G	G	G	G	G	G	G	G	G	G	G
gnl|UMD3.1|GK000004.2	46612336	A	G	G	G	G	G	G	G	G	G	G	G	G	G	G	G	G	G	G	G
gnl|UMD3.1|GK000004.2	46612397	A	G	G	G	G	G	G	G	G	G	G	G	G	G	G	G	G	G	G	G
gnl|UMD3.1|GK000004.2	46612421	A	G	G	G	G	G	G	G	G	G	G	G	G	G	G	G	G	G	G	G
gnl|UMD3.1|GK000004.2	46612434	A	G	G	G	G	G	G	G	G	G	G	G	G	G	G	G	G	G	G	G
gnl|UMD3.1|GK000004.2	46612518	A	G	G	G	G	G	G	G	G	G	G	G	G	G	G	G	G	G	G	G
gnl|UMD3.1|GK000004.2	46612543	A	G	G	G	G	G	G	G	G	G	G	G	G	G	G	G	G	G	G	G
gnl|UMD3.1|GK000004.2	59429125	A	G	G	G	G	G	G	G	G	G	G	G	G	G	G	G	G	G	G	G
gnl|UMD3.1|GK000004.2	59429162	A	G	G	G	G	G	G	G	G	G	G	G	G	G	G	G	G	G	G	G
gnl|UMD3.1|GK000004.2	59983297	A	G	G	G	G	G	G	G	G	G	G	G	G	G	G	G	G	G	G	G
gnl|UMD3.1|GK000004.2	62082047	A	G	G	G	G	G	G	G	G	G	G	G	G	G	G	G	G	G	G	G
gnl|UMD3.1|GK000004.2	62082115	A	G	G	G	G	G	G	G	G	G	G	G	G	G	G	G	G	G	G	G
gnl|UMD3.1|GK000004.2	81908046	A	G	G	G	G	G	G	G	G	G	G	G	G	G	G	G	G	G	G	G
gnl|UMD3.1|GK000004.2	81908095	A	G	G	G	G	G	G	G	G	G	G	G	G	G	G	G	G	G	G	G
gnl|UMD3.1|GK000004.2	83310298	A	G	G	G	G	G	G	G	G	G	G	G	G	G	G	G	G	G	G	G
gnl|UMD3.1|GK000004.2	84663245	A	G	G	G	G	G	G	G	G	G	G	G	G	G	G	G	G	G	G	G
gnl|UMD3.1|GK000004.2	84663252	A	G	G	G	G	G	G	G	G	G	G	G	G	G	G	G	G	G	G	G
gnl|UMD3.1|GK000004.2	87411690	A	G	G	G	G	G	G	G	G	G	G	G	G	G	G	G	G	G	G	G
gnl|UMD3.1|GK000004.2	93662646	A	G	G	G	G	G	G	G	G	G	G	G	G	G	G	G	G	G	G	G
gnl|UMD3.1|GK000004.2	94003649	A	G	G	G	G	G	G	G	G	G	G	G	G	G	G	G	G	G	G	G
gnl|UMD3.1|GK000004.2	94118025	A	G	G	G	G	G	G	G	G	G	G	G	G	G	G	G	G	G	G	G
gnl|UMD3.1|GK000004.2	94432335	A	G	G	G	G	G	G	G	G	G	G	G	G	G	G	G	G	G	G	G
gnl|UMD3.1|GK000004.2	95091970	A	G	G	G	G	G	G	G	G	G	G	G	G	G	G	G	G	G	G	G
gnl|UMD3.1|GK000004.2	105475766	A	G	G	G	G	G	G	G	G	G	G	G	G	G	G	G	G	G	G	G
gnl|UMD3.1|GK000004.2	105475894	A	G	G	G	G	G	G	G	G	G	G	G	G	G	G	G	G	G	G	G
gnl|UMD3.1|GK000004.2	105475924	A	G	G	G	G	G	G	G	G	G	G	G	G	G	G	G	G	G	G	G
gnl|UMD3.1|GK000004.2	105475976	A	G	G	G	G	G	G	G	G	G	G	G	G	G	G	G	G	G	G	G
gnl|UMD3.1|GK000004.2	105476119	A	G	G	G	G	G	G	G	G	G	G	G	G	G	G	G	G	G	G	G
gnl|UMD3.1|GK000004.2	105476123	A	G	G	G	G	G	G	G	G	G	G	G	G	G	G	G	G	G	G	G
gnl|UMD3.1|GK000004.2	105476199	A	G	G	G	G	G	G	G	G	G	G	G	G	G	G	G	G	G	G	G
gnl|UMD3.1|GK000004.2	59429222	C	G	G	G	G	G	G	G	G	G	G	G	G	G	G	G	G	G	G	G
gnl|UMD3.1|GK000004.2	83310280	C	G	G	G	G	G	G	G	G	G	G	G	G	G	G	G	G	G	G	G
gnl|UMD3.1|GK000004.2	84628273	C	G	G	G	G	G	G	G	G	G	G	G	G	G	G	G	G	G	G	G
gnl|UMD3.1|GK000004.2	95111819	C	G	G	G	G	G	G	G	G	G	G	G	G	G	G	G	G	G	G	G
gnl|UMD3.1|GK000004.2	105476030	C	G	G	G	G	G	G	G	G	G	G	G	G	G	G	G	G	G	G	G
gnl|UMD3.1|GK000004.2	17767938	T	G	G	G	G	G	G	G	G	G	G	G	G	G	G	G	G	G	G	G
gnl|UMD3.1|GK000004.2	23772035	T	G	G	G	G	G	G	G	G	G	G	G	G	G	G	G	G	G	G	G
gnl|UMD3.1|GK000004.2	59913711	T	G	G	G	G	G	G	G	G	G	G	G	G	G	G	G	G	G	G	G
gnl|UMD3.1|GK000004.2	62081397	T	G	G	G	G	G	G	G	G	G	G	G	G	G	G	G	G	G	G	G
gnl|UMD3.1|GK000004.2	84663266	T	G	G	G	G	G	G	G	G	G	G	G	G	G	G	G	G	G	G	G
gnl|UMD3.1|GK000004.2	93662388	T	G	G	G	G	G	G	G	G	G	G	G	G	G	G	G	G	G	G	G
gnl|UMD3.1|GK000004.2	94003188	T	G	G	G	G	G	G	G	G	G	G	G	G	G	G	G	G	G	G	G
gnl|UMD3.1|GK000004.2	33332553	A	T	T	T	T	T	T	T	T	T	T	T	T	T	T	T	T	T	T	T
gnl|UMD3.1|GK000004.2	39548369	A	T	T	T	T	T	T	T	T	T	T	T	T	T	T	T	T	T	T	T
gnl|UMD3.1|GK000004.2	39548451	A	T	T	T	T	T	T	T	T	T	T	T	T	T	T	T	T	T	T	T
gnl|UMD3.1|GK000004.2	84663261	A	T	T	T	T	T	T	T	T	T	T	T	T	T	T	T	T	T	T	T
gnl|UMD3.1|GK000004.2	87411741	A	T	T	T	T	T	T	T	T	T	T	T	T	T	T	T	T	T	T	T
gnl|UMD3.1|GK000004.2	17768983	C	T	T	T	T	T	T	T	T	T	T	T	T	T	T	T	T	T	T	T
gnl|UMD3.1|GK000004.2	23772012	C	T	T	T	T	T	T	T	T	T	T	T	T	T	T	T	T	T	T	T
gnl|UMD3.1|GK000004.2	39548337	C	T	T	T	T	T	T	T	T	T	T	T	T	T	T	T	T	T	T	T
gnl|UMD3.1|GK000004.2	59913704	C	T	T	T	T	T	T	T	T	T	T	T	T	T	T	T	T	T	T	T
gnl|UMD3.1|GK000004.2	62082033	C	T	T	T	T	T	T	T	T	T	T	T	T	T	T	T	T	T	T	T
gnl|UMD3.1|GK000004.2	81907995	C	T	T	T	T	T	T	T	T	T	T	T	T	T	T	T	T	T	T	T
gnl|UMD3.1|GK000004.2	81908045	C	T	T	T	T	T	T	T	T	T	T	T	T	T	T	T	T	T	T	T
gnl|UMD3.1|GK000004.2	81908098	C	T	T	T	T	T	T	T	T	T	T	T	T	T	T	T	T	T	T	T
gnl|UMD3.1|GK000004.2	84628176	C	T	T	T	T	T	T	T	T	T	T	T	T	T	T	T	T	T	T	T
gnl|UMD3.1|GK000004.2	84662985	C	T	T	T	T	T	T	T	T	T	T	T	T	T	T	T	T	T	T	T
gnl|UMD3.1|GK000004.2	84663016	C	T	T	T	T	T	T	T	T	T	T	T	T	T	T	T	T	T	T	T
gnl|UMD3.1|GK000004.2	84663244	C	T	T	T	T	T	T	T	T	T	T	T	T	T	T	T	T	T	T	T
gnl|UMD3.1|GK000004.2	94432264	C	T	T	T	T	T	T	T	T	T	T	T	T	T	T	T	T	T	T	T
gnl|UMD3.1|GK000004.2	95093735	C	T	T	T	T	T	T	T	T	T	T	T	T	T	T	T	T	T	T	T
gnl|UMD3.1|GK000004.2	95093742	C	T	T	T	T	T	T	T	T	T	T	T	T	T	T	T	T	T	T	T
gnl|UMD3.1|GK000004.2	95093775	C	T	T	T	T	T	T	T	T	T	T	T	T	T	T	T	T	T	T	T
gnl|UMD3.1|GK000004.2	95100086	C	T	T	T	T	T	T	T	T	T	T	T	T	T	T	T	T	T	T	T
gnl|UMD3.1|GK000004.2	95110195	C	T	T	T	T	T	T	T	T	T	T	T	T	T	T	T	T	T	T	T
gnl|UMD3.1|GK000004.2	95110196	C	T	T	T	T	T	T	T	T	T	T	T	T	T	T	T	T	T	T	T
gnl|UMD3.1|GK000004.2	105475950	C	T	T	T	T	T	T	T	T	T	T	T	T	T	T	T	T	T	T	T
gnl|UMD3.1|GK000004.2	105476173	C	T	T	T	T	T	T	T	T	T	T	T	T	T	T	T	T	T	T	T
gnl|UMD3.1|GK000004.2	105476203	C	T	T	T	T	T	T	T	T	T	T	T	T	T	T	T	T	T	T	T
gnl|UMD3.1|GK000004.2	59913689	G	T	T	T	T	T	T	T	T	T	T	T	T	T	T	T	T	T	T	T
gnl|UMD3.1|GK000004.2	62082058	G	T	T	T	T	T	T	T	T	T	T	T	T	T	T	T	T	T	T	T
gnl|UMD3.1|GK000004.2	83310295	G	T	T	T	T	T	T	T	T	T	T	T	T	T	T	T	T	T	T	T
gnl|UMD3.1|GK000004.2	94003718	G	T	T	T	T	T	T	T	T	T	T	T	T	T	T	T	T	T	T	T
gnl|UMD3.1|GK000004.2	95093728	G	T	T	T	T	T	T	T	T	T	T	T	T	T	T	T	T	T	T	T
gnl|UMD3.1|GK000004.2	95093762	G	T	T	T	T	T	T	T	T	T	T	T	T	T	T	T	T	T	T	T
gnl|UMD3.1|GK000005.2	17207399	C	A	A	A	A	A	A	A	A	A	A	A	A	A	A	A	A	A	A	A
gnl|UMD3.1|GK000005.2	25307012	C	A	A	A	A	A	A	A	A	A	A	A	A	A	A	A	A	A	A	A
gnl|UMD3.1|GK000005.2	25408357	C	A	A	A	A	A	A	A	A	A	A	A	A	A	A	A	A	A	A	A
gnl|UMD3.1|GK000005.2	28525176	C	A	A	A	A	A	A	A	A	A	A	A	A	A	A	A	A	A	A	A
gnl|UMD3.1|GK000005.2	37328076	C	A	A	A	A	A	A	A	A	A	A	A	A	A	A	A	A	A	A	A
gnl|UMD3.1|GK000005.2	82260736	C	A	A	A	A	A	A	A	A	A	A	A	A	A	A	A	A	A	A	A
gnl|UMD3.1|GK000005.2	91881906	C	A	A	A	A	A	A	A	A	A	A	A	A	A	A	A	A	A	A	A
gnl|UMD3.1|GK000005.2	111053562	C	A	A	A	A	A	A	A	A	A	A	A	A	A	A	A	A	A	A	A
gnl|UMD3.1|GK000005.2	17207440	G	A	A	A	A	A	A	A	A	A	A	A	A	A	A	A	A	A	A	A
gnl|UMD3.1|GK000005.2	25868300	G	A	A	A	A	A	A	A	A	A	A	A	A	A	A	A	A	A	A	A
gnl|UMD3.1|GK000005.2	25868336	G	A	A	A	A	A	A	A	A	A	A	A	A	A	A	A	A	A	A	A
gnl|UMD3.1|GK000005.2	25869018	G	A	A	A	A	A	A	A	A	A	A	A	A	A	A	A	A	A	A	A
gnl|UMD3.1|GK000005.2	26529754	G	A	A	A	A	A	A	A	A	A	A	A	A	A	A	A	A	A	A	A
gnl|UMD3.1|GK000005.2	35704925	G	A	A	A	A	A	A	A	A	A	A	A	A	A	A	A	A	A	A	A
gnl|UMD3.1|GK000005.2	35705142	G	A	A	A	A	A	A	A	A	A	A	A	A	A	A	A	A	A	A	A
gnl|UMD3.1|GK000005.2	35705151	G	A	A	A	A	A	A	A	A	A	A	A	A	A	A	A	A	A	A	A
gnl|UMD3.1|GK000005.2	38269694	G	A	A	A	A	A	A	A	A	A	A	A	A	A	A	A	A	A	A	A
gnl|UMD3.1|GK000005.2	54107898	G	A	A	A	A	A	A	A	A	A	A	A	A	A	A	A	A	A	A	A
gnl|UMD3.1|GK000005.2	54107942	G	A	A	A	A	A	A	A	A	A	A	A	A	A	A	A	A	A	A	A
gnl|UMD3.1|GK000005.2	54108298	G	A	A	A	A	A	A	A	A	A	A	A	A	A	A	A	A	A	A	A
gnl|UMD3.1|GK000005.2	54108307	G	A	A	A	A	A	A	A	A	A	A	A	A	A	A	A	A	A	A	A
gnl|UMD3.1|GK000005.2	54108441	G	A	A	A	A	A	A	A	A	A	A	A	A	A	A	A	A	A	A	A
gnl|UMD3.1|GK000005.2	54108595	G	A	A	A	A	A	A	A	A	A	A	A	A	A	A	A	A	A	A	A
gnl|UMD3.1|GK000005.2	56781653	G	A	A	A	A	A	A	A	A	A	A	A	A	A	A	A	A	A	A	A
gnl|UMD3.1|GK000005.2	56781684	G	A	A	A	A	A	A	A	A	A	A	A	A	A	A	A	A	A	A	A
gnl|UMD3.1|GK000005.2	70910399	G	A	A	A	A	A	A	A	A	A	A	A	A	A	A	A	A	A	A	A
gnl|UMD3.1|GK000005.2	75782068	G	A	A	A	A	A	A	A	A	A	A	A	A	A	A	A	A	A	A	A
gnl|UMD3.1|GK000005.2	75782329	G	A	A	A	A	A	A	A	A	A	A	A	A	A	A	A	A	A	A	A
gnl|UMD3.1|GK000005.2	82260806	G	A	A	A	A	A	A	A	A	A	A	A	A	A	A	A	A	A	A	A
gnl|UMD3.1|GK000005.2	82512888	G	A	A	A	A	A	A	A	A	A	A	A	A	A	A	A	A	A	A	A
gnl|UMD3.1|GK000005.2	91881892	G	A	A	A	A	A	A	A	A	A	A	A	A	A	A	A	A	A	A	A
gnl|UMD3.1|GK000005.2	91945918	G	A	A	A	A	A	A	A	A	A	A	A	A	A	A	A	A	A	A	A
gnl|UMD3.1|GK000005.2	110673161	G	A	A	A	A	A	A	A	A	A	A	A	A	A	A	A	A	A	A	A
gnl|UMD3.1|GK000005.2	110674373	G	A	A	A	A	A	A	A	A	A	A	A	A	A	A	A	A	A	A	A
gnl|UMD3.1|GK000005.2	110675049	G	A	A	A	A	A	A	A	A	A	A	A	A	A	A	A	A	A	A	A
gnl|UMD3.1|GK000005.2	110679472	G	A	A	A	A	A	A	A	A	A	A	A	A	A	A	A	A	A	A	A
gnl|UMD3.1|GK000005.2	110687129	G	A	A	A	A	A	A	A	A	A	A	A	A	A	A	A	A	A	A	A
gnl|UMD3.1|GK000005.2	111053291	G	A	A	A	A	A	A	A	A	A	A	A	A	A	A	A	A	A	A	A
gnl|UMD3.1|GK000005.2	111053325	G	A	A	A	A	A	A	A	A	A	A	A	A	A	A	A	A	A	A	A
gnl|UMD3.1|GK000005.2	111053509	G	A	A	A	A	A	A	A	A	A	A	A	A	A	A	A	A	A	A	A
gnl|UMD3.1|GK000005.2	111053563	G	A	A	A	A	A	A	A	A	A	A	A	A	A	A	A	A	A	A	A
gnl|UMD3.1|GK000005.2	111053646	G	A	A	A	A	A	A	A	A	A	A	A	A	A	A	A	A	A	A	A
gnl|UMD3.1|GK000005.2	111053649	G	A	A	A	A	A	A	A	A	A	A	A	A	A	A	A	A	A	A	A
gnl|UMD3.1|GK000005.2	111053706	G	A	A	A	A	A	A	A	A	A	A	A	A	A	A	A	A	A	A	A
gnl|UMD3.1|GK000005.2	114343386	G	A	A	A	A	A	A	A	A	A	A	A	A	A	A	A	A	A	A	A
gnl|UMD3.1|GK000005.2	114343539	G	A	A	A	A	A	A	A	A	A	A	A	A	A	A	A	A	A	A	A
gnl|UMD3.1|GK000005.2	121141724	G	A	A	A	A	A	A	A	A	A	A	A	A	A	A	A	A	A	A	A
gnl|UMD3.1|GK000005.2	121142059	G	A	A	A	A	A	A	A	A	A	A	A	A	A	A	A	A	A	A	A
gnl|UMD3.1|GK000005.2	121142648	G	A	A	A	A	A	A	A	A	A	A	A	A	A	A	A	A	A	A	A
gnl|UMD3.1|GK000005.2	47736889	T	A	A	A	A	A	A	A	A	A	A	A	A	A	A	A	A	A	A	A
gnl|UMD3.1|GK000005.2	65424868	T	A	A	A	A	A	A	A	A	A	A	A	A	A	A	A	A	A	A	A
gnl|UMD3.1|GK000005.2	107749877	T	A	A	A	A	A	A	A	A	A	A	A	A	A	A	A	A	A	A	A
gnl|UMD3.1|GK000005.2	110674564	T	A	A	A	A	A	A	A	A	A	A	A	A	A	A	A	A	A	A	A
gnl|UMD3.1|GK000005.2	25306922	A	C	C	C	C	C	C	C	C	C	C	C	C	C	C	C	C	C	C	C
gnl|UMD3.1|GK000005.2	25307113	A	C	C	C	C	C	C	C	C	C	C	C	C	C	C	C	C	C	C	C
gnl|UMD3.1|GK000005.2	25868327	A	C	C	C	C	C	C	C	C	C	C	C	C	C	C	C	C	C	C	C
gnl|UMD3.1|GK000005.2	26529868	A	C	C	C	C	C	C	C	C	C	C	C	C	C	C	C	C	C	C	C
gnl|UMD3.1|GK000005.2	41399336	A	C	C	C	C	C	C	C	C	C	C	C	C	C	C	C	C	C	C	C
gnl|UMD3.1|GK000005.2	42210690	A	C	C	C	C	C	C	C	C	C	C	C	C	C	C	C	C	C	C	C
gnl|UMD3.1|GK000005.2	65648473	A	C	C	C	C	C	C	C	C	C	C	C	C	C	C	C	C	C	C	C
gnl|UMD3.1|GK000005.2	82512973	A	C	C	C	C	C	C	C	C	C	C	C	C	C	C	C	C	C	C	C
gnl|UMD3.1|GK000005.2	82513072	A	C	C	C	C	C	C	C	C	C	C	C	C	C	C	C	C	C	C	C
gnl|UMD3.1|GK000005.2	91945594	A	C	C	C	C	C	C	C	C	C	C	C	C	C	C	C	C	C	C	C
gnl|UMD3.1|GK000005.2	94363884	A	C	C	C	C	C	C	C	C	C	C	C	C	C	C	C	C	C	C	C
gnl|UMD3.1|GK000005.2	110673239	A	C	C	C	C	C	C	C	C	C	C	C	C	C	C	C	C	C	C	C
gnl|UMD3.1|GK000005.2	111053294	A	C	C	C	C	C	C	C	C	C	C	C	C	C	C	C	C	C	C	C
gnl|UMD3.1|GK000005.2	113039809	A	C	C	C	C	C	C	C	C	C	C	C	C	C	C	C	C	C	C	C
gnl|UMD3.1|GK000005.2	116897200	A	C	C	C	C	C	C	C	C	C	C	C	C	C	C	C	C	C	C	C
gnl|UMD3.1|GK000005.2	121047055	A	C	C	C	C	C	C	C	C	C	C	C	C	C	C	C	C	C	C	C
gnl|UMD3.1|GK000005.2	17207806	G	C	C	C	C	C	C	C	C	C	C	C	C	C	C	C	C	C	C	C
gnl|UMD3.1|GK000005.2	35705065	G	C	C	C	C	C	C	C	C	C	C	C	C	C	C	C	C	C	C	C
gnl|UMD3.1|GK000005.2	37327933	G	C	C	C	C	C	C	C	C	C	C	C	C	C	C	C	C	C	C	C
gnl|UMD3.1|GK000005.2	37328121	G	C	C	C	C	C	C	C	C	C	C	C	C	C	C	C	C	C	C	C
gnl|UMD3.1|GK000005.2	38269684	G	C	C	C	C	C	C	C	C	C	C	C	C	C	C	C	C	C	C	C
gnl|UMD3.1|GK000005.2	41399086	G	C	C	C	C	C	C	C	C	C	C	C	C	C	C	C	C	C	C	C
gnl|UMD3.1|GK000005.2	41399110	G	C	C	C	C	C	C	C	C	C	C	C	C	C	C	C	C	C	C	C
gnl|UMD3.1|GK000005.2	47736946	G	C	C	C	C	C	C	C	C	C	C	C	C	C	C	C	C	C	C	C
gnl|UMD3.1|GK000005.2	54108203	G	C	C	C	C	C	C	C	C	C	C	C	C	C	C	C	C	C	C	C
gnl|UMD3.1|GK000005.2	58013605	G	C	C	C	C	C	C	C	C	C	C	C	C	C	C	C	C	C	C	C
gnl|UMD3.1|GK000005.2	65648315	G	C	C	C	C	C	C	C	C	C	C	C	C	C	C	C	C	C	C	C
gnl|UMD3.1|GK000005.2	70910324	G	C	C	C	C	C	C	C	C	C	C	C	C	C	C	C	C	C	C	C
gnl|UMD3.1|GK000005.2	70910338	G	C	C	C	C	C	C	C	C	C	C	C	C	C	C	C	C	C	C	C
gnl|UMD3.1|GK000005.2	110680976	G	C	C	C	C	C	C	C	C	C	C	C	C	C	C	C	C	C	C	C
gnl|UMD3.1|GK000005.2	111053529	G	C	C	C	C	C	C	C	C	C	C	C	C	C	C	C	C	C	C	C
gnl|UMD3.1|GK000005.2	114343382	G	C	C	C	C	C	C	C	C	C	C	C	C	C	C	C	C	C	C	C
gnl|UMD3.1|GK000005.2	114343407	G	C	C	C	C	C	C	C	C	C	C	C	C	C	C	C	C	C	C	C
gnl|UMD3.1|GK000005.2	114343594	G	C	C	C	C	C	C	C	C	C	C	C	C	C	C	C	C	C	C	C
gnl|UMD3.1|GK000005.2	119959988	G	C	C	C	C	C	C	C	C	C	C	C	C	C	C	C	C	C	C	C
gnl|UMD3.1|GK000005.2	121142694	G	C	C	C	C	C	C	C	C	C	C	C	C	C	C	C	C	C	C	C
gnl|UMD3.1|GK000005.2	17207398	T	C	C	C	C	C	C	C	C	C	C	C	C	C	C	C	C	C	C	C
gnl|UMD3.1|GK000005.2	17207437	T	C	C	C	C	C	C	C	C	C	C	C	C	C	C	C	C	C	C	C
gnl|UMD3.1|GK000005.2	17207661	T	C	C	C	C	C	C	C	C	C	C	C	C	C	C	C	C	C	C	C
gnl|UMD3.1|GK000005.2	17207804	T	C	C	C	C	C	C	C	C	C	C	C	C	C	C	C	C	C	C	C
gnl|UMD3.1|GK000005.2	17208238	T	C	C	C	C	C	C	C	C	C	C	C	C	C	C	C	C	C	C	C
gnl|UMD3.1|GK000005.2	17208276	T	C	C	C	C	C	C	C	C	C	C	C	C	C	C	C	C	C	C	C
gnl|UMD3.1|GK000005.2	25408210	T	C	C	C	C	C	C	C	C	C	C	C	C	C	C	C	C	C	C	C
gnl|UMD3.1|GK000005.2	25408481	T	C	C	C	C	C	C	C	C	C	C	C	C	C	C	C	C	C	C	C
gnl|UMD3.1|GK000005.2	25868437	T	C	C	C	C	C	C	C	C	C	C	C	C	C	C	C	C	C	C	C
gnl|UMD3.1|GK000005.2	25868673	T	C	C	C	C	C	C	C	C	C	C	C	C	C	C	C	C	C	C	C
gnl|UMD3.1|GK000005.2	25869146	T	C	C	C	C	C	C	C	C	C	C	C	C	C	C	C	C	C	C	C
gnl|UMD3.1|GK000005.2	26529734	T	C	C	C	C	C	C	C	C	C	C	C	C	C	C	C	C	C	C	C
gnl|UMD3.1|GK000005.2	26529737	T	C	C	C	C	C	C	C	C	C	C	C	C	C	C	C	C	C	C	C
gnl|UMD3.1|GK000005.2	26529778	T	C	C	C	C	C	C	C	C	C	C	C	C	C	C	C	C	C	C	C
gnl|UMD3.1|GK000005.2	26529875	T	C	C	C	C	C	C	C	C	C	C	C	C	C	C	C	C	C	C	C
gnl|UMD3.1|GK000005.2	26529881	T	C	C	C	C	C	C	C	C	C	C	C	C	C	C	C	C	C	C	C
gnl|UMD3.1|GK000005.2	26529899	T	C	C	C	C	C	C	C	C	C	C	C	C	C	C	C	C	C	C	C
gnl|UMD3.1|GK000005.2	26529953	T	C	C	C	C	C	C	C	C	C	C	C	C	C	C	C	C	C	C	C
gnl|UMD3.1|GK000005.2	26530040	T	C	C	C	C	C	C	C	C	C	C	C	C	C	C	C	C	C	C	C
gnl|UMD3.1|GK000005.2	26530102	T	C	C	C	C	C	C	C	C	C	C	C	C	C	C	C	C	C	C	C
gnl|UMD3.1|GK000005.2	29176947	T	C	C	C	C	C	C	C	C	C	C	C	C	C	C	C	C	C	C	C
gnl|UMD3.1|GK000005.2	35174690	T	C	C	C	C	C	C	C	C	C	C	C	C	C	C	C	C	C	C	C
gnl|UMD3.1|GK000005.2	35174704	T	C	C	C	C	C	C	C	C	C	C	C	C	C	C	C	C	C	C	C
gnl|UMD3.1|GK000005.2	35174874	T	C	C	C	C	C	C	C	C	C	C	C	C	C	C	C	C	C	C	C
gnl|UMD3.1|GK000005.2	38269688	T	C	C	C	C	C	C	C	C	C	C	C	C	C	C	C	C	C	C	C
gnl|UMD3.1|GK000005.2	41399069	T	C	C	C	C	C	C	C	C	C	C	C	C	C	C	C	C	C	C	C
gnl|UMD3.1|GK000005.2	41399075	T	C	C	C	C	C	C	C	C	C	C	C	C	C	C	C	C	C	C	C
gnl|UMD3.1|GK000005.2	41399082	T	C	C	C	C	C	C	C	C	C	C	C	C	C	C	C	C	C	C	C
gnl|UMD3.1|GK000005.2	41399091	T	C	C	C	C	C	C	C	C	C	C	C	C	C	C	C	C	C	C	C
gnl|UMD3.1|GK000005.2	41399126	T	C	C	C	C	C	C	C	C	C	C	C	C	C	C	C	C	C	C	C
gnl|UMD3.1|GK000005.2	41399355	T	C	C	C	C	C	C	C	C	C	C	C	C	C	C	C	C	C	C	C
gnl|UMD3.1|GK000005.2	41399407	T	C	C	C	C	C	C	C	C	C	C	C	C	C	C	C	C	C	C	C
gnl|UMD3.1|GK000005.2	42210891	T	C	C	C	C	C	C	C	C	C	C	C	C	C	C	C	C	C	C	C
gnl|UMD3.1|GK000005.2	42210963	T	C	C	C	C	C	C	C	C	C	C	C	C	C	C	C	C	C	C	C
gnl|UMD3.1|GK000005.2	42210999	T	C	C	C	C	C	C	C	C	C	C	C	C	C	C	C	C	C	C	C
gnl|UMD3.1|GK000005.2	42211074	T	C	C	C	C	C	C	C	C	C	C	C	C	C	C	C	C	C	C	C
gnl|UMD3.1|GK000005.2	47736990	T	C	C	C	C	C	C	C	C	C	C	C	C	C	C	C	C	C	C	C
gnl|UMD3.1|GK000005.2	54107200	T	C	C	C	C	C	C	C	C	C	C	C	C	C	C	C	C	C	C	C
gnl|UMD3.1|GK000005.2	54107513	T	C	C	C	C	C	C	C	C	C	C	C	C	C	C	C	C	C	C	C
gnl|UMD3.1|GK000005.2	54107574	T	C	C	C	C	C	C	C	C	C	C	C	C	C	C	C	C	C	C	C
gnl|UMD3.1|GK000005.2	54107589	T	C	C	C	C	C	C	C	C	C	C	C	C	C	C	C	C	C	C	C
gnl|UMD3.1|GK000005.2	54107634	T	C	C	C	C	C	C	C	C	C	C	C	C	C	C	C	C	C	C	C
gnl|UMD3.1|GK000005.2	54108276	T	C	C	C	C	C	C	C	C	C	C	C	C	C	C	C	C	C	C	C
gnl|UMD3.1|GK000005.2	54108710	T	C	C	C	C	C	C	C	C	C	C	C	C	C	C	C	C	C	C	C
gnl|UMD3.1|GK000005.2	54108732	T	C	C	C	C	C	C	C	C	C	C	C	C	C	C	C	C	C	C	C
gnl|UMD3.1|GK000005.2	54108770	T	C	C	C	C	C	C	C	C	C	C	C	C	C	C	C	C	C	C	C
gnl|UMD3.1|GK000005.2	56781751	T	C	C	C	C	C	C	C	C	C	C	C	C	C	C	C	C	C	C	C
gnl|UMD3.1|GK000005.2	65648425	T	C	C	C	C	C	C	C	C	C	C	C	C	C	C	C	C	C	C	C
gnl|UMD3.1|GK000005.2	65648566	T	C	C	C	C	C	C	C	C	C	C	C	C	C	C	C	C	C	C	C
gnl|UMD3.1|GK000005.2	66127890	T	C	C	C	C	C	C	C	C	C	C	C	C	C	C	C	C	C	C	C
gnl|UMD3.1|GK000005.2	66128038	T	C	C	C	C	C	C	C	C	C	C	C	C	C	C	C	C	C	C	C
gnl|UMD3.1|GK000005.2	66128078	T	C	C	C	C	C	C	C	C	C	C	C	C	C	C	C	C	C	C	C
gnl|UMD3.1|GK000005.2	70910298	T	C	C	C	C	C	C	C	C	C	C	C	C	C	C	C	C	C	C	C
gnl|UMD3.1|GK000005.2	70910303	T	C	C	C	C	C	C	C	C	C	C	C	C	C	C	C	C	C	C	C
gnl|UMD3.1|GK000005.2	70910377	T	C	C	C	C	C	C	C	C	C	C	C	C	C	C	C	C	C	C	C
gnl|UMD3.1|GK000005.2	70910509	T	C	C	C	C	C	C	C	C	C	C	C	C	C	C	C	C	C	C	C
gnl|UMD3.1|GK000005.2	70910773	T	C	C	C	C	C	C	C	C	C	C	C	C	C	C	C	C	C	C	C
gnl|UMD3.1|GK000005.2	75519858	T	C	C	C	C	C	C	C	C	C	C	C	C	C	C	C	C	C	C	C
gnl|UMD3.1|GK000005.2	82260808	T	C	C	C	C	C	C	C	C	C	C	C	C	C	C	C	C	C	C	C
gnl|UMD3.1|GK000005.2	82512800	T	C	C	C	C	C	C	C	C	C	C	C	C	C	C	C	C	C	C	C
gnl|UMD3.1|GK000005.2	82512884	T	C	C	C	C	C	C	C	C	C	C	C	C	C	C	C	C	C	C	C
gnl|UMD3.1|GK000005.2	82512931	T	C	C	C	C	C	C	C	C	C	C	C	C	C	C	C	C	C	C	C
gnl|UMD3.1|GK000005.2	82513065	T	C	C	C	C	C	C	C	C	C	C	C	C	C	C	C	C	C	C	C
gnl|UMD3.1|GK000005.2	103703826	T	C	C	C	C	C	C	C	C	C	C	C	C	C	C	C	C	C	C	C
gnl|UMD3.1|GK000005.2	104740859	T	C	C	C	C	C	C	C	C	C	C	C	C	C	C	C	C	C	C	C
gnl|UMD3.1|GK000005.2	104741029	T	C	C	C	C	C	C	C	C	C	C	C	C	C	C	C	C	C	C	C
gnl|UMD3.1|GK000005.2	111053555	T	C	C	C	C	C	C	C	C	C	C	C	C	C	C	C	C	C	C	C
gnl|UMD3.1|GK000005.2	111053667	T	C	C	C	C	C	C	C	C	C	C	C	C	C	C	C	C	C	C	C
gnl|UMD3.1|GK000005.2	114343547	T	C	C	C	C	C	C	C	C	C	C	C	C	C	C	C	C	C	C	C
gnl|UMD3.1|GK000005.2	114343600	T	C	C	C	C	C	C	C	C	C	C	C	C	C	C	C	C	C	C	C
gnl|UMD3.1|GK000005.2	119959952	T	C	C	C	C	C	C	C	C	C	C	C	C	C	C	C	C	C	C	C
gnl|UMD3.1|GK000005.2	121047064	T	C	C	C	C	C	C	C	C	C	C	C	C	C	C	C	C	C	C	C
gnl|UMD3.1|GK000005.2	121141788	T	C	C	C	C	C	C	C	C	C	C	C	C	C	C	C	C	C	C	C
gnl|UMD3.1|GK000005.2	25408527	A	G	G	G	G	G	G	G	G	G	G	G	G	G	G	G	G	G	G	G
gnl|UMD3.1|GK000005.2	25868236	A	G	G	G	G	G	G	G	G	G	G	G	G	G	G	G	G	G	G	G
gnl|UMD3.1|GK000005.2	25868379	A	G	G	G	G	G	G	G	G	G	G	G	G	G	G	G	G	G	G	G
gnl|UMD3.1|GK000005.2	25868558	A	G	G	G	G	G	G	G	G	G	G	G	G	G	G	G	G	G	G	G
gnl|UMD3.1|GK000005.2	25868655	A	G	G	G	G	G	G	G	G	G	G	G	G	G	G	G	G	G	G	G
gnl|UMD3.1|GK000005.2	25868746	A	G	G	G	G	G	G	G	G	G	G	G	G	G	G	G	G	G	G	G
gnl|UMD3.1|GK000005.2	26529688	A	G	G	G	G	G	G	G	G	G	G	G	G	G	G	G	G	G	G	G
gnl|UMD3.1|GK000005.2	26529748	A	G	G	G	G	G	G	G	G	G	G	G	G	G	G	G	G	G	G	G
gnl|UMD3.1|GK000005.2	26529782	A	G	G	G	G	G	G	G	G	G	G	G	G	G	G	G	G	G	G	G
gnl|UMD3.1|GK000005.2	26529816	A	G	G	G	G	G	G	G	G	G	G	G	G	G	G	G	G	G	G	G
gnl|UMD3.1|GK000005.2	26529860	A	G	G	G	G	G	G	G	G	G	G	G	G	G	G	G	G	G	G	G
gnl|UMD3.1|GK000005.2	26529950	A	G	G	G	G	G	G	G	G	G	G	G	G	G	G	G	G	G	G	G
gnl|UMD3.1|GK000005.2	26529981	A	G	G	G	G	G	G	G	G	G	G	G	G	G	G	G	G	G	G	G
gnl|UMD3.1|GK000005.2	26529999	A	G	G	G	G	G	G	G	G	G	G	G	G	G	G	G	G	G	G	G
gnl|UMD3.1|GK000005.2	26530014	A	G	G	G	G	G	G	G	G	G	G	G	G	G	G	G	G	G	G	G
gnl|UMD3.1|GK000005.2	26530041	A	G	G	G	G	G	G	G	G	G	G	G	G	G	G	G	G	G	G	G
gnl|UMD3.1|GK000005.2	26530096	A	G	G	G	G	G	G	G	G	G	G	G	G	G	G	G	G	G	G	G
gnl|UMD3.1|GK000005.2	28525224	A	G	G	G	G	G	G	G	G	G	G	G	G	G	G	G	G	G	G	G
gnl|UMD3.1|GK000005.2	28525400	A	G	G	G	G	G	G	G	G	G	G	G	G	G	G	G	G	G	G	G
gnl|UMD3.1|GK000005.2	35174842	A	G	G	G	G	G	G	G	G	G	G	G	G	G	G	G	G	G	G	G
gnl|UMD3.1|GK000005.2	35174867	A	G	G	G	G	G	G	G	G	G	G	G	G	G	G	G	G	G	G	G
gnl|UMD3.1|GK000005.2	35704700	A	G	G	G	G	G	G	G	G	G	G	G	G	G	G	G	G	G	G	G
gnl|UMD3.1|GK000005.2	35704772	A	G	G	G	G	G	G	G	G	G	G	G	G	G	G	G	G	G	G	G
gnl|UMD3.1|GK000005.2	35705144	A	G	G	G	G	G	G	G	G	G	G	G	G	G	G	G	G	G	G	G
gnl|UMD3.1|GK000005.2	37327293	A	G	G	G	G	G	G	G	G	G	G	G	G	G	G	G	G	G	G	G
gnl|UMD3.1|GK000005.2	37327584	A	G	G	G	G	G	G	G	G	G	G	G	G	G	G	G	G	G	G	G
gnl|UMD3.1|GK000005.2	37327932	A	G	G	G	G	G	G	G	G	G	G	G	G	G	G	G	G	G	G	G
gnl|UMD3.1|GK000005.2	37328041	A	G	G	G	G	G	G	G	G	G	G	G	G	G	G	G	G	G	G	G
gnl|UMD3.1|GK000005.2	37328148	A	G	G	G	G	G	G	G	G	G	G	G	G	G	G	G	G	G	G	G
gnl|UMD3.1|GK000005.2	38269710	A	G	G	G	G	G	G	G	G	G	G	G	G	G	G	G	G	G	G	G
gnl|UMD3.1|GK000005.2	40658623	A	G	G	G	G	G	G	G	G	G	G	G	G	G	G	G	G	G	G	G
gnl|UMD3.1|GK000005.2	41399009	A	G	G	G	G	G	G	G	G	G	G	G	G	G	G	G	G	G	G	G
gnl|UMD3.1|GK000005.2	41399023	A	G	G	G	G	G	G	G	G	G	G	G	G	G	G	G	G	G	G	G
gnl|UMD3.1|GK000005.2	41399056	A	G	G	G	G	G	G	G	G	G	G	G	G	G	G	G	G	G	G	G
gnl|UMD3.1|GK000005.2	41399129	A	G	G	G	G	G	G	G	G	G	G	G	G	G	G	G	G	G	G	G
gnl|UMD3.1|GK000005.2	41399163	A	G	G	G	G	G	G	G	G	G	G	G	G	G	G	G	G	G	G	G
gnl|UMD3.1|GK000005.2	42210545	A	G	G	G	G	G	G	G	G	G	G	G	G	G	G	G	G	G	G	G
gnl|UMD3.1|GK000005.2	42211060	A	G	G	G	G	G	G	G	G	G	G	G	G	G	G	G	G	G	G	G
gnl|UMD3.1|GK000005.2	47736970	A	G	G	G	G	G	G	G	G	G	G	G	G	G	G	G	G	G	G	G
gnl|UMD3.1|GK000005.2	47736998	A	G	G	G	G	G	G	G	G	G	G	G	G	G	G	G	G	G	G	G
gnl|UMD3.1|GK000005.2	54107176	A	G	G	G	G	G	G	G	G	G	G	G	G	G	G	G	G	G	G	G
gnl|UMD3.1|GK000005.2	54107666	A	G	G	G	G	G	G	G	G	G	G	G	G	G	G	G	G	G	G	G
gnl|UMD3.1|GK000005.2	54107721	A	G	G	G	G	G	G	G	G	G	G	G	G	G	G	G	G	G	G	G
gnl|UMD3.1|GK000005.2	54107775	A	G	G	G	G	G	G	G	G	G	G	G	G	G	G	G	G	G	G	G
gnl|UMD3.1|GK000005.2	54108104	A	G	G	G	G	G	G	G	G	G	G	G	G	G	G	G	G	G	G	G
gnl|UMD3.1|GK000005.2	54108249	A	G	G	G	G	G	G	G	G	G	G	G	G	G	G	G	G	G	G	G
gnl|UMD3.1|GK000005.2	54108334	A	G	G	G	G	G	G	G	G	G	G	G	G	G	G	G	G	G	G	G
gnl|UMD3.1|GK000005.2	54108501	A	G	G	G	G	G	G	G	G	G	G	G	G	G	G	G	G	G	G	G
gnl|UMD3.1|GK000005.2	54108636	A	G	G	G	G	G	G	G	G	G	G	G	G	G	G	G	G	G	G	G
gnl|UMD3.1|GK000005.2	54108707	A	G	G	G	G	G	G	G	G	G	G	G	G	G	G	G	G	G	G	G
gnl|UMD3.1|GK000005.2	54108726	A	G	G	G	G	G	G	G	G	G	G	G	G	G	G	G	G	G	G	G
gnl|UMD3.1|GK000005.2	54108737	A	G	G	G	G	G	G	G	G	G	G	G	G	G	G	G	G	G	G	G
gnl|UMD3.1|GK000005.2	58013559	A	G	G	G	G	G	G	G	G	G	G	G	G	G	G	G	G	G	G	G
gnl|UMD3.1|GK000005.2	65424709	A	G	G	G	G	G	G	G	G	G	G	G	G	G	G	G	G	G	G	G
gnl|UMD3.1|GK000005.2	65648348	A	G	G	G	G	G	G	G	G	G	G	G	G	G	G	G	G	G	G	G
gnl|UMD3.1|GK000005.2	65648377	A	G	G	G	G	G	G	G	G	G	G	G	G	G	G	G	G	G	G	G
gnl|UMD3.1|GK000005.2	65648506	A	G	G	G	G	G	G	G	G	G	G	G	G	G	G	G	G	G	G	G
gnl|UMD3.1|GK000005.2	65648569	A	G	G	G	G	G	G	G	G	G	G	G	G	G	G	G	G	G	G	G
gnl|UMD3.1|GK000005.2	66128139	A	G	G	G	G	G	G	G	G	G	G	G	G	G	G	G	G	G	G	G
gnl|UMD3.1|GK000005.2	66128355	A	G	G	G	G	G	G	G	G	G	G	G	G	G	G	G	G	G	G	G
gnl|UMD3.1|GK000005.2	70910363	A	G	G	G	G	G	G	G	G	G	G	G	G	G	G	G	G	G	G	G
gnl|UMD3.1|GK000005.2	70910390	A	G	G	G	G	G	G	G	G	G	G	G	G	G	G	G	G	G	G	G
gnl|UMD3.1|GK000005.2	70910660	A	G	G	G	G	G	G	G	G	G	G	G	G	G	G	G	G	G	G	G
gnl|UMD3.1|GK000005.2	70910803	A	G	G	G	G	G	G	G	G	G	G	G	G	G	G	G	G	G	G	G
gnl|UMD3.1|GK000005.2	70910837	A	G	G	G	G	G	G	G	G	G	G	G	G	G	G	G	G	G	G	G
gnl|UMD3.1|GK000005.2	70911198	A	G	G	G	G	G	G	G	G	G	G	G	G	G	G	G	G	G	G	G
gnl|UMD3.1|GK000005.2	82512957	A	G	G	G	G	G	G	G	G	G	G	G	G	G	G	G	G	G	G	G
gnl|UMD3.1|GK000005.2	82513086	A	G	G	G	G	G	G	G	G	G	G	G	G	G	G	G	G	G	G	G
gnl|UMD3.1|GK000005.2	91881853	A	G	G	G	G	G	G	G	G	G	G	G	G	G	G	G	G	G	G	G
gnl|UMD3.1|GK000005.2	94363845	A	G	G	G	G	G	G	G	G	G	G	G	G	G	G	G	G	G	G	G
gnl|UMD3.1|GK000005.2	94363848	A	G	G	G	G	G	G	G	G	G	G	G	G	G	G	G	G	G	G	G
gnl|UMD3.1|GK000005.2	94363887	A	G	G	G	G	G	G	G	G	G	G	G	G	G	G	G	G	G	G	G
gnl|UMD3.1|GK000005.2	94363907	A	G	G	G	G	G	G	G	G	G	G	G	G	G	G	G	G	G	G	G
gnl|UMD3.1|GK000005.2	102100643	A	G	G	G	G	G	G	G	G	G	G	G	G	G	G	G	G	G	G	G
gnl|UMD3.1|GK000005.2	103703840	A	G	G	G	G	G	G	G	G	G	G	G	G	G	G	G	G	G	G	G
gnl|UMD3.1|GK000005.2	107750032	A	G	G	G	G	G	G	G	G	G	G	G	G	G	G	G	G	G	G	G
gnl|UMD3.1|GK000005.2	110673960	A	G	G	G	G	G	G	G	G	G	G	G	G	G	G	G	G	G	G	G
gnl|UMD3.1|GK000005.2	111053271	A	G	G	G	G	G	G	G	G	G	G	G	G	G	G	G	G	G	G	G
gnl|UMD3.1|GK000005.2	111053285	A	G	G	G	G	G	G	G	G	G	G	G	G	G	G	G	G	G	G	G
gnl|UMD3.1|GK000005.2	111053530	A	G	G	G	G	G	G	G	G	G	G	G	G	G	G	G	G	G	G	G
gnl|UMD3.1|GK000005.2	114343514	A	G	G	G	G	G	G	G	G	G	G	G	G	G	G	G	G	G	G	G
gnl|UMD3.1|GK000005.2	119959818	A	G	G	G	G	G	G	G	G	G	G	G	G	G	G	G	G	G	G	G
gnl|UMD3.1|GK000005.2	119959937	A	G	G	G	G	G	G	G	G	G	G	G	G	G	G	G	G	G	G	G
gnl|UMD3.1|GK000005.2	121046975	A	G	G	G	G	G	G	G	G	G	G	G	G	G	G	G	G	G	G	G
gnl|UMD3.1|GK000005.2	121141779	A	G	G	G	G	G	G	G	G	G	G	G	G	G	G	G	G	G	G	G
gnl|UMD3.1|GK000005.2	121141957	A	G	G	G	G	G	G	G	G	G	G	G	G	G	G	G	G	G	G	G
gnl|UMD3.1|GK000005.2	121141970	A	G	G	G	G	G	G	G	G	G	G	G	G	G	G	G	G	G	G	G
gnl|UMD3.1|GK000005.2	121189287	A	G	G	G	G	G	G	G	G	G	G	G	G	G	G	G	G	G	G	G
gnl|UMD3.1|GK000005.2	17207662	C	G	G	G	G	G	G	G	G	G	G	G	G	G	G	G	G	G	G	G
gnl|UMD3.1|GK000005.2	25868210	C	G	G	G	G	G	G	G	G	G	G	G	G	G	G	G	G	G	G	G
gnl|UMD3.1|GK000005.2	31261281	C	G	G	G	G	G	G	G	G	G	G	G	G	G	G	G	G	G	G	G
gnl|UMD3.1|GK000005.2	35174271	C	G	G	G	G	G	G	G	G	G	G	G	G	G	G	G	G	G	G	G
gnl|UMD3.1|GK000005.2	41399055	C	G	G	G	G	G	G	G	G	G	G	G	G	G	G	G	G	G	G	G
gnl|UMD3.1|GK000005.2	41399194	C	G	G	G	G	G	G	G	G	G	G	G	G	G	G	G	G	G	G	G
gnl|UMD3.1|GK000005.2	41399300	C	G	G	G	G	G	G	G	G	G	G	G	G	G	G	G	G	G	G	G
gnl|UMD3.1|GK000005.2	54107357	C	G	G	G	G	G	G	G	G	G	G	G	G	G	G	G	G	G	G	G
gnl|UMD3.1|GK000005.2	65648413	C	G	G	G	G	G	G	G	G	G	G	G	G	G	G	G	G	G	G	G
gnl|UMD3.1|GK000005.2	94364095	C	G	G	G	G	G	G	G	G	G	G	G	G	G	G	G	G	G	G	G
gnl|UMD3.1|GK000005.2	110675113	C	G	G	G	G	G	G	G	G	G	G	G	G	G	G	G	G	G	G	G
gnl|UMD3.1|GK000005.2	110679451	C	G	G	G	G	G	G	G	G	G	G	G	G	G	G	G	G	G	G	G
gnl|UMD3.1|GK000005.2	111053250	C	G	G	G	G	G	G	G	G	G	G	G	G	G	G	G	G	G	G	G
gnl|UMD3.1|GK000005.2	111053472	C	G	G	G	G	G	G	G	G	G	G	G	G	G	G	G	G	G	G	G
gnl|UMD3.1|GK000005.2	114343589	C	G	G	G	G	G	G	G	G	G	G	G	G	G	G	G	G	G	G	G
gnl|UMD3.1|GK000005.2	25868774	T	G	G	G	G	G	G	G	G	G	G	G	G	G	G	G	G	G	G	G
gnl|UMD3.1|GK000005.2	26529760	T	G	G	G	G	G	G	G	G	G	G	G	G	G	G	G	G	G	G	G
gnl|UMD3.1|GK000005.2	26529976	T	G	G	G	G	G	G	G	G	G	G	G	G	G	G	G	G	G	G	G
gnl|UMD3.1|GK000005.2	35174905	T	G	G	G	G	G	G	G	G	G	G	G	G	G	G	G	G	G	G	G
gnl|UMD3.1|GK000005.2	41399034	T	G	G	G	G	G	G	G	G	G	G	G	G	G	G	G	G	G	G	G
gnl|UMD3.1|GK000005.2	41399146	T	G	G	G	G	G	G	G	G	G	G	G	G	G	G	G	G	G	G	G
gnl|UMD3.1|GK000005.2	42210985	T	G	G	G	G	G	G	G	G	G	G	G	G	G	G	G	G	G	G	G
gnl|UMD3.1|GK000005.2	42211066	T	G	G	G	G	G	G	G	G	G	G	G	G	G	G	G	G	G	G	G
gnl|UMD3.1|GK000005.2	84235732	T	G	G	G	G	G	G	G	G	G	G	G	G	G	G	G	G	G	G	G
gnl|UMD3.1|GK000005.2	91945897	T	G	G	G	G	G	G	G	G	G	G	G	G	G	G	G	G	G	G	G
gnl|UMD3.1|GK000005.2	109662793	T	G	G	G	G	G	G	G	G	G	G	G	G	G	G	G	G	G	G	G
gnl|UMD3.1|GK000005.2	110915524	T	G	G	G	G	G	G	G	G	G	G	G	G	G	G	G	G	G	G	G
gnl|UMD3.1|GK000005.2	110978277	T	G	G	G	G	G	G	G	G	G	G	G	G	G	G	G	G	G	G	G
gnl|UMD3.1|GK000005.2	19584033	A	T	T	T	T	T	T	T	T	T	T	T	T	T	T	T	T	T	T	T
gnl|UMD3.1|GK000005.2	25868797	A	T	T	T	T	T	T	T	T	T	T	T	T	T	T	T	T	T	T	T
gnl|UMD3.1|GK000005.2	26530101	A	T	T	T	T	T	T	T	T	T	T	T	T	T	T	T	T	T	T	T
gnl|UMD3.1|GK000005.2	35705027	A	T	T	T	T	T	T	T	T	T	T	T	T	T	T	T	T	T	T	T
gnl|UMD3.1|GK000005.2	81689551	A	T	T	T	T	T	T	T	T	T	T	T	T	T	T	T	T	T	T	T
gnl|UMD3.1|GK000005.2	82260716	A	T	T	T	T	T	T	T	T	T	T	T	T	T	T	T	T	T	T	T
gnl|UMD3.1|GK000005.2	82512868	A	T	T	T	T	T	T	T	T	T	T	T	T	T	T	T	T	T	T	T
gnl|UMD3.1|GK000005.2	82512924	A	T	T	T	T	T	T	T	T	T	T	T	T	T	T	T	T	T	T	T
gnl|UMD3.1|GK000005.2	82513059	A	T	T	T	T	T	T	T	T	T	T	T	T	T	T	T	T	T	T	T
gnl|UMD3.1|GK000005.2	9637749	C	T	T	T	T	T	T	T	T	T	T	T	T	T	T	T	T	T	T	T
gnl|UMD3.1|GK000005.2	9637866	C	T	T	T	T	T	T	T	T	T	T	T	T	T	T	T	T	T	T	T
gnl|UMD3.1|GK000005.2	17208293	C	T	T	T	T	T	T	T	T	T	T	T	T	T	T	T	T	T	T	T
gnl|UMD3.1|GK000005.2	25869060	C	T	T	T	T	T	T	T	T	T	T	T	T	T	T	T	T	T	T	T
gnl|UMD3.1|GK000005.2	26529736	C	T	T	T	T	T	T	T	T	T	T	T	T	T	T	T	T	T	T	T
gnl|UMD3.1|GK000005.2	26529781	C	T	T	T	T	T	T	T	T	T	T	T	T	T	T	T	T	T	T	T
gnl|UMD3.1|GK000005.2	26529922	C	T	T	T	T	T	T	T	T	T	T	T	T	T	T	T	T	T	T	T
gnl|UMD3.1|GK000005.2	26529949	C	T	T	T	T	T	T	T	T	T	T	T	T	T	T	T	T	T	T	T
gnl|UMD3.1|GK000005.2	26530009	C	T	T	T	T	T	T	T	T	T	T	T	T	T	T	T	T	T	T	T
gnl|UMD3.1|GK000005.2	35174288	C	T	T	T	T	T	T	T	T	T	T	T	T	T	T	T	T	T	T	T
gnl|UMD3.1|GK000005.2	35705021	C	T	T	T	T	T	T	T	T	T	T	T	T	T	T	T	T	T	T	T
gnl|UMD3.1|GK000005.2	37328040	C	T	T	T	T	T	T	T	T	T	T	T	T	T	T	T	T	T	T	T
gnl|UMD3.1|GK000005.2	38269778	C	T	T	T	T	T	T	T	T	T	T	T	T	T	T	T	T	T	T	T
gnl|UMD3.1|GK000005.2	41399020	C	T	T	T	T	T	T	T	T	T	T	T	T	T	T	T	T	T	T	T
gnl|UMD3.1|GK000005.2	41399341	C	T	T	T	T	T	T	T	T	T	T	T	T	T	T	T	T	T	T	T
gnl|UMD3.1|GK000005.2	42210842	C	T	T	T	T	T	T	T	T	T	T	T	T	T	T	T	T	T	T	T
gnl|UMD3.1|GK000005.2	42211063	C	T	T	T	T	T	T	T	T	T	T	T	T	T	T	T	T	T	T	T
gnl|UMD3.1|GK000005.2	54107693	C	T	T	T	T	T	T	T	T	T	T	T	T	T	T	T	T	T	T	T
gnl|UMD3.1|GK000005.2	54108495	C	T	T	T	T	T	T	T	T	T	T	T	T	T	T	T	T	T	T	T
gnl|UMD3.1|GK000005.2	56563456	C	T	T	T	T	T	T	T	T	T	T	T	T	T	T	T	T	T	T	T
gnl|UMD3.1|GK000005.2	65648295	C	T	T	T	T	T	T	T	T	T	T	T	T	T	T	T	T	T	T	T
gnl|UMD3.1|GK000005.2	65648410	C	T	T	T	T	T	T	T	T	T	T	T	T	T	T	T	T	T	T	T
gnl|UMD3.1|GK000005.2	65648488	C	T	T	T	T	T	T	T	T	T	T	T	T	T	T	T	T	T	T	T
gnl|UMD3.1|GK000005.2	82512926	C	T	T	T	T	T	T	T	T	T	T	T	T	T	T	T	T	T	T	T
gnl|UMD3.1|GK000005.2	82513032	C	T	T	T	T	T	T	T	T	T	T	T	T	T	T	T	T	T	T	T
gnl|UMD3.1|GK000005.2	82513053	C	T	T	T	T	T	T	T	T	T	T	T	T	T	T	T	T	T	T	T
gnl|UMD3.1|GK000005.2	91945788	C	T	T	T	T	T	T	T	T	T	T	T	T	T	T	T	T	T	T	T
gnl|UMD3.1|GK000005.2	94364018	C	T	T	T	T	T	T	T	T	T	T	T	T	T	T	T	T	T	T	T
gnl|UMD3.1|GK000005.2	94364149	C	T	T	T	T	T	T	T	T	T	T	T	T	T	T	T	T	T	T	T
gnl|UMD3.1|GK000005.2	102100624	C	T	T	T	T	T	T	T	T	T	T	T	T	T	T	T	T	T	T	T
gnl|UMD3.1|GK000005.2	104077340	C	T	T	T	T	T	T	T	T	T	T	T	T	T	T	T	T	T	T	T
gnl|UMD3.1|GK000005.2	111053315	C	T	T	T	T	T	T	T	T	T	T	T	T	T	T	T	T	T	T	T
gnl|UMD3.1|GK000005.2	111053435	C	T	T	T	T	T	T	T	T	T	T	T	T	T	T	T	T	T	T	T
gnl|UMD3.1|GK000005.2	111053507	C	T	T	T	T	T	T	T	T	T	T	T	T	T	T	T	T	T	T	T
gnl|UMD3.1|GK000005.2	111053526	C	T	T	T	T	T	T	T	T	T	T	T	T	T	T	T	T	T	T	T
gnl|UMD3.1|GK000005.2	111053604	C	T	T	T	T	T	T	T	T	T	T	T	T	T	T	T	T	T	T	T
gnl|UMD3.1|GK000005.2	111053634	C	T	T	T	T	T	T	T	T	T	T	T	T	T	T	T	T	T	T	T
gnl|UMD3.1|GK000005.2	114343691	C	T	T	T	T	T	T	T	T	T	T	T	T	T	T	T	T	T	T	T
gnl|UMD3.1|GK000005.2	17207593	G	T	T	T	T	T	T	T	T	T	T	T	T	T	T	T	T	T	T	T
gnl|UMD3.1|GK000005.2	35174365	G	T	T	T	T	T	T	T	T	T	T	T	T	T	T	T	T	T	T	T
gnl|UMD3.1|GK000005.2	41399416	G	T	T	T	T	T	T	T	T	T	T	T	T	T	T	T	T	T	T	T
gnl|UMD3.1|GK000005.2	42210924	G	T	T	T	T	T	T	T	T	T	T	T	T	T	T	T	T	T	T	T
gnl|UMD3.1|GK000005.2	47736730	G	T	T	T	T	T	T	T	T	T	T	T	T	T	T	T	T	T	T	T
gnl|UMD3.1|GK000005.2	56781716	G	T	T	T	T	T	T	T	T	T	T	T	T	T	T	T	T	T	T	T
gnl|UMD3.1|GK000005.2	70911137	G	T	T	T	T	T	T	T	T	T	T	T	T	T	T	T	T	T	T	T
gnl|UMD3.1|GK000005.2	82512962	G	T	T	T	T	T	T	T	T	T	T	T	T	T	T	T	T	T	T	T
gnl|UMD3.1|GK000005.2	91945468	G	T	T	T	T	T	T	T	T	T	T	T	T	T	T	T	T	T	T	T
gnl|UMD3.1|GK000005.2	102100750	G	T	T	T	T	T	T	T	T	T	T	T	T	T	T	T	T	T	T	T
gnl|UMD3.1|GK000005.2	110673077	G	T	T	T	T	T	T	T	T	T	T	T	T	T	T	T	T	T	T	T
gnl|UMD3.1|GK000005.2	113039811	G	T	T	T	T	T	T	T	T	T	T	T	T	T	T	T	T	T	T	T
gnl|UMD3.1|GK000006.2	12265084	C	A	A	A	A	A	A	A	A	A	A	A	A	A	A	A	A	A	A	A
gnl|UMD3.1|GK000006.2	24228848	C	A	A	A	A	A	A	A	A	A	A	A	A	A	A	A	A	A	A	A
gnl|UMD3.1|GK000006.2	72503220	C	A	A	A	A	A	A	A	A	A	A	A	A	A	A	A	A	A	A	A
gnl|UMD3.1|GK000006.2	72504078	C	A	A	A	A	A	A	A	A	A	A	A	A	A	A	A	A	A	A	A
gnl|UMD3.1|GK000006.2	87555458	C	A	A	A	A	A	A	A	A	A	A	A	A	A	A	A	A	A	A	A
gnl|UMD3.1|GK000006.2	108805929	C	A	A	A	A	A	A	A	A	A	A	A	A	A	A	A	A	A	A	A
gnl|UMD3.1|GK000006.2	7150335	G	A	A	A	A	A	A	A	A	A	A	A	A	A	A	A	A	A	A	A
gnl|UMD3.1|GK000006.2	12265147	G	A	A	A	A	A	A	A	A	A	A	A	A	A	A	A	A	A	A	A
gnl|UMD3.1|GK000006.2	12265189	G	A	A	A	A	A	A	A	A	A	A	A	A	A	A	A	A	A	A	A
gnl|UMD3.1|GK000006.2	12265208	G	A	A	A	A	A	A	A	A	A	A	A	A	A	A	A	A	A	A	A
gnl|UMD3.1|GK000006.2	12265262	G	A	A	A	A	A	A	A	A	A	A	A	A	A	A	A	A	A	A	A
gnl|UMD3.1|GK000006.2	12265962	G	A	A	A	A	A	A	A	A	A	A	A	A	A	A	A	A	A	A	A
gnl|UMD3.1|GK000006.2	12266036	G	A	A	A	A	A	A	A	A	A	A	A	A	A	A	A	A	A	A	A
gnl|UMD3.1|GK000006.2	12612244	G	A	A	A	A	A	A	A	A	A	A	A	A	A	A	A	A	A	A	A
gnl|UMD3.1|GK000006.2	37954322	G	A	A	A	A	A	A	A	A	A	A	A	A	A	A	A	A	A	A	A
gnl|UMD3.1|GK000006.2	62506225	G	A	A	A	A	A	A	A	A	A	A	A	A	A	A	A	A	A	A	A
gnl|UMD3.1|GK000006.2	62506348	G	A	A	A	A	A	A	A	A	A	A	A	A	A	A	A	A	A	A	A
gnl|UMD3.1|GK000006.2	62506359	G	A	A	A	A	A	A	A	A	A	A	A	A	A	A	A	A	A	A	A
gnl|UMD3.1|GK000006.2	62506377	G	A	A	A	A	A	A	A	A	A	A	A	A	A	A	A	A	A	A	A
gnl|UMD3.1|GK000006.2	63303779	G	A	A	A	A	A	A	A	A	A	A	A	A	A	A	A	A	A	A	A
gnl|UMD3.1|GK000006.2	63303851	G	A	A	A	A	A	A	A	A	A	A	A	A	A	A	A	A	A	A	A
gnl|UMD3.1|GK000006.2	71051991	G	A	A	A	A	A	A	A	A	A	A	A	A	A	A	A	A	A	A	A
gnl|UMD3.1|GK000006.2	72503113	G	A	A	A	A	A	A	A	A	A	A	A	A	A	A	A	A	A	A	A
gnl|UMD3.1|GK000006.2	72504072	G	A	A	A	A	A	A	A	A	A	A	A	A	A	A	A	A	A	A	A
gnl|UMD3.1|GK000006.2	85901259	G	A	A	A	A	A	A	A	A	A	A	A	A	A	A	A	A	A	A	A
gnl|UMD3.1|GK000006.2	85901421	G	A	A	A	A	A	A	A	A	A	A	A	A	A	A	A	A	A	A	A
gnl|UMD3.1|GK000006.2	12265732	T	A	A	A	A	A	A	A	A	A	A	A	A	A	A	A	A	A	A	A
gnl|UMD3.1|GK000006.2	22671610	T	A	A	A	A	A	A	A	A	A	A	A	A	A	A	A	A	A	A	A
gnl|UMD3.1|GK000006.2	22671702	T	A	A	A	A	A	A	A	A	A	A	A	A	A	A	A	A	A	A	A
gnl|UMD3.1|GK000006.2	62506249	T	A	A	A	A	A	A	A	A	A	A	A	A	A	A	A	A	A	A	A
gnl|UMD3.1|GK000006.2	62506288	T	A	A	A	A	A	A	A	A	A	A	A	A	A	A	A	A	A	A	A
gnl|UMD3.1|GK000006.2	63983176	T	A	A	A	A	A	A	A	A	A	A	A	A	A	A	A	A	A	A	A
gnl|UMD3.1|GK000006.2	63983310	T	A	A	A	A	A	A	A	A	A	A	A	A	A	A	A	A	A	A	A
gnl|UMD3.1|GK000006.2	87555301	T	A	A	A	A	A	A	A	A	A	A	A	A	A	A	A	A	A	A	A
gnl|UMD3.1|GK000006.2	88642506	T	A	A	A	A	A	A	A	A	A	A	A	A	A	A	A	A	A	A	A
gnl|UMD3.1|GK000006.2	88642601	T	A	A	A	A	A	A	A	A	A	A	A	A	A	A	A	A	A	A	A
gnl|UMD3.1|GK000006.2	88643812	T	A	A	A	A	A	A	A	A	A	A	A	A	A	A	A	A	A	A	A
gnl|UMD3.1|GK000006.2	88643862	T	A	A	A	A	A	A	A	A	A	A	A	A	A	A	A	A	A	A	A
gnl|UMD3.1|GK000006.2	99233513	T	A	A	A	A	A	A	A	A	A	A	A	A	A	A	A	A	A	A	A
gnl|UMD3.1|GK000006.2	12266055	A	C	C	C	C	C	C	C	C	C	C	C	C	C	C	C	C	C	C	C
gnl|UMD3.1|GK000006.2	61410328	A	C	C	C	C	C	C	C	C	C	C	C	C	C	C	C	C	C	C	C
gnl|UMD3.1|GK000006.2	61410646	A	C	C	C	C	C	C	C	C	C	C	C	C	C	C	C	C	C	C	C
gnl|UMD3.1|GK000006.2	62506199	A	C	C	C	C	C	C	C	C	C	C	C	C	C	C	C	C	C	C	C
gnl|UMD3.1|GK000006.2	63303968	A	C	C	C	C	C	C	C	C	C	C	C	C	C	C	C	C	C	C	C
gnl|UMD3.1|GK000006.2	63983324	A	C	C	C	C	C	C	C	C	C	C	C	C	C	C	C	C	C	C	C
gnl|UMD3.1|GK000006.2	72504235	A	C	C	C	C	C	C	C	C	C	C	C	C	C	C	C	C	C	C	C
gnl|UMD3.1|GK000006.2	87555292	A	C	C	C	C	C	C	C	C	C	C	C	C	C	C	C	C	C	C	C
gnl|UMD3.1|GK000006.2	106065409	A	C	C	C	C	C	C	C	C	C	C	C	C	C	C	C	C	C	C	C
gnl|UMD3.1|GK000006.2	12265464	G	C	C	C	C	C	C	C	C	C	C	C	C	C	C	C	C	C	C	C
gnl|UMD3.1|GK000006.2	35010128	G	C	C	C	C	C	C	C	C	C	C	C	C	C	C	C	C	C	C	C
gnl|UMD3.1|GK000006.2	61410490	G	C	C	C	C	C	C	C	C	C	C	C	C	C	C	C	C	C	C	C
gnl|UMD3.1|GK000006.2	61410703	G	C	C	C	C	C	C	C	C	C	C	C	C	C	C	C	C	C	C	C
gnl|UMD3.1|GK000006.2	61410806	G	C	C	C	C	C	C	C	C	C	C	C	C	C	C	C	C	C	C	C
gnl|UMD3.1|GK000006.2	61410820	G	C	C	C	C	C	C	C	C	C	C	C	C	C	C	C	C	C	C	C
gnl|UMD3.1|GK000006.2	85900786	G	C	C	C	C	C	C	C	C	C	C	C	C	C	C	C	C	C	C	C
gnl|UMD3.1|GK000006.2	87555647	G	C	C	C	C	C	C	C	C	C	C	C	C	C	C	C	C	C	C	C
gnl|UMD3.1|GK000006.2	88643874	G	C	C	C	C	C	C	C	C	C	C	C	C	C	C	C	C	C	C	C
gnl|UMD3.1|GK000006.2	103233282	G	C	C	C	C	C	C	C	C	C	C	C	C	C	C	C	C	C	C	C
gnl|UMD3.1|GK000006.2	12264711	T	C	C	C	C	C	C	C	C	C	C	C	C	C	C	C	C	C	C	C
gnl|UMD3.1|GK000006.2	12264988	T	C	C	C	C	C	C	C	C	C	C	C	C	C	C	C	C	C	C	C
gnl|UMD3.1|GK000006.2	12265068	T	C	C	C	C	C	C	C	C	C	C	C	C	C	C	C	C	C	C	C
gnl|UMD3.1|GK000006.2	12265178	T	C	C	C	C	C	C	C	C	C	C	C	C	C	C	C	C	C	C	C
gnl|UMD3.1|GK000006.2	12265543	T	C	C	C	C	C	C	C	C	C	C	C	C	C	C	C	C	C	C	C
gnl|UMD3.1|GK000006.2	12265961	T	C	C	C	C	C	C	C	C	C	C	C	C	C	C	C	C	C	C	C
gnl|UMD3.1|GK000006.2	12266070	T	C	C	C	C	C	C	C	C	C	C	C	C	C	C	C	C	C	C	C
gnl|UMD3.1|GK000006.2	12612155	T	C	C	C	C	C	C	C	C	C	C	C	C	C	C	C	C	C	C	C
gnl|UMD3.1|GK000006.2	12612195	T	C	C	C	C	C	C	C	C	C	C	C	C	C	C	C	C	C	C	C
gnl|UMD3.1|GK000006.2	22671570	T	C	C	C	C	C	C	C	C	C	C	C	C	C	C	C	C	C	C	C
gnl|UMD3.1|GK000006.2	22671591	T	C	C	C	C	C	C	C	C	C	C	C	C	C	C	C	C	C	C	C
gnl|UMD3.1|GK000006.2	22671743	T	C	C	C	C	C	C	C	C	C	C	C	C	C	C	C	C	C	C	C
gnl|UMD3.1|GK000006.2	22671744	T	C	C	C	C	C	C	C	C	C	C	C	C	C	C	C	C	C	C	C
gnl|UMD3.1|GK000006.2	24228792	T	C	C	C	C	C	C	C	C	C	C	C	C	C	C	C	C	C	C	C
gnl|UMD3.1|GK000006.2	35010202	T	C	C	C	C	C	C	C	C	C	C	C	C	C	C	C	C	C	C	C
gnl|UMD3.1|GK000006.2	37954266	T	C	C	C	C	C	C	C	C	C	C	C	C	C	C	C	C	C	C	C
gnl|UMD3.1|GK000006.2	41171794	T	C	C	C	C	C	C	C	C	C	C	C	C	C	C	C	C	C	C	C
gnl|UMD3.1|GK000006.2	52147957	T	C	C	C	C	C	C	C	C	C	C	C	C	C	C	C	C	C	C	C
gnl|UMD3.1|GK000006.2	52147989	T	C	C	C	C	C	C	C	C	C	C	C	C	C	C	C	C	C	C	C
gnl|UMD3.1|GK000006.2	52148014	T	C	C	C	C	C	C	C	C	C	C	C	C	C	C	C	C	C	C	C
gnl|UMD3.1|GK000006.2	52148042	T	C	C	C	C	C	C	C	C	C	C	C	C	C	C	C	C	C	C	C
gnl|UMD3.1|GK000006.2	52148210	T	C	C	C	C	C	C	C	C	C	C	C	C	C	C	C	C	C	C	C
gnl|UMD3.1|GK000006.2	52148268	T	C	C	C	C	C	C	C	C	C	C	C	C	C	C	C	C	C	C	C
gnl|UMD3.1|GK000006.2	52148507	T	C	C	C	C	C	C	C	C	C	C	C	C	C	C	C	C	C	C	C
gnl|UMD3.1|GK000006.2	61410321	T	C	C	C	C	C	C	C	C	C	C	C	C	C	C	C	C	C	C	C
gnl|UMD3.1|GK000006.2	61410334	T	C	C	C	C	C	C	C	C	C	C	C	C	C	C	C	C	C	C	C
gnl|UMD3.1|GK000006.2	61410502	T	C	C	C	C	C	C	C	C	C	C	C	C	C	C	C	C	C	C	C
gnl|UMD3.1|GK000006.2	61410811	T	C	C	C	C	C	C	C	C	C	C	C	C	C	C	C	C	C	C	C
gnl|UMD3.1|GK000006.2	61410878	T	C	C	C	C	C	C	C	C	C	C	C	C	C	C	C	C	C	C	C
gnl|UMD3.1|GK000006.2	62506231	T	C	C	C	C	C	C	C	C	C	C	C	C	C	C	C	C	C	C	C
gnl|UMD3.1|GK000006.2	62506378	T	C	C	C	C	C	C	C	C	C	C	C	C	C	C	C	C	C	C	C
gnl|UMD3.1|GK000006.2	62543973	T	C	C	C	C	C	C	C	C	C	C	C	C	C	C	C	C	C	C	C
gnl|UMD3.1|GK000006.2	63303845	T	C	C	C	C	C	C	C	C	C	C	C	C	C	C	C	C	C	C	C
gnl|UMD3.1|GK000006.2	85900852	T	C	C	C	C	C	C	C	C	C	C	C	C	C	C	C	C	C	C	C
gnl|UMD3.1|GK000006.2	87555616	T	C	C	C	C	C	C	C	C	C	C	C	C	C	C	C	C	C	C	C
gnl|UMD3.1|GK000006.2	87555863	T	C	C	C	C	C	C	C	C	C	C	C	C	C	C	C	C	C	C	C
gnl|UMD3.1|GK000006.2	88642570	T	C	C	C	C	C	C	C	C	C	C	C	C	C	C	C	C	C	C	C
gnl|UMD3.1|GK000006.2	88643663	T	C	C	C	C	C	C	C	C	C	C	C	C	C	C	C	C	C	C	C
gnl|UMD3.1|GK000006.2	88643687	T	C	C	C	C	C	C	C	C	C	C	C	C	C	C	C	C	C	C	C
gnl|UMD3.1|GK000006.2	88643789	T	C	C	C	C	C	C	C	C	C	C	C	C	C	C	C	C	C	C	C
gnl|UMD3.1|GK000006.2	88643850	T	C	C	C	C	C	C	C	C	C	C	C	C	C	C	C	C	C	C	C
gnl|UMD3.1|GK000006.2	103232928	T	C	C	C	C	C	C	C	C	C	C	C	C	C	C	C	C	C	C	C
gnl|UMD3.1|GK000006.2	103233122	T	C	C	C	C	C	C	C	C	C	C	C	C	C	C	C	C	C	C	C
gnl|UMD3.1|GK000006.2	323604	A	G	G	G	G	G	G	G	G	G	G	G	G	G	G	G	G	G	G	G
gnl|UMD3.1|GK000006.2	12264692	A	G	G	G	G	G	G	G	G	G	G	G	G	G	G	G	G	G	G	G
gnl|UMD3.1|GK000006.2	12264923	A	G	G	G	G	G	G	G	G	G	G	G	G	G	G	G	G	G	G	G
gnl|UMD3.1|GK000006.2	12265013	A	G	G	G	G	G	G	G	G	G	G	G	G	G	G	G	G	G	G	G
gnl|UMD3.1|GK000006.2	12265142	A	G	G	G	G	G	G	G	G	G	G	G	G	G	G	G	G	G	G	G
gnl|UMD3.1|GK000006.2	12265157	A	G	G	G	G	G	G	G	G	G	G	G	G	G	G	G	G	G	G	G
gnl|UMD3.1|GK000006.2	12265173	A	G	G	G	G	G	G	G	G	G	G	G	G	G	G	G	G	G	G	G
gnl|UMD3.1|GK000006.2	12265201	A	G	G	G	G	G	G	G	G	G	G	G	G	G	G	G	G	G	G	G
gnl|UMD3.1|GK000006.2	12265204	A	G	G	G	G	G	G	G	G	G	G	G	G	G	G	G	G	G	G	G
gnl|UMD3.1|GK000006.2	12265583	A	G	G	G	G	G	G	G	G	G	G	G	G	G	G	G	G	G	G	G
gnl|UMD3.1|GK000006.2	12265976	A	G	G	G	G	G	G	G	G	G	G	G	G	G	G	G	G	G	G	G
gnl|UMD3.1|GK000006.2	12612165	A	G	G	G	G	G	G	G	G	G	G	G	G	G	G	G	G	G	G	G
gnl|UMD3.1|GK000006.2	12612206	A	G	G	G	G	G	G	G	G	G	G	G	G	G	G	G	G	G	G	G
gnl|UMD3.1|GK000006.2	22671382	A	G	G	G	G	G	G	G	G	G	G	G	G	G	G	G	G	G	G	G
gnl|UMD3.1|GK000006.2	22671400	A	G	G	G	G	G	G	G	G	G	G	G	G	G	G	G	G	G	G	G
gnl|UMD3.1|GK000006.2	22671437	A	G	G	G	G	G	G	G	G	G	G	G	G	G	G	G	G	G	G	G
gnl|UMD3.1|GK000006.2	22671477	A	G	G	G	G	G	G	G	G	G	G	G	G	G	G	G	G	G	G	G
gnl|UMD3.1|GK000006.2	22671497	A	G	G	G	G	G	G	G	G	G	G	G	G	G	G	G	G	G	G	G
gnl|UMD3.1|GK000006.2	22671660	A	G	G	G	G	G	G	G	G	G	G	G	G	G	G	G	G	G	G	G
gnl|UMD3.1|GK000006.2	27226460	A	G	G	G	G	G	G	G	G	G	G	G	G	G	G	G	G	G	G	G
gnl|UMD3.1|GK000006.2	35008931	A	G	G	G	G	G	G	G	G	G	G	G	G	G	G	G	G	G	G	G
gnl|UMD3.1|GK000006.2	37953914	A	G	G	G	G	G	G	G	G	G	G	G	G	G	G	G	G	G	G	G
gnl|UMD3.1|GK000006.2	37954258	A	G	G	G	G	G	G	G	G	G	G	G	G	G	G	G	G	G	G	G
gnl|UMD3.1|GK000006.2	52148097	A	G	G	G	G	G	G	G	G	G	G	G	G	G	G	G	G	G	G	G
gnl|UMD3.1|GK000006.2	52148118	A	G	G	G	G	G	G	G	G	G	G	G	G	G	G	G	G	G	G	G
gnl|UMD3.1|GK000006.2	52148197	A	G	G	G	G	G	G	G	G	G	G	G	G	G	G	G	G	G	G	G
gnl|UMD3.1|GK000006.2	52148501	A	G	G	G	G	G	G	G	G	G	G	G	G	G	G	G	G	G	G	G
gnl|UMD3.1|GK000006.2	61410327	A	G	G	G	G	G	G	G	G	G	G	G	G	G	G	G	G	G	G	G
gnl|UMD3.1|GK000006.2	61410391	A	G	G	G	G	G	G	G	G	G	G	G	G	G	G	G	G	G	G	G
gnl|UMD3.1|GK000006.2	61410469	A	G	G	G	G	G	G	G	G	G	G	G	G	G	G	G	G	G	G	G
gnl|UMD3.1|GK000006.2	61410489	A	G	G	G	G	G	G	G	G	G	G	G	G	G	G	G	G	G	G	G
gnl|UMD3.1|GK000006.2	62506369	A	G	G	G	G	G	G	G	G	G	G	G	G	G	G	G	G	G	G	G
gnl|UMD3.1|GK000006.2	62506409	A	G	G	G	G	G	G	G	G	G	G	G	G	G	G	G	G	G	G	G
gnl|UMD3.1|GK000006.2	62543734	A	G	G	G	G	G	G	G	G	G	G	G	G	G	G	G	G	G	G	G
gnl|UMD3.1|GK000006.2	63303538	A	G	G	G	G	G	G	G	G	G	G	G	G	G	G	G	G	G	G	G
gnl|UMD3.1|GK000006.2	63303754	A	G	G	G	G	G	G	G	G	G	G	G	G	G	G	G	G	G	G	G
gnl|UMD3.1|GK000006.2	63303989	A	G	G	G	G	G	G	G	G	G	G	G	G	G	G	G	G	G	G	G
gnl|UMD3.1|GK000006.2	63983142	A	G	G	G	G	G	G	G	G	G	G	G	G	G	G	G	G	G	G	G
gnl|UMD3.1|GK000006.2	63983184	A	G	G	G	G	G	G	G	G	G	G	G	G	G	G	G	G	G	G	G
gnl|UMD3.1|GK000006.2	72503266	A	G	G	G	G	G	G	G	G	G	G	G	G	G	G	G	G	G	G	G
gnl|UMD3.1|GK000006.2	72504112	A	G	G	G	G	G	G	G	G	G	G	G	G	G	G	G	G	G	G	G
gnl|UMD3.1|GK000006.2	81188619	A	G	G	G	G	G	G	G	G	G	G	G	G	G	G	G	G	G	G	G
gnl|UMD3.1|GK000006.2	85901007	A	G	G	G	G	G	G	G	G	G	G	G	G	G	G	G	G	G	G	G
gnl|UMD3.1|GK000006.2	85901154	A	G	G	G	G	G	G	G	G	G	G	G	G	G	G	G	G	G	G	G
gnl|UMD3.1|GK000006.2	87555459	A	G	G	G	G	G	G	G	G	G	G	G	G	G	G	G	G	G	G	G
gnl|UMD3.1|GK000006.2	88642559	A	G	G	G	G	G	G	G	G	G	G	G	G	G	G	G	G	G	G	G
gnl|UMD3.1|GK000006.2	88643666	A	G	G	G	G	G	G	G	G	G	G	G	G	G	G	G	G	G	G	G
gnl|UMD3.1|GK000006.2	88643710	A	G	G	G	G	G	G	G	G	G	G	G	G	G	G	G	G	G	G	G
gnl|UMD3.1|GK000006.2	88643794	A	G	G	G	G	G	G	G	G	G	G	G	G	G	G	G	G	G	G	G
gnl|UMD3.1|GK000006.2	88643873	A	G	G	G	G	G	G	G	G	G	G	G	G	G	G	G	G	G	G	G
gnl|UMD3.1|GK000006.2	88643892	A	G	G	G	G	G	G	G	G	G	G	G	G	G	G	G	G	G	G	G
gnl|UMD3.1|GK000006.2	103232800	A	G	G	G	G	G	G	G	G	G	G	G	G	G	G	G	G	G	G	G
gnl|UMD3.1|GK000006.2	103232838	A	G	G	G	G	G	G	G	G	G	G	G	G	G	G	G	G	G	G	G
gnl|UMD3.1|GK000006.2	103232955	A	G	G	G	G	G	G	G	G	G	G	G	G	G	G	G	G	G	G	G
gnl|UMD3.1|GK000006.2	106065407	A	G	G	G	G	G	G	G	G	G	G	G	G	G	G	G	G	G	G	G
gnl|UMD3.1|GK000006.2	12612134	T	G	G	G	G	G	G	G	G	G	G	G	G	G	G	G	G	G	G	G
gnl|UMD3.1|GK000006.2	27226472	T	G	G	G	G	G	G	G	G	G	G	G	G	G	G	G	G	G	G	G
gnl|UMD3.1|GK000006.2	52148002	T	G	G	G	G	G	G	G	G	G	G	G	G	G	G	G	G	G	G	G
gnl|UMD3.1|GK000006.2	61410862	T	G	G	G	G	G	G	G	G	G	G	G	G	G	G	G	G	G	G	G
gnl|UMD3.1|GK000006.2	63983217	T	G	G	G	G	G	G	G	G	G	G	G	G	G	G	G	G	G	G	G
gnl|UMD3.1|GK000006.2	81188848	T	G	G	G	G	G	G	G	G	G	G	G	G	G	G	G	G	G	G	G
gnl|UMD3.1|GK000006.2	88643638	T	G	G	G	G	G	G	G	G	G	G	G	G	G	G	G	G	G	G	G
gnl|UMD3.1|GK000006.2	103232812	T	G	G	G	G	G	G	G	G	G	G	G	G	G	G	G	G	G	G	G
gnl|UMD3.1|GK000006.2	103232856	T	G	G	G	G	G	G	G	G	G	G	G	G	G	G	G	G	G	G	G
gnl|UMD3.1|GK000006.2	103233309	T	G	G	G	G	G	G	G	G	G	G	G	G	G	G	G	G	G	G	G
gnl|UMD3.1|GK000006.2	12265441	A	T	T	T	T	T	T	T	T	T	T	T	T	T	T	T	T	T	T	T
gnl|UMD3.1|GK000006.2	22671456	A	T	T	T	T	T	T	T	T	T	T	T	T	T	T	T	T	T	T	T
gnl|UMD3.1|GK000006.2	52148016	A	T	T	T	T	T	T	T	T	T	T	T	T	T	T	T	T	T	T	T
gnl|UMD3.1|GK000006.2	72503584	A	T	T	T	T	T	T	T	T	T	T	T	T	T	T	T	T	T	T	T
gnl|UMD3.1|GK000006.2	88643665	A	T	T	T	T	T	T	T	T	T	T	T	T	T	T	T	T	T	T	T
gnl|UMD3.1|GK000006.2	95908873	A	T	T	T	T	T	T	T	T	T	T	T	T	T	T	T	T	T	T	T
gnl|UMD3.1|GK000006.2	12264663	C	T	T	T	T	T	T	T	T	T	T	T	T	T	T	T	T	T	T	T
gnl|UMD3.1|GK000006.2	12264854	C	T	T	T	T	T	T	T	T	T	T	T	T	T	T	T	T	T	T	T
gnl|UMD3.1|GK000006.2	12265175	C	T	T	T	T	T	T	T	T	T	T	T	T	T	T	T	T	T	T	T
gnl|UMD3.1|GK000006.2	12265774	C	T	T	T	T	T	T	T	T	T	T	T	T	T	T	T	T	T	T	T
gnl|UMD3.1|GK000006.2	12265957	C	T	T	T	T	T	T	T	T	T	T	T	T	T	T	T	T	T	T	T
gnl|UMD3.1|GK000006.2	12612163	C	T	T	T	T	T	T	T	T	T	T	T	T	T	T	T	T	T	T	T
gnl|UMD3.1|GK000006.2	12612172	C	T	T	T	T	T	T	T	T	T	T	T	T	T	T	T	T	T	T	T
gnl|UMD3.1|GK000006.2	12612189	C	T	T	T	T	T	T	T	T	T	T	T	T	T	T	T	T	T	T	T
gnl|UMD3.1|GK000006.2	22671613	C	T	T	T	T	T	T	T	T	T	T	T	T	T	T	T	T	T	T	T
gnl|UMD3.1|GK000006.2	24228754	C	T	T	T	T	T	T	T	T	T	T	T	T	T	T	T	T	T	T	T
gnl|UMD3.1|GK000006.2	35009973	C	T	T	T	T	T	T	T	T	T	T	T	T	T	T	T	T	T	T	T
gnl|UMD3.1|GK000006.2	37954444	C	T	T	T	T	T	T	T	T	T	T	T	T	T	T	T	T	T	T	T
gnl|UMD3.1|GK000006.2	37954508	C	T	T	T	T	T	T	T	T	T	T	T	T	T	T	T	T	T	T	T
gnl|UMD3.1|GK000006.2	51536126	C	T	T	T	T	T	T	T	T	T	T	T	T	T	T	T	T	T	T	T
gnl|UMD3.1|GK000006.2	52147888	C	T	T	T	T	T	T	T	T	T	T	T	T	T	T	T	T	T	T	T
gnl|UMD3.1|GK000006.2	52147950	C	T	T	T	T	T	T	T	T	T	T	T	T	T	T	T	T	T	T	T
gnl|UMD3.1|GK000006.2	52148054	C	T	T	T	T	T	T	T	T	T	T	T	T	T	T	T	T	T	T	T
gnl|UMD3.1|GK000006.2	61410353	C	T	T	T	T	T	T	T	T	T	T	T	T	T	T	T	T	T	T	T
gnl|UMD3.1|GK000006.2	61410626	C	T	T	T	T	T	T	T	T	T	T	T	T	T	T	T	T	T	T	T
gnl|UMD3.1|GK000006.2	61410651	C	T	T	T	T	T	T	T	T	T	T	T	T	T	T	T	T	T	T	T
gnl|UMD3.1|GK000006.2	61410760	C	T	T	T	T	T	T	T	T	T	T	T	T	T	T	T	T	T	T	T
gnl|UMD3.1|GK000006.2	62543870	C	T	T	T	T	T	T	T	T	T	T	T	T	T	T	T	T	T	T	T
gnl|UMD3.1|GK000006.2	62543876	C	T	T	T	T	T	T	T	T	T	T	T	T	T	T	T	T	T	T	T
gnl|UMD3.1|GK000006.2	63303484	C	T	T	T	T	T	T	T	T	T	T	T	T	T	T	T	T	T	T	T
gnl|UMD3.1|GK000006.2	72503137	C	T	T	T	T	T	T	T	T	T	T	T	T	T	T	T	T	T	T	T
gnl|UMD3.1|GK000006.2	85901296	C	T	T	T	T	T	T	T	T	T	T	T	T	T	T	T	T	T	T	T
gnl|UMD3.1|GK000006.2	85901666	C	T	T	T	T	T	T	T	T	T	T	T	T	T	T	T	T	T	T	T
gnl|UMD3.1|GK000006.2	87555560	C	T	T	T	T	T	T	T	T	T	T	T	T	T	T	T	T	T	T	T
gnl|UMD3.1|GK000006.2	87555878	C	T	T	T	T	T	T	T	T	T	T	T	T	T	T	T	T	T	T	T
gnl|UMD3.1|GK000006.2	88642565	C	T	T	T	T	T	T	T	T	T	T	T	T	T	T	T	T	T	T	T
gnl|UMD3.1|GK000006.2	88643787	C	T	T	T	T	T	T	T	T	T	T	T	T	T	T	T	T	T	T	T
gnl|UMD3.1|GK000006.2	103232979	C	T	T	T	T	T	T	T	T	T	T	T	T	T	T	T	T	T	T	T
gnl|UMD3.1|GK000006.2	12265912	G	T	T	T	T	T	T	T	T	T	T	T	T	T	T	T	T	T	T	T
gnl|UMD3.1|GK000006.2	72503132	G	T	T	T	T	T	T	T	T	T	T	T	T	T	T	T	T	T	T	T
gnl|UMD3.1|GK000006.2	85901724	G	T	T	T	T	T	T	T	T	T	T	T	T	T	T	T	T	T	T	T
gnl|UMD3.1|GK000006.2	87555280	G	T	T	T	T	T	T	T	T	T	T	T	T	T	T	T	T	T	T	T
gnl|UMD3.1|GK000006.2	103232854	G	T	T	T	T	T	T	T	T	T	T	T	T	T	T	T	T	T	T	T
gnl|UMD3.1|GK000007.2	4817258	C	A	A	A	A	A	A	A	A	A	A	A	A	A	A	A	A	A	A	A
gnl|UMD3.1|GK000007.2	12765010	C	A	A	A	A	A	A	A	A	A	A	A	A	A	A	A	A	A	A	A
gnl|UMD3.1|GK000007.2	22831881	C	A	A	A	A	A	A	A	A	A	A	A	A	A	A	A	A	A	A	A
gnl|UMD3.1|GK000007.2	87375443	C	A	A	A	A	A	A	A	A	A	A	A	A	A	A	A	A	A	A	A
gnl|UMD3.1|GK000007.2	4816913	G	A	A	A	A	A	A	A	A	A	A	A	A	A	A	A	A	A	A	A
gnl|UMD3.1|GK000007.2	4816940	G	A	A	A	A	A	A	A	A	A	A	A	A	A	A	A	A	A	A	A
gnl|UMD3.1|GK000007.2	4817209	G	A	A	A	A	A	A	A	A	A	A	A	A	A	A	A	A	A	A	A
gnl|UMD3.1|GK000007.2	4817306	G	A	A	A	A	A	A	A	A	A	A	A	A	A	A	A	A	A	A	A
gnl|UMD3.1|GK000007.2	12764726	G	A	A	A	A	A	A	A	A	A	A	A	A	A	A	A	A	A	A	A
gnl|UMD3.1|GK000007.2	12764874	G	A	A	A	A	A	A	A	A	A	A	A	A	A	A	A	A	A	A	A
gnl|UMD3.1|GK000007.2	12764911	G	A	A	A	A	A	A	A	A	A	A	A	A	A	A	A	A	A	A	A
gnl|UMD3.1|GK000007.2	14670842	G	A	A	A	A	A	A	A	A	A	A	A	A	A	A	A	A	A	A	A
gnl|UMD3.1|GK000007.2	14670864	G	A	A	A	A	A	A	A	A	A	A	A	A	A	A	A	A	A	A	A
gnl|UMD3.1|GK000007.2	14671485	G	A	A	A	A	A	A	A	A	A	A	A	A	A	A	A	A	A	A	A
gnl|UMD3.1|GK000007.2	14948021	G	A	A	A	A	A	A	A	A	A	A	A	A	A	A	A	A	A	A	A
gnl|UMD3.1|GK000007.2	14948608	G	A	A	A	A	A	A	A	A	A	A	A	A	A	A	A	A	A	A	A
gnl|UMD3.1|GK000007.2	14948918	G	A	A	A	A	A	A	A	A	A	A	A	A	A	A	A	A	A	A	A
gnl|UMD3.1|GK000007.2	33639047	G	A	A	A	A	A	A	A	A	A	A	A	A	A	A	A	A	A	A	A
gnl|UMD3.1|GK000007.2	57828956	G	A	A	A	A	A	A	A	A	A	A	A	A	A	A	A	A	A	A	A
gnl|UMD3.1|GK000007.2	67407524	G	A	A	A	A	A	A	A	A	A	A	A	A	A	A	A	A	A	A	A
gnl|UMD3.1|GK000007.2	67407697	G	A	A	A	A	A	A	A	A	A	A	A	A	A	A	A	A	A	A	A
gnl|UMD3.1|GK000007.2	77107918	G	A	A	A	A	A	A	A	A	A	A	A	A	A	A	A	A	A	A	A
gnl|UMD3.1|GK000007.2	77495754	G	A	A	A	A	A	A	A	A	A	A	A	A	A	A	A	A	A	A	A
gnl|UMD3.1|GK000007.2	77495761	G	A	A	A	A	A	A	A	A	A	A	A	A	A	A	A	A	A	A	A
gnl|UMD3.1|GK000007.2	80188479	G	A	A	A	A	A	A	A	A	A	A	A	A	A	A	A	A	A	A	A
gnl|UMD3.1|GK000007.2	89220230	G	A	A	A	A	A	A	A	A	A	A	A	A	A	A	A	A	A	A	A
gnl|UMD3.1|GK000007.2	89220255	G	A	A	A	A	A	A	A	A	A	A	A	A	A	A	A	A	A	A	A
gnl|UMD3.1|GK000007.2	89220848	G	A	A	A	A	A	A	A	A	A	A	A	A	A	A	A	A	A	A	A
gnl|UMD3.1|GK000007.2	90900272	G	A	A	A	A	A	A	A	A	A	A	A	A	A	A	A	A	A	A	A
gnl|UMD3.1|GK000007.2	90900318	G	A	A	A	A	A	A	A	A	A	A	A	A	A	A	A	A	A	A	A
gnl|UMD3.1|GK000007.2	90900371	G	A	A	A	A	A	A	A	A	A	A	A	A	A	A	A	A	A	A	A
gnl|UMD3.1|GK000007.2	90900387	G	A	A	A	A	A	A	A	A	A	A	A	A	A	A	A	A	A	A	A
gnl|UMD3.1|GK000007.2	93872456	G	A	A	A	A	A	A	A	A	A	A	A	A	A	A	A	A	A	A	A
gnl|UMD3.1|GK000007.2	104577142	G	A	A	A	A	A	A	A	A	A	A	A	A	A	A	A	A	A	A	A
gnl|UMD3.1|GK000007.2	104577425	G	A	A	A	A	A	A	A	A	A	A	A	A	A	A	A	A	A	A	A
gnl|UMD3.1|GK000007.2	104577437	G	A	A	A	A	A	A	A	A	A	A	A	A	A	A	A	A	A	A	A
gnl|UMD3.1|GK000007.2	105590845	G	A	A	A	A	A	A	A	A	A	A	A	A	A	A	A	A	A	A	A
gnl|UMD3.1|GK000007.2	39892672	T	A	A	A	A	A	A	A	A	A	A	A	A	A	A	A	A	A	A	A
gnl|UMD3.1|GK000007.2	64075642	T	A	A	A	A	A	A	A	A	A	A	A	A	A	A	A	A	A	A	A
gnl|UMD3.1|GK000007.2	67407587	T	A	A	A	A	A	A	A	A	A	A	A	A	A	A	A	A	A	A	A
gnl|UMD3.1|GK000007.2	104577713	T	A	A	A	A	A	A	A	A	A	A	A	A	A	A	A	A	A	A	A
gnl|UMD3.1|GK000007.2	12764626	A	C	C	C	C	C	C	C	C	C	C	C	C	C	C	C	C	C	C	C
gnl|UMD3.1|GK000007.2	12764898	A	C	C	C	C	C	C	C	C	C	C	C	C	C	C	C	C	C	C	C
gnl|UMD3.1|GK000007.2	21247675	A	C	C	C	C	C	C	C	C	C	C	C	C	C	C	C	C	C	C	C
gnl|UMD3.1|GK000007.2	33638913	A	C	C	C	C	C	C	C	C	C	C	C	C	C	C	C	C	C	C	C
gnl|UMD3.1|GK000007.2	33638970	A	C	C	C	C	C	C	C	C	C	C	C	C	C	C	C	C	C	C	C
gnl|UMD3.1|GK000007.2	39892752	A	C	C	C	C	C	C	C	C	C	C	C	C	C	C	C	C	C	C	C
gnl|UMD3.1|GK000007.2	52267289	A	C	C	C	C	C	C	C	C	C	C	C	C	C	C	C	C	C	C	C
gnl|UMD3.1|GK000007.2	76948978	A	C	C	C	C	C	C	C	C	C	C	C	C	C	C	C	C	C	C	C
gnl|UMD3.1|GK000007.2	89220303	A	C	C	C	C	C	C	C	C	C	C	C	C	C	C	C	C	C	C	C
gnl|UMD3.1|GK000007.2	89220459	A	C	C	C	C	C	C	C	C	C	C	C	C	C	C	C	C	C	C	C
gnl|UMD3.1|GK000007.2	89221088	A	C	C	C	C	C	C	C	C	C	C	C	C	C	C	C	C	C	C	C
gnl|UMD3.1|GK000007.2	93872321	A	C	C	C	C	C	C	C	C	C	C	C	C	C	C	C	C	C	C	C
gnl|UMD3.1|GK000007.2	93872334	A	C	C	C	C	C	C	C	C	C	C	C	C	C	C	C	C	C	C	C
gnl|UMD3.1|GK000007.2	1414855	G	C	C	C	C	C	C	C	C	C	C	C	C	C	C	C	C	C	C	C
gnl|UMD3.1|GK000007.2	12764660	G	C	C	C	C	C	C	C	C	C	C	C	C	C	C	C	C	C	C	C
gnl|UMD3.1|GK000007.2	12764799	G	C	C	C	C	C	C	C	C	C	C	C	C	C	C	C	C	C	C	C
gnl|UMD3.1|GK000007.2	17693195	G	C	C	C	C	C	C	C	C	C	C	C	C	C	C	C	C	C	C	C
gnl|UMD3.1|GK000007.2	39875792	G	C	C	C	C	C	C	C	C	C	C	C	C	C	C	C	C	C	C	C
gnl|UMD3.1|GK000007.2	67407289	G	C	C	C	C	C	C	C	C	C	C	C	C	C	C	C	C	C	C	C
gnl|UMD3.1|GK000007.2	80188641	G	C	C	C	C	C	C	C	C	C	C	C	C	C	C	C	C	C	C	C
gnl|UMD3.1|GK000007.2	87375449	G	C	C	C	C	C	C	C	C	C	C	C	C	C	C	C	C	C	C	C
gnl|UMD3.1|GK000007.2	89220481	G	C	C	C	C	C	C	C	C	C	C	C	C	C	C	C	C	C	C	C
gnl|UMD3.1|GK000007.2	89220524	G	C	C	C	C	C	C	C	C	C	C	C	C	C	C	C	C	C	C	C
gnl|UMD3.1|GK000007.2	104577798	G	C	C	C	C	C	C	C	C	C	C	C	C	C	C	C	C	C	C	C
gnl|UMD3.1|GK000007.2	111081823	G	C	C	C	C	C	C	C	C	C	C	C	C	C	C	C	C	C	C	C
gnl|UMD3.1|GK000007.2	4673735	T	C	C	C	C	C	C	C	C	C	C	C	C	C	C	C	C	C	C	C
gnl|UMD3.1|GK000007.2	4816907	T	C	C	C	C	C	C	C	C	C	C	C	C	C	C	C	C	C	C	C
gnl|UMD3.1|GK000007.2	10220207	T	C	C	C	C	C	C	C	C	C	C	C	C	C	C	C	C	C	C	C
gnl|UMD3.1|GK000007.2	12764594	T	C	C	C	C	C	C	C	C	C	C	C	C	C	C	C	C	C	C	C
gnl|UMD3.1|GK000007.2	12764739	T	C	C	C	C	C	C	C	C	C	C	C	C	C	C	C	C	C	C	C
gnl|UMD3.1|GK000007.2	12764820	T	C	C	C	C	C	C	C	C	C	C	C	C	C	C	C	C	C	C	C
gnl|UMD3.1|GK000007.2	14670923	T	C	C	C	C	C	C	C	C	C	C	C	C	C	C	C	C	C	C	C
gnl|UMD3.1|GK000007.2	14671484	T	C	C	C	C	C	C	C	C	C	C	C	C	C	C	C	C	C	C	C
gnl|UMD3.1|GK000007.2	14671521	T	C	C	C	C	C	C	C	C	C	C	C	C	C	C	C	C	C	C	C
gnl|UMD3.1|GK000007.2	14948071	T	C	C	C	C	C	C	C	C	C	C	C	C	C	C	C	C	C	C	C
gnl|UMD3.1|GK000007.2	14948330	T	C	C	C	C	C	C	C	C	C	C	C	C	C	C	C	C	C	C	C
gnl|UMD3.1|GK000007.2	14948419	T	C	C	C	C	C	C	C	C	C	C	C	C	C	C	C	C	C	C	C
gnl|UMD3.1|GK000007.2	14948424	T	C	C	C	C	C	C	C	C	C	C	C	C	C	C	C	C	C	C	C
gnl|UMD3.1|GK000007.2	14948482	T	C	C	C	C	C	C	C	C	C	C	C	C	C	C	C	C	C	C	C
gnl|UMD3.1|GK000007.2	14948606	T	C	C	C	C	C	C	C	C	C	C	C	C	C	C	C	C	C	C	C
gnl|UMD3.1|GK000007.2	14948800	T	C	C	C	C	C	C	C	C	C	C	C	C	C	C	C	C	C	C	C
gnl|UMD3.1|GK000007.2	14949286	T	C	C	C	C	C	C	C	C	C	C	C	C	C	C	C	C	C	C	C
gnl|UMD3.1|GK000007.2	14949339	T	C	C	C	C	C	C	C	C	C	C	C	C	C	C	C	C	C	C	C
gnl|UMD3.1|GK000007.2	33638810	T	C	C	C	C	C	C	C	C	C	C	C	C	C	C	C	C	C	C	C
gnl|UMD3.1|GK000007.2	33638819	T	C	C	C	C	C	C	C	C	C	C	C	C	C	C	C	C	C	C	C
gnl|UMD3.1|GK000007.2	33638989	T	C	C	C	C	C	C	C	C	C	C	C	C	C	C	C	C	C	C	C
gnl|UMD3.1|GK000007.2	33639041	T	C	C	C	C	C	C	C	C	C	C	C	C	C	C	C	C	C	C	C
gnl|UMD3.1|GK000007.2	33639079	T	C	C	C	C	C	C	C	C	C	C	C	C	C	C	C	C	C	C	C
gnl|UMD3.1|GK000007.2	35567552	T	C	C	C	C	C	C	C	C	C	C	C	C	C	C	C	C	C	C	C
gnl|UMD3.1|GK000007.2	35567663	T	C	C	C	C	C	C	C	C	C	C	C	C	C	C	C	C	C	C	C
gnl|UMD3.1|GK000007.2	39875647	T	C	C	C	C	C	C	C	C	C	C	C	C	C	C	C	C	C	C	C
gnl|UMD3.1|GK000007.2	39875767	T	C	C	C	C	C	C	C	C	C	C	C	C	C	C	C	C	C	C	C
gnl|UMD3.1|GK000007.2	39892682	T	C	C	C	C	C	C	C	C	C	C	C	C	C	C	C	C	C	C	C
gnl|UMD3.1|GK000007.2	51945114	T	C	C	C	C	C	C	C	C	C	C	C	C	C	C	C	C	C	C	C
gnl|UMD3.1|GK000007.2	51945172	T	C	C	C	C	C	C	C	C	C	C	C	C	C	C	C	C	C	C	C
gnl|UMD3.1|GK000007.2	77107970	T	C	C	C	C	C	C	C	C	C	C	C	C	C	C	C	C	C	C	C
gnl|UMD3.1|GK000007.2	77495813	T	C	C	C	C	C	C	C	C	C	C	C	C	C	C	C	C	C	C	C
gnl|UMD3.1|GK000007.2	77495856	T	C	C	C	C	C	C	C	C	C	C	C	C	C	C	C	C	C	C	C
gnl|UMD3.1|GK000007.2	80188607	T	C	C	C	C	C	C	C	C	C	C	C	C	C	C	C	C	C	C	C
gnl|UMD3.1|GK000007.2	87375319	T	C	C	C	C	C	C	C	C	C	C	C	C	C	C	C	C	C	C	C
gnl|UMD3.1|GK000007.2	87375396	T	C	C	C	C	C	C	C	C	C	C	C	C	C	C	C	C	C	C	C
gnl|UMD3.1|GK000007.2	87375436	T	C	C	C	C	C	C	C	C	C	C	C	C	C	C	C	C	C	C	C
gnl|UMD3.1|GK000007.2	87375643	T	C	C	C	C	C	C	C	C	C	C	C	C	C	C	C	C	C	C	C
gnl|UMD3.1|GK000007.2	89220032	T	C	C	C	C	C	C	C	C	C	C	C	C	C	C	C	C	C	C	C
gnl|UMD3.1|GK000007.2	89220091	T	C	C	C	C	C	C	C	C	C	C	C	C	C	C	C	C	C	C	C
gnl|UMD3.1|GK000007.2	89220114	T	C	C	C	C	C	C	C	C	C	C	C	C	C	C	C	C	C	C	C
gnl|UMD3.1|GK000007.2	89220177	T	C	C	C	C	C	C	C	C	C	C	C	C	C	C	C	C	C	C	C
gnl|UMD3.1|GK000007.2	89220199	T	C	C	C	C	C	C	C	C	C	C	C	C	C	C	C	C	C	C	C
gnl|UMD3.1|GK000007.2	89220231	T	C	C	C	C	C	C	C	C	C	C	C	C	C	C	C	C	C	C	C
gnl|UMD3.1|GK000007.2	89220234	T	C	C	C	C	C	C	C	C	C	C	C	C	C	C	C	C	C	C	C
gnl|UMD3.1|GK000007.2	89220313	T	C	C	C	C	C	C	C	C	C	C	C	C	C	C	C	C	C	C	C
gnl|UMD3.1|GK000007.2	89220324	T	C	C	C	C	C	C	C	C	C	C	C	C	C	C	C	C	C	C	C
gnl|UMD3.1|GK000007.2	89220342	T	C	C	C	C	C	C	C	C	C	C	C	C	C	C	C	C	C	C	C
gnl|UMD3.1|GK000007.2	89220363	T	C	C	C	C	C	C	C	C	C	C	C	C	C	C	C	C	C	C	C
gnl|UMD3.1|GK000007.2	89220387	T	C	C	C	C	C	C	C	C	C	C	C	C	C	C	C	C	C	C	C
gnl|UMD3.1|GK000007.2	89220516	T	C	C	C	C	C	C	C	C	C	C	C	C	C	C	C	C	C	C	C
gnl|UMD3.1|GK000007.2	89220554	T	C	C	C	C	C	C	C	C	C	C	C	C	C	C	C	C	C	C	C
gnl|UMD3.1|GK000007.2	89220606	T	C	C	C	C	C	C	C	C	C	C	C	C	C	C	C	C	C	C	C
gnl|UMD3.1|GK000007.2	89220907	T	C	C	C	C	C	C	C	C	C	C	C	C	C	C	C	C	C	C	C
gnl|UMD3.1|GK000007.2	89220909	T	C	C	C	C	C	C	C	C	C	C	C	C	C	C	C	C	C	C	C
gnl|UMD3.1|GK000007.2	89220947	T	C	C	C	C	C	C	C	C	C	C	C	C	C	C	C	C	C	C	C
gnl|UMD3.1|GK000007.2	89220992	T	C	C	C	C	C	C	C	C	C	C	C	C	C	C	C	C	C	C	C
gnl|UMD3.1|GK000007.2	89221005	T	C	C	C	C	C	C	C	C	C	C	C	C	C	C	C	C	C	C	C
gnl|UMD3.1|GK000007.2	90900256	T	C	C	C	C	C	C	C	C	C	C	C	C	C	C	C	C	C	C	C
gnl|UMD3.1|GK000007.2	93872335	T	C	C	C	C	C	C	C	C	C	C	C	C	C	C	C	C	C	C	C
gnl|UMD3.1|GK000007.2	104577761	T	C	C	C	C	C	C	C	C	C	C	C	C	C	C	C	C	C	C	C
gnl|UMD3.1|GK000007.2	105590815	T	C	C	C	C	C	C	C	C	C	C	C	C	C	C	C	C	C	C	C
gnl|UMD3.1|GK000007.2	105590883	T	C	C	C	C	C	C	C	C	C	C	C	C	C	C	C	C	C	C	C
gnl|UMD3.1|GK000007.2	111081865	T	C	C	C	C	C	C	C	C	C	C	C	C	C	C	C	C	C	C	C
gnl|UMD3.1|GK000007.2	12764602	A	G	G	G	G	G	G	G	G	G	G	G	G	G	G	G	G	G	G	G
gnl|UMD3.1|GK000007.2	12764646	A	G	G	G	G	G	G	G	G	G	G	G	G	G	G	G	G	G	G	G
gnl|UMD3.1|GK000007.2	12764773	A	G	G	G	G	G	G	G	G	G	G	G	G	G	G	G	G	G	G	G
gnl|UMD3.1|GK000007.2	12764869	A	G	G	G	G	G	G	G	G	G	G	G	G	G	G	G	G	G	G	G
gnl|UMD3.1|GK000007.2	12764904	A	G	G	G	G	G	G	G	G	G	G	G	G	G	G	G	G	G	G	G
gnl|UMD3.1|GK000007.2	12764909	A	G	G	G	G	G	G	G	G	G	G	G	G	G	G	G	G	G	G	G
gnl|UMD3.1|GK000007.2	12765000	A	G	G	G	G	G	G	G	G	G	G	G	G	G	G	G	G	G	G	G
gnl|UMD3.1|GK000007.2	13590108	A	G	G	G	G	G	G	G	G	G	G	G	G	G	G	G	G	G	G	G
gnl|UMD3.1|GK000007.2	14671363	A	G	G	G	G	G	G	G	G	G	G	G	G	G	G	G	G	G	G	G
gnl|UMD3.1|GK000007.2	14671773	A	G	G	G	G	G	G	G	G	G	G	G	G	G	G	G	G	G	G	G
gnl|UMD3.1|GK000007.2	14672320	A	G	G	G	G	G	G	G	G	G	G	G	G	G	G	G	G	G	G	G
gnl|UMD3.1|GK000007.2	14948032	A	G	G	G	G	G	G	G	G	G	G	G	G	G	G	G	G	G	G	G
gnl|UMD3.1|GK000007.2	14948083	A	G	G	G	G	G	G	G	G	G	G	G	G	G	G	G	G	G	G	G
gnl|UMD3.1|GK000007.2	14948602	A	G	G	G	G	G	G	G	G	G	G	G	G	G	G	G	G	G	G	G
gnl|UMD3.1|GK000007.2	14949266	A	G	G	G	G	G	G	G	G	G	G	G	G	G	G	G	G	G	G	G
gnl|UMD3.1|GK000007.2	17611293	A	G	G	G	G	G	G	G	G	G	G	G	G	G	G	G	G	G	G	G
gnl|UMD3.1|GK000007.2	23580762	A	G	G	G	G	G	G	G	G	G	G	G	G	G	G	G	G	G	G	G
gnl|UMD3.1|GK000007.2	33638805	A	G	G	G	G	G	G	G	G	G	G	G	G	G	G	G	G	G	G	G
gnl|UMD3.1|GK000007.2	33638883	A	G	G	G	G	G	G	G	G	G	G	G	G	G	G	G	G	G	G	G
gnl|UMD3.1|GK000007.2	33638991	A	G	G	G	G	G	G	G	G	G	G	G	G	G	G	G	G	G	G	G
gnl|UMD3.1|GK000007.2	33638997	A	G	G	G	G	G	G	G	G	G	G	G	G	G	G	G	G	G	G	G
gnl|UMD3.1|GK000007.2	33639011	A	G	G	G	G	G	G	G	G	G	G	G	G	G	G	G	G	G	G	G
gnl|UMD3.1|GK000007.2	33639108	A	G	G	G	G	G	G	G	G	G	G	G	G	G	G	G	G	G	G	G
gnl|UMD3.1|GK000007.2	33639129	A	G	G	G	G	G	G	G	G	G	G	G	G	G	G	G	G	G	G	G
gnl|UMD3.1|GK000007.2	35567538	A	G	G	G	G	G	G	G	G	G	G	G	G	G	G	G	G	G	G	G
gnl|UMD3.1|GK000007.2	35567582	A	G	G	G	G	G	G	G	G	G	G	G	G	G	G	G	G	G	G	G
gnl|UMD3.1|GK000007.2	35567632	A	G	G	G	G	G	G	G	G	G	G	G	G	G	G	G	G	G	G	G
gnl|UMD3.1|GK000007.2	35567687	A	G	G	G	G	G	G	G	G	G	G	G	G	G	G	G	G	G	G	G
gnl|UMD3.1|GK000007.2	39892674	A	G	G	G	G	G	G	G	G	G	G	G	G	G	G	G	G	G	G	G
gnl|UMD3.1|GK000007.2	41508741	A	G	G	G	G	G	G	G	G	G	G	G	G	G	G	G	G	G	G	G
gnl|UMD3.1|GK000007.2	45024861	A	G	G	G	G	G	G	G	G	G	G	G	G	G	G	G	G	G	G	G
gnl|UMD3.1|GK000007.2	51945157	A	G	G	G	G	G	G	G	G	G	G	G	G	G	G	G	G	G	G	G
gnl|UMD3.1|GK000007.2	51945171	A	G	G	G	G	G	G	G	G	G	G	G	G	G	G	G	G	G	G	G
gnl|UMD3.1|GK000007.2	76949126	A	G	G	G	G	G	G	G	G	G	G	G	G	G	G	G	G	G	G	G
gnl|UMD3.1|GK000007.2	77495917	A	G	G	G	G	G	G	G	G	G	G	G	G	G	G	G	G	G	G	G
gnl|UMD3.1|GK000007.2	77495937	A	G	G	G	G	G	G	G	G	G	G	G	G	G	G	G	G	G	G	G
gnl|UMD3.1|GK000007.2	80188428	A	G	G	G	G	G	G	G	G	G	G	G	G	G	G	G	G	G	G	G
gnl|UMD3.1|GK000007.2	87375330	A	G	G	G	G	G	G	G	G	G	G	G	G	G	G	G	G	G	G	G
gnl|UMD3.1|GK000007.2	87375423	A	G	G	G	G	G	G	G	G	G	G	G	G	G	G	G	G	G	G	G
gnl|UMD3.1|GK000007.2	89220029	A	G	G	G	G	G	G	G	G	G	G	G	G	G	G	G	G	G	G	G
gnl|UMD3.1|GK000007.2	89220039	A	G	G	G	G	G	G	G	G	G	G	G	G	G	G	G	G	G	G	G
gnl|UMD3.1|GK000007.2	89220046	A	G	G	G	G	G	G	G	G	G	G	G	G	G	G	G	G	G	G	G
gnl|UMD3.1|GK000007.2	89220054	A	G	G	G	G	G	G	G	G	G	G	G	G	G	G	G	G	G	G	G
gnl|UMD3.1|GK000007.2	89220060	A	G	G	G	G	G	G	G	G	G	G	G	G	G	G	G	G	G	G	G
gnl|UMD3.1|GK000007.2	89220088	A	G	G	G	G	G	G	G	G	G	G	G	G	G	G	G	G	G	G	G
gnl|UMD3.1|GK000007.2	89220095	A	G	G	G	G	G	G	G	G	G	G	G	G	G	G	G	G	G	G	G
gnl|UMD3.1|GK000007.2	89220104	A	G	G	G	G	G	G	G	G	G	G	G	G	G	G	G	G	G	G	G
gnl|UMD3.1|GK000007.2	89220117	A	G	G	G	G	G	G	G	G	G	G	G	G	G	G	G	G	G	G	G
gnl|UMD3.1|GK000007.2	89220121	A	G	G	G	G	G	G	G	G	G	G	G	G	G	G	G	G	G	G	G
gnl|UMD3.1|GK000007.2	89220180	A	G	G	G	G	G	G	G	G	G	G	G	G	G	G	G	G	G	G	G
gnl|UMD3.1|GK000007.2	89220191	A	G	G	G	G	G	G	G	G	G	G	G	G	G	G	G	G	G	G	G
gnl|UMD3.1|GK000007.2	89220210	A	G	G	G	G	G	G	G	G	G	G	G	G	G	G	G	G	G	G	G
gnl|UMD3.1|GK000007.2	89220216	A	G	G	G	G	G	G	G	G	G	G	G	G	G	G	G	G	G	G	G
gnl|UMD3.1|GK000007.2	89220276	A	G	G	G	G	G	G	G	G	G	G	G	G	G	G	G	G	G	G	G
gnl|UMD3.1|GK000007.2	89220318	A	G	G	G	G	G	G	G	G	G	G	G	G	G	G	G	G	G	G	G
gnl|UMD3.1|GK000007.2	89220364	A	G	G	G	G	G	G	G	G	G	G	G	G	G	G	G	G	G	G	G
gnl|UMD3.1|GK000007.2	89220396	A	G	G	G	G	G	G	G	G	G	G	G	G	G	G	G	G	G	G	G
gnl|UMD3.1|GK000007.2	89220398	A	G	G	G	G	G	G	G	G	G	G	G	G	G	G	G	G	G	G	G
gnl|UMD3.1|GK000007.2	89220403	A	G	G	G	G	G	G	G	G	G	G	G	G	G	G	G	G	G	G	G
gnl|UMD3.1|GK000007.2	89220415	A	G	G	G	G	G	G	G	G	G	G	G	G	G	G	G	G	G	G	G
gnl|UMD3.1|GK000007.2	89220426	A	G	G	G	G	G	G	G	G	G	G	G	G	G	G	G	G	G	G	G
gnl|UMD3.1|GK000007.2	89220439	A	G	G	G	G	G	G	G	G	G	G	G	G	G	G	G	G	G	G	G
gnl|UMD3.1|GK000007.2	89220483	A	G	G	G	G	G	G	G	G	G	G	G	G	G	G	G	G	G	G	G
gnl|UMD3.1|GK000007.2	89220520	A	G	G	G	G	G	G	G	G	G	G	G	G	G	G	G	G	G	G	G
gnl|UMD3.1|GK000007.2	89220589	A	G	G	G	G	G	G	G	G	G	G	G	G	G	G	G	G	G	G	G
gnl|UMD3.1|GK000007.2	89220624	A	G	G	G	G	G	G	G	G	G	G	G	G	G	G	G	G	G	G	G
gnl|UMD3.1|GK000007.2	89220632	A	G	G	G	G	G	G	G	G	G	G	G	G	G	G	G	G	G	G	G
gnl|UMD3.1|GK000007.2	89220635	A	G	G	G	G	G	G	G	G	G	G	G	G	G	G	G	G	G	G	G
gnl|UMD3.1|GK000007.2	89220684	A	G	G	G	G	G	G	G	G	G	G	G	G	G	G	G	G	G	G	G
gnl|UMD3.1|GK000007.2	89220897	A	G	G	G	G	G	G	G	G	G	G	G	G	G	G	G	G	G	G	G
gnl|UMD3.1|GK000007.2	89220902	A	G	G	G	G	G	G	G	G	G	G	G	G	G	G	G	G	G	G	G
gnl|UMD3.1|GK000007.2	89220905	A	G	G	G	G	G	G	G	G	G	G	G	G	G	G	G	G	G	G	G
gnl|UMD3.1|GK000007.2	89220916	A	G	G	G	G	G	G	G	G	G	G	G	G	G	G	G	G	G	G	G
gnl|UMD3.1|GK000007.2	89220946	A	G	G	G	G	G	G	G	G	G	G	G	G	G	G	G	G	G	G	G
gnl|UMD3.1|GK000007.2	89220957	A	G	G	G	G	G	G	G	G	G	G	G	G	G	G	G	G	G	G	G
gnl|UMD3.1|GK000007.2	89221025	A	G	G	G	G	G	G	G	G	G	G	G	G	G	G	G	G	G	G	G
gnl|UMD3.1|GK000007.2	89221031	A	G	G	G	G	G	G	G	G	G	G	G	G	G	G	G	G	G	G	G
gnl|UMD3.1|GK000007.2	89221057	A	G	G	G	G	G	G	G	G	G	G	G	G	G	G	G	G	G	G	G
gnl|UMD3.1|GK000007.2	89221062	A	G	G	G	G	G	G	G	G	G	G	G	G	G	G	G	G	G	G	G
gnl|UMD3.1|GK000007.2	89221083	A	G	G	G	G	G	G	G	G	G	G	G	G	G	G	G	G	G	G	G
gnl|UMD3.1|GK000007.2	89221092	A	G	G	G	G	G	G	G	G	G	G	G	G	G	G	G	G	G	G	G
gnl|UMD3.1|GK000007.2	89221095	A	G	G	G	G	G	G	G	G	G	G	G	G	G	G	G	G	G	G	G
gnl|UMD3.1|GK000007.2	89221113	A	G	G	G	G	G	G	G	G	G	G	G	G	G	G	G	G	G	G	G
gnl|UMD3.1|GK000007.2	89221125	A	G	G	G	G	G	G	G	G	G	G	G	G	G	G	G	G	G	G	G
gnl|UMD3.1|GK000007.2	90900356	A	G	G	G	G	G	G	G	G	G	G	G	G	G	G	G	G	G	G	G
gnl|UMD3.1|GK000007.2	93872310	A	G	G	G	G	G	G	G	G	G	G	G	G	G	G	G	G	G	G	G
gnl|UMD3.1|GK000007.2	93872348	A	G	G	G	G	G	G	G	G	G	G	G	G	G	G	G	G	G	G	G
gnl|UMD3.1|GK000007.2	93872365	A	G	G	G	G	G	G	G	G	G	G	G	G	G	G	G	G	G	G	G
gnl|UMD3.1|GK000007.2	93872459	A	G	G	G	G	G	G	G	G	G	G	G	G	G	G	G	G	G	G	G
gnl|UMD3.1|GK000007.2	105590979	A	G	G	G	G	G	G	G	G	G	G	G	G	G	G	G	G	G	G	G
gnl|UMD3.1|GK000007.2	111081774	A	G	G	G	G	G	G	G	G	G	G	G	G	G	G	G	G	G	G	G
gnl|UMD3.1|GK000007.2	111081892	A	G	G	G	G	G	G	G	G	G	G	G	G	G	G	G	G	G	G	G
gnl|UMD3.1|GK000007.2	4817156	C	G	G	G	G	G	G	G	G	G	G	G	G	G	G	G	G	G	G	G
gnl|UMD3.1|GK000007.2	4817278	C	G	G	G	G	G	G	G	G	G	G	G	G	G	G	G	G	G	G	G
gnl|UMD3.1|GK000007.2	12765026	C	G	G	G	G	G	G	G	G	G	G	G	G	G	G	G	G	G	G	G
gnl|UMD3.1|GK000007.2	12765038	C	G	G	G	G	G	G	G	G	G	G	G	G	G	G	G	G	G	G	G
gnl|UMD3.1|GK000007.2	14948428	C	G	G	G	G	G	G	G	G	G	G	G	G	G	G	G	G	G	G	G
gnl|UMD3.1|GK000007.2	22743511	C	G	G	G	G	G	G	G	G	G	G	G	G	G	G	G	G	G	G	G
gnl|UMD3.1|GK000007.2	39892764	C	G	G	G	G	G	G	G	G	G	G	G	G	G	G	G	G	G	G	G
gnl|UMD3.1|GK000007.2	51945166	C	G	G	G	G	G	G	G	G	G	G	G	G	G	G	G	G	G	G	G
gnl|UMD3.1|GK000007.2	62854964	C	G	G	G	G	G	G	G	G	G	G	G	G	G	G	G	G	G	G	G
gnl|UMD3.1|GK000007.2	77495706	C	G	G	G	G	G	G	G	G	G	G	G	G	G	G	G	G	G	G	G
gnl|UMD3.1|GK000007.2	87375311	C	G	G	G	G	G	G	G	G	G	G	G	G	G	G	G	G	G	G	G
gnl|UMD3.1|GK000007.2	88995602	C	G	G	G	G	G	G	G	G	G	G	G	G	G	G	G	G	G	G	G
gnl|UMD3.1|GK000007.2	89220270	C	G	G	G	G	G	G	G	G	G	G	G	G	G	G	G	G	G	G	G
gnl|UMD3.1|GK000007.2	89220371	C	G	G	G	G	G	G	G	G	G	G	G	G	G	G	G	G	G	G	G
gnl|UMD3.1|GK000007.2	89220453	C	G	G	G	G	G	G	G	G	G	G	G	G	G	G	G	G	G	G	G
gnl|UMD3.1|GK000007.2	93872393	C	G	G	G	G	G	G	G	G	G	G	G	G	G	G	G	G	G	G	G
gnl|UMD3.1|GK000007.2	14949289	T	G	G	G	G	G	G	G	G	G	G	G	G	G	G	G	G	G	G	G
gnl|UMD3.1|GK000007.2	21247625	T	G	G	G	G	G	G	G	G	G	G	G	G	G	G	G	G	G	G	G
gnl|UMD3.1|GK000007.2	33638972	T	G	G	G	G	G	G	G	G	G	G	G	G	G	G	G	G	G	G	G
gnl|UMD3.1|GK000007.2	63778428	T	G	G	G	G	G	G	G	G	G	G	G	G	G	G	G	G	G	G	G
gnl|UMD3.1|GK000007.2	87375364	T	G	G	G	G	G	G	G	G	G	G	G	G	G	G	G	G	G	G	G
gnl|UMD3.1|GK000007.2	89220935	T	G	G	G	G	G	G	G	G	G	G	G	G	G	G	G	G	G	G	G
gnl|UMD3.1|GK000007.2	12764927	A	T	T	T	T	T	T	T	T	T	T	T	T	T	T	T	T	T	T	T
gnl|UMD3.1|GK000007.2	14948780	A	T	T	T	T	T	T	T	T	T	T	T	T	T	T	T	T	T	T	T
gnl|UMD3.1|GK000007.2	57829646	A	T	T	T	T	T	T	T	T	T	T	T	T	T	T	T	T	T	T	T
gnl|UMD3.1|GK000007.2	2542028	C	T	T	T	T	T	T	T	T	T	T	T	T	T	T	T	T	T	T	T
gnl|UMD3.1|GK000007.2	4816891	C	T	T	T	T	T	T	T	T	T	T	T	T	T	T	T	T	T	T	T
gnl|UMD3.1|GK000007.2	10220397	C	T	T	T	T	T	T	T	T	T	T	T	T	T	T	T	T	T	T	T
gnl|UMD3.1|GK000007.2	12764597	C	T	T	T	T	T	T	T	T	T	T	T	T	T	T	T	T	T	T	T
gnl|UMD3.1|GK000007.2	12764633	C	T	T	T	T	T	T	T	T	T	T	T	T	T	T	T	T	T	T	T
gnl|UMD3.1|GK000007.2	12764784	C	T	T	T	T	T	T	T	T	T	T	T	T	T	T	T	T	T	T	T
gnl|UMD3.1|GK000007.2	12764930	C	T	T	T	T	T	T	T	T	T	T	T	T	T	T	T	T	T	T	T
gnl|UMD3.1|GK000007.2	14670709	C	T	T	T	T	T	T	T	T	T	T	T	T	T	T	T	T	T	T	T
gnl|UMD3.1|GK000007.2	14672072	C	T	T	T	T	T	T	T	T	T	T	T	T	T	T	T	T	T	T	T
gnl|UMD3.1|GK000007.2	14948106	C	T	T	T	T	T	T	T	T	T	T	T	T	T	T	T	T	T	T	T
gnl|UMD3.1|GK000007.2	14948489	C	T	T	T	T	T	T	T	T	T	T	T	T	T	T	T	T	T	T	T
gnl|UMD3.1|GK000007.2	14948830	C	T	T	T	T	T	T	T	T	T	T	T	T	T	T	T	T	T	T	T
gnl|UMD3.1|GK000007.2	14948914	C	T	T	T	T	T	T	T	T	T	T	T	T	T	T	T	T	T	T	T
gnl|UMD3.1|GK000007.2	20845383	C	T	T	T	T	T	T	T	T	T	T	T	T	T	T	T	T	T	T	T
gnl|UMD3.1|GK000007.2	33638885	C	T	T	T	T	T	T	T	T	T	T	T	T	T	T	T	T	T	T	T
gnl|UMD3.1|GK000007.2	33638978	C	T	T	T	T	T	T	T	T	T	T	T	T	T	T	T	T	T	T	T
gnl|UMD3.1|GK000007.2	39875838	C	T	T	T	T	T	T	T	T	T	T	T	T	T	T	T	T	T	T	T
gnl|UMD3.1|GK000007.2	39892742	C	T	T	T	T	T	T	T	T	T	T	T	T	T	T	T	T	T	T	T
gnl|UMD3.1|GK000007.2	40370189	C	T	T	T	T	T	T	T	T	T	T	T	T	T	T	T	T	T	T	T
gnl|UMD3.1|GK000007.2	64075641	C	T	T	T	T	T	T	T	T	T	T	T	T	T	T	T	T	T	T	T
gnl|UMD3.1|GK000007.2	76949044	C	T	T	T	T	T	T	T	T	T	T	T	T	T	T	T	T	T	T	T
gnl|UMD3.1|GK000007.2	76949278	C	T	T	T	T	T	T	T	T	T	T	T	T	T	T	T	T	T	T	T
gnl|UMD3.1|GK000007.2	77107881	C	T	T	T	T	T	T	T	T	T	T	T	T	T	T	T	T	T	T	T
gnl|UMD3.1|GK000007.2	77107916	C	T	T	T	T	T	T	T	T	T	T	T	T	T	T	T	T	T	T	T
gnl|UMD3.1|GK000007.2	77495860	C	T	T	T	T	T	T	T	T	T	T	T	T	T	T	T	T	T	T	T
gnl|UMD3.1|GK000007.2	90900323	C	T	T	T	T	T	T	T	T	T	T	T	T	T	T	T	T	T	T	T
gnl|UMD3.1|GK000007.2	104577812	C	T	T	T	T	T	T	T	T	T	T	T	T	T	T	T	T	T	T	T
gnl|UMD3.1|GK000007.2	12764665	G	T	T	T	T	T	T	T	T	T	T	T	T	T	T	T	T	T	T	T
gnl|UMD3.1|GK000007.2	12765012	G	T	T	T	T	T	T	T	T	T	T	T	T	T	T	T	T	T	T	T
gnl|UMD3.1|GK000007.2	65010592	G	T	T	T	T	T	T	T	T	T	T	T	T	T	T	T	T	T	T	T
gnl|UMD3.1|GK000007.2	77495743	G	T	T	T	T	T	T	T	T	T	T	T	T	T	T	T	T	T	T	T
gnl|UMD3.1|GK000007.2	87375469	G	T	T	T	T	T	T	T	T	T	T	T	T	T	T	T	T	T	T	T
gnl|UMD3.1|GK000007.2	104577708	G	T	T	T	T	T	T	T	T	T	T	T	T	T	T	T	T	T	T	T
gnl|UMD3.1|GK000008.2	17426085	C	A	A	A	A	A	A	A	A	A	A	A	A	A	A	A	A	A	A	A
gnl|UMD3.1|GK000008.2	28875612	C	A	A	A	A	A	A	A	A	A	A	A	A	A	A	A	A	A	A	A
gnl|UMD3.1|GK000008.2	68113995	C	A	A	A	A	A	A	A	A	A	A	A	A	A	A	A	A	A	A	A
gnl|UMD3.1|GK000008.2	97127315	C	A	A	A	A	A	A	A	A	A	A	A	A	A	A	A	A	A	A	A
gnl|UMD3.1|GK000008.2	15978974	G	A	A	A	A	A	A	A	A	A	A	A	A	A	A	A	A	A	A	A
gnl|UMD3.1|GK000008.2	17425829	G	A	A	A	A	A	A	A	A	A	A	A	A	A	A	A	A	A	A	A
gnl|UMD3.1|GK000008.2	17425874	G	A	A	A	A	A	A	A	A	A	A	A	A	A	A	A	A	A	A	A
gnl|UMD3.1|GK000008.2	17425879	G	A	A	A	A	A	A	A	A	A	A	A	A	A	A	A	A	A	A	A
gnl|UMD3.1|GK000008.2	17426100	G	A	A	A	A	A	A	A	A	A	A	A	A	A	A	A	A	A	A	A
gnl|UMD3.1|GK000008.2	21903873	G	A	A	A	A	A	A	A	A	A	A	A	A	A	A	A	A	A	A	A
gnl|UMD3.1|GK000008.2	21903948	G	A	A	A	A	A	A	A	A	A	A	A	A	A	A	A	A	A	A	A
gnl|UMD3.1|GK000008.2	21904332	G	A	A	A	A	A	A	A	A	A	A	A	A	A	A	A	A	A	A	A
gnl|UMD3.1|GK000008.2	23408326	G	A	A	A	A	A	A	A	A	A	A	A	A	A	A	A	A	A	A	A
gnl|UMD3.1|GK000008.2	28204822	G	A	A	A	A	A	A	A	A	A	A	A	A	A	A	A	A	A	A	A
gnl|UMD3.1|GK000008.2	29844702	G	A	A	A	A	A	A	A	A	A	A	A	A	A	A	A	A	A	A	A
gnl|UMD3.1|GK000008.2	29844704	G	A	A	A	A	A	A	A	A	A	A	A	A	A	A	A	A	A	A	A
gnl|UMD3.1|GK000008.2	31871672	G	A	A	A	A	A	A	A	A	A	A	A	A	A	A	A	A	A	A	A
gnl|UMD3.1|GK000008.2	31871784	G	A	A	A	A	A	A	A	A	A	A	A	A	A	A	A	A	A	A	A
gnl|UMD3.1|GK000008.2	31871966	G	A	A	A	A	A	A	A	A	A	A	A	A	A	A	A	A	A	A	A
gnl|UMD3.1|GK000008.2	32171539	G	A	A	A	A	A	A	A	A	A	A	A	A	A	A	A	A	A	A	A
gnl|UMD3.1|GK000008.2	32171611	G	A	A	A	A	A	A	A	A	A	A	A	A	A	A	A	A	A	A	A
gnl|UMD3.1|GK000008.2	35706257	G	A	A	A	A	A	A	A	A	A	A	A	A	A	A	A	A	A	A	A
gnl|UMD3.1|GK000008.2	35706550	G	A	A	A	A	A	A	A	A	A	A	A	A	A	A	A	A	A	A	A
gnl|UMD3.1|GK000008.2	38683889	G	A	A	A	A	A	A	A	A	A	A	A	A	A	A	A	A	A	A	A
gnl|UMD3.1|GK000008.2	38683907	G	A	A	A	A	A	A	A	A	A	A	A	A	A	A	A	A	A	A	A
gnl|UMD3.1|GK000008.2	40110903	G	A	A	A	A	A	A	A	A	A	A	A	A	A	A	A	A	A	A	A
gnl|UMD3.1|GK000008.2	44410635	G	A	A	A	A	A	A	A	A	A	A	A	A	A	A	A	A	A	A	A
gnl|UMD3.1|GK000008.2	44410725	G	A	A	A	A	A	A	A	A	A	A	A	A	A	A	A	A	A	A	A
gnl|UMD3.1|GK000008.2	44411031	G	A	A	A	A	A	A	A	A	A	A	A	A	A	A	A	A	A	A	A
gnl|UMD3.1|GK000008.2	44411099	G	A	A	A	A	A	A	A	A	A	A	A	A	A	A	A	A	A	A	A
gnl|UMD3.1|GK000008.2	64587024	G	A	A	A	A	A	A	A	A	A	A	A	A	A	A	A	A	A	A	A
gnl|UMD3.1|GK000008.2	67661875	G	A	A	A	A	A	A	A	A	A	A	A	A	A	A	A	A	A	A	A
gnl|UMD3.1|GK000008.2	68113843	G	A	A	A	A	A	A	A	A	A	A	A	A	A	A	A	A	A	A	A
gnl|UMD3.1|GK000008.2	68113876	G	A	A	A	A	A	A	A	A	A	A	A	A	A	A	A	A	A	A	A
gnl|UMD3.1|GK000008.2	68113968	G	A	A	A	A	A	A	A	A	A	A	A	A	A	A	A	A	A	A	A
gnl|UMD3.1|GK000008.2	68113998	G	A	A	A	A	A	A	A	A	A	A	A	A	A	A	A	A	A	A	A
gnl|UMD3.1|GK000008.2	74374062	G	A	A	A	A	A	A	A	A	A	A	A	A	A	A	A	A	A	A	A
gnl|UMD3.1|GK000008.2	80489514	G	A	A	A	A	A	A	A	A	A	A	A	A	A	A	A	A	A	A	A
gnl|UMD3.1|GK000008.2	97126521	G	A	A	A	A	A	A	A	A	A	A	A	A	A	A	A	A	A	A	A
gnl|UMD3.1|GK000008.2	100424552	G	A	A	A	A	A	A	A	A	A	A	A	A	A	A	A	A	A	A	A
gnl|UMD3.1|GK000008.2	107174005	G	A	A	A	A	A	A	A	A	A	A	A	A	A	A	A	A	A	A	A
gnl|UMD3.1|GK000008.2	107174037	G	A	A	A	A	A	A	A	A	A	A	A	A	A	A	A	A	A	A	A
gnl|UMD3.1|GK000008.2	107174178	G	A	A	A	A	A	A	A	A	A	A	A	A	A	A	A	A	A	A	A
gnl|UMD3.1|GK000008.2	107174276	G	A	A	A	A	A	A	A	A	A	A	A	A	A	A	A	A	A	A	A
gnl|UMD3.1|GK000008.2	32171691	T	A	A	A	A	A	A	A	A	A	A	A	A	A	A	A	A	A	A	A
gnl|UMD3.1|GK000008.2	44410585	T	A	A	A	A	A	A	A	A	A	A	A	A	A	A	A	A	A	A	A
gnl|UMD3.1|GK000008.2	74374143	T	A	A	A	A	A	A	A	A	A	A	A	A	A	A	A	A	A	A	A
gnl|UMD3.1|GK000008.2	23410255	A	C	C	C	C	C	C	C	C	C	C	C	C	C	C	C	C	C	C	C
gnl|UMD3.1|GK000008.2	68113836	A	C	C	C	C	C	C	C	C	C	C	C	C	C	C	C	C	C	C	C
gnl|UMD3.1|GK000008.2	68114026	A	C	C	C	C	C	C	C	C	C	C	C	C	C	C	C	C	C	C	C
gnl|UMD3.1|GK000008.2	21904785	G	C	C	C	C	C	C	C	C	C	C	C	C	C	C	C	C	C	C	C
gnl|UMD3.1|GK000008.2	40110769	G	C	C	C	C	C	C	C	C	C	C	C	C	C	C	C	C	C	C	C
gnl|UMD3.1|GK000008.2	44411242	G	C	C	C	C	C	C	C	C	C	C	C	C	C	C	C	C	C	C	C
gnl|UMD3.1|GK000008.2	68113924	G	C	C	C	C	C	C	C	C	C	C	C	C	C	C	C	C	C	C	C
gnl|UMD3.1|GK000008.2	68114054	G	C	C	C	C	C	C	C	C	C	C	C	C	C	C	C	C	C	C	C
gnl|UMD3.1|GK000008.2	75947256	G	C	C	C	C	C	C	C	C	C	C	C	C	C	C	C	C	C	C	C
gnl|UMD3.1|GK000008.2	97126571	G	C	C	C	C	C	C	C	C	C	C	C	C	C	C	C	C	C	C	C
gnl|UMD3.1|GK000008.2	97127164	G	C	C	C	C	C	C	C	C	C	C	C	C	C	C	C	C	C	C	C
gnl|UMD3.1|GK000008.2	101049815	G	C	C	C	C	C	C	C	C	C	C	C	C	C	C	C	C	C	C	C
gnl|UMD3.1|GK000008.2	101049862	G	C	C	C	C	C	C	C	C	C	C	C	C	C	C	C	C	C	C	C
gnl|UMD3.1|GK000008.2	102515776	G	C	C	C	C	C	C	C	C	C	C	C	C	C	C	C	C	C	C	C
gnl|UMD3.1|GK000008.2	11064352	T	C	C	C	C	C	C	C	C	C	C	C	C	C	C	C	C	C	C	C
gnl|UMD3.1|GK000008.2	15978873	T	C	C	C	C	C	C	C	C	C	C	C	C	C	C	C	C	C	C	C
gnl|UMD3.1|GK000008.2	15978874	T	C	C	C	C	C	C	C	C	C	C	C	C	C	C	C	C	C	C	C
gnl|UMD3.1|GK000008.2	21904134	T	C	C	C	C	C	C	C	C	C	C	C	C	C	C	C	C	C	C	C
gnl|UMD3.1|GK000008.2	21904331	T	C	C	C	C	C	C	C	C	C	C	C	C	C	C	C	C	C	C	C
gnl|UMD3.1|GK000008.2	21904440	T	C	C	C	C	C	C	C	C	C	C	C	C	C	C	C	C	C	C	C
gnl|UMD3.1|GK000008.2	21904757	T	C	C	C	C	C	C	C	C	C	C	C	C	C	C	C	C	C	C	C
gnl|UMD3.1|GK000008.2	21904854	T	C	C	C	C	C	C	C	C	C	C	C	C	C	C	C	C	C	C	C
gnl|UMD3.1|GK000008.2	23408430	T	C	C	C	C	C	C	C	C	C	C	C	C	C	C	C	C	C	C	C
gnl|UMD3.1|GK000008.2	23409494	T	C	C	C	C	C	C	C	C	C	C	C	C	C	C	C	C	C	C	C
gnl|UMD3.1|GK000008.2	23410069	T	C	C	C	C	C	C	C	C	C	C	C	C	C	C	C	C	C	C	C
gnl|UMD3.1|GK000008.2	23410098	T	C	C	C	C	C	C	C	C	C	C	C	C	C	C	C	C	C	C	C
gnl|UMD3.1|GK000008.2	23410107	T	C	C	C	C	C	C	C	C	C	C	C	C	C	C	C	C	C	C	C
gnl|UMD3.1|GK000008.2	23410136	T	C	C	C	C	C	C	C	C	C	C	C	C	C	C	C	C	C	C	C
gnl|UMD3.1|GK000008.2	23410191	T	C	C	C	C	C	C	C	C	C	C	C	C	C	C	C	C	C	C	C
gnl|UMD3.1|GK000008.2	23410304	T	C	C	C	C	C	C	C	C	C	C	C	C	C	C	C	C	C	C	C
gnl|UMD3.1|GK000008.2	23410467	T	C	C	C	C	C	C	C	C	C	C	C	C	C	C	C	C	C	C	C
gnl|UMD3.1|GK000008.2	23410800	T	C	C	C	C	C	C	C	C	C	C	C	C	C	C	C	C	C	C	C
gnl|UMD3.1|GK000008.2	29844492	T	C	C	C	C	C	C	C	C	C	C	C	C	C	C	C	C	C	C	C
gnl|UMD3.1|GK000008.2	29844519	T	C	C	C	C	C	C	C	C	C	C	C	C	C	C	C	C	C	C	C
gnl|UMD3.1|GK000008.2	29844668	T	C	C	C	C	C	C	C	C	C	C	C	C	C	C	C	C	C	C	C
gnl|UMD3.1|GK000008.2	31871551	T	C	C	C	C	C	C	C	C	C	C	C	C	C	C	C	C	C	C	C
gnl|UMD3.1|GK000008.2	31871742	T	C	C	C	C	C	C	C	C	C	C	C	C	C	C	C	C	C	C	C
gnl|UMD3.1|GK000008.2	31871824	T	C	C	C	C	C	C	C	C	C	C	C	C	C	C	C	C	C	C	C
gnl|UMD3.1|GK000008.2	31872078	T	C	C	C	C	C	C	C	C	C	C	C	C	C	C	C	C	C	C	C
gnl|UMD3.1|GK000008.2	32171530	T	C	C	C	C	C	C	C	C	C	C	C	C	C	C	C	C	C	C	C
gnl|UMD3.1|GK000008.2	32171535	T	C	C	C	C	C	C	C	C	C	C	C	C	C	C	C	C	C	C	C
gnl|UMD3.1|GK000008.2	32171548	T	C	C	C	C	C	C	C	C	C	C	C	C	C	C	C	C	C	C	C
gnl|UMD3.1|GK000008.2	32171579	T	C	C	C	C	C	C	C	C	C	C	C	C	C	C	C	C	C	C	C
gnl|UMD3.1|GK000008.2	32171654	T	C	C	C	C	C	C	C	C	C	C	C	C	C	C	C	C	C	C	C
gnl|UMD3.1|GK000008.2	32171734	T	C	C	C	C	C	C	C	C	C	C	C	C	C	C	C	C	C	C	C
gnl|UMD3.1|GK000008.2	32171764	T	C	C	C	C	C	C	C	C	C	C	C	C	C	C	C	C	C	C	C
gnl|UMD3.1|GK000008.2	35706252	T	C	C	C	C	C	C	C	C	C	C	C	C	C	C	C	C	C	C	C
gnl|UMD3.1|GK000008.2	35706293	T	C	C	C	C	C	C	C	C	C	C	C	C	C	C	C	C	C	C	C
gnl|UMD3.1|GK000008.2	35706327	T	C	C	C	C	C	C	C	C	C	C	C	C	C	C	C	C	C	C	C
gnl|UMD3.1|GK000008.2	35706358	T	C	C	C	C	C	C	C	C	C	C	C	C	C	C	C	C	C	C	C
gnl|UMD3.1|GK000008.2	35706381	T	C	C	C	C	C	C	C	C	C	C	C	C	C	C	C	C	C	C	C
gnl|UMD3.1|GK000008.2	35706409	T	C	C	C	C	C	C	C	C	C	C	C	C	C	C	C	C	C	C	C
gnl|UMD3.1|GK000008.2	35706420	T	C	C	C	C	C	C	C	C	C	C	C	C	C	C	C	C	C	C	C
gnl|UMD3.1|GK000008.2	35706487	T	C	C	C	C	C	C	C	C	C	C	C	C	C	C	C	C	C	C	C
gnl|UMD3.1|GK000008.2	35706510	T	C	C	C	C	C	C	C	C	C	C	C	C	C	C	C	C	C	C	C
gnl|UMD3.1|GK000008.2	35706518	T	C	C	C	C	C	C	C	C	C	C	C	C	C	C	C	C	C	C	C
gnl|UMD3.1|GK000008.2	35706533	T	C	C	C	C	C	C	C	C	C	C	C	C	C	C	C	C	C	C	C
gnl|UMD3.1|GK000008.2	38683787	T	C	C	C	C	C	C	C	C	C	C	C	C	C	C	C	C	C	C	C
gnl|UMD3.1|GK000008.2	38683932	T	C	C	C	C	C	C	C	C	C	C	C	C	C	C	C	C	C	C	C
gnl|UMD3.1|GK000008.2	38684161	T	C	C	C	C	C	C	C	C	C	C	C	C	C	C	C	C	C	C	C
gnl|UMD3.1|GK000008.2	40110784	T	C	C	C	C	C	C	C	C	C	C	C	C	C	C	C	C	C	C	C
gnl|UMD3.1|GK000008.2	40110977	T	C	C	C	C	C	C	C	C	C	C	C	C	C	C	C	C	C	C	C
gnl|UMD3.1|GK000008.2	44410611	T	C	C	C	C	C	C	C	C	C	C	C	C	C	C	C	C	C	C	C
gnl|UMD3.1|GK000008.2	44410619	T	C	C	C	C	C	C	C	C	C	C	C	C	C	C	C	C	C	C	C
gnl|UMD3.1|GK000008.2	44410703	T	C	C	C	C	C	C	C	C	C	C	C	C	C	C	C	C	C	C	C
gnl|UMD3.1|GK000008.2	58590213	T	C	C	C	C	C	C	C	C	C	C	C	C	C	C	C	C	C	C	C
gnl|UMD3.1|GK000008.2	58590638	T	C	C	C	C	C	C	C	C	C	C	C	C	C	C	C	C	C	C	C
gnl|UMD3.1|GK000008.2	64587098	T	C	C	C	C	C	C	C	C	C	C	C	C	C	C	C	C	C	C	C
gnl|UMD3.1|GK000008.2	68113852	T	C	C	C	C	C	C	C	C	C	C	C	C	C	C	C	C	C	C	C
gnl|UMD3.1|GK000008.2	75946914	T	C	C	C	C	C	C	C	C	C	C	C	C	C	C	C	C	C	C	C
gnl|UMD3.1|GK000008.2	75947425	T	C	C	C	C	C	C	C	C	C	C	C	C	C	C	C	C	C	C	C
gnl|UMD3.1|GK000008.2	75947461	T	C	C	C	C	C	C	C	C	C	C	C	C	C	C	C	C	C	C	C
gnl|UMD3.1|GK000008.2	77199717	T	C	C	C	C	C	C	C	C	C	C	C	C	C	C	C	C	C	C	C
gnl|UMD3.1|GK000008.2	80489558	T	C	C	C	C	C	C	C	C	C	C	C	C	C	C	C	C	C	C	C
gnl|UMD3.1|GK000008.2	80489582	T	C	C	C	C	C	C	C	C	C	C	C	C	C	C	C	C	C	C	C
gnl|UMD3.1|GK000008.2	80489632	T	C	C	C	C	C	C	C	C	C	C	C	C	C	C	C	C	C	C	C
gnl|UMD3.1|GK000008.2	80489642	T	C	C	C	C	C	C	C	C	C	C	C	C	C	C	C	C	C	C	C
gnl|UMD3.1|GK000008.2	88082636	T	C	C	C	C	C	C	C	C	C	C	C	C	C	C	C	C	C	C	C
gnl|UMD3.1|GK000008.2	97126563	T	C	C	C	C	C	C	C	C	C	C	C	C	C	C	C	C	C	C	C
gnl|UMD3.1|GK000008.2	97127199	T	C	C	C	C	C	C	C	C	C	C	C	C	C	C	C	C	C	C	C
gnl|UMD3.1|GK000008.2	97127309	T	C	C	C	C	C	C	C	C	C	C	C	C	C	C	C	C	C	C	C
gnl|UMD3.1|GK000008.2	97127338	T	C	C	C	C	C	C	C	C	C	C	C	C	C	C	C	C	C	C	C
gnl|UMD3.1|GK000008.2	101049844	T	C	C	C	C	C	C	C	C	C	C	C	C	C	C	C	C	C	C	C
gnl|UMD3.1|GK000008.2	103683786	T	C	C	C	C	C	C	C	C	C	C	C	C	C	C	C	C	C	C	C
gnl|UMD3.1|GK000008.2	107173920	T	C	C	C	C	C	C	C	C	C	C	C	C	C	C	C	C	C	C	C
gnl|UMD3.1|GK000008.2	107173989	T	C	C	C	C	C	C	C	C	C	C	C	C	C	C	C	C	C	C	C
gnl|UMD3.1|GK000008.2	107174098	T	C	C	C	C	C	C	C	C	C	C	C	C	C	C	C	C	C	C	C
gnl|UMD3.1|GK000008.2	107174133	T	C	C	C	C	C	C	C	C	C	C	C	C	C	C	C	C	C	C	C
gnl|UMD3.1|GK000008.2	107174290	T	C	C	C	C	C	C	C	C	C	C	C	C	C	C	C	C	C	C	C
gnl|UMD3.1|GK000008.2	2286445	A	G	G	G	G	G	G	G	G	G	G	G	G	G	G	G	G	G	G	G
gnl|UMD3.1|GK000008.2	15978659	A	G	G	G	G	G	G	G	G	G	G	G	G	G	G	G	G	G	G	G
gnl|UMD3.1|GK000008.2	21903997	A	G	G	G	G	G	G	G	G	G	G	G	G	G	G	G	G	G	G	G
gnl|UMD3.1|GK000008.2	21904103	A	G	G	G	G	G	G	G	G	G	G	G	G	G	G	G	G	G	G	G
gnl|UMD3.1|GK000008.2	21904160	A	G	G	G	G	G	G	G	G	G	G	G	G	T	G	G	G	G	G	G
gnl|UMD3.1|GK000008.2	23410318	A	G	G	G	G	G	G	G	G	G	G	G	G	G	G	G	G	G	G	G
gnl|UMD3.1|GK000008.2	23410435	A	G	G	G	G	G	G	G	G	G	G	G	G	G	G	G	G	G	G	G
gnl|UMD3.1|GK000008.2	23410807	A	G	G	G	G	G	G	G	G	G	G	G	G	G	G	G	G	G	G	G
gnl|UMD3.1|GK000008.2	28204503	A	G	G	G	G	G	G	G	G	G	G	G	G	G	G	G	G	G	G	G
gnl|UMD3.1|GK000008.2	29844504	A	G	G	G	G	G	G	G	G	G	G	G	G	G	G	G	G	G	G	G
gnl|UMD3.1|GK000008.2	31871620	A	G	G	G	G	G	G	G	G	G	G	G	G	G	G	G	G	G	G	G
gnl|UMD3.1|GK000008.2	31871736	A	G	G	G	G	G	G	G	G	G	G	G	G	G	G	G	G	G	G	G
gnl|UMD3.1|GK000008.2	31871769	A	G	G	G	G	G	G	G	G	G	G	G	G	G	G	G	G	G	G	G
gnl|UMD3.1|GK000008.2	31871995	A	G	G	G	G	G	G	G	G	G	G	G	G	G	G	G	G	G	G	G
gnl|UMD3.1|GK000008.2	32171547	A	G	G	G	G	G	G	G	G	G	G	G	G	G	G	G	G	G	G	G
gnl|UMD3.1|GK000008.2	32171648	A	G	G	G	G	G	G	G	G	G	G	G	G	G	G	G	G	G	G	G
gnl|UMD3.1|GK000008.2	32171865	A	G	G	G	G	G	G	G	G	G	G	G	G	G	G	G	G	G	G	G
gnl|UMD3.1|GK000008.2	32171877	A	G	G	G	G	G	G	G	G	G	G	G	G	G	G	G	G	G	G	G
gnl|UMD3.1|GK000008.2	35706265	A	G	G	G	G	G	G	G	G	G	G	G	G	G	G	G	G	G	G	G
gnl|UMD3.1|GK000008.2	35706271	A	G	G	G	G	G	G	G	G	G	G	G	G	G	G	G	G	G	G	G
gnl|UMD3.1|GK000008.2	35706289	A	G	G	G	G	G	G	G	G	G	G	G	G	G	G	G	G	G	G	G
gnl|UMD3.1|GK000008.2	38683883	A	G	G	G	G	G	G	G	G	G	G	G	G	G	G	G	G	G	G	G
gnl|UMD3.1|GK000008.2	38683925	A	G	G	G	G	G	G	G	G	G	G	G	G	G	G	G	G	G	G	G
gnl|UMD3.1|GK000008.2	40110912	A	G	G	G	G	G	G	G	G	G	G	G	G	G	G	G	G	G	G	G
gnl|UMD3.1|GK000008.2	58590210	A	G	G	G	G	G	G	G	G	G	G	G	G	G	G	G	G	G	G	G
gnl|UMD3.1|GK000008.2	64586988	A	G	G	G	G	G	G	G	G	G	G	G	G	G	G	G	G	G	G	G
gnl|UMD3.1|GK000008.2	64587101	A	G	G	G	G	G	G	G	G	G	G	G	G	G	G	G	G	G	G	G
gnl|UMD3.1|GK000008.2	67661811	A	G	G	G	G	G	G	G	G	G	G	G	G	G	G	G	G	G	G	G
gnl|UMD3.1|GK000008.2	68113869	A	G	G	G	G	G	G	G	G	G	G	G	G	G	G	G	G	G	G	G
gnl|UMD3.1|GK000008.2	70834482	A	G	G	G	G	G	G	G	G	G	G	G	G	G	G	G	G	G	G	G
gnl|UMD3.1|GK000008.2	74374195	A	G	G	G	G	G	G	G	G	G	G	G	G	G	G	G	G	G	G	G
gnl|UMD3.1|GK000008.2	75947020	A	G	G	G	G	G	G	G	G	G	G	G	G	G	G	G	G	G	G	G
gnl|UMD3.1|GK000008.2	75947447	A	G	G	G	G	G	G	G	G	G	G	G	G	G	G	G	G	G	G	G
gnl|UMD3.1|GK000008.2	76016225	A	G	G	G	G	G	G	G	G	G	G	G	G	G	G	G	G	G	G	G
gnl|UMD3.1|GK000008.2	80053384	A	G	G	G	G	G	G	G	G	G	G	G	G	G	G	G	G	G	G	G
gnl|UMD3.1|GK000008.2	85928340	A	G	G	G	G	G	G	G	G	G	G	G	G	G	G	G	G	G	G	G
gnl|UMD3.1|GK000008.2	88082140	A	G	G	G	G	G	G	G	G	G	G	G	G	G	G	G	G	G	G	G
gnl|UMD3.1|GK000008.2	88082902	A	G	G	G	G	G	G	G	G	G	G	G	G	G	G	G	G	G	G	G
gnl|UMD3.1|GK000008.2	97126676	A	G	G	G	G	G	G	G	G	G	G	G	G	G	G	G	G	G	G	G
gnl|UMD3.1|GK000008.2	97127036	A	G	G	G	G	G	G	G	G	G	G	G	G	G	G	G	G	G	G	G
gnl|UMD3.1|GK000008.2	97127288	A	G	G	G	G	G	G	G	G	G	G	G	G	G	G	G	G	G	G	G
gnl|UMD3.1|GK000008.2	107173912	A	G	G	G	G	G	G	G	G	G	G	G	G	G	G	G	G	G	G	G
gnl|UMD3.1|GK000008.2	107174294	A	G	G	G	G	G	G	G	G	G	G	G	G	G	G	G	G	G	G	G
gnl|UMD3.1|GK000008.2	112057809	A	G	G	G	G	G	G	G	G	G	G	G	G	G	G	G	G	G	G	G
gnl|UMD3.1|GK000008.2	17426138	C	G	G	G	G	G	G	G	G	G	G	G	G	G	G	G	G	G	G	G
gnl|UMD3.1|GK000008.2	21903807	C	G	G	G	G	G	G	G	G	G	G	G	G	G	G	G	G	G	G	G
gnl|UMD3.1|GK000008.2	23408157	C	G	G	G	G	G	G	G	G	G	G	G	G	G	G	G	G	G	G	G
gnl|UMD3.1|GK000008.2	23410222	C	G	G	G	G	G	G	G	G	G	G	G	G	G	G	G	G	G	G	G
gnl|UMD3.1|GK000008.2	28875613	C	G	G	G	G	G	G	G	G	G	G	G	G	G	G	G	G	G	G	G
gnl|UMD3.1|GK000008.2	31871961	C	G	G	G	G	G	G	G	G	G	G	G	G	G	G	G	G	G	G	G
gnl|UMD3.1|GK000008.2	44410697	C	G	G	G	G	G	G	G	G	G	G	G	G	G	G	G	G	G	G	G
gnl|UMD3.1|GK000008.2	58590607	C	G	G	G	G	G	G	G	G	G	G	G	G	G	G	G	G	G	G	G
gnl|UMD3.1|GK000008.2	64587187	C	G	G	G	G	G	G	G	G	G	G	G	G	G	G	G	G	G	G	G
gnl|UMD3.1|GK000008.2	75947482	C	G	G	G	G	G	G	G	G	G	G	G	G	G	G	G	G	G	G	G
gnl|UMD3.1|GK000008.2	97127045	C	G	G	G	G	G	G	G	G	G	G	G	G	G	G	G	G	G	G	G
gnl|UMD3.1|GK000008.2	7420543	T	G	G	G	G	G	G	G	G	G	G	G	G	G	G	G	G	G	G	G
gnl|UMD3.1|GK000008.2	21904375	T	G	G	G	G	G	G	G	G	G	G	G	G	G	G	G	G	G	G	G
gnl|UMD3.1|GK000008.2	23408152	T	G	G	G	G	G	G	G	G	G	G	G	G	G	G	G	G	G	G	G
gnl|UMD3.1|GK000008.2	35706320	T	G	G	G	G	G	G	G	G	G	G	G	G	G	G	G	G	G	G	G
gnl|UMD3.1|GK000008.2	35706402	T	G	G	G	G	G	G	G	G	G	G	G	G	G	G	G	G	G	G	G
gnl|UMD3.1|GK000008.2	58590622	T	G	G	G	G	G	G	G	G	G	G	G	G	G	G	G	G	G	G	G
gnl|UMD3.1|GK000008.2	67662018	T	G	G	G	G	G	G	G	G	G	G	G	G	G	G	G	G	G	G	G
gnl|UMD3.1|GK000008.2	77199644	T	G	G	G	G	G	G	G	G	G	G	G	G	G	G	G	G	G	G	G
gnl|UMD3.1|GK000008.2	80489628	T	G	G	G	G	G	G	G	G	G	G	G	G	G	G	G	G	G	G	G
gnl|UMD3.1|GK000008.2	97127179	T	G	G	G	G	G	G	G	G	G	G	G	G	G	G	G	G	G	G	G
gnl|UMD3.1|GK000008.2	107174165	T	G	G	G	G	G	G	G	G	G	G	G	G	G	G	G	G	G	G	G
gnl|UMD3.1|GK000008.2	31871781	A	T	T	T	T	T	T	T	T	T	T	T	T	T	T	T	T	T	T	T
gnl|UMD3.1|GK000008.2	101049816	A	T	T	T	T	T	T	T	T	T	T	T	T	T	T	T	T	T	T	T
gnl|UMD3.1|GK000008.2	101049820	A	T	T	T	T	T	T	T	T	T	T	T	T	T	T	T	T	T	T	T
gnl|UMD3.1|GK000008.2	11064543	C	T	T	T	T	T	T	T	T	T	T	T	T	T	T	T	T	T	T	T
gnl|UMD3.1|GK000008.2	17425850	C	T	T	T	T	T	T	T	T	T	T	T	T	T	T	T	T	T	T	T
gnl|UMD3.1|GK000008.2	17425883	C	T	T	T	T	T	T	T	T	T	T	T	T	T	T	T	T	T	T	T
gnl|UMD3.1|GK000008.2	21903747	C	T	T	T	T	T	T	T	T	T	T	T	T	T	T	T	T	T	T	T
gnl|UMD3.1|GK000008.2	21903844	C	T	T	T	T	T	T	T	T	T	T	T	T	T	T	T	T	T	T	T
gnl|UMD3.1|GK000008.2	21904099	C	T	T	T	T	T	T	T	T	T	T	T	T	T	T	T	T	T	T	T
gnl|UMD3.1|GK000008.2	21904319	C	T	T	T	T	T	T	T	T	T	T	T	T	T	T	T	T	T	T	T
gnl|UMD3.1|GK000008.2	23408331	C	T	T	T	T	T	T	T	T	T	T	T	T	T	T	T	T	T	T	T
gnl|UMD3.1|GK000008.2	23408350	C	T	T	T	T	T	T	T	T	T	T	T	T	T	T	T	T	T	T	T
gnl|UMD3.1|GK000008.2	23410135	C	T	T	T	T	T	T	T	T	T	T	T	T	T	T	T	T	T	T	T
gnl|UMD3.1|GK000008.2	28204745	C	T	T	T	T	T	T	T	T	T	T	T	T	T	T	T	T	T	T	T
gnl|UMD3.1|GK000008.2	29844573	C	T	T	T	T	T	T	T	T	T	T	T	T	T	T	T	T	T	T	T
gnl|UMD3.1|GK000008.2	31871597	C	T	T	T	T	T	T	T	T	T	T	T	T	T	T	T	T	T	T	T
gnl|UMD3.1|GK000008.2	32171732	C	T	T	T	T	T	T	T	T	T	T	T	T	T	T	T	T	T	T	T
[truncated: 3,612 more rows]
