# Supplementary material for: Single Nucleotide Polymorphism Discovery in Bovine Pituitary Gland Using RNA-Seq Technology
Source: PLoS One. 2016 Sep 8;11(9):e0161370. doi: 10.1371/journal.pone.0161370 (PMC5015895; doi:10.1371/journal.pone.0161370)
Supplement: S30 Table — (XLSM) [file pone.0161370.s030.xlsm]

## Sheet: Geny kandydujące z SNP
sTable 30: Identification of putative SNPs hits of RNA-seq data on 76 potential candidate genes from bovine QTL-db in Polish Red cattle.
Polish Red	6 months of age									Polish Red	6 months of age									Polish Red	9 months of age									Polish Red	9 months of age									Polish Red	12 months of age
CGs	chromosome location	SNP location	Ref_seq (1)	sample seq (2)	# of reads as Ref (3)	# of reads as SNP (4)	% ref (5)	% SNP (6)		CGs	chromosome location	SNP location	Ref_seq (1)	sample seq (2)	# of reads as Ref (3)	# of reads as SNP (4)	% ref (5)	% SNP (6)		CGs	chromosome location	SNP location	Ref_seq (1)	sample seq (2)	# of reads as Ref (3)	# of reads as SNP (4)	% ref (5)	% SNP (6)		CGs	chromosome location	SNP location	Ref_seq (1)	sample seq (2)	# of reads as Ref (3)	# of reads as SNP (4)	% ref (5)	% SNP (6)		CGs	chromosome location	SNP location	Ref_seq (1)	sample seq (2)	# of reads as Ref (3)	# of reads as SNP (4)	% ref (5)	% SNP (6)
																														GHSR										GHSR
GHSR	chromosome	SNP location	1	2	3	4	5	6		GHSR	chromosome	SNP location	1	2	3	4	5	6		GHSR	chromosome	SNP location	1	2	3	4	5	6			chromosome	SNP location	1	2	3	4	5	6			chromosome	SNP location	1	2	3	4	5	6
1	gnl|UMD3.1|GK000001.2	95796353	G	A	3	7	0.3	0.7		1	gnl|UMD3.1|GK000001.2	95796292	T	G	5	4	0.555555555555556	0.444444444444444		1	gnl|UMD3.1|GK000001.2	95796142	T	C	5	2	0.714285714285714	0.285714285714286		1	gnl|UMD3.1|GK000001.2	95795966	T	G	3	2	0.6	0.4		1	gnl|UMD3.1|GK000001.2	95796564	C	T	0	2	0	1
2	gnl|UMD3.1|GK000001.2	95796410	T	G	7	4	0.636363636363636	0.363636363636364		2	gnl|UMD3.1|GK000001.2	95796353	G	A	8	3	0.727272727272727	0.272727272727273		2	gnl|UMD3.1|GK000001.2	95796189	C	T	4	2	0.666666666666667	0.333333333333333		2	gnl|UMD3.1|GK000001.2	95796491	C	A	4	2	0.666666666666667	0.333333333333333		2	gnl|UMD3.1|GK000001.2	95796877	G	T	0	3	0	1
3	gnl|UMD3.1|GK000001.2	95796469	A	C	5	3	0.625	0.375		3	gnl|UMD3.1|GK000001.2	95796564	C	T	8	5	0.615384615384615	0.384615384615385		3	gnl|UMD3.1|GK000001.2	95796589	T	G	7	2	0.777777777777778	0.222222222222222		3	gnl|UMD3.1|GK000001.2	95796494	A	C	3	2	0.6	0.4		3	gnl|UMD3.1|GK000001.2	95796887	T	A	0	1	0	1
4	gnl|UMD3.1|GK000001.2	95796651	T	G	5	2	0.714285714285714	0.285714285714286		4	gnl|UMD3.1|GK000001.2	95796708	G	A	0	2	0	1		4	gnl|UMD3.1|GK000001.2	95797185	T	A	4	2	0.666666666666667	0.333333333333333		4	gnl|UMD3.1|GK000001.2	95797570	C	A	0	3	0	1		4	gnl|UMD3.1|GK000001.2	95797047	T	C	1	2	0.333333333333333	0.666666666666667
5	gnl|UMD3.1|GK000001.2	95796655	T	G	4	3	0.571428571428571	0.428571428571429		5	gnl|UMD3.1|GK000001.2	95796877	G	T	0	2	0	1		5	gnl|UMD3.1|GK000001.2	95797433	T	C	4	3	0.571428571428571	0.428571428571429		5	gnl|UMD3.1|GK000001.2	95798097	A	G	0	1	0	1		5	gnl|UMD3.1|GK000001.2	95797433	T	C	3	5	0.375	0.625
6	gnl|UMD3.1|GK000001.2	95796718	T	G	3	2	0.6	0.4		6	gnl|UMD3.1|GK000001.2	95797047	T	C,A	0	5	0	1		6	gnl|UMD3.1|GK000001.2	95798666	C	T	2	2	0.5	0.5		6	gnl|UMD3.1|GK000001.2	95798516	G	T	3	2	0.6	0.4		6	gnl|UMD3.1|GK000001.2	95798440	C	T	2	2	0.5	0.5
7	gnl|UMD3.1|GK000001.2	95798919	T	C	7	2	0.777777777777778	0.222222222222222		7	gnl|UMD3.1|GK000001.2	95797068	C	T	0	3	0	1		7	gnl|UMD3.1|GK000001.2	95798714	A	C	1	4	0.2	0.8		7	gnl|UMD3.1|GK000001.2	95799054	G	T	12	4	0.75	0.25		7	gnl|UMD3.1|GK000001.2	95798490	C	A	2	3	0.4	0.6
8	gnl|UMD3.1|GK000001.2	95798967	G	A	0	9	0	1		8	gnl|UMD3.1|GK000001.2	95797433	T	C	0	3	0	1												IGF2BP2										8	gnl|UMD3.1|GK000001.2	95798603	A	T	4	2	0.666666666666667	0.333333333333333
										9	gnl|UMD3.1|GK000001.2	95797698	A	C	5	2	0.714285714285714	0.285714285714286		IGF2BP2	chromosome	SNP location	1	2	3	4	5	6			chromosome	SNP location	1	2	3	4	5	6		9	gnl|UMD3.1|GK000001.2	95798780	G	T	3	7	0.3	0.7
IGF2BP2	chromosome	SNP location	1	2	3	4	5	6		10	gnl|UMD3.1|GK000001.2	95798490	C	A	5	5	0.5	0.5		1	gnl|UMD3.1|GK000001.2	81998945	A	G	0	2	0	1		1	gnl|UMD3.1|GK000001.2	82001170	C	T	0	2	0	1		10	gnl|UMD3.1|GK000001.2	95798781	A	G	4	8	0.333333333333333	0.666666666666667
1	gnl|UMD3.1|GK000001.2	82007387	A	G	2	2	0.5	0.5		11	gnl|UMD3.1|GK000001.2	95798780	G	T	3	3	0.5	0.5		2	gnl|UMD3.1|GK000001.2	82002737	A	G	0	2	0	1		2	gnl|UMD3.1|GK000001.2	82007460	A	G	5	3	0.625	0.375		11	gnl|UMD3.1|GK000001.2	95798967	G	A	1	14	0.0666666666666667	0.933333333333333
2	gnl|UMD3.1|GK000001.2	82007402	A	G	2	2	0.5	0.5		12	gnl|UMD3.1|GK000001.2	95798781	A	G	3	3	0.5	0.5		3	gnl|UMD3.1|GK000001.2	82003048	T	G	0	2	0	1		3	gnl|UMD3.1|GK000001.2	82007473	A	G	5	4	0.555555555555556	0.444444444444444		12	gnl|UMD3.1|GK000001.2	95799119	A	G	2	9	0.181818181818182	0.818181818181818
3	gnl|UMD3.1|GK000001.2	82007923	G	T	0	2	0	1		13	gnl|UMD3.1|GK000001.2	95798967	G	A	4	10	0.285714285714286	0.714285714285714		4	gnl|UMD3.1|GK000001.2	82006346	T	C	0	2	0	1		4	gnl|UMD3.1|GK000001.2	82007504	G	C	9	2	0.818181818181818	0.181818181818182		IGF2BP2
4	gnl|UMD3.1|GK000001.2	82014715	C	T	0	2	0	1		14	gnl|UMD3.1|GK000001.2	95799061	A	C	16	5	0.761904761904762	0.238095238095238		5	gnl|UMD3.1|GK000001.2	82006348	G	T	0	2	0	1		5	gnl|UMD3.1|GK000001.2	82012896	G	A	0	2	0	1			chromosome	SNP location	1	2	3	4	5	6
5	gnl|UMD3.1|GK000001.2	82021955	T	A	0	2	0	1												6	gnl|UMD3.1|GK000001.2	82025780	A	G	0	2	0	1		6	gnl|UMD3.1|GK000001.2	82021205	A	G	0	2	0	1		1	gnl|UMD3.1|GK000001.2	82006045	T	C	0	2	0	1
6	gnl|UMD3.1|GK000001.2	82032215	C	T	0	1	0	1		IGF2BP2	chromosome	SNP location	1	2	3	4	5	6		7	gnl|UMD3.1|GK000001.2	82031926	A	G	0	4	0	1		7	gnl|UMD3.1|GK000001.2	82021444	A	G	0	2	0	1		2	gnl|UMD3.1|GK000001.2	82007029	A	C	0	2	0	1
7	gnl|UMD3.1|GK000001.2	82039604	T	A	0	2	0	1		1	gnl|UMD3.1|GK000001.2	82004016	C	T	0	2	0	1		8	gnl|UMD3.1|GK000001.2	82037488	C	T	0	4	0	1		8	gnl|UMD3.1|GK000001.2	82030040	G	A	0	2	0	1		3	gnl|UMD3.1|GK000001.2	82018795	G	C	0	2	0	1
8	gnl|UMD3.1|GK000001.2	82047649	T	C	0	2	0	1		2	gnl|UMD3.1|GK000001.2	82015328	A	G	1	2	0.333333333333333	0.666666666666667		9	gnl|UMD3.1|GK000001.2	82054980	G	A	0	2	0	1		9	gnl|UMD3.1|GK000001.2	82057782	A	G	0	3	0	1		4	gnl|UMD3.1|GK000001.2	82028174	T	G	0	2	0	1
9	gnl|UMD3.1|GK000001.2	82054980	G	A	0	2	0	1		3	gnl|UMD3.1|GK000001.2	82015346	A	G	1	2	0.333333333333333	0.666666666666667		10	gnl|UMD3.1|GK000001.2	82056420	T	C	0	2	0	1		10	gnl|UMD3.1|GK000001.2	82060513	G	T	0	1	0	1		5	gnl|UMD3.1|GK000001.2	82054797	T	G	0	2	0	1
10	gnl|UMD3.1|GK000001.2	82058928	C	T	0	2	0	1		4	gnl|UMD3.1|GK000001.2	82019223	A	C	0	2	0	1		11	gnl|UMD3.1|GK000001.2	82058216	G	C	0	4	0	1		11	gnl|UMD3.1|GK000001.2	82063526	G	C	0	2	0	1		6	gnl|UMD3.1|GK000001.2	82058584	G	A	2	2	0.5	0.5
11	gnl|UMD3.1|GK000001.2	82069572	A	C	1	2	0.333333333333333	0.666666666666667		5	gnl|UMD3.1|GK000001.2	82030946	G	C	0	2	0	1		12	gnl|UMD3.1|GK000001.2	82059960	A	C	0	2	0	1		12	gnl|UMD3.1|GK000001.2	82070288	AGG	AGGG	0	1	0	1		7	gnl|UMD3.1|GK000001.2	82058589	A	G	2	2	0.5	0.5
12	gnl|UMD3.1|GK000001.2	82071047	C	G	0	2	0	1		6	gnl|UMD3.1|GK000001.2	82032785	T	A	0	1	0	1		13	gnl|UMD3.1|GK000001.2	82070304	C	T	0	2	0	1		13	gnl|UMD3.1|GK000001.2	82070393	T	C	0	2	0	1		8	gnl|UMD3.1|GK000001.2	82082327	A	G	0	1	0	1
13	gnl|UMD3.1|GK000001.2	82071187	G	C	0	2	0	1		7	gnl|UMD3.1|GK000001.2	82041440	A	G	0	2	0	1		14	gnl|UMD3.1|GK000001.2	82075538	A	G	0	2	0	1		14	gnl|UMD3.1|GK000001.2	82070418	G	A	0	2	0	1		9	gnl|UMD3.1|GK000001.2	82082871	T	C	1	2	0.333333333333333	0.666666666666667
14	gnl|UMD3.1|GK000001.2	82074122	G	A	2	3	0.4	0.6		8	gnl|UMD3.1|GK000001.2	82042679	T	G	1	1	0.5	0.5		15	gnl|UMD3.1|GK000001.2	82075554	A	G	0	2	0	1		15	gnl|UMD3.1|GK000001.2	82071047	C	G	0	4	0	1		10	gnl|UMD3.1|GK000001.2	82147822	A	G	0	2	0	1
15	gnl|UMD3.1|GK000001.2	82092716	A	G	1	2	0.333333333333333	0.666666666666667		9	gnl|UMD3.1|GK000001.2	82042681	T	C	0	3	0	1		16	gnl|UMD3.1|GK000001.2	82076665	A	G	0	2	0	1		16	gnl|UMD3.1|GK000001.2	82071187	G	C	0	4	0	1		11	gnl|UMD3.1|GK000001.2	82147990	G	T	0	2	0	1
16	gnl|UMD3.1|GK000001.2	82092781	C	A	1	2	0.333333333333333	0.666666666666667		10	gnl|UMD3.1|GK000001.2	82045428	T	A	0	2	0	1		17	gnl|UMD3.1|GK000001.2	82096349	T	G	0	2	0	1		17	gnl|UMD3.1|GK000001.2	82073156	C	G	0	2	0	1		12	gnl|UMD3.1|GK000001.2	82157180	A	T	0	2	0	1
17	gnl|UMD3.1|GK000001.2	82096349	T	G	0	2	0	1		11	gnl|UMD3.1|GK000001.2	82055732	C	G	0	5	0	1		18	gnl|UMD3.1|GK000001.2	82108764	T	G	0	2	0	1		18	gnl|UMD3.1|GK000001.2	82074387	A	C	0	2	0	1		IGFBP2
18	gnl|UMD3.1|GK000001.2	82120841	G	T	1	2	0.333333333333333	0.666666666666667		12	gnl|UMD3.1|GK000001.2	82062858	T	G,A	0	2	0	1		19	gnl|UMD3.1|GK000001.2	82144339	G	C	0	2	0	1		19	gnl|UMD3.1|GK000001.2	82075486	A	G	0	2	0	1			chromosome	SNP location	1	2	3	4	5	6
19	gnl|UMD3.1|GK000001.2	82156234	C	T	2	2	0.5	0.5		13	gnl|UMD3.1|GK000001.2	82070305	T	A	1	2	0.333333333333333	0.666666666666667		20	gnl|UMD3.1|GK000001.2	82144386	G	A	0	4	0	1		20	gnl|UMD3.1|GK000001.2	82075883	A	G	2	2	0.5	0.5		1	gnl|UMD3.1|GK000002.2	105338413	T	G	2	2	0.5	0.5
20	gnl|UMD3.1|GK000001.2	82159673	A	C	1	2	0.333333333333333	0.666666666666667		14	gnl|UMD3.1|GK000001.2	82075065	A	G	2	2	0.5	0.5		21	gnl|UMD3.1|GK000001.2	82149889	C	T	2	2	0.5	0.5		21	gnl|UMD3.1|GK000001.2	82075905	A	G	0	2	0	1		2	gnl|UMD3.1|GK000002.2	105338765	T	G	11	4	0.733333333333333	0.266666666666667
21	gnl|UMD3.1|GK000001.2	82159714	T	C	0	2	0	1		15	gnl|UMD3.1|GK000001.2	82075642	A	G	0	2	0	1		22	gnl|UMD3.1|GK000001.2	82150517	G	A	0	2	0	1		22	gnl|UMD3.1|GK000001.2	82107935	A	G	0	2	0	1		3	gnl|UMD3.1|GK000002.2	105366972	C	T	0	18	0	1
22	gnl|UMD3.1|GK000001.2	82160195	A	G	0	3	0	1		16	gnl|UMD3.1|GK000001.2	82075669	A	G	0	2	0	1		23	gnl|UMD3.1|GK000001.2	82151038	T	C	1	2	0.333333333333333	0.666666666666667		23	gnl|UMD3.1|GK000001.2	82111880	A	C	0	2	0	1		4	gnl|UMD3.1|GK000002.2	105367348	G	A	0	2	0	1
23	gnl|UMD3.1|GK000001.2	82161362	C	A	7	2	0.777777777777778	0.222222222222222		17	gnl|UMD3.1|GK000001.2	82075797	A	G	0	2	0	1		24	gnl|UMD3.1|GK000001.2	82152557	G	A	2	10	0.166666666666667	0.833333333333333		24	gnl|UMD3.1|GK000001.2	82137095	C	T	0	2	0	1		IGFBP5
24	gnl|UMD3.1|GK000001.2	82161419	A	C	5	2	0.714285714285714	0.285714285714286		18	gnl|UMD3.1|GK000001.2	82089842	A	T	0	2	0	1		25	gnl|UMD3.1|GK000001.2	82154944	T	C	0	4	0	1		25	gnl|UMD3.1|GK000001.2	82149091	C	T	0	2	0	1			chromosome	SNP location	1	2	3	4	5	6
										19	gnl|UMD3.1|GK000001.2	82095312	G	A	0	2	0	1		26	gnl|UMD3.1|GK000001.2	82157553	A	G	0	3	0	1		26	gnl|UMD3.1|GK000001.2	82149889	C	T	0	2	0	1		1	gnl|UMD3.1|GK000002.2	105379067	A	G	0	5	0	1
GAD1	chromosome	SNP location	1	2	3	4	5	6		20	gnl|UMD3.1|GK000001.2	82107736	A	C,T	0	2	0	1												27	gnl|UMD3.1|GK000001.2	82150517	G	A	0	2	0	1		2	gnl|UMD3.1|GK000002.2	105379566	C	T	0	2	0	1
1	gnl|UMD3.1|GK000002.2	25675597	T	C	0	2	0	1		21	gnl|UMD3.1|GK000001.2	82128388	A	T	0	2	0	1		IGFBP2	chromosome	SNP location	1	2	3	4	5	6		28	gnl|UMD3.1|GK000001.2	82152557	G	A	0	2	0	1		3	gnl|UMD3.1|GK000002.2	105379568	C	T	0	1	0	1
2	gnl|UMD3.1|GK000002.2	25675616	G	A	0	2	0	1		22	gnl|UMD3.1|GK000001.2	82151038	T	C	0	2	0	1		1	gnl|UMD3.1|GK000002.2	105338834	G	A	0	3	0	1		NCAPG										4	gnl|UMD3.1|GK000002.2	105379587	C	T	0	2	0	1
3	gnl|UMD3.1|GK000002.2	25678324	G	T	0	2	0	1		23	gnl|UMD3.1|GK000001.2	82151283	A	C	2	2	0.5	0.5		2	gnl|UMD3.1|GK000002.2	105352824	C	T	0	2	0	1			chromosome	SNP location	1	2	3	4	5	6		5	gnl|UMD3.1|GK000002.2	105379595	C	T	0	2	0	1
										24	gnl|UMD3.1|GK000001.2	82151504	T	G	1	2	0.333333333333333	0.666666666666667		3	gnl|UMD3.1|GK000002.2	105362819	C	T,A	0	4	0	1		1	gnl|UMD3.1|GK000006.2	38793698	T	C	0	2	0	1		6	gnl|UMD3.1|GK000002.2	105380232	C	A	0	2	0	1
IGFBP2	chromosome	SNP location	1	2	3	4	5	6		25	gnl|UMD3.1|GK000001.2	82151860	A	T	0	2	0	1		4	gnl|UMD3.1|GK000002.2	105364583	A	G	0	3	0	1		2	gnl|UMD3.1|GK000006.2	38810649	C	T	0	1	0	1		7	gnl|UMD3.1|GK000002.2	105380943	G	C	0	4	0	1
1	gnl|UMD3.1|GK000002.2	105338677	N	G	0	2	0	1		26	gnl|UMD3.1|GK000001.2	82157553	A	G	0	2	0	1		5	gnl|UMD3.1|GK000002.2	105365856	G	A	0	2	0	1		IGFBP7										8	gnl|UMD3.1|GK000002.2	105381107	T	A	1	2	0.333333333333333	0.666666666666667
2	gnl|UMD3.1|GK000002.2	105338834	G	A	1	2	0.333333333333333	0.666666666666667		27	gnl|UMD3.1|GK000001.2	82161123	G	A	0	2	0	1		6	gnl|UMD3.1|GK000002.2	105366972	C	T	44	44	0.5	0.5			chromosome	SNP location	1	2	3	4	5	6		9	gnl|UMD3.1|GK000002.2	105381512	G	T	0	2	0	1
3	gnl|UMD3.1|GK000002.2	105354182	T	C	0	2	0	1												7	gnl|UMD3.1|GK000002.2	105367348	G	A	14	17	0.451612903225806	0.548387096774194		1	gnl|UMD3.1|GK000006.2	74071328	G	T	1	3	0.25	0.75		10	gnl|UMD3.1|GK000002.2	105382214	T	C	0	56	0	1
4	gnl|UMD3.1|GK000002.2	105361846	G	C	0	2	0	1		IGFBP2	chromosome	SNP location	1	2	3	4	5	6												2	gnl|UMD3.1|GK000006.2	74072803	T	A	3	2	0.6	0.4		11	gnl|UMD3.1|GK000002.2	105382323	G	A	0	73	0	1
5	gnl|UMD3.1|GK000002.2	105361852	G	A	0	1	0	1		1	gnl|UMD3.1|GK000002.2	105338404	T	G	16	9	0.64	0.36		IGFBP5	chromosome	SNP location	1	2	3	4	5	6		3	gnl|UMD3.1|GK000006.2	74078356	G	A	0	2	0	1		12	gnl|UMD3.1|GK000002.2	105383107	C	G	0	4	0	1
6	gnl|UMD3.1|GK000002.2	105362285	T	A	0	2	0	1		2	gnl|UMD3.1|GK000002.2	105338677	N	G	0	2	0	1		1	gnl|UMD3.1|GK000002.2	105379269	C	G	2	2	0.5	0.5		4	gnl|UMD3.1|GK000006.2	74078394	A	G	0	2	0	1		13	gnl|UMD3.1|GK000002.2	105383919	A	C	3	2	0.6	0.4
7	gnl|UMD3.1|GK000002.2	105362286	C	A	0	2	0	1		3	gnl|UMD3.1|GK000002.2	105338835	T	C	0	2	0	1		2	gnl|UMD3.1|GK000002.2	105379354	C	A	1	2	0.333333333333333	0.666666666666667		5	gnl|UMD3.1|GK000006.2	74087750	T	C	0	3	0	1		14	gnl|UMD3.1|GK000002.2	105384526	G	A	0	2	0	1
8	gnl|UMD3.1|GK000002.2	105362433	A	G	0	2	0	1		4	gnl|UMD3.1|GK000002.2	105361982	G	A	0	2	0	1		3	gnl|UMD3.1|GK000002.2	105379566	C	T	2	6	0.25	0.75		6	gnl|UMD3.1|GK000006.2	74087893	C	A	0	2	0	1		15	gnl|UMD3.1|GK000002.2	105384862	C	T	0	5	0	1
9	gnl|UMD3.1|GK000002.2	105362729	A	G	0	1	0	1		5	gnl|UMD3.1|GK000002.2	105362026	C	T	0	2	0	1		4	gnl|UMD3.1|GK000002.2	105379568	C	T	2	6	0.25	0.75		7	gnl|UMD3.1|GK000006.2	74088459	C	T	0	2	0	1		16	gnl|UMD3.1|GK000002.2	105384887	C	T	0	5	0	1
10	gnl|UMD3.1|GK000002.2	105362741	A	G	0	2	0	1		6	gnl|UMD3.1|GK000002.2	105363250	T	G	2	2	0.5	0.5		5	gnl|UMD3.1|GK000002.2	105379587	C	T	3	6	0.333333333333333	0.666666666666667		8	gnl|UMD3.1|GK000006.2	74089318	C	T	0	2	0	1		17	gnl|UMD3.1|GK000002.2	105385479	T	C	0	2	0	1
11	gnl|UMD3.1|GK000002.2	105362745	C	T	0	2	0	1		7	gnl|UMD3.1|GK000002.2	105364583	A	G	0	2	0	1		6	gnl|UMD3.1|GK000002.2	105379595	C	T	4	4	0.5	0.5		9	gnl|UMD3.1|GK000006.2	74089351	T	C	0	2	0	1		18	gnl|UMD3.1|GK000002.2	105385545	C	T	0	2	0	1
12	gnl|UMD3.1|GK000002.2	105362747	G	A	0	2	0	1		8	gnl|UMD3.1|GK000002.2	105366972	C	T	72	47	0.605042016806723	0.394957983193277		7	gnl|UMD3.1|GK000002.2	105380413	T	C	0	4	0	1		10	gnl|UMD3.1|GK000006.2	74090545	G	T,A	0	2	0	1		19	gnl|UMD3.1|GK000002.2	105385556	A	G	0	2	0	1
13	gnl|UMD3.1|GK000002.2	105362748	T	C	0	2	0	1		9	gnl|UMD3.1|GK000002.2	105367348	G	A	19	6	0.76	0.24		8	gnl|UMD3.1|GK000002.2	105380422	C	G	0	4	0	1		11	gnl|UMD3.1|GK000006.2	74125193	T	C	0	2	0	1		20	gnl|UMD3.1|GK000002.2	105388611	T	C	1	2	0.333333333333333	0.666666666666667
14	gnl|UMD3.1|GK000002.2	105362755	A	G	0	2	0	1												9	gnl|UMD3.1|GK000002.2	105380896	G	A	0	4	0	1		12	gnl|UMD3.1|GK000006.2	74125284	T	C	0	2	0	1		21	gnl|UMD3.1|GK000002.2	105391258	G	T	2	2	0.5	0.5
15	gnl|UMD3.1|GK000002.2	105362819	C	T	0	2	0	1		IGFBP5	chromosome	SNP location	1	2	3	4	5	6		10	gnl|UMD3.1|GK000002.2	105380943	G	C	0	4	0	1		13	gnl|UMD3.1|GK000006.2	74126138	T	A	2	2	0.5	0.5		22	gnl|UMD3.1|GK000002.2	105393418	T	C	0	3	0	1
16	gnl|UMD3.1|GK000002.2	105364583	A	G	0	2	0	1		1	gnl|UMD3.1|GK000002.2	105379067	A	G	9	6	0.6	0.4		11	gnl|UMD3.1|GK000002.2	105380979	T	C	0	4	0	1		14	gnl|UMD3.1|GK000006.2	74126182	T	C	2	2	0.5	0.5		23	gnl|UMD3.1|GK000002.2	105394498	C	G	0	3	0	1
17	gnl|UMD3.1|GK000002.2	105366845	G	T	0	1	0	1		2	gnl|UMD3.1|GK000002.2	105379262	G	C	9	3	0.75	0.25		12	gnl|UMD3.1|GK000002.2	105381509	T	C	2	3	0.4	0.6		15	gnl|UMD3.1|GK000006.2	74129331	G	T	0	2	0	1		24	gnl|UMD3.1|GK000002.2	105396363	C	A	1	2	0.333333333333333	0.666666666666667
18	gnl|UMD3.1|GK000002.2	105366918	T	A	0	2	0	1		3	gnl|UMD3.1|GK000002.2	105379269	C	G	3	5	0.375	0.625		13	gnl|UMD3.1|GK000002.2	105381514	T	C	2	4	0.333333333333333	0.666666666666667		16	gnl|UMD3.1|GK000006.2	74133742	A	G	0	2	0	1		LEPR
19	gnl|UMD3.1|GK000002.2	105366972	C	T	0	76	0	1		4	gnl|UMD3.1|GK000002.2	105379354	C	A	4	2	0.666666666666667	0.333333333333333		14	gnl|UMD3.1|GK000002.2	105381785	C	A	3	2	0.6	0.4		17	gnl|UMD3.1|GK000006.2	74135632	A	G	0	2	0	1			chromosome	SNP location	1	2	3	4	5	6
20	gnl|UMD3.1|GK000002.2	105367299	C	A	4	2	0.666666666666667	0.333333333333333		5	gnl|UMD3.1|GK000002.2	105379566	C	T	4	3	0.571428571428571	0.428571428571429		15	gnl|UMD3.1|GK000002.2	105382201	A	C	5	3	0.625	0.375		18	gnl|UMD3.1|GK000006.2	74150139	T	C	9	38	0.191489361702128	0.808510638297872		1	gnl|UMD3.1|GK000003.2	80101340	T	C	1	2	0.333333333333333	0.666666666666667
21	gnl|UMD3.1|GK000002.2	105367348	G	A	0	8	0	1		6	gnl|UMD3.1|GK000002.2	105379568	C	T	4	4	0.5	0.5		16	gnl|UMD3.1|GK000002.2	105382214	T	C	85	74	0.534591194968553	0.465408805031447		19	gnl|UMD3.1|GK000006.2	74150155	T	C	20	6	0.769230769230769	0.230769230769231		2	gnl|UMD3.1|GK000003.2	80126503	T	C	1	2	0.333333333333333	0.666666666666667
										7	gnl|UMD3.1|GK000002.2	105379587	C	T	1	3	0.25	0.75		17	gnl|UMD3.1|GK000002.2	105382323	G	A	110	110	0.5	0.5		20	gnl|UMD3.1|GK000006.2	74150191	T	C	13	8	0.619047619047619	0.380952380952381		3	gnl|UMD3.1|GK000003.2	80126554	T	C	3	2	0.6	0.4
IGFBP5	chromosome	SNP location	1	2	3	4	5	6		8	gnl|UMD3.1|GK000002.2	105379595	C	T	0	2	0	1		18	gnl|UMD3.1|GK000002.2	105382477	C	G	0	2	0	1		21	gnl|UMD3.1|GK000006.2	74150334	T	G	31	10	0.75609756097561	0.24390243902439		4	gnl|UMD3.1|GK000003.2	80142072	T	C	0	2	0	1
1	gnl|UMD3.1|GK000002.2	105379067	A	G	0	13	0	1		9	gnl|UMD3.1|GK000002.2	105380713	T	C	0	4	0	1		19	gnl|UMD3.1|GK000002.2	105383107	C	G	0	2	0	1		DNMT3B										5	gnl|UMD3.1|GK000003.2	80146374	C	A	0	1	0	1
2	gnl|UMD3.1|GK000002.2	105379269	C	G	0	3	0	1		10	gnl|UMD3.1|GK000002.2	105380896	G	A	2	3	0.4	0.6		20	gnl|UMD3.1|GK000002.2	105384050	T	C	1	6	0.142857142857143	0.857142857142857			chromosome	SNP location	1	2	3	4	5	6		SLC44A5
3	gnl|UMD3.1|GK000002.2	105379354	C	A,T	0	5	0	1		11	gnl|UMD3.1|GK000002.2	105380943	G	C	4	4	0.5	0.5		21	gnl|UMD3.1|GK000002.2	105385479	T	C	0	2	0	1		1	gnl|UMD3.1|GK000013.2	62720116	C	T	0	2	0	1			chromosome	SNP location	1	2	3	4	5	6
4	gnl|UMD3.1|GK000002.2	105379566	C	T	0	2	0	1		12	gnl|UMD3.1|GK000002.2	105380979	T	C	6	2	0.75	0.25		22	gnl|UMD3.1|GK000002.2	105385545	C	T	2	2	0.5	0.5		SDC1										1	gnl|UMD3.1|GK000003.2	69753571	T	A	0	2	0	1
5	gnl|UMD3.1|GK000002.2	105379568	C	T	0	2	0	1		13	gnl|UMD3.1|GK000002.2	105381504	T	C	2	2	0.5	0.5		23	gnl|UMD3.1|GK000002.2	105385556	A	G	2	2	0.5	0.5			chromosome	SNP location	1	2	3	4	5	6		2	gnl|UMD3.1|GK000003.2	69754358	A	G	0	2	0	1
6	gnl|UMD3.1|GK000002.2	105379694	G	A	0	2	0	1		14	gnl|UMD3.1|GK000002.2	105381509	T	C	0	4	0	1		24	gnl|UMD3.1|GK000002.2	105387253	T	C	0	2	0	1		1	gnl|UMD3.1|GK000011.2	78695447	C	T	0	3	0	1		3	gnl|UMD3.1|GK000003.2	69762411	C	A	0	2	0	1
7	gnl|UMD3.1|GK000002.2	105379727	T	C	0	2	0	1		15	gnl|UMD3.1|GK000002.2	105381512	G	T	0	4	0	1		25	gnl|UMD3.1|GK000002.2	105388567	T	C	0	2	0	1		2	gnl|UMD3.1|GK000011.2	78711410	A	G	0	4	0	1		4	gnl|UMD3.1|GK000003.2	69764378	A	T	0	2	0	1
8	gnl|UMD3.1|GK000002.2	105379781	T	C	2	2	0.5	0.5		16	gnl|UMD3.1|GK000002.2	105381514	T	C	0	4	0	1		26	gnl|UMD3.1|GK000002.2	105389980	AAGAGA	AAGAGAGA	0	1	0	1		3	gnl|UMD3.1|GK000011.2	78717614	G	T	6	2	0.75	0.25		5	gnl|UMD3.1|GK000003.2	69764408	A	G	2	2	0.5	0.5
9	gnl|UMD3.1|GK000002.2	105379825	T	C	0	2	0	1		17	gnl|UMD3.1|GK000002.2	105381515	T	C	2	2	0.5	0.5		27	gnl|UMD3.1|GK000002.2	105391127	C	T	1	2	0.333333333333333	0.666666666666667		4	gnl|UMD3.1|GK000011.2	78718047	T	G	0	1	0	1		6	gnl|UMD3.1|GK000003.2	69764415	T	C	0	4	0	1
10	gnl|UMD3.1|GK000002.2	105380713	T	C	0	3	0	1		18	gnl|UMD3.1|GK000002.2	105381587	A	C	5	3	0.625	0.375		28	gnl|UMD3.1|GK000002.2	105392734	G	A	8	2	0.8	0.2		5	gnl|UMD3.1|GK000011.2	78718409	T	A	4	2	0.666666666666667	0.333333333333333		7	gnl|UMD3.1|GK000003.2	69764416	A	G	0	4	0	1
11	gnl|UMD3.1|GK000002.2	105380896	G	A	0	4	0	1		19	gnl|UMD3.1|GK000002.2	105381598	T	C	4	4	0.5	0.5												6	gnl|UMD3.1|GK000011.2	78718849	C	A	3	2	0.6	0.4		8	gnl|UMD3.1|GK000003.2	69764533	T	G	0	4	0	1
12	gnl|UMD3.1|GK000002.2	105380943	G	C	0	4	0	1		20	gnl|UMD3.1|GK000002.2	105381785	C	A	0	4	0	1		LEPR	chromosome	SNP location	1	2	3	4	5	6		GAD1										9	gnl|UMD3.1|GK000003.2	69787448	A	G	0	2	0	1
13	gnl|UMD3.1|GK000002.2	105380979	T	C	4	2	0.666666666666667	0.333333333333333		21	gnl|UMD3.1|GK000002.2	105381909	T	C	7	6	0.538461538461538	0.461538461538462		1	gnl|UMD3.1|GK000003.2	80074986	C	T	0	4	0	1			chromosome	SNP location	1	2	3	4	5	6		10	gnl|UMD3.1|GK000003.2	69789871	C	T	2	2	0.5	0.5
14	gnl|UMD3.1|GK000002.2	105381058	T	C	0	2	0	1		22	gnl|UMD3.1|GK000002.2	105382201	A	C	6	4	0.6	0.4		2	gnl|UMD3.1|GK000003.2	80075927	A	G	2	10	0.166666666666667	0.833333333333333		1	gnl|UMD3.1|GK000002.2	25647163	A	T	0	2	0	1		11	gnl|UMD3.1|GK000003.2	69805828	G	T	4	2	0.666666666666667	0.333333333333333
15	gnl|UMD3.1|GK000002.2	105381060	T	C	0	2	0	1		23	gnl|UMD3.1|GK000002.2	105382214	T	C	0	228	0	1		3	gnl|UMD3.1|GK000003.2	80076592	G	A	0	2	0	1		IGFBP2										12	gnl|UMD3.1|GK000003.2	69806965	T	G	3	2	0.6	0.4
16	gnl|UMD3.1|GK000002.2	105381512	G	T,A	0	3	0	1		24	gnl|UMD3.1|GK000002.2	105382323	G	A	194	145	0.572271386430678	0.427728613569322		4	gnl|UMD3.1|GK000003.2	80076916	A	G	0	2	0	1			chromosome	SNP location	1	2	3	4	5	6		13	gnl|UMD3.1|GK000003.2	69812285	C	T	0	2	0	1
17	gnl|UMD3.1|GK000002.2	105381728	C	T	0	2	0	1		25	gnl|UMD3.1|GK000002.2	105383349	T	G	3	2	0.6	0.4		5	gnl|UMD3.1|GK000003.2	80076978	T	C	0	2	0	1		1	gnl|UMD3.1|GK000002.2	105338404	T	G	3	2	0.6	0.4		14	gnl|UMD3.1|GK000003.2	69813803	G	A	0	2	0	1
18	gnl|UMD3.1|GK000002.2	105381736	C	G	0	2	0	1		26	gnl|UMD3.1|GK000002.2	105383375	A	G	3	2	0.6	0.4		6	gnl|UMD3.1|GK000003.2	80076999	T	C	2	2	0.5	0.5		2	gnl|UMD3.1|GK000002.2	105338695	A	C	1	3	0.25	0.75		15	gnl|UMD3.1|GK000003.2	69816930	G	A	0	4	0	1
19	gnl|UMD3.1|GK000002.2	105381785	C	A	0	1	0	1		27	gnl|UMD3.1|GK000002.2	105384050	T	C	1	5	0.166666666666667	0.833333333333333		7	gnl|UMD3.1|GK000003.2	80077041	G	C	2	2	0.5	0.5		3	gnl|UMD3.1|GK000002.2	105361249	A	G	0	2	0	1		16	gnl|UMD3.1|GK000003.2	69816998	G	A	0	3	0	1
20	gnl|UMD3.1|GK000002.2	105381804	C	T	102	69	0.596491228070175	0.403508771929825		28	gnl|UMD3.1|GK000002.2	105384374	A	G	0	2	0	1		8	gnl|UMD3.1|GK000003.2	80077160	A	G	2	4	0.333333333333333	0.666666666666667		4	gnl|UMD3.1|GK000002.2	105366972	C	T	0	62	0	1		17	gnl|UMD3.1|GK000003.2	69817103	C	T	0	2	0	1
21	gnl|UMD3.1|GK000002.2	105381909	T	C	25	7	0.78125	0.21875		29	gnl|UMD3.1|GK000002.2	105384541	G	A	1	2	0.333333333333333	0.666666666666667		9	gnl|UMD3.1|GK000003.2	80077323	T	C	0	2	0	1		5	gnl|UMD3.1|GK000002.2	105367348	G	A	0	10	0	1		18	gnl|UMD3.1|GK000003.2	69821624	A	T	0	1	0	1
22	gnl|UMD3.1|GK000002.2	105382214	T	C	0	177	0	1		30	gnl|UMD3.1|GK000002.2	105384887	C	T	4	3	0.571428571428571	0.428571428571429		10	gnl|UMD3.1|GK000003.2	80077337	G	C	2	2	0.5	0.5		LEPR										19	gnl|UMD3.1|GK000003.2	69822696	G	A,T	0	2	0	1
23	gnl|UMD3.1|GK000002.2	105382323	G	A	0	223	0	1		31	gnl|UMD3.1|GK000002.2	105385479	T	C	4	2	0.666666666666667	0.333333333333333		11	gnl|UMD3.1|GK000003.2	80077850	G	A	0	2	0	1			chromosome	SNP location	1	2	3	4	5	6		20	gnl|UMD3.1|GK000003.2	69822714	T	C	0	2	0	1
24	gnl|UMD3.1|GK000002.2	105382477	C	G	0	4	0	1		32	gnl|UMD3.1|GK000002.2	105385556	A	G	4	2	0.666666666666667	0.333333333333333		12	gnl|UMD3.1|GK000003.2	80078067	A	C	0	4	0	1		1	gnl|UMD3.1|GK000003.2	80073052	A	T	0	2	0	1		21	gnl|UMD3.1|GK000003.2	69826604	G	A	0	1	0	1
25	gnl|UMD3.1|GK000002.2	105383375	A	G	0	3	0	1		33	gnl|UMD3.1|GK000002.2	105385614	C	T	2	4	0.333333333333333	0.666666666666667		13	gnl|UMD3.1|GK000003.2	80078605	G	A	2	2	0.5	0.5		2	gnl|UMD3.1|GK000003.2	80074986	C	T	0	4	0	1		NTNG1
26	gnl|UMD3.1|GK000002.2	105383526	T	C	0	1	0	1		34	gnl|UMD3.1|GK000002.2	105385654	C	T	2	4	0.333333333333333	0.666666666666667		14	gnl|UMD3.1|GK000003.2	80078628	T	C	1	2	0.333333333333333	0.666666666666667		3	gnl|UMD3.1|GK000003.2	80086750	G	A	0	6	0	1			chromosome	SNP location	1	2	3	4	5	6
27	gnl|UMD3.1|GK000002.2	105384526	G	A	0	2	0	1		35	gnl|UMD3.1|GK000002.2	105388611	T	C	0	2	0	1		15	gnl|UMD3.1|GK000003.2	80080234	C	T	0	2	0	1		4	gnl|UMD3.1|GK000003.2	80092003	T	C,A	0	5	0	1		1	gnl|UMD3.1|GK000003.2	35970400	A	G	0	2	0	1
28	gnl|UMD3.1|GK000002.2	105384541	G	A	0	2	0	1		36	gnl|UMD3.1|GK000002.2	105388690	G	A	3	2	0.6	0.4		16	gnl|UMD3.1|GK000003.2	80081500	T	C	1	4	0.2	0.8		5	gnl|UMD3.1|GK000003.2	80098735	T	C	0	2	0	1		2	gnl|UMD3.1|GK000003.2	35970584	A	G	0	2	0	1
29	gnl|UMD3.1|GK000002.2	105384674	T	C	0	2	0	1		37	gnl|UMD3.1|GK000002.2	105389208	T	A	2	2	0.5	0.5		17	gnl|UMD3.1|GK000003.2	80084332	A	G	0	2	0	1		6	gnl|UMD3.1|GK000003.2	80112187	T	C	0	2	0	1		3	gnl|UMD3.1|GK000003.2	36004331	T	C	0	2	0	1
30	gnl|UMD3.1|GK000002.2	105385052	T	C	0	2	0	1		38	gnl|UMD3.1|GK000002.2	105389633	C	A	0	1	0	1		18	gnl|UMD3.1|GK000003.2	80089207	T	G	0	2	0	1		7	gnl|UMD3.1|GK000003.2	80112198	T	C	0	2	0	1		4	gnl|UMD3.1|GK000003.2	36004336	T	C,G	0	2	0	1
31	gnl|UMD3.1|GK000002.2	105385479	T	C	0	3	0	1		39	gnl|UMD3.1|GK000002.2	105389853	A	C	3	2	0.6	0.4		19	gnl|UMD3.1|GK000003.2	80098067	A	G	0	2	0	1		8	gnl|UMD3.1|GK000003.2	80112203	T	C	0	2	0	1		5	gnl|UMD3.1|GK000003.2	36004410	T	C	0	2	0	1
32	gnl|UMD3.1|GK000002.2	105385545	C	T	0	3	0	1		40	gnl|UMD3.1|GK000002.2	105390637	A	T	4	2	0.666666666666667	0.333333333333333		20	gnl|UMD3.1|GK000003.2	80099088	A	C	0	4	0	1		9	gnl|UMD3.1|GK000003.2	80112213	T	C	0	2	0	1		6	gnl|UMD3.1|GK000003.2	36004420	T	C	0	2	0	1
33	gnl|UMD3.1|GK000002.2	105385556	A	G	0	2	0	1		41	gnl|UMD3.1|GK000002.2	105391127	C	T	3	2	0.6	0.4		21	gnl|UMD3.1|GK000003.2	80108085	C	A	2	2	0.5	0.5		10	gnl|UMD3.1|GK000003.2	80112237	T	C	0	1	0	1		7	gnl|UMD3.1|GK000003.2	36021473	G	A	0	2	0	1
34	gnl|UMD3.1|GK000002.2	105386849	T	C	3	2	0.6	0.4		42	gnl|UMD3.1|GK000002.2	105392760	C	A	4	2	0.666666666666667	0.333333333333333		22	gnl|UMD3.1|GK000003.2	80108124	T	C	0	4	0	1		11	gnl|UMD3.1|GK000003.2	80116354	A	G	0	2	0	1		8	gnl|UMD3.1|GK000003.2	36032511	T	C	0	4	0	1
35	gnl|UMD3.1|GK000002.2	105389130	C	A	0	2	0	1		43	gnl|UMD3.1|GK000002.2	105393195	G	A	10	2	0.833333333333333	0.166666666666667		23	gnl|UMD3.1|GK000003.2	80109419	A	G	0	4	0	1		12	gnl|UMD3.1|GK000003.2	80119422	G	A	0	2	0	1		9	gnl|UMD3.1|GK000003.2	36146478	C	A	0	2	0	1
36	gnl|UMD3.1|GK000002.2	105389356	A	C	4	2	0.666666666666667	0.333333333333333		44	gnl|UMD3.1|GK000002.2	105393418	T	C	5	4	0.555555555555556	0.444444444444444		24	gnl|UMD3.1|GK000003.2	80113151	A	G,T	0	2	0	1		13	gnl|UMD3.1|GK000003.2	80126029	G	T	1	2	0.333333333333333	0.666666666666667		10	gnl|UMD3.1|GK000003.2	36198213	N	A	0	2	0	1
37	gnl|UMD3.1|GK000002.2	105389633	C	A	0	2	0	1		45	gnl|UMD3.1|GK000002.2	105393942	C	G	0	3	0	1		25	gnl|UMD3.1|GK000003.2	80117852	G	C	0	2	0	1		14	gnl|UMD3.1|GK000003.2	80143310	A	G	0	2	0	1		11	gnl|UMD3.1|GK000003.2	36198219	T	C	0	2	0	1
38	gnl|UMD3.1|GK000002.2	105393075	A	C	4	2	0.666666666666667	0.333333333333333		46	gnl|UMD3.1|GK000002.2	105394988	T	A	2	2	0.5	0.5		26	gnl|UMD3.1|GK000003.2	80118348	C	A	0	4	0	1		15	gnl|UMD3.1|GK000003.2	80143337	A	C	0	2	0	1		12	gnl|UMD3.1|GK000003.2	36198223	T	C	0	2	0	1
39	gnl|UMD3.1|GK000002.2	105393418	T	C	0	2	0	1		47	gnl|UMD3.1|GK000002.2	105396658	T	A	1	2	0.333333333333333	0.666666666666667		27	gnl|UMD3.1|GK000003.2	80122977	G	T	0	2	0	1		16	gnl|UMD3.1|GK000003.2	80146984	A	G	0	2	0	1		13	gnl|UMD3.1|GK000003.2	36328753	T	C	0	2	0	1
40	gnl|UMD3.1|GK000002.2	105394078	G	A	2	2	0.5	0.5												28	gnl|UMD3.1|GK000003.2	80130126	T	C	2	2	0.5	0.5		HGF										GHRHR
41	gnl|UMD3.1|GK000002.2	105394498	C	G	0	5	0	1		LEPR	chromosome	SNP location	1	2	3	4	5	6		29	gnl|UMD3.1|GK000003.2	80130161	T	A	2	2	0.5	0.5			chromosome	SNP location	1	2	3	4	5	6			chromosome	SNP location	1	2	3	4	5	6
										1	gnl|UMD3.1|GK000003.2	80073102	G	A	2	2	0.5	0.5		30	gnl|UMD3.1|GK000003.2	80130529	T	C	0	4	0	1		1	gnl|UMD3.1|GK000004.2	39136009	A	G	0	2	0	1		1	gnl|UMD3.1|GK000004.2	65793129	C	A	52	15	0.776119402985075	0.223880597014925
LEPR	chromosome	SNP location	1	2	3	4	5	6		2	gnl|UMD3.1|GK000003.2	80074551	T	A	2	2	0.5	0.5		31	gnl|UMD3.1|GK000003.2	80131123	A	C	4	2	0.666666666666667	0.333333333333333		2	gnl|UMD3.1|GK000004.2	39168315	C	T	0	2	0	1		2	gnl|UMD3.1|GK000004.2	65795244	T	C	13	4	0.764705882352941	0.235294117647059
1	gnl|UMD3.1|GK000003.2	80074986	C	T	0	3	0	1		3	gnl|UMD3.1|GK000003.2	80074986	C	T	0	4	0	1		32	gnl|UMD3.1|GK000003.2	80132402	T	C	0	2	0	1		3	gnl|UMD3.1|GK000004.2	39186625	T	C	0	2	0	1		3	gnl|UMD3.1|GK000004.2	65795345	A	G	7	2	0.777777777777778	0.222222222222222
2	gnl|UMD3.1|GK000003.2	80075038	G	A	1	3	0.25	0.75		4	gnl|UMD3.1|GK000003.2	80075891	T	A	6	2	0.75	0.25		33	gnl|UMD3.1|GK000003.2	80132409	T	C	0	2	0	1		IGF-I										4	gnl|UMD3.1|GK000004.2	65795682	T	C	1	2	0.333333333333333	0.666666666666667
3	gnl|UMD3.1|GK000003.2	80075927	A	G	0	4	0	1		5	gnl|UMD3.1|GK000003.2	80075927	A	G	0	8	0	1		34	gnl|UMD3.1|GK000003.2	80132790	G	T	0	3	0	1			chromosome	SNP location	1	2	3	4	5	6		5	gnl|UMD3.1|GK000004.2	65795838	T	C	5	2	0.714285714285714	0.285714285714286
4	gnl|UMD3.1|GK000003.2	80077378	A	T	1	2	0.333333333333333	0.666666666666667		6	gnl|UMD3.1|GK000003.2	80077161	T	C	2	2	0.5	0.5		35	gnl|UMD3.1|GK000003.2	80133438	C	T	2	2	0.5	0.5		1	gnl|UMD3.1|GK000005.2	66564056	C	A	0	2	0	1		6	gnl|UMD3.1|GK000004.2	65795843	T	C	4	2	0.666666666666667	0.333333333333333
5	gnl|UMD3.1|GK000003.2	80078036	T	C	0	2	0	1		7	gnl|UMD3.1|GK000003.2	80077166	T	C	2	2	0.5	0.5		36	gnl|UMD3.1|GK000003.2	80133439	A	G	0	4	0	1		PKD2										7	gnl|UMD3.1|GK000004.2	65796402	T	C	0	3	0	1
6	gnl|UMD3.1|GK000003.2	80078040	T	C	0	2	0	1		8	gnl|UMD3.1|GK000003.2	80086148	A	C	0	4	0	1		37	gnl|UMD3.1|GK000003.2	80133966	T	A	0	2	0	1			chromosome	SNP location	1	2	3	4	5	6		8	gnl|UMD3.1|GK000004.2	65796408	T	C	1	2	0.333333333333333	0.666666666666667
7	gnl|UMD3.1|GK000003.2	80078067	A	C	0	2	0	1		9	gnl|UMD3.1|GK000003.2	80086225	A	C	2	2	0.5	0.5		38	gnl|UMD3.1|GK000003.2	80138793	A	C	0	2	0	1		1	gnl|UMD3.1|GK000006.2	38041356	A	T	3	4	0.428571428571429	0.571428571428571		9	gnl|UMD3.1|GK000004.2	65796410	T	C	1	2	0.333333333333333	0.666666666666667
8	gnl|UMD3.1|GK000003.2	80078083	A	G	0	2	0	1		10	gnl|UMD3.1|GK000003.2	80086289	G	T	0	2	0	1		39	gnl|UMD3.1|GK000003.2	80146984	A	G	2	4	0.333333333333333	0.666666666666667		2	gnl|UMD3.1|GK000006.2	38041736	C	T	0	13	0	1		10	gnl|UMD3.1|GK000004.2	65796920	A	T	8	3	0.727272727272727	0.272727272727273
9	gnl|UMD3.1|GK000003.2	80085888	A	G	0	2	0	1		11	gnl|UMD3.1|GK000003.2	80086750	G	A	2	2	0.5	0.5												3	gnl|UMD3.1|GK000006.2	38042011	C	T,A	0	7	0	1		11	gnl|UMD3.1|GK000004.2	65797513	T	C	0	5	0	1
10	gnl|UMD3.1|GK000003.2	80089983	G	C	0	2	0	1		12	gnl|UMD3.1|GK000003.2	80090211	A	G	2	2	0.5	0.5		SLC44A5	chromosome	SNP location	1	2	3	4	5	6		4	gnl|UMD3.1|GK000006.2	38042216	G	A	10	11	0.476190476190476	0.523809523809524		12	gnl|UMD3.1|GK000004.2	65798143	C	G	1	2	0.333333333333333	0.666666666666667
11	gnl|UMD3.1|GK000003.2	80098735	T	C,A	0	4	0	1		13	gnl|UMD3.1|GK000003.2	80092003	T	C	0	6	0	1		1	gnl|UMD3.1|GK000003.2	69752814	C	T	2	2	0.5	0.5		5	gnl|UMD3.1|GK000006.2	38042353	C	A	9	2	0.818181818181818	0.181818181818182		13	gnl|UMD3.1|GK000004.2	65798994	G	A	4	2	0.666666666666667	0.333333333333333
12	gnl|UMD3.1|GK000003.2	80113676	A	C	0	2	0	1		14	gnl|UMD3.1|GK000003.2	80092156	T	C	2	2	0.5	0.5		2	gnl|UMD3.1|GK000003.2	69752908	T	C	2	2	0.5	0.5		6	gnl|UMD3.1|GK000006.2	38042928	A	C	11	3	0.785714285714286	0.214285714285714		14	gnl|UMD3.1|GK000004.2	65799411	C	G	6	2	0.75	0.25
13	gnl|UMD3.1|GK000003.2	80117920	A	T	0	1	0	1		15	gnl|UMD3.1|GK000003.2	80098735	T	C	0	2	0	1		3	gnl|UMD3.1|GK000003.2	69753421	T	C	2	4	0.333333333333333	0.666666666666667		7	gnl|UMD3.1|GK000006.2	38043936	T	C	2	2	0.5	0.5		15	gnl|UMD3.1|GK000004.2	65800138	C	A	4	2	0.666666666666667	0.333333333333333
14	gnl|UMD3.1|GK000003.2	80123217	A	T	0	2	0	1		16	gnl|UMD3.1|GK000003.2	80113826	A	T	0	1	0	1		4	gnl|UMD3.1|GK000003.2	69753590	A	C	0	2	0	1		8	gnl|UMD3.1|GK000006.2	38043941	T	C	2	2	0.5	0.5		16	gnl|UMD3.1|GK000004.2	65800919	A	C	22	7	0.758620689655172	0.241379310344828
15	gnl|UMD3.1|GK000003.2	80124512	T	C	0	4	0	1		17	gnl|UMD3.1|GK000003.2	80116469	T	A	1	2	0.333333333333333	0.666666666666667		5	gnl|UMD3.1|GK000003.2	69754082	G	A	2	2	0.5	0.5		9	gnl|UMD3.1|GK000006.2	38043967	T	C	1	2	0.333333333333333	0.666666666666667		17	gnl|UMD3.1|GK000004.2	65801183	G	T	6	3	0.666666666666667	0.333333333333333
16	gnl|UMD3.1|GK000003.2	80124986	T	C	0	2	0	1		18	gnl|UMD3.1|GK000003.2	80117327	G	A	2	2	0.5	0.5		6	gnl|UMD3.1|GK000003.2	69755033	C	T	0	2	0	1		10	gnl|UMD3.1|GK000006.2	38043977	T	C	0	4	0	1		18	gnl|UMD3.1|GK000004.2	65801901	T	A	5	2	0.714285714285714	0.285714285714286
17	gnl|UMD3.1|GK000003.2	80125034	T	C	0	2	0	1		19	gnl|UMD3.1|GK000003.2	80117889	C	CA	0	1	0	1		7	gnl|UMD3.1|GK000003.2	69755035	C	A	0	3	0	1		11	gnl|UMD3.1|GK000006.2	38044847	T	C	0	2	0	1		19	gnl|UMD3.1|GK000004.2	65804889	T	G	19	5	0.791666666666667	0.208333333333333
18	gnl|UMD3.1|GK000003.2	80125045	T	C	0	2	0	1		20	gnl|UMD3.1|GK000003.2	80119875	G	T	2	2	0.5	0.5		8	gnl|UMD3.1|GK000003.2	69760658	T	C	4	2	0.666666666666667	0.333333333333333		12	gnl|UMD3.1|GK000006.2	38048024	G	T	13	7	0.65	0.35		20	gnl|UMD3.1|GK000004.2	65807372	A	T	1	2	0.333333333333333	0.666666666666667
19	gnl|UMD3.1|GK000003.2	80125049	T	C	0	2	0	1		21	gnl|UMD3.1|GK000003.2	80122270	T	G,A	0	2	0	1		9	gnl|UMD3.1|GK000003.2	69763157	G	A	0	2	0	1		13	gnl|UMD3.1|GK000006.2	38048285	T	A	0	2	0	1		21	gnl|UMD3.1|GK000004.2	65808316	G	A	2	2	0.5	0.5
20	gnl|UMD3.1|GK000003.2	80125058	T	C	0	2	0	1		22	gnl|UMD3.1|GK000003.2	80125173	T	C	0	2	0	1		10	gnl|UMD3.1|GK000003.2	69764505	A	G	0	2	0	1		14	gnl|UMD3.1|GK000006.2	38058254	C	T	3	3	0.5	0.5		IGF2BP3
21	gnl|UMD3.1|GK000003.2	80130529	T	C	0	2	0	1		23	gnl|UMD3.1|GK000003.2	80126945	C	A	0	1	0	1		11	gnl|UMD3.1|GK000003.2	69764533	T	G	0	2	0	1		15	gnl|UMD3.1|GK000006.2	38061138	T	C	0	2	0	1			chromosome	SNP location	1	2	3	4	5	6
22	gnl|UMD3.1|GK000003.2	80134362	A	G	0	2	0	1		24	gnl|UMD3.1|GK000003.2	80127733	T	C	0	2	0	1		12	gnl|UMD3.1|GK000003.2	69766879	A	G	0	2	0	1		16	gnl|UMD3.1|GK000006.2	38070131	A	T	3	2	0.6	0.4		1	gnl|UMD3.1|GK000004.2	32077967	G	A	0	2	0	1
23	gnl|UMD3.1|GK000003.2	80143144	C	A	1	2	0.333333333333333	0.666666666666667		25	gnl|UMD3.1|GK000003.2	80134937	G	T	0	1	0	1		13	gnl|UMD3.1|GK000003.2	69769770	A	T	0	2	0	1		17	gnl|UMD3.1|GK000006.2	38070470	T	C	0	1	0	1		2	gnl|UMD3.1|GK000004.2	32078797	C	T	0	3	0	1
										26	gnl|UMD3.1|GK000003.2	80138015	C	T	0	2	0	1		14	gnl|UMD3.1|GK000003.2	69787151	A	G	5	2	0.714285714285714	0.285714285714286		18	gnl|UMD3.1|GK000006.2	38070638	A	C	4	2	0.666666666666667	0.333333333333333		IgFBp3
SLC44A5	chromosome	SNP location	1	2	3	4	5	6		27	gnl|UMD3.1|GK000003.2	80146984	A	G	0	3	0	1		15	gnl|UMD3.1|GK000003.2	69787390	G	A	0	8	0	1		19	gnl|UMD3.1|GK000006.2	38070658	A	T	1	5	0.166666666666667	0.833333333333333			chromosome	SNP location	1	2	3	4	5	6
1	gnl|UMD3.1|GK000003.2	69752439	T	G	5	3	0.625	0.375												16	gnl|UMD3.1|GK000003.2	69787846	A	G	8	2	0.8	0.2		20	gnl|UMD3.1|GK000006.2	38070748	G	A	1	2	0.333333333333333	0.666666666666667		1	gnl|UMD3.1|GK000004.2	76705380	C	T	1	1	0.5	0.5
2	gnl|UMD3.1|GK000003.2	69752908	T	C	0	1	0	1		SLC44A5	chromosome	SNP location	1	2	3	4	5	6		17	gnl|UMD3.1|GK000003.2	69789860	T	A	10	8	0.555555555555556	0.444444444444444		21	gnl|UMD3.1|GK000006.2	38076408	A	C	2	2	0.5	0.5		2	gnl|UMD3.1|GK000004.2	76708657	A	C	5	2	0.714285714285714	0.285714285714286
3	gnl|UMD3.1|GK000003.2	69755563	T	A,G	0	2	0	1		1	gnl|UMD3.1|GK000003.2	69754956	A	C	0	3	0	1		18	gnl|UMD3.1|GK000003.2	69790802	A	G	8	2	0.8	0.2		22	gnl|UMD3.1|GK000006.2	38077813	T	C	1	3	0.25	0.75		INSIG1
4	gnl|UMD3.1|GK000003.2	69755767	G	A	0	2	0	1		2	gnl|UMD3.1|GK000003.2	69755854	G	T	0	2	0	1		19	gnl|UMD3.1|GK000003.2	69790803	A	G	8	2	0.8	0.2		23	gnl|UMD3.1|GK000006.2	38078472	A	T	0	2	0	1			chromosome	SNP location	1	2	3	4	5	6
5	gnl|UMD3.1|GK000003.2	69760629	A	G	1	2	0.333333333333333	0.666666666666667		3	gnl|UMD3.1|GK000003.2	69758711	G	C	2	2	0.5	0.5		20	gnl|UMD3.1|GK000003.2	69790917	C	T	0	3	0	1		24	gnl|UMD3.1|GK000006.2	38086530	C	T	2	2	0.5	0.5		1	gnl|UMD3.1|GK000004.2	117918954	T	G	1	2	0.333333333333333	0.666666666666667
6	gnl|UMD3.1|GK000003.2	69760658	T	C	1	2	0.333333333333333	0.666666666666667		4	gnl|UMD3.1|GK000003.2	69758974	T	C	0	3	0	1		21	gnl|UMD3.1|GK000003.2	69791447	C	T	4	2	0.666666666666667	0.333333333333333		25	gnl|UMD3.1|GK000006.2	38086920	C	T	0	2	0	1		2	gnl|UMD3.1|GK000004.2	117918964	A	T	1	1	0.5	0.5
7	gnl|UMD3.1|GK000003.2	69761700	C	T	0	2	0	1		5	gnl|UMD3.1|GK000003.2	69758999	C	T	0	3	0	1		22	gnl|UMD3.1|GK000003.2	69807341	C	T	0	3	0	1		26	gnl|UMD3.1|GK000006.2	38091977	C	G	2	2	0.5	0.5		DPP6
8	gnl|UMD3.1|GK000003.2	69761759	T	A	2	2	0.5	0.5		6	gnl|UMD3.1|GK000003.2	69760658	T	C	2	2	0.5	0.5		23	gnl|UMD3.1|GK000003.2	69807352	G	C	0	3	0	1		27	gnl|UMD3.1|GK000006.2	38092187	G	A	0	2	0	1			chromosome	SNP location	1	2	3	4	5	6
9	gnl|UMD3.1|GK000003.2	69762411	C	A	0	3	0	1		7	gnl|UMD3.1|GK000003.2	69762494	C	T	0	2	0	1		24	gnl|UMD3.1|GK000003.2	69807353	G	A	0	3	0	1		28	gnl|UMD3.1|GK000006.2	38093351	A	G	3	2	0.6	0.4		1	gnl|UMD3.1|GK000004.2	117555625	G	T	0	2	0	1
10	gnl|UMD3.1|GK000003.2	69762754	C	G	0	4	0	1		8	gnl|UMD3.1|GK000003.2	69763157	G	A	0	2	0	1		25	gnl|UMD3.1|GK000003.2	69807355	G	C	0	3	0	1		29	gnl|UMD3.1|GK000006.2	38093429	A	C	5	2	0.714285714285714	0.285714285714286		2	gnl|UMD3.1|GK000004.2	117557895	A	C	2	2	0.5	0.5
11	gnl|UMD3.1|GK000003.2	69762762	A	G	2	2	0.5	0.5		9	gnl|UMD3.1|GK000003.2	69763766	TTC	T	0	1	0	1		26	gnl|UMD3.1|GK000003.2	69807375	G	A	0	4	0	1		30	gnl|UMD3.1|GK000006.2	38093440	T	C	4	2	0.666666666666667	0.333333333333333		3	gnl|UMD3.1|GK000004.2	117567021	A	G	0	2	0	1
12	gnl|UMD3.1|GK000003.2	69763051	C	G	0	3	0	1		10	gnl|UMD3.1|GK000003.2	69764323	T	C	0	2	0	1		27	gnl|UMD3.1|GK000003.2	69808167	T	C	0	3	0	1		31	gnl|UMD3.1|GK000006.2	38093449	T	C	2	2	0.5	0.5		4	gnl|UMD3.1|GK000004.2	117567037	G	A	0	2	0	1
13	gnl|UMD3.1|GK000003.2	69763584	A	G	0	4	0	1		11	gnl|UMD3.1|GK000003.2	69764378	A	T	0	2	0	1		28	gnl|UMD3.1|GK000003.2	69809625	C	A,T	0	2	0	1		32	gnl|UMD3.1|GK000006.2	38093525	T	A	1	1	0.5	0.5		5	gnl|UMD3.1|GK000004.2	117567953	C	T,G	0	4	0	1
14	gnl|UMD3.1|GK000003.2	69764257	G	T	1	1	0.5	0.5		12	gnl|UMD3.1|GK000003.2	69764415	T	C	0	2	0	1		29	gnl|UMD3.1|GK000003.2	69814549	T	C	0	2	0	1		33	gnl|UMD3.1|GK000006.2	38093536	C	A	2	2	0.5	0.5		6	gnl|UMD3.1|GK000004.2	117567962	T	C	0	4	0	1
15	gnl|UMD3.1|GK000003.2	69764415	T	C	0	2	0	1		13	gnl|UMD3.1|GK000003.2	69764416	A	G	0	2	0	1		30	gnl|UMD3.1|GK000003.2	69814601	G	C	0	4	0	1		34	gnl|UMD3.1|GK000006.2	38093666	T	A	1	2	0.333333333333333	0.666666666666667		7	gnl|UMD3.1|GK000004.2	117567993	G	A	0	3	0	1
16	gnl|UMD3.1|GK000003.2	69767869	C	T	0	2	0	1		14	gnl|UMD3.1|GK000003.2	69765699	A	G	0	3	0	1		31	gnl|UMD3.1|GK000003.2	69815394	A	G	2	6	0.25	0.75		35	gnl|UMD3.1|GK000006.2	38096549	T	C	0	2	0	1		8	gnl|UMD3.1|GK000004.2	117570865	G	C	0	1	0	1
17	gnl|UMD3.1|GK000003.2	69768607	G	A	0	2	0	1		15	gnl|UMD3.1|GK000003.2	69765744	C	T	0	4	0	1		32	gnl|UMD3.1|GK000003.2	69815985	G	A	0	2	0	1		36	gnl|UMD3.1|GK000006.2	38098739	A	C	0	2	0	1		9	gnl|UMD3.1|GK000004.2	117570899	G	A	0	2	0	1
18	gnl|UMD3.1|GK000003.2	69768614	T	C	0	2	0	1		16	gnl|UMD3.1|GK000003.2	69765761	G	C	0	4	0	1		33	gnl|UMD3.1|GK000003.2	69816930	G	A	0	8	0	1		37	gnl|UMD3.1|GK000006.2	38099307	A	C	0	2	0	1		10	gnl|UMD3.1|GK000004.2	117574723	T	C	0	2	0	1
19	gnl|UMD3.1|GK000003.2	69778082	A	T	1	2	0.333333333333333	0.666666666666667		17	gnl|UMD3.1|GK000003.2	69765782	T	G	0	4	0	1		34	gnl|UMD3.1|GK000003.2	69816998	G	A	0	5	0	1		38	gnl|UMD3.1|GK000006.2	38099470	T	G	1	2	0.333333333333333	0.666666666666667		11	gnl|UMD3.1|GK000004.2	117580957	A	G	0	2	0	1
20	gnl|UMD3.1|GK000003.2	69779292	G	T	0	1	0	1		18	gnl|UMD3.1|GK000003.2	69771547	A	C	0	2	0	1		35	gnl|UMD3.1|GK000003.2	69817103	C	T	0	16	0	1		APOA2										12	gnl|UMD3.1|GK000004.2	117582440	C	T	1	6	0.142857142857143	0.857142857142857
21	gnl|UMD3.1|GK000003.2	69785875	C	T	0	4	0	1		19	gnl|UMD3.1|GK000003.2	69771641	G	C,A	0	2	0	1		36	gnl|UMD3.1|GK000003.2	69817801	A	C	2	2	0.5	0.5			chromosome	SNP location	1	2	3	4	5	6		13	gnl|UMD3.1|GK000004.2	117582551	G	A	0	5	0	1
22	gnl|UMD3.1|GK000003.2	69787588	A	G	3	3	0.5	0.5		20	gnl|UMD3.1|GK000003.2	69775811	G	C	0	2	0	1		37	gnl|UMD3.1|GK000003.2	69822070	T	C	0	2	0	1		1	gnl|UMD3.1|GK000003.2	8302588	C	A	1	1	0.5	0.5		14	gnl|UMD3.1|GK000004.2	117586717	A	G	0	2	0	1
23	gnl|UMD3.1|GK000003.2	69787605	A	G	4	2	0.666666666666667	0.333333333333333		21	gnl|UMD3.1|GK000003.2	69780687	T	A	0	2	0	1		38	gnl|UMD3.1|GK000003.2	69822082	C	A	0	2	0	1		IGFBP5										15	gnl|UMD3.1|GK000004.2	117588633	G	A	1	2	0.333333333333333	0.666666666666667
24	gnl|UMD3.1|GK000003.2	69792503	A	G	8	2	0.8	0.2		22	gnl|UMD3.1|GK000003.2	69783318	T	G	0	2	0	1		39	gnl|UMD3.1|GK000003.2	69822129	A	C	0	2	0	1			chromosome	SNP location	1	2	3	4	5	6		16	gnl|UMD3.1|GK000004.2	117588812	A	G	0	2	0	1
25	gnl|UMD3.1|GK000003.2	69800745	A	C	0	2	0	1		23	gnl|UMD3.1|GK000003.2	69783365	A	T	0	2	0	1		40	gnl|UMD3.1|GK000003.2	69822696	G	A	0	4	0	1		1	gnl|UMD3.1|GK000002.2	105379067	A	G	0	7	0	1		17	gnl|UMD3.1|GK000004.2	117588851	T	C	0	2	0	1
26	gnl|UMD3.1|GK000003.2	69800863	C	A	0	1	0	1		24	gnl|UMD3.1|GK000003.2	69786327	A	T	1	2	0.333333333333333	0.666666666666667		41	gnl|UMD3.1|GK000003.2	69822714	T	C	0	4	0	1		2	gnl|UMD3.1|GK000002.2	105379269	C	G	0	2	0	1		18	gnl|UMD3.1|GK000004.2	117593620	A	G	0	2	0	1
27	gnl|UMD3.1|GK000003.2	69808167	T	C	0	2	0	1		25	gnl|UMD3.1|GK000003.2	69787390	G	A	3	4	0.428571428571429	0.571428571428571		42	gnl|UMD3.1|GK000003.2	69823596	A	G	3	2	0.6	0.4		3	gnl|UMD3.1|GK000002.2	105379354	C	A	0	3	0	1		19	gnl|UMD3.1|GK000004.2	117593640	C	T	0	2	0	1
28	gnl|UMD3.1|GK000003.2	69812285	C	T	0	2	0	1		26	gnl|UMD3.1|GK000003.2	69787698	A	G	2	2	0.5	0.5		43	gnl|UMD3.1|GK000003.2	69824175	G	A	0	2	0	1		4	gnl|UMD3.1|GK000002.2	105379566	C	T	0	4	0	1		20	gnl|UMD3.1|GK000004.2	117594160	G	A	0	2	0	1
29	gnl|UMD3.1|GK000003.2	69815394	A	G	1	3	0.25	0.75		27	gnl|UMD3.1|GK000003.2	69787798	A	G	1	2	0.333333333333333	0.666666666666667		44	gnl|UMD3.1|GK000003.2	69824214	C	T	4	2	0.666666666666667	0.333333333333333		5	gnl|UMD3.1|GK000002.2	105379568	C	T	0	4	0	1		21	gnl|UMD3.1|GK000004.2	117594865	T	C	2	2	0.5	0.5
30	gnl|UMD3.1|GK000003.2	69816355	A	C	4	2	0.666666666666667	0.333333333333333		28	gnl|UMD3.1|GK000003.2	69787846	A	G	2	2	0.5	0.5		45	gnl|UMD3.1|GK000003.2	69825077	C	T	0	4	0	1		6	gnl|UMD3.1|GK000002.2	105379587	C	T	0	2	0	1		22	gnl|UMD3.1|GK000004.2	117594872	G	A	2	2	0.5	0.5
31	gnl|UMD3.1|GK000003.2	69816403	A	C	3	3	0.5	0.5		29	gnl|UMD3.1|GK000003.2	69788478	A	G	0	3	0	1		46	gnl|UMD3.1|GK000003.2	69825369	G	A	0	2	0	1		7	gnl|UMD3.1|GK000002.2	105379595	C	T	0	2	0	1		23	gnl|UMD3.1|GK000004.2	117595735	A	G	0	2	0	1
32	gnl|UMD3.1|GK000003.2	69816930	G	A	0	9	0	1		30	gnl|UMD3.1|GK000003.2	69789090	A	C	0	2	0	1		47	gnl|UMD3.1|GK000003.2	69826604	G	A	2	2	0.5	0.5		8	gnl|UMD3.1|GK000002.2	105379648	A	G	0	2	0	1		24	gnl|UMD3.1|GK000004.2	117596320	A	G	0	2	0	1
33	gnl|UMD3.1|GK000003.2	69816998	G	A	1	10	0.0909090909090909	0.909090909090909		31	gnl|UMD3.1|GK000003.2	69790802	A	G	2	2	0.5	0.5		48	gnl|UMD3.1|GK000003.2	69828111	T	C	0	2	0	1		9	gnl|UMD3.1|GK000002.2	105379727	T	C	0	2	0	1		25	gnl|UMD3.1|GK000004.2	117596324	G	C	0	2	0	1
34	gnl|UMD3.1|GK000003.2	69817038	C	T	7	2	0.777777777777778	0.222222222222222		32	gnl|UMD3.1|GK000003.2	69790803	A	G	2	2	0.5	0.5		49	gnl|UMD3.1|GK000003.2	69828215	C	T	0	2	0	1		10	gnl|UMD3.1|GK000002.2	105379781	T	C	0	2	0	1		26	gnl|UMD3.1|GK000004.2	117596381	T	C	0	2	0	1
35	gnl|UMD3.1|GK000003.2	69817103	C	T	0	9	0	1		33	gnl|UMD3.1|GK000003.2	69791032	T	A	1	2	0.333333333333333	0.666666666666667		50	gnl|UMD3.1|GK000003.2	69828329	C	T	0	10	0	1		11	gnl|UMD3.1|GK000002.2	105380413	T	C	0	2	0	1		27	gnl|UMD3.1|GK000004.2	117596401	A	G	0	2	0	1
36	gnl|UMD3.1|GK000003.2	69821915	A	G	0	4	0	1		34	gnl|UMD3.1|GK000003.2	69791067	T	G	0	3	0	1		51	gnl|UMD3.1|GK000003.2	69828538	A	G	0	2	0	1		12	gnl|UMD3.1|GK000002.2	105380422	C	G	0	5	0	1		28	gnl|UMD3.1|GK000004.2	117596558	A	G	0	2	0	1
37	gnl|UMD3.1|GK000003.2	69823601	G	T	0	2	0	1		35	gnl|UMD3.1|GK000003.2	69791909	A	G	1	2	0.333333333333333	0.666666666666667		52	gnl|UMD3.1|GK000003.2	69828589	A	T	2	2	0.5	0.5		13	gnl|UMD3.1|GK000002.2	105380516	G	A	4	2	0.666666666666667	0.333333333333333		29	gnl|UMD3.1|GK000004.2	117599469	A	C	0	2	0	1
38	gnl|UMD3.1|GK000003.2	69823621	C	G	0	2	0	1		36	gnl|UMD3.1|GK000003.2	69793311	T	A	0	2	0	1		53	gnl|UMD3.1|GK000003.2	69828676	G	T	0	2	0	1		14	gnl|UMD3.1|GK000002.2	105380713	T	C	0	2	0	1		30	gnl|UMD3.1|GK000004.2	117600259	CAAA	CA	0	1	0	1
39	gnl|UMD3.1|GK000003.2	69823679	G	T	0	2	0	1		37	gnl|UMD3.1|GK000003.2	69794912	G	A	0	2	0	1												15	gnl|UMD3.1|GK000002.2	105380896	G	A	0	2	0	1		31	gnl|UMD3.1|GK000004.2	117600777	A	G	0	2	0	1
40	gnl|UMD3.1|GK000003.2	69824472	A	G	0	2	0	1		38	gnl|UMD3.1|GK000003.2	69802665	G	A	1	2	0.333333333333333	0.666666666666667		NTNG1	chromosome	SNP location	1	2	3	4	5	6		16	gnl|UMD3.1|GK000002.2	105380943	G	C	0	2	0	1		32	gnl|UMD3.1|GK000004.2	117600866	G	A	0	2	0	1
41	gnl|UMD3.1|GK000003.2	69824513	A	G	0	3	0	1		39	gnl|UMD3.1|GK000003.2	69804231	C	G	0	2	0	1		1	gnl|UMD3.1|GK000003.2	35969936	G	A	5	2	0.714285714285714	0.285714285714286		17	gnl|UMD3.1|GK000002.2	105381509	T	C	2	2	0.5	0.5		33	gnl|UMD3.1|GK000004.2	117600868	A	G	0	1	0	1
42	gnl|UMD3.1|GK000003.2	69824531	A	G	1	3	0.25	0.75		40	gnl|UMD3.1|GK000003.2	69805870	A	C	0	2	0	1		2	gnl|UMD3.1|GK000003.2	35969966	C	T	4	2	0.666666666666667	0.333333333333333		18	gnl|UMD3.1|GK000002.2	105381512	G	T	0	4	0	1		34	gnl|UMD3.1|GK000004.2	117601335	A	T	1	2	0.333333333333333	0.666666666666667
43	gnl|UMD3.1|GK000003.2	69825186	G	A	0	4	0	1		41	gnl|UMD3.1|GK000003.2	69806084	C	A	3	4	0.428571428571429	0.571428571428571		3	gnl|UMD3.1|GK000003.2	35970400	A	G	2	4	0.333333333333333	0.666666666666667		19	gnl|UMD3.1|GK000002.2	105381785	C	A	1	2	0.333333333333333	0.666666666666667		35	gnl|UMD3.1|GK000004.2	117601401	A	G	1	2	0.333333333333333	0.666666666666667
44	gnl|UMD3.1|GK000003.2	69825193	G	A	1	4	0.2	0.8		42	gnl|UMD3.1|GK000003.2	69806131	A	T	1	2	0.333333333333333	0.666666666666667		4	gnl|UMD3.1|GK000003.2	35974920	C	T	0	2	0	1		20	gnl|UMD3.1|GK000002.2	105381909	T	C	6	2	0.75	0.25		36	gnl|UMD3.1|GK000004.2	117601403	A	G	1	2	0.333333333333333	0.666666666666667
45	gnl|UMD3.1|GK000003.2	69825223	G	A	2	5	0.285714285714286	0.714285714285714		43	gnl|UMD3.1|GK000003.2	69807504	C	T	3	2	0.6	0.4		5	gnl|UMD3.1|GK000003.2	35974924	A	G	0	2	0	1		21	gnl|UMD3.1|GK000002.2	105382075	C	A	1	2	0.333333333333333	0.666666666666667		37	gnl|UMD3.1|GK000004.2	117602301	C	A	2	2	0.5	0.5
46	gnl|UMD3.1|GK000003.2	69825270	C	T	2	5	0.285714285714286	0.714285714285714		44	gnl|UMD3.1|GK000003.2	69809888	C	A	4	2	0.666666666666667	0.333333333333333		6	gnl|UMD3.1|GK000003.2	35983844	T	C	0	4	0	1		22	gnl|UMD3.1|GK000002.2	105382087	C	A	0	3	0	1		38	gnl|UMD3.1|GK000004.2	117602422	G	T	1	3	0.25	0.75
47	gnl|UMD3.1|GK000003.2	69825369	G	A	2	3	0.4	0.6		45	gnl|UMD3.1|GK000003.2	69812280	G	A	2	4	0.333333333333333	0.666666666666667		7	gnl|UMD3.1|GK000003.2	36004210	T	C	0	2	0	1		23	gnl|UMD3.1|GK000002.2	105382214	T	C	0	110	0	1		39	gnl|UMD3.1|GK000004.2	117602594	G	A	0	2	0	1
48	gnl|UMD3.1|GK000003.2	69825416	G	C	2	2	0.5	0.5		46	gnl|UMD3.1|GK000003.2	69812372	T	C	0	4	0	1		8	gnl|UMD3.1|GK000003.2	36004214	T	C	0	2	0	1		24	gnl|UMD3.1|GK000002.2	105382323	G	A	0	189	0	1		40	gnl|UMD3.1|GK000004.2	117602735	G	C	2	3	0.4	0.6
49	gnl|UMD3.1|GK000003.2	69825497	T	G	3	4	0.428571428571429	0.571428571428571		47	gnl|UMD3.1|GK000003.2	69814549	T	C	1	2	0.333333333333333	0.666666666666667		9	gnl|UMD3.1|GK000003.2	36004250	T	C	0	2	0	1		25	gnl|UMD3.1|GK000002.2	105382477	C	G	0	3	0	1		41	gnl|UMD3.1|GK000004.2	117602826	G	A	2	2	0.5	0.5
50	gnl|UMD3.1|GK000003.2	69825558	T	G	1	4	0.2	0.8		48	gnl|UMD3.1|GK000003.2	69814601	G	C	0	2	0	1		10	gnl|UMD3.1|GK000003.2	36004267	T	C	0	2	0	1		26	gnl|UMD3.1|GK000002.2	105382893	T	C	2	3	0.4	0.6		42	gnl|UMD3.1|GK000004.2	117607527	A	G	0	2	0	1
51	gnl|UMD3.1|GK000003.2	69826379	A	C	2	2	0.5	0.5		49	gnl|UMD3.1|GK000003.2	69814987	T	G	0	3	0	1		11	gnl|UMD3.1|GK000003.2	36004678	A	T	0	2	0	1		27	gnl|UMD3.1|GK000002.2	105383107	C	G	0	5	0	1		43	gnl|UMD3.1|GK000004.2	117607551	A	G	0	2	0	1
52	gnl|UMD3.1|GK000003.2	69827663	A	C,T	0	2	0	1		50	gnl|UMD3.1|GK000003.2	69815037	C	T	0	7	0	1		12	gnl|UMD3.1|GK000003.2	36004718	A	G	0	2	0	1		28	gnl|UMD3.1|GK000002.2	105384050	T	C	0	5	0	1		44	gnl|UMD3.1|GK000004.2	117607552	A	G	0	2	0	1
53	gnl|UMD3.1|GK000003.2	69829139	G	A,T	0	2	0	1		51	gnl|UMD3.1|GK000003.2	69815075	G	A	0	6	0	1		13	gnl|UMD3.1|GK000003.2	36006567	T	G	0	2	0	1		29	gnl|UMD3.1|GK000002.2	105384526	G	A	0	3	0	1		45	gnl|UMD3.1|GK000004.2	117617116	A	C	0	2	0	1
54	gnl|UMD3.1|GK000003.2	69829142	T	A	0	1	0	1		52	gnl|UMD3.1|GK000003.2	69815132	G	A	0	2	0	1		14	gnl|UMD3.1|GK000003.2	36010478	C	G	0	2	0	1		30	gnl|UMD3.1|GK000002.2	105384541	G	A	0	3	0	1		46	gnl|UMD3.1|GK000004.2	117620437	T	A	0	2	0	1
										53	gnl|UMD3.1|GK000003.2	69816217	C	A	2	2	0.5	0.5		15	gnl|UMD3.1|GK000003.2	36013356	T	C	1	2	0.333333333333333	0.666666666666667		31	gnl|UMD3.1|GK000002.2	105384674	T	C,A	0	4	0	1		47	gnl|UMD3.1|GK000004.2	117631651	C	T	0	2	0	1
NTNG1	chromosome	SNP location	1	2	3	4	5	6		54	gnl|UMD3.1|GK000003.2	69816930	G	A	5	6	0.454545454545455	0.545454545454545		16	gnl|UMD3.1|GK000003.2	36013387	T	C	0	2	0	1		32	gnl|UMD3.1|GK000002.2	105384862	C	T	1	2	0.333333333333333	0.666666666666667		48	gnl|UMD3.1|GK000004.2	117631977	G	A	0	2	0	1
1	gnl|UMD3.1|GK000003.2	35969880	G	A	2	2	0.5	0.5		55	gnl|UMD3.1|GK000003.2	69816998	G	A	5	4	0.555555555555556	0.444444444444444		17	gnl|UMD3.1|GK000003.2	36019835	A	T	2	2	0.5	0.5		33	gnl|UMD3.1|GK000002.2	105384887	C	T	0	3	0	1		49	gnl|UMD3.1|GK000004.2	117635858	C	T	0	2	0	1
2	gnl|UMD3.1|GK000003.2	35969926	C	A	3	3	0.5	0.5		56	gnl|UMD3.1|GK000003.2	69817103	C	T	3	6	0.333333333333333	0.666666666666667		18	gnl|UMD3.1|GK000003.2	36020051	G	A	0	2	0	1		34	gnl|UMD3.1|GK000002.2	105385052	T	C	0	3	0	1		50	gnl|UMD3.1|GK000004.2	117639524	A	G	0	2	0	1
3	gnl|UMD3.1|GK000003.2	35970584	A	G	0	4	0	1		57	gnl|UMD3.1|GK000003.2	69818667	C	T	2	2	0.5	0.5		19	gnl|UMD3.1|GK000003.2	36020068	A	T	0	2	0	1		35	gnl|UMD3.1|GK000002.2	105385061	T	G	3	2	0.6	0.4		51	gnl|UMD3.1|GK000004.2	117643866	G	A	0	2	0	1
4	gnl|UMD3.1|GK000003.2	35970705	T	A	0	2	0	1		58	gnl|UMD3.1|GK000003.2	69818802	A	T	1	2	0.333333333333333	0.666666666666667		20	gnl|UMD3.1|GK000003.2	36043652	G	T	2	2	0.5	0.5		36	gnl|UMD3.1|GK000002.2	105385654	C	T	0	2	0	1		52	gnl|UMD3.1|GK000004.2	117644173	G	T	0	2	0	1
5	gnl|UMD3.1|GK000003.2	35973440	G	T	0	2	0	1		59	gnl|UMD3.1|GK000003.2	69822714	T	C	0	3	0	1		21	gnl|UMD3.1|GK000003.2	36090748	A	G	0	2	0	1		37	gnl|UMD3.1|GK000002.2	105391127	C	T	0	7	0	1		53	gnl|UMD3.1|GK000004.2	117645099	C	T,A	0	4	0	1
6	gnl|UMD3.1|GK000003.2	36010567	T	C	0	2	0	1		60	gnl|UMD3.1|GK000003.2	69823435	C	T	0	2	0	1		22	gnl|UMD3.1|GK000003.2	36090750	C	T	0	2	0	1		38	gnl|UMD3.1|GK000002.2	105391835	T	A	0	2	0	1		54	gnl|UMD3.1|GK000004.2	117647621	A	G	1	2	0.333333333333333	0.666666666666667
7	gnl|UMD3.1|GK000003.2	36021240	G	T	0	1	0	1		61	gnl|UMD3.1|GK000003.2	69825124	A	C	2	2	0.5	0.5		23	gnl|UMD3.1|GK000003.2	36090752	G	T	0	2	0	1		39	gnl|UMD3.1|GK000002.2	105393418	T	C	0	2	0	1		55	gnl|UMD3.1|GK000004.2	117658203	A	G	0	2	0	1
8	gnl|UMD3.1|GK000003.2	36021384	T	C	0	2	0	1		62	gnl|UMD3.1|GK000003.2	69828659	A	T	11	3	0.785714285714286	0.214285714285714		24	gnl|UMD3.1|GK000003.2	36090754	C	G	0	2	0	1		40	gnl|UMD3.1|GK000002.2	105394964	A	T	0	2	0	1		56	gnl|UMD3.1|GK000004.2	117658208	G	A	0	2	0	1
9	gnl|UMD3.1|GK000003.2	36024820	C	CA	0	1	0	1		63	gnl|UMD3.1|GK000003.2	69829747	C	A	1	1	0.5	0.5		25	gnl|UMD3.1|GK000003.2	36090758	T	C	0	2	0	1		PROP1										57	gnl|UMD3.1|GK000004.2	117658248	G	A	0	2	0	1
10	gnl|UMD3.1|GK000003.2	36038227	A	T	0	2	0	1												26	gnl|UMD3.1|GK000003.2	36090767	A	G	0	2	0	1			chromosome	SNP location	1	2	3	4	5	6		58	gnl|UMD3.1|GK000004.2	117658263	A	G	0	2	0	1
11	gnl|UMD3.1|GK000003.2	36040902	T	G,A	0	2	0	1		NTNG1	chromosome	SNP location	1	2	3	4	5	6		27	gnl|UMD3.1|GK000003.2	36104906	T	C	0	2	0	1		1	gnl|UMD3.1|GK000007.2	41206218	T	G	0	16	0	1		59	gnl|UMD3.1|GK000004.2	117658583	G	A	4	2	0.666666666666667	0.333333333333333
12	gnl|UMD3.1|GK000003.2	36040917	G	A	0	2	0	1		1	gnl|UMD3.1|GK000003.2	35970584	A	G	4	2	0.666666666666667	0.333333333333333		28	gnl|UMD3.1|GK000003.2	36138900	C	A	0	2	0	1		2	gnl|UMD3.1|GK000007.2	41208326	A	G	0	2	0	1		60	gnl|UMD3.1|GK000004.2	117658860	A	G	0	2	0	1
13	gnl|UMD3.1|GK000003.2	36060236	G	T	0	2	0	1		2	gnl|UMD3.1|GK000003.2	35978889	C	A	0	2	0	1		29	gnl|UMD3.1|GK000003.2	36156983	T	C	4	2	0.666666666666667	0.333333333333333		3	gnl|UMD3.1|GK000007.2	41209305	C	T	0	10	0	1		61	gnl|UMD3.1|GK000004.2	117659578	T	C	0	2	0	1
14	gnl|UMD3.1|GK000003.2	36063450	G	A	0	5	0	1		3	gnl|UMD3.1|GK000003.2	35993727	C	A	0	2	0	1		30	gnl|UMD3.1|GK000003.2	36156987	T	C	4	2	0.666666666666667	0.333333333333333		4	gnl|UMD3.1|GK000007.2	41209483	G	T	7	2	0.777777777777778	0.222222222222222		62	gnl|UMD3.1|GK000004.2	117659632	C	T	0	2	0	1
15	gnl|UMD3.1|GK000003.2	36077798	A	T	0	2	0	1		4	gnl|UMD3.1|GK000003.2	36017010	T	C	0	2	0	1		31	gnl|UMD3.1|GK000003.2	36156996	T	C	4	2	0.666666666666667	0.333333333333333		CAST										63	gnl|UMD3.1|GK000004.2	117659634	G	T	0	2	0	1
16	gnl|UMD3.1|GK000003.2	36136949	C	A	3	2	0.6	0.4		5	gnl|UMD3.1|GK000003.2	36136988	T	G	3	2	0.6	0.4		32	gnl|UMD3.1|GK000003.2	36182522	G	A	0	2	0	1			chromosome	SNP location	1	2	3	4	5	6		64	gnl|UMD3.1|GK000004.2	117660657	G	A	0	2	0	1
17	gnl|UMD3.1|GK000003.2	36162537	T	C	0	2	0	1		6	gnl|UMD3.1|GK000003.2	36157846	A	G	0	2	0	1		33	gnl|UMD3.1|GK000003.2	36190889	G	T	0	2	0	1		1	gnl|UMD3.1|GK000007.2	98445871	T	A	0	1	0	1		65	gnl|UMD3.1|GK000004.2	117660857	T	C	0	10	0	1
18	gnl|UMD3.1|GK000003.2	36190887	C	A	0	2	0	1		7	gnl|UMD3.1|GK000003.2	36190285	A	T	0	2	0	1		34	gnl|UMD3.1|GK000003.2	36206438	A	G	0	2	0	1		2	gnl|UMD3.1|GK000007.2	98446443	A	T	0	1	0	1		66	gnl|UMD3.1|GK000004.2	117663909	T	C	0	1	0	1
19	gnl|UMD3.1|GK000003.2	36206859	T	C	0	2	0	1		8	gnl|UMD3.1|GK000003.2	36202301	T	C	0	2	0	1		35	gnl|UMD3.1|GK000003.2	36210043	T	C	0	2	0	1		3	gnl|UMD3.1|GK000007.2	98454009	C	T	0	2	0	1		67	gnl|UMD3.1|GK000004.2	117664198	C	T	0	2	0	1
20	gnl|UMD3.1|GK000003.2	36218763	G	C	0	2	0	1		9	gnl|UMD3.1|GK000003.2	36202321	T	C	0	2	0	1		36	gnl|UMD3.1|GK000003.2	36261479	G	A	0	2	0	1		4	gnl|UMD3.1|GK000007.2	98485248	A	T	2	2	0.5	0.5		68	gnl|UMD3.1|GK000004.2	117667525	C	T	0	2	0	1
21	gnl|UMD3.1|GK000003.2	36226945	T	C	0	2	0	1		10	gnl|UMD3.1|GK000003.2	36217908	G	A	0	2	0	1		37	gnl|UMD3.1|GK000003.2	36288563	A	G	0	2	0	1		5	gnl|UMD3.1|GK000007.2	98487952	A	G	0	2	0	1		69	gnl|UMD3.1|GK000004.2	117668012	T	G	0	2	0	1
22	gnl|UMD3.1|GK000003.2	36231555	G	A	0	2	0	1		11	gnl|UMD3.1|GK000003.2	36241910	G	A	0	2	0	1		38	gnl|UMD3.1|GK000003.2	36288586	A	G	0	2	0	1		6	gnl|UMD3.1|GK000007.2	98487990	T	C	0	2	0	1		70	gnl|UMD3.1|GK000004.2	117668103	C	A	0	3	0	1
23	gnl|UMD3.1|GK000003.2	36231571	T	G	0	1	0	1		12	gnl|UMD3.1|GK000003.2	36283953	G	A	0	2	0	1		39	gnl|UMD3.1|GK000003.2	36288651	A	G	0	2	0	1		7	gnl|UMD3.1|GK000007.2	98488511	G	T	0	2	0	1		71	gnl|UMD3.1|GK000004.2	117668579	G	T	1	2	0.333333333333333	0.666666666666667
24	gnl|UMD3.1|GK000003.2	36275005	T	A	0	2	0	1		13	gnl|UMD3.1|GK000003.2	36286632	A	G	0	2	0	1		40	gnl|UMD3.1|GK000003.2	36291919	G	A	0	2	0	1		8	gnl|UMD3.1|GK000007.2	98488512	T	C	0	2	0	1		72	gnl|UMD3.1|GK000004.2	117668598	C	T	0	3	0	1
25	gnl|UMD3.1|GK000003.2	36275652	C	T	0	2	0	1		14	gnl|UMD3.1|GK000003.2	36291919	G	A	0	2	0	1		41	gnl|UMD3.1|GK000003.2	36293041	C	T,A	0	2	0	1		9	gnl|UMD3.1|GK000007.2	98488516	A	G	0	2	0	1		73	gnl|UMD3.1|GK000004.2	117668613	C	G	0	2	0	1
26	gnl|UMD3.1|GK000003.2	36275667	A	C	0	1	0	1		15	gnl|UMD3.1|GK000003.2	36322777	A	C	0	2	0	1		42	gnl|UMD3.1|GK000003.2	36296208	C	T	0	2	0	1		10	gnl|UMD3.1|GK000007.2	98488533	G	A	0	2	0	1		74	gnl|UMD3.1|GK000004.2	117669853	G	A	0	3	0	1
27	gnl|UMD3.1|GK000003.2	36275767	A	T	0	2	0	1		16	gnl|UMD3.1|GK000003.2	36327881	T	C	0	2	0	1		43	gnl|UMD3.1|GK000003.2	36300216	G	A	0	2	0	1		11	gnl|UMD3.1|GK000007.2	98488611	C	G	0	2	0	1		75	gnl|UMD3.1|GK000004.2	117675614	T	G	0	2	0	1
28	gnl|UMD3.1|GK000003.2	36282477	T	C	0	2	0	1		17	gnl|UMD3.1|GK000003.2	36327887	C	T	0	2	0	1		44	gnl|UMD3.1|GK000003.2	36300264	T	C	0	2	0	1		12	gnl|UMD3.1|GK000007.2	98488631	G	A	1	2	0.333333333333333	0.666666666666667		76	gnl|UMD3.1|GK000004.2	117684993	A	G	0	2	0	1
29	gnl|UMD3.1|GK000003.2	36292875	TCC	TCCC	0	1	0	1		18	gnl|UMD3.1|GK000003.2	36327898	C	G	0	2	0	1		45	gnl|UMD3.1|GK000003.2	36301733	C	T	0	2	0	1		13	gnl|UMD3.1|GK000007.2	98489158	G	A	0	2	0	1		77	gnl|UMD3.1|GK000004.2	117684998	A	G	0	2	0	1
30	gnl|UMD3.1|GK000003.2	36308810	A	C	0	2	0	1		19	gnl|UMD3.1|GK000003.2	36327905	C	T	0	2	0	1		46	gnl|UMD3.1|GK000003.2	36318721	T	C	0	2	0	1		14	gnl|UMD3.1|GK000007.2	98489159	C	T	0	2	0	1		78	gnl|UMD3.1|GK000004.2	117798557	T	C	0	2	0	1
31	gnl|UMD3.1|GK000003.2	36325640	C	T	0	2	0	1		20	gnl|UMD3.1|GK000003.2	36327930	A	G	0	2	0	1		47	gnl|UMD3.1|GK000003.2	36318730	A	G	0	2	0	1		15	gnl|UMD3.1|GK000007.2	98489160	C	T	0	2	0	1		79	gnl|UMD3.1|GK000004.2	117798619	G	A,T	0	3	0	1
32	gnl|UMD3.1|GK000003.2	36329321	C	A	2	7	0.222222222222222	0.777777777777778		21	gnl|UMD3.1|GK000003.2	36331326	T	C	0	2	0	1		48	gnl|UMD3.1|GK000003.2	36320973	T	A	2	2	0.5	0.5		16	gnl|UMD3.1|GK000007.2	98489225	C	T	0	3	0	1		80	gnl|UMD3.1|GK000004.2	117799090	A	C	9	2	0.818181818181818	0.181818181818182
																				49	gnl|UMD3.1|GK000003.2	36324385	C	A	0	4	0	1		17	gnl|UMD3.1|GK000007.2	98491020	C	T	1	2	0.333333333333333	0.666666666666667		81	gnl|UMD3.1|GK000004.2	117799724	T	C	0	1	0	1
GHRHR	chromosome	SNP location	1	2	3	4	5	6		GHRHR	chromosome	SNP location	1	2	3	4	5	6		50	gnl|UMD3.1|GK000003.2	36324416	A	G	0	4	0	1		18	gnl|UMD3.1|GK000007.2	98494318	C	T	0	2	0	1		82	gnl|UMD3.1|GK000004.2	117799796	A	G	0	4	0	1
1	gnl|UMD3.1|GK000004.2	65795682	T	C	2	7	0.222222222222222	0.777777777777778		1	gnl|UMD3.1|GK000004.2	65793129	C	A	39	18	0.684210526315789	0.315789473684211		51	gnl|UMD3.1|GK000003.2	36324462	G	A	0	2	0	1		19	gnl|UMD3.1|GK000007.2	98494654	T	G	3	2	0.6	0.4		83	gnl|UMD3.1|GK000004.2	117800991	G	T	9	2	0.818181818181818	0.181818181818182
2	gnl|UMD3.1|GK000004.2	65795683	T	C	6	3	0.666666666666667	0.333333333333333		2	gnl|UMD3.1|GK000004.2	65795665	T	C	5	2	0.714285714285714	0.285714285714286		52	gnl|UMD3.1|GK000003.2	36327017	G	A	0	2	0	1		20	gnl|UMD3.1|GK000007.2	98494839	G	A	0	1	0	1		HGF
3	gnl|UMD3.1|GK000004.2	65795703	T	C	5	4	0.555555555555556	0.444444444444444		3	gnl|UMD3.1|GK000004.2	65795680	T	C	3	3	0.5	0.5		53	gnl|UMD3.1|GK000003.2	36327068	C	A	0	2	0	1		21	gnl|UMD3.1|GK000007.2	98497238	T	A	0	2	0	1			chromosome	SNP location	1	2	3	4	5	6
4	gnl|UMD3.1|GK000004.2	65795708	T	C	7	3	0.7	0.3		4	gnl|UMD3.1|GK000004.2	65795682	T	C	1	5	0.166666666666667	0.833333333333333		54	gnl|UMD3.1|GK000003.2	36329504	A	G	0	2	0	1		22	gnl|UMD3.1|GK000007.2	98508499	C	T	0	2	0	1		1	gnl|UMD3.1|GK000004.2	39116454	T	C	0	2	0	1
5	gnl|UMD3.1|GK000004.2	65795730	G	A	6	6	0.5	0.5		5	gnl|UMD3.1|GK000004.2	65795703	T	C	6	2	0.75	0.25		55	gnl|UMD3.1|GK000003.2	36329588	C	T	2	6	0.25	0.75		23	gnl|UMD3.1|GK000007.2	98509275	G	A	0	3	0	1		2	gnl|UMD3.1|GK000004.2	39129055	G	T	0	1	0	1
6	gnl|UMD3.1|GK000004.2	65796402	T	C	2	6	0.25	0.75		6	gnl|UMD3.1|GK000004.2	65795708	T	C	8	4	0.666666666666667	0.333333333333333		56	gnl|UMD3.1|GK000003.2	36329677	G	T	2	2	0.5	0.5		24	gnl|UMD3.1|GK000007.2	98509421	G	A	1	3	0.25	0.75		3	gnl|UMD3.1|GK000004.2	39129105	G	T	0	1	0	1
7	gnl|UMD3.1|GK000004.2	65796413	T	C	6	2	0.75	0.25		7	gnl|UMD3.1|GK000004.2	65796402	T	C	11	3	0.785714285714286	0.214285714285714												25	gnl|UMD3.1|GK000007.2	98509500	T	C	2	2	0.5	0.5		4	gnl|UMD3.1|GK000004.2	39174172	C	T	0	2	0	1
8	gnl|UMD3.1|GK000004.2	65796464	T	C	9	3	0.75	0.25		8	gnl|UMD3.1|GK000004.2	65796410	T	C	11	4	0.733333333333333	0.266666666666667		GHRHR	chromosome	SNP location	1	2	3	4	5	6		26	gnl|UMD3.1|GK000007.2	98511563	A	T	2	2	0.5	0.5		5	gnl|UMD3.1|GK000004.2	39174360	G	A	0	2	0	1
9	gnl|UMD3.1|GK000004.2	65796599	G	A	17	4	0.80952380952381	0.19047619047619		9	gnl|UMD3.1|GK000004.2	65797040	T	C	7	2	0.777777777777778	0.222222222222222		1	gnl|UMD3.1|GK000004.2	65795680	T	C	4	3	0.571428571428571	0.428571428571429		27	gnl|UMD3.1|GK000007.2	98511584	A	G	1	2	0.333333333333333	0.666666666666667		6	gnl|UMD3.1|GK000004.2	39174375	C	A	0	2	0	1
10	gnl|UMD3.1|GK000004.2	65798738	A	G	4	18	0.181818181818182	0.818181818181818		10	gnl|UMD3.1|GK000004.2	65797929	T	A	8	2	0.8	0.2		2	gnl|UMD3.1|GK000004.2	65795682	T	C,G	1	6	0.142857142857143	0.857142857142857		28	gnl|UMD3.1|GK000007.2	98511586	A	G	1	2	0.333333333333333	0.666666666666667		7	gnl|UMD3.1|GK000004.2	39174389	T	C	0	2	0	1
11	gnl|UMD3.1|GK000004.2	65798873	T	C	9	16	0.36	0.64		11	gnl|UMD3.1|GK000004.2	65798092	G	C	6	3	0.666666666666667	0.333333333333333		3	gnl|UMD3.1|GK000004.2	65795708	T	C	7	2	0.777777777777778	0.222222222222222		29	gnl|UMD3.1|GK000007.2	98517996	A	C	0	2	0	1		8	gnl|UMD3.1|GK000004.2	39183261	T	C	0	2	0	1
12	gnl|UMD3.1|GK000004.2	65799135	G	T	7	2	0.777777777777778	0.222222222222222		12	gnl|UMD3.1|GK000004.2	65798582	T	G	25	5	0.833333333333333	0.166666666666667		4	gnl|UMD3.1|GK000004.2	65796402	T	C	8	10	0.444444444444444	0.555555555555556		30	gnl|UMD3.1|GK000007.2	98520229	G	A	0	2	0	1		9	gnl|UMD3.1|GK000004.2	39188967	A	G	0	2	0	1
13	gnl|UMD3.1|GK000004.2	65800474	C	T	20	19	0.512820512820513	0.487179487179487		13	gnl|UMD3.1|GK000004.2	65798738	A	G	4	11	0.266666666666667	0.733333333333333		5	gnl|UMD3.1|GK000004.2	65797382	A	T	0	2	0	1		31	gnl|UMD3.1|GK000007.2	98520625	G	A	0	2	0	1		IGFBP6
14	gnl|UMD3.1|GK000004.2	65801296	T	C	8	2	0.8	0.2		14	gnl|UMD3.1|GK000004.2	65798873	T	C	8	18	0.307692307692308	0.692307692307692		6	gnl|UMD3.1|GK000004.2	65799976	T	G	3	2	0.6	0.4		32	gnl|UMD3.1|GK000007.2	98520647	T	C	0	2	0	1			chromosome	SNP location	1	2	3	4	5	6
15	gnl|UMD3.1|GK000004.2	65801423	C	A	2	2	0.5	0.5		15	gnl|UMD3.1|GK000004.2	65799164	G	C	7	12	0.368421052631579	0.631578947368421		7	gnl|UMD3.1|GK000004.2	65800635	C	G	14	3	0.823529411764706	0.176470588235294		33	gnl|UMD3.1|GK000007.2	98520729	T	C	0	2	0	1		1	gnl|UMD3.1|GK000005.2	27046822	T	A	0	1	0	1
16	gnl|UMD3.1|GK000004.2	65801639	C	G	13	25	0.342105263157895	0.657894736842105		16	gnl|UMD3.1|GK000004.2	65799216	T	G	20	6	0.769230769230769	0.230769230769231		8	gnl|UMD3.1|GK000004.2	65804640	A	C	0	3	0	1		34	gnl|UMD3.1|GK000007.2	98521297	C	G	0	2	0	1		IGF-I
17	gnl|UMD3.1|GK000004.2	65801936	T	C	11	14	0.44	0.56		17	gnl|UMD3.1|GK000004.2	65799959	G	A	2	3	0.4	0.6		9	gnl|UMD3.1|GK000004.2	65807310	C	T	0	2	0	1		35	gnl|UMD3.1|GK000007.2	98521459	T	G	0	2	0	1			chromosome	SNP location	1	2	3	4	5	6
18	gnl|UMD3.1|GK000004.2	65803819	T	G	20	6	0.769230769230769	0.230769230769231		18	gnl|UMD3.1|GK000004.2	65800118	A	T	3	2	0.6	0.4		10	gnl|UMD3.1|GK000004.2	65809005	G	A	3	6	0.333333333333333	0.666666666666667		36	gnl|UMD3.1|GK000007.2	98534197	T	C	12	13	0.48	0.52		1	gnl|UMD3.1|GK000005.2	66542508	A	T	0	2	0	1
19	gnl|UMD3.1|GK000004.2	65804706	C	T	33	21	0.611111111111111	0.388888888888889		19	gnl|UMD3.1|GK000004.2	65800474	C	T	46	65	0.414414414414414	0.585585585585586												37	gnl|UMD3.1|GK000007.2	98535683	A	G	13	9	0.590909090909091	0.409090909090909		2	gnl|UMD3.1|GK000005.2	66550981	G	T	0	2	0	1
20	gnl|UMD3.1|GK000004.2	65805210	C	A	0	2	0	1		20	gnl|UMD3.1|GK000004.2	65801296	T	C	5	8	0.384615384615385	0.615384615384615		IGF2BP3	chromosome	SNP location	1	2	3	4	5	6		38	gnl|UMD3.1|GK000007.2	98536293	C	T	1	2	0.333333333333333	0.666666666666667		3	gnl|UMD3.1|GK000005.2	66591459	T	C	0	2	0	1
21	gnl|UMD3.1|GK000004.2	65808965	C	T	40	31	0.563380281690141	0.436619718309859		21	gnl|UMD3.1|GK000004.2	65801639	C	G	32	47	0.405063291139241	0.594936708860759		1	gnl|UMD3.1|GK000004.2	32078616	A	T	4	2	0.666666666666667	0.333333333333333		39	gnl|UMD3.1|GK000007.2	98537927	G	A	0	2	0	1		IGFBP7
										22	gnl|UMD3.1|GK000004.2	65801936	T	C	34	33	0.507462686567164	0.492537313432836		2	gnl|UMD3.1|GK000004.2	32078842	C	T	0	2	0	1		40	gnl|UMD3.1|GK000007.2	98538069	C	A	2	2	0.5	0.5			chromosome	SNP location	1	2	3	4	5	6
IGF2BP3	chromosome	SNP location	1	2	3	4	5	6		23	gnl|UMD3.1|GK000004.2	65802041	G	A	3	2	0.6	0.4		3	gnl|UMD3.1|GK000004.2	32079050	G	T	2	2	0.5	0.5		41	gnl|UMD3.1|GK000007.2	98538252	C	A	2	2	0.5	0.5		1	gnl|UMD3.1|GK000006.2	74071328	G	T	1	3	0.25	0.75
1	gnl|UMD3.1|GK000004.2	32085382	A	G	0	2	0	1		24	gnl|UMD3.1|GK000004.2	65802411	A	T	0	2	0	1		4	gnl|UMD3.1|GK000004.2	32084103	C	A	0	2	0	1		42	gnl|UMD3.1|GK000007.2	98538757	C	T	0	2	0	1		2	gnl|UMD3.1|GK000006.2	74072672	T	TTC	0	1	0	1
2	gnl|UMD3.1|GK000004.2	32105173	T	A	0	1	0	1		25	gnl|UMD3.1|GK000004.2	65802685	A	G	0	3	0	1		5	gnl|UMD3.1|GK000004.2	32091717	A	G	0	2	0	1		43	gnl|UMD3.1|GK000007.2	98539771	T	C	10	2	0.833333333333333	0.166666666666667		3	gnl|UMD3.1|GK000006.2	74072803	T	A	0	2	0	1
3	gnl|UMD3.1|GK000004.2	32127931	T	G	0	1	0	1		26	gnl|UMD3.1|GK000004.2	65803504	C	T	0	4	0	1		6	gnl|UMD3.1|GK000004.2	32112202	AT	ATT	0	1	0	1		44	gnl|UMD3.1|GK000007.2	98539786	A	G	5	2	0.714285714285714	0.285714285714286		4	gnl|UMD3.1|GK000006.2	74080441	C	A	2	2	0.5	0.5
4	gnl|UMD3.1|GK000004.2	32150561	A	G	0	2	0	1		27	gnl|UMD3.1|GK000004.2	65803551	T	C	1	3	0.25	0.75		7	gnl|UMD3.1|GK000004.2	32142599	G	A	0	2	0	1		45	gnl|UMD3.1|GK000007.2	98540048	C	T	1	2	0.333333333333333	0.666666666666667		5	gnl|UMD3.1|GK000006.2	74084792	A	G	0	2	0	1
5	gnl|UMD3.1|GK000004.2	32204863	G	T	0	2	0	1		28	gnl|UMD3.1|GK000004.2	65803819	T	G	39	24	0.619047619047619	0.380952380952381		8	gnl|UMD3.1|GK000004.2	32161027	A	G	0	2	0	1		46	gnl|UMD3.1|GK000007.2	98540052	C	T	1	2	0.333333333333333	0.666666666666667		6	gnl|UMD3.1|GK000006.2	74091935	C	A	3	2	0.6	0.4
										29	gnl|UMD3.1|GK000004.2	65804101	G	A	1	2	0.333333333333333	0.666666666666667		9	gnl|UMD3.1|GK000004.2	32190553	A	C	0	2	0	1		47	gnl|UMD3.1|GK000007.2	98541419	G	T	14	4	0.777777777777778	0.222222222222222		7	gnl|UMD3.1|GK000006.2	74099369	T	C	0	2	0	1
IgFBp3	chromosome	SNP location	1	2	3	4	5	6		30	gnl|UMD3.1|GK000004.2	65804640	A	C	0	2	0	1												48	gnl|UMD3.1|GK000007.2	98544073	G	A	0	2	0	1		8	gnl|UMD3.1|GK000006.2	74113767	CTG	C	0	1	0	1
1	gnl|UMD3.1|GK000004.2	76705141	G	A	0	2	0	1		31	gnl|UMD3.1|GK000004.2	65805072	T	A	3	2	0.6	0.4		IgFBp3	chromosome	SNP location	1	2	3	4	5	6		49	gnl|UMD3.1|GK000007.2	98546679	A	C	15	4	0.789473684210526	0.210526315789474		9	gnl|UMD3.1|GK000006.2	74125865	C	T	0	2	0	1
2	gnl|UMD3.1|GK000004.2	76705280	A	C	11	4	0.733333333333333	0.266666666666667		32	gnl|UMD3.1|GK000004.2	65805166	G	A	0	5	0	1		1	gnl|UMD3.1|GK000004.2	76705141	G	A	0	5	0	1		50	gnl|UMD3.1|GK000007.2	98547596	T	G	0	2	0	1		10	gnl|UMD3.1|GK000006.2	74128138	A	T	0	2	0	1
3	gnl|UMD3.1|GK000004.2	76705383	T	G	3	3	0.5	0.5		33	gnl|UMD3.1|GK000004.2	65806220	C	T	2	4	0.333333333333333	0.666666666666667		2	gnl|UMD3.1|GK000004.2	76705530	A	G	8	2	0.8	0.2		51	gnl|UMD3.1|GK000007.2	98547598	A	C	1	3	0.25	0.75		11	gnl|UMD3.1|GK000006.2	74132248	C	T	0	2	0	1
4	gnl|UMD3.1|GK000004.2	76709769	T	C	0	2	0	1		34	gnl|UMD3.1|GK000004.2	65806718	T	C	0	3	0	1		3	gnl|UMD3.1|GK000004.2	76708823	T	G	0	2	0	1		52	gnl|UMD3.1|GK000007.2	98547714	G	T	0	2	0	1		12	gnl|UMD3.1|GK000006.2	74145563	C	A	0	1	0	1
										35	gnl|UMD3.1|GK000004.2	65807199	C	T	1	2	0.333333333333333	0.666666666666667		4	gnl|UMD3.1|GK000004.2	76709079	C	T	0	2	0	1		53	gnl|UMD3.1|GK000007.2	98548110	T	C	0	2	0	1		13	gnl|UMD3.1|GK000006.2	74146251	T	A	0	2	0	1
NPY	chromosome	SNP location	1	2	3	4	5	6		36	gnl|UMD3.1|GK000004.2	65807925	T	C	0	6	0	1												54	gnl|UMD3.1|GK000007.2	98549015	T	A	0	2	0	1		14	gnl|UMD3.1|GK000006.2	74150139	T	C	7	17	0.291666666666667	0.708333333333333
1	gnl|UMD3.1|GK000004.2	72074170	T	G	4	2	0.666666666666667	0.333333333333333		37	gnl|UMD3.1|GK000004.2	65808377	G	C	3	2	0.6	0.4		INSIG1	chromosome	SNP location	1	2	3	4	5	6		55	gnl|UMD3.1|GK000007.2	98549445	C	T	0	2	0	1		15	gnl|UMD3.1|GK000006.2	74150191	T	C	10	4	0.714285714285714	0.285714285714286
2	gnl|UMD3.1|GK000004.2	72074213	T	G	6	2	0.75	0.25		38	gnl|UMD3.1|GK000004.2	65808828	T	A	1	2	0.333333333333333	0.666666666666667		1	gnl|UMD3.1|GK000004.2	117907625	G	T	8	2	0.8	0.2		56	gnl|UMD3.1|GK000007.2	98549592	C	T	0	2	0	1		16	gnl|UMD3.1|GK000006.2	74150212	A	C	11	3	0.785714285714286	0.214285714285714
3	gnl|UMD3.1|GK000004.2	72074216	G	A	0	8	0	1												2	gnl|UMD3.1|GK000004.2	117907734	A	G	2	2	0.5	0.5		57	gnl|UMD3.1|GK000007.2	98549633	T	C	2	2	0.5	0.5		CCSER1
										IGF2BP3	chromosome	SNP location	1	2	3	4	5	6		3	gnl|UMD3.1|GK000004.2	117911055	C	T	0	2	0	1		58	gnl|UMD3.1|GK000007.2	98554376	C	T	13	5	0.722222222222222	0.277777777777778			chromosome	SNP location	1	2	3	4	5	6
INSIG1	chromosome	SNP location	1	2	3	4	5	6		1	gnl|UMD3.1|GK000004.2	32078238	A	G	2	2	0.5	0.5		4	gnl|UMD3.1|GK000004.2	117911077	G	A	0	2	0	1		59	gnl|UMD3.1|GK000007.2	98554385	T	C	17	5	0.772727272727273	0.227272727272727		1	gnl|UMD3.1|GK000006.2	35100998	C	G	0	5	0	1
1	gnl|UMD3.1|GK000004.2	117907428	T	A	0	2	0	1		2	gnl|UMD3.1|GK000004.2	32078289	T	A	1	2	0.333333333333333	0.666666666666667		5	gnl|UMD3.1|GK000004.2	117911993	C	T,A	0	6	0	1		60	gnl|UMD3.1|GK000007.2	98554388	A	G	17	5	0.772727272727273	0.227272727272727		2	gnl|UMD3.1|GK000006.2	35101002	C	A	0	5	0	1
2	gnl|UMD3.1|GK000004.2	117907630	A	C	3	2	0.6	0.4		3	gnl|UMD3.1|GK000004.2	32078842	C	T	0	3	0	1		6	gnl|UMD3.1|GK000004.2	117912700	T	G	0	2	0	1		61	gnl|UMD3.1|GK000007.2	98554403	C	T	17	6	0.739130434782609	0.260869565217391		3	gnl|UMD3.1|GK000006.2	35101045	C	G	0	3	0	1
3	gnl|UMD3.1|GK000004.2	117907864	T	G	9	5	0.642857142857143	0.357142857142857		4	gnl|UMD3.1|GK000004.2	32079048	G	A	0	3	0	1		7	gnl|UMD3.1|GK000004.2	117912764	T	C	0	2	0	1		62	gnl|UMD3.1|GK000007.2	98554418	T	C	18	10	0.642857142857143	0.357142857142857		4	gnl|UMD3.1|GK000006.2	35101056	T	A	0	3	0	1
4	gnl|UMD3.1|GK000004.2	117911993	C	T	3	6	0.333333333333333	0.666666666666667		5	gnl|UMD3.1|GK000004.2	32081852	C	T	0	2	0	1		8	gnl|UMD3.1|GK000004.2	117913733	C	T	0	4	0	1		63	gnl|UMD3.1|GK000007.2	98554427	C	T	20	10	0.666666666666667	0.333333333333333		5	gnl|UMD3.1|GK000006.2	35101057	G	A	0	3	0	1
5	gnl|UMD3.1|GK000004.2	117912106	T	C	0	2	0	1		6	gnl|UMD3.1|GK000004.2	32092877	C	T	0	2	0	1		9	gnl|UMD3.1|GK000004.2	117913763	A	G	0	4	0	1		64	gnl|UMD3.1|GK000007.2	98554601	G	A	0	2	0	1		6	gnl|UMD3.1|GK000006.2	35101058	C	T	0	3	0	1
6	gnl|UMD3.1|GK000004.2	117912205	A	G	0	2	0	1		7	gnl|UMD3.1|GK000004.2	32096448	G	A	0	2	0	1		10	gnl|UMD3.1|GK000004.2	117914067	A	G	0	2	0	1		65	gnl|UMD3.1|GK000007.2	98554621	G	A	0	2	0	1		7	gnl|UMD3.1|GK000006.2	35101080	A	G	0	3	0	1
7	gnl|UMD3.1|GK000004.2	117913037	A	G	0	2	0	1		8	gnl|UMD3.1|GK000004.2	32096482	T	C	0	2	0	1		11	gnl|UMD3.1|GK000004.2	117916210	A	G	0	2	0	1		66	gnl|UMD3.1|GK000007.2	98554649	T	A	0	2	0	1		8	gnl|UMD3.1|GK000006.2	35101089	G	T	1	2	0.333333333333333	0.666666666666667
8	gnl|UMD3.1|GK000004.2	117913247	A	G	1	3	0.25	0.75		9	gnl|UMD3.1|GK000004.2	32096492	A	G	0	2	0	1		12	gnl|UMD3.1|GK000004.2	117916228	C	G	0	2	0	1		67	gnl|UMD3.1|GK000007.2	98555301	A	T	0	4	0	1		9	gnl|UMD3.1|GK000006.2	35101092	A	T	0	4	0	1
9	gnl|UMD3.1|GK000004.2	117913899	G	A	0	2	0	1		10	gnl|UMD3.1|GK000004.2	32104985	C	A	0	2	0	1		13	gnl|UMD3.1|GK000004.2	117917408	G	A	0	2	0	1		68	gnl|UMD3.1|GK000007.2	98557540	C	T	1	2	0.333333333333333	0.666666666666667		10	gnl|UMD3.1|GK000006.2	35101100	G	T	0	2	0	1
10	gnl|UMD3.1|GK000004.2	117914882	G	T	0	2	0	1		11	gnl|UMD3.1|GK000004.2	32108169	A	G	0	2	0	1		14	gnl|UMD3.1|GK000004.2	117917969	G	A,C	0	4	0	1		69	gnl|UMD3.1|GK000007.2	98561109	C	T	0	2	0	1		11	gnl|UMD3.1|GK000006.2	35108257	C	A	0	2	0	1
11	gnl|UMD3.1|GK000004.2	117915351	C	T	1	2	0.333333333333333	0.666666666666667		12	gnl|UMD3.1|GK000004.2	32115936	T	C	0	2	0	1		15	gnl|UMD3.1|GK000004.2	117918460	G	C	9	5	0.642857142857143	0.357142857142857		70	gnl|UMD3.1|GK000007.2	98561131	A	C	0	2	0	1		12	gnl|UMD3.1|GK000006.2	35115393	T	C	0	2	0	1
12	gnl|UMD3.1|GK000004.2	117918042	C	A	2	3	0.4	0.6		13	gnl|UMD3.1|GK000004.2	32116917	C	G	0	2	0	1		16	gnl|UMD3.1|GK000004.2	117918524	C	T	5	7	0.416666666666667	0.583333333333333		71	gnl|UMD3.1|GK000007.2	98563812	C	A	2	2	0.5	0.5		13	gnl|UMD3.1|GK000006.2	35131350	T	C	0	2	0	1
13	gnl|UMD3.1|GK000004.2	117918524	C	T	4	2	0.666666666666667	0.333333333333333		14	gnl|UMD3.1|GK000004.2	32121649	T	C	0	2	0	1		17	gnl|UMD3.1|GK000004.2	117918581	C	A	5	4	0.555555555555556	0.444444444444444		72	gnl|UMD3.1|GK000007.2	98563998	G	A	4	2	0.666666666666667	0.333333333333333		14	gnl|UMD3.1|GK000006.2	35156331	C	A	2	2	0.5	0.5
14	gnl|UMD3.1|GK000004.2	117918670	G	A	6	5	0.545454545454545	0.454545454545455		15	gnl|UMD3.1|GK000004.2	32121711	T	C	0	2	0	1		18	gnl|UMD3.1|GK000004.2	117918624	A	G	10	3	0.769230769230769	0.230769230769231		73	gnl|UMD3.1|GK000007.2	98564040	G	A	3	2	0.6	0.4		15	gnl|UMD3.1|GK000006.2	35160167	T	A	0	2	0	1
15	gnl|UMD3.1|GK000004.2	117918867	G	C	8	10	0.444444444444444	0.555555555555556		16	gnl|UMD3.1|GK000004.2	32139745	G	C	0	2	0	1		19	gnl|UMD3.1|GK000004.2	117918670	G	A	16	8	0.666666666666667	0.333333333333333		74	gnl|UMD3.1|GK000007.2	98565976	G	A	0	4	0	1		16	gnl|UMD3.1|GK000006.2	35185207	T	G	0	2	0	1
16	gnl|UMD3.1|GK000004.2	117918953	G	A	5	6	0.454545454545455	0.545454545454545		17	gnl|UMD3.1|GK000004.2	32139779	C	T	0	2	0	1		20	gnl|UMD3.1|GK000004.2	117918854	T	G	8	13	0.380952380952381	0.619047619047619		75	gnl|UMD3.1|GK000007.2	98566545	C	A	1	2	0.333333333333333	0.666666666666667		17	gnl|UMD3.1|GK000006.2	35196611	A	T	0	2	0	1
17	gnl|UMD3.1|GK000004.2	117919289	A	T	4	2	0.666666666666667	0.333333333333333		18	gnl|UMD3.1|GK000004.2	32150232	A	G	0	2	0	1		21	gnl|UMD3.1|GK000004.2	117918867	G	C	15	7	0.681818181818182	0.318181818181818		76	gnl|UMD3.1|GK000007.2	98566655	T	G	1	2	0.333333333333333	0.666666666666667		18	gnl|UMD3.1|GK000006.2	35218933	T	C	0	4	0	1
18	gnl|UMD3.1|GK000004.2	117919734	G	A	11	6	0.647058823529412	0.352941176470588		19	gnl|UMD3.1|GK000004.2	32167857	G	C	0	1	0	1		22	gnl|UMD3.1|GK000004.2	117918953	G	A	11	6	0.647058823529412	0.352941176470588		77	gnl|UMD3.1|GK000007.2	98568718	T	A	0	2	0	1		19	gnl|UMD3.1|GK000006.2	35219909	A	T	1	1	0.5	0.5
										20	gnl|UMD3.1|GK000004.2	32170027	G	A	0	2	0	1		23	gnl|UMD3.1|GK000004.2	117919243	C	G,T	0	2	0	1		78	gnl|UMD3.1|GK000007.2	98571845	T	A	0	3	0	1		20	gnl|UMD3.1|GK000006.2	35222140	G	T	0	2	0	1
DPP6	chromosome	SNP location	1	2	3	4	5	6		21	gnl|UMD3.1|GK000004.2	32171554	T	C	0	2	0	1		24	gnl|UMD3.1|GK000004.2	117919734	G	A	9	9	0.5	0.5		79	gnl|UMD3.1|GK000007.2	98573373	T	C	2	2	0.5	0.5		21	gnl|UMD3.1|GK000006.2	35228840	T	C	0	15	0	1
1	gnl|UMD3.1|GK000004.2	117556663	A	G	3	2	0.6	0.4		22	gnl|UMD3.1|GK000004.2	32184716	C	A	0	2	0	1												80	gnl|UMD3.1|GK000007.2	98573388	T	C	2	2	0.5	0.5		22	gnl|UMD3.1|GK000006.2	35229629	G	T	0	2	0	1
2	gnl|UMD3.1|GK000004.2	117556728	A	C	2	2	0.5	0.5		23	gnl|UMD3.1|GK000004.2	32189958	C	T	0	4	0	1		HGF	chromosome	SNP location	1	2	3	4	5	6		81	gnl|UMD3.1|GK000007.2	98573393	T	C	2	2	0.5	0.5		23	gnl|UMD3.1|GK000006.2	35262067	A	T	0	2	0	1
3	gnl|UMD3.1|GK000004.2	117556781	A	C	1	1	0.5	0.5		24	gnl|UMD3.1|GK000004.2	32221022	G	A	0	2	0	1		1	gnl|UMD3.1|GK000004.2	39133141	G	C	0	2	0	1		82	gnl|UMD3.1|GK000007.2	98573411	T	C	2	2	0.5	0.5		24	gnl|UMD3.1|GK000006.2	35274241	T	C	0	3	0	1
4	gnl|UMD3.1|GK000004.2	117558312	C	T	0	2	0	1		25	gnl|UMD3.1|GK000004.2	32222025	G	T	1	1	0.5	0.5		2	gnl|UMD3.1|GK000004.2	39149068	G	T,C	0	2	0	1		83	gnl|UMD3.1|GK000007.2	98573911	G	A	0	2	0	1		25	gnl|UMD3.1|GK000006.2	35283609	T	C	4	2	0.666666666666667	0.333333333333333
5	gnl|UMD3.1|GK000004.2	117559776	A	G	0	2	0	1		26	gnl|UMD3.1|GK000004.2	32222248	A	T	0	2	0	1		3	gnl|UMD3.1|GK000004.2	39149091	C	A	0	2	0	1		84	gnl|UMD3.1|GK000007.2	98574496	T	C	0	3	0	1		26	gnl|UMD3.1|GK000006.2	35283833	T	A	0	5	0	1
6	gnl|UMD3.1|GK000004.2	117559781	A	G	0	2	0	1												4	gnl|UMD3.1|GK000004.2	39149723	T	C	0	2	0	1		85	gnl|UMD3.1|GK000007.2	98574498	G	A	1	2	0.333333333333333	0.666666666666667		27	gnl|UMD3.1|GK000006.2	35290504	T	C	0	2	0	1
7	gnl|UMD3.1|GK000004.2	117559823	A	G	0	2	0	1		IgFBp3	chromosome	SNP location	1	2	3	4	5	6		5	gnl|UMD3.1|GK000004.2	39173233	G	A	0	2	0	1		86	gnl|UMD3.1|GK000007.2	98575467	AAACAA	AAA	0	1	0	1		28	gnl|UMD3.1|GK000006.2	35290553	T	C	0	2	0	1
8	gnl|UMD3.1|GK000004.2	117559843	C	G	0	2	0	1		1	gnl|UMD3.1|GK000004.2	76705241	A	C	15	5	0.75	0.25		6	gnl|UMD3.1|GK000004.2	39175628	A	T	0	4	0	1		87	gnl|UMD3.1|GK000007.2	98576078	A	C	2	2	0.5	0.5		29	gnl|UMD3.1|GK000006.2	35290596	T	C	0	2	0	1
9	gnl|UMD3.1|GK000004.2	117564861	A	G	0	2	0	1		2	gnl|UMD3.1|GK000004.2	76705280	A	C	16	4	0.8	0.2		7	gnl|UMD3.1|GK000004.2	39188967	A	G,C	0	2	0	1		88	gnl|UMD3.1|GK000007.2	98576736	G	A	2	2	0.5	0.5		30	gnl|UMD3.1|GK000006.2	35291626	T	C	0	2	0	1
10	gnl|UMD3.1|GK000004.2	117578264	G	A	0	1	0	1		3	gnl|UMD3.1|GK000004.2	76705315	A	C	9	4	0.692307692307692	0.307692307692308												89	gnl|UMD3.1|GK000007.2	98579864	G	C	17	18	0.485714285714286	0.514285714285714		31	gnl|UMD3.1|GK000006.2	35295379	A	T	1	3	0.25	0.75
11	gnl|UMD3.1|GK000004.2	117578267	C	T	0	2	0	1		4	gnl|UMD3.1|GK000004.2	76705480	T	G	13	5	0.722222222222222	0.277777777777778		IGFBP6	chromosome	SNP location	1	2	3	4	5	6		90	gnl|UMD3.1|GK000007.2	98579976	A	G	16	22	0.421052631578947	0.578947368421053		32	gnl|UMD3.1|GK000006.2	35298304	T	C	0	2	0	1
12	gnl|UMD3.1|GK000004.2	117580747	C	T	0	2	0	1		5	gnl|UMD3.1|GK000004.2	76705584	T	G	13	5	0.722222222222222	0.277777777777778		1	gnl|UMD3.1|GK000005.2	27045203	T	A	19	7	0.730769230769231	0.269230769230769		91	gnl|UMD3.1|GK000007.2	98580054	C	T	11	16	0.407407407407407	0.592592592592593		33	gnl|UMD3.1|GK000006.2	35298789	G	T	1	2	0.333333333333333	0.666666666666667
13	gnl|UMD3.1|GK000004.2	117580846	T	C	0	2	0	1		6	gnl|UMD3.1|GK000004.2	76709281	A	G	1	2	0.333333333333333	0.666666666666667		2	gnl|UMD3.1|GK000005.2	27047422	C	G	0	2	0	1		92	gnl|UMD3.1|GK000007.2	98580401	A	C	12	4	0.75	0.25		34	gnl|UMD3.1|GK000006.2	35299501	G	A	2	2	0.5	0.5
14	gnl|UMD3.1|GK000004.2	117582491	T	C	9	12	0.428571428571429	0.571428571428571		7	gnl|UMD3.1|GK000004.2	76709903	T	A	0	2	0	1		3	gnl|UMD3.1|GK000005.2	27047473	A	T	0	4	0	1		93	gnl|UMD3.1|GK000007.2	98580402	G	A	9	4	0.692307692307692	0.307692307692308		35	gnl|UMD3.1|GK000006.2	35308783	T	A	0	2	0	1
15	gnl|UMD3.1|GK000004.2	117582537	A	G	6	8	0.428571428571429	0.571428571428571		8	gnl|UMD3.1|GK000004.2	76712709	G	T	25	6	0.806451612903226	0.193548387096774												94	gnl|UMD3.1|GK000007.2	98580539	C	T	14	4	0.777777777777778	0.222222222222222		36	gnl|UMD3.1|GK000006.2	35308858	C	A	0	1	0	1
16	gnl|UMD3.1|GK000004.2	117582551	G	A	9	3	0.75	0.25												IGF-I	chromosome	SNP location	1	2	3	4	5	6		95	gnl|UMD3.1|GK000007.2	98581038	A	G	11	10	0.523809523809524	0.476190476190476		37	gnl|UMD3.1|GK000006.2	35308880	A	T	1	2	0.333333333333333	0.666666666666667
17	gnl|UMD3.1|GK000004.2	117583887	A	G	0	1	0	1		INSIG1	chromosome	SNP location	1	2	3	4	5	6		1	gnl|UMD3.1|GK000005.2	66588268	A	T	0	2	0	1		IGF2BP3										38	gnl|UMD3.1|GK000006.2	35317008	G	T	0	1	0	1
18	gnl|UMD3.1|GK000004.2	117584151	G	A	0	1	0	1		1	gnl|UMD3.1|GK000004.2	117907641	T	G	3	3	0.5	0.5													chromosome	SNP location	1	2	3	4	5	6		39	gnl|UMD3.1|GK000006.2	35325180	A	T	0	1	0	1
19	gnl|UMD3.1|GK000004.2	117584156	C	T	0	1	0	1		2	gnl|UMD3.1|GK000004.2	117907734	A	G	1	3	0.25	0.75		NCAPG	chromosome	SNP location	1	2	3	4	5	6		1	gnl|UMD3.1|GK000004.2	32133066	T	C	0	2	0	1		40	gnl|UMD3.1|GK000006.2	35353901	C	A	2	2	0.5	0.5
20	gnl|UMD3.1|GK000004.2	117585068	T	C	0	2	0	1		3	gnl|UMD3.1|GK000004.2	117907864	T	G	13	5	0.722222222222222	0.277777777777778		1	gnl|UMD3.1|GK000006.2	38768082	C	A	2	2	0.5	0.5		2	gnl|UMD3.1|GK000004.2	32140542	C	T	0	2	0	1		41	gnl|UMD3.1|GK000006.2	35358523	A	G	0	2	0	1
21	gnl|UMD3.1|GK000004.2	117585145	C	A	0	1	0	1		4	gnl|UMD3.1|GK000004.2	117910552	C	T	0	2	0	1		2	gnl|UMD3.1|GK000006.2	38787874	A	G	0	2	0	1		3	gnl|UMD3.1|GK000004.2	32149155	T	C	0	2	0	1		42	gnl|UMD3.1|GK000006.2	35368349	C	A	2	2	0.5	0.5
22	gnl|UMD3.1|GK000004.2	117587467	C	A	0	2	0	1		5	gnl|UMD3.1|GK000004.2	117911797	G	T	0	3	0	1												4	gnl|UMD3.1|GK000004.2	32149159	T	C	0	2	0	1		43	gnl|UMD3.1|GK000006.2	35379031	T	C	0	2	0	1
23	gnl|UMD3.1|GK000004.2	117587565	T	G	2	2	0.5	0.5		6	gnl|UMD3.1|GK000004.2	117911844	T	C	0	2	0	1		PKD2	chromosome	SNP location	1	2	3	4	5	6		5	gnl|UMD3.1|GK000004.2	32149188	T	C	0	1	0	1		44	gnl|UMD3.1|GK000006.2	35387265	T	C	0	2	0	1
24	gnl|UMD3.1|GK000004.2	117588455	A	T	3	2	0.6	0.4		7	gnl|UMD3.1|GK000004.2	117911993	C	T	0	14	0	1		1	gnl|UMD3.1|GK000006.2	38041449	A	G	36	32	0.529411764705882	0.470588235294118		6	gnl|UMD3.1|GK000004.2	32149202	T	C	0	2	0	1		45	gnl|UMD3.1|GK000006.2	35392115	T	C	0	2	0	1
25	gnl|UMD3.1|GK000004.2	117588812	A	G	1	2	0.333333333333333	0.666666666666667		8	gnl|UMD3.1|GK000004.2	117913037	A	G	0	2	0	1		2	gnl|UMD3.1|GK000006.2	38041736	C	T	0	26	0	1		7	gnl|UMD3.1|GK000004.2	32159489	T	C	0	2	0	1		46	gnl|UMD3.1|GK000006.2	35401210	C	T	0	3	0	1
26	gnl|UMD3.1|GK000004.2	117588851	T	C	2	3	0.4	0.6		9	gnl|UMD3.1|GK000004.2	117913247	A	G	0	2	0	1		3	gnl|UMD3.1|GK000006.2	38042011	C	T	8	8	0.5	0.5		8	gnl|UMD3.1|GK000004.2	32159493	T	C	0	2	0	1		47	gnl|UMD3.1|GK000006.2	35402770	T	C	4	2	0.666666666666667	0.333333333333333
27	gnl|UMD3.1|GK000004.2	117588896	G	A	5	3	0.625	0.375		10	gnl|UMD3.1|GK000004.2	117913533	G	A	0	2	0	1		4	gnl|UMD3.1|GK000006.2	38042286	C	T	27	27	0.5	0.5		9	gnl|UMD3.1|GK000004.2	32190085	C	T	0	2	0	1		48	gnl|UMD3.1|GK000006.2	35402776	T	C	3	2	0.6	0.4
28	gnl|UMD3.1|GK000004.2	117589990	G	C	0	2	0	1		11	gnl|UMD3.1|GK000004.2	117913733	C	T	0	5	0	1		5	gnl|UMD3.1|GK000006.2	38043931	T	C	1	4	0.2	0.8		10	gnl|UMD3.1|GK000004.2	32190553	A	C	0	2	0	1		49	gnl|UMD3.1|GK000006.2	35407065	T	C	0	2	0	1
29	gnl|UMD3.1|GK000004.2	117589991	C	G	0	2	0	1		12	gnl|UMD3.1|GK000004.2	117913763	A	G	0	7	0	1		6	gnl|UMD3.1|GK000006.2	38043936	T	C	6	2	0.75	0.25		11	gnl|UMD3.1|GK000004.2	32190555	C	T	0	2	0	1		50	gnl|UMD3.1|GK000006.2	35408957	T	C	0	2	0	1
30	gnl|UMD3.1|GK000004.2	117590023	G	A	1	4	0.2	0.8		13	gnl|UMD3.1|GK000004.2	117917408	G	A	1	2	0.333333333333333	0.666666666666667		7	gnl|UMD3.1|GK000006.2	38044843	T	C	3	6	0.333333333333333	0.666666666666667		GHRHR										51	gnl|UMD3.1|GK000006.2	35412043	G	T	0	1	0	1
31	gnl|UMD3.1|GK000004.2	117591194	A	G	0	2	0	1		14	gnl|UMD3.1|GK000004.2	117917969	G	A	0	2	0	1		8	gnl|UMD3.1|GK000006.2	38044847	T	C	2	8	0.2	0.8			chromosome	SNP location	1	2	3	4	5	6		52	gnl|UMD3.1|GK000006.2	35431675	G	A	0	2	0	1
32	gnl|UMD3.1|GK000004.2	117591383	C	T	0	4	0	1		15	gnl|UMD3.1|GK000004.2	117918264	C	A	12	2	0.857142857142857	0.142857142857143		9	gnl|UMD3.1|GK000006.2	38046511	C	G	0	2	0	1		1	gnl|UMD3.1|GK000004.2	65794841	A	C	23	7	0.766666666666667	0.233333333333333		53	gnl|UMD3.1|GK000006.2	35440011	C	T	2	2	0.5	0.5
33	gnl|UMD3.1|GK000004.2	117591399	A	G	0	4	0	1		16	gnl|UMD3.1|GK000004.2	117918361	T	G	9	2	0.818181818181818	0.181818181818182		10	gnl|UMD3.1|GK000006.2	38051946	T	C	2	4	0.333333333333333	0.666666666666667		2	gnl|UMD3.1|GK000004.2	65795680	T	C	2	5	0.285714285714286	0.714285714285714		54	gnl|UMD3.1|GK000006.2	35442864	A	G	0	2	0	1
34	gnl|UMD3.1|GK000004.2	117592239	G	T	0	2	0	1		17	gnl|UMD3.1|GK000004.2	117918524	C	T	3	7	0.3	0.7		11	gnl|UMD3.1|GK000006.2	38052373	T	C,A	0	6	0	1		3	gnl|UMD3.1|GK000004.2	65795682	T	C,A	0	8	0	1		55	gnl|UMD3.1|GK000006.2	35446108	T	C	0	2	0	1
35	gnl|UMD3.1|GK000004.2	117592303	A	G	0	2	0	1		18	gnl|UMD3.1|GK000004.2	117918624	A	G	1	7	0.125	0.875		12	gnl|UMD3.1|GK000006.2	38053014	A	G	0	2	0	1		4	gnl|UMD3.1|GK000004.2	65795730	G	A	7	3	0.7	0.3		56	gnl|UMD3.1|GK000006.2	35446190	G	A	0	6	0	1
36	gnl|UMD3.1|GK000004.2	117592344	A	G	0	2	0	1		19	gnl|UMD3.1|GK000004.2	117918670	G	A	5	5	0.5	0.5		13	gnl|UMD3.1|GK000006.2	38054271	C	A	2	2	0.5	0.5		5	gnl|UMD3.1|GK000004.2	65795807	C	A	11	3	0.785714285714286	0.214285714285714		57	gnl|UMD3.1|GK000006.2	35446448	A	G	0	2	0	1
37	gnl|UMD3.1|GK000004.2	117592984	A	G	3	2	0.6	0.4		20	gnl|UMD3.1|GK000004.2	117918854	T	G	16	5	0.761904761904762	0.238095238095238		14	gnl|UMD3.1|GK000006.2	38057767	T	A	0	2	0	1		6	gnl|UMD3.1|GK000004.2	65795843	T	C	7	2	0.777777777777778	0.222222222222222		58	gnl|UMD3.1|GK000006.2	35446774	T	G	0	3	0	1
38	gnl|UMD3.1|GK000004.2	117594757	G	A	2	2	0.5	0.5		21	gnl|UMD3.1|GK000004.2	117918867	G	C	7	15	0.318181818181818	0.681818181818182		15	gnl|UMD3.1|GK000006.2	38057837	A	G	0	2	0	1		7	gnl|UMD3.1|GK000004.2	65796050	A	G	2	2	0.5	0.5		59	gnl|UMD3.1|GK000006.2	35446958	T	C	1	3	0.25	0.75
39	gnl|UMD3.1|GK000004.2	117601733	A	T,G	0	2	0	1		22	gnl|UMD3.1|GK000004.2	117918953	G	A	4	12	0.25	0.75		16	gnl|UMD3.1|GK000006.2	38058236	A	T	6	2	0.75	0.25		8	gnl|UMD3.1|GK000004.2	65796402	T	C	6	5	0.545454545454545	0.454545454545455		60	gnl|UMD3.1|GK000006.2	35448366	T	C,A	0	4	0	1
40	gnl|UMD3.1|GK000004.2	117602044	T	A	0	1	0	1		23	gnl|UMD3.1|GK000004.2	117919243	C	G	0	6	0	1		17	gnl|UMD3.1|GK000006.2	38059107	C	A	0	2	0	1		9	gnl|UMD3.1|GK000004.2	65796408	T	C	10	2	0.833333333333333	0.166666666666667		61	gnl|UMD3.1|GK000006.2	35448400	T	G	0	6	0	1
41	gnl|UMD3.1|GK000004.2	117602485	T	A	6	3	0.666666666666667	0.333333333333333		24	gnl|UMD3.1|GK000004.2	117919246	G	T	2	4	0.333333333333333	0.666666666666667		18	gnl|UMD3.1|GK000006.2	38069504	G	T	2	2	0.5	0.5		10	gnl|UMD3.1|GK000004.2	65797513	T	C	3	3	0.5	0.5		62	gnl|UMD3.1|GK000006.2	35448504	G	A	0	2	0	1
42	gnl|UMD3.1|GK000004.2	117603370	A	C	0	5	0	1												19	gnl|UMD3.1|GK000006.2	38069513	G	A	2	2	0.5	0.5		11	gnl|UMD3.1|GK000004.2	65798003	T	C	2	2	0.5	0.5		63	gnl|UMD3.1|GK000006.2	35448523	C	T	0	2	0	1
43	gnl|UMD3.1|GK000004.2	117604242	G	C	0	2	0	1		HGF	chromosome	SNP location	1	2	3	4	5	6		20	gnl|UMD3.1|GK000006.2	38069561	C	A	2	2	0.5	0.5		12	gnl|UMD3.1|GK000004.2	65798738	A	G	0	33	0	1		64	gnl|UMD3.1|GK000006.2	35451454	C	T	0	2	0	1
44	gnl|UMD3.1|GK000004.2	117605140	T	G	0	4	0	1		1	gnl|UMD3.1|GK000004.2	39126723	C	A	0	2	0	1		21	gnl|UMD3.1|GK000006.2	38070189	C	A	7	2	0.777777777777778	0.222222222222222		13	gnl|UMD3.1|GK000004.2	65798873	T	C	0	27	0	1		65	gnl|UMD3.1|GK000006.2	35455060	T	G	0	2	0	1
45	gnl|UMD3.1|GK000004.2	117605179	A	C	1	2	0.333333333333333	0.666666666666667		2	gnl|UMD3.1|GK000004.2	39149723	T	C	0	2	0	1		22	gnl|UMD3.1|GK000006.2	38070658	A	T	0	4	0	1		14	gnl|UMD3.1|GK000004.2	65799164	G	C	4	9	0.307692307692308	0.692307692307692		66	gnl|UMD3.1|GK000006.2	35455074	G	C	0	2	0	1
46	gnl|UMD3.1|GK000004.2	117606851	C	T	0	6	0	1												23	gnl|UMD3.1|GK000006.2	38071019	A	G	2	2	0.5	0.5		15	gnl|UMD3.1|GK000004.2	65800474	C	T	1	68	0.0144927536231884	0.985507246376812		67	gnl|UMD3.1|GK000006.2	35455238	T	C	0	1	0	1
47	gnl|UMD3.1|GK000004.2	117609988	G	C	2	3	0.4	0.6		IGFBP6	chromosome	SNP location	1	2	3	4	5	6		24	gnl|UMD3.1|GK000006.2	38071906	G	A	1	4	0.2	0.8		16	gnl|UMD3.1|GK000004.2	65801296	T	C,G	0	5	0	1		68	gnl|UMD3.1|GK000006.2	35456757	T	C	0	2	0	1
48	gnl|UMD3.1|GK000004.2	117610000	G	A	0	2	0	1		1	gnl|UMD3.1|GK000005.2	27044318	G	C	3	5	0.375	0.625		25	gnl|UMD3.1|GK000006.2	38073503	G	T	2	3	0.4	0.6		17	gnl|UMD3.1|GK000004.2	65801639	C	G	0	68	0	1		69	gnl|UMD3.1|GK000006.2	35459328	C	T	0	2	0	1
49	gnl|UMD3.1|GK000004.2	117611513	G	C	6	2	0.75	0.25		2	gnl|UMD3.1|GK000005.2	27047473	A	T	0	3	0	1		26	gnl|UMD3.1|GK000006.2	38073515	G	A	3	2	0.6	0.4		18	gnl|UMD3.1|GK000004.2	65801936	T	C	0	58	0	1		70	gnl|UMD3.1|GK000006.2	35459353	T	C	0	2	0	1
50	gnl|UMD3.1|GK000004.2	117612235	C	G	0	2	0	1												27	gnl|UMD3.1|GK000006.2	38073528	T	C	3	2	0.6	0.4		19	gnl|UMD3.1|GK000004.2	65802041	G	A	4	2	0.666666666666667	0.333333333333333		71	gnl|UMD3.1|GK000006.2	35460378	C	T	0	2	0	1
51	gnl|UMD3.1|GK000004.2	117612236	A	C	0	2	0	1		IGF-I	chromosome	SNP location	1	2	3	4	5	6		28	gnl|UMD3.1|GK000006.2	38076907	C	T	2	2	0.5	0.5		20	gnl|UMD3.1|GK000004.2	65803504	C	T	0	2	0	1		72	gnl|UMD3.1|GK000006.2	35461697	T	C	0	2	0	1
52	gnl|UMD3.1|GK000004.2	117612328	C	A	1	2	0.333333333333333	0.666666666666667		1	gnl|UMD3.1|GK000005.2	66557413	A	G	0	4	0	1		29	gnl|UMD3.1|GK000006.2	38077079	A	G	16	8	0.666666666666667	0.333333333333333		21	gnl|UMD3.1|GK000004.2	65803819	T	G	0	30	0	1		73	gnl|UMD3.1|GK000006.2	35462453	T	C	0	1	0	1
53	gnl|UMD3.1|GK000004.2	117614740	A	C	21	6	0.777777777777778	0.222222222222222		2	gnl|UMD3.1|GK000005.2	66596435	A	G	0	2	0	1		30	gnl|UMD3.1|GK000006.2	38077085	T	G	16	7	0.695652173913043	0.304347826086957		22	gnl|UMD3.1|GK000004.2	65804706	C	T	31	29	0.516666666666667	0.483333333333333		74	gnl|UMD3.1|GK000006.2	35464306	C	T	0	1	0	1
54	gnl|UMD3.1|GK000004.2	117614901	G	A	0	2	0	1												31	gnl|UMD3.1|GK000006.2	38077921	T	C	3	2	0.6	0.4		23	gnl|UMD3.1|GK000004.2	65806718	T	C	0	2	0	1		75	gnl|UMD3.1|GK000006.2	35465415	G	T	0	2	0	1
55	gnl|UMD3.1|GK000004.2	117615839	C	T,G	0	2	0	1		IGFBP7	chromosome	SNP location	1	2	3	4	5	6		32	gnl|UMD3.1|GK000006.2	38078005	T	C	5	2	0.714285714285714	0.285714285714286		24	gnl|UMD3.1|GK000004.2	65808377	G	C	2	4	0.333333333333333	0.666666666666667		76	gnl|UMD3.1|GK000006.2	35467385	G	A	0	4	0	1
56	gnl|UMD3.1|GK000004.2	117616146	A	G	0	2	0	1		1	gnl|UMD3.1|GK000006.2	74071199	C	A	151	121	0.555147058823529	0.444852941176471		33	gnl|UMD3.1|GK000006.2	38078032	T	C	5	2	0.714285714285714	0.285714285714286		25	gnl|UMD3.1|GK000004.2	65808445	A	G	3	3	0.5	0.5		77	gnl|UMD3.1|GK000006.2	35473458	A	G	0	1	0	1
57	gnl|UMD3.1|GK000004.2	117619050	C	T	0	2	0	1		2	gnl|UMD3.1|GK000006.2	74071328	G	T	1	14	0.0666666666666667	0.933333333333333		34	gnl|UMD3.1|GK000006.2	38078034	T	C	4	2	0.666666666666667	0.333333333333333		26	gnl|UMD3.1|GK000004.2	65808965	C	T	21	32	0.39622641509434	0.60377358490566		78	gnl|UMD3.1|GK000006.2	35474944	T	A	0	2	0	1
58	gnl|UMD3.1|GK000004.2	117619087	C	T	0	2	0	1		3	gnl|UMD3.1|GK000006.2	74071910	C	A	1	2	0.333333333333333	0.666666666666667		35	gnl|UMD3.1|GK000006.2	38078078	T	C	3	3	0.5	0.5		CCSER1										79	gnl|UMD3.1|GK000006.2	35475031	A	G	0	2	0	1
59	gnl|UMD3.1|GK000004.2	117619275	T	C	0	1	0	1		4	gnl|UMD3.1|GK000006.2	74072672	T	C	3	2	0.6	0.4		36	gnl|UMD3.1|GK000006.2	38078420	A	T	4	2	0.666666666666667	0.333333333333333			chromosome	SNP location	1	2	3	4	5	6		80	gnl|UMD3.1|GK000006.2	35475786	G	A	0	2	0	1
60	gnl|UMD3.1|GK000004.2	117622229	A	T	0	2	0	1		5	gnl|UMD3.1|GK000006.2	74072803	T	A	1	4	0.2	0.8		37	gnl|UMD3.1|GK000006.2	38079087	A	G	0	4	0	1		1	gnl|UMD3.1|GK000006.2	35101147	G	A	0	2	0	1		81	gnl|UMD3.1|GK000006.2	35477216	A	T	0	3	0	1
61	gnl|UMD3.1|GK000004.2	117629370	A	G	0	2	0	1		6	gnl|UMD3.1|GK000006.2	74074011	G	A	0	2	0	1		38	gnl|UMD3.1|GK000006.2	38080363	G	A	0	2	0	1		2	gnl|UMD3.1|GK000006.2	35103213	C	T	2	2	0.5	0.5		82	gnl|UMD3.1|GK000006.2	35477281	C	T	0	4	0	1
62	gnl|UMD3.1|GK000004.2	117629490	A	G	0	2	0	1		7	gnl|UMD3.1|GK000006.2	74074412	C	T	0	3	0	1		39	gnl|UMD3.1|GK000006.2	38082567	T	C	2	2	0.5	0.5		3	gnl|UMD3.1|GK000006.2	35103552	C	T	0	2	0	1		83	gnl|UMD3.1|GK000006.2	35479567	T	A	0	2	0	1
63	gnl|UMD3.1|GK000004.2	117631225	A	T	1	1	0.5	0.5		8	gnl|UMD3.1|GK000006.2	74075830	A	C	2	2	0.5	0.5		40	gnl|UMD3.1|GK000006.2	38083960	C	T	0	2	0	1		4	gnl|UMD3.1|GK000006.2	35103887	T	C	0	1	0	1		84	gnl|UMD3.1|GK000006.2	35482168	C	T	0	2	0	1
64	gnl|UMD3.1|GK000004.2	117637734	A	G	0	2	0	1		9	gnl|UMD3.1|GK000006.2	74075908	T	A	2	2	0.5	0.5		41	gnl|UMD3.1|GK000006.2	38087543	C	T	0	2	0	1		5	gnl|UMD3.1|GK000006.2	35112631	AATAT	AAT	0	1	0	1		85	gnl|UMD3.1|GK000006.2	35482485	T	A	0	1	0	1
65	gnl|UMD3.1|GK000004.2	117641426	C	A	0	3	0	1		10	gnl|UMD3.1|GK000006.2	74080073	C	T	0	2	0	1		42	gnl|UMD3.1|GK000006.2	38087731	A	C	3	3	0.5	0.5		6	gnl|UMD3.1|GK000006.2	35112663	A	C	0	2	0	1		86	gnl|UMD3.1|GK000006.2	35487019	T	C	0	3	0	1
66	gnl|UMD3.1|GK000004.2	117648163	G	A	1	2	0.333333333333333	0.666666666666667		11	gnl|UMD3.1|GK000006.2	74081831	C	T	0	2	0	1		43	gnl|UMD3.1|GK000006.2	38088443	T	C	1	2	0.333333333333333	0.666666666666667		7	gnl|UMD3.1|GK000006.2	35112675	C	G	0	2	0	1		87	gnl|UMD3.1|GK000006.2	35487505	A	C	0	2	0	1
67	gnl|UMD3.1|GK000004.2	117648263	G	A	0	2	0	1		12	gnl|UMD3.1|GK000006.2	74081837	T	A	0	3	0	1		44	gnl|UMD3.1|GK000006.2	38088468	T	C	2	2	0.5	0.5		8	gnl|UMD3.1|GK000006.2	35112711	G	T	0	2	0	1		88	gnl|UMD3.1|GK000006.2	35487551	T	A	1	2	0.333333333333333	0.666666666666667
68	gnl|UMD3.1|GK000004.2	117649373	G	A	0	2	0	1		13	gnl|UMD3.1|GK000006.2	74081898	T	A	1	1	0.5	0.5		45	gnl|UMD3.1|GK000006.2	38090258	C	T	0	2	0	1		9	gnl|UMD3.1|GK000006.2	35113806	G	C	0	2	0	1		89	gnl|UMD3.1|GK000006.2	35487625	T	C	0	2	0	1
69	gnl|UMD3.1|GK000004.2	117649645	G	T	0	2	0	1		14	gnl|UMD3.1|GK000006.2	74082183	G	A	0	2	0	1		46	gnl|UMD3.1|GK000006.2	38092288	T	C	0	2	0	1		10	gnl|UMD3.1|GK000006.2	35115665	T	C	0	2	0	1		90	gnl|UMD3.1|GK000006.2	35488004	T	C	0	2	0	1
70	gnl|UMD3.1|GK000004.2	117657351	C	T	0	2	0	1		15	gnl|UMD3.1|GK000006.2	74082185	T	C	0	2	0	1		47	gnl|UMD3.1|GK000006.2	38092296	T	C	0	2	0	1		11	gnl|UMD3.1|GK000006.2	35140710	A	G	0	2	0	1		91	gnl|UMD3.1|GK000006.2	35489040	C	T	0	2	0	1
71	gnl|UMD3.1|GK000004.2	117657397	A	G	0	4	0	1		16	gnl|UMD3.1|GK000006.2	74082186	G	C	0	2	0	1		48	gnl|UMD3.1|GK000006.2	38092629	G	A	11	2	0.846153846153846	0.153846153846154		12	gnl|UMD3.1|GK000006.2	35141125	A	G	0	2	0	1		92	gnl|UMD3.1|GK000006.2	35489617	C	T	0	3	0	1
72	gnl|UMD3.1|GK000004.2	117658574	G	A	0	1	0	1		17	gnl|UMD3.1|GK000006.2	74082851	A	G	0	2	0	1		49	gnl|UMD3.1|GK000006.2	38093127	T	C	3	2	0.6	0.4		13	gnl|UMD3.1|GK000006.2	35141165	T	C	0	2	0	1		93	gnl|UMD3.1|GK000006.2	35489627	C	T	0	2	0	1
73	gnl|UMD3.1|GK000004.2	117658583	G	A	0	19	0	1		18	gnl|UMD3.1|GK000006.2	74084503	G	A	5	2	0.714285714285714	0.285714285714286		50	gnl|UMD3.1|GK000006.2	38093777	A	T	7	2	0.777777777777778	0.222222222222222		14	gnl|UMD3.1|GK000006.2	35141220	T	C	0	2	0	1		94	gnl|UMD3.1|GK000006.2	35489778	T	C	0	5	0	1
74	gnl|UMD3.1|GK000004.2	117659029	T	A	0	1	0	1		19	gnl|UMD3.1|GK000006.2	74084574	T	A	1	1	0.5	0.5		51	gnl|UMD3.1|GK000006.2	38094022	C	T	8	2	0.8	0.2		15	gnl|UMD3.1|GK000006.2	35143410	G	A	1	2	0.333333333333333	0.666666666666667		95	gnl|UMD3.1|GK000006.2	35489830	G	A	0	8	0	1
75	gnl|UMD3.1|GK000004.2	117663743	G	A	0	4	0	1		20	gnl|UMD3.1|GK000006.2	74084829	C	T	1	3	0.25	0.75		52	gnl|UMD3.1|GK000006.2	38094121	C	T	3	2	0.6	0.4		16	gnl|UMD3.1|GK000006.2	35148635	T	A	0	2	0	1		96	gnl|UMD3.1|GK000006.2	35489835	C	T	2	7	0.222222222222222	0.777777777777778
76	gnl|UMD3.1|GK000004.2	117663778	T	C	0	5	0	1		21	gnl|UMD3.1|GK000006.2	74084851	A	G	2	2	0.5	0.5		53	gnl|UMD3.1|GK000006.2	38096745	T	C	0	2	0	1		17	gnl|UMD3.1|GK000006.2	35150026	C	A	0	2	0	1		97	gnl|UMD3.1|GK000006.2	35489878	T	C	0	6	0	1
77	gnl|UMD3.1|GK000004.2	117663845	G	A	3	2	0.6	0.4		22	gnl|UMD3.1|GK000006.2	74084859	A	C	2	2	0.5	0.5		54	gnl|UMD3.1|GK000006.2	38097455	T	A	0	2	0	1		18	gnl|UMD3.1|GK000006.2	35161037	C	T	0	2	0	1		98	gnl|UMD3.1|GK000006.2	35489883	C	T	0	5	0	1
78	gnl|UMD3.1|GK000004.2	117663909	T	C	0	4	0	1		23	gnl|UMD3.1|GK000006.2	74084898	T	C	2	2	0.5	0.5												19	gnl|UMD3.1|GK000006.2	35173363	T	C	0	2	0	1		99	gnl|UMD3.1|GK000006.2	35489894	G	A	0	4	0	1
79	gnl|UMD3.1|GK000004.2	117664372	A	G	0	2	0	1		24	gnl|UMD3.1|GK000006.2	74084909	T	C	0	2	0	1		DPP6	chromosome	SNP location	1	2	3	4	5	6		20	gnl|UMD3.1|GK000006.2	35174452	G	A	0	2	0	1		100	gnl|UMD3.1|GK000006.2	35489928	T	C	0	3	0	1
80	gnl|UMD3.1|GK000004.2	117665661	G	A	0	3	0	1		25	gnl|UMD3.1|GK000006.2	74088869	C	T	0	2	0	1		1	gnl|UMD3.1|GK000004.2	117556186	A	G	0	2	0	1		21	gnl|UMD3.1|GK000006.2	35174742	A	T	0	2	0	1		101	gnl|UMD3.1|GK000006.2	35489992	T	C	1	2	0.333333333333333	0.666666666666667
81	gnl|UMD3.1|GK000004.2	117666065	A	G	3	4	0.428571428571429	0.571428571428571		26	gnl|UMD3.1|GK000006.2	74090760	C	T	0	2	0	1		2	gnl|UMD3.1|GK000004.2	117556332	T	A	0	2	0	1		22	gnl|UMD3.1|GK000006.2	35193938	T	C	0	2	0	1		102	gnl|UMD3.1|GK000006.2	35489998	T	C	0	2	0	1
82	gnl|UMD3.1|GK000004.2	117666099	A	G	3	4	0.428571428571429	0.571428571428571		27	gnl|UMD3.1|GK000006.2	74096402	G	A	0	2	0	1		3	gnl|UMD3.1|GK000004.2	117559418	A	G	0	2	0	1		23	gnl|UMD3.1|GK000006.2	35193953	T	C	0	1	0	1		103	gnl|UMD3.1|GK000006.2	35490049	C	A	0	2	0	1
83	gnl|UMD3.1|GK000004.2	117666504	G	A	0	5	0	1		28	gnl|UMD3.1|GK000006.2	74096676	T	A	0	1	0	1		4	gnl|UMD3.1|GK000004.2	117559428	A	G	0	2	0	1		24	gnl|UMD3.1|GK000006.2	35195792	G	A	0	2	0	1		104	gnl|UMD3.1|GK000006.2	35490242	C	T	0	2	0	1
84	gnl|UMD3.1|GK000004.2	117671076	G	A	0	3	0	1		29	gnl|UMD3.1|GK000006.2	74097908	A	C	0	2	0	1		5	gnl|UMD3.1|GK000004.2	117559454	A	G	2	4	0.333333333333333	0.666666666666667		25	gnl|UMD3.1|GK000006.2	35196235	T	A	0	2	0	1		105	gnl|UMD3.1|GK000006.2	35490466	C	T	0	2	0	1
85	gnl|UMD3.1|GK000004.2	117671214	A	G	2	2	0.5	0.5		30	gnl|UMD3.1|GK000006.2	74098626	A	G	0	2	0	1		6	gnl|UMD3.1|GK000004.2	117559492	A	G	2	2	0.5	0.5		26	gnl|UMD3.1|GK000006.2	35196270	A	G	0	2	0	1		106	gnl|UMD3.1|GK000006.2	35491146	A	G	0	2	0	1
86	gnl|UMD3.1|GK000004.2	117672884	T	G	1	2	0.333333333333333	0.666666666666667		31	gnl|UMD3.1|GK000006.2	74103061	A	G	0	2	0	1		7	gnl|UMD3.1|GK000004.2	117559776	A	G	0	4	0	1		27	gnl|UMD3.1|GK000006.2	35196552	G	A	0	2	0	1		107	gnl|UMD3.1|GK000006.2	35494157	A	G	0	2	0	1
87	gnl|UMD3.1|GK000004.2	117673379	A	G	3	2	0.6	0.4		32	gnl|UMD3.1|GK000006.2	74106950	C	A	0	2	0	1		8	gnl|UMD3.1|GK000004.2	117559781	A	G	2	2	0.5	0.5		28	gnl|UMD3.1|GK000006.2	35198475	T	A	1	2	0.333333333333333	0.666666666666667		108	gnl|UMD3.1|GK000006.2	35494380	T	C	2	2	0.5	0.5
88	gnl|UMD3.1|GK000004.2	117673388	G	T	4	3	0.571428571428571	0.428571428571429		33	gnl|UMD3.1|GK000006.2	74115198	C	T,A	0	3	0	1		9	gnl|UMD3.1|GK000004.2	117559820	A	G	2	2	0.5	0.5		29	gnl|UMD3.1|GK000006.2	35198641	T	C	0	2	0	1		109	gnl|UMD3.1|GK000006.2	35494403	T	C	2	2	0.5	0.5
89	gnl|UMD3.1|GK000004.2	117673859	G	A	7	12	0.368421052631579	0.631578947368421		34	gnl|UMD3.1|GK000006.2	74115940	C	G	0	4	0	1		10	gnl|UMD3.1|GK000004.2	117559823	A	G	0	4	0	1		30	gnl|UMD3.1|GK000006.2	35198743	G	C	2	2	0.5	0.5		110	gnl|UMD3.1|GK000006.2	35494707	T	C	0	5	0	1
90	gnl|UMD3.1|GK000004.2	117676097	A	G	0	2	0	1		35	gnl|UMD3.1|GK000006.2	74128511	C	A	1	2	0.333333333333333	0.666666666666667		11	gnl|UMD3.1|GK000004.2	117561192	A	G	0	2	0	1		31	gnl|UMD3.1|GK000006.2	35198849	T	C	0	2	0	1		111	gnl|UMD3.1|GK000006.2	35494821	ATCT	ATCTCTCTCTCT	0	1	0	1
91	gnl|UMD3.1|GK000004.2	117678162	T	C,A	0	2	0	1		36	gnl|UMD3.1|GK000006.2	74128517	G	A	1	2	0.333333333333333	0.666666666666667		12	gnl|UMD3.1|GK000004.2	117562697	T	A	0	2	0	1		32	gnl|UMD3.1|GK000006.2	35198922	A	C	6	2	0.75	0.25		112	gnl|UMD3.1|GK000006.2	35495045	C	T	1	4	0.2	0.8
92	gnl|UMD3.1|GK000004.2	117679051	A	G	0	2	0	1		37	gnl|UMD3.1|GK000006.2	74128543	A	G	1	1	0.5	0.5		13	gnl|UMD3.1|GK000004.2	117565943	A	G	0	2	0	1		33	gnl|UMD3.1|GK000006.2	35198991	C	T	1	7	0.125	0.875		113	gnl|UMD3.1|GK000006.2	35495054	G	C	0	6	0	1
93	gnl|UMD3.1|GK000004.2	117679688	C	T	0	3	0	1		38	gnl|UMD3.1|GK000006.2	74128545	A	G	1	2	0.333333333333333	0.666666666666667		14	gnl|UMD3.1|GK000004.2	117567568	C	T	0	2	0	1		34	gnl|UMD3.1|GK000006.2	35199177	C	T	1	3	0.25	0.75		114	gnl|UMD3.1|GK000006.2	35495057	T	A	0	5	0	1
94	gnl|UMD3.1|GK000004.2	117680556	C	A	0	2	0	1		39	gnl|UMD3.1|GK000006.2	74129111	A	G	2	2	0.5	0.5		15	gnl|UMD3.1|GK000004.2	117567962	T	C	0	2	0	1		35	gnl|UMD3.1|GK000006.2	35201166	A	G	0	2	0	1		115	gnl|UMD3.1|GK000006.2	35495085	T	C	4	2	0.666666666666667	0.333333333333333
95	gnl|UMD3.1|GK000004.2	117684568	G	A	0	1	0	1		40	gnl|UMD3.1|GK000006.2	74129116	A	G	2	2	0.5	0.5		16	gnl|UMD3.1|GK000004.2	117567993	G	A	0	2	0	1		36	gnl|UMD3.1|GK000006.2	35207268	G	A	0	2	0	1		116	gnl|UMD3.1|GK000006.2	35495093	T	C	5	2	0.714285714285714	0.285714285714286
96	gnl|UMD3.1|GK000004.2	117685181	C	T	0	1	0	1		41	gnl|UMD3.1|GK000006.2	74129176	G	T	0	2	0	1		17	gnl|UMD3.1|GK000004.2	117568332	T	G	0	2	0	1		37	gnl|UMD3.1|GK000006.2	35212159	T	G	0	2	0	1		117	gnl|UMD3.1|GK000006.2	35495095	T	C	4	4	0.5	0.5
97	gnl|UMD3.1|GK000004.2	117685358	C	A	1	2	0.333333333333333	0.666666666666667		42	gnl|UMD3.1|GK000006.2	74149783	C	A	0	2	0	1		18	gnl|UMD3.1|GK000004.2	117569045	A	T	4	2	0.666666666666667	0.333333333333333		38	gnl|UMD3.1|GK000006.2	35215907	A	C	0	2	0	1		118	gnl|UMD3.1|GK000006.2	35495098	G	T	6	2	0.75	0.25
98	gnl|UMD3.1|GK000004.2	117685364	A	G	1	2	0.333333333333333	0.666666666666667		43	gnl|UMD3.1|GK000006.2	74150139	T	C	24	154	0.134831460674157	0.865168539325843		19	gnl|UMD3.1|GK000004.2	117569895	T	C	0	2	0	1		39	gnl|UMD3.1|GK000006.2	35218522	T	C	0	2	0	1		119	gnl|UMD3.1|GK000006.2	35495128	T	C	0	6	0	1
99	gnl|UMD3.1|GK000004.2	117685514	A	G	0	2	0	1		44	gnl|UMD3.1|GK000006.2	74150191	T	C	75	36	0.675675675675676	0.324324324324324		20	gnl|UMD3.1|GK000004.2	117569934	T	C	0	2	0	1		40	gnl|UMD3.1|GK000006.2	35218526	T	C	0	2	0	1		120	gnl|UMD3.1|GK000006.2	35495137	A	G	0	6	0	1
100	gnl|UMD3.1|GK000004.2	117688243	A	C	0	1	0	1												21	gnl|UMD3.1|GK000004.2	117570801	G	A	0	2	0	1		41	gnl|UMD3.1|GK000006.2	35222658	C	T	0	2	0	1		121	gnl|UMD3.1|GK000006.2	35495138	G	T,A	0	5	0	1
101	gnl|UMD3.1|GK000004.2	117798210	C	A	1	2	0.333333333333333	0.666666666666667		DPP6	chromosome	SNP location	1	2	3	4	5	6		22	gnl|UMD3.1|GK000004.2	117579782	C	T	0	2	0	1		42	gnl|UMD3.1|GK000006.2	35222786	T	C	0	2	0	1		122	gnl|UMD3.1|GK000006.2	35495175	T	C	0	3	0	1
102	gnl|UMD3.1|GK000004.2	117799483	A	G	1	2	0.333333333333333	0.666666666666667		1	gnl|UMD3.1|GK000004.2	117555636	C	T	14	7	0.666666666666667	0.333333333333333		23	gnl|UMD3.1|GK000004.2	117580046	G	A	0	2	0	1		43	gnl|UMD3.1|GK000006.2	35222790	C	G	0	2	0	1		123	gnl|UMD3.1|GK000006.2	35495189	T	C	0	3	0	1
103	gnl|UMD3.1|GK000004.2	117799497	T	C	2	2	0.5	0.5		2	gnl|UMD3.1|GK000004.2	117556403	T	A	0	3	0	1		24	gnl|UMD3.1|GK000004.2	117580053	T	G	0	2	0	1		44	gnl|UMD3.1|GK000006.2	35227967	A	T	0	2	0	1		124	gnl|UMD3.1|GK000006.2	35495227	G	A	0	2	0	1
104	gnl|UMD3.1|GK000004.2	117799511	G	C	2	2	0.5	0.5		3	gnl|UMD3.1|GK000004.2	117556451	A	T	0	4	0	1		25	gnl|UMD3.1|GK000004.2	117580084	C	T	0	2	0	1		45	gnl|UMD3.1|GK000006.2	35228840	T	C	0	2	0	1		125	gnl|UMD3.1|GK000006.2	35495358	G	A	0	2	0	1
105	gnl|UMD3.1|GK000004.2	117799545	T	G	0	2	0	1		4	gnl|UMD3.1|GK000004.2	117556460	C	A	0	2	0	1		26	gnl|UMD3.1|GK000004.2	117580131	G	C	0	2	0	1		46	gnl|UMD3.1|GK000006.2	35229629	G	T	0	2	0	1		126	gnl|UMD3.1|GK000006.2	35495387	T	G	0	2	0	1
106	gnl|UMD3.1|GK000004.2	117799555	G	C	0	2	0	1		5	gnl|UMD3.1|GK000004.2	117556912	G	A	0	2	0	1		27	gnl|UMD3.1|GK000004.2	117580166	C	A	0	2	0	1		47	gnl|UMD3.1|GK000006.2	35273006	C	A,G	0	2	0	1		127	gnl|UMD3.1|GK000006.2	35495423	C	T	0	2	0	1
107	gnl|UMD3.1|GK000004.2	117799558	T	G	0	2	0	1		6	gnl|UMD3.1|GK000004.2	117560023	A	G	1	2	0.333333333333333	0.666666666666667		28	gnl|UMD3.1|GK000004.2	117580169	G	C	0	2	0	1		48	gnl|UMD3.1|GK000006.2	35274536	C	T	0	2	0	1		128	gnl|UMD3.1|GK000006.2	35495484	A	T	0	5	0	1
108	gnl|UMD3.1|GK000004.2	117799796	A	G	0	2	0	1		7	gnl|UMD3.1|GK000004.2	117560038	G	A	1	2	0.333333333333333	0.666666666666667		29	gnl|UMD3.1|GK000004.2	117582440	C	T	9	16	0.36	0.64		49	gnl|UMD3.1|GK000006.2	35279439	C	T	2	2	0.5	0.5		129	gnl|UMD3.1|GK000006.2	35495509	T	C	0	4	0	1
109	gnl|UMD3.1|GK000004.2	117800583	C	T	0	2	0	1		8	gnl|UMD3.1|GK000004.2	117560055	A	G	0	2	0	1		30	gnl|UMD3.1|GK000004.2	117582491	T	C	19	18	0.513513513513513	0.486486486486487		50	gnl|UMD3.1|GK000006.2	35284150	A	T	0	2	0	1		130	gnl|UMD3.1|GK000006.2	35495933	C	A	0	2	0	1
110	gnl|UMD3.1|GK000004.2	117801064	G	T	0	2	0	1		9	gnl|UMD3.1|GK000004.2	117560064	G	A	0	2	0	1		31	gnl|UMD3.1|GK000004.2	117582537	A	G	11	22	0.333333333333333	0.666666666666667		51	gnl|UMD3.1|GK000006.2	35286182	T	C	0	2	0	1		131	gnl|UMD3.1|GK000006.2	35496008	A	T	0	2	0	1
111	gnl|UMD3.1|GK000004.2	117803686	G	A	0	1	0	1		10	gnl|UMD3.1|GK000004.2	117561624	A	G	0	3	0	1		32	gnl|UMD3.1|GK000004.2	117582551	G	A	22	7	0.758620689655172	0.241379310344828		52	gnl|UMD3.1|GK000006.2	35290678	A	C	0	2	0	1		132	gnl|UMD3.1|GK000006.2	35496396	T	C	0	2	0	1
112	gnl|UMD3.1|GK000004.2	117803720	C	T	0	1	0	1		11	gnl|UMD3.1|GK000004.2	117564283	G	T,C	0	2	0	1		33	gnl|UMD3.1|GK000004.2	117584025	C	A	0	2	0	1		53	gnl|UMD3.1|GK000006.2	35293407	C	A	3	2	0.6	0.4		133	gnl|UMD3.1|GK000006.2	35496401	T	C	0	2	0	1
113	gnl|UMD3.1|GK000004.2	117803745	A	C	0	2	0	1		12	gnl|UMD3.1|GK000004.2	117564676	C	T	0	2	0	1		34	gnl|UMD3.1|GK000004.2	117585062	A	G	1	2	0.333333333333333	0.666666666666667		54	gnl|UMD3.1|GK000006.2	35293476	C	T	3	4	0.428571428571429	0.571428571428571		134	gnl|UMD3.1|GK000006.2	35496402	T	C	0	1	0	1
HGF										13	gnl|UMD3.1|GK000004.2	117564708	T	A	0	1	0	1		35	gnl|UMD3.1|GK000004.2	117585254	C	T	0	2	0	1		55	gnl|UMD3.1|GK000006.2	35293673	C	T	0	2	0	1		135	gnl|UMD3.1|GK000006.2	35496411	A	C	0	2	0	1
	chromosome	SNP location	1	2	3	4	5	6		14	gnl|UMD3.1|GK000004.2	117565074	C	T	0	3	0	1		36	gnl|UMD3.1|GK000004.2	117585461	T	C	0	2	0	1		56	gnl|UMD3.1|GK000006.2	35294787	A	G	0	2	0	1		136	gnl|UMD3.1|GK000006.2	35496911	C	T	0	2	0	1
1	gnl|UMD3.1|GK000004.2	39125508	G	A	0	2	0	1		15	gnl|UMD3.1|GK000004.2	117567110	T	C	0	4	0	1		37	gnl|UMD3.1|GK000004.2	117585504	A	G	0	2	0	1		57	gnl|UMD3.1|GK000006.2	35294841	C	A	0	2	0	1		137	gnl|UMD3.1|GK000006.2	35496932	T	C	0	2	0	1
2	gnl|UMD3.1|GK000004.2	39165631	A	G	0	2	0	1		16	gnl|UMD3.1|GK000004.2	117567137	A	G,T	0	3	0	1		38	gnl|UMD3.1|GK000004.2	117585603	C	T	0	4	0	1		58	gnl|UMD3.1|GK000006.2	35300983	T	G	0	6	0	1		138	gnl|UMD3.1|GK000006.2	35496950	C	T	0	2	0	1
3	gnl|UMD3.1|GK000004.2	39165639	T	C	0	2	0	1		17	gnl|UMD3.1|GK000004.2	117568332	T	G	0	2	0	1		39	gnl|UMD3.1|GK000004.2	117585662	C	T	0	5	0	1		59	gnl|UMD3.1|GK000006.2	35301957	A	G	0	2	0	1		139	gnl|UMD3.1|GK000006.2	35497251	T	G	0	2	0	1
4	gnl|UMD3.1|GK000004.2	39176024	G	C	0	2	0	1		18	gnl|UMD3.1|GK000004.2	117568756	A	G,T	0	2	0	1		40	gnl|UMD3.1|GK000004.2	117585681	A	G	0	6	0	1		60	gnl|UMD3.1|GK000006.2	35322883	A	G	0	2	0	1		140	gnl|UMD3.1|GK000006.2	35497264	G	A	0	1	0	1
5	gnl|UMD3.1|GK000004.2	39178677	A	G	0	2	0	1		19	gnl|UMD3.1|GK000004.2	117569689	C	T	0	2	0	1		41	gnl|UMD3.1|GK000004.2	117585745	T	C	0	7	0	1		61	gnl|UMD3.1|GK000006.2	35344735	T	C	0	1	0	1		141	gnl|UMD3.1|GK000006.2	35500768	C	G	0	4	0	1
6	gnl|UMD3.1|GK000004.2	39178706	A	C	0	2	0	1		20	gnl|UMD3.1|GK000004.2	117569971	C	CGGCCAGCA	0	1	0	1		42	gnl|UMD3.1|GK000004.2	117585775	A	G	6	2	0.75	0.25		62	gnl|UMD3.1|GK000006.2	35344740	T	C	0	2	0	1		142	gnl|UMD3.1|GK000006.2	35501753	C	A,T	0	4	0	1
7	gnl|UMD3.1|GK000004.2	39188967	A	G	0	2	0	1		21	gnl|UMD3.1|GK000004.2	117570467	C	T	0	2	0	1		43	gnl|UMD3.1|GK000004.2	117585845	G	A,C	0	4	0	1		63	gnl|UMD3.1|GK000006.2	35344745	T	C	0	2	0	1		143	gnl|UMD3.1|GK000006.2	35501801	G	A	0	4	0	1
8	gnl|UMD3.1|GK000004.2	39190763	T	A	0	1	0	1		22	gnl|UMD3.1|GK000004.2	117570899	G	A	0	2	0	1		44	gnl|UMD3.1|GK000004.2	117585895	C	T	5	2	0.714285714285714	0.285714285714286		64	gnl|UMD3.1|GK000006.2	35344752	T	C	0	2	0	1		144	gnl|UMD3.1|GK000006.2	35503107	G	C	0	3	0	1
9	gnl|UMD3.1|GK000004.2	39197702	C	T	0	2	0	1		23	gnl|UMD3.1|GK000004.2	117572829	T	C	0	2	0	1		45	gnl|UMD3.1|GK000004.2	117586660	A	G	2	2	0.5	0.5		65	gnl|UMD3.1|GK000006.2	35356813	G	A	0	4	0	1		145	gnl|UMD3.1|GK000006.2	35504953	C	G	0	3	0	1
										24	gnl|UMD3.1|GK000004.2	117576101	G	T	0	1	0	1		46	gnl|UMD3.1|GK000004.2	117586712	G	A	3	2	0.6	0.4		66	gnl|UMD3.1|GK000006.2	35358493	T	G	0	2	0	1		146	gnl|UMD3.1|GK000006.2	35505014	A	T	0	2	0	1
IGFBP6	chromosome	SNP location	1	2	3	4	5	6		25	gnl|UMD3.1|GK000004.2	117576281	A	G	0	2	0	1		47	gnl|UMD3.1|GK000004.2	117586717	A	G	3	2	0.6	0.4		67	gnl|UMD3.1|GK000006.2	35358523	A	G	0	2	0	1		147	gnl|UMD3.1|GK000006.2	35505277	C	T	0	2	0	1
1	gnl|UMD3.1|GK000005.2	27044318	G	C	3	3	0.5	0.5		26	gnl|UMD3.1|GK000004.2	117576333	A	G	0	2	0	1		48	gnl|UMD3.1|GK000004.2	117588158	A	G	4	2	0.666666666666667	0.333333333333333		68	gnl|UMD3.1|GK000006.2	35366393	A	C	1	1	0.5	0.5		148	gnl|UMD3.1|GK000006.2	35510347	C	T	0	1	0	1
2	gnl|UMD3.1|GK000005.2	27046278	G	A	0	2	0	1		27	gnl|UMD3.1|GK000004.2	117581937	T	G	0	3	0	1		49	gnl|UMD3.1|GK000004.2	117588687	A	G	4	2	0.666666666666667	0.333333333333333		69	gnl|UMD3.1|GK000006.2	35366457	A	T	1	2	0.333333333333333	0.666666666666667		149	gnl|UMD3.1|GK000006.2	35512140	A	C	0	2	0	1
3	gnl|UMD3.1|GK000005.2	27047473	A	T	0	3	0	1		28	gnl|UMD3.1|GK000004.2	117582440	C	T	0	31	0	1		50	gnl|UMD3.1|GK000004.2	117588755	A	G	6	2	0.75	0.25		70	gnl|UMD3.1|GK000006.2	35367598	C	A	4	2	0.666666666666667	0.333333333333333		150	gnl|UMD3.1|GK000006.2	35516788	C	T	0	2	0	1
										29	gnl|UMD3.1|GK000004.2	117582551	G	A	1	20	0.0476190476190476	0.952380952380952		51	gnl|UMD3.1|GK000004.2	117588812	A	G	0	4	0	1		71	gnl|UMD3.1|GK000006.2	35377963	T	C	0	2	0	1		151	gnl|UMD3.1|GK000006.2	35520819	G	A	0	2	0	1
IGF-I	chromosome	SNP location	1	2	3	4	5	6		30	gnl|UMD3.1|GK000004.2	117584848	C	T	0	6	0	1		52	gnl|UMD3.1|GK000004.2	117588973	G	A	0	2	0	1		72	gnl|UMD3.1|GK000006.2	35378444	A	T,G	0	2	0	1		152	gnl|UMD3.1|GK000006.2	35520874	G	A	0	2	0	1
1	gnl|UMD3.1|GK000005.2	66574494	T	C	0	2	0	1		31	gnl|UMD3.1|GK000004.2	117584930	A	G,T	0	3	0	1		53	gnl|UMD3.1|GK000004.2	117589604	T	C	4	2	0.666666666666667	0.333333333333333		73	gnl|UMD3.1|GK000006.2	35379842	T	C	2	2	0.5	0.5		153	gnl|UMD3.1|GK000006.2	35521984	A	C	0	4	0	1
										32	gnl|UMD3.1|GK000004.2	117584950	A	G	0	2	0	1		54	gnl|UMD3.1|GK000004.2	117589629	G	T	0	6	0	1		74	gnl|UMD3.1|GK000006.2	35404357	G	T	0	2	0	1		154	gnl|UMD3.1|GK000006.2	35522019	C	T,A	0	4	0	1
IGFBP7	chromosome	SNP location	1	2	3	4	5	6		33	gnl|UMD3.1|GK000004.2	117585414	T	C	0	2	0	1		55	gnl|UMD3.1|GK000004.2	117589880	T	G	0	2	0	1		75	gnl|UMD3.1|GK000006.2	35413676	T	C	0	2	0	1		155	gnl|UMD3.1|GK000006.2	35522054	T	C	0	2	0	1
1	gnl|UMD3.1|GK000006.2	74071624	G	A	4	2	0.666666666666667	0.333333333333333		34	gnl|UMD3.1|GK000004.2	117585603	C	T	0	2	0	1		56	gnl|UMD3.1|GK000004.2	117589911	T	G	0	2	0	1		76	gnl|UMD3.1|GK000006.2	35438843	A	T	0	2	0	1		156	gnl|UMD3.1|GK000006.2	35522065	T	C	0	2	0	1
2	gnl|UMD3.1|GK000006.2	74071626	C	A	4	2	0.666666666666667	0.333333333333333		35	gnl|UMD3.1|GK000004.2	117585681	A	G	0	2	0	1		57	gnl|UMD3.1|GK000004.2	117590917	C	G	0	4	0	1		77	gnl|UMD3.1|GK000006.2	35440515	T	C	0	2	0	1		157	gnl|UMD3.1|GK000006.2	35525823	G	A	0	2	0	1
3	gnl|UMD3.1|GK000006.2	74072803	T	A	1	6	0.142857142857143	0.857142857142857		36	gnl|UMD3.1|GK000004.2	117585745	T	C	0	2	0	1		58	gnl|UMD3.1|GK000004.2	117591329	A	G	0	2	0	1		78	gnl|UMD3.1|GK000006.2	35441352	T	A	0	2	0	1		158	gnl|UMD3.1|GK000006.2	35529024	T	C	0	2	0	1
4	gnl|UMD3.1|GK000006.2	74073561	G	A	0	2	0	1		37	gnl|UMD3.1|GK000004.2	117587963	C	T	0	2	0	1		59	gnl|UMD3.1|GK000004.2	117592239	G	T	0	2	0	1		79	gnl|UMD3.1|GK000006.2	35446009	C	T	0	2	0	1		159	gnl|UMD3.1|GK000006.2	35533432	G	C,A	0	5	0	1
5	gnl|UMD3.1|GK000006.2	74073588	A	C	0	2	0	1		38	gnl|UMD3.1|GK000004.2	117588708	A	G	3	2	0.6	0.4		60	gnl|UMD3.1|GK000004.2	117592344	A	G	0	3	0	1		80	gnl|UMD3.1|GK000006.2	35446513	T	C	0	2	0	1		160	gnl|UMD3.1|GK000006.2	35534909	C	A	0	3	0	1
6	gnl|UMD3.1|GK000006.2	74076898	T	C	0	2	0	1		39	gnl|UMD3.1|GK000004.2	117588751	A	G	6	2	0.75	0.25		61	gnl|UMD3.1|GK000004.2	117592391	A	G	0	2	0	1		81	gnl|UMD3.1|GK000006.2	35446737	A	G	0	2	0	1		161	gnl|UMD3.1|GK000006.2	35534917	G	C	0	3	0	1
7	gnl|UMD3.1|GK000006.2	74081220	T	C	0	2	0	1		40	gnl|UMD3.1|GK000004.2	117588790	C	A	4	2	0.666666666666667	0.333333333333333		62	gnl|UMD3.1|GK000004.2	117593419	G	A	0	6	0	1		82	gnl|UMD3.1|GK000006.2	35446774	T	G	0	2	0	1		162	gnl|UMD3.1|GK000006.2	35534918	A	T	0	3	0	1
8	gnl|UMD3.1|GK000006.2	74088743	A	G	0	2	0	1		41	gnl|UMD3.1|GK000004.2	117588812	A	G,T	0	6	0	1		63	gnl|UMD3.1|GK000004.2	117593425	T	C	0	5	0	1		83	gnl|UMD3.1|GK000006.2	35446887	T	A	0	2	0	1		163	gnl|UMD3.1|GK000006.2	35535028	T	A	0	3	0	1
9	gnl|UMD3.1|GK000006.2	74092927	A	T	0	2	0	1		42	gnl|UMD3.1|GK000004.2	117588851	T	C	0	3	0	1		64	gnl|UMD3.1|GK000004.2	117593620	A	G	0	3	0	1		84	gnl|UMD3.1|GK000006.2	35446958	T	C	0	2	0	1		164	gnl|UMD3.1|GK000006.2	35535127	T	G	2	2	0.5	0.5
10	gnl|UMD3.1|GK000006.2	74093346	A	T	1	2	0.333333333333333	0.666666666666667		43	gnl|UMD3.1|GK000004.2	117590747	G	C	0	1	0	1		65	gnl|UMD3.1|GK000004.2	117593640	C	T	0	3	0	1		85	gnl|UMD3.1|GK000006.2	35447084	T	A	2	4	0.333333333333333	0.666666666666667		165	gnl|UMD3.1|GK000006.2	35535150	T	A	3	2	0.6	0.4
11	gnl|UMD3.1|GK000006.2	74106187	A	C	2	2	0.5	0.5		44	gnl|UMD3.1|GK000004.2	117591329	A	G	0	6	0	1		66	gnl|UMD3.1|GK000004.2	117593657	T	A	1	2	0.333333333333333	0.666666666666667		86	gnl|UMD3.1|GK000006.2	35447091	G	A	0	5	0	1		166	gnl|UMD3.1|GK000006.2	35535269	C	A	1	2	0.333333333333333	0.666666666666667
12	gnl|UMD3.1|GK000006.2	74107416	T	A,G	0	2	0	1		45	gnl|UMD3.1|GK000004.2	117591710	G	T	4	2	0.666666666666667	0.333333333333333		67	gnl|UMD3.1|GK000004.2	117593757	G	C	2	2	0.5	0.5		87	gnl|UMD3.1|GK000006.2	35447127	C	T	0	5	0	1		167	gnl|UMD3.1|GK000006.2	35536455	C	G	0	2	0	1
13	gnl|UMD3.1|GK000006.2	74117635	T	A	0	2	0	1		46	gnl|UMD3.1|GK000004.2	117591716	G	A	0	6	0	1		68	gnl|UMD3.1|GK000004.2	117594004	T	C	0	4	0	1		88	gnl|UMD3.1|GK000006.2	35447146	A	G	0	5	0	1		168	gnl|UMD3.1|GK000006.2	35537809	T	A	0	2	0	1
14	gnl|UMD3.1|GK000006.2	74117636	A	T	0	2	0	1		47	gnl|UMD3.1|GK000004.2	117592344	A	G	0	4	0	1		69	gnl|UMD3.1|GK000004.2	117594022	T	C	0	3	0	1		89	gnl|UMD3.1|GK000006.2	35447180	C	G	0	3	0	1		169	gnl|UMD3.1|GK000006.2	35538308	T	C	1	2	0.333333333333333	0.666666666666667
15	gnl|UMD3.1|GK000006.2	74124542	A	G	0	2	0	1		48	gnl|UMD3.1|GK000004.2	117593129	G	A	0	1	0	1		70	gnl|UMD3.1|GK000004.2	117594032	G	T	0	3	0	1		90	gnl|UMD3.1|GK000006.2	35447259	T	C	0	3	0	1		170	gnl|UMD3.1|GK000006.2	35538681	TTG	TTGTGATTTTCTG	0	1	0	1
16	gnl|UMD3.1|GK000006.2	74127302	T	C	0	2	0	1		49	gnl|UMD3.1|GK000004.2	117593620	A	G	0	2	0	1		71	gnl|UMD3.1|GK000004.2	117594033	A	G	0	3	0	1		91	gnl|UMD3.1|GK000006.2	35447287	C	A	0	3	0	1		171	gnl|UMD3.1|GK000006.2	35539214	T	C	0	2	0	1
17	gnl|UMD3.1|GK000006.2	74128508	T	C	0	2	0	1		50	gnl|UMD3.1|GK000004.2	117593640	C	T	0	3	0	1		72	gnl|UMD3.1|GK000004.2	117594037	G	C	0	3	0	1		92	gnl|UMD3.1|GK000006.2	35447341	A	G	2	4	0.333333333333333	0.666666666666667		172	gnl|UMD3.1|GK000006.2	35539936	A	C	1	3	0.25	0.75
18	gnl|UMD3.1|GK000006.2	74128539	T	C	0	1	0	1		51	gnl|UMD3.1|GK000004.2	117593757	G	C	0	2	0	1		73	gnl|UMD3.1|GK000004.2	117594757	G	A	0	6	0	1		93	gnl|UMD3.1|GK000006.2	35447343	A	G	2	3	0.4	0.6		173	gnl|UMD3.1|GK000006.2	35539955	A	C	2	2	0.5	0.5
19	gnl|UMD3.1|GK000006.2	74128545	A	C,T	0	2	0	1		52	gnl|UMD3.1|GK000004.2	117594004	T	C	0	3	0	1		74	gnl|UMD3.1|GK000004.2	117595099	T	C	0	7	0	1		94	gnl|UMD3.1|GK000006.2	35447887	C	T	0	5	0	1		174	gnl|UMD3.1|GK000006.2	35539992	G	T	1	3	0.25	0.75
20	gnl|UMD3.1|GK000006.2	74140337	T	C	0	2	0	1		53	gnl|UMD3.1|GK000004.2	117594022	T	C	0	6	0	1		75	gnl|UMD3.1|GK000004.2	117595113	T	C	2	5	0.285714285714286	0.714285714285714		95	gnl|UMD3.1|GK000006.2	35448400	T	G	0	4	0	1		175	gnl|UMD3.1|GK000006.2	35542373	T	C	0	2	0	1
21	gnl|UMD3.1|GK000006.2	74149945	C	G	0	3	0	1		54	gnl|UMD3.1|GK000004.2	117594032	G	T	0	6	0	1		76	gnl|UMD3.1|GK000004.2	117595139	G	A	3	4	0.428571428571429	0.571428571428571		96	gnl|UMD3.1|GK000006.2	35448463	C	T	2	2	0.5	0.5		176	gnl|UMD3.1|GK000006.2	35547677	T	C	0	2	0	1
22	gnl|UMD3.1|GK000006.2	74150139	T	C	36	101	0.262773722627737	0.737226277372263		55	gnl|UMD3.1|GK000004.2	117594033	A	G	0	6	0	1		77	gnl|UMD3.1|GK000004.2	117595284	C	G	4	4	0.5	0.5		97	gnl|UMD3.1|GK000006.2	35449107	T	C	0	2	0	1		177	gnl|UMD3.1|GK000006.2	35548897	C	A	3	2	0.6	0.4
										56	gnl|UMD3.1|GK000004.2	117594037	G	C	0	6	0	1		78	gnl|UMD3.1|GK000004.2	117595285	A	G	4	4	0.5	0.5		98	gnl|UMD3.1|GK000006.2	35449116	G	T	0	2	0	1		178	gnl|UMD3.1|GK000006.2	35548904	T	C	0	6	0	1
PKD2	chromosome	SNP location	1	2	3	4	5	6		57	gnl|UMD3.1|GK000004.2	117594160	G	A	1	4	0.2	0.8		79	gnl|UMD3.1|GK000004.2	117595303	C	T	6	2	0.75	0.25		99	gnl|UMD3.1|GK000006.2	35451746	C	T	0	2	0	1		179	gnl|UMD3.1|GK000006.2	35548931	T	C	0	3	0	1
1	gnl|UMD3.1|GK000006.2	38041013	G	T	14	3	0.823529411764706	0.176470588235294		58	gnl|UMD3.1|GK000004.2	117594655	A	C	0	2	0	1		80	gnl|UMD3.1|GK000004.2	117595359	C	T	4	4	0.5	0.5		100	gnl|UMD3.1|GK000006.2	35452465	A	T	0	4	0	1		180	gnl|UMD3.1|GK000006.2	35550821	C	G	3	2	0.6	0.4
2	gnl|UMD3.1|GK000006.2	38041736	C	T	0	12	0	1		59	gnl|UMD3.1|GK000004.2	117594717	G	A	0	3	0	1		81	gnl|UMD3.1|GK000004.2	117595363	T	C	4	4	0.5	0.5		101	gnl|UMD3.1|GK000006.2	35454530	T	C	0	2	0	1		181	gnl|UMD3.1|GK000006.2	35551132	A	G	0	2	0	1
3	gnl|UMD3.1|GK000006.2	38042011	C	T	0	5	0	1		60	gnl|UMD3.1|GK000004.2	117594865	T	C	0	5	0	1		82	gnl|UMD3.1|GK000004.2	117595399	G	A	2	4	0.333333333333333	0.666666666666667		102	gnl|UMD3.1|GK000006.2	35454538	A	G	0	2	0	1		182	gnl|UMD3.1|GK000006.2	35552133	A	C	4	2	0.666666666666667	0.333333333333333
4	gnl|UMD3.1|GK000006.2	38042020	G	C	0	4	0	1		61	gnl|UMD3.1|GK000004.2	117594872	G	A	0	5	0	1		83	gnl|UMD3.1|GK000004.2	117596338	C	T	0	6	0	1		103	gnl|UMD3.1|GK000006.2	35454562	A	T	0	2	0	1		183	gnl|UMD3.1|GK000006.2	35552692	T	C	4	2	0.666666666666667	0.333333333333333
5	gnl|UMD3.1|GK000006.2	38042216	G	A	9	13	0.409090909090909	0.590909090909091		62	gnl|UMD3.1|GK000004.2	117595196	A	G	0	2	0	1		84	gnl|UMD3.1|GK000004.2	117596385	G	A	0	6	0	1		104	gnl|UMD3.1|GK000006.2	35454970	G	A	0	2	0	1		184	gnl|UMD3.1|GK000006.2	35552702	T	C	2	3	0.4	0.6
6	gnl|UMD3.1|GK000006.2	38042286	C	T	14	7	0.666666666666667	0.333333333333333		63	gnl|UMD3.1|GK000004.2	117595359	C	T	0	4	0	1		85	gnl|UMD3.1|GK000004.2	117596558	A	G	2	4	0.333333333333333	0.666666666666667		105	gnl|UMD3.1|GK000006.2	35455060	T	G	0	2	0	1		185	gnl|UMD3.1|GK000006.2	35552719	C	A	6	2	0.75	0.25
7	gnl|UMD3.1|GK000006.2	38043617	T	A	0	1	0	1		64	gnl|UMD3.1|GK000004.2	117595360	A	G	2	2	0.5	0.5		86	gnl|UMD3.1|GK000004.2	117596648	G	A	5	3	0.625	0.375		106	gnl|UMD3.1|GK000006.2	35455074	G	C	0	2	0	1		186	gnl|UMD3.1|GK000006.2	35552758	T	C	5	2	0.714285714285714	0.285714285714286
8	gnl|UMD3.1|GK000006.2	38044764	T	C	7	6	0.538461538461538	0.461538461538462		65	gnl|UMD3.1|GK000004.2	117595363	T	C	0	4	0	1		87	gnl|UMD3.1|GK000004.2	117596650	T	G	5	3	0.625	0.375		107	gnl|UMD3.1|GK000006.2	35455118	C	T	0	2	0	1		187	gnl|UMD3.1|GK000006.2	35552918	A	C	5	4	0.555555555555556	0.444444444444444
9	gnl|UMD3.1|GK000006.2	38044775	T	C	10	2	0.833333333333333	0.166666666666667		66	gnl|UMD3.1|GK000004.2	117595395	A	G	4	2	0.666666666666667	0.333333333333333		88	gnl|UMD3.1|GK000004.2	117596656	C	T	6	3	0.666666666666667	0.333333333333333		108	gnl|UMD3.1|GK000006.2	35455368	T	A	0	2	0	1		188	gnl|UMD3.1|GK000006.2	35554297	G	A,T	0	2	0	1
10	gnl|UMD3.1|GK000006.2	38044776	T	C	7	2	0.777777777777778	0.222222222222222		67	gnl|UMD3.1|GK000004.2	117595399	G	A	2	4	0.333333333333333	0.666666666666667		89	gnl|UMD3.1|GK000004.2	117597309	T	A	1	2	0.333333333333333	0.666666666666667		109	gnl|UMD3.1|GK000006.2	35456926	C	T	0	2	0	1		189	gnl|UMD3.1|GK000006.2	35554531	T	A	0	2	0	1
11	gnl|UMD3.1|GK000006.2	38044777	T	C	8	2	0.8	0.2		68	gnl|UMD3.1|GK000004.2	117595419	A	G	0	11	0	1		90	gnl|UMD3.1|GK000004.2	117599019	T	C	0	2	0	1		110	gnl|UMD3.1|GK000006.2	35456957	G	A	0	2	0	1		190	gnl|UMD3.1|GK000006.2	35555673	G	A	6	2	0.75	0.25
12	gnl|UMD3.1|GK000006.2	38044843	T	C	0	3	0	1		69	gnl|UMD3.1|GK000004.2	117595432	A	G	9	2	0.818181818181818	0.181818181818182		91	gnl|UMD3.1|GK000004.2	117599431	G	A	0	2	0	1		111	gnl|UMD3.1|GK000006.2	35457591	T	C	0	2	0	1		191	gnl|UMD3.1|GK000006.2	35555717	T	C	6	2	0.75	0.25
13	gnl|UMD3.1|GK000006.2	38044847	T	C	0	4	0	1		70	gnl|UMD3.1|GK000004.2	117595433	A	G	8	4	0.666666666666667	0.333333333333333		92	gnl|UMD3.1|GK000004.2	117599470	A	G	0	2	0	1		112	gnl|UMD3.1|GK000006.2	35457690	C	A	0	2	0	1		192	gnl|UMD3.1|GK000006.2	35562944	C	A	0	2	0	1
14	gnl|UMD3.1|GK000006.2	38045001	T	A	1	2	0.333333333333333	0.666666666666667		71	gnl|UMD3.1|GK000004.2	117595438	A	G	8	3	0.727272727272727	0.272727272727273		93	gnl|UMD3.1|GK000004.2	117600047	G	A	4	7	0.363636363636364	0.636363636363636		113	gnl|UMD3.1|GK000006.2	35458039	T	G	0	3	0	1		193	gnl|UMD3.1|GK000006.2	35564069	T	A	4	2	0.666666666666667	0.333333333333333
15	gnl|UMD3.1|GK000006.2	38045368	A	T	4	2	0.666666666666667	0.333333333333333		72	gnl|UMD3.1|GK000004.2	117595472	G	A	0	10	0	1		94	gnl|UMD3.1|GK000004.2	117600072	G	A	4	7	0.363636363636364	0.636363636363636		114	gnl|UMD3.1|GK000006.2	35460024	G	A	0	2	0	1		194	gnl|UMD3.1|GK000006.2	35567616	A	T	0	2	0	1
16	gnl|UMD3.1|GK000006.2	38045513	A	C	5	2	0.714285714285714	0.285714285714286		73	gnl|UMD3.1|GK000004.2	117595494	A	G	0	10	0	1		95	gnl|UMD3.1|GK000004.2	117600088	A	G	7	2	0.777777777777778	0.222222222222222		115	gnl|UMD3.1|GK000006.2	35460364	T	C	0	2	0	1		195	gnl|UMD3.1|GK000006.2	35571580	T	C	0	2	0	1
17	gnl|UMD3.1|GK000006.2	38045549	C	A	8	3	0.727272727272727	0.272727272727273		74	gnl|UMD3.1|GK000004.2	117595565	G	A	0	2	0	1		96	gnl|UMD3.1|GK000004.2	117600207	T	C	1	2	0.333333333333333	0.666666666666667		116	gnl|UMD3.1|GK000006.2	35460365	T	C	0	2	0	1		196	gnl|UMD3.1|GK000006.2	35576803	T	C	0	2	0	1
18	gnl|UMD3.1|GK000006.2	38046362	T	C	2	2	0.5	0.5		75	gnl|UMD3.1|GK000004.2	117595569	G	C	0	3	0	1		97	gnl|UMD3.1|GK000004.2	117600208	T	C	1	2	0.333333333333333	0.666666666666667		117	gnl|UMD3.1|GK000006.2	35460378	C	T	0	2	0	1		197	gnl|UMD3.1|GK000006.2	35576822	T	C	0	2	0	1
19	gnl|UMD3.1|GK000006.2	38046724	A	C,T	0	2	0	1		76	gnl|UMD3.1|GK000004.2	117596320	A	G	0	2	0	1		98	gnl|UMD3.1|GK000004.2	117600868	A	G	0	4	0	1		118	gnl|UMD3.1|GK000006.2	35461089	T	C	0	2	0	1		198	gnl|UMD3.1|GK000006.2	35580487	C	T	0	2	0	1
20	gnl|UMD3.1|GK000006.2	38052373	T	C	0	2	0	1		77	gnl|UMD3.1|GK000004.2	117596324	G	C	0	1	0	1		99	gnl|UMD3.1|GK000004.2	117600993	T	C	0	2	0	1		119	gnl|UMD3.1|GK000006.2	35461712	C	A	0	2	0	1		199	gnl|UMD3.1|GK000006.2	35581556	T	C	0	2	0	1
21	gnl|UMD3.1|GK000006.2	38058179	G	T	13	3	0.8125	0.1875		78	gnl|UMD3.1|GK000004.2	117596381	T	C	0	4	0	1		100	gnl|UMD3.1|GK000004.2	117600997	T	C	0	2	0	1		120	gnl|UMD3.1|GK000006.2	35461738	C	T	0	2	0	1		200	gnl|UMD3.1|GK000006.2	35584018	T	C	0	2	0	1
22	gnl|UMD3.1|GK000006.2	38058254	C	T	8	4	0.666666666666667	0.333333333333333		79	gnl|UMD3.1|GK000004.2	117596401	A	G,T	0	6	0	1		101	gnl|UMD3.1|GK000004.2	117600998	T	C	0	2	0	1		121	gnl|UMD3.1|GK000006.2	35463424	A	C	0	2	0	1		201	gnl|UMD3.1|GK000006.2	35585696	A	C	0	4	0	1
23	gnl|UMD3.1|GK000006.2	38062135	T	C	2	2	0.5	0.5		80	gnl|UMD3.1|GK000004.2	117596422	T	C	0	7	0	1		102	gnl|UMD3.1|GK000004.2	117601389	C	T	5	2	0.714285714285714	0.285714285714286		122	gnl|UMD3.1|GK000006.2	35464064	T	A	0	2	0	1		202	gnl|UMD3.1|GK000006.2	35585728	T	A	2	2	0.5	0.5
24	gnl|UMD3.1|GK000006.2	38063936	A	C	10	2	0.833333333333333	0.166666666666667		81	gnl|UMD3.1|GK000004.2	117596432	A	G,T	0	6	0	1		103	gnl|UMD3.1|GK000004.2	117602594	G	A	0	2	0	1		123	gnl|UMD3.1|GK000006.2	35465203	A	T	0	2	0	1		203	gnl|UMD3.1|GK000006.2	35586211	T	A	0	1	0	1
25	gnl|UMD3.1|GK000006.2	38065714	G	T	2	2	0.5	0.5		82	gnl|UMD3.1|GK000004.2	117596648	G	A,C	0	2	0	1		104	gnl|UMD3.1|GK000004.2	117602735	G	C	0	4	0	1		124	gnl|UMD3.1|GK000006.2	35465217	T	A	0	2	0	1		204	gnl|UMD3.1|GK000006.2	35587357	A	T	3	3	0.5	0.5
26	gnl|UMD3.1|GK000006.2	38070461	C	T	2	5	0.285714285714286	0.714285714285714		83	gnl|UMD3.1|GK000004.2	117596650	T	G	0	2	0	1		105	gnl|UMD3.1|GK000004.2	117603075	C	G	2	4	0.333333333333333	0.666666666666667		125	gnl|UMD3.1|GK000006.2	35465233	T	G	0	2	0	1		205	gnl|UMD3.1|GK000006.2	35588175	G	C	0	2	0	1
27	gnl|UMD3.1|GK000006.2	38070470	T	C	0	6	0	1		84	gnl|UMD3.1|GK000004.2	117596656	C	T	0	2	0	1		106	gnl|UMD3.1|GK000004.2	117603080	C	A	4	2	0.666666666666667	0.333333333333333		126	gnl|UMD3.1|GK000006.2	35465244	C	A	0	2	0	1		206	gnl|UMD3.1|GK000006.2	35589897	G	A	0	2	0	1
28	gnl|UMD3.1|GK000006.2	38070658	A	T	0	2	0	1		85	gnl|UMD3.1|GK000004.2	117599596	T	C	2	2	0.5	0.5		107	gnl|UMD3.1|GK000004.2	117604242	G	C	2	2	0.5	0.5		127	gnl|UMD3.1|GK000006.2	35472601	A	T	0	2	0	1		207	gnl|UMD3.1|GK000006.2	35593816	T	C	0	2	0	1
29	gnl|UMD3.1|GK000006.2	38071085	T	C	2	2	0.5	0.5		86	gnl|UMD3.1|GK000004.2	117600777	A	G	1	2	0.333333333333333	0.666666666666667		108	gnl|UMD3.1|GK000004.2	117605140	T	G	0	3	0	1		128	gnl|UMD3.1|GK000006.2	35472675	T	G	0	2	0	1		208	gnl|UMD3.1|GK000006.2	35593855	C	A	0	2	0	1
30	gnl|UMD3.1|GK000006.2	38071098	T	C	2	2	0.5	0.5		87	gnl|UMD3.1|GK000004.2	117600868	A	G	0	5	0	1		109	gnl|UMD3.1|GK000004.2	117605751	C	T	1	4	0.2	0.8		129	gnl|UMD3.1|GK000006.2	35475148	A	C	0	2	0	1		209	gnl|UMD3.1|GK000006.2	35594207	G	A	0	2	0	1
31	gnl|UMD3.1|GK000006.2	38071104	T	C	2	2	0.5	0.5		88	gnl|UMD3.1|GK000004.2	117601390	A	G	2	2	0.5	0.5		110	gnl|UMD3.1|GK000004.2	117605762	T	C	1	4	0.2	0.8		130	gnl|UMD3.1|GK000006.2	35475333	A	T	0	2	0	1		210	gnl|UMD3.1|GK000006.2	35595875	A	C	0	2	0	1
32	gnl|UMD3.1|GK000006.2	38073106	G	A	0	2	0	1		89	gnl|UMD3.1|GK000004.2	117601403	A	G	2	2	0.5	0.5		111	gnl|UMD3.1|GK000004.2	117609988	G	C	1	2	0.333333333333333	0.666666666666667		131	gnl|UMD3.1|GK000006.2	35480396	G	T	0	2	0	1		211	gnl|UMD3.1|GK000006.2	35595932	T	C	0	2	0	1
33	gnl|UMD3.1|GK000006.2	38075530	T	C	0	2	0	1		90	gnl|UMD3.1|GK000004.2	117602344	C	A	3	3	0.5	0.5		112	gnl|UMD3.1|GK000004.2	117611723	T	C	0	2	0	1		132	gnl|UMD3.1|GK000006.2	35482023	G	T	0	2	0	1		212	gnl|UMD3.1|GK000006.2	35596779	A	G	0	2	0	1
34	gnl|UMD3.1|GK000006.2	38075689	T	C	3	2	0.6	0.4		91	gnl|UMD3.1|GK000004.2	117602594	G	A	0	2	0	1		113	gnl|UMD3.1|GK000004.2	117612328	C	A	0	2	0	1		133	gnl|UMD3.1|GK000006.2	35483144	C	A	0	2	0	1		213	gnl|UMD3.1|GK000006.2	35602966	C	A	0	2	0	1
35	gnl|UMD3.1|GK000006.2	38078619	G	T	0	2	0	1		92	gnl|UMD3.1|GK000004.2	117602735	G	C	0	3	0	1		114	gnl|UMD3.1|GK000004.2	117615063	T	A	0	2	0	1		134	gnl|UMD3.1|GK000006.2	35483188	A	G	0	2	0	1		214	gnl|UMD3.1|GK000006.2	35606495	T	C	0	1	0	1
36	gnl|UMD3.1|GK000006.2	38079087	A	G	0	2	0	1		93	gnl|UMD3.1|GK000004.2	117602826	G	A	0	2	0	1		115	gnl|UMD3.1|GK000004.2	117615839	C	T,G	0	3	0	1		135	gnl|UMD3.1|GK000006.2	35484991	G	A	0	2	0	1		215	gnl|UMD3.1|GK000006.2	35606537	T	C	0	2	0	1
37	gnl|UMD3.1|GK000006.2	38083357	G	A	1	2	0.333333333333333	0.666666666666667		94	gnl|UMD3.1|GK000004.2	117604040	A	G	0	2	0	1		116	gnl|UMD3.1|GK000004.2	117616834	C	T	0	2	0	1		136	gnl|UMD3.1|GK000006.2	35485083	A	G,T	0	3	0	1		216	gnl|UMD3.1|GK000006.2	35619267	A	G	0	5	0	1
38	gnl|UMD3.1|GK000006.2	38083490	T	C	0	1	0	1		95	gnl|UMD3.1|GK000004.2	117605140	T	G	0	3	0	1		117	gnl|UMD3.1|GK000004.2	117617116	A	C	0	2	0	1		137	gnl|UMD3.1|GK000006.2	35485950	G	T	2	2	0.5	0.5		217	gnl|UMD3.1|GK000006.2	35625346	A	G	0	2	0	1
39	gnl|UMD3.1|GK000006.2	38087765	T	C	0	2	0	1		96	gnl|UMD3.1|GK000004.2	117605792	G	T	1	1	0.5	0.5		118	gnl|UMD3.1|GK000004.2	117617435	A	G	0	2	0	1		138	gnl|UMD3.1|GK000006.2	35486181	G	A	0	2	0	1		218	gnl|UMD3.1|GK000006.2	35651729	G	A	0	3	0	1
40	gnl|UMD3.1|GK000006.2	38092178	T	A	4	2	0.666666666666667	0.333333333333333		97	gnl|UMD3.1|GK000004.2	117606851	C	T	0	5	0	1		119	gnl|UMD3.1|GK000004.2	117617703	G	A	0	2	0	1		139	gnl|UMD3.1|GK000006.2	35486608	T	G	0	2	0	1		219	gnl|UMD3.1|GK000006.2	35658942	T	C	0	2	0	1
41	gnl|UMD3.1|GK000006.2	38092720	G	T	3	2	0.6	0.4		98	gnl|UMD3.1|GK000004.2	117607602	C	G	2	2	0.5	0.5		120	gnl|UMD3.1|GK000004.2	117617990	G	A	0	2	0	1		140	gnl|UMD3.1|GK000006.2	35486621	C	T	0	2	0	1		220	gnl|UMD3.1|GK000006.2	35658978	T	C	0	2	0	1
42	gnl|UMD3.1|GK000006.2	38093210	A	T	0	2	0	1		99	gnl|UMD3.1|GK000004.2	117611723	T	C	0	3	0	1		121	gnl|UMD3.1|GK000004.2	117618032	G	A	0	4	0	1		141	gnl|UMD3.1|GK000006.2	35486942	A	G	0	2	0	1		221	gnl|UMD3.1|GK000006.2	35659001	T	C	0	2	0	1
43	gnl|UMD3.1|GK000006.2	38093367	T	G	4	2	0.666666666666667	0.333333333333333		100	gnl|UMD3.1|GK000004.2	117616745	A	C	0	2	0	1		122	gnl|UMD3.1|GK000004.2	117618227	A	G	1	2	0.333333333333333	0.666666666666667		142	gnl|UMD3.1|GK000006.2	35487505	A	C	0	2	0	1		222	gnl|UMD3.1|GK000006.2	35668218	T	C	0	2	0	1
44	gnl|UMD3.1|GK000006.2	38094105	G	T	3	2	0.6	0.4		101	gnl|UMD3.1|GK000004.2	117617435	A	G	0	4	0	1		123	gnl|UMD3.1|GK000004.2	117618264	A	G	3	4	0.428571428571429	0.571428571428571		143	gnl|UMD3.1|GK000006.2	35487625	T	C	0	4	0	1		223	gnl|UMD3.1|GK000006.2	35669533	C	A	0	2	0	1
45	gnl|UMD3.1|GK000006.2	38094222	T	A	2	2	0.5	0.5		102	gnl|UMD3.1|GK000004.2	117619087	C	T	0	2	0	1		124	gnl|UMD3.1|GK000004.2	117618336	A	G	3	2	0.6	0.4		144	gnl|UMD3.1|GK000006.2	35487657	G	A	0	4	0	1		224	gnl|UMD3.1|GK000006.2	35669565	C	A	0	1	0	1
46	gnl|UMD3.1|GK000006.2	38094708	C	T	0	5	0	1		103	gnl|UMD3.1|GK000004.2	117619597	A	G	0	2	0	1		125	gnl|UMD3.1|GK000004.2	117619414	A	G	0	2	0	1		145	gnl|UMD3.1|GK000006.2	35487689	A	G	0	2	0	1		225	gnl|UMD3.1|GK000006.2	35688543	T	C	0	2	0	1
47	gnl|UMD3.1|GK000006.2	38096414	G	C	0	2	0	1		104	gnl|UMD3.1|GK000004.2	117619729	C	A	0	2	0	1		126	gnl|UMD3.1|GK000004.2	117619419	A	G	0	2	0	1		146	gnl|UMD3.1|GK000006.2	35487798	T	C	0	3	0	1		226	gnl|UMD3.1|GK000006.2	35691484	A	T	7	2	0.777777777777778	0.222222222222222
48	gnl|UMD3.1|GK000006.2	38096746	T	C	1	2	0.333333333333333	0.666666666666667		105	gnl|UMD3.1|GK000004.2	117622229	A	T	0	2	0	1		127	gnl|UMD3.1|GK000004.2	117619431	T	C	0	2	0	1		147	gnl|UMD3.1|GK000006.2	35488074	A	T	0	2	0	1		227	gnl|UMD3.1|GK000006.2	35700610	C	A	2	2	0.5	0.5
49	gnl|UMD3.1|GK000006.2	38096749	T	C	1	2	0.333333333333333	0.666666666666667		106	gnl|UMD3.1|GK000004.2	117622589	A	G	0	2	0	1		128	gnl|UMD3.1|GK000004.2	117619432	A	G	0	2	0	1		148	gnl|UMD3.1|GK000006.2	35488425	T	A	0	3	0	1		228	gnl|UMD3.1|GK000006.2	35706789	C	T	0	2	0	1
50	gnl|UMD3.1|GK000006.2	38096812	T	C	0	3	0	1		107	gnl|UMD3.1|GK000004.2	117623951	G	A	2	2	0.5	0.5		129	gnl|UMD3.1|GK000004.2	117619983	G	A	0	2	0	1		149	gnl|UMD3.1|GK000006.2	35488848	C	G	0	2	0	1		229	gnl|UMD3.1|GK000006.2	35708618	T	A	1	3	0.25	0.75
51	gnl|UMD3.1|GK000006.2	38098981	T	G	5	5	0.5	0.5		108	gnl|UMD3.1|GK000004.2	117623991	A	T	2	2	0.5	0.5		130	gnl|UMD3.1|GK000004.2	117621601	G	A	0	2	0	1		150	gnl|UMD3.1|GK000006.2	35488875	C	T	0	2	0	1		230	gnl|UMD3.1|GK000006.2	35710334	A	C	0	3	0	1
52	gnl|UMD3.1|GK000006.2	38099451	T	G	8	3	0.727272727272727	0.272727272727273		109	gnl|UMD3.1|GK000004.2	117624020	A	G	2	2	0.5	0.5		131	gnl|UMD3.1|GK000004.2	117621719	G	T	2	2	0.5	0.5		151	gnl|UMD3.1|GK000006.2	35488879	G	A	0	2	0	1		231	gnl|UMD3.1|GK000006.2	35710936	T	C	3	2	0.6	0.4
										110	gnl|UMD3.1|GK000004.2	117624582	A	G	2	2	0.5	0.5		132	gnl|UMD3.1|GK000004.2	117622496	A	T	0	2	0	1		152	gnl|UMD3.1|GK000006.2	35488898	A	G	0	2	0	1		232	gnl|UMD3.1|GK000006.2	35711837	G	T	0	3	0	1
NCAPG	chromosome	SNP location	1	2	3	4	5	6		111	gnl|UMD3.1|GK000004.2	117624588	A	G	2	2	0.5	0.5		133	gnl|UMD3.1|GK000004.2	117622811	T	C	2	2	0.5	0.5		153	gnl|UMD3.1|GK000006.2	35489040	C	T,A	0	5	0	1		233	gnl|UMD3.1|GK000006.2	35711862	A	T	2	2	0.5	0.5
1	gnl|UMD3.1|GK000006.2	38777288	C	A	0	1	0	1		112	gnl|UMD3.1|GK000004.2	117624600	A	G	2	2	0.5	0.5		134	gnl|UMD3.1|GK000004.2	117623098	G	A	0	2	0	1		154	gnl|UMD3.1|GK000006.2	35489099	T	G	3	2	0.6	0.4		234	gnl|UMD3.1|GK000006.2	35714384	T	A	3	2	0.6	0.4
2	gnl|UMD3.1|GK000006.2	38810845	G	T	0	2	0	1		113	gnl|UMD3.1|GK000004.2	117624651	A	G	1	2	0.333333333333333	0.666666666666667		135	gnl|UMD3.1|GK000004.2	117623184	C	T	0	2	0	1		155	gnl|UMD3.1|GK000006.2	35489102	C	T	0	5	0	1		235	gnl|UMD3.1|GK000006.2	35715124	T	C	9	2	0.818181818181818	0.181818181818182
										114	gnl|UMD3.1|GK000004.2	117627831	G	A	0	2	0	1		136	gnl|UMD3.1|GK000004.2	117623906	G	A	0	4	0	1		156	gnl|UMD3.1|GK000006.2	35489835	C	T	0	2	0	1		236	gnl|UMD3.1|GK000006.2	35742097	C	A	0	2	0	1
CAST	chromosome	SNP location	1	2	3	4	5	6		115	gnl|UMD3.1|GK000004.2	117628777	A	G	0	2	0	1		137	gnl|UMD3.1|GK000004.2	117623929	C	T,G	0	4	0	1		157	gnl|UMD3.1|GK000006.2	35489878	T	C	0	5	0	1		237	gnl|UMD3.1|GK000006.2	35743679	T	A	0	2	0	1
1	gnl|UMD3.1|GK000007.2	98448726	G	A	0	2	0	1		116	gnl|UMD3.1|GK000004.2	117628815	A	G	0	2	0	1		138	gnl|UMD3.1|GK000004.2	117623951	G	A	0	4	0	1		158	gnl|UMD3.1|GK000006.2	35489883	C	T	0	5	0	1		238	gnl|UMD3.1|GK000006.2	35765132	C	A	6	2	0.75	0.25
2	gnl|UMD3.1|GK000007.2	98489827	G	T,C	0	2	0	1		117	gnl|UMD3.1|GK000004.2	117633095	A	T	1	2	0.333333333333333	0.666666666666667		139	gnl|UMD3.1|GK000004.2	117624065	C	G	0	2	0	1		159	gnl|UMD3.1|GK000006.2	35489894	G	A	0	4	0	1		239	gnl|UMD3.1|GK000006.2	35781508	G	C	0	2	0	1
3	gnl|UMD3.1|GK000007.2	98498502	A	C	1	2	0.333333333333333	0.666666666666667		118	gnl|UMD3.1|GK000004.2	117638204	A	G	0	2	0	1		140	gnl|UMD3.1|GK000004.2	117624149	G	C	0	2	0	1		160	gnl|UMD3.1|GK000006.2	35489928	T	C	0	6	0	1		240	gnl|UMD3.1|GK000006.2	35791529	T	C	0	2	0	1
4	gnl|UMD3.1|GK000007.2	98500963	G	T	0	1	0	1		119	gnl|UMD3.1|GK000004.2	117638571	C	T	0	2	0	1		141	gnl|UMD3.1|GK000004.2	117624226	A	C	0	2	0	1		161	gnl|UMD3.1|GK000006.2	35489937	A	C	0	7	0	1		241	gnl|UMD3.1|GK000006.2	35792121	A	C	0	3	0	1
5	gnl|UMD3.1|GK000007.2	98501002	G	T	0	1	0	1		120	gnl|UMD3.1|GK000004.2	117638598	T	C	0	2	0	1		142	gnl|UMD3.1|GK000004.2	117624873	T	C	0	2	0	1		162	gnl|UMD3.1|GK000006.2	35489939	C	G	0	7	0	1		242	gnl|UMD3.1|GK000006.2	35798924	T	C	0	2	0	1
6	gnl|UMD3.1|GK000007.2	98520728	C	A	1	2	0.333333333333333	0.666666666666667		121	gnl|UMD3.1|GK000004.2	117639362	C	T	0	3	0	1		143	gnl|UMD3.1|GK000004.2	117626331	C	T	0	2	0	1		163	gnl|UMD3.1|GK000006.2	35490049	C	A	0	5	0	1		243	gnl|UMD3.1|GK000006.2	35798947	T	C	1	2	0.333333333333333	0.666666666666667
7	gnl|UMD3.1|GK000007.2	98521845	A	T	0	1	0	1		122	gnl|UMD3.1|GK000004.2	117639406	C	G	1	2	0.333333333333333	0.666666666666667		144	gnl|UMD3.1|GK000004.2	117626357	G	A	0	2	0	1		164	gnl|UMD3.1|GK000006.2	35490281	A	C	0	2	0	1		244	gnl|UMD3.1|GK000006.2	35798965	T	C	2	2	0.5	0.5
8	gnl|UMD3.1|GK000007.2	98531149	T	A,G	0	2	0	1		123	gnl|UMD3.1|GK000004.2	117639428	A	G	0	3	0	1		145	gnl|UMD3.1|GK000004.2	117628544	T	C	0	4	0	1		165	gnl|UMD3.1|GK000006.2	35490466	C	T	0	4	0	1		245	gnl|UMD3.1|GK000006.2	35800577	A	T	0	2	0	1
9	gnl|UMD3.1|GK000007.2	98534814	A	G	0	4	0	1		124	gnl|UMD3.1|GK000004.2	117639524	A	G	0	2	0	1		146	gnl|UMD3.1|GK000004.2	117628662	T	C	4	4	0.5	0.5		166	gnl|UMD3.1|GK000006.2	35490491	T	G	0	2	0	1		246	gnl|UMD3.1|GK000006.2	35806088	T	C	0	2	0	1
10	gnl|UMD3.1|GK000007.2	98538032	A	G	0	2	0	1		125	gnl|UMD3.1|GK000004.2	117640536	T	C	0	2	0	1		147	gnl|UMD3.1|GK000004.2	117628777	A	G	0	6	0	1		167	gnl|UMD3.1|GK000006.2	35490573	T	C	0	2	0	1		247	gnl|UMD3.1|GK000006.2	35806089	T	C	0	2	0	1
11	gnl|UMD3.1|GK000007.2	98545172	G	T	0	2	0	1		126	gnl|UMD3.1|GK000004.2	117641217	T	C	0	2	0	1		148	gnl|UMD3.1|GK000004.2	117628815	A	G	0	2	0	1		168	gnl|UMD3.1|GK000006.2	35490866	T	A	0	2	0	1		248	gnl|UMD3.1|GK000006.2	35815689	T	C	0	2	0	1
12	gnl|UMD3.1|GK000007.2	98545214	T	G	2	2	0.5	0.5		127	gnl|UMD3.1|GK000004.2	117643972	C	T	0	2	0	1		149	gnl|UMD3.1|GK000004.2	117628835	C	T	0	2	0	1		169	gnl|UMD3.1|GK000006.2	35494060	T	C,A	0	8	0	1		249	gnl|UMD3.1|GK000006.2	35819753	T	C	1	4	0.2	0.8
13	gnl|UMD3.1|GK000007.2	98548158	C	T	0	2	0	1		128	gnl|UMD3.1|GK000004.2	117643989	T	C	0	2	0	1		150	gnl|UMD3.1|GK000004.2	117629358	A	T	2	6	0.25	0.75		170	gnl|UMD3.1|GK000006.2	35494081	C	T,A	0	10	0	1		250	gnl|UMD3.1|GK000006.2	35819767	T	C	2	4	0.333333333333333	0.666666666666667
14	gnl|UMD3.1|GK000007.2	98561468	C	T	0	2	0	1		129	gnl|UMD3.1|GK000004.2	117644077	T	C	0	4	0	1		151	gnl|UMD3.1|GK000004.2	117629599	G	A	0	2	0	1		171	gnl|UMD3.1|GK000006.2	35494157	A	G	0	9	0	1		251	gnl|UMD3.1|GK000006.2	35819779	T	C	1	4	0.2	0.8
15	gnl|UMD3.1|GK000007.2	98572355	A	T,C	0	2	0	1		130	gnl|UMD3.1|GK000004.2	117644312	A	G	0	3	0	1		152	gnl|UMD3.1|GK000004.2	117629644	A	G	0	3	0	1		172	gnl|UMD3.1|GK000006.2	35494707	T	C	0	2	0	1		252	gnl|UMD3.1|GK000006.2	35820210	G	A	1	2	0.333333333333333	0.666666666666667
16	gnl|UMD3.1|GK000007.2	98574496	T	C	0	2	0	1		131	gnl|UMD3.1|GK000004.2	117645099	C	T	0	3	0	1		153	gnl|UMD3.1|GK000004.2	117629663	A	G	0	4	0	1		173	gnl|UMD3.1|GK000006.2	35495015	A	G	0	8	0	1		253	gnl|UMD3.1|GK000006.2	35821461	T	C	0	2	0	1
17	gnl|UMD3.1|GK000007.2	98580242	T	A	11	2	0.846153846153846	0.153846153846154		132	gnl|UMD3.1|GK000004.2	117645407	C	T	0	2	0	1		154	gnl|UMD3.1|GK000004.2	117629679	G	A	0	4	0	1		174	gnl|UMD3.1|GK000006.2	35495018	A	T	1	7	0.125	0.875		254	gnl|UMD3.1|GK000006.2	35821476	T	C	0	2	0	1
18	gnl|UMD3.1|GK000007.2	98581009	T	A	7	2	0.777777777777778	0.222222222222222		133	gnl|UMD3.1|GK000004.2	117645946	A	C	3	2	0.6	0.4		155	gnl|UMD3.1|GK000004.2	117629739	T	C	1	2	0.333333333333333	0.666666666666667		175	gnl|UMD3.1|GK000006.2	35495045	C	T	2	6	0.25	0.75		255	gnl|UMD3.1|GK000006.2	35821500	T	C	0	2	0	1
										134	gnl|UMD3.1|GK000004.2	117647163	G	C	0	2	0	1		156	gnl|UMD3.1|GK000004.2	117629743	A	G	1	2	0.333333333333333	0.666666666666667		176	gnl|UMD3.1|GK000006.2	35495054	G	C	0	7	0	1		256	gnl|UMD3.1|GK000006.2	35821501	T	C	0	2	0	1
PROP1	chromosome	SNP location	1	2	3	4	5	6		135	gnl|UMD3.1|GK000004.2	117647165	G	T	0	1	0	1		157	gnl|UMD3.1|GK000004.2	117630137	A	T	7	2	0.777777777777778	0.222222222222222		177	gnl|UMD3.1|GK000006.2	35495057	T	A	0	7	0	1		257	gnl|UMD3.1|GK000006.2	35821502	T	C	0	2	0	1
1	gnl|UMD3.1|GK000007.2	41206218	T	G	0	19	0	1		136	gnl|UMD3.1|GK000004.2	117647170	A	G	0	2	0	1		158	gnl|UMD3.1|GK000004.2	117630146	A	G	5	3	0.625	0.375		178	gnl|UMD3.1|GK000006.2	35495095	T	C	2	3	0.4	0.6		258	gnl|UMD3.1|GK000006.2	35825050	G	A	0	2	0	1
2	gnl|UMD3.1|GK000007.2	41206242	G	A	16	16	0.5	0.5		137	gnl|UMD3.1|GK000004.2	117647171	C	T	0	2	0	1		159	gnl|UMD3.1|GK000004.2	117630157	T	C	4	3	0.571428571428571	0.428571428571429		179	gnl|UMD3.1|GK000006.2	35495128	T	C	0	3	0	1		259	gnl|UMD3.1|GK000006.2	35828388	T	C	0	1	0	1
3	gnl|UMD3.1|GK000007.2	41208243	C	T	0	5	0	1		138	gnl|UMD3.1|GK000004.2	117647176	T	C	0	2	0	1		160	gnl|UMD3.1|GK000004.2	117630201	A	G	1	7	0.125	0.875		180	gnl|UMD3.1|GK000006.2	35495137	A	G	0	2	0	1		260	gnl|UMD3.1|GK000006.2	35828390	T	C	0	1	0	1
4	gnl|UMD3.1|GK000007.2	41208326	A	G	0	2	0	1		139	gnl|UMD3.1|GK000004.2	117647240	CA	CAAA	0	1	0	1		161	gnl|UMD3.1|GK000004.2	117630270	G	A	2	2	0.5	0.5		181	gnl|UMD3.1|GK000006.2	35495138	G	T	0	2	0	1		261	gnl|UMD3.1|GK000006.2	35829240	T	C	0	2	0	1
5	gnl|UMD3.1|GK000007.2	41208950	A	G	10	10	0.5	0.5		140	gnl|UMD3.1|GK000004.2	117647505	G	C	0	2	0	1		162	gnl|UMD3.1|GK000004.2	117630294	T	C	3	3	0.5	0.5		182	gnl|UMD3.1|GK000006.2	35495358	G	A	0	3	0	1		262	gnl|UMD3.1|GK000006.2	35829247	T	C	0	2	0	1
										141	gnl|UMD3.1|GK000004.2	117647538	G	A	0	1	0	1		163	gnl|UMD3.1|GK000004.2	117630295	G	T	3	3	0.5	0.5		183	gnl|UMD3.1|GK000006.2	35495387	T	G	0	4	0	1		263	gnl|UMD3.1|GK000006.2	35829248	T	C	0	2	0	1
IGFBPL1	chromosome	SNP location	1	2	3	4	5	6		142	gnl|UMD3.1|GK000004.2	117649976	C	G	0	2	0	1		164	gnl|UMD3.1|GK000004.2	117630315	T	C	8	7	0.533333333333333	0.466666666666667		184	gnl|UMD3.1|GK000006.2	35495423	C	T	0	2	0	1		264	gnl|UMD3.1|GK000006.2	35835852	A	G	2	2	0.5	0.5
1	gnl|UMD3.1|GK000008.2	62901262	G	A	5	2	0.714285714285714	0.285714285714286		143	gnl|UMD3.1|GK000004.2	117651970	A	G	0	2	0	1		165	gnl|UMD3.1|GK000004.2	117630474	T	C	0	5	0	1		185	gnl|UMD3.1|GK000006.2	35495569	T	C	0	1	0	1		265	gnl|UMD3.1|GK000006.2	35835958	A	T	0	1	0	1
										144	gnl|UMD3.1|GK000004.2	117652063	A	G	0	2	0	1		166	gnl|UMD3.1|GK000004.2	117630557	G	C	2	3	0.4	0.6		186	gnl|UMD3.1|GK000006.2	35496334	C	T	0	2	0	1		266	gnl|UMD3.1|GK000006.2	35844616	T	C	0	4	0	1
CCSER1	chromosome	SNP location	1	2	3	4	5	6		145	gnl|UMD3.1|GK000004.2	117652146	G	A	0	2	0	1		167	gnl|UMD3.1|GK000004.2	117630607	T	C	2	2	0.5	0.5		187	gnl|UMD3.1|GK000006.2	35496368	C	T	0	2	0	1		267	gnl|UMD3.1|GK000006.2	35844621	T	C	0	4	0	1
1	gnl|UMD3.1|GK000006.2	35101276	T	C	0	4	0	1		146	gnl|UMD3.1|GK000004.2	117652313	C	T	0	2	0	1		168	gnl|UMD3.1|GK000004.2	117630784	C	T	1	2	0.333333333333333	0.666666666666667		188	gnl|UMD3.1|GK000006.2	35496401	T	C	0	2	0	1		268	gnl|UMD3.1|GK000006.2	35844631	T	C	0	4	0	1
2	gnl|UMD3.1|GK000006.2	35108815	T	C	0	2	0	1		147	gnl|UMD3.1|GK000004.2	117652361	G	C	0	2	0	1		169	gnl|UMD3.1|GK000004.2	117630831	C	T	0	2	0	1		189	gnl|UMD3.1|GK000006.2	35496402	T	C	0	3	0	1		269	gnl|UMD3.1|GK000006.2	35844634	T	C	1	2	0.333333333333333	0.666666666666667
3	gnl|UMD3.1|GK000006.2	35132106	T	G	0	2	0	1		148	gnl|UMD3.1|GK000004.2	117652366	G	A	0	2	0	1		170	gnl|UMD3.1|GK000004.2	117630978	T	C	0	6	0	1		190	gnl|UMD3.1|GK000006.2	35496411	A	C	1	2	0.333333333333333	0.666666666666667		270	gnl|UMD3.1|GK000006.2	35844645	T	C	2	3	0.4	0.6
4	gnl|UMD3.1|GK000006.2	35132212	A	C	2	2	0.5	0.5		149	gnl|UMD3.1|GK000004.2	117652499	C	A	0	2	0	1		171	gnl|UMD3.1|GK000004.2	117631358	G	C	0	3	0	1		191	gnl|UMD3.1|GK000006.2	35496427	G	C	0	3	0	1		271	gnl|UMD3.1|GK000006.2	35844646	T	C	2	2	0.5	0.5
5	gnl|UMD3.1|GK000006.2	35132214	T	C	2	2	0.5	0.5		150	gnl|UMD3.1|GK000004.2	117655135	C	T	0	2	0	1		172	gnl|UMD3.1|GK000004.2	117631651	C	T	0	4	0	1		192	gnl|UMD3.1|GK000006.2	35496436	T	G	0	2	0	1		272	gnl|UMD3.1|GK000006.2	35844661	T	C	2	3	0.4	0.6
6	gnl|UMD3.1|GK000006.2	35132222	A	G	2	2	0.5	0.5		151	gnl|UMD3.1|GK000004.2	117655943	G	A	0	4	0	1		173	gnl|UMD3.1|GK000004.2	117631661	A	G	2	2	0.5	0.5		193	gnl|UMD3.1|GK000006.2	35496438	C	T	0	2	0	1		273	gnl|UMD3.1|GK000006.2	35844685	T	C	2	3	0.4	0.6
7	gnl|UMD3.1|GK000006.2	35132242	T	C	2	2	0.5	0.5		152	gnl|UMD3.1|GK000004.2	117656015	A	G	0	2	0	1		174	gnl|UMD3.1|GK000004.2	117631858	C	G	2	2	0.5	0.5		194	gnl|UMD3.1|GK000006.2	35496463	G	A	0	2	0	1		274	gnl|UMD3.1|GK000006.2	35852272	T	C	0	2	0	1
8	gnl|UMD3.1|GK000006.2	35132248	A	T	2	2	0.5	0.5		153	gnl|UMD3.1|GK000004.2	117656544	C	G	0	2	0	1		175	gnl|UMD3.1|GK000004.2	117632382	G	C	0	2	0	1		195	gnl|UMD3.1|GK000006.2	35497404	T	C	0	2	0	1		275	gnl|UMD3.1|GK000006.2	35853207	T	C	0	2	0	1
9	gnl|UMD3.1|GK000006.2	35159877	T	A	3	2	0.6	0.4		154	gnl|UMD3.1|GK000004.2	117656569	T	C	0	2	0	1		176	gnl|UMD3.1|GK000004.2	117632389	A	C	0	2	0	1		196	gnl|UMD3.1|GK000006.2	35497426	C	T	0	2	0	1		276	gnl|UMD3.1|GK000006.2	35853222	T	C	0	2	0	1
10	gnl|UMD3.1|GK000006.2	35167873	G	T	1	2	0.333333333333333	0.666666666666667		155	gnl|UMD3.1|GK000004.2	117656883	T	C	0	2	0	1		177	gnl|UMD3.1|GK000004.2	117633616	A	G	0	2	0	1		197	gnl|UMD3.1|GK000006.2	35497470	A	G	0	2	0	1		277	gnl|UMD3.1|GK000006.2	35855904	G	T	4	2	0.666666666666667	0.333333333333333
11	gnl|UMD3.1|GK000006.2	35177490	T	A	0	4	0	1		156	gnl|UMD3.1|GK000004.2	117656900	C	G,T	0	2	0	1		178	gnl|UMD3.1|GK000004.2	117634046	C	T	0	2	0	1		198	gnl|UMD3.1|GK000006.2	35498264	T	C	0	2	0	1		278	gnl|UMD3.1|GK000006.2	35856149	C	G	10	2	0.833333333333333	0.166666666666667
12	gnl|UMD3.1|GK000006.2	35196674	C	A	0	2	0	1		157	gnl|UMD3.1|GK000004.2	117656957	G	A	0	2	0	1		179	gnl|UMD3.1|GK000004.2	117634047	A	G	0	2	0	1		199	gnl|UMD3.1|GK000006.2	35500575	T	C	1	2	0.333333333333333	0.666666666666667		279	gnl|UMD3.1|GK000006.2	35861350	T	C	0	2	0	1
13	gnl|UMD3.1|GK000006.2	35198991	C	T	0	2	0	1		158	gnl|UMD3.1|GK000004.2	117658583	G	A	0	12	0	1		180	gnl|UMD3.1|GK000004.2	117634344	T	A	2	2	0.5	0.5		200	gnl|UMD3.1|GK000006.2	35501027	T	C	0	3	0	1		280	gnl|UMD3.1|GK000006.2	35861363	T	C	0	2	0	1
14	gnl|UMD3.1|GK000006.2	35200578	G	T	1	2	0.333333333333333	0.666666666666667		159	gnl|UMD3.1|GK000004.2	117660322	A	G	0	3	0	1		181	gnl|UMD3.1|GK000004.2	117634391	C	T	1	2	0.333333333333333	0.666666666666667		201	gnl|UMD3.1|GK000006.2	35501038	T	C	0	4	0	1		281	gnl|UMD3.1|GK000006.2	35863535	A	T	0	2	0	1
15	gnl|UMD3.1|GK000006.2	35203450	T	A	1	3	0.25	0.75		160	gnl|UMD3.1|GK000004.2	117660353	A	C	0	3	0	1		182	gnl|UMD3.1|GK000004.2	117634432	T	G	1	2	0.333333333333333	0.666666666666667		202	gnl|UMD3.1|GK000006.2	35501070	T	C	0	4	0	1		282	gnl|UMD3.1|GK000006.2	35864785	T	G	0	1	0	1
16	gnl|UMD3.1|GK000006.2	35203485	G	T	1	2	0.333333333333333	0.666666666666667		161	gnl|UMD3.1|GK000004.2	117663743	G	A	1	4	0.2	0.8		183	gnl|UMD3.1|GK000004.2	117634454	G	A	0	2	0	1		203	gnl|UMD3.1|GK000006.2	35501075	T	C	0	4	0	1		283	gnl|UMD3.1|GK000006.2	35867015	C	T	0	2	0	1
17	gnl|UMD3.1|GK000006.2	35213675	T	A	3	2	0.6	0.4		162	gnl|UMD3.1|GK000004.2	117663778	T	C	0	4	0	1		184	gnl|UMD3.1|GK000004.2	117634461	G	A	0	2	0	1		204	gnl|UMD3.1|GK000006.2	35501080	T	C	0	4	0	1		284	gnl|UMD3.1|GK000006.2	35868645	T	C	0	2	0	1
18	gnl|UMD3.1|GK000006.2	35213738	G	C	0	4	0	1		163	gnl|UMD3.1|GK000004.2	117663787	T	G	2	2	0.5	0.5		185	gnl|UMD3.1|GK000004.2	117634793	T	C	0	2	0	1		205	gnl|UMD3.1|GK000006.2	35501123	A	C	0	4	0	1		285	gnl|UMD3.1|GK000006.2	35877400	T	C	0	2	0	1
19	gnl|UMD3.1|GK000006.2	35223006	C	A	2	2	0.5	0.5		164	gnl|UMD3.1|GK000004.2	117663796	G	A	0	4	0	1		186	gnl|UMD3.1|GK000004.2	117634831	T	G	0	2	0	1		206	gnl|UMD3.1|GK000006.2	35501132	C	A	0	3	0	1		286	gnl|UMD3.1|GK000006.2	35883693	T	C	0	2	0	1
20	gnl|UMD3.1|GK000006.2	35227261	C	T	0	2	0	1		165	gnl|UMD3.1|GK000004.2	117663824	G	A	0	4	0	1		187	gnl|UMD3.1|GK000004.2	117634863	C	T	0	2	0	1		207	gnl|UMD3.1|GK000006.2	35503673	A	G	0	2	0	1		287	gnl|UMD3.1|GK000006.2	35883720	T	C	0	2	0	1
21	gnl|UMD3.1|GK000006.2	35228840	T	C	0	3	0	1		166	gnl|UMD3.1|GK000004.2	117663832	T	G	2	2	0.5	0.5		188	gnl|UMD3.1|GK000004.2	117637734	A	G	0	2	0	1		208	gnl|UMD3.1|GK000006.2	35505014	A	T	0	2	0	1		288	gnl|UMD3.1|GK000006.2	35888220	T	C	0	1	0	1
22	gnl|UMD3.1|GK000006.2	35228934	C	G	0	2	0	1		167	gnl|UMD3.1|GK000004.2	117664372	A	G	0	2	0	1		189	gnl|UMD3.1|GK000004.2	117639873	C	T	0	2	0	1		209	gnl|UMD3.1|GK000006.2	35506160	G	T	0	2	0	1		289	gnl|UMD3.1|GK000006.2	35893161	G	C	0	4	0	1
23	gnl|UMD3.1|GK000006.2	35230712	A	G	0	2	0	1		168	gnl|UMD3.1|GK000004.2	117664756	G	A	0	2	0	1		190	gnl|UMD3.1|GK000004.2	117641217	T	C	0	2	0	1		210	gnl|UMD3.1|GK000006.2	35508828	T	C	0	2	0	1		290	gnl|UMD3.1|GK000006.2	35894305	A	G	0	3	0	1
24	gnl|UMD3.1|GK000006.2	35244274	C	A	0	1	0	1		169	gnl|UMD3.1|GK000004.2	117666397	G	A	0	1	0	1		191	gnl|UMD3.1|GK000004.2	117641426	C	A	0	4	0	1		211	gnl|UMD3.1|GK000006.2	35510167	A	T,G	0	2	0	1		291	gnl|UMD3.1|GK000006.2	35894501	T	C	2	2	0.5	0.5
25	gnl|UMD3.1|GK000006.2	35262469	T	C	0	4	0	1		170	gnl|UMD3.1|GK000004.2	117667525	C	T	1	2	0.333333333333333	0.666666666666667		192	gnl|UMD3.1|GK000004.2	117642894	A	G	4	2	0.666666666666667	0.333333333333333		212	gnl|UMD3.1|GK000006.2	35510347	C	T	0	4	0	1		292	gnl|UMD3.1|GK000006.2	35894502	T	C	2	2	0.5	0.5
26	gnl|UMD3.1|GK000006.2	35273971	T	C	0	2	0	1		171	gnl|UMD3.1|GK000004.2	117667951	T	G	1	2	0.333333333333333	0.666666666666667		193	gnl|UMD3.1|GK000004.2	117645825	C	A	0	3	0	1		213	gnl|UMD3.1|GK000006.2	35510833	G	A	0	3	0	1		293	gnl|UMD3.1|GK000006.2	35894746	C	G	0	2	0	1
27	gnl|UMD3.1|GK000006.2	35273994	T	C	0	2	0	1		172	gnl|UMD3.1|GK000004.2	117668598	C	T	2	2	0.5	0.5		194	gnl|UMD3.1|GK000004.2	117645876	G	A	0	2	0	1		214	gnl|UMD3.1|GK000006.2	35515617	C	A	0	2	0	1		294	gnl|UMD3.1|GK000006.2	35895582	G	A	5	2	0.714285714285714	0.285714285714286
28	gnl|UMD3.1|GK000006.2	35274021	T	C	0	2	0	1		173	gnl|UMD3.1|GK000004.2	117668613	C	G	2	2	0.5	0.5		195	gnl|UMD3.1|GK000004.2	117647333	T	C	0	6	0	1		215	gnl|UMD3.1|GK000006.2	35522019	C	T	0	3	0	1		295	gnl|UMD3.1|GK000006.2	35903812	A	C	0	2	0	1
29	gnl|UMD3.1|GK000006.2	35278600	G	A	0	4	0	1		174	gnl|UMD3.1|GK000004.2	117671179	A	G	0	2	0	1		196	gnl|UMD3.1|GK000004.2	117647338	C	A	1	5	0.166666666666667	0.833333333333333		216	gnl|UMD3.1|GK000006.2	35522054	T	C	0	4	0	1		296	gnl|UMD3.1|GK000006.2	35903822	T	A	0	2	0	1
30	gnl|UMD3.1|GK000006.2	35278619	T	C	2	2	0.5	0.5		175	gnl|UMD3.1|GK000004.2	117673859	G	A	0	9	0	1		197	gnl|UMD3.1|GK000004.2	117647446	A	G	1	2	0.333333333333333	0.666666666666667		217	gnl|UMD3.1|GK000006.2	35522065	T	C	0	4	0	1		297	gnl|UMD3.1|GK000006.2	35903823	G	A	0	2	0	1
31	gnl|UMD3.1|GK000006.2	35279462	G	A	2	2	0.5	0.5		176	gnl|UMD3.1|GK000004.2	117680360	A	C	0	2	0	1		198	gnl|UMD3.1|GK000004.2	117647456	A	G	1	2	0.333333333333333	0.666666666666667		218	gnl|UMD3.1|GK000006.2	35523117	C	A	0	4	0	1		298	gnl|UMD3.1|GK000006.2	35905468	G	A	0	5	0	1
32	gnl|UMD3.1|GK000006.2	35285106	C	T	0	4	0	1		177	gnl|UMD3.1|GK000004.2	117682080	A	G	0	2	0	1		199	gnl|UMD3.1|GK000004.2	117648984	T	C	0	5	0	1		219	gnl|UMD3.1|GK000006.2	35524229	A	T	0	2	0	1		299	gnl|UMD3.1|GK000006.2	35905514	C	T,A	0	7	0	1
33	gnl|UMD3.1|GK000006.2	35287029	A	T	1	2	0.333333333333333	0.666666666666667		178	gnl|UMD3.1|GK000004.2	117684962	A	G	2	5	0.285714285714286	0.714285714285714		200	gnl|UMD3.1|GK000004.2	117654059	A	G	0	2	0	1		220	gnl|UMD3.1|GK000006.2	35525641	A	T	0	2	0	1		300	gnl|UMD3.1|GK000006.2	35905819	G	A	0	4	0	1
34	gnl|UMD3.1|GK000006.2	35301939	T	C	0	2	0	1		179	gnl|UMD3.1|GK000004.2	117684990	A	G	6	2	0.75	0.25		201	gnl|UMD3.1|GK000004.2	117655460	T	C	0	2	0	1		221	gnl|UMD3.1|GK000006.2	35525687	T	C	0	2	0	1		301	gnl|UMD3.1|GK000006.2	35906608	A	T	0	1	0	1
35	gnl|UMD3.1|GK000006.2	35319881	C	G	0	2	0	1		180	gnl|UMD3.1|GK000004.2	117684992	A	G	3	4	0.428571428571429	0.571428571428571		202	gnl|UMD3.1|GK000004.2	117656015	A	G	0	2	0	1		222	gnl|UMD3.1|GK000006.2	35525692	T	C,A	0	2	0	1		302	gnl|UMD3.1|GK000006.2	35906841	G	C	0	2	0	1
36	gnl|UMD3.1|GK000006.2	35342405	A	AT	0	1	0	1		181	gnl|UMD3.1|GK000004.2	117684993	A	G	2	5	0.285714285714286	0.714285714285714		203	gnl|UMD3.1|GK000004.2	117656544	C	G	0	5	0	1		223	gnl|UMD3.1|GK000006.2	35525698	T	C	0	2	0	1		303	gnl|UMD3.1|GK000006.2	35907051	C	T	0	2	0	1
37	gnl|UMD3.1|GK000006.2	35342427	T	A	0	1	0	1		182	gnl|UMD3.1|GK000004.2	117684998	A	G	4	2	0.666666666666667	0.333333333333333		204	gnl|UMD3.1|GK000004.2	117656569	T	C	0	3	0	1		224	gnl|UMD3.1|GK000006.2	35525729	G	A	0	1	0	1		304	gnl|UMD3.1|GK000006.2	35912122	C	G	0	2	0	1
38	gnl|UMD3.1|GK000006.2	35364907	T	A	0	1	0	1		183	gnl|UMD3.1|GK000004.2	117685003	A	G	5	2	0.714285714285714	0.285714285714286		205	gnl|UMD3.1|GK000004.2	117657270	G	A	0	2	0	1		225	gnl|UMD3.1|GK000006.2	35525823	G	A	0	7	0	1		305	gnl|UMD3.1|GK000006.2	35912154	A	T	0	2	0	1
39	gnl|UMD3.1|GK000006.2	35366435	T	C	0	4	0	1		184	gnl|UMD3.1|GK000004.2	117685481	A	G	1	2	0.333333333333333	0.666666666666667		206	gnl|UMD3.1|GK000004.2	117657289	A	G	0	2	0	1		226	gnl|UMD3.1|GK000006.2	35526016	T	C	0	2	0	1		306	gnl|UMD3.1|GK000006.2	35913056	T	G	0	2	0	1
40	gnl|UMD3.1|GK000006.2	35366474	T	C	0	4	0	1		185	gnl|UMD3.1|GK000004.2	117688338	G	A	0	3	0	1		207	gnl|UMD3.1|GK000004.2	117657333	G	T	0	4	0	1		227	gnl|UMD3.1|GK000006.2	35527355	C	A	2	2	0.5	0.5		307	gnl|UMD3.1|GK000006.2	35913080	G	T	0	2	0	1
41	gnl|UMD3.1|GK000006.2	35366871	A	C	0	2	0	1		186	gnl|UMD3.1|GK000004.2	117751479	C	T	0	2	0	1		208	gnl|UMD3.1|GK000004.2	117657342	T	C	0	4	0	1		228	gnl|UMD3.1|GK000006.2	35529462	A	T	0	2	0	1		308	gnl|UMD3.1|GK000006.2	35917911	T	A	0	2	0	1
42	gnl|UMD3.1|GK000006.2	35370067	CTTT	CT	0	1	0	1		187	gnl|UMD3.1|GK000004.2	117798287	A	G	9	2	0.818181818181818	0.181818181818182		209	gnl|UMD3.1|GK000004.2	117657351	C	T	0	2	0	1		229	gnl|UMD3.1|GK000006.2	35530198	A	C	0	2	0	1		309	gnl|UMD3.1|GK000006.2	35918345	G	C	0	2	0	1
43	gnl|UMD3.1|GK000006.2	35370440	G	A	0	2	0	1		188	gnl|UMD3.1|GK000004.2	117798373	C	G	8	2	0.8	0.2		210	gnl|UMD3.1|GK000004.2	117657397	A	G	0	2	0	1		230	gnl|UMD3.1|GK000006.2	35535028	T	A	1	6	0.142857142857143	0.857142857142857		310	gnl|UMD3.1|GK000006.2	35918443	G	A	0	2	0	1
44	gnl|UMD3.1|GK000006.2	35372854	T	C	0	2	0	1		189	gnl|UMD3.1|GK000004.2	117798557	T	C	2	4	0.333333333333333	0.666666666666667		211	gnl|UMD3.1|GK000004.2	117658248	G	A	0	2	0	1		231	gnl|UMD3.1|GK000006.2	35535131	C	T,G	0	4	0	1		311	gnl|UMD3.1|GK000006.2	35918656	C	T	0	2	0	1
45	gnl|UMD3.1|GK000006.2	35387265	T	C	0	2	0	1		190	gnl|UMD3.1|GK000004.2	117798619	G	A	2	6	0.25	0.75		212	gnl|UMD3.1|GK000004.2	117658263	A	G	0	2	0	1		232	gnl|UMD3.1|GK000006.2	35536071	T	A	0	2	0	1		312	gnl|UMD3.1|GK000006.2	35918800	T	G	0	4	0	1
46	gnl|UMD3.1|GK000006.2	35392180	T	C	0	2	0	1		191	gnl|UMD3.1|GK000004.2	117798791	G	A	0	2	0	1		213	gnl|UMD3.1|GK000004.2	117658533	TC	TCC	0	1	0	1		233	gnl|UMD3.1|GK000006.2	35537235	T	C	0	2	0	1		313	gnl|UMD3.1|GK000006.2	35918833	C	G	0	2	0	1
47	gnl|UMD3.1|GK000006.2	35397777	T	A	0	2	0	1		192	gnl|UMD3.1|GK000004.2	117799483	A	G	0	3	0	1		214	gnl|UMD3.1|GK000004.2	117658583	G	A	0	46	0	1		234	gnl|UMD3.1|GK000006.2	35537239	T	C	0	2	0	1		314	gnl|UMD3.1|GK000006.2	35918998	C	T	0	4	0	1
48	gnl|UMD3.1|GK000006.2	35398271	C	T	0	4	0	1		193	gnl|UMD3.1|GK000004.2	117799497	T	C	0	2	0	1		215	gnl|UMD3.1|GK000004.2	117658873	A	G	0	2	0	1		235	gnl|UMD3.1|GK000006.2	35538963	C	T	0	2	0	1		315	gnl|UMD3.1|GK000006.2	35919184	C	T	0	3	0	1
49	gnl|UMD3.1|GK000006.2	35405345	C	A	0	2	0	1		194	gnl|UMD3.1|GK000004.2	117799511	G	C	0	3	0	1		216	gnl|UMD3.1|GK000004.2	117659433	A	G	0	2	0	1		236	gnl|UMD3.1|GK000006.2	35539365	G	C	0	4	0	1		316	gnl|UMD3.1|GK000006.2	35920037	G	A	0	2	0	1
50	gnl|UMD3.1|GK000006.2	35408957	T	C	2	2	0.5	0.5		195	gnl|UMD3.1|GK000004.2	117799555	G	C	0	2	0	1		217	gnl|UMD3.1|GK000004.2	117660059	G	A	2	2	0.5	0.5		237	gnl|UMD3.1|GK000006.2	35539497	T	C	0	2	0	1		317	gnl|UMD3.1|GK000006.2	35920045	C	G	0	2	0	1
51	gnl|UMD3.1|GK000006.2	35418889	T	C	0	2	0	1		196	gnl|UMD3.1|GK000004.2	117799558	T	G	0	2	0	1		218	gnl|UMD3.1|GK000004.2	117660100	A	G	0	2	0	1		238	gnl|UMD3.1|GK000006.2	35539936	A	C	0	4	0	1		318	gnl|UMD3.1|GK000006.2	35920078	G	A	0	2	0	1
52	gnl|UMD3.1|GK000006.2	35428840	G	C	0	2	0	1		197	gnl|UMD3.1|GK000004.2	117799796	A	G	0	2	0	1		219	gnl|UMD3.1|GK000004.2	117663743	G	A	5	8	0.384615384615385	0.615384615384615		239	gnl|UMD3.1|GK000006.2	35540410	G	A	0	2	0	1		319	gnl|UMD3.1|GK000006.2	35921036	C	T	0	2	0	1
53	gnl|UMD3.1|GK000006.2	35429225	T	G	0	2	0	1		198	gnl|UMD3.1|GK000004.2	117800478	C	T	2	2	0.5	0.5		220	gnl|UMD3.1|GK000004.2	117663778	T	C	5	8	0.384615384615385	0.615384615384615		240	gnl|UMD3.1|GK000006.2	35541237	T	C	0	2	0	1		320	gnl|UMD3.1|GK000006.2	35921733	C	T	0	3	0	1
54	gnl|UMD3.1|GK000006.2	35431675	G	A	0	2	0	1		199	gnl|UMD3.1|GK000004.2	117800501	G	A	2	2	0.5	0.5		221	gnl|UMD3.1|GK000004.2	117664223	G	A	0	2	0	1		241	gnl|UMD3.1|GK000006.2	35542970	T	C	2	2	0.5	0.5		321	gnl|UMD3.1|GK000006.2	35922034	T	A	0	1	0	1
55	gnl|UMD3.1|GK000006.2	35431763	T	G	0	2	0	1		200	gnl|UMD3.1|GK000004.2	117801265	G	A	0	6	0	1		222	gnl|UMD3.1|GK000004.2	117664226	A	T	0	2	0	1		242	gnl|UMD3.1|GK000006.2	35549186	C	T	0	2	0	1		322	gnl|UMD3.1|GK000006.2	35922488	A	G	1	2	0.333333333333333	0.666666666666667
56	gnl|UMD3.1|GK000006.2	35440515	T	C	0	2	0	1		201	gnl|UMD3.1|GK000004.2	117801292	C	A	0	6	0	1		223	gnl|UMD3.1|GK000004.2	117665395	G	C	0	4	0	1		243	gnl|UMD3.1|GK000006.2	35550116	A	G	1	3	0.25	0.75		323	gnl|UMD3.1|GK000006.2	35922530	A	C	0	2	0	1
57	gnl|UMD3.1|GK000006.2	35444728	T	C	0	2	0	1		202	gnl|UMD3.1|GK000004.2	117801300	A	C	4	2	0.666666666666667	0.333333333333333		224	gnl|UMD3.1|GK000004.2	117666066	A	G	2	2	0.5	0.5		244	gnl|UMD3.1|GK000006.2	35550177	T	C	1	1	0.5	0.5		324	gnl|UMD3.1|GK000006.2	35922537	A	T	0	2	0	1
58	gnl|UMD3.1|GK000006.2	35444739	A	C	0	2	0	1		203	gnl|UMD3.1|GK000004.2	117801354	A	C	0	3	0	1		225	gnl|UMD3.1|GK000004.2	117666154	G	A	3	4	0.428571428571429	0.571428571428571		245	gnl|UMD3.1|GK000006.2	35550753	T	C,A	0	2	0	1		325	gnl|UMD3.1|GK000006.2	35922991	A	C	0	5	0	1
59	gnl|UMD3.1|GK000006.2	35444792	C	T	0	2	0	1		204	gnl|UMD3.1|GK000004.2	117801667	G	A	0	1	0	1		226	gnl|UMD3.1|GK000004.2	117666504	G	A	1	8	0.111111111111111	0.888888888888889		246	gnl|UMD3.1|GK000006.2	35550792	C	A	3	2	0.6	0.4		326	gnl|UMD3.1|GK000006.2	35923046	A	G	0	5	0	1
60	gnl|UMD3.1|GK000006.2	35444813	G	T	0	2	0	1		205	gnl|UMD3.1|GK000004.2	117801691	G	C	0	2	0	1		227	gnl|UMD3.1|GK000004.2	117666884	G	T	0	2	0	1		247	gnl|UMD3.1|GK000006.2	35552109	T	G	3	2	0.6	0.4		327	gnl|UMD3.1|GK000006.2	35924821	T	G	0	3	0	1
61	gnl|UMD3.1|GK000006.2	35446448	A	G,T	0	2	0	1		206	gnl|UMD3.1|GK000004.2	117801695	T	C,A	0	2	0	1		228	gnl|UMD3.1|GK000004.2	117666896	G	A	0	2	0	1		248	gnl|UMD3.1|GK000006.2	35552329	G	A	0	3	0	1		328	gnl|UMD3.1|GK000006.2	35925732	T	C	0	2	0	1
62	gnl|UMD3.1|GK000006.2	35446958	T	C	0	2	0	1		207	gnl|UMD3.1|GK000004.2	117801730	C	T	0	2	0	1		229	gnl|UMD3.1|GK000004.2	117666939	A	T	3	2	0.6	0.4		249	gnl|UMD3.1|GK000006.2	35552558	G	C	5	3	0.625	0.375		329	gnl|UMD3.1|GK000006.2	35925770	T	C	0	2	0	1
63	gnl|UMD3.1|GK000006.2	35447259	T	C	0	1	0	1		208	gnl|UMD3.1|GK000004.2	117801898	T	C	0	2	0	1		230	gnl|UMD3.1|GK000004.2	117666957	G	A	4	2	0.666666666666667	0.333333333333333		250	gnl|UMD3.1|GK000006.2	35552966	T	G	0	6	0	1		330	gnl|UMD3.1|GK000006.2	35925866	A	G	0	2	0	1
64	gnl|UMD3.1|GK000006.2	35447287	C	A	0	2	0	1		209	gnl|UMD3.1|GK000004.2	117801925	G	A	0	2	0	1		231	gnl|UMD3.1|GK000004.2	117667342	G	A	0	2	0	1		251	gnl|UMD3.1|GK000006.2	35554297	G	A,C	0	4	0	1		331	gnl|UMD3.1|GK000006.2	35926210	G	T	0	4	0	1
65	gnl|UMD3.1|GK000006.2	35447308	T	C	0	1	0	1		210	gnl|UMD3.1|GK000004.2	117803010	C	T	0	2	0	1		232	gnl|UMD3.1|GK000004.2	117667505	G	A	2	2	0.5	0.5		252	gnl|UMD3.1|GK000006.2	35557130	T	C	0	2	0	1		332	gnl|UMD3.1|GK000006.2	35926287	T	G	0	2	0	1
66	gnl|UMD3.1|GK000006.2	35447321	T	C	0	2	0	1		211	gnl|UMD3.1|GK000004.2	117803021	A	G	0	2	0	1		233	gnl|UMD3.1|GK000004.2	117668012	T	G	1	6	0.142857142857143	0.857142857142857		253	gnl|UMD3.1|GK000006.2	35562209	A	G	0	3	0	1		333	gnl|UMD3.1|GK000006.2	35926564	C	T	0	2	0	1
67	gnl|UMD3.1|GK000006.2	35447835	T	C	0	2	0	1		212	gnl|UMD3.1|GK000004.2	117803085	G	A	0	2	0	1		234	gnl|UMD3.1|GK000004.2	117668518	C	T	0	3	0	1		254	gnl|UMD3.1|GK000006.2	35563013	T	C	0	2	0	1		334	gnl|UMD3.1|GK000006.2	35926566	G	A	0	2	0	1
68	gnl|UMD3.1|GK000006.2	35447887	C	T	0	2	0	1		213	gnl|UMD3.1|GK000004.2	117803590	A	C	2	2	0.5	0.5		235	gnl|UMD3.1|GK000004.2	117668570	C	T	0	4	0	1		255	gnl|UMD3.1|GK000006.2	35563396	A	G	0	2	0	1		335	gnl|UMD3.1|GK000006.2	35926897	A	G	0	2	0	1
69	gnl|UMD3.1|GK000006.2	35448168	TTCTCTCTATCTCT	TTCTCT	0	1	0	1		214	gnl|UMD3.1|GK000004.2	117803802	T	A	1	4	0.2	0.8		236	gnl|UMD3.1|GK000004.2	117668598	C	T	0	3	0	1		256	gnl|UMD3.1|GK000006.2	35567646	T	C	0	2	0	1		336	gnl|UMD3.1|GK000006.2	35927006	A	G	0	2	0	1
70	gnl|UMD3.1|GK000006.2	35448248	CTTTTT	CTTT	0	1	0	1												237	gnl|UMD3.1|GK000004.2	117668613	C	G	0	4	0	1		257	gnl|UMD3.1|GK000006.2	35571341	T	C	2	2	0.5	0.5		337	gnl|UMD3.1|GK000006.2	35927510	A	T	2	2	0.5	0.5
71	gnl|UMD3.1|GK000006.2	35448504	G	A	0	2	0	1		CCSER1	chromosome	SNP location	1	2	3	4	5	6		238	gnl|UMD3.1|GK000004.2	117669856	T	A	3	3	0.5	0.5		258	gnl|UMD3.1|GK000006.2	35571365	T	C	1	2	0.333333333333333	0.666666666666667		338	gnl|UMD3.1|GK000006.2	35927534	C	T	0	4	0	1
72	gnl|UMD3.1|GK000006.2	35448523	C	T	0	4	0	1		1	gnl|UMD3.1|GK000006.2	35100940	T	G	0	2	0	1		239	gnl|UMD3.1|GK000004.2	117673379	A	G	2	2	0.5	0.5		259	gnl|UMD3.1|GK000006.2	35571424	C	G	0	4	0	1		339	gnl|UMD3.1|GK000006.2	35927828	T	C	0	2	0	1
73	gnl|UMD3.1|GK000006.2	35449107	T	C	0	4	0	1		2	gnl|UMD3.1|GK000006.2	35101147	G	A	0	2	0	1		240	gnl|UMD3.1|GK000004.2	117673938	A	G	9	6	0.6	0.4		260	gnl|UMD3.1|GK000006.2	35576496	G	A	0	3	0	1		340	gnl|UMD3.1|GK000006.2	35927932	A	G	0	2	0	1
74	gnl|UMD3.1|GK000006.2	35449116	G	T,A	0	4	0	1		3	gnl|UMD3.1|GK000006.2	35101276	T	C	0	2	0	1		241	gnl|UMD3.1|GK000004.2	117674153	G	C	9	4	0.692307692307692	0.307692307692308		261	gnl|UMD3.1|GK000006.2	35576514	C	A	0	3	0	1		341	gnl|UMD3.1|GK000006.2	35927969	A	G	0	2	0	1
75	gnl|UMD3.1|GK000006.2	35449183	T	C	0	2	0	1		4	gnl|UMD3.1|GK000006.2	35101326	AT	ATT	0	1	0	1		242	gnl|UMD3.1|GK000004.2	117675571	C	T	0	2	0	1		262	gnl|UMD3.1|GK000006.2	35576630	T	C	1	2	0.333333333333333	0.666666666666667		342	gnl|UMD3.1|GK000006.2	35928111	C	T	0	2	0	1
76	gnl|UMD3.1|GK000006.2	35450041	C	T	0	3	0	1		5	gnl|UMD3.1|GK000006.2	35104576	CATGTTAT	CAT	0	1	0	1		243	gnl|UMD3.1|GK000004.2	117677490	T	C	0	2	0	1		263	gnl|UMD3.1|GK000006.2	35579240	A	G	0	4	0	1		343	gnl|UMD3.1|GK000006.2	35928166	A	T	0	3	0	1
77	gnl|UMD3.1|GK000006.2	35451230	C	T	0	2	0	1		6	gnl|UMD3.1|GK000006.2	35106978	T	C	0	4	0	1		244	gnl|UMD3.1|GK000004.2	117679131	A	G	0	2	0	1		264	gnl|UMD3.1|GK000006.2	35581556	T	C	0	2	0	1		344	gnl|UMD3.1|GK000006.2	35928302	C	T	0	3	0	1
78	gnl|UMD3.1|GK000006.2	35454970	G	A	0	2	0	1		7	gnl|UMD3.1|GK000006.2	35109440	C	T	0	2	0	1		245	gnl|UMD3.1|GK000004.2	117680995	C	T	0	2	0	1		265	gnl|UMD3.1|GK000006.2	35582846	C	T	0	2	0	1		345	gnl|UMD3.1|GK000006.2	35930559	G	A	0	11	0	1
79	gnl|UMD3.1|GK000006.2	35456757	T	C	0	3	0	1		8	gnl|UMD3.1|GK000006.2	35116502	A	G	0	2	0	1		246	gnl|UMD3.1|GK000004.2	117681485	C	T	0	2	0	1		266	gnl|UMD3.1|GK000006.2	35585065	A	T	3	2	0.6	0.4		346	gnl|UMD3.1|GK000006.2	35930622	A	T	0	2	0	1
80	gnl|UMD3.1|GK000006.2	35456957	G	A	0	2	0	1		9	gnl|UMD3.1|GK000006.2	35126865	A	G	0	2	0	1		247	gnl|UMD3.1|GK000004.2	117684750	C	T	2	2	0.5	0.5		267	gnl|UMD3.1|GK000006.2	35585255	G	C	0	2	0	1		347	gnl|UMD3.1|GK000006.2	35930623	T	A	0	2	0	1
81	gnl|UMD3.1|GK000006.2	35461591	A	G	0	2	0	1		10	gnl|UMD3.1|GK000006.2	35126868	C	T	0	2	0	1		248	gnl|UMD3.1|GK000004.2	117684940	A	G	7	3	0.7	0.3		268	gnl|UMD3.1|GK000006.2	35585542	C	T	0	3	0	1		348	gnl|UMD3.1|GK000006.2	35931088	A	G	0	2	0	1
82	gnl|UMD3.1|GK000006.2	35462453	T	C	0	2	0	1		11	gnl|UMD3.1|GK000006.2	35127708	C	T	0	2	0	1		249	gnl|UMD3.1|GK000004.2	117684962	A	G	8	4	0.666666666666667	0.333333333333333		269	gnl|UMD3.1|GK000006.2	35585808	C	A	0	2	0	1		349	gnl|UMD3.1|GK000006.2	35931119	G	A	0	2	0	1
83	gnl|UMD3.1|GK000006.2	35465454	C	A,G	0	2	0	1		12	gnl|UMD3.1|GK000006.2	35127713	T	C	0	2	0	1		250	gnl|UMD3.1|GK000004.2	117684981	A	G	10	4	0.714285714285714	0.285714285714286		270	gnl|UMD3.1|GK000006.2	35586580	T	C	0	2	0	1		350	gnl|UMD3.1|GK000006.2	35931279	TAGAA	TAGAAGAA	0	1	0	1
84	gnl|UMD3.1|GK000006.2	35466106	T	C	0	2	0	1		13	gnl|UMD3.1|GK000006.2	35129018	C	T	0	2	0	1		251	gnl|UMD3.1|GK000004.2	117684990	A	G	12	4	0.75	0.25		271	gnl|UMD3.1|GK000006.2	35586662	C	T	0	5	0	1		351	gnl|UMD3.1|GK000006.2	35931888	T	G	0	2	0	1
85	gnl|UMD3.1|GK000006.2	35469939	G	A	0	2	0	1		14	gnl|UMD3.1|GK000006.2	35129076	G	A	0	2	0	1		252	gnl|UMD3.1|GK000004.2	117684993	A	G	6	10	0.375	0.625		272	gnl|UMD3.1|GK000006.2	35587298	C	G	0	4	0	1		352	gnl|UMD3.1|GK000006.2	35931908	A	G	0	2	0	1
86	gnl|UMD3.1|GK000006.2	35469960	G	A	0	2	0	1		15	gnl|UMD3.1|GK000006.2	35129577	T	C	0	2	0	1		253	gnl|UMD3.1|GK000004.2	117685364	A	G	2	5	0.285714285714286	0.714285714285714		273	gnl|UMD3.1|GK000006.2	35589875	A	G	0	3	0	1		353	gnl|UMD3.1|GK000006.2	35932355	T	C	0	2	0	1
87	gnl|UMD3.1|GK000006.2	35476776	G	A	0	2	0	1		16	gnl|UMD3.1|GK000006.2	35130698	G	T	0	2	0	1		254	gnl|UMD3.1|GK000004.2	117688015	G	C	0	2	0	1		274	gnl|UMD3.1|GK000006.2	35590157	T	C	0	6	0	1		354	gnl|UMD3.1|GK000006.2	35932422	C	T	0	4	0	1
88	gnl|UMD3.1|GK000006.2	35476881	A	C	2	2	0.5	0.5		17	gnl|UMD3.1|GK000006.2	35130721	T	C	0	2	0	1		255	gnl|UMD3.1|GK000004.2	117689085	T	C	0	2	0	1		275	gnl|UMD3.1|GK000006.2	35590636	A	T	2	3	0.4	0.6		355	gnl|UMD3.1|GK000006.2	35933018	C	T	0	6	0	1
89	gnl|UMD3.1|GK000006.2	35481893	C	T	0	2	0	1		18	gnl|UMD3.1|GK000006.2	35132870	A	G	0	2	0	1		256	gnl|UMD3.1|GK000004.2	117691853	A	G	0	2	0	1		276	gnl|UMD3.1|GK000006.2	35590692	G	T	0	2	0	1		356	gnl|UMD3.1|GK000006.2	35933113	A	T	0	2	0	1
90	gnl|UMD3.1|GK000006.2	35486181	G	A	0	2	0	1		19	gnl|UMD3.1|GK000006.2	35133189	C	A	0	2	0	1		257	gnl|UMD3.1|GK000004.2	117798554	G	T	7	4	0.636363636363636	0.363636363636364		277	gnl|UMD3.1|GK000006.2	35591155	C	T	0	1	0	1		357	gnl|UMD3.1|GK000006.2	35933114	A	T	0	2	0	1
91	gnl|UMD3.1|GK000006.2	35486217	C	T	0	2	0	1		20	gnl|UMD3.1|GK000006.2	35137466	A	C	0	2	0	1		258	gnl|UMD3.1|GK000004.2	117798557	T	C	5	5	0.5	0.5		278	gnl|UMD3.1|GK000006.2	35592635	A	G	0	2	0	1		358	gnl|UMD3.1|GK000006.2	35933266	G	A	0	3	0	1
92	gnl|UMD3.1|GK000006.2	35487019	T	C	0	2	0	1		21	gnl|UMD3.1|GK000006.2	35137606	T	G	0	2	0	1		259	gnl|UMD3.1|GK000004.2	117798558	G	T	8	2	0.8	0.2		279	gnl|UMD3.1|GK000006.2	35592664	G	A	0	2	0	1		359	gnl|UMD3.1|GK000006.2	35933361	T	C	10	4	0.714285714285714	0.285714285714286
93	gnl|UMD3.1|GK000006.2	35488390	C	A	5	2	0.714285714285714	0.285714285714286		22	gnl|UMD3.1|GK000006.2	35155228	T	C	0	1	0	1		260	gnl|UMD3.1|GK000004.2	117798668	G	A	8	2	0.8	0.2		280	gnl|UMD3.1|GK000006.2	35593336	G	T	0	4	0	1		360	gnl|UMD3.1|GK000006.2	35933372	A	G	0	15	0	1
94	gnl|UMD3.1|GK000006.2	35488447	A	G	2	4	0.333333333333333	0.666666666666667		23	gnl|UMD3.1|GK000006.2	35155256	C	A	0	2	0	1		261	gnl|UMD3.1|GK000004.2	117798791	G	A	0	4	0	1		281	gnl|UMD3.1|GK000006.2	35593985	C	T	0	2	0	1		361	gnl|UMD3.1|GK000006.2	35933373	C	T	0	14	0	1
95	gnl|UMD3.1|GK000006.2	35489040	C	T	0	4	0	1		24	gnl|UMD3.1|GK000006.2	35156206	C	T	0	2	0	1		262	gnl|UMD3.1|GK000004.2	117799558	T	G	0	3	0	1		282	gnl|UMD3.1|GK000006.2	35594015	A	C	0	2	0	1		362	gnl|UMD3.1|GK000006.2	35933395	G	C	0	15	0	1
96	gnl|UMD3.1|GK000006.2	35489102	C	T	0	3	0	1		25	gnl|UMD3.1|GK000006.2	35156874	T	C	0	3	0	1		263	gnl|UMD3.1|GK000004.2	117799796	A	G	0	2	0	1		283	gnl|UMD3.1|GK000006.2	35594558	G	C	0	2	0	1		363	gnl|UMD3.1|GK000006.2	35933520	G	C	1	9	0.1	0.9
97	gnl|UMD3.1|GK000006.2	35489494	A	C	0	5	0	1		26	gnl|UMD3.1|GK000006.2	35161786	C	T	0	2	0	1		264	gnl|UMD3.1|GK000004.2	117799858	C	T	2	2	0.5	0.5		284	gnl|UMD3.1|GK000006.2	35595332	C	T	0	4	0	1		364	gnl|UMD3.1|GK000006.2	35933666	T	A	0	4	0	1
98	gnl|UMD3.1|GK000006.2	35489617	C	T	0	6	0	1		27	gnl|UMD3.1|GK000006.2	35165741	C	A	0	2	0	1		265	gnl|UMD3.1|GK000004.2	117799872	T	C,G	0	4	0	1		285	gnl|UMD3.1|GK000006.2	35595398	C	T	0	2	0	1		365	gnl|UMD3.1|GK000006.2	35933736	A	T	0	2	0	1
99	gnl|UMD3.1|GK000006.2	35489627	C	T	0	6	0	1		28	gnl|UMD3.1|GK000006.2	35165757	T	C	0	2	0	1		266	gnl|UMD3.1|GK000004.2	117799957	A	G	0	4	0	1		286	gnl|UMD3.1|GK000006.2	35596198	T	C	0	2	0	1		366	gnl|UMD3.1|GK000006.2	35934148	A	C	0	8	0	1
100	gnl|UMD3.1|GK000006.2	35490049	C	A	0	2	0	1		29	gnl|UMD3.1|GK000006.2	35167608	A	G	0	3	0	1		267	gnl|UMD3.1|GK000004.2	117801292	C	A	0	2	0	1		287	gnl|UMD3.1|GK000006.2	35596246	T	C	0	2	0	1		367	gnl|UMD3.1|GK000006.2	35934177	G	T	0	10	0	1
101	gnl|UMD3.1|GK000006.2	35490129	C	T	0	3	0	1		30	gnl|UMD3.1|GK000006.2	35179771	C	A	2	2	0.5	0.5		268	gnl|UMD3.1|GK000004.2	117801689	G	A	0	5	0	1		288	gnl|UMD3.1|GK000006.2	35596247	T	C	0	2	0	1		368	gnl|UMD3.1|GK000006.2	35934757	T	A	0	4	0	1
102	gnl|UMD3.1|GK000006.2	35490148	G	A	0	2	0	1		31	gnl|UMD3.1|GK000006.2	35185044	A	G	0	2	0	1		269	gnl|UMD3.1|GK000004.2	117801691	G	C	0	5	0	1		289	gnl|UMD3.1|GK000006.2	35596779	A	G	0	3	0	1		369	gnl|UMD3.1|GK000006.2	35935656	C	T	0	8	0	1
103	gnl|UMD3.1|GK000006.2	35490162	G	A	0	2	0	1		32	gnl|UMD3.1|GK000006.2	35188409	T	A	0	4	0	1		270	gnl|UMD3.1|GK000004.2	117801695	T	C	0	5	0	1		290	gnl|UMD3.1|GK000006.2	35597640	A	G	0	2	0	1		370	gnl|UMD3.1|GK000006.2	35936165	AAAACA	AAAACAAACA	0	1	0	1
104	gnl|UMD3.1|GK000006.2	35490167	C	T	0	2	0	1		33	gnl|UMD3.1|GK000006.2	35191739	A	G	0	2	0	1		271	gnl|UMD3.1|GK000004.2	117801730	C	T	0	5	0	1		291	gnl|UMD3.1|GK000006.2	35597792	C	T	0	4	0	1		371	gnl|UMD3.1|GK000006.2	35936453	C	G	1	2	0.333333333333333	0.666666666666667
105	gnl|UMD3.1|GK000006.2	35490171	T	C	0	2	0	1		34	gnl|UMD3.1|GK000006.2	35192667	G	A	0	2	0	1		272	gnl|UMD3.1|GK000004.2	117803208	A	G	0	2	0	1		292	gnl|UMD3.1|GK000006.2	35598087	C	T	0	2	0	1		372	gnl|UMD3.1|GK000006.2	35936518	G	C	0	2	0	1
106	gnl|UMD3.1|GK000006.2	35490189	T	C	0	2	0	1		35	gnl|UMD3.1|GK000006.2	35193505	T	C	0	2	0	1		273	gnl|UMD3.1|GK000004.2	117803685	C	T	1	4	0.2	0.8		293	gnl|UMD3.1|GK000006.2	35598361	A	G	0	3	0	1		373	gnl|UMD3.1|GK000006.2	35936757	C	T	0	3	0	1
107	gnl|UMD3.1|GK000006.2	35492048	T	A	0	4	0	1		36	gnl|UMD3.1|GK000006.2	35196091	A	T	0	2	0	1		274	gnl|UMD3.1|GK000004.2	117803717	G	C	1	4	0.2	0.8		294	gnl|UMD3.1|GK000006.2	35598401	A	G	0	2	0	1		374	gnl|UMD3.1|GK000006.2	35937323	C	A	0	2	0	1
108	gnl|UMD3.1|GK000006.2	35494060	T	A	0	1	0	1		37	gnl|UMD3.1|GK000006.2	35198641	T	C	0	2	0	1		275	gnl|UMD3.1|GK000004.2	117803719	G	A	0	4	0	1		295	gnl|UMD3.1|GK000006.2	35598596	T	C	0	2	0	1		375	gnl|UMD3.1|GK000006.2	35937335	T	A	0	2	0	1
109	gnl|UMD3.1|GK000006.2	35494081	C	T	0	2	0	1		38	gnl|UMD3.1|GK000006.2	35200578	G	T	0	2	0	1		276	gnl|UMD3.1|GK000004.2	117803745	A	C	0	5	0	1		296	gnl|UMD3.1|GK000006.2	35598733	G	A	0	2	0	1		PKD2
110	gnl|UMD3.1|GK000006.2	35495015	A	G	0	2	0	1		39	gnl|UMD3.1|GK000006.2	35201721	C	T	0	2	0	1		277	gnl|UMD3.1|GK000004.2	117803802	T	A	2	3	0.4	0.6		297	gnl|UMD3.1|GK000006.2	35598747	C	A	0	2	0	1			chromosome	SNP location	1	2	3	4	5	6
111	gnl|UMD3.1|GK000006.2	35495018	A	T	0	2	0	1		40	gnl|UMD3.1|GK000006.2	35201793	G	T	0	2	0	1		278	gnl|UMD3.1|GK000004.2	117803928	G	A	64	53	0.547008547008547	0.452991452991453		298	gnl|UMD3.1|GK000006.2	35599126	T	C	0	2	0	1		1	gnl|UMD3.1|GK000006.2	38041736	C	T	0	8	0	1
112	gnl|UMD3.1|GK000006.2	35495045	C	T	0	2	0	1		41	gnl|UMD3.1|GK000006.2	35202533	G	T	0	3	0	1		279	gnl|UMD3.1|GK000004.2	117803937	C	G	55	47	0.53921568627451	0.46078431372549		299	gnl|UMD3.1|GK000006.2	35599447	G	A	6	2	0.75	0.25		2	gnl|UMD3.1|GK000006.2	38044764	T	C	4	3	0.571428571428571	0.428571428571429
113	gnl|UMD3.1|GK000006.2	35495054	G	C	0	2	0	1		42	gnl|UMD3.1|GK000006.2	35203128	C	G	0	2	0	1												300	gnl|UMD3.1|GK000006.2	35610559	T	C	0	2	0	1		3	gnl|UMD3.1|GK000006.2	38044783	G	T	3	2	0.6	0.4
114	gnl|UMD3.1|GK000006.2	35495057	T	A	0	2	0	1		43	gnl|UMD3.1|GK000006.2	35204109	G	A	0	2	0	1		CCSER1	chromosome	SNP location	1	2	3	4	5	6		301	gnl|UMD3.1|GK000006.2	35617375	A	T	0	2	0	1		4	gnl|UMD3.1|GK000006.2	38044847	T	C	0	1	0	1
115	gnl|UMD3.1|GK000006.2	35495128	T	C	0	2	0	1		44	gnl|UMD3.1|GK000006.2	35210521	A	T	0	2	0	1		1	gnl|UMD3.1|GK000006.2	35100998	C	G	0	2	0	1		302	gnl|UMD3.1|GK000006.2	35626946	T	C	3	2	0.6	0.4		5	gnl|UMD3.1|GK000006.2	38047377	A	T	0	2	0	1
116	gnl|UMD3.1|GK000006.2	35496911	C	T	0	2	0	1		45	gnl|UMD3.1|GK000006.2	35215240	T	A	3	2	0.6	0.4		2	gnl|UMD3.1|GK000006.2	35101002	C	A	0	2	0	1		303	gnl|UMD3.1|GK000006.2	35626958	T	C	2	2	0.5	0.5		6	gnl|UMD3.1|GK000006.2	38055513	A	T	1	1	0.5	0.5
117	gnl|UMD3.1|GK000006.2	35496932	T	C	0	4	0	1		46	gnl|UMD3.1|GK000006.2	35216287	C	G	3	2	0.6	0.4		3	gnl|UMD3.1|GK000006.2	35101045	C	G	0	2	0	1		304	gnl|UMD3.1|GK000006.2	35640163	G	C	1	2	0.333333333333333	0.666666666666667		7	gnl|UMD3.1|GK000006.2	38058254	C	T	2	5	0.285714285714286	0.714285714285714
118	gnl|UMD3.1|GK000006.2	35496950	C	T,A	0	3	0	1		47	gnl|UMD3.1|GK000006.2	35216458	C	A	0	2	0	1		4	gnl|UMD3.1|GK000006.2	35101056	T	A	0	2	0	1		305	gnl|UMD3.1|GK000006.2	35641966	C	T	0	2	0	1		8	gnl|UMD3.1|GK000006.2	38069453	T	C	0	2	0	1
119	gnl|UMD3.1|GK000006.2	35500768	C	G	0	2	0	1		48	gnl|UMD3.1|GK000006.2	35218556	T	C	0	2	0	1		5	gnl|UMD3.1|GK000006.2	35101057	G	A	0	2	0	1		306	gnl|UMD3.1|GK000006.2	35645324	A	G	0	2	0	1		9	gnl|UMD3.1|GK000006.2	38070658	A	T	0	2	0	1
120	gnl|UMD3.1|GK000006.2	35503862	T	G	0	1	0	1		49	gnl|UMD3.1|GK000006.2	35218859	T	C	2	2	0.5	0.5		6	gnl|UMD3.1|GK000006.2	35101058	C	T	0	2	0	1		307	gnl|UMD3.1|GK000006.2	35658336	T	C	0	2	0	1		10	gnl|UMD3.1|GK000006.2	38072770	T	A	4	2	0.666666666666667	0.333333333333333
121	gnl|UMD3.1|GK000006.2	35506474	G	A	0	2	0	1		50	gnl|UMD3.1|GK000006.2	35218860	T	C	2	2	0.5	0.5		7	gnl|UMD3.1|GK000006.2	35101080	A	G	0	2	0	1		308	gnl|UMD3.1|GK000006.2	35658337	T	C	0	2	0	1		11	gnl|UMD3.1|GK000006.2	38081176	A	G	1	2	0.333333333333333	0.666666666666667
122	gnl|UMD3.1|GK000006.2	35511765	G	A	0	2	0	1		51	gnl|UMD3.1|GK000006.2	35218897	T	C	2	2	0.5	0.5		8	gnl|UMD3.1|GK000006.2	35112045	G	A	0	2	0	1		309	gnl|UMD3.1|GK000006.2	35658369	T	C	0	1	0	1		12	gnl|UMD3.1|GK000006.2	38083960	C	T	0	2	0	1
123	gnl|UMD3.1|GK000006.2	35512354	G	A	0	2	0	1		52	gnl|UMD3.1|GK000006.2	35218922	C	T	0	2	0	1		9	gnl|UMD3.1|GK000006.2	35115280	T	C	0	2	0	1		310	gnl|UMD3.1|GK000006.2	35658929	T	C	0	2	0	1		13	gnl|UMD3.1|GK000006.2	38085084	T	G	0	2	0	1
124	gnl|UMD3.1|GK000006.2	35513720	A	C	0	2	0	1		53	gnl|UMD3.1|GK000006.2	35218933	T	C	0	2	0	1		10	gnl|UMD3.1|GK000006.2	35115305	T	C	0	2	0	1		311	gnl|UMD3.1|GK000006.2	35662902	T	C	0	2	0	1		14	gnl|UMD3.1|GK000006.2	38088389	T	C	0	2	0	1
125	gnl|UMD3.1|GK000006.2	35517113	T	G	0	2	0	1		54	gnl|UMD3.1|GK000006.2	35220949	A	G	2	2	0.5	0.5		11	gnl|UMD3.1|GK000006.2	35115313	T	C	0	2	0	1		312	gnl|UMD3.1|GK000006.2	35666123	A	G	0	4	0	1		15	gnl|UMD3.1|GK000006.2	38088409	T	C	0	2	0	1
126	gnl|UMD3.1|GK000006.2	35521984	A	C	0	2	0	1		55	gnl|UMD3.1|GK000006.2	35222227	T	C	0	2	0	1		12	gnl|UMD3.1|GK000006.2	35116266	T	C	0	2	0	1		313	gnl|UMD3.1|GK000006.2	35669864	T	A	0	2	0	1		16	gnl|UMD3.1|GK000006.2	38088415	T	C	0	2	0	1
127	gnl|UMD3.1|GK000006.2	35522019	C	T	0	2	0	1		56	gnl|UMD3.1|GK000006.2	35222658	C	T	0	2	0	1		13	gnl|UMD3.1|GK000006.2	35132214	T	C,G	0	2	0	1		314	gnl|UMD3.1|GK000006.2	35673474	A	T	0	2	0	1		17	gnl|UMD3.1|GK000006.2	38093127	T	C	0	2	0	1
128	gnl|UMD3.1|GK000006.2	35522054	T	C	0	2	0	1		57	gnl|UMD3.1|GK000006.2	35228840	T	C	1	2	0.333333333333333	0.666666666666667		14	gnl|UMD3.1|GK000006.2	35132222	A	G	0	2	0	1		315	gnl|UMD3.1|GK000006.2	35683758	G	A	0	2	0	1		18	gnl|UMD3.1|GK000006.2	38093844	C	A	1	2	0.333333333333333	0.666666666666667
129	gnl|UMD3.1|GK000006.2	35522065	T	C	0	2	0	1		58	gnl|UMD3.1|GK000006.2	35229423	A	G	0	2	0	1		15	gnl|UMD3.1|GK000006.2	35132242	T	C	0	2	0	1		316	gnl|UMD3.1|GK000006.2	35689143	C	A	2	2	0.5	0.5		19	gnl|UMD3.1|GK000006.2	38094463	G	A	1	3	0.25	0.75
130	gnl|UMD3.1|GK000006.2	35524533	C	G	0	4	0	1		59	gnl|UMD3.1|GK000006.2	35244375	T	C	0	2	0	1		16	gnl|UMD3.1|GK000006.2	35132248	A	T	0	2	0	1		317	gnl|UMD3.1|GK000006.2	35689618	G	C	0	2	0	1		20	gnl|UMD3.1|GK000006.2	38095844	G	C	0	4	0	1
131	gnl|UMD3.1|GK000006.2	35531436	G	A	0	2	0	1		60	gnl|UMD3.1|GK000006.2	35244408	T	C	0	2	0	1		17	gnl|UMD3.1|GK000006.2	35134814	G	T	0	2	0	1		318	gnl|UMD3.1|GK000006.2	35696359	G	C	0	2	0	1		21	gnl|UMD3.1|GK000006.2	38096042	C	A	2	2	0.5	0.5
132	gnl|UMD3.1|GK000006.2	35533432	G	C	0	2	0	1		61	gnl|UMD3.1|GK000006.2	35244409	T	C	0	2	0	1		18	gnl|UMD3.1|GK000006.2	35137466	A	C	0	2	0	1		319	gnl|UMD3.1|GK000006.2	35697238	A	T,C	0	2	0	1		NCAPG
133	gnl|UMD3.1|GK000006.2	35536455	C	G	0	2	0	1		62	gnl|UMD3.1|GK000006.2	35244421	T	C	0	2	0	1		19	gnl|UMD3.1|GK000006.2	35142568	A	G	0	2	0	1		320	gnl|UMD3.1|GK000006.2	35700693	G	C	0	4	0	1			chromosome	SNP location	1	2	3	4	5	6
134	gnl|UMD3.1|GK000006.2	35537512	T	C	0	2	0	1		63	gnl|UMD3.1|GK000006.2	35257926	C	T	0	2	0	1		20	gnl|UMD3.1|GK000006.2	35146649	T	C	0	2	0	1		321	gnl|UMD3.1|GK000006.2	35701154	T	C	0	2	0	1		1	gnl|UMD3.1|GK000006.2	38777296	A	C	0	2	0	1
135	gnl|UMD3.1|GK000006.2	35537820	A	T,G	0	2	0	1		64	gnl|UMD3.1|GK000006.2	35260939	C	A	1	2	0.333333333333333	0.666666666666667		21	gnl|UMD3.1|GK000006.2	35149248	A	G	0	2	0	1		322	gnl|UMD3.1|GK000006.2	35701370	C	A	0	2	0	1		2	gnl|UMD3.1|GK000006.2	38777311	T	G	0	2	0	1
136	gnl|UMD3.1|GK000006.2	35539365	G	C	0	2	0	1		65	gnl|UMD3.1|GK000006.2	35260948	T	A	1	2	0.333333333333333	0.666666666666667		22	gnl|UMD3.1|GK000006.2	35149334	T	C	0	2	0	1		323	gnl|UMD3.1|GK000006.2	35706229	T	G	0	2	0	1		3	gnl|UMD3.1|GK000006.2	38786644	G	T	0	1	0	1
137	gnl|UMD3.1|GK000006.2	35542499	T	C	0	2	0	1		66	gnl|UMD3.1|GK000006.2	35260995	G	T,A	0	2	0	1		23	gnl|UMD3.1|GK000006.2	35149579	T	C	1	2	0.333333333333333	0.666666666666667		324	gnl|UMD3.1|GK000006.2	35706431	A	G	0	2	0	1		4	gnl|UMD3.1|GK000006.2	38794432	A	G	0	2	0	1
138	gnl|UMD3.1|GK000006.2	35545795	A	C	0	3	0	1		67	gnl|UMD3.1|GK000006.2	35261345	A	G	0	2	0	1		24	gnl|UMD3.1|GK000006.2	35149583	T	C	1	2	0.333333333333333	0.666666666666667		325	gnl|UMD3.1|GK000006.2	35707986	A	G	0	2	0	1		5	gnl|UMD3.1|GK000006.2	38810041	C	T	0	1	0	1
139	gnl|UMD3.1|GK000006.2	35545853	T	A	0	2	0	1		68	gnl|UMD3.1|GK000006.2	35267174	C	A	0	5	0	1		25	gnl|UMD3.1|GK000006.2	35149588	G	A	1	2	0.333333333333333	0.666666666666667		326	gnl|UMD3.1|GK000006.2	35708752	T	C	0	2	0	1		6	gnl|UMD3.1|GK000006.2	38810047	T	A	0	2	0	1
140	gnl|UMD3.1|GK000006.2	35547235	A	G	0	2	0	1		69	gnl|UMD3.1|GK000006.2	35280668	A	T	2	2	0.5	0.5		26	gnl|UMD3.1|GK000006.2	35149590	T	C	1	2	0.333333333333333	0.666666666666667		327	gnl|UMD3.1|GK000006.2	35710846	T	C	1	2	0.333333333333333	0.666666666666667		KCNIP4
141	gnl|UMD3.1|GK000006.2	35548193	T	C	0	2	0	1		70	gnl|UMD3.1|GK000006.2	35283760	A	T	0	2	0	1		27	gnl|UMD3.1|GK000006.2	35149620	G	A	2	2	0.5	0.5		328	gnl|UMD3.1|GK000006.2	35710860	T	C	0	2	0	1			chromosome	SNP location	1	2	3	4	5	6
142	gnl|UMD3.1|GK000006.2	35548241	A	G	0	2	0	1		71	gnl|UMD3.1|GK000006.2	35283833	T	A	0	2	0	1		28	gnl|UMD3.1|GK000006.2	35151234	A	G	0	2	0	1		329	gnl|UMD3.1|GK000006.2	35710868	T	C	0	3	0	1		1	gnl|UMD3.1|GK000006.2	41767890	G	A	0	2	0	1
143	gnl|UMD3.1|GK000006.2	35550045	C	A	1	2	0.333333333333333	0.666666666666667		72	gnl|UMD3.1|GK000006.2	35293010	T	C	1	1	0.5	0.5		29	gnl|UMD3.1|GK000006.2	35152388	C	T	0	2	0	1		330	gnl|UMD3.1|GK000006.2	35710887	T	C	0	1	0	1		2	gnl|UMD3.1|GK000006.2	41772312	T	G	0	1	0	1
144	gnl|UMD3.1|GK000006.2	35550237	T	C	0	1	0	1		73	gnl|UMD3.1|GK000006.2	35293443	G	A	2	2	0.5	0.5		30	gnl|UMD3.1|GK000006.2	35153895	CATAT	CAT	0	1	0	1		331	gnl|UMD3.1|GK000006.2	35711236	T	C	0	2	0	1		3	gnl|UMD3.1|GK000006.2	41772335	T	C	0	2	0	1
145	gnl|UMD3.1|GK000006.2	35550273	T	G	1	1	0.5	0.5		74	gnl|UMD3.1|GK000006.2	35302297	C	G	0	2	0	1		31	gnl|UMD3.1|GK000006.2	35154822	T	C	0	2	0	1		332	gnl|UMD3.1|GK000006.2	35711662	T	C	0	2	0	1		4	gnl|UMD3.1|GK000006.2	41772357	T	G,A	0	2	0	1
146	gnl|UMD3.1|GK000006.2	35550595	A	T	1	2	0.333333333333333	0.666666666666667		75	gnl|UMD3.1|GK000006.2	35317801	C	T	2	3	0.4	0.6		32	gnl|UMD3.1|GK000006.2	35154832	C	T	0	2	0	1		333	gnl|UMD3.1|GK000006.2	35711805	T	C	2	2	0.5	0.5		5	gnl|UMD3.1|GK000006.2	41796551	A	C	1	2	0.333333333333333	0.666666666666667
147	gnl|UMD3.1|GK000006.2	35550694	T	A	0	2	0	1		76	gnl|UMD3.1|GK000006.2	35319448	A	G	0	2	0	1		33	gnl|UMD3.1|GK000006.2	35155426	C	A	0	4	0	1		334	gnl|UMD3.1|GK000006.2	35712289	C	G	1	3	0.25	0.75		6	gnl|UMD3.1|GK000006.2	41796616	T	C	1	2	0.333333333333333	0.666666666666667
148	gnl|UMD3.1|GK000006.2	35552959	A	C	9	3	0.75	0.25		77	gnl|UMD3.1|GK000006.2	35330151	G	A	2	2	0.5	0.5		34	gnl|UMD3.1|GK000006.2	35156739	C	T	0	3	0	1		335	gnl|UMD3.1|GK000006.2	35715417	G	A	0	2	0	1		7	gnl|UMD3.1|GK000006.2	41796878	G	A	0	1	0	1
149	gnl|UMD3.1|GK000006.2	35553025	A	C	3	2	0.6	0.4		78	gnl|UMD3.1|GK000006.2	35335062	A	G	0	2	0	1		35	gnl|UMD3.1|GK000006.2	35156757	C	T	0	4	0	1		336	gnl|UMD3.1|GK000006.2	35721476	A	G	0	2	0	1		8	gnl|UMD3.1|GK000006.2	41801735	G	T	0	2	0	1
150	gnl|UMD3.1|GK000006.2	35553158	CTGTG	CTG	0	1	0	1		79	gnl|UMD3.1|GK000006.2	35358523	A	G	0	2	0	1		36	gnl|UMD3.1|GK000006.2	35157453	A	C	0	2	0	1		337	gnl|UMD3.1|GK000006.2	35730999	A	G	0	2	0	1		9	gnl|UMD3.1|GK000006.2	41801752	A	G	0	2	0	1
151	gnl|UMD3.1|GK000006.2	35554531	T	A	0	2	0	1		80	gnl|UMD3.1|GK000006.2	35364678	TAGCTACAGC	TAGC	0	1	0	1		37	gnl|UMD3.1|GK000006.2	35159850	C	T	0	2	0	1		338	gnl|UMD3.1|GK000006.2	35734920	C	A	0	2	0	1		10	gnl|UMD3.1|GK000006.2	41807412	G	T	0	2	0	1
152	gnl|UMD3.1|GK000006.2	35560500	T	C	0	2	0	1		81	gnl|UMD3.1|GK000006.2	35364739	A	G	0	2	0	1		38	gnl|UMD3.1|GK000006.2	35160397	T	G	0	4	0	1		339	gnl|UMD3.1|GK000006.2	35737061	A	C	0	2	0	1		11	gnl|UMD3.1|GK000006.2	41833100	T	C	0	2	0	1
153	gnl|UMD3.1|GK000006.2	35562180	C	A	2	2	0.5	0.5		82	gnl|UMD3.1|GK000006.2	35371656	T	G	0	2	0	1		39	gnl|UMD3.1|GK000006.2	35163818	G	A	0	2	0	1		340	gnl|UMD3.1|GK000006.2	35742931	T	A	0	2	0	1		12	gnl|UMD3.1|GK000006.2	41833306	G	A,C	0	2	0	1
154	gnl|UMD3.1|GK000006.2	35564398	T	A	1	2	0.333333333333333	0.666666666666667		83	gnl|UMD3.1|GK000006.2	35379031	T	C	1	3	0.25	0.75		40	gnl|UMD3.1|GK000006.2	35166629	T	C	0	2	0	1		341	gnl|UMD3.1|GK000006.2	35743027	T	C	0	2	0	1		13	gnl|UMD3.1|GK000006.2	41833321	T	C	0	2	0	1
155	gnl|UMD3.1|GK000006.2	35564417	C	A	2	2	0.5	0.5		84	gnl|UMD3.1|GK000006.2	35379537	T	C	2	2	0.5	0.5		41	gnl|UMD3.1|GK000006.2	35166636	T	C	0	2	0	1		342	gnl|UMD3.1|GK000006.2	35743033	T	C	0	2	0	1		14	gnl|UMD3.1|GK000006.2	41833347	T	C	0	2	0	1
156	gnl|UMD3.1|GK000006.2	35564470	G	T	1	2	0.333333333333333	0.666666666666667		85	gnl|UMD3.1|GK000006.2	35379844	G	A	0	2	0	1		42	gnl|UMD3.1|GK000006.2	35167453	C	T	0	4	0	1		343	gnl|UMD3.1|GK000006.2	35743034	T	C	0	2	0	1		15	gnl|UMD3.1|GK000006.2	41834594	T	C	0	2	0	1
157	gnl|UMD3.1|GK000006.2	35573201	T	C	0	2	0	1		86	gnl|UMD3.1|GK000006.2	35380206	C	T	2	2	0.5	0.5		43	gnl|UMD3.1|GK000006.2	35167562	T	C	1	2	0.333333333333333	0.666666666666667		344	gnl|UMD3.1|GK000006.2	35743050	T	C	0	2	0	1		16	gnl|UMD3.1|GK000006.2	41834608	T	C	0	2	0	1
158	gnl|UMD3.1|GK000006.2	35573248	T	C	0	2	0	1		87	gnl|UMD3.1|GK000006.2	35389716	A	G	0	2	0	1		44	gnl|UMD3.1|GK000006.2	35167608	A	G	0	2	0	1		345	gnl|UMD3.1|GK000006.2	35743130	G	A	2	2	0.5	0.5		17	gnl|UMD3.1|GK000006.2	41834620	G	A	0	2	0	1
159	gnl|UMD3.1|GK000006.2	35576496	G	A	0	3	0	1		88	gnl|UMD3.1|GK000006.2	35395136	G	T	0	1	0	1		45	gnl|UMD3.1|GK000006.2	35169346	C	T	0	2	0	1		346	gnl|UMD3.1|GK000006.2	35743166	A	G	0	2	0	1		18	gnl|UMD3.1|GK000006.2	41834650	T	C	0	2	0	1
160	gnl|UMD3.1|GK000006.2	35577851	T	C	0	2	0	1		89	gnl|UMD3.1|GK000006.2	35395911	G	T	0	1	0	1		46	gnl|UMD3.1|GK000006.2	35170594	G	A	0	2	0	1		347	gnl|UMD3.1|GK000006.2	35743196	T	C	0	2	0	1		19	gnl|UMD3.1|GK000006.2	41857485	T	A	0	2	0	1
161	gnl|UMD3.1|GK000006.2	35578462	C	T	0	4	0	1		90	gnl|UMD3.1|GK000006.2	35401156	G	C	0	5	0	1		47	gnl|UMD3.1|GK000006.2	35170599	G	A	0	2	0	1		348	gnl|UMD3.1|GK000006.2	35750145	T	C	0	2	0	1		20	gnl|UMD3.1|GK000006.2	41869154	C	T	0	3	0	1
162	gnl|UMD3.1|GK000006.2	35582247	T	A	0	2	0	1		91	gnl|UMD3.1|GK000006.2	35402094	A	T	3	2	0.6	0.4		48	gnl|UMD3.1|GK000006.2	35170640	C	T	0	2	0	1		349	gnl|UMD3.1|GK000006.2	35750150	T	C	0	2	0	1		21	gnl|UMD3.1|GK000006.2	41895371	T	C	0	2	0	1
163	gnl|UMD3.1|GK000006.2	35582248	A	T	0	2	0	1		92	gnl|UMD3.1|GK000006.2	35402427	T	C	4	2	0.666666666666667	0.333333333333333		49	gnl|UMD3.1|GK000006.2	35171124	T	C	0	4	0	1		350	gnl|UMD3.1|GK000006.2	35750203	T	C,G,A	0	4	0	1		22	gnl|UMD3.1|GK000006.2	41897161	T	C	0	4	0	1
164	gnl|UMD3.1|GK000006.2	35587840	A	G	0	2	0	1		93	gnl|UMD3.1|GK000006.2	35403116	G	A	0	2	0	1		50	gnl|UMD3.1|GK000006.2	35171177	C	T	0	4	0	1		351	gnl|UMD3.1|GK000006.2	35750221	T	C	2	2	0.5	0.5		23	gnl|UMD3.1|GK000006.2	41897162	T	C	0	4	0	1
165	gnl|UMD3.1|GK000006.2	35589897	G	A	0	1	0	1		94	gnl|UMD3.1|GK000006.2	35407066	T	C	2	2	0.5	0.5		51	gnl|UMD3.1|GK000006.2	35172216	C	A	0	2	0	1		352	gnl|UMD3.1|GK000006.2	35750227	T	C,A	1	3	0.25	0.75		24	gnl|UMD3.1|GK000006.2	41897208	T	C	0	3	0	1
166	gnl|UMD3.1|GK000006.2	35592972	T	A	4	2	0.666666666666667	0.333333333333333		95	gnl|UMD3.1|GK000006.2	35424725	T	C	0	2	0	1		52	gnl|UMD3.1|GK000006.2	35172231	T	C	0	2	0	1		353	gnl|UMD3.1|GK000006.2	35765254	A	T	4	4	0.5	0.5		25	gnl|UMD3.1|GK000006.2	41898368	A	T	0	2	0	1
167	gnl|UMD3.1|GK000006.2	35593058	G	T	0	3	0	1		96	gnl|UMD3.1|GK000006.2	35425692	T	C	0	2	0	1		53	gnl|UMD3.1|GK000006.2	35173363	T	C	0	2	0	1		354	gnl|UMD3.1|GK000006.2	35765471	C	T	0	6	0	1		26	gnl|UMD3.1|GK000006.2	41901119	T	C	0	2	0	1
168	gnl|UMD3.1|GK000006.2	35596779	A	G	0	2	0	1		97	gnl|UMD3.1|GK000006.2	35425741	T	C	0	2	0	1		54	gnl|UMD3.1|GK000006.2	35175814	T	C	0	2	0	1		355	gnl|UMD3.1|GK000006.2	35765951	C	G	2	8	0.2	0.8		27	gnl|UMD3.1|GK000006.2	41901120	T	C	0	2	0	1
169	gnl|UMD3.1|GK000006.2	35597854	G	A	0	2	0	1		98	gnl|UMD3.1|GK000006.2	35425742	T	C	0	2	0	1		55	gnl|UMD3.1|GK000006.2	35175891	C	A	0	2	0	1		356	gnl|UMD3.1|GK000006.2	35771775	A	G	0	2	0	1		28	gnl|UMD3.1|GK000006.2	41905438	T	C	3	2	0.6	0.4
170	gnl|UMD3.1|GK000006.2	35597904	G	A	0	2	0	1		99	gnl|UMD3.1|GK000006.2	35425743	T	C	0	2	0	1		56	gnl|UMD3.1|GK000006.2	35175901	A	G	0	2	0	1		357	gnl|UMD3.1|GK000006.2	35772116	T	A	0	1	0	1		29	gnl|UMD3.1|GK000006.2	41906163	G	C	0	2	0	1
171	gnl|UMD3.1|GK000006.2	35624178	T	C	0	2	0	1		100	gnl|UMD3.1|GK000006.2	35426051	A	G	0	2	0	1		57	gnl|UMD3.1|GK000006.2	35178533	T	G	0	2	0	1		358	gnl|UMD3.1|GK000006.2	35777192	T	C	0	2	0	1		30	gnl|UMD3.1|GK000006.2	41906174	G	C	0	2	0	1
172	gnl|UMD3.1|GK000006.2	35632641	A	T	0	2	0	1		101	gnl|UMD3.1|GK000006.2	35427246	C	G	0	2	0	1		58	gnl|UMD3.1|GK000006.2	35178856	T	A	0	2	0	1		359	gnl|UMD3.1|GK000006.2	35777257	C	T	0	2	0	1		31	gnl|UMD3.1|GK000006.2	41906345	C	T	0	2	0	1
173	gnl|UMD3.1|GK000006.2	35643299	T	C	0	2	0	1		102	gnl|UMD3.1|GK000006.2	35430309	C	A	0	2	0	1		59	gnl|UMD3.1|GK000006.2	35184843	G	T	0	2	0	1		360	gnl|UMD3.1|GK000006.2	35778751	G	A	0	2	0	1		32	gnl|UMD3.1|GK000006.2	41906452	T	A	0	2	0	1
174	gnl|UMD3.1|GK000006.2	35646922	T	A	0	1	0	1		103	gnl|UMD3.1|GK000006.2	35431385	A	G	0	2	0	1		60	gnl|UMD3.1|GK000006.2	35188131	A	T	0	2	0	1		361	gnl|UMD3.1|GK000006.2	35779461	C	T	0	2	0	1		33	gnl|UMD3.1|GK000006.2	41906467	G	A	0	2	0	1
175	gnl|UMD3.1|GK000006.2	35647058	G	A	0	2	0	1		104	gnl|UMD3.1|GK000006.2	35440223	C	A	0	4	0	1		61	gnl|UMD3.1|GK000006.2	35192918	C	T	2	2	0.5	0.5		362	gnl|UMD3.1|GK000006.2	35779496	G	A	0	2	0	1		34	gnl|UMD3.1|GK000006.2	41930169	G	C	0	2	0	1
176	gnl|UMD3.1|GK000006.2	35648690	T	C	0	2	0	1		105	gnl|UMD3.1|GK000006.2	35440228	A	C	0	4	0	1		62	gnl|UMD3.1|GK000006.2	35192955	G	T	0	4	0	1		363	gnl|UMD3.1|GK000006.2	35779498	G	C	0	2	0	1		35	gnl|UMD3.1|GK000006.2	41930225	A	G	0	2	0	1
177	gnl|UMD3.1|GK000006.2	35649763	A	T	0	2	0	1		106	gnl|UMD3.1|GK000006.2	35440268	A	G	4	4	0.5	0.5		63	gnl|UMD3.1|GK000006.2	35193862	A	C	0	2	0	1		364	gnl|UMD3.1|GK000006.2	35779519	G	A	0	2	0	1		36	gnl|UMD3.1|GK000006.2	41936659	T	C	0	2	0	1
178	gnl|UMD3.1|GK000006.2	35683476	T	A	0	1	0	1		107	gnl|UMD3.1|GK000006.2	35444353	A	G	0	2	0	1		64	gnl|UMD3.1|GK000006.2	35197734	G	A	0	2	0	1		365	gnl|UMD3.1|GK000006.2	35781184	T	G	0	4	0	1		37	gnl|UMD3.1|GK000006.2	41937116	A	G	0	2	0	1
179	gnl|UMD3.1|GK000006.2	35688435	T	C	2	2	0.5	0.5		108	gnl|UMD3.1|GK000006.2	35444643	T	C	0	2	0	1		65	gnl|UMD3.1|GK000006.2	35198922	A	C	8	6	0.571428571428571	0.428571428571429		366	gnl|UMD3.1|GK000006.2	35781508	G	C	0	1	0	1		38	gnl|UMD3.1|GK000006.2	41937119	A	C	0	2	0	1
180	gnl|UMD3.1|GK000006.2	35688542	T	C	1	3	0.25	0.75		109	gnl|UMD3.1|GK000006.2	35444728	T	C	0	2	0	1		66	gnl|UMD3.1|GK000006.2	35199133	C	A	2	2	0.5	0.5		367	gnl|UMD3.1|GK000006.2	35781733	A	T	0	2	0	1		39	gnl|UMD3.1|GK000006.2	41945480	C	T	0	2	0	1
181	gnl|UMD3.1|GK000006.2	35688543	T	C	2	2	0.5	0.5		110	gnl|UMD3.1|GK000006.2	35444739	A	C	0	2	0	1		67	gnl|UMD3.1|GK000006.2	35199679	G	A	0	2	0	1		368	gnl|UMD3.1|GK000006.2	35784992	A	G	0	2	0	1		40	gnl|UMD3.1|GK000006.2	41945513	C	A	0	2	0	1
182	gnl|UMD3.1|GK000006.2	35688557	T	C	1	2	0.333333333333333	0.666666666666667		111	gnl|UMD3.1|GK000006.2	35444813	G	T	0	2	0	1		68	gnl|UMD3.1|GK000006.2	35199693	G	A	0	2	0	1		369	gnl|UMD3.1|GK000006.2	35785434	C	T	0	2	0	1		41	gnl|UMD3.1|GK000006.2	41946441	A	G	0	2	0	1
183	gnl|UMD3.1|GK000006.2	35690448	G	T	2	2	0.5	0.5		112	gnl|UMD3.1|GK000006.2	35445156	T	C	0	3	0	1		69	gnl|UMD3.1|GK000006.2	35200340	A	C	0	2	0	1		370	gnl|UMD3.1|GK000006.2	35785476	C	T	0	2	0	1		42	gnl|UMD3.1|GK000006.2	41950321	C	T	0	2	0	1
184	gnl|UMD3.1|GK000006.2	35697089	T	A	0	2	0	1		113	gnl|UMD3.1|GK000006.2	35445205	T	C	0	4	0	1		70	gnl|UMD3.1|GK000006.2	35200349	A	C	0	2	0	1		371	gnl|UMD3.1|GK000006.2	35789797	T	A	0	2	0	1		43	gnl|UMD3.1|GK000006.2	41950642	C	T	0	2	0	1
185	gnl|UMD3.1|GK000006.2	35706601	T	C	0	2	0	1		114	gnl|UMD3.1|GK000006.2	35445659	G	C	2	2	0.5	0.5		71	gnl|UMD3.1|GK000006.2	35200646	C	A	2	4	0.333333333333333	0.666666666666667		372	gnl|UMD3.1|GK000006.2	35790017	T	C	0	2	0	1		44	gnl|UMD3.1|GK000006.2	41955643	T	C,A	0	2	0	1
186	gnl|UMD3.1|GK000006.2	35709187	A	C	1	1	0.5	0.5		115	gnl|UMD3.1|GK000006.2	35446009	C	T	2	3	0.4	0.6		72	gnl|UMD3.1|GK000006.2	35200703	C	A	0	4	0	1		373	gnl|UMD3.1|GK000006.2	35791123	T	C	0	2	0	1		45	gnl|UMD3.1|GK000006.2	41955647	T	C	0	2	0	1
187	gnl|UMD3.1|GK000006.2	35709799	C	A	1	1	0.5	0.5		116	gnl|UMD3.1|GK000006.2	35446737	A	T,G	0	2	0	1		73	gnl|UMD3.1|GK000006.2	35200717	G	A	0	4	0	1		374	gnl|UMD3.1|GK000006.2	35792967	TGAGAAAATAAACAG	TG	0	1	0	1		46	gnl|UMD3.1|GK000006.2	41955656	T	C	0	2	0	1
188	gnl|UMD3.1|GK000006.2	35710688	A	G	0	4	0	1		117	gnl|UMD3.1|GK000006.2	35446774	T	G	0	2	0	1		74	gnl|UMD3.1|GK000006.2	35200794	A	G	0	2	0	1		375	gnl|UMD3.1|GK000006.2	35797002	G	T	0	2	0	1		47	gnl|UMD3.1|GK000006.2	41957119	T	C	0	2	0	1
189	gnl|UMD3.1|GK000006.2	35715047	C	T	3	2	0.6	0.4		118	gnl|UMD3.1|GK000006.2	35447527	A	C	0	1	0	1		75	gnl|UMD3.1|GK000006.2	35200998	A	G	0	2	0	1		376	gnl|UMD3.1|GK000006.2	35808441	C	T	5	2	0.714285714285714	0.285714285714286		48	gnl|UMD3.1|GK000006.2	41957153	T	C	0	2	0	1
190	gnl|UMD3.1|GK000006.2	35717580	T	G	0	1	0	1		119	gnl|UMD3.1|GK000006.2	35447743	A	T	1	2	0.333333333333333	0.666666666666667		76	gnl|UMD3.1|GK000006.2	35202655	A	T	2	2	0.5	0.5		377	gnl|UMD3.1|GK000006.2	35809014	G	A	1	2	0.333333333333333	0.666666666666667		49	gnl|UMD3.1|GK000006.2	41960667	T	C	0	1	0	1
191	gnl|UMD3.1|GK000006.2	35722672	A	G	0	4	0	1		120	gnl|UMD3.1|GK000006.2	35447835	T	C	0	2	0	1		77	gnl|UMD3.1|GK000006.2	35209755	G	T	0	2	0	1		378	gnl|UMD3.1|GK000006.2	35810398	T	C	4	2	0.666666666666667	0.333333333333333		50	gnl|UMD3.1|GK000006.2	41962806	T	C	0	2	0	1
192	gnl|UMD3.1|GK000006.2	35730999	A	G	1	2	0.333333333333333	0.666666666666667		121	gnl|UMD3.1|GK000006.2	35448193	A	T	2	2	0.5	0.5		78	gnl|UMD3.1|GK000006.2	35212159	T	G	0	2	0	1		379	gnl|UMD3.1|GK000006.2	35810400	T	C	4	2	0.666666666666667	0.333333333333333		51	gnl|UMD3.1|GK000006.2	41962821	T	C	0	1	0	1
193	gnl|UMD3.1|GK000006.2	35735814	A	T	0	2	0	1		122	gnl|UMD3.1|GK000006.2	35448477	CAAATAAATA	CAAATA	0	1	0	1		79	gnl|UMD3.1|GK000006.2	35216787	C	T	0	4	0	1		380	gnl|UMD3.1|GK000006.2	35816692	T	C	0	5	0	1		52	gnl|UMD3.1|GK000006.2	41967393	C	G	0	2	0	1
194	gnl|UMD3.1|GK000006.2	35737555	C	T	0	2	0	1		123	gnl|UMD3.1|GK000006.2	35448504	G	A	0	2	0	1		80	gnl|UMD3.1|GK000006.2	35218394	T	C	0	2	0	1		381	gnl|UMD3.1|GK000006.2	35824263	C	G	0	2	0	1		53	gnl|UMD3.1|GK000006.2	41967397	G	A	0	2	0	1
195	gnl|UMD3.1|GK000006.2	35737681	A	G	0	3	0	1		124	gnl|UMD3.1|GK000006.2	35448523	C	T	0	2	0	1		81	gnl|UMD3.1|GK000006.2	35218933	T	C	2	4	0.333333333333333	0.666666666666667		382	gnl|UMD3.1|GK000006.2	35824338	T	C	0	2	0	1		54	gnl|UMD3.1|GK000006.2	41967401	T	C	0	2	0	1
196	gnl|UMD3.1|GK000006.2	35742364	T	C	0	2	0	1		125	gnl|UMD3.1|GK000006.2	35449927	T	C	0	2	0	1		82	gnl|UMD3.1|GK000006.2	35218952	T	C	4	2	0.666666666666667	0.333333333333333		383	gnl|UMD3.1|GK000006.2	35824345	T	C	0	4	0	1		55	gnl|UMD3.1|GK000006.2	41967409	T	G	0	2	0	1
197	gnl|UMD3.1|GK000006.2	35746378	A	G	0	2	0	1		126	gnl|UMD3.1|GK000006.2	35450041	C	T	0	2	0	1		83	gnl|UMD3.1|GK000006.2	35218957	T	C	2	4	0.333333333333333	0.666666666666667		384	gnl|UMD3.1|GK000006.2	35824351	T	C	0	3	0	1		56	gnl|UMD3.1|GK000006.2	41971337	C	G	0	2	0	1
198	gnl|UMD3.1|GK000006.2	35749590	G	T	0	2	0	1		127	gnl|UMD3.1|GK000006.2	35451152	T	C	1	2	0.333333333333333	0.666666666666667		84	gnl|UMD3.1|GK000006.2	35218966	T	C	1	4	0.2	0.8		385	gnl|UMD3.1|GK000006.2	35824356	T	C	0	3	0	1		57	gnl|UMD3.1|GK000006.2	41972340	T	C	0	1	0	1
199	gnl|UMD3.1|GK000006.2	35750254	C	T	2	2	0.5	0.5		128	gnl|UMD3.1|GK000006.2	35451155	T	A	1	2	0.333333333333333	0.666666666666667		85	gnl|UMD3.1|GK000006.2	35219557	CTCTAAT	CTCTAATCTAAT	0	1	0	1		386	gnl|UMD3.1|GK000006.2	35824382	T	C	0	2	0	1		58	gnl|UMD3.1|GK000006.2	41972438	T	C	0	2	0	1
200	gnl|UMD3.1|GK000006.2	35757184	T	C	0	2	0	1		129	gnl|UMD3.1|GK000006.2	35451168	T	A	1	2	0.333333333333333	0.666666666666667		86	gnl|UMD3.1|GK000006.2	35220071	T	C	7	2	0.777777777777778	0.222222222222222		387	gnl|UMD3.1|GK000006.2	35824425	T	C	0	1	0	1		59	gnl|UMD3.1|GK000006.2	41972439	T	C	0	2	0	1
201	gnl|UMD3.1|GK000006.2	35759723	G	A	0	2	0	1		130	gnl|UMD3.1|GK000006.2	35451230	C	T	1	4	0.2	0.8		87	gnl|UMD3.1|GK000006.2	35220795	G	A	0	2	0	1		388	gnl|UMD3.1|GK000006.2	35825050	G	A	0	2	0	1		60	gnl|UMD3.1|GK000006.2	41981616	A	T	0	2	0	1
202	gnl|UMD3.1|GK000006.2	35760440	C	T	0	2	0	1		131	gnl|UMD3.1|GK000006.2	35451292	T	C	1	4	0.2	0.8		88	gnl|UMD3.1|GK000006.2	35222140	G	T	0	4	0	1		389	gnl|UMD3.1|GK000006.2	35828896	T	C	0	2	0	1		61	gnl|UMD3.1|GK000006.2	41981620	C	T	0	2	0	1
203	gnl|UMD3.1|GK000006.2	35760467	T	C	0	2	0	1		132	gnl|UMD3.1|GK000006.2	35457269	T	C	0	2	0	1		89	gnl|UMD3.1|GK000006.2	35222786	T	C	0	2	0	1		390	gnl|UMD3.1|GK000006.2	35828932	T	C	0	2	0	1		62	gnl|UMD3.1|GK000006.2	41981623	C	T	0	2	0	1
204	gnl|UMD3.1|GK000006.2	35760484	T	C	0	2	0	1		133	gnl|UMD3.1|GK000006.2	35457284	T	C	0	2	0	1		90	gnl|UMD3.1|GK000006.2	35222796	A	T	0	2	0	1		391	gnl|UMD3.1|GK000006.2	35828933	T	C	0	2	0	1		63	gnl|UMD3.1|GK000006.2	41990887	A	T,C	0	2	0	1
205	gnl|UMD3.1|GK000006.2	35765254	A	T	3	3	0.5	0.5		134	gnl|UMD3.1|GK000006.2	35457382	C	A	0	2	0	1		91	gnl|UMD3.1|GK000006.2	35226031	C	A	0	2	0	1		392	gnl|UMD3.1|GK000006.2	35830332	C	T	0	3	0	1		64	gnl|UMD3.1|GK000006.2	42007884	T	A	0	1	0	1
206	gnl|UMD3.1|GK000006.2	35765427	T	G	5	3	0.625	0.375		135	gnl|UMD3.1|GK000006.2	35457427	G	T	0	2	0	1		92	gnl|UMD3.1|GK000006.2	35226753	A	G	0	1	0	1		393	gnl|UMD3.1|GK000006.2	35834010	T	A	2	2	0.5	0.5		65	gnl|UMD3.1|GK000006.2	42007891	A	T	0	2	0	1
207	gnl|UMD3.1|GK000006.2	35765471	C	T	2	8	0.2	0.8		136	gnl|UMD3.1|GK000006.2	35459328	C	T	0	2	0	1		93	gnl|UMD3.1|GK000006.2	35228175	A	G	0	2	0	1		394	gnl|UMD3.1|GK000006.2	35839719	G	A	0	2	0	1		66	gnl|UMD3.1|GK000006.2	42010522	C	T	0	2	0	1
208	gnl|UMD3.1|GK000006.2	35765480	C	A	8	2	0.8	0.2		137	gnl|UMD3.1|GK000006.2	35459353	T	C	0	1	0	1		94	gnl|UMD3.1|GK000006.2	35228208	G	A	0	2	0	1		395	gnl|UMD3.1|GK000006.2	35843329	G	A	5	2	0.714285714285714	0.285714285714286		67	gnl|UMD3.1|GK000006.2	42017188	G	A	0	2	0	1
209	gnl|UMD3.1|GK000006.2	35765675	C	T	3	2	0.6	0.4		138	gnl|UMD3.1|GK000006.2	35459367	A	T	0	2	0	1		95	gnl|UMD3.1|GK000006.2	35228840	T	C,A	0	8	0	1		396	gnl|UMD3.1|GK000006.2	35844631	T	C	0	2	0	1		68	gnl|UMD3.1|GK000006.2	42021818	A	G	0	2	0	1
210	gnl|UMD3.1|GK000006.2	35765951	C	G	4	7	0.363636363636364	0.636363636363636		139	gnl|UMD3.1|GK000006.2	35460314	T	C	0	2	0	1		96	gnl|UMD3.1|GK000006.2	35228885	G	A	4	2	0.666666666666667	0.333333333333333		397	gnl|UMD3.1|GK000006.2	35844645	T	C	0	2	0	1		69	gnl|UMD3.1|GK000006.2	42026532	G	A	0	2	0	1
211	gnl|UMD3.1|GK000006.2	35767185	G	A	0	2	0	1		140	gnl|UMD3.1|GK000006.2	35460355	T	C	2	2	0.5	0.5		97	gnl|UMD3.1|GK000006.2	35229423	A	G	2	2	0.5	0.5		398	gnl|UMD3.1|GK000006.2	35852697	T	C	2	2	0.5	0.5		70	gnl|UMD3.1|GK000006.2	42026643	G	A	0	2	0	1
212	gnl|UMD3.1|GK000006.2	35767695	T	C	0	2	0	1		141	gnl|UMD3.1|GK000006.2	35460378	C	T	0	4	0	1		98	gnl|UMD3.1|GK000006.2	35229931	G	T	2	2	0.5	0.5		399	gnl|UMD3.1|GK000006.2	35853213	C	T	0	2	0	1		71	gnl|UMD3.1|GK000006.2	42026653	T	C	0	2	0	1
213	gnl|UMD3.1|GK000006.2	35767704	G	A	0	2	0	1		142	gnl|UMD3.1|GK000006.2	35460415	T	C	2	2	0.5	0.5		99	gnl|UMD3.1|GK000006.2	35251613	G	A	0	3	0	1		400	gnl|UMD3.1|GK000006.2	35854643	G	T	1	2	0.333333333333333	0.666666666666667		72	gnl|UMD3.1|GK000006.2	42026655	T	C	0	2	0	1
214	gnl|UMD3.1|GK000006.2	35767714	G	A	0	2	0	1		143	gnl|UMD3.1|GK000006.2	35461498	G	T	0	2	0	1		100	gnl|UMD3.1|GK000006.2	35255646	A	G	0	2	0	1		401	gnl|UMD3.1|GK000006.2	35854726	T	C	2	3	0.4	0.6		73	gnl|UMD3.1|GK000006.2	42030246	A	T	0	2	0	1
215	gnl|UMD3.1|GK000006.2	35767755	C	G	0	2	0	1		144	gnl|UMD3.1|GK000006.2	35461545	G	A	0	2	0	1		101	gnl|UMD3.1|GK000006.2	35264637	C	T	0	2	0	1		402	gnl|UMD3.1|GK000006.2	35856378	T	C	2	4	0.333333333333333	0.666666666666667		74	gnl|UMD3.1|GK000006.2	42030632	AAGACAG	AAG	0	1	0	1
216	gnl|UMD3.1|GK000006.2	35768035	C	A,G	1	2	0.333333333333333	0.666666666666667		145	gnl|UMD3.1|GK000006.2	35461591	A	G	0	2	0	1		102	gnl|UMD3.1|GK000006.2	35268702	C	T	0	2	0	1		403	gnl|UMD3.1|GK000006.2	35856565	G	A	0	2	0	1		75	gnl|UMD3.1|GK000006.2	42030705	G	A	0	2	0	1
217	gnl|UMD3.1|GK000006.2	35768729	C	T	0	2	0	1		146	gnl|UMD3.1|GK000006.2	35461792	G	A	0	2	0	1		103	gnl|UMD3.1|GK000006.2	35272382	T	C	0	2	0	1		404	gnl|UMD3.1|GK000006.2	35859880	T	C	0	2	0	1		76	gnl|UMD3.1|GK000006.2	42035113	C	A	0	2	0	1
218	gnl|UMD3.1|GK000006.2	35769378	C	T	0	3	0	1		147	gnl|UMD3.1|GK000006.2	35461820	A	G	0	1	0	1		104	gnl|UMD3.1|GK000006.2	35274241	T	C	0	2	0	1		405	gnl|UMD3.1|GK000006.2	35859895	T	C	0	2	0	1		77	gnl|UMD3.1|GK000006.2	42038555	T	A	0	1	0	1
219	gnl|UMD3.1|GK000006.2	35769909	G	C	0	2	0	1		148	gnl|UMD3.1|GK000006.2	35462081	C	A	0	1	0	1		105	gnl|UMD3.1|GK000006.2	35274320	C	T	0	2	0	1		406	gnl|UMD3.1|GK000006.2	35859930	G	A	0	2	0	1		78	gnl|UMD3.1|GK000006.2	42040244	T	C	0	2	0	1
220	gnl|UMD3.1|GK000006.2	35771775	A	G	0	2	0	1		149	gnl|UMD3.1|GK000006.2	35464681	G	A	0	2	0	1		106	gnl|UMD3.1|GK000006.2	35279753	G	A	2	2	0.5	0.5		407	gnl|UMD3.1|GK000006.2	35860520	T	C	4	4	0.5	0.5		79	gnl|UMD3.1|GK000006.2	42040249	T	C,A	0	2	0	1
221	gnl|UMD3.1|GK000006.2	35774820	G	A	0	3	0	1		150	gnl|UMD3.1|GK000006.2	35464754	T	C	0	2	0	1		107	gnl|UMD3.1|GK000006.2	35281123	G	A	0	2	0	1		408	gnl|UMD3.1|GK000006.2	35860546	T	C	4	6	0.4	0.6		80	gnl|UMD3.1|GK000006.2	42040269	T	C	0	2	0	1
222	gnl|UMD3.1|GK000006.2	35774873	T	C,A	0	3	0	1		151	gnl|UMD3.1|GK000006.2	35466087	C	A	0	2	0	1		108	gnl|UMD3.1|GK000006.2	35281265	C	T	0	4	0	1		409	gnl|UMD3.1|GK000006.2	35860558	T	C	5	4	0.555555555555556	0.444444444444444		81	gnl|UMD3.1|GK000006.2	42040278	T	C	0	2	0	1
223	gnl|UMD3.1|GK000006.2	35774932	T	C	2	4	0.333333333333333	0.666666666666667		152	gnl|UMD3.1|GK000006.2	35466106	T	C	0	2	0	1		109	gnl|UMD3.1|GK000006.2	35281483	G	A	0	2	0	1		410	gnl|UMD3.1|GK000006.2	35861446	T	C	2	3	0.4	0.6		82	gnl|UMD3.1|GK000006.2	42040293	T	C	0	2	0	1
224	gnl|UMD3.1|GK000006.2	35774951	A	C	2	3	0.4	0.6		153	gnl|UMD3.1|GK000006.2	35466680	C	A	0	2	0	1		110	gnl|UMD3.1|GK000006.2	35281573	C	T	2	2	0.5	0.5		411	gnl|UMD3.1|GK000006.2	35861477	A	G	3	2	0.6	0.4		83	gnl|UMD3.1|GK000006.2	42040294	T	C	0	2	0	1
225	gnl|UMD3.1|GK000006.2	35775032	T	A	0	4	0	1		154	gnl|UMD3.1|GK000006.2	35466720	T	C	0	2	0	1		111	gnl|UMD3.1|GK000006.2	35282692	G	A	0	2	0	1		412	gnl|UMD3.1|GK000006.2	35867019	C	T	0	2	0	1		84	gnl|UMD3.1|GK000006.2	42040627	A	G	2	2	0.5	0.5
226	gnl|UMD3.1|GK000006.2	35779496	G	A	0	2	0	1		155	gnl|UMD3.1|GK000006.2	35473458	A	G	0	2	0	1		112	gnl|UMD3.1|GK000006.2	35284495	A	G	1	2	0.333333333333333	0.666666666666667		413	gnl|UMD3.1|GK000006.2	35867033	C	A	0	2	0	1		85	gnl|UMD3.1|GK000006.2	42040715	G	T	0	3	0	1
227	gnl|UMD3.1|GK000006.2	35779498	G	C	0	2	0	1		156	gnl|UMD3.1|GK000006.2	35473507	G	C	0	2	0	1		113	gnl|UMD3.1|GK000006.2	35285307	T	A	1	2	0.333333333333333	0.666666666666667		414	gnl|UMD3.1|GK000006.2	35867052	A	T	0	2	0	1		86	gnl|UMD3.1|GK000006.2	42042380	T	C	0	2	0	1
228	gnl|UMD3.1|GK000006.2	35779519	G	A	0	2	0	1		157	gnl|UMD3.1|GK000006.2	35475167	C	G	0	2	0	1		114	gnl|UMD3.1|GK000006.2	35290596	T	C	2	2	0.5	0.5		415	gnl|UMD3.1|GK000006.2	35867962	A	G	0	1	0	1		87	gnl|UMD3.1|GK000006.2	42042381	T	C	0	2	0	1
229	gnl|UMD3.1|GK000006.2	35779809	A	G	0	2	0	1		158	gnl|UMD3.1|GK000006.2	35478215	C	A	0	2	0	1		115	gnl|UMD3.1|GK000006.2	35290678	A	C	0	4	0	1		416	gnl|UMD3.1|GK000006.2	35868645	T	C	0	3	0	1		88	gnl|UMD3.1|GK000006.2	42045018	C	T	0	4	0	1
230	gnl|UMD3.1|GK000006.2	35779810	T	C	0	2	0	1		159	gnl|UMD3.1|GK000006.2	35482712	C	T,A	0	2	0	1		116	gnl|UMD3.1|GK000006.2	35292688	C	G	0	4	0	1		417	gnl|UMD3.1|GK000006.2	35868801	G	A	0	2	0	1		89	gnl|UMD3.1|GK000006.2	42045849	A	G	0	2	0	1
231	gnl|UMD3.1|GK000006.2	35779834	A	G	0	3	0	1		160	gnl|UMD3.1|GK000006.2	35482736	G	T	0	2	0	1		117	gnl|UMD3.1|GK000006.2	35293778	A	C	0	3	0	1		418	gnl|UMD3.1|GK000006.2	35870163	A	G	0	2	0	1		90	gnl|UMD3.1|GK000006.2	42047080	T	C	0	2	0	1
232	gnl|UMD3.1|GK000006.2	35779847	G	A	0	4	0	1		161	gnl|UMD3.1|GK000006.2	35486608	T	G	0	2	0	1		118	gnl|UMD3.1|GK000006.2	35294787	A	G	0	4	0	1		419	gnl|UMD3.1|GK000006.2	35877336	T	C	0	2	0	1		91	gnl|UMD3.1|GK000006.2	42047098	T	C	0	2	0	1
233	gnl|UMD3.1|GK000006.2	35779956	A	C	2	2	0.5	0.5		162	gnl|UMD3.1|GK000006.2	35486621	C	T	0	2	0	1		119	gnl|UMD3.1|GK000006.2	35295916	T	A	1	2	0.333333333333333	0.666666666666667		420	gnl|UMD3.1|GK000006.2	35877374	T	C	1	2	0.333333333333333	0.666666666666667		92	gnl|UMD3.1|GK000006.2	42054339	T	G	0	2	0	1
234	gnl|UMD3.1|GK000006.2	35780450	A	G	2	2	0.5	0.5		163	gnl|UMD3.1|GK000006.2	35487019	T	C	0	1	0	1		120	gnl|UMD3.1|GK000006.2	35296730	G	A	0	2	0	1		421	gnl|UMD3.1|GK000006.2	35877385	T	C	2	2	0.5	0.5		93	gnl|UMD3.1|GK000006.2	42058443	A	G	0	2	0	1
235	gnl|UMD3.1|GK000006.2	35780455	C	T	0	4	0	1		164	gnl|UMD3.1|GK000006.2	35488730	G	T	0	1	0	1		121	gnl|UMD3.1|GK000006.2	35296835	G	A	0	2	0	1		422	gnl|UMD3.1|GK000006.2	35877412	T	C	1	1	0.5	0.5		94	gnl|UMD3.1|GK000006.2	42060910	T	C	0	2	0	1
236	gnl|UMD3.1|GK000006.2	35780459	C	A	0	4	0	1		165	gnl|UMD3.1|GK000006.2	35489040	C	T	0	2	0	1		122	gnl|UMD3.1|GK000006.2	35297133	C	T	0	2	0	1		423	gnl|UMD3.1|GK000006.2	35882569	T	G	2	2	0.5	0.5		95	gnl|UMD3.1|GK000006.2	42060935	T	C	0	2	0	1
237	gnl|UMD3.1|GK000006.2	35780485	T	C	0	3	0	1		166	gnl|UMD3.1|GK000006.2	35489102	C	T	0	4	0	1		123	gnl|UMD3.1|GK000006.2	35297194	C	T	0	2	0	1		424	gnl|UMD3.1|GK000006.2	35885665	T	C	0	2	0	1		96	gnl|UMD3.1|GK000006.2	42060944	T	C	0	2	0	1
238	gnl|UMD3.1|GK000006.2	35780831	G	A	1	2	0.333333333333333	0.666666666666667		167	gnl|UMD3.1|GK000006.2	35489494	A	C	7	3	0.7	0.3		124	gnl|UMD3.1|GK000006.2	35299302	C	A	6	3	0.666666666666667	0.333333333333333		425	gnl|UMD3.1|GK000006.2	35885670	T	C	0	2	0	1		97	gnl|UMD3.1|GK000006.2	42063903	A	C	0	2	0	1
239	gnl|UMD3.1|GK000006.2	35780867	T	C	2	2	0.5	0.5		168	gnl|UMD3.1|GK000006.2	35489627	C	T	6	2	0.75	0.25		125	gnl|UMD3.1|GK000006.2	35299316	C	T	0	10	0	1		426	gnl|UMD3.1|GK000006.2	35885671	T	C	0	2	0	1		98	gnl|UMD3.1|GK000006.2	42066244	T	C	0	2	0	1
240	gnl|UMD3.1|GK000006.2	35781043	C	T	0	2	0	1		169	gnl|UMD3.1|GK000006.2	35489778	T	C	4	3	0.571428571428571	0.428571428571429		126	gnl|UMD3.1|GK000006.2	35303797	A	G	0	2	0	1		427	gnl|UMD3.1|GK000006.2	35885726	T	C	0	2	0	1		99	gnl|UMD3.1|GK000006.2	42066264	T	C	0	2	0	1
241	gnl|UMD3.1|GK000006.2	35783454	C	T	0	2	0	1		170	gnl|UMD3.1|GK000006.2	35489937	A	C	2	3	0.4	0.6		127	gnl|UMD3.1|GK000006.2	35304139	C	T	0	4	0	1		428	gnl|UMD3.1|GK000006.2	35885753	T	C	0	2	0	1		100	gnl|UMD3.1|GK000006.2	42066267	T	C	0	2	0	1
242	gnl|UMD3.1|GK000006.2	35784622	C	T	0	2	0	1		171	gnl|UMD3.1|GK000006.2	35489939	C	G	3	2	0.6	0.4		128	gnl|UMD3.1|GK000006.2	35305246	A	G	0	2	0	1		429	gnl|UMD3.1|GK000006.2	35887316	C	A	0	2	0	1		101	gnl|UMD3.1|GK000006.2	42066278	T	C	0	2	0	1
243	gnl|UMD3.1|GK000006.2	35784681	A	G	2	2	0.5	0.5		172	gnl|UMD3.1|GK000006.2	35490049	C	A	3	2	0.6	0.4		129	gnl|UMD3.1|GK000006.2	35306663	G	T,C	0	2	0	1		430	gnl|UMD3.1|GK000006.2	35894335	A	C	0	2	0	1		102	gnl|UMD3.1|GK000006.2	42068710	A	T	0	1	0	1
244	gnl|UMD3.1|GK000006.2	35787317	C	T	0	1	0	1		173	gnl|UMD3.1|GK000006.2	35490217	T	C	2	2	0.5	0.5		130	gnl|UMD3.1|GK000006.2	35315618	T	C	0	2	0	1		431	gnl|UMD3.1|GK000006.2	35897633	C	T	0	2	0	1		103	gnl|UMD3.1|GK000006.2	42074879	G	C	0	2	0	1
245	gnl|UMD3.1|GK000006.2	35787336	C	T	0	2	0	1		174	gnl|UMD3.1|GK000006.2	35490242	C	T	1	2	0.333333333333333	0.666666666666667		131	gnl|UMD3.1|GK000006.2	35318442	T	A	0	2	0	1		432	gnl|UMD3.1|GK000006.2	35903234	G	A	0	2	0	1		104	gnl|UMD3.1|GK000006.2	42078340	G	A	0	2	0	1
246	gnl|UMD3.1|GK000006.2	35790160	T	C	0	2	0	1		175	gnl|UMD3.1|GK000006.2	35490245	G	A	0	2	0	1		132	gnl|UMD3.1|GK000006.2	35321856	T	C	0	2	0	1		433	gnl|UMD3.1|GK000006.2	35903239	A	G	0	2	0	1		105	gnl|UMD3.1|GK000006.2	42079412	T	G	0	2	0	1
247	gnl|UMD3.1|GK000006.2	35791490	T	C	0	2	0	1		176	gnl|UMD3.1|GK000006.2	35490281	A	C	0	2	0	1		133	gnl|UMD3.1|GK000006.2	35332680	G	A	0	4	0	1		434	gnl|UMD3.1|GK000006.2	35904221	G	A	1	4	0.2	0.8		106	gnl|UMD3.1|GK000006.2	42080628	T	C	0	2	0	1
248	gnl|UMD3.1|GK000006.2	35791754	T	C	0	2	0	1		177	gnl|UMD3.1|GK000006.2	35490466	C	T	0	1	0	1		134	gnl|UMD3.1|GK000006.2	35337523	T	A	0	2	0	1		435	gnl|UMD3.1|GK000006.2	35904349	C	A	0	2	0	1		107	gnl|UMD3.1|GK000006.2	42081202	A	G	0	5	0	1
249	gnl|UMD3.1|GK000006.2	35792307	T	C	3	2	0.6	0.4		178	gnl|UMD3.1|GK000006.2	35490491	T	G	0	2	0	1		135	gnl|UMD3.1|GK000006.2	35339055	G	T	0	2	0	1		436	gnl|UMD3.1|GK000006.2	35910905	TTAGCAGCAG	T	0	1	0	1		108	gnl|UMD3.1|GK000006.2	42081923	T	A,G	0	3	0	1
250	gnl|UMD3.1|GK000006.2	35792389	G	A	1	3	0.25	0.75		179	gnl|UMD3.1|GK000006.2	35490532	C	A	0	2	0	1		136	gnl|UMD3.1|GK000006.2	35341484	A	G	0	2	0	1		437	gnl|UMD3.1|GK000006.2	35921687	G	A	0	3	0	1		109	gnl|UMD3.1|GK000006.2	42082848	A	G,T	0	2	0	1
251	gnl|UMD3.1|GK000006.2	35792391	A	T	2	2	0.5	0.5		180	gnl|UMD3.1|GK000006.2	35490573	T	C	0	2	0	1		137	gnl|UMD3.1|GK000006.2	35354009	C	T	0	2	0	1		438	gnl|UMD3.1|GK000006.2	35921932	T	C	0	1	0	1		110	gnl|UMD3.1|GK000006.2	42083834	T	C	0	2	0	1
252	gnl|UMD3.1|GK000006.2	35792967	TGAGAAAATAAACAG	TG	0	1	0	1		181	gnl|UMD3.1|GK000006.2	35491352	T	G	0	2	0	1		138	gnl|UMD3.1|GK000006.2	35355899	C	T	0	2	0	1		439	gnl|UMD3.1|GK000006.2	35921933	T	C	0	2	0	1		111	gnl|UMD3.1|GK000006.2	42083872	T	C	0	2	0	1
253	gnl|UMD3.1|GK000006.2	35793146	C	G	0	2	0	1		182	gnl|UMD3.1|GK000006.2	35491496	C	A	2	4	0.333333333333333	0.666666666666667		139	gnl|UMD3.1|GK000006.2	35359015	G	A	0	4	0	1		440	gnl|UMD3.1|GK000006.2	35921945	T	C	0	2	0	1		112	gnl|UMD3.1|GK000006.2	42083890	G	A	0	2	0	1
254	gnl|UMD3.1|GK000006.2	35795895	T	C	0	6	0	1		183	gnl|UMD3.1|GK000006.2	35491523	C	A	2	4	0.333333333333333	0.666666666666667		140	gnl|UMD3.1|GK000006.2	35359168	G	A	0	2	0	1		441	gnl|UMD3.1|GK000006.2	35922159	A	T	1	2	0.333333333333333	0.666666666666667		113	gnl|UMD3.1|GK000006.2	42086611	T	C	0	2	0	1
255	gnl|UMD3.1|GK000006.2	35795896	A	G	0	6	0	1		184	gnl|UMD3.1|GK000006.2	35495015	A	G	4	2	0.666666666666667	0.333333333333333		141	gnl|UMD3.1|GK000006.2	35359933	T	C	2	4	0.333333333333333	0.666666666666667		442	gnl|UMD3.1|GK000006.2	35924822	A	G	0	1	0	1		114	gnl|UMD3.1|GK000006.2	42086612	T	C	0	2	0	1
256	gnl|UMD3.1|GK000006.2	35795940	T	C	4	2	0.666666666666667	0.333333333333333		185	gnl|UMD3.1|GK000006.2	35495018	A	T	4	2	0.666666666666667	0.333333333333333		142	gnl|UMD3.1|GK000006.2	35368529	T	C,G	0	4	0	1		443	gnl|UMD3.1|GK000006.2	35925315	T	C	0	2	0	1		115	gnl|UMD3.1|GK000006.2	42086622	T	C	0	2	0	1
257	gnl|UMD3.1|GK000006.2	35795954	A	C	0	6	0	1		186	gnl|UMD3.1|GK000006.2	35495045	C	T	4	3	0.571428571428571	0.428571428571429		143	gnl|UMD3.1|GK000006.2	35369598	A	T	1	2	0.333333333333333	0.666666666666667		444	gnl|UMD3.1|GK000006.2	35928785	C	T	0	5	0	1		116	gnl|UMD3.1|GK000006.2	42093074	G	T	0	1	0	1
258	gnl|UMD3.1|GK000006.2	35797539	A	C	0	2	0	1		187	gnl|UMD3.1|GK000006.2	35495054	G	C	3	3	0.5	0.5		144	gnl|UMD3.1|GK000006.2	35372854	T	C	0	2	0	1		445	gnl|UMD3.1|GK000006.2	35931595	T	C	0	3	0	1		117	gnl|UMD3.1|GK000006.2	42093540	T	C	0	2	0	1
259	gnl|UMD3.1|GK000006.2	35798482	A	G	0	3	0	1		188	gnl|UMD3.1|GK000006.2	35495057	T	A	3	3	0.5	0.5		145	gnl|UMD3.1|GK000006.2	35387265	T	C	0	2	0	1		446	gnl|UMD3.1|GK000006.2	35931878	C	A	0	4	0	1		118	gnl|UMD3.1|GK000006.2	42094252	T	C	0	2	0	1
260	gnl|UMD3.1|GK000006.2	35802411	C	T	0	2	0	1		189	gnl|UMD3.1|GK000006.2	35495149	T	C	0	2	0	1		146	gnl|UMD3.1|GK000006.2	35387307	G	A	0	2	0	1		447	gnl|UMD3.1|GK000006.2	35931888	T	G	0	5	0	1		119	gnl|UMD3.1|GK000006.2	42101233	T	C	0	2	0	1
261	gnl|UMD3.1|GK000006.2	35802861	C	T	0	2	0	1		190	gnl|UMD3.1|GK000006.2	35496911	C	T	0	3	0	1		147	gnl|UMD3.1|GK000006.2	35388062	G	A	0	2	0	1		448	gnl|UMD3.1|GK000006.2	35932795	G	A	0	2	0	1		120	gnl|UMD3.1|GK000006.2	42104329	A	G	0	6	0	1
262	gnl|UMD3.1|GK000006.2	35810710	A	C	0	2	0	1		191	gnl|UMD3.1|GK000006.2	35496932	T	C	0	2	0	1		148	gnl|UMD3.1|GK000006.2	35390938	G	T	0	2	0	1		449	gnl|UMD3.1|GK000006.2	35933018	C	T,G	0	4	0	1		121	gnl|UMD3.1|GK000006.2	42104872	G	A	0	2	0	1
263	gnl|UMD3.1|GK000006.2	35810753	A	G	0	2	0	1		192	gnl|UMD3.1|GK000006.2	35496950	C	T	0	2	0	1		149	gnl|UMD3.1|GK000006.2	35392079	C	T	0	2	0	1		450	gnl|UMD3.1|GK000006.2	35933238	C	G	0	5	0	1		122	gnl|UMD3.1|GK000006.2	42112151	T	C	0	2	0	1
264	gnl|UMD3.1|GK000006.2	35817858	C	T	0	3	0	1		193	gnl|UMD3.1|GK000006.2	35497005	T	C	0	2	0	1		150	gnl|UMD3.1|GK000006.2	35392695	G	C	0	2	0	1		451	gnl|UMD3.1|GK000006.2	35933361	T	C	10	5	0.666666666666667	0.333333333333333		123	gnl|UMD3.1|GK000006.2	42112192	T	C	0	2	0	1
265	gnl|UMD3.1|GK000006.2	35824263	C	G	0	2	0	1		194	gnl|UMD3.1|GK000006.2	35497843	T	C	0	2	0	1		151	gnl|UMD3.1|GK000006.2	35395576	C	T	0	2	0	1		452	gnl|UMD3.1|GK000006.2	35933372	A	G	0	16	0	1		124	gnl|UMD3.1|GK000006.2	42117999	G	A	0	2	0	1
266	gnl|UMD3.1|GK000006.2	35839000	G	A	0	4	0	1		195	gnl|UMD3.1|GK000006.2	35497845	G	A	0	2	0	1		152	gnl|UMD3.1|GK000006.2	35398151	T	C	3	2	0.6	0.4		453	gnl|UMD3.1|GK000006.2	35933375	T	C	12	4	0.75	0.25		125	gnl|UMD3.1|GK000006.2	42121903	C	A,T	0	2	0	1
267	gnl|UMD3.1|GK000006.2	35841914	ATTTT	ATT	0	1	0	1		196	gnl|UMD3.1|GK000006.2	35502463	C	T	0	2	0	1		153	gnl|UMD3.1|GK000006.2	35398193	T	C	2	2	0.5	0.5		454	gnl|UMD3.1|GK000006.2	35933395	G	C	0	16	0	1		126	gnl|UMD3.1|GK000006.2	42121907	T	C	0	2	0	1
268	gnl|UMD3.1|GK000006.2	35842781	G	A	0	2	0	1		197	gnl|UMD3.1|GK000006.2	35502863	G	A	0	2	0	1		154	gnl|UMD3.1|GK000006.2	35398557	T	G	2	2	0.5	0.5		455	gnl|UMD3.1|GK000006.2	35933414	C	A	0	16	0	1		127	gnl|UMD3.1|GK000006.2	42139885	C	A	0	2	0	1
269	gnl|UMD3.1|GK000006.2	35844621	T	C	0	2	0	1		198	gnl|UMD3.1|GK000006.2	35503811	T	C	0	2	0	1		155	gnl|UMD3.1|GK000006.2	35398830	G	A	0	2	0	1		456	gnl|UMD3.1|GK000006.2	35933495	C	T	0	4	0	1		128	gnl|UMD3.1|GK000006.2	42141960	A	C	3	2	0.6	0.4
270	gnl|UMD3.1|GK000006.2	35844631	T	C	0	3	0	1		199	gnl|UMD3.1|GK000006.2	35505249	C	T	0	2	0	1		156	gnl|UMD3.1|GK000006.2	35400604	A	T	0	2	0	1		457	gnl|UMD3.1|GK000006.2	35933589	G	A	0	4	0	1		129	gnl|UMD3.1|GK000006.2	42141968	T	C	0	6	0	1
271	gnl|UMD3.1|GK000006.2	35844634	T	C	0	3	0	1		200	gnl|UMD3.1|GK000006.2	35505277	C	T	0	2	0	1		157	gnl|UMD3.1|GK000006.2	35400612	T	C	0	2	0	1		458	gnl|UMD3.1|GK000006.2	35933666	T	A	0	4	0	1		130	gnl|UMD3.1|GK000006.2	42142056	G	A	3	2	0.6	0.4
272	gnl|UMD3.1|GK000006.2	35844645	T	C	0	3	0	1		201	gnl|UMD3.1|GK000006.2	35508568	A	G	0	2	0	1		158	gnl|UMD3.1|GK000006.2	35400952	T	G	0	4	0	1		459	gnl|UMD3.1|GK000006.2	35933991	C	T	0	5	0	1		131	gnl|UMD3.1|GK000006.2	42142079	C	A	3	2	0.6	0.4
273	gnl|UMD3.1|GK000006.2	35844685	T	C	0	2	0	1		202	gnl|UMD3.1|GK000006.2	35511765	G	A	0	4	0	1		159	gnl|UMD3.1|GK000006.2	35402127	C	T	2	4	0.333333333333333	0.666666666666667		460	gnl|UMD3.1|GK000006.2	35933994	C	A	2	2	0.5	0.5		132	gnl|UMD3.1|GK000006.2	42142703	T	C	0	2	0	1
274	gnl|UMD3.1|GK000006.2	35848563	C	A	0	1	0	1		203	gnl|UMD3.1|GK000006.2	35516393	T	C	0	2	0	1		160	gnl|UMD3.1|GK000006.2	35402155	A	T	3	5	0.375	0.625		461	gnl|UMD3.1|GK000006.2	35934045	G	T	0	3	0	1		133	gnl|UMD3.1|GK000006.2	42142704	T	C	0	2	0	1
275	gnl|UMD3.1|GK000006.2	35849995	T	C	0	2	0	1		204	gnl|UMD3.1|GK000006.2	35521813	T	C	0	2	0	1		161	gnl|UMD3.1|GK000006.2	35402156	T	C	3	5	0.375	0.625		462	gnl|UMD3.1|GK000006.2	35934232	C	T	0	7	0	1		134	gnl|UMD3.1|GK000006.2	42142718	T	C	1	2	0.333333333333333	0.666666666666667
276	gnl|UMD3.1|GK000006.2	35850010	T	C	0	2	0	1		205	gnl|UMD3.1|GK000006.2	35521877	T	A	0	2	0	1		162	gnl|UMD3.1|GK000006.2	35402196	G	T	4	6	0.4	0.6		463	gnl|UMD3.1|GK000006.2	35934259	C	G	0	5	0	1		135	gnl|UMD3.1|GK000006.2	42142736	T	C	0	2	0	1
277	gnl|UMD3.1|GK000006.2	35850011	T	C	0	2	0	1		206	gnl|UMD3.1|GK000006.2	35522498	C	A	0	2	0	1		163	gnl|UMD3.1|GK000006.2	35402280	T	A	2	2	0.5	0.5		464	gnl|UMD3.1|GK000006.2	35936847	T	C	0	2	0	1		136	gnl|UMD3.1|GK000006.2	42142750	T	C	0	2	0	1
278	gnl|UMD3.1|GK000006.2	35850524	T	C	3	2	0.6	0.4		207	gnl|UMD3.1|GK000006.2	35522700	T	C	0	2	0	1		164	gnl|UMD3.1|GK000006.2	35402445	C	T	8	2	0.8	0.2		465	gnl|UMD3.1|GK000006.2	35938366	G	T	0	5	0	1		137	gnl|UMD3.1|GK000006.2	42142776	T	C	0	2	0	1
279	gnl|UMD3.1|GK000006.2	35850568	T	C	3	2	0.6	0.4		208	gnl|UMD3.1|GK000006.2	35526876	G	T	0	2	0	1		165	gnl|UMD3.1|GK000006.2	35402755	C	T	1	2	0.333333333333333	0.666666666666667		NTNG1										138	gnl|UMD3.1|GK000006.2	42142833	T	C	0	2	0	1
280	gnl|UMD3.1|GK000006.2	35852938	T	C	2	2	0.5	0.5		209	gnl|UMD3.1|GK000006.2	35527543	G	A	0	2	0	1		166	gnl|UMD3.1|GK000006.2	35403011	G	T	4	2	0.666666666666667	0.333333333333333			chromosome	SNP location	1	2	3	4	5	6		139	gnl|UMD3.1|GK000006.2	42148985	T	C	2	2	0.5	0.5
281	gnl|UMD3.1|GK000006.2	35852968	T	C	2	2	0.5	0.5		210	gnl|UMD3.1|GK000006.2	35527913	G	A	2	4	0.333333333333333	0.666666666666667		167	gnl|UMD3.1|GK000006.2	35403152	G	C	0	4	0	1		1	gnl|UMD3.1|GK000003.2	35969924	T	A	4	2	0.666666666666667	0.333333333333333		140	gnl|UMD3.1|GK000006.2	42152824	T	C	0	2	0	1
282	gnl|UMD3.1|GK000006.2	35853013	T	C	0	1	0	1		211	gnl|UMD3.1|GK000006.2	35532941	G	A	0	2	0	1		168	gnl|UMD3.1|GK000006.2	35403262	A	G	4	3	0.571428571428571	0.428571428571429		2	gnl|UMD3.1|GK000003.2	35970400	A	G	0	3	0	1		141	gnl|UMD3.1|GK000006.2	42153453	T	A	0	1	0	1
283	gnl|UMD3.1|GK000006.2	35853024	T	C	0	1	0	1		212	gnl|UMD3.1|GK000006.2	35537313	A	C	3	2	0.6	0.4		169	gnl|UMD3.1|GK000006.2	35403296	G	T	6	6	0.5	0.5		3	gnl|UMD3.1|GK000003.2	35970572	T	G	1	3	0.25	0.75		142	gnl|UMD3.1|GK000006.2	42157277	C	G	2	3	0.4	0.6
284	gnl|UMD3.1|GK000006.2	35853025	T	C	0	2	0	1		213	gnl|UMD3.1|GK000006.2	35538472	C	G	0	2	0	1		170	gnl|UMD3.1|GK000006.2	35403346	C	A	6	12	0.333333333333333	0.666666666666667		4	gnl|UMD3.1|GK000003.2	35970584	A	G	0	3	0	1		143	gnl|UMD3.1|GK000006.2	42157308	A	T	1	2	0.333333333333333	0.666666666666667
285	gnl|UMD3.1|GK000006.2	35856014	C	A	0	1	0	1		214	gnl|UMD3.1|GK000006.2	35541390	T	C	1	2	0.333333333333333	0.666666666666667		171	gnl|UMD3.1|GK000006.2	35403361	A	G	1	12	0.0769230769230769	0.923076923076923		5	gnl|UMD3.1|GK000003.2	35991274	T	C	0	2	0	1		144	gnl|UMD3.1|GK000006.2	42157361	A	T	2	4	0.333333333333333	0.666666666666667
286	gnl|UMD3.1|GK000006.2	35856022	C	A	2	2	0.5	0.5		215	gnl|UMD3.1|GK000006.2	35547235	A	G	2	2	0.5	0.5		172	gnl|UMD3.1|GK000006.2	35403365	G	A	10	2	0.833333333333333	0.166666666666667		6	gnl|UMD3.1|GK000003.2	35991290	C	T	0	1	0	1		145	gnl|UMD3.1|GK000006.2	42157880	C	T	2	3	0.4	0.6
287	gnl|UMD3.1|GK000006.2	35868342	C	T	0	2	0	1		216	gnl|UMD3.1|GK000006.2	35547950	A	G	0	2	0	1		173	gnl|UMD3.1|GK000006.2	35403384	C	T	0	12	0	1		7	gnl|UMD3.1|GK000003.2	36004966	C	A	0	2	0	1		146	gnl|UMD3.1|GK000006.2	42158148	C	T	0	5	0	1
288	gnl|UMD3.1|GK000006.2	35868645	T	C	0	2	0	1		217	gnl|UMD3.1|GK000006.2	35549011	TTAATAA	TTAA	0	1	0	1		174	gnl|UMD3.1|GK000006.2	35403816	C	T	0	2	0	1		8	gnl|UMD3.1|GK000003.2	36017075	T	C	0	2	0	1		147	gnl|UMD3.1|GK000006.2	42158228	A	C	2	2	0.5	0.5
289	gnl|UMD3.1|GK000006.2	35878684	A	C	1	2	0.333333333333333	0.666666666666667		218	gnl|UMD3.1|GK000006.2	35549058	T	C	0	2	0	1		175	gnl|UMD3.1|GK000006.2	35405262	C	T	0	2	0	1		9	gnl|UMD3.1|GK000003.2	36017095	T	C	0	2	0	1		148	gnl|UMD3.1|GK000006.2	42160304	T	C	0	2	0	1
290	gnl|UMD3.1|GK000006.2	35879335	T	C	1	1	0.5	0.5		219	gnl|UMD3.1|GK000006.2	35550063	T	C	2	2	0.5	0.5		176	gnl|UMD3.1|GK000006.2	35405287	G	A	0	2	0	1		10	gnl|UMD3.1|GK000003.2	36020666	A	T	1	2	0.333333333333333	0.666666666666667		149	gnl|UMD3.1|GK000006.2	42160570	T	C	0	2	0	1
291	gnl|UMD3.1|GK000006.2	35879363	T	C	1	2	0.333333333333333	0.666666666666667		220	gnl|UMD3.1|GK000006.2	35550236	T	C,A	0	2	0	1		177	gnl|UMD3.1|GK000006.2	35405343	T	C	0	2	0	1		11	gnl|UMD3.1|GK000003.2	36021551	T	C	0	2	0	1		150	gnl|UMD3.1|GK000006.2	42160948	G	C	0	5	0	1
292	gnl|UMD3.1|GK000006.2	35879372	T	C	0	2	0	1		221	gnl|UMD3.1|GK000006.2	35550237	T	C	0	2	0	1		178	gnl|UMD3.1|GK000006.2	35405387	T	C	4	2	0.666666666666667	0.333333333333333		12	gnl|UMD3.1|GK000003.2	36026162	A	G	0	2	0	1		151	gnl|UMD3.1|GK000006.2	42161828	A	G	0	2	0	1
293	gnl|UMD3.1|GK000006.2	35879373	T	C	0	2	0	1		222	gnl|UMD3.1|GK000006.2	35553395	A	G	3	2	0.6	0.4		179	gnl|UMD3.1|GK000006.2	35405439	A	G	5	3	0.625	0.375		13	gnl|UMD3.1|GK000003.2	36032172	G	A	2	2	0.5	0.5		152	gnl|UMD3.1|GK000006.2	42164551	T	C	0	2	0	1
294	gnl|UMD3.1|GK000006.2	35885644	T	C	0	2	0	1		223	gnl|UMD3.1|GK000006.2	35555235	T	C	0	2	0	1		180	gnl|UMD3.1|GK000006.2	35405547	A	G	2	4	0.333333333333333	0.666666666666667		14	gnl|UMD3.1|GK000003.2	36032511	T	C	0	2	0	1		153	gnl|UMD3.1|GK000006.2	42171482	T	C	0	2	0	1
295	gnl|UMD3.1|GK000006.2	35885652	T	C	0	2	0	1		224	gnl|UMD3.1|GK000006.2	35557037	A	G	0	2	0	1		181	gnl|UMD3.1|GK000006.2	35406119	T	A	0	2	0	1		15	gnl|UMD3.1|GK000003.2	36034028	T	C	0	2	0	1		154	gnl|UMD3.1|GK000006.2	42172886	C	T	0	4	0	1
296	gnl|UMD3.1|GK000006.2	35885665	T	C	0	2	0	1		225	gnl|UMD3.1|GK000006.2	35557099	C	A	0	2	0	1		182	gnl|UMD3.1|GK000006.2	35406187	G	A	0	2	0	1		16	gnl|UMD3.1|GK000003.2	36035180	C	T	0	2	0	1		155	gnl|UMD3.1|GK000006.2	42173063	T	G	0	2	0	1
297	gnl|UMD3.1|GK000006.2	35885670	T	C	0	2	0	1		226	gnl|UMD3.1|GK000006.2	35559182	T	C	0	2	0	1		183	gnl|UMD3.1|GK000006.2	35406232	A	C	0	2	0	1		17	gnl|UMD3.1|GK000003.2	36053014	A	T,G	0	2	0	1		156	gnl|UMD3.1|GK000006.2	42173137	C	A	7	2	0.777777777777778	0.222222222222222
298	gnl|UMD3.1|GK000006.2	35885680	T	C	0	2	0	1		227	gnl|UMD3.1|GK000006.2	35559204	T	C	0	2	0	1		184	gnl|UMD3.1|GK000006.2	35406564	C	A	0	2	0	1		18	gnl|UMD3.1|GK000003.2	36062297	T	C	0	2	0	1		157	gnl|UMD3.1|GK000006.2	42173240	C	T	0	4	0	1
299	gnl|UMD3.1|GK000006.2	35885681	T	C	0	2	0	1		228	gnl|UMD3.1|GK000006.2	35563396	A	G	0	2	0	1		185	gnl|UMD3.1|GK000006.2	35406569	T	A	0	2	0	1		19	gnl|UMD3.1|GK000003.2	36062300	G	A	0	2	0	1		158	gnl|UMD3.1|GK000006.2	42174075	G	T	0	4	0	1
300	gnl|UMD3.1|GK000006.2	35893859	T	C	0	2	0	1		229	gnl|UMD3.1|GK000006.2	35567579	T	C	0	2	0	1		186	gnl|UMD3.1|GK000006.2	35408862	C	T	0	2	0	1		20	gnl|UMD3.1|GK000003.2	36083909	T	C	0	2	0	1		159	gnl|UMD3.1|GK000006.2	42174798	G	A	0	2	0	1
301	gnl|UMD3.1|GK000006.2	35894746	C	G	0	2	0	1		230	gnl|UMD3.1|GK000006.2	35567621	T	C	0	2	0	1		187	gnl|UMD3.1|GK000006.2	35409605	G	A	0	4	0	1		21	gnl|UMD3.1|GK000003.2	36095630	C	T	0	2	0	1		160	gnl|UMD3.1|GK000006.2	42175002	C	T	0	2	0	1
302	gnl|UMD3.1|GK000006.2	35895342	G	A	0	2	0	1		231	gnl|UMD3.1|GK000006.2	35571424	C	G	0	2	0	1		188	gnl|UMD3.1|GK000006.2	35409635	C	T	0	4	0	1		22	gnl|UMD3.1|GK000003.2	36106509	T	C	0	2	0	1		161	gnl|UMD3.1|GK000006.2	42176008	T	C	0	2	0	1
303	gnl|UMD3.1|GK000006.2	35895373	G	A	0	2	0	1		232	gnl|UMD3.1|GK000006.2	35575545	T	A	2	2	0.5	0.5		189	gnl|UMD3.1|GK000006.2	35410493	T	C	1	2	0.333333333333333	0.666666666666667		23	gnl|UMD3.1|GK000003.2	36201977	T	C	0	2	0	1		162	gnl|UMD3.1|GK000006.2	42176087	A	G	0	4	0	1
304	gnl|UMD3.1|GK000006.2	35901045	T	TA	0	1	0	1		233	gnl|UMD3.1|GK000006.2	35576196	A	C	1	2	0.333333333333333	0.666666666666667		190	gnl|UMD3.1|GK000006.2	35410882	G	A	10	7	0.588235294117647	0.411764705882353		24	gnl|UMD3.1|GK000003.2	36202033	C	G	0	2	0	1		163	gnl|UMD3.1|GK000006.2	42179765	G	A	0	2	0	1
305	gnl|UMD3.1|GK000006.2	35902285	A	G	0	2	0	1		234	gnl|UMD3.1|GK000006.2	35576279	T	C	4	2	0.666666666666667	0.333333333333333		191	gnl|UMD3.1|GK000006.2	35411251	G	T	0	2	0	1		25	gnl|UMD3.1|GK000003.2	36206770	T	C	4	2	0.666666666666667	0.333333333333333		164	gnl|UMD3.1|GK000006.2	42181329	C	A	0	2	0	1
306	gnl|UMD3.1|GK000006.2	35903406	C	T	0	2	0	1		235	gnl|UMD3.1|GK000006.2	35577504	A	C	0	2	0	1		192	gnl|UMD3.1|GK000006.2	35411887	G	T	0	2	0	1		26	gnl|UMD3.1|GK000003.2	36207278	C	A,T	0	4	0	1		165	gnl|UMD3.1|GK000006.2	42203561	AAGAGAGAGAGAGAGA	AAGAGAGAGAGAGA	0	1	0	1
307	gnl|UMD3.1|GK000006.2	35905103	T	G	1	2	0.333333333333333	0.666666666666667		236	gnl|UMD3.1|GK000006.2	35578359	G	A	0	4	0	1		193	gnl|UMD3.1|GK000006.2	35414512	C	G	0	4	0	1		27	gnl|UMD3.1|GK000003.2	36216314	T	A	0	2	0	1		166	gnl|UMD3.1|GK000006.2	42203623	T	G,A	0	2	0	1
308	gnl|UMD3.1|GK000006.2	35905135	G	A	1	2	0.333333333333333	0.666666666666667		237	gnl|UMD3.1|GK000006.2	35581556	T	C	0	2	0	1		194	gnl|UMD3.1|GK000006.2	35415888	A	T	0	2	0	1		28	gnl|UMD3.1|GK000003.2	36237540	A	T	0	4	0	1		167	gnl|UMD3.1|GK000006.2	42204881	T	C	0	2	0	1
309	gnl|UMD3.1|GK000006.2	35905320	A	C	0	3	0	1		238	gnl|UMD3.1|GK000006.2	35581577	T	C	0	1	0	1		195	gnl|UMD3.1|GK000006.2	35423246	T	C	0	2	0	1		29	gnl|UMD3.1|GK000003.2	36258258	G	A	0	2	0	1		168	gnl|UMD3.1|GK000006.2	42204924	A	T	1	2	0.333333333333333	0.666666666666667
310	gnl|UMD3.1|GK000006.2	35905675	T	G	0	2	0	1		239	gnl|UMD3.1|GK000006.2	35583467	C	A	4	2	0.666666666666667	0.333333333333333		196	gnl|UMD3.1|GK000006.2	35423261	G	A	0	2	0	1		30	gnl|UMD3.1|GK000003.2	36264646	T	C	0	2	0	1		169	gnl|UMD3.1|GK000006.2	42205922	T	G	2	2	0.5	0.5
311	gnl|UMD3.1|GK000006.2	35906841	G	C	2	2	0.5	0.5		240	gnl|UMD3.1|GK000006.2	35588789	G	A	0	2	0	1		197	gnl|UMD3.1|GK000006.2	35425465	T	A	0	2	0	1		31	gnl|UMD3.1|GK000003.2	36267116	G	C	0	2	0	1		170	gnl|UMD3.1|GK000006.2	42206378	T	C	2	2	0.5	0.5
312	gnl|UMD3.1|GK000006.2	35910774	T	C	0	2	0	1		241	gnl|UMD3.1|GK000006.2	35589366	G	T	0	2	0	1		198	gnl|UMD3.1|GK000006.2	35428291	C	A	0	2	0	1		32	gnl|UMD3.1|GK000003.2	36285646	C	A	0	2	0	1		171	gnl|UMD3.1|GK000006.2	42206584	T	C	2	2	0.5	0.5
313	gnl|UMD3.1|GK000006.2	35910814	T	C	0	3	0	1		242	gnl|UMD3.1|GK000006.2	35589897	G	A	0	2	0	1		199	gnl|UMD3.1|GK000006.2	35429572	T	A	0	2	0	1		33	gnl|UMD3.1|GK000003.2	36285668	C	T	0	2	0	1		172	gnl|UMD3.1|GK000006.2	42206585	T	C	1	3	0.25	0.75
314	gnl|UMD3.1|GK000006.2	35910818	T	G	0	1	0	1		243	gnl|UMD3.1|GK000006.2	35590004	G	A	2	2	0.5	0.5		200	gnl|UMD3.1|GK000006.2	35433001	C	T	0	2	0	1		34	gnl|UMD3.1|GK000003.2	36285714	T	C	0	2	0	1		173	gnl|UMD3.1|GK000006.2	42206593	T	C	2	2	0.5	0.5
315	gnl|UMD3.1|GK000006.2	35910868	T	C	0	2	0	1		244	gnl|UMD3.1|GK000006.2	35595646	A	G	0	2	0	1		201	gnl|UMD3.1|GK000006.2	35433867	C	T	2	2	0.5	0.5		35	gnl|UMD3.1|GK000003.2	36287417	A	G	0	2	0	1		174	gnl|UMD3.1|GK000006.2	42206597	T	C	2	2	0.5	0.5
316	gnl|UMD3.1|GK000006.2	35910892	A	C	0	3	0	1		245	gnl|UMD3.1|GK000006.2	35596198	T	C	0	3	0	1		202	gnl|UMD3.1|GK000006.2	35437558	T	C	0	2	0	1		36	gnl|UMD3.1|GK000003.2	36296981	G	A	0	2	0	1		175	gnl|UMD3.1|GK000006.2	42206610	T	C	2	2	0.5	0.5
317	gnl|UMD3.1|GK000006.2	35911068	T	G	2	2	0.5	0.5		246	gnl|UMD3.1|GK000006.2	35597854	G	A	0	2	0	1		203	gnl|UMD3.1|GK000006.2	35438154	G	A	2	2	0.5	0.5		37	gnl|UMD3.1|GK000003.2	36299351	G	A	1	2	0.333333333333333	0.666666666666667		176	gnl|UMD3.1|GK000006.2	42206630	T	C	2	2	0.5	0.5
318	gnl|UMD3.1|GK000006.2	35911487	A	G	0	2	0	1		247	gnl|UMD3.1|GK000006.2	35606973	C	A	0	2	0	1		204	gnl|UMD3.1|GK000006.2	35438266	G	C	0	3	0	1		38	gnl|UMD3.1|GK000003.2	36300095	T	G	0	2	0	1		177	gnl|UMD3.1|GK000006.2	42206964	C	G	0	2	0	1
319	gnl|UMD3.1|GK000006.2	35915431	G	A	0	2	0	1		248	gnl|UMD3.1|GK000006.2	35613963	T	A	0	1	0	1		205	gnl|UMD3.1|GK000006.2	35438526	G	A	0	2	0	1		39	gnl|UMD3.1|GK000003.2	36300189	C	G	0	2	0	1		178	gnl|UMD3.1|GK000006.2	42207369	C	T	0	1	0	1
320	gnl|UMD3.1|GK000006.2	35917742	G	A	0	2	0	1		249	gnl|UMD3.1|GK000006.2	35625999	C	G	0	2	0	1		206	gnl|UMD3.1|GK000006.2	35438677	T	C	0	2	0	1		40	gnl|UMD3.1|GK000003.2	36321878	C	G	0	2	0	1		179	gnl|UMD3.1|GK000006.2	42207732	G	C	0	2	0	1
321	gnl|UMD3.1|GK000006.2	35917998	A	C	0	2	0	1		250	gnl|UMD3.1|GK000006.2	35629935	T	A	0	1	0	1		207	gnl|UMD3.1|GK000006.2	35439565	C	A	0	8	0	1		41	gnl|UMD3.1|GK000003.2	36324237	C	T	0	3	0	1		180	gnl|UMD3.1|GK000006.2	42209066	T	A	0	4	0	1
322	gnl|UMD3.1|GK000006.2	35918800	T	G	1	4	0.2	0.8		251	gnl|UMD3.1|GK000006.2	35645950	T	A	2	2	0.5	0.5		208	gnl|UMD3.1|GK000006.2	35440228	A	C	0	6	0	1		42	gnl|UMD3.1|GK000003.2	36324238	C	T	0	3	0	1		181	gnl|UMD3.1|GK000006.2	42209510	T	C	0	2	0	1
323	gnl|UMD3.1|GK000006.2	35918833	C	G	1	3	0.25	0.75		252	gnl|UMD3.1|GK000006.2	35647009	T	C	0	2	0	1		209	gnl|UMD3.1|GK000006.2	35441079	T	C	0	2	0	1		43	gnl|UMD3.1|GK000003.2	36324300	A	G	0	3	0	1		182	gnl|UMD3.1|GK000006.2	42209525	T	C	0	2	0	1
324	gnl|UMD3.1|GK000006.2	35918998	C	T	1	1	0.5	0.5		253	gnl|UMD3.1|GK000006.2	35648690	T	C	0	2	0	1		210	gnl|UMD3.1|GK000006.2	35442864	A	G	0	2	0	1		44	gnl|UMD3.1|GK000003.2	36326337	G	C	0	2	0	1		183	gnl|UMD3.1|GK000006.2	42209561	T	C	0	2	0	1
325	gnl|UMD3.1|GK000006.2	35922378	C	T	0	3	0	1		254	gnl|UMD3.1|GK000006.2	35680602	T	C	2	2	0.5	0.5		211	gnl|UMD3.1|GK000006.2	35442871	A	T	0	2	0	1		45	gnl|UMD3.1|GK000003.2	36329588	C	T	0	2	0	1		184	gnl|UMD3.1|GK000006.2	42210116	T	G	0	2	0	1
326	gnl|UMD3.1|GK000006.2	35922991	A	C	0	2	0	1		255	gnl|UMD3.1|GK000006.2	35700693	G	C	0	2	0	1		212	gnl|UMD3.1|GK000006.2	35444503	G	A	0	2	0	1		46	gnl|UMD3.1|GK000003.2	36329677	G	T	0	3	0	1		185	gnl|UMD3.1|GK000006.2	42214125	C	G	0	4	0	1
327	gnl|UMD3.1|GK000006.2	35923046	A	G	0	2	0	1		256	gnl|UMD3.1|GK000006.2	35700759	T	C	5	2	0.714285714285714	0.285714285714286		213	gnl|UMD3.1|GK000006.2	35445094	C	T	0	2	0	1		KCNIP4										186	gnl|UMD3.1|GK000006.2	42215300	T	C,A	0	4	0	1
328	gnl|UMD3.1|GK000006.2	35924821	T	G	0	2	0	1		257	gnl|UMD3.1|GK000006.2	35707462	C	A	2	2	0.5	0.5		214	gnl|UMD3.1|GK000006.2	35445477	A	G	1	2	0.333333333333333	0.666666666666667			chromosome	SNP location	1	2	3	4	5	6		187	gnl|UMD3.1|GK000006.2	42215301	T	C	0	4	0	1
329	gnl|UMD3.1|GK000006.2	35924822	A	G	0	2	0	1		258	gnl|UMD3.1|GK000006.2	35707494	G	T	0	1	0	1		215	gnl|UMD3.1|GK000006.2	35445789	T	A	0	2	0	1		1	gnl|UMD3.1|GK000006.2	41732970	A	T	0	2	0	1		188	gnl|UMD3.1|GK000006.2	42215302	T	C	0	4	0	1
330	gnl|UMD3.1|GK000006.2	35925315	T	C	0	2	0	1		259	gnl|UMD3.1|GK000006.2	35711791	G	A	0	2	0	1		216	gnl|UMD3.1|GK000006.2	35446009	C	T	1	2	0.333333333333333	0.666666666666667		2	gnl|UMD3.1|GK000006.2	41737063	G	C	0	2	0	1		189	gnl|UMD3.1|GK000006.2	42217868	C	A	0	2	0	1
331	gnl|UMD3.1|GK000006.2	35925425	T	A	0	2	0	1		260	gnl|UMD3.1|GK000006.2	35711837	G	T	0	3	0	1		217	gnl|UMD3.1|GK000006.2	35446774	T	G	0	3	0	1		3	gnl|UMD3.1|GK000006.2	41737065	T	C	0	2	0	1		190	gnl|UMD3.1|GK000006.2	42218502	A	G	0	5	0	1
332	gnl|UMD3.1|GK000006.2	35926210	G	T	0	2	0	1		261	gnl|UMD3.1|GK000006.2	35712205	C	A	3	2	0.6	0.4		218	gnl|UMD3.1|GK000006.2	35447065	G	C	3	4	0.428571428571429	0.571428571428571		4	gnl|UMD3.1|GK000006.2	41737069	T	C	0	1	0	1		191	gnl|UMD3.1|GK000006.2	42218535	G	A	3	2	0.6	0.4
333	gnl|UMD3.1|GK000006.2	35926838	G	A	0	2	0	1		262	gnl|UMD3.1|GK000006.2	35713631	G	A	2	2	0.5	0.5		219	gnl|UMD3.1|GK000006.2	35447192	A	C	1	2	0.333333333333333	0.666666666666667		5	gnl|UMD3.1|GK000006.2	41737072	T	C	0	2	0	1		192	gnl|UMD3.1|GK000006.2	42220611	C	T	0	2	0	1
334	gnl|UMD3.1|GK000006.2	35926897	A	G	0	2	0	1		263	gnl|UMD3.1|GK000006.2	35715954	A	G	2	2	0.5	0.5		220	gnl|UMD3.1|GK000006.2	35447249	G	T	0	2	0	1		6	gnl|UMD3.1|GK000006.2	41737372	T	C	0	2	0	1		193	gnl|UMD3.1|GK000006.2	42222286	G	A	0	2	0	1
335	gnl|UMD3.1|GK000006.2	35927534	C	T	0	2	0	1		264	gnl|UMD3.1|GK000006.2	35725839	C	T	0	2	0	1		221	gnl|UMD3.1|GK000006.2	35447321	T	C	0	3	0	1		7	gnl|UMD3.1|GK000006.2	41761417	A	T	0	2	0	1		194	gnl|UMD3.1|GK000006.2	42222343	T	G	0	4	0	1
336	gnl|UMD3.1|GK000006.2	35928235	C	T	7	2	0.777777777777778	0.222222222222222		265	gnl|UMD3.1|GK000006.2	35730828	T	G	2	2	0.5	0.5		222	gnl|UMD3.1|GK000006.2	35447341	A	G	0	2	0	1		8	gnl|UMD3.1|GK000006.2	41790169	C	A	0	1	0	1		195	gnl|UMD3.1|GK000006.2	42223248	C	T	0	2	0	1
337	gnl|UMD3.1|GK000006.2	35928302	C	T	5	2	0.714285714285714	0.285714285714286		266	gnl|UMD3.1|GK000006.2	35735121	A	G	0	2	0	1		223	gnl|UMD3.1|GK000006.2	35447594	T	C	0	2	0	1		9	gnl|UMD3.1|GK000006.2	41795130	C	T	0	2	0	1		196	gnl|UMD3.1|GK000006.2	42226134	G	C	0	2	0	1
338	gnl|UMD3.1|GK000006.2	35928785	C	T	2	2	0.5	0.5		267	gnl|UMD3.1|GK000006.2	35736697	C	A	2	2	0.5	0.5		224	gnl|UMD3.1|GK000006.2	35447975	C	T	3	3	0.5	0.5		10	gnl|UMD3.1|GK000006.2	41815995	C	A	0	2	0	1		197	gnl|UMD3.1|GK000006.2	42226515	T	A	6	2	0.75	0.25
339	gnl|UMD3.1|GK000006.2	35929900	T	A	0	2	0	1		268	gnl|UMD3.1|GK000006.2	35736888	G	T	4	2	0.666666666666667	0.333333333333333		225	gnl|UMD3.1|GK000006.2	35451572	T	C	0	2	0	1		11	gnl|UMD3.1|GK000006.2	41837420	A	G	0	2	0	1		198	gnl|UMD3.1|GK000006.2	42226568	G	C	0	5	0	1
340	gnl|UMD3.1|GK000006.2	35930200	T	C	0	2	0	1		269	gnl|UMD3.1|GK000006.2	35743050	T	C	0	2	0	1		226	gnl|UMD3.1|GK000006.2	35454297	T	C	1	2	0.333333333333333	0.666666666666667		12	gnl|UMD3.1|GK000006.2	41838063	T	A	0	2	0	1		199	gnl|UMD3.1|GK000006.2	42226597	G	T	0	5	0	1
341	gnl|UMD3.1|GK000006.2	35930210	A	G	0	2	0	1		270	gnl|UMD3.1|GK000006.2	35743068	T	C	1	1	0.5	0.5		227	gnl|UMD3.1|GK000006.2	35457547	C	A	0	2	0	1		13	gnl|UMD3.1|GK000006.2	41848999	G	A	0	2	0	1		200	gnl|UMD3.1|GK000006.2	42230743	C	T	2	7	0.222222222222222	0.777777777777778
342	gnl|UMD3.1|GK000006.2	35930377	A	G	0	4	0	1		271	gnl|UMD3.1|GK000006.2	35743134	T	C	0	2	0	1		228	gnl|UMD3.1|GK000006.2	35457551	G	T	0	2	0	1		14	gnl|UMD3.1|GK000006.2	41849017	T	C	0	4	0	1		201	gnl|UMD3.1|GK000006.2	42230978	A	G	0	5	0	1
343	gnl|UMD3.1|GK000006.2	35930927	C	G	0	3	0	1		272	gnl|UMD3.1|GK000006.2	35743283	T	C	0	2	0	1		229	gnl|UMD3.1|GK000006.2	35458163	C	A	0	2	0	1		15	gnl|UMD3.1|GK000006.2	41850598	A	G	0	2	0	1		202	gnl|UMD3.1|GK000006.2	42231107	G	A	3	2	0.6	0.4
344	gnl|UMD3.1|GK000006.2	35931908	A	G	0	2	0	1		273	gnl|UMD3.1|GK000006.2	35757860	T	A	0	2	0	1		230	gnl|UMD3.1|GK000006.2	35458678	C	T	0	4	0	1		16	gnl|UMD3.1|GK000006.2	41850664	T	G	0	2	0	1		203	gnl|UMD3.1|GK000006.2	42231130	T	G	0	3	0	1
345	gnl|UMD3.1|GK000006.2	35933372	A	G	0	5	0	1		274	gnl|UMD3.1|GK000006.2	35764097	A	G	0	3	0	1		231	gnl|UMD3.1|GK000006.2	35458759	T	C	0	2	0	1		17	gnl|UMD3.1|GK000006.2	41850665	C	T	0	2	0	1		204	gnl|UMD3.1|GK000006.2	42231204	G	A	0	3	0	1
346	gnl|UMD3.1|GK000006.2	35933373	C	T	2	3	0.4	0.6		275	gnl|UMD3.1|GK000006.2	35765952	G	A	4	2	0.666666666666667	0.333333333333333		232	gnl|UMD3.1|GK000006.2	35462154	G	A	0	2	0	1		18	gnl|UMD3.1|GK000006.2	41850673	C	A	0	2	0	1		205	gnl|UMD3.1|GK000006.2	42231374	C	T	0	2	0	1
347	gnl|UMD3.1|GK000006.2	35933395	G	C	0	8	0	1		276	gnl|UMD3.1|GK000006.2	35768255	G	C	0	1	0	1		233	gnl|UMD3.1|GK000006.2	35462306	G	A	0	2	0	1		19	gnl|UMD3.1|GK000006.2	41850682	G	A	0	2	0	1		206	gnl|UMD3.1|GK000006.2	42231414	G	A	0	2	0	1
348	gnl|UMD3.1|GK000006.2	35933495	C	T	8	3	0.727272727272727	0.272727272727273		277	gnl|UMD3.1|GK000006.2	35768624	T	C	0	2	0	1		234	gnl|UMD3.1|GK000006.2	35465033	A	G	0	2	0	1		20	gnl|UMD3.1|GK000006.2	41850689	A	G	0	2	0	1		207	gnl|UMD3.1|GK000006.2	42231758	T	A	0	2	0	1
349	gnl|UMD3.1|GK000006.2	35933520	G	C	5	3	0.625	0.375		278	gnl|UMD3.1|GK000006.2	35778574	T	C	0	2	0	1		235	gnl|UMD3.1|GK000006.2	35465451	C	A	0	2	0	1		21	gnl|UMD3.1|GK000006.2	41850693	A	G	0	2	0	1		208	gnl|UMD3.1|GK000006.2	42232367	G	A	0	2	0	1
350	gnl|UMD3.1|GK000006.2	35933589	G	A	2	6	0.25	0.75		279	gnl|UMD3.1|GK000006.2	35779510	A	T	0	2	0	1		236	gnl|UMD3.1|GK000006.2	35470062	A	C	0	2	0	1		22	gnl|UMD3.1|GK000006.2	41850695	A	G	0	2	0	1		209	gnl|UMD3.1|GK000006.2	42232676	C	A	0	2	0	1
351	gnl|UMD3.1|GK000006.2	35933666	T	A	0	6	0	1		280	gnl|UMD3.1|GK000006.2	35780811	T	C	4	3	0.571428571428571	0.428571428571429		237	gnl|UMD3.1|GK000006.2	35479364	T	C	0	2	0	1		23	gnl|UMD3.1|GK000006.2	41856280	G	C	0	2	0	1		210	gnl|UMD3.1|GK000006.2	42232677	T	A	0	2	0	1
352	gnl|UMD3.1|GK000006.2	35933736	A	T	0	2	0	1		281	gnl|UMD3.1|GK000006.2	35784569	T	G	3	2	0.6	0.4		238	gnl|UMD3.1|GK000006.2	35479387	T	C	0	2	0	1		24	gnl|UMD3.1|GK000006.2	41856313	C	G	0	2	0	1		211	gnl|UMD3.1|GK000006.2	42235674	G	T	0	2	0	1
353	gnl|UMD3.1|GK000006.2	35934757	T	A	0	2	0	1		282	gnl|UMD3.1|GK000006.2	35786953	T	C	0	2	0	1		239	gnl|UMD3.1|GK000006.2	35481046	A	T	0	2	0	1		25	gnl|UMD3.1|GK000006.2	41856353	G	A	0	2	0	1		212	gnl|UMD3.1|GK000006.2	42235710	G	T	0	2	0	1
354	gnl|UMD3.1|GK000006.2	35936215	T	C	0	2	0	1		283	gnl|UMD3.1|GK000006.2	35788838	A	G	0	2	0	1		240	gnl|UMD3.1|GK000006.2	35483110	G	A	0	4	0	1		26	gnl|UMD3.1|GK000006.2	41856388	T	C	0	2	0	1		213	gnl|UMD3.1|GK000006.2	42235725	C	G	0	2	0	1
355	gnl|UMD3.1|GK000006.2	35937364	C	A	0	2	0	1		284	gnl|UMD3.1|GK000006.2	35794160	A	G	0	2	0	1		241	gnl|UMD3.1|GK000006.2	35483188	A	G	0	4	0	1		27	gnl|UMD3.1|GK000006.2	41860555	C	T	0	2	0	1		214	gnl|UMD3.1|GK000006.2	42236290	T	C	0	2	0	1
356	gnl|UMD3.1|GK000006.2	35937429	AACACACACACACACA	AACACACACACACA	0	1	0	1		285	gnl|UMD3.1|GK000006.2	35803181	C	A	2	2	0.5	0.5		242	gnl|UMD3.1|GK000006.2	35488875	C	T	4	3	0.571428571428571	0.428571428571429		28	gnl|UMD3.1|GK000006.2	41868330	A	C	0	2	0	1		215	gnl|UMD3.1|GK000006.2	42237139	C	T	0	2	0	1
357	gnl|UMD3.1|GK000006.2	35937634	T	G,A	0	2	0	1		286	gnl|UMD3.1|GK000006.2	35808628	A	T	4	2	0.666666666666667	0.333333333333333		243	gnl|UMD3.1|GK000006.2	35488879	G	A	4	3	0.571428571428571	0.428571428571429		29	gnl|UMD3.1|GK000006.2	41868336	G	A	0	2	0	1		216	gnl|UMD3.1|GK000006.2	42237175	A	G	0	2	0	1
										287	gnl|UMD3.1|GK000006.2	35810398	T	C	0	3	0	1		244	gnl|UMD3.1|GK000006.2	35488903	G	A	3	4	0.428571428571429	0.571428571428571		30	gnl|UMD3.1|GK000006.2	41869782	G	C	0	2	0	1		217	gnl|UMD3.1|GK000006.2	42237189	A	G	0	2	0	1
KCNIP4	chromosome	SNP location	1	2	3	4	5	6		288	gnl|UMD3.1|GK000006.2	35810400	T	C	1	2	0.333333333333333	0.666666666666667		245	gnl|UMD3.1|GK000006.2	35489324	T	C	0	2	0	1		31	gnl|UMD3.1|GK000006.2	41870983	C	A	0	2	0	1		218	gnl|UMD3.1|GK000006.2	42238287	G	A	0	2	0	1
1	gnl|UMD3.1|GK000006.2	41710903	G	C	4	2	0.666666666666667	0.333333333333333		289	gnl|UMD3.1|GK000006.2	35816692	T	C	0	2	0	1		246	gnl|UMD3.1|GK000006.2	35489467	C	G	6	2	0.75	0.25		32	gnl|UMD3.1|GK000006.2	41875486	T	C	0	2	0	1		219	gnl|UMD3.1|GK000006.2	42240344	C	T	0	2	0	1
2	gnl|UMD3.1|GK000006.2	41761208	T	C	0	2	0	1		290	gnl|UMD3.1|GK000006.2	35819686	A	T	1	1	0.5	0.5		247	gnl|UMD3.1|GK000006.2	35489526	T	A	8	2	0.8	0.2		33	gnl|UMD3.1|GK000006.2	41875555	T	C	0	1	0	1		220	gnl|UMD3.1|GK000006.2	42241884	T	C	1	2	0.333333333333333	0.666666666666667
3	gnl|UMD3.1|GK000006.2	41767742	C	A	0	1	0	1		291	gnl|UMD3.1|GK000006.2	35820687	T	C,G	0	3	0	1		248	gnl|UMD3.1|GK000006.2	35489755	G	A	11	2	0.846153846153846	0.153846153846154		34	gnl|UMD3.1|GK000006.2	41875591	A	G	0	2	0	1		221	gnl|UMD3.1|GK000006.2	42241889	T	C	1	2	0.333333333333333	0.666666666666667
4	gnl|UMD3.1|GK000006.2	41768841	G	A	0	2	0	1		292	gnl|UMD3.1|GK000006.2	35824263	C	G	0	3	0	1		249	gnl|UMD3.1|GK000006.2	35489835	C	T	6	8	0.428571428571429	0.571428571428571		35	gnl|UMD3.1|GK000006.2	41876764	C	T,G	0	2	0	1		222	gnl|UMD3.1|GK000006.2	42241890	T	C	1	2	0.333333333333333	0.666666666666667
5	gnl|UMD3.1|GK000006.2	41768847	T	C	0	2	0	1		293	gnl|UMD3.1|GK000006.2	35824287	C	A	0	3	0	1		250	gnl|UMD3.1|GK000006.2	35489878	T	C	14	6	0.7	0.3		36	gnl|UMD3.1|GK000006.2	41879325	C	T	0	2	0	1		223	gnl|UMD3.1|GK000006.2	42244833	C	T	0	2	0	1
6	gnl|UMD3.1|GK000006.2	41768851	T	C	0	2	0	1		294	gnl|UMD3.1|GK000006.2	35825050	G	A	0	2	0	1		251	gnl|UMD3.1|GK000006.2	35489881	A	G	14	4	0.777777777777778	0.222222222222222		37	gnl|UMD3.1|GK000006.2	41880748	C	T	0	2	0	1		224	gnl|UMD3.1|GK000006.2	42244887	A	G	0	2	0	1
7	gnl|UMD3.1|GK000006.2	41796259	C	T	0	2	0	1		295	gnl|UMD3.1|GK000006.2	35825413	T	A	0	2	0	1		252	gnl|UMD3.1|GK000006.2	35489883	C	T	13	6	0.684210526315789	0.315789473684211		38	gnl|UMD3.1|GK000006.2	41894969	T	C	0	2	0	1		225	gnl|UMD3.1|GK000006.2	42245490	C	T,A	0	3	0	1
8	gnl|UMD3.1|GK000006.2	41797946	C	G	0	1	0	1		296	gnl|UMD3.1|GK000006.2	35827233	G	T	0	2	0	1		253	gnl|UMD3.1|GK000006.2	35489939	C	T	6	2	0.75	0.25		39	gnl|UMD3.1|GK000006.2	41895028	T	C	0	2	0	1		226	gnl|UMD3.1|GK000006.2	42246537	T	C	0	2	0	1
9	gnl|UMD3.1|GK000006.2	41807632	G	T	1	2	0.333333333333333	0.666666666666667		297	gnl|UMD3.1|GK000006.2	35828354	T	C	5	2	0.714285714285714	0.285714285714286		254	gnl|UMD3.1|GK000006.2	35489961	C	G	6	2	0.75	0.25		40	gnl|UMD3.1|GK000006.2	41895052	T	C	0	2	0	1		227	gnl|UMD3.1|GK000006.2	42246562	T	C	0	2	0	1
10	gnl|UMD3.1|GK000006.2	41808793	C	T	0	2	0	1		298	gnl|UMD3.1|GK000006.2	35828388	T	A	6	2	0.75	0.25		255	gnl|UMD3.1|GK000006.2	35490002	G	C	5	2	0.714285714285714	0.285714285714286		41	gnl|UMD3.1|GK000006.2	41895081	T	C	0	2	0	1		228	gnl|UMD3.1|GK000006.2	42246564	T	C	0	2	0	1
11	gnl|UMD3.1|GK000006.2	41808889	T	C	0	2	0	1		299	gnl|UMD3.1|GK000006.2	35828403	T	C	6	3	0.666666666666667	0.333333333333333		256	gnl|UMD3.1|GK000006.2	35490129	C	T,A	0	2	0	1		42	gnl|UMD3.1|GK000006.2	41899424	A	G	0	2	0	1		229	gnl|UMD3.1|GK000006.2	42246857	G	C	2	2	0.5	0.5
12	gnl|UMD3.1|GK000006.2	41815939	T	C	0	2	0	1		300	gnl|UMD3.1|GK000006.2	35828773	T	G	0	6	0	1		257	gnl|UMD3.1|GK000006.2	35490287	A	G	0	2	0	1		43	gnl|UMD3.1|GK000006.2	41899677	C	T	0	2	0	1		230	gnl|UMD3.1|GK000006.2	42246939	A	G	2	2	0.5	0.5
13	gnl|UMD3.1|GK000006.2	41815958	T	A	0	2	0	1		301	gnl|UMD3.1|GK000006.2	35832662	T	C	4	2	0.666666666666667	0.333333333333333		258	gnl|UMD3.1|GK000006.2	35493247	G	C	0	2	0	1		44	gnl|UMD3.1|GK000006.2	41901059	T	C	0	1	0	1		231	gnl|UMD3.1|GK000006.2	42247053	C	T	0	2	0	1
14	gnl|UMD3.1|GK000006.2	41815995	C	A	0	2	0	1		302	gnl|UMD3.1|GK000006.2	35841242	T	C	0	2	0	1		259	gnl|UMD3.1|GK000006.2	35495095	T	C	0	4	0	1		45	gnl|UMD3.1|GK000006.2	41901060	T	C	0	2	0	1		232	gnl|UMD3.1|GK000006.2	42247282	T	C	4	4	0.5	0.5
15	gnl|UMD3.1|GK000006.2	41821010	A	T	0	2	0	1		303	gnl|UMD3.1|GK000006.2	35844631	T	C	0	3	0	1		260	gnl|UMD3.1|GK000006.2	35496436	T	G	1	2	0.333333333333333	0.666666666666667		46	gnl|UMD3.1|GK000006.2	41901119	T	C	0	2	0	1		233	gnl|UMD3.1|GK000006.2	42248406	T	C	2	2	0.5	0.5
16	gnl|UMD3.1|GK000006.2	41853885	G	A	0	2	0	1		304	gnl|UMD3.1|GK000006.2	35846186	T	C	1	2	0.333333333333333	0.666666666666667		261	gnl|UMD3.1|GK000006.2	35496470	T	C	1	2	0.333333333333333	0.666666666666667		47	gnl|UMD3.1|GK000006.2	41901142	T	C	0	2	0	1		234	gnl|UMD3.1|GK000006.2	42248457	C	G	2	2	0.5	0.5
17	gnl|UMD3.1|GK000006.2	41853941	C	T	0	2	0	1		305	gnl|UMD3.1|GK000006.2	35846196	T	C	1	1	0.5	0.5		262	gnl|UMD3.1|GK000006.2	35501027	T	C	1	3	0.25	0.75		48	gnl|UMD3.1|GK000006.2	41901715	T	C	0	2	0	1		235	gnl|UMD3.1|GK000006.2	42249149	T	C	0	2	0	1
18	gnl|UMD3.1|GK000006.2	41857992	T	C	0	2	0	1		306	gnl|UMD3.1|GK000006.2	35853192	G	T	0	2	0	1		263	gnl|UMD3.1|GK000006.2	35501038	T	C	0	4	0	1		49	gnl|UMD3.1|GK000006.2	41902104	A	C	0	2	0	1		236	gnl|UMD3.1|GK000006.2	42250154	T	C	0	2	0	1
19	gnl|UMD3.1|GK000006.2	41860431	T	C	0	2	0	1		307	gnl|UMD3.1|GK000006.2	35853285	T	C	4	2	0.666666666666667	0.333333333333333		264	gnl|UMD3.1|GK000006.2	35501041	T	C	2	2	0.5	0.5		50	gnl|UMD3.1|GK000006.2	41905241	T	C	0	2	0	1		237	gnl|UMD3.1|GK000006.2	42250155	T	C	0	2	0	1
20	gnl|UMD3.1|GK000006.2	41860499	T	C	0	2	0	1		308	gnl|UMD3.1|GK000006.2	35855320	T	A	0	2	0	1		265	gnl|UMD3.1|GK000006.2	35501042	T	C	2	2	0.5	0.5		51	gnl|UMD3.1|GK000006.2	41909809	C	T	0	2	0	1		238	gnl|UMD3.1|GK000006.2	42251343	G	A	1	2	0.333333333333333	0.666666666666667
21	gnl|UMD3.1|GK000006.2	41860500	T	C	0	2	0	1		309	gnl|UMD3.1|GK000006.2	35855596	C	A	1	1	0.5	0.5		266	gnl|UMD3.1|GK000006.2	35501080	T	C	2	2	0.5	0.5		52	gnl|UMD3.1|GK000006.2	41909871	G	A	0	2	0	1		239	gnl|UMD3.1|GK000006.2	42252399	A	G	0	2	0	1
22	gnl|UMD3.1|GK000006.2	41864161	T	C	0	2	0	1		310	gnl|UMD3.1|GK000006.2	35856234	T	A	1	2	0.333333333333333	0.666666666666667		267	gnl|UMD3.1|GK000006.2	35503433	T	C	0	2	0	1		53	gnl|UMD3.1|GK000006.2	41910223	A	G	0	2	0	1		240	gnl|UMD3.1|GK000006.2	42252458	T	C	0	2	0	1
23	gnl|UMD3.1|GK000006.2	41864231	T	C	0	2	0	1		311	gnl|UMD3.1|GK000006.2	35856382	A	C	2	2	0.5	0.5		268	gnl|UMD3.1|GK000006.2	35509147	T	A	2	3	0.4	0.6		54	gnl|UMD3.1|GK000006.2	41910236	T	C	0	1	0	1		241	gnl|UMD3.1|GK000006.2	42252838	CTGATGA	CTGA	0	1	0	1
24	gnl|UMD3.1|GK000006.2	41864613	C	A	2	2	0.5	0.5		312	gnl|UMD3.1|GK000006.2	35858380	T	G	0	2	0	1		269	gnl|UMD3.1|GK000006.2	35512140	A	C	0	2	0	1		55	gnl|UMD3.1|GK000006.2	41910251	T	C	0	2	0	1		242	gnl|UMD3.1|GK000006.2	42253206	A	T	0	2	0	1
25	gnl|UMD3.1|GK000006.2	41864624	G	A	2	2	0.5	0.5		313	gnl|UMD3.1|GK000006.2	35859901	T	C	0	2	0	1		270	gnl|UMD3.1|GK000006.2	35514920	C	A	0	2	0	1		56	gnl|UMD3.1|GK000006.2	41910302	T	C	0	2	0	1		243	gnl|UMD3.1|GK000006.2	42253227	T	C	0	2	0	1
26	gnl|UMD3.1|GK000006.2	41864629	C	G	0	4	0	1		314	gnl|UMD3.1|GK000006.2	35860342	A	T	2	2	0.5	0.5		271	gnl|UMD3.1|GK000006.2	35516585	C	A	0	2	0	1		57	gnl|UMD3.1|GK000006.2	41910303	T	C	0	2	0	1		244	gnl|UMD3.1|GK000006.2	42253254	T	C	0	2	0	1
27	gnl|UMD3.1|GK000006.2	41868593	G	A	0	2	0	1		315	gnl|UMD3.1|GK000006.2	35861165	G	C	0	2	0	1		272	gnl|UMD3.1|GK000006.2	35517778	T	C	0	2	0	1		58	gnl|UMD3.1|GK000006.2	41912949	CTGTGT	CTGT	0	1	0	1		245	gnl|UMD3.1|GK000006.2	42253279	C	A	0	2	0	1
28	gnl|UMD3.1|GK000006.2	41869440	T	C	2	2	0.5	0.5		316	gnl|UMD3.1|GK000006.2	35861428	T	C	1	2	0.333333333333333	0.666666666666667		273	gnl|UMD3.1|GK000006.2	35517874	G	A	0	2	0	1		59	gnl|UMD3.1|GK000006.2	41913075	A	T	0	2	0	1		246	gnl|UMD3.1|GK000006.2	42253282	T	C	0	2	0	1
29	gnl|UMD3.1|GK000006.2	41872465	T	C	0	2	0	1		317	gnl|UMD3.1|GK000006.2	35865404	T	C	0	2	0	1		274	gnl|UMD3.1|GK000006.2	35518057	A	G	0	2	0	1		60	gnl|UMD3.1|GK000006.2	41922004	A	C	0	2	0	1		247	gnl|UMD3.1|GK000006.2	42254016	T	C,A	0	2	0	1
30	gnl|UMD3.1|GK000006.2	41872482	T	C	0	2	0	1		318	gnl|UMD3.1|GK000006.2	35865774	A	C	4	3	0.571428571428571	0.428571428571429		275	gnl|UMD3.1|GK000006.2	35518866	G	A	0	2	0	1		61	gnl|UMD3.1|GK000006.2	41922034	A	C	0	2	0	1		248	gnl|UMD3.1|GK000006.2	42254053	T	C	0	2	0	1
31	gnl|UMD3.1|GK000006.2	41878266	A	G	0	2	0	1		319	gnl|UMD3.1|GK000006.2	35865816	T	C	0	7	0	1		276	gnl|UMD3.1|GK000006.2	35521961	AAGGAG	AAG	0	1	0	1		62	gnl|UMD3.1|GK000006.2	41934978	G	A	0	3	0	1		249	gnl|UMD3.1|GK000006.2	42254062	T	C	2	2	0.5	0.5
32	gnl|UMD3.1|GK000006.2	41883445	C	A	0	2	0	1		320	gnl|UMD3.1|GK000006.2	35865839	T	C	4	4	0.5	0.5		277	gnl|UMD3.1|GK000006.2	35521995	T	A	3	2	0.6	0.4		63	gnl|UMD3.1|GK000006.2	41935047	T	C	0	2	0	1		250	gnl|UMD3.1|GK000006.2	42254102	T	C	0	2	0	1
33	gnl|UMD3.1|GK000006.2	41894969	T	C	0	2	0	1		321	gnl|UMD3.1|GK000006.2	35869204	A	T	0	2	0	1		278	gnl|UMD3.1|GK000006.2	35524967	G	A	0	2	0	1		64	gnl|UMD3.1|GK000006.2	41935442	A	G	0	2	0	1		251	gnl|UMD3.1|GK000006.2	42256839	A	G	0	3	0	1
34	gnl|UMD3.1|GK000006.2	41895052	T	C	0	3	0	1		322	gnl|UMD3.1|GK000006.2	35871281	A	T	0	2	0	1		279	gnl|UMD3.1|GK000006.2	35525763	T	C	0	4	0	1		65	gnl|UMD3.1|GK000006.2	41935478	A	C	0	2	0	1		252	gnl|UMD3.1|GK000006.2	42256892	T	C	3	2	0.6	0.4
35	gnl|UMD3.1|GK000006.2	41895081	T	C	2	2	0.5	0.5		323	gnl|UMD3.1|GK000006.2	35876290	A	C,T	0	2	0	1		280	gnl|UMD3.1|GK000006.2	35525783	A	T	2	2	0.5	0.5		66	gnl|UMD3.1|GK000006.2	41936496	C	T	0	1	0	1		253	gnl|UMD3.1|GK000006.2	42256895	T	C	2	2	0.5	0.5
36	gnl|UMD3.1|GK000006.2	41895100	T	C	2	2	0.5	0.5		324	gnl|UMD3.1|GK000006.2	35876704	A	G	0	2	0	1		281	gnl|UMD3.1|GK000006.2	35526754	C	G	7	2	0.777777777777778	0.222222222222222		67	gnl|UMD3.1|GK000006.2	41939677	G	A	0	2	0	1		254	gnl|UMD3.1|GK000006.2	42256904	T	C	3	2	0.6	0.4
37	gnl|UMD3.1|GK000006.2	41895105	T	C	2	2	0.5	0.5		325	gnl|UMD3.1|GK000006.2	35877324	T	C	1	2	0.333333333333333	0.666666666666667		282	gnl|UMD3.1|GK000006.2	35527029	T	G	1	2	0.333333333333333	0.666666666666667		68	gnl|UMD3.1|GK000006.2	41939754	A	G	0	2	0	1		255	gnl|UMD3.1|GK000006.2	42256910	T	C	3	2	0.6	0.4
38	gnl|UMD3.1|GK000006.2	41895107	T	C	2	2	0.5	0.5		326	gnl|UMD3.1|GK000006.2	35877336	T	C	0	2	0	1		283	gnl|UMD3.1|GK000006.2	35527709	G	A	3	2	0.6	0.4		69	gnl|UMD3.1|GK000006.2	41943284	T	G	1	2	0.333333333333333	0.666666666666667		256	gnl|UMD3.1|GK000006.2	42256929	T	C	3	3	0.5	0.5
39	gnl|UMD3.1|GK000006.2	41895160	T	C	0	2	0	1		327	gnl|UMD3.1|GK000006.2	35877337	T	C	0	2	0	1		284	gnl|UMD3.1|GK000006.2	35528177	A	T	0	3	0	1		70	gnl|UMD3.1|GK000006.2	41946185	T	C	0	2	0	1		257	gnl|UMD3.1|GK000006.2	42256933	T	C	2	4	0.333333333333333	0.666666666666667
40	gnl|UMD3.1|GK000006.2	41895176	T	C	0	2	0	1		328	gnl|UMD3.1|GK000006.2	35877374	T	C	0	2	0	1		285	gnl|UMD3.1|GK000006.2	35529994	A	T	1	2	0.333333333333333	0.666666666666667		71	gnl|UMD3.1|GK000006.2	41948744	T	G,A	0	2	0	1		258	gnl|UMD3.1|GK000006.2	42256946	G	A	0	3	0	1
41	gnl|UMD3.1|GK000006.2	41895335	T	C	0	2	0	1		329	gnl|UMD3.1|GK000006.2	35877385	T	C	0	2	0	1		286	gnl|UMD3.1|GK000006.2	35530964	A	G	0	2	0	1		72	gnl|UMD3.1|GK000006.2	41948774	G	A	0	2	0	1		259	gnl|UMD3.1|GK000006.2	42257051	G	A	0	2	0	1
42	gnl|UMD3.1|GK000006.2	41895340	T	C	0	2	0	1		330	gnl|UMD3.1|GK000006.2	35877679	A	G	0	2	0	1		287	gnl|UMD3.1|GK000006.2	35531958	T	G	0	2	0	1		73	gnl|UMD3.1|GK000006.2	41950910	T	G	0	2	0	1		260	gnl|UMD3.1|GK000006.2	42259561	A	G	0	2	0	1
43	gnl|UMD3.1|GK000006.2	41895366	T	C	0	2	0	1		331	gnl|UMD3.1|GK000006.2	35879342	T	C	0	4	0	1		288	gnl|UMD3.1|GK000006.2	35535242	C	A	0	2	0	1		74	gnl|UMD3.1|GK000006.2	41951223	T	C	0	2	0	1		261	gnl|UMD3.1|GK000006.2	42263421	T	C	0	2	0	1
44	gnl|UMD3.1|GK000006.2	41895371	T	C	0	1	0	1		332	gnl|UMD3.1|GK000006.2	35879343	T	C	2	2	0.5	0.5		289	gnl|UMD3.1|GK000006.2	35535549	T	C	0	2	0	1		75	gnl|UMD3.1|GK000006.2	41951293	T	C	0	2	0	1		262	gnl|UMD3.1|GK000006.2	42263454	A	G	0	4	0	1
45	gnl|UMD3.1|GK000006.2	41895391	T	C	0	2	0	1		333	gnl|UMD3.1|GK000006.2	35879353	T	C	0	2	0	1		290	gnl|UMD3.1|GK000006.2	35536201	T	C	0	4	0	1		76	gnl|UMD3.1|GK000006.2	41951389	T	C	0	4	0	1		263	gnl|UMD3.1|GK000006.2	42263483	C	A	1	4	0.2	0.8
46	gnl|UMD3.1|GK000006.2	41897626	C	T	1	2	0.333333333333333	0.666666666666667		334	gnl|UMD3.1|GK000006.2	35879363	T	C	0	2	0	1		291	gnl|UMD3.1|GK000006.2	35536215	T	C	0	4	0	1		77	gnl|UMD3.1|GK000006.2	41962821	T	C	0	2	0	1		264	gnl|UMD3.1|GK000006.2	42263489	G	T	0	6	0	1
47	gnl|UMD3.1|GK000006.2	41897956	T	C	0	2	0	1		335	gnl|UMD3.1|GK000006.2	35879372	T	C	0	2	0	1		292	gnl|UMD3.1|GK000006.2	35536455	C	G	0	2	0	1		78	gnl|UMD3.1|GK000006.2	41962866	C	G	0	2	0	1		265	gnl|UMD3.1|GK000006.2	42263519	C	T	0	9	0	1
48	gnl|UMD3.1|GK000006.2	41898013	T	C	1	2	0.333333333333333	0.666666666666667		336	gnl|UMD3.1|GK000006.2	35879373	T	C	0	2	0	1		293	gnl|UMD3.1|GK000006.2	35536473	T	C	2	2	0.5	0.5		79	gnl|UMD3.1|GK000006.2	41962870	T	C	0	2	0	1		266	gnl|UMD3.1|GK000006.2	42263525	G	A	0	7	0	1
49	gnl|UMD3.1|GK000006.2	41898023	T	C	1	2	0.333333333333333	0.666666666666667		337	gnl|UMD3.1|GK000006.2	35879425	T	C	0	2	0	1		294	gnl|UMD3.1|GK000006.2	35538934	T	A	8	3	0.727272727272727	0.272727272727273		80	gnl|UMD3.1|GK000006.2	41964888	A	C	0	2	0	1		267	gnl|UMD3.1|GK000006.2	42263650	G	A	0	3	0	1
50	gnl|UMD3.1|GK000006.2	41898026	T	C	1	2	0.333333333333333	0.666666666666667		338	gnl|UMD3.1|GK000006.2	35885505	T	A	3	2	0.6	0.4		295	gnl|UMD3.1|GK000006.2	35539365	G	C	0	3	0	1		81	gnl|UMD3.1|GK000006.2	41964953	T	C	0	2	0	1		268	gnl|UMD3.1|GK000006.2	42264075	C	T	0	2	0	1
51	gnl|UMD3.1|GK000006.2	41898036	T	C	1	2	0.333333333333333	0.666666666666667		339	gnl|UMD3.1|GK000006.2	35886307	T	C	0	2	0	1		296	gnl|UMD3.1|GK000006.2	35540990	A	G	2	2	0.5	0.5		82	gnl|UMD3.1|GK000006.2	41965161	A	G	0	2	0	1		269	gnl|UMD3.1|GK000006.2	42264123	G	A	0	2	0	1
52	gnl|UMD3.1|GK000006.2	41901052	T	C	2	2	0.5	0.5		340	gnl|UMD3.1|GK000006.2	35886337	T	A	0	1	0	1		297	gnl|UMD3.1|GK000006.2	35541013	G	A	2	2	0.5	0.5		83	gnl|UMD3.1|GK000006.2	41968983	A	G	0	2	0	1		270	gnl|UMD3.1|GK000006.2	42265601	G	A	0	2	0	1
53	gnl|UMD3.1|GK000006.2	41901119	T	C	2	2	0.5	0.5		341	gnl|UMD3.1|GK000006.2	35886370	T	C	0	2	0	1		298	gnl|UMD3.1|GK000006.2	35541104	T	G	0	2	0	1		84	gnl|UMD3.1|GK000006.2	41974569	G	A	0	2	0	1		271	gnl|UMD3.1|GK000006.2	42266821	A	G	1	2	0.333333333333333	0.666666666666667
54	gnl|UMD3.1|GK000006.2	41901710	T	C	0	2	0	1		342	gnl|UMD3.1|GK000006.2	35888375	C	A	0	2	0	1		299	gnl|UMD3.1|GK000006.2	35542646	G	A	2	2	0.5	0.5		85	gnl|UMD3.1|GK000006.2	41980665	A	T	0	2	0	1		272	gnl|UMD3.1|GK000006.2	42267287	C	A	0	4	0	1
55	gnl|UMD3.1|GK000006.2	41904845	T	G	0	6	0	1		343	gnl|UMD3.1|GK000006.2	35889247	T	C	1	2	0.333333333333333	0.666666666666667		300	gnl|UMD3.1|GK000006.2	35542666	T	C	2	2	0.5	0.5		86	gnl|UMD3.1|GK000006.2	41984551	A	G	0	2	0	1		273	gnl|UMD3.1|GK000006.2	42267329	G	A	0	2	0	1
56	gnl|UMD3.1|GK000006.2	41904850	T	C	2	3	0.4	0.6		344	gnl|UMD3.1|GK000006.2	35893626	C	A	2	2	0.5	0.5		301	gnl|UMD3.1|GK000006.2	35545853	T	A	0	2	0	1		87	gnl|UMD3.1|GK000006.2	41985717	A	G	0	2	0	1		274	gnl|UMD3.1|GK000006.2	42267355	G	A	0	2	0	1
57	gnl|UMD3.1|GK000006.2	41904876	G	A	0	3	0	1		345	gnl|UMD3.1|GK000006.2	35894876	A	T	1	1	0.5	0.5		302	gnl|UMD3.1|GK000006.2	35545867	T	G	0	2	0	1		88	gnl|UMD3.1|GK000006.2	41989573	T	C	0	2	0	1		275	gnl|UMD3.1|GK000006.2	42267374	C	T	0	2	0	1
58	gnl|UMD3.1|GK000006.2	41906345	C	T	0	3	0	1		346	gnl|UMD3.1|GK000006.2	35899234	C	G	0	2	0	1		303	gnl|UMD3.1|GK000006.2	35545869	T	C	0	2	0	1		89	gnl|UMD3.1|GK000006.2	41992170	A	C	0	2	0	1		276	gnl|UMD3.1|GK000006.2	42267522	G	C	0	2	0	1
59	gnl|UMD3.1|GK000006.2	41907454	A	G	0	2	0	1		347	gnl|UMD3.1|GK000006.2	35899477	T	A	3	2	0.6	0.4		304	gnl|UMD3.1|GK000006.2	35548571	C	A	0	2	0	1		90	gnl|UMD3.1|GK000006.2	41992851	T	C	0	2	0	1		277	gnl|UMD3.1|GK000006.2	42267528	T	C	0	2	0	1
60	gnl|UMD3.1|GK000006.2	41907551	C	A	1	1	0.5	0.5		348	gnl|UMD3.1|GK000006.2	35899598	G	A	4	3	0.571428571428571	0.428571428571429		305	gnl|UMD3.1|GK000006.2	35548888	C	A	2	2	0.5	0.5		91	gnl|UMD3.1|GK000006.2	41992857	T	C	0	2	0	1		278	gnl|UMD3.1|GK000006.2	42267533	T	C	0	2	0	1
61	gnl|UMD3.1|GK000006.2	41908051	C	T	0	2	0	1		349	gnl|UMD3.1|GK000006.2	35900215	T	G	4	2	0.666666666666667	0.333333333333333		306	gnl|UMD3.1|GK000006.2	35548931	T	C	4	2	0.666666666666667	0.333333333333333		92	gnl|UMD3.1|GK000006.2	41992858	T	C	0	2	0	1		279	gnl|UMD3.1|GK000006.2	42267580	T	G	2	2	0.5	0.5
62	gnl|UMD3.1|GK000006.2	41908072	T	A	0	2	0	1		350	gnl|UMD3.1|GK000006.2	35901012	A	T	0	1	0	1		307	gnl|UMD3.1|GK000006.2	35549353	G	T	4	6	0.4	0.6		93	gnl|UMD3.1|GK000006.2	41992871	T	C	0	2	0	1		280	gnl|UMD3.1|GK000006.2	42267583	G	A	0	3	0	1
63	gnl|UMD3.1|GK000006.2	41908203	T	C	0	2	0	1		351	gnl|UMD3.1|GK000006.2	35901032	T	C	0	2	0	1		308	gnl|UMD3.1|GK000006.2	35550002	G	A	2	2	0.5	0.5		94	gnl|UMD3.1|GK000006.2	41992886	T	C	0	2	0	1		281	gnl|UMD3.1|GK000006.2	42267605	T	C	2	2	0.5	0.5
64	gnl|UMD3.1|GK000006.2	41908204	G	A	0	2	0	1		352	gnl|UMD3.1|GK000006.2	35902007	G	T	0	2	0	1		309	gnl|UMD3.1|GK000006.2	35550073	T	C	4	2	0.666666666666667	0.333333333333333		95	gnl|UMD3.1|GK000006.2	41992920	T	C	0	2	0	1		282	gnl|UMD3.1|GK000006.2	42267617	T	C	2	2	0.5	0.5
65	gnl|UMD3.1|GK000006.2	41908226	A	T	0	2	0	1		353	gnl|UMD3.1|GK000006.2	35904995	G	A	2	2	0.5	0.5		310	gnl|UMD3.1|GK000006.2	35550177	T	C	0	2	0	1		96	gnl|UMD3.1|GK000006.2	41992921	T	C	0	2	0	1		283	gnl|UMD3.1|GK000006.2	42268204	C	T	0	2	0	1
66	gnl|UMD3.1|GK000006.2	41908645	C	A,T	0	2	0	1		354	gnl|UMD3.1|GK000006.2	35905103	T	G	1	2	0.333333333333333	0.666666666666667		311	gnl|UMD3.1|GK000006.2	35550178	T	C	0	2	0	1		97	gnl|UMD3.1|GK000006.2	41992922	T	C	0	1	0	1		284	gnl|UMD3.1|GK000006.2	42268727	T	C	0	3	0	1
67	gnl|UMD3.1|GK000006.2	41908954	A	T	0	2	0	1		355	gnl|UMD3.1|GK000006.2	35906237	C	T	0	2	0	1		312	gnl|UMD3.1|GK000006.2	35550179	T	C	0	2	0	1		98	gnl|UMD3.1|GK000006.2	41992934	T	C	0	2	0	1		285	gnl|UMD3.1|GK000006.2	42268756	T	C	0	3	0	1
68	gnl|UMD3.1|GK000006.2	41909032	G	A	0	4	0	1		356	gnl|UMD3.1|GK000006.2	35906247	C	T	0	2	0	1		313	gnl|UMD3.1|GK000006.2	35550236	T	C	2	2	0.5	0.5		99	gnl|UMD3.1|GK000006.2	42004612	C	T	0	2	0	1		286	gnl|UMD3.1|GK000006.2	42268788	T	C	0	4	0	1
69	gnl|UMD3.1|GK000006.2	41909070	T	C	0	1	0	1		357	gnl|UMD3.1|GK000006.2	35906412	T	A	4	2	0.666666666666667	0.333333333333333		314	gnl|UMD3.1|GK000006.2	35550237	T	C	2	2	0.5	0.5		100	gnl|UMD3.1|GK000006.2	42005530	T	A	0	2	0	1		287	gnl|UMD3.1|GK000006.2	42269445	T	C	1	2	0.333333333333333	0.666666666666667
70	gnl|UMD3.1|GK000006.2	41909074	C	T	0	2	0	1		358	gnl|UMD3.1|GK000006.2	35906438	T	G	0	3	0	1		315	gnl|UMD3.1|GK000006.2	35550655	T	A	4	2	0.666666666666667	0.333333333333333		101	gnl|UMD3.1|GK000006.2	42005531	A	G	0	2	0	1		288	gnl|UMD3.1|GK000006.2	42269460	T	C	3	2	0.6	0.4
71	gnl|UMD3.1|GK000006.2	41909656	A	G	0	6	0	1		359	gnl|UMD3.1|GK000006.2	35907051	C	T	2	2	0.5	0.5		316	gnl|UMD3.1|GK000006.2	35550726	T	A	4	2	0.666666666666667	0.333333333333333		102	gnl|UMD3.1|GK000006.2	42006143	T	C	0	2	0	1		289	gnl|UMD3.1|GK000006.2	42269463	T	C	3	2	0.6	0.4
72	gnl|UMD3.1|GK000006.2	41909871	G	A	0	2	0	1		360	gnl|UMD3.1|GK000006.2	35912154	A	T	2	2	0.5	0.5		317	gnl|UMD3.1|GK000006.2	35551919	C	T	0	2	0	1		103	gnl|UMD3.1|GK000006.2	42007424	A	C	0	2	0	1		290	gnl|UMD3.1|GK000006.2	42269470	T	G	0	5	0	1
73	gnl|UMD3.1|GK000006.2	41912446	A	G	0	2	0	1		361	gnl|UMD3.1|GK000006.2	35913296	G	C	0	2	0	1		318	gnl|UMD3.1|GK000006.2	35552371	G	C	0	4	0	1		104	gnl|UMD3.1|GK000006.2	42016996	A	T	0	2	0	1		291	gnl|UMD3.1|GK000006.2	42269479	T	C	3	2	0.6	0.4
74	gnl|UMD3.1|GK000006.2	41920744	A	T,C	0	2	0	1		362	gnl|UMD3.1|GK000006.2	35915855	C	A	2	2	0.5	0.5		319	gnl|UMD3.1|GK000006.2	35552650	T	C	2	9	0.181818181818182	0.818181818181818		105	gnl|UMD3.1|GK000006.2	42018460	C	T	2	2	0.5	0.5		292	gnl|UMD3.1|GK000006.2	42269480	T	C	3	2	0.6	0.4
75	gnl|UMD3.1|GK000006.2	41929878	C	G	0	2	0	1		363	gnl|UMD3.1|GK000006.2	35915871	G	A	2	2	0.5	0.5		320	gnl|UMD3.1|GK000006.2	35552692	T	C	4	2	0.666666666666667	0.333333333333333		106	gnl|UMD3.1|GK000006.2	42019731	T	C	0	2	0	1		293	gnl|UMD3.1|GK000006.2	42269495	T	C	3	2	0.6	0.4
76	gnl|UMD3.1|GK000006.2	41930056	T	C	0	2	0	1		364	gnl|UMD3.1|GK000006.2	35915873	G	C	0	4	0	1		321	gnl|UMD3.1|GK000006.2	35553092	A	C	2	4	0.333333333333333	0.666666666666667		107	gnl|UMD3.1|GK000006.2	42019768	T	C	0	2	0	1		294	gnl|UMD3.1|GK000006.2	42269524	G	C	0	4	0	1
77	gnl|UMD3.1|GK000006.2	41931715	T	A	0	1	0	1		365	gnl|UMD3.1|GK000006.2	35915874	G	T	0	4	0	1		322	gnl|UMD3.1|GK000006.2	35553226	G	T	3	3	0.5	0.5		108	gnl|UMD3.1|GK000006.2	42019769	T	C	0	2	0	1		295	gnl|UMD3.1|GK000006.2	42270599	T	A	4	2	0.666666666666667	0.333333333333333
78	gnl|UMD3.1|GK000006.2	41932962	C	G	0	2	0	1		366	gnl|UMD3.1|GK000006.2	35916929	G	A	0	1	0	1		323	gnl|UMD3.1|GK000006.2	35553289	C	T	6	3	0.666666666666667	0.333333333333333		109	gnl|UMD3.1|GK000006.2	42019776	T	C	0	2	0	1		296	gnl|UMD3.1|GK000006.2	42270725	C	T	0	2	0	1
79	gnl|UMD3.1|GK000006.2	41933502	T	C	0	1	0	1		367	gnl|UMD3.1|GK000006.2	35916957	C	T	0	2	0	1		324	gnl|UMD3.1|GK000006.2	35553297	A	G	5	4	0.555555555555556	0.444444444444444		110	gnl|UMD3.1|GK000006.2	42021818	A	G	0	4	0	1		297	gnl|UMD3.1|GK000006.2	42270821	T	G	0	2	0	1
80	gnl|UMD3.1|GK000006.2	41934697	A	G	0	2	0	1		368	gnl|UMD3.1|GK000006.2	35918656	C	T	0	2	0	1		325	gnl|UMD3.1|GK000006.2	35553979	A	T	3	3	0.5	0.5		111	gnl|UMD3.1|GK000006.2	42024384	T	C	4	2	0.666666666666667	0.333333333333333		298	gnl|UMD3.1|GK000006.2	42271342	T	C	0	2	0	1
81	gnl|UMD3.1|GK000006.2	41937095	A	G	0	3	0	1		369	gnl|UMD3.1|GK000006.2	35918833	C	G	2	2	0.5	0.5		326	gnl|UMD3.1|GK000006.2	35554277	G	C	4	2	0.666666666666667	0.333333333333333		112	gnl|UMD3.1|GK000006.2	42024410	T	C	1	2	0.333333333333333	0.666666666666667		299	gnl|UMD3.1|GK000006.2	42271541	C	T	0	2	0	1
82	gnl|UMD3.1|GK000006.2	41937116	A	G	0	3	0	1		370	gnl|UMD3.1|GK000006.2	35918929	G	A	4	5	0.444444444444444	0.555555555555556		327	gnl|UMD3.1|GK000006.2	35554297	G	A	4	2	0.666666666666667	0.333333333333333		113	gnl|UMD3.1|GK000006.2	42027907	C	A	1	2	0.333333333333333	0.666666666666667		300	gnl|UMD3.1|GK000006.2	42273326	G	T	0	4	0	1
83	gnl|UMD3.1|GK000006.2	41937156	T	C	0	2	0	1		371	gnl|UMD3.1|GK000006.2	35918998	C	T	3	6	0.333333333333333	0.666666666666667		328	gnl|UMD3.1|GK000006.2	35554514	G	A	0	4	0	1		114	gnl|UMD3.1|GK000006.2	42029927	G	A	0	4	0	1		301	gnl|UMD3.1|GK000006.2	42273434	C	T	0	7	0	1
84	gnl|UMD3.1|GK000006.2	41937162	G	A	0	2	0	1		372	gnl|UMD3.1|GK000006.2	35919184	C	T	0	2	0	1		329	gnl|UMD3.1|GK000006.2	35554531	T	A	0	4	0	1		115	gnl|UMD3.1|GK000006.2	42030659	T	C	0	2	0	1		302	gnl|UMD3.1|GK000006.2	42273514	C	T	0	8	0	1
85	gnl|UMD3.1|GK000006.2	41937172	A	G	0	2	0	1		373	gnl|UMD3.1|GK000006.2	35921036	C	T	0	2	0	1		330	gnl|UMD3.1|GK000006.2	35554729	G	C	0	2	0	1		116	gnl|UMD3.1|GK000006.2	42030756	AAG	AAGGAG	0	1	0	1		303	gnl|UMD3.1|GK000006.2	42273792	G	T	0	15	0	1
86	gnl|UMD3.1|GK000006.2	41937198	A	C	0	3	0	1		374	gnl|UMD3.1|GK000006.2	35921348	C	A	0	2	0	1		331	gnl|UMD3.1|GK000006.2	35554991	T	A	0	2	0	1		117	gnl|UMD3.1|GK000006.2	42030883	T	G	0	2	0	1		304	gnl|UMD3.1|GK000006.2	42273857	G	T	0	21	0	1
87	gnl|UMD3.1|GK000006.2	41937199	G	A	0	3	0	1		375	gnl|UMD3.1|GK000006.2	35921687	G	T	0	5	0	1		332	gnl|UMD3.1|GK000006.2	35555570	A	G	2	3	0.4	0.6		118	gnl|UMD3.1|GK000006.2	42031487	A	T	0	4	0	1		305	gnl|UMD3.1|GK000006.2	42274247	G	A	2	2	0.5	0.5
88	gnl|UMD3.1|GK000006.2	41937254	T	C	0	2	0	1		376	gnl|UMD3.1|GK000006.2	35921733	C	T	0	6	0	1		333	gnl|UMD3.1|GK000006.2	35556004	C	T	0	4	0	1		119	gnl|UMD3.1|GK000006.2	42032327	A	G	0	2	0	1		306	gnl|UMD3.1|GK000006.2	42274266	G	C	0	5	0	1
89	gnl|UMD3.1|GK000006.2	41939754	A	G	0	2	0	1		377	gnl|UMD3.1|GK000006.2	35922991	A	C	2	2	0.5	0.5		334	gnl|UMD3.1|GK000006.2	35556294	A	G	0	6	0	1		120	gnl|UMD3.1|GK000006.2	42033128	T	C	0	1	0	1		307	gnl|UMD3.1|GK000006.2	42274633	C	T	0	8	0	1
90	gnl|UMD3.1|GK000006.2	41946441	A	G	0	2	0	1		378	gnl|UMD3.1|GK000006.2	35923046	A	G	2	2	0.5	0.5		335	gnl|UMD3.1|GK000006.2	35557130	TCAAAAA	TCAAAAATCTTCCAAAAA	0	1	0	1		121	gnl|UMD3.1|GK000006.2	42034615	G	A	1	2	0.333333333333333	0.666666666666667		308	gnl|UMD3.1|GK000006.2	42274748	G	C	0	3	0	1
91	gnl|UMD3.1|GK000006.2	41947682	A	G	0	3	0	1		379	gnl|UMD3.1|GK000006.2	35923290	G	A	2	2	0.5	0.5		336	gnl|UMD3.1|GK000006.2	35562242	G	C,T	0	2	0	1		122	gnl|UMD3.1|GK000006.2	42035598	C	A	0	1	0	1		309	gnl|UMD3.1|GK000006.2	42275242	G	A	0	9	0	1
92	gnl|UMD3.1|GK000006.2	41955539	T	C	0	2	0	1		380	gnl|UMD3.1|GK000006.2	35924821	T	G	2	2	0.5	0.5		337	gnl|UMD3.1|GK000006.2	35563070	T	A	0	2	0	1		123	gnl|UMD3.1|GK000006.2	42036991	G	A	0	2	0	1		310	gnl|UMD3.1|GK000006.2	42275269	T	C	7	3	0.7	0.3
93	gnl|UMD3.1|GK000006.2	41955611	C	A	0	2	0	1		381	gnl|UMD3.1|GK000006.2	35925606	C	T	0	1	0	1		338	gnl|UMD3.1|GK000006.2	35563946	C	T	1	2	0.333333333333333	0.666666666666667		124	gnl|UMD3.1|GK000006.2	42036993	A	G	0	2	0	1		311	gnl|UMD3.1|GK000006.2	42275308	T	C	11	3	0.785714285714286	0.214285714285714
94	gnl|UMD3.1|GK000006.2	41963806	T	C	0	2	0	1		382	gnl|UMD3.1|GK000006.2	35926067	G	T	1	2	0.333333333333333	0.666666666666667		339	gnl|UMD3.1|GK000006.2	35567962	T	C	0	2	0	1		125	gnl|UMD3.1|GK000006.2	42037011	A	G	0	2	0	1		312	gnl|UMD3.1|GK000006.2	42275346	G	A	0	11	0	1
95	gnl|UMD3.1|GK000006.2	41965925	C	T	0	2	0	1		383	gnl|UMD3.1|GK000006.2	35927534	C	T	0	3	0	1		340	gnl|UMD3.1|GK000006.2	35567995	T	C	0	2	0	1		126	gnl|UMD3.1|GK000006.2	42038038	A	T	0	2	0	1		313	gnl|UMD3.1|GK000006.2	42275413	G	A	0	4	0	1
96	gnl|UMD3.1|GK000006.2	41967228	C	A	0	2	0	1		384	gnl|UMD3.1|GK000006.2	35927681	G	A	1	3	0.25	0.75		341	gnl|UMD3.1|GK000006.2	35567996	T	C	0	2	0	1		127	gnl|UMD3.1|GK000006.2	42038047	C	T	0	2	0	1		314	gnl|UMD3.1|GK000006.2	42275444	C	A	0	2	0	1
97	gnl|UMD3.1|GK000006.2	41969280	T	C	0	2	0	1		385	gnl|UMD3.1|GK000006.2	35927723	A	G	2	3	0.4	0.6		342	gnl|UMD3.1|GK000006.2	35567997	T	C	0	2	0	1		128	gnl|UMD3.1|GK000006.2	42038063	C	T	0	2	0	1		315	gnl|UMD3.1|GK000006.2	42275456	C	T	0	2	0	1
98	gnl|UMD3.1|GK000006.2	41969281	A	G	0	2	0	1		386	gnl|UMD3.1|GK000006.2	35927969	A	G	0	3	0	1		343	gnl|UMD3.1|GK000006.2	35568037	T	C	0	2	0	1		129	gnl|UMD3.1|GK000006.2	42038844	T	C	0	6	0	1		316	gnl|UMD3.1|GK000006.2	42275595	T	C	3	2	0.6	0.4
99	gnl|UMD3.1|GK000006.2	41972284	A	T	0	2	0	1		387	gnl|UMD3.1|GK000006.2	35929480	T	C	3	2	0.6	0.4		344	gnl|UMD3.1|GK000006.2	35569309	A	G	0	2	0	1		130	gnl|UMD3.1|GK000006.2	42038882	T	C	0	6	0	1		317	gnl|UMD3.1|GK000006.2	42275648	T	C	5	2	0.714285714285714	0.285714285714286
100	gnl|UMD3.1|GK000006.2	41973341	C	G	0	2	0	1		388	gnl|UMD3.1|GK000006.2	35929483	T	C	1	2	0.333333333333333	0.666666666666667		345	gnl|UMD3.1|GK000006.2	35571141	T	C	0	2	0	1		131	gnl|UMD3.1|GK000006.2	42040177	T	C	1	2	0.333333333333333	0.666666666666667		318	gnl|UMD3.1|GK000006.2	42275667	T	C	4	2	0.666666666666667	0.333333333333333
101	gnl|UMD3.1|GK000006.2	41977156	G	A,T	0	2	0	1		389	gnl|UMD3.1|GK000006.2	35929515	G	A	3	2	0.6	0.4		346	gnl|UMD3.1|GK000006.2	35571151	T	C	0	2	0	1		132	gnl|UMD3.1|GK000006.2	42040220	T	C	2	2	0.5	0.5		319	gnl|UMD3.1|GK000006.2	42275730	T	G	0	2	0	1
102	gnl|UMD3.1|GK000006.2	41980489	T	C	1	1	0.5	0.5		390	gnl|UMD3.1|GK000006.2	35929676	T	C	0	2	0	1		347	gnl|UMD3.1|GK000006.2	35571424	C	G	0	2	0	1		133	gnl|UMD3.1|GK000006.2	42040231	T	C	0	4	0	1		320	gnl|UMD3.1|GK000006.2	42275974	T	C	0	4	0	1
103	gnl|UMD3.1|GK000006.2	41980560	T	C,G	0	2	0	1		391	gnl|UMD3.1|GK000006.2	35930200	T	C	1	2	0.333333333333333	0.666666666666667		348	gnl|UMD3.1|GK000006.2	35572323	G	A	2	2	0.5	0.5		134	gnl|UMD3.1|GK000006.2	42040240	T	C	2	2	0.5	0.5		321	gnl|UMD3.1|GK000006.2	42275975	G	A	0	5	0	1
104	gnl|UMD3.1|GK000006.2	41992365	T	C	0	2	0	1		392	gnl|UMD3.1|GK000006.2	35930210	A	G	1	2	0.333333333333333	0.666666666666667		349	gnl|UMD3.1|GK000006.2	35574075	G	T	4	2	0.666666666666667	0.333333333333333		135	gnl|UMD3.1|GK000006.2	42040241	T	C	2	2	0.5	0.5		322	gnl|UMD3.1|GK000006.2	42276128	A	G	0	3	0	1
105	gnl|UMD3.1|GK000006.2	41992369	T	C	0	2	0	1		393	gnl|UMD3.1|GK000006.2	35930429	G	A	1	2	0.333333333333333	0.666666666666667		350	gnl|UMD3.1|GK000006.2	35574495	T	C	0	2	0	1		136	gnl|UMD3.1|GK000006.2	42040254	T	C	1	4	0.2	0.8		323	gnl|UMD3.1|GK000006.2	42276217	A	C	0	4	0	1
106	gnl|UMD3.1|GK000006.2	41992407	T	C	0	2	0	1		394	gnl|UMD3.1|GK000006.2	35930784	C	G	0	3	0	1		351	gnl|UMD3.1|GK000006.2	35575560	T	C	6	2	0.75	0.25		137	gnl|UMD3.1|GK000006.2	42040263	T	C	2	2	0.5	0.5		324	gnl|UMD3.1|GK000006.2	42276239	T	C	0	6	0	1
107	gnl|UMD3.1|GK000006.2	41995197	G	T	0	2	0	1		395	gnl|UMD3.1|GK000006.2	35930805	G	A	1	3	0.25	0.75		352	gnl|UMD3.1|GK000006.2	35577085	ATTTT	ATT	0	1	0	1		138	gnl|UMD3.1|GK000006.2	42040269	T	C	0	3	0	1		325	gnl|UMD3.1|GK000006.2	42276284	T	C	0	5	0	1
108	gnl|UMD3.1|GK000006.2	42009139	A	C	0	3	0	1		396	gnl|UMD3.1|GK000006.2	35931888	T	G	0	7	0	1		353	gnl|UMD3.1|GK000006.2	35577504	A	C	0	4	0	1		139	gnl|UMD3.1|GK000006.2	42040278	T	C	0	3	0	1		326	gnl|UMD3.1|GK000006.2	42277404	T	C	0	3	0	1
109	gnl|UMD3.1|GK000006.2	42009308	C	T	0	2	0	1		397	gnl|UMD3.1|GK000006.2	35931908	A	G	2	5	0.285714285714286	0.714285714285714		354	gnl|UMD3.1|GK000006.2	35578359	G	A	0	3	0	1		140	gnl|UMD3.1|GK000006.2	42040294	T	C	0	3	0	1		327	gnl|UMD3.1|GK000006.2	42277407	T	C	2	2	0.5	0.5
110	gnl|UMD3.1|GK000006.2	42009723	A	C,T	0	2	0	1		398	gnl|UMD3.1|GK000006.2	35933018	C	T	0	2	0	1		355	gnl|UMD3.1|GK000006.2	35581099	A	G	0	2	0	1		141	gnl|UMD3.1|GK000006.2	42040337	T	C	0	2	0	1		328	gnl|UMD3.1|GK000006.2	42277421	T	C	2	2	0.5	0.5
111	gnl|UMD3.1|GK000006.2	42009792	C	T	0	3	0	1		399	gnl|UMD3.1|GK000006.2	35933113	A	T	0	2	0	1		356	gnl|UMD3.1|GK000006.2	35582214	T	A	0	2	0	1		142	gnl|UMD3.1|GK000006.2	42040342	T	C	0	1	0	1		329	gnl|UMD3.1|GK000006.2	42277481	T	C	2	2	0.5	0.5
112	gnl|UMD3.1|GK000006.2	42009868	G	A	0	3	0	1		400	gnl|UMD3.1|GK000006.2	35933238	C	G	0	2	0	1		357	gnl|UMD3.1|GK000006.2	35585410	T	C	1	3	0.25	0.75		143	gnl|UMD3.1|GK000006.2	42040349	T	C	0	1	0	1		330	gnl|UMD3.1|GK000006.2	42277486	A	G	0	3	0	1
113	gnl|UMD3.1|GK000006.2	42009929	G	A	0	3	0	1		401	gnl|UMD3.1|GK000006.2	35933266	G	A	1	4	0.2	0.8		358	gnl|UMD3.1|GK000006.2	35585696	A	C	2	2	0.5	0.5		144	gnl|UMD3.1|GK000006.2	42040383	G	C	0	4	0	1		331	gnl|UMD3.1|GK000006.2	42277712	C	T	0	2	0	1
114	gnl|UMD3.1|GK000006.2	42013881	T	G	0	2	0	1		402	gnl|UMD3.1|GK000006.2	35933361	T	C	3	7	0.3	0.7		359	gnl|UMD3.1|GK000006.2	35588789	G	A	2	2	0.5	0.5		145	gnl|UMD3.1|GK000006.2	42040659	G	A	0	2	0	1		332	gnl|UMD3.1|GK000006.2	42279297	A	T	2	2	0.5	0.5
115	gnl|UMD3.1|GK000006.2	42015859	T	G	2	2	0.5	0.5		403	gnl|UMD3.1|GK000006.2	35933395	G	C	5	3	0.625	0.375		360	gnl|UMD3.1|GK000006.2	35590862	G	A	8	2	0.8	0.2		146	gnl|UMD3.1|GK000006.2	42040686	T	G	0	2	0	1		333	gnl|UMD3.1|GK000006.2	42279560	T	C	0	2	0	1
116	gnl|UMD3.1|GK000006.2	42016805	C	A	0	2	0	1		404	gnl|UMD3.1|GK000006.2	35933422	T	C	8	4	0.666666666666667	0.333333333333333		361	gnl|UMD3.1|GK000006.2	35592382	A	G	2	2	0.5	0.5		147	gnl|UMD3.1|GK000006.2	42040715	G	T	0	2	0	1		334	gnl|UMD3.1|GK000006.2	42279580	A	G	0	1	0	1
117	gnl|UMD3.1|GK000006.2	42017574	T	C	0	2	0	1		405	gnl|UMD3.1|GK000006.2	35933560	A	C	5	2	0.714285714285714	0.285714285714286		362	gnl|UMD3.1|GK000006.2	35593230	T	C	4	2	0.666666666666667	0.333333333333333		148	gnl|UMD3.1|GK000006.2	42040967	T	C	1	3	0.25	0.75		335	gnl|UMD3.1|GK000006.2	42281744	T	C	0	2	0	1
118	gnl|UMD3.1|GK000006.2	42019935	A	G	0	5	0	1		406	gnl|UMD3.1|GK000006.2	35933991	C	T	0	2	0	1		363	gnl|UMD3.1|GK000006.2	35593336	G	T	0	2	0	1		149	gnl|UMD3.1|GK000006.2	42041085	T	C	0	3	0	1		336	gnl|UMD3.1|GK000006.2	42287531	T	C	0	2	0	1
119	gnl|UMD3.1|GK000006.2	42019943	A	G	4	2	0.666666666666667	0.333333333333333		407	gnl|UMD3.1|GK000006.2	35934045	G	T	0	1	0	1		364	gnl|UMD3.1|GK000006.2	35596196	T	C	2	2	0.5	0.5		150	gnl|UMD3.1|GK000006.2	42041099	T	C	0	3	0	1		337	gnl|UMD3.1|GK000006.2	42287550	T	C,A	0	2	0	1
120	gnl|UMD3.1|GK000006.2	42020008	A	C	1	2	0.333333333333333	0.666666666666667		408	gnl|UMD3.1|GK000006.2	35934177	G	T	0	3	0	1		365	gnl|UMD3.1|GK000006.2	35596198	T	C	2	2	0.5	0.5		151	gnl|UMD3.1|GK000006.2	42042805	C	T	0	2	0	1		338	gnl|UMD3.1|GK000006.2	42287574	T	C	0	2	0	1
121	gnl|UMD3.1|GK000006.2	42021371	A	C	1	2	0.333333333333333	0.666666666666667		409	gnl|UMD3.1|GK000006.2	35934757	T	A	2	4	0.333333333333333	0.666666666666667		366	gnl|UMD3.1|GK000006.2	35596628	T	C	2	2	0.5	0.5		152	gnl|UMD3.1|GK000006.2	42042844	T	A	1	2	0.333333333333333	0.666666666666667		339	gnl|UMD3.1|GK000006.2	42290862	T	C	0	2	0	1
122	gnl|UMD3.1|GK000006.2	42023615	G	A	0	2	0	1		410	gnl|UMD3.1|GK000006.2	35935656	C	T	1	2	0.333333333333333	0.666666666666667		367	gnl|UMD3.1|GK000006.2	35596665	T	C	2	2	0.5	0.5		153	gnl|UMD3.1|GK000006.2	42045768	T	C	0	2	0	1		340	gnl|UMD3.1|GK000006.2	42291602	C	T	0	2	0	1
123	gnl|UMD3.1|GK000006.2	42024489	T	C	0	2	0	1		411	gnl|UMD3.1|GK000006.2	35935696	G	A	0	2	0	1		368	gnl|UMD3.1|GK000006.2	35596694	T	C	2	2	0.5	0.5		154	gnl|UMD3.1|GK000006.2	42045802	T	C	0	2	0	1		341	gnl|UMD3.1|GK000006.2	42302611	A	C	0	1	0	1
124	gnl|UMD3.1|GK000006.2	42024499	T	C	0	2	0	1		412	gnl|UMD3.1|GK000006.2	35936165	AAAACA	AAAACAAACA	0	1	0	1		369	gnl|UMD3.1|GK000006.2	35598135	G	A	0	2	0	1		155	gnl|UMD3.1|GK000006.2	42045803	T	C	0	2	0	1		342	gnl|UMD3.1|GK000006.2	42311941	A	G	0	2	0	1
125	gnl|UMD3.1|GK000006.2	42024501	T	C	0	2	0	1		413	gnl|UMD3.1|GK000006.2	35936518	G	C	0	2	0	1		370	gnl|UMD3.1|GK000006.2	35602966	C	A	2	2	0.5	0.5		156	gnl|UMD3.1|GK000006.2	42045849	A	G	0	2	0	1		343	gnl|UMD3.1|GK000006.2	42311967	A	G	0	2	0	1
126	gnl|UMD3.1|GK000006.2	42024526	T	C	0	2	0	1		414	gnl|UMD3.1|GK000006.2	35937323	C	A	1	5	0.166666666666667	0.833333333333333		371	gnl|UMD3.1|GK000006.2	35606619	C	G	0	2	0	1		157	gnl|UMD3.1|GK000006.2	42045935	A	C	0	2	0	1		344	gnl|UMD3.1|GK000006.2	42316411	G	T	0	2	0	1
127	gnl|UMD3.1|GK000006.2	42025618	T	C	2	2	0.5	0.5		415	gnl|UMD3.1|GK000006.2	35938123	T	C	3	4	0.428571428571429	0.571428571428571		372	gnl|UMD3.1|GK000006.2	35606620	A	C	0	2	0	1		158	gnl|UMD3.1|GK000006.2	42046098	A	G	0	2	0	1		345	gnl|UMD3.1|GK000006.2	42321804	A	C	0	1	0	1
128	gnl|UMD3.1|GK000006.2	42025674	T	C	2	2	0.5	0.5		416	gnl|UMD3.1|GK000006.2	35938268	T	A	6	3	0.666666666666667	0.333333333333333		373	gnl|UMD3.1|GK000006.2	35621185	G	A	2	2	0.5	0.5		159	gnl|UMD3.1|GK000006.2	42047133	C	T	2	3	0.4	0.6		346	gnl|UMD3.1|GK000006.2	42324153	T	C	0	3	0	1
129	gnl|UMD3.1|GK000006.2	42030198	A	G	0	3	0	1												374	gnl|UMD3.1|GK000006.2	35625421	C	A	1	2	0.333333333333333	0.666666666666667		160	gnl|UMD3.1|GK000006.2	42047141	C	T	2	3	0.4	0.6		347	gnl|UMD3.1|GK000006.2	42324206	T	C	0	1	0	1
130	gnl|UMD3.1|GK000006.2	42030246	A	T	0	4	0	1		PKD2	chromosome	SNP location	1	2	3	4	5	6		375	gnl|UMD3.1|GK000006.2	35625999	C	G	0	2	0	1		161	gnl|UMD3.1|GK000006.2	42047143	T	C	2	3	0.4	0.6		348	gnl|UMD3.1|GK000006.2	42328060	T	A	0	1	0	1
131	gnl|UMD3.1|GK000006.2	42030297	G	A	0	2	0	1		1	gnl|UMD3.1|GK000006.2	38041736	C	T	0	10	0	1		376	gnl|UMD3.1|GK000006.2	35627890	G	A	0	2	0	1		162	gnl|UMD3.1|GK000006.2	42047190	T	C	0	2	0	1		349	gnl|UMD3.1|GK000006.2	42356733	G	T	0	2	0	1
132	gnl|UMD3.1|GK000006.2	42030438	G	C	0	2	0	1		2	gnl|UMD3.1|GK000006.2	38042293	A	C	11	5	0.6875	0.3125		377	gnl|UMD3.1|GK000006.2	35634892	T	C	2	4	0.333333333333333	0.666666666666667		163	gnl|UMD3.1|GK000006.2	42052647	A	G	0	3	0	1		350	gnl|UMD3.1|GK000006.2	42380175	C	G	0	2	0	1
133	gnl|UMD3.1|GK000006.2	42030532	A	G	0	3	0	1		3	gnl|UMD3.1|GK000006.2	38043406	A	T	0	3	0	1		378	gnl|UMD3.1|GK000006.2	35634967	G	C	2	4	0.333333333333333	0.666666666666667		164	gnl|UMD3.1|GK000006.2	42052744	G	A	0	3	0	1		351	gnl|UMD3.1|GK000006.2	42386454	T	C	0	2	0	1
134	gnl|UMD3.1|GK000006.2	42030659	T	C	0	2	0	1		4	gnl|UMD3.1|GK000006.2	38043931	T	C	0	4	0	1		379	gnl|UMD3.1|GK000006.2	35636946	T	A	0	2	0	1		165	gnl|UMD3.1|GK000006.2	42053089	G	C	0	2	0	1		352	gnl|UMD3.1|GK000006.2	42386456	T	C	0	1	0	1
135	gnl|UMD3.1|GK000006.2	42030705	G	A	0	2	0	1		5	gnl|UMD3.1|GK000006.2	38043933	T	C	2	2	0.5	0.5		380	gnl|UMD3.1|GK000006.2	35637035	C	T	0	2	0	1		166	gnl|UMD3.1|GK000006.2	42053964	T	C	0	4	0	1		353	gnl|UMD3.1|GK000006.2	42389030	A	G	0	2	0	1
136	gnl|UMD3.1|GK000006.2	42031170	C	T	0	3	0	1		6	gnl|UMD3.1|GK000006.2	38043936	T	C	0	4	0	1		381	gnl|UMD3.1|GK000006.2	35638572	T	C	0	2	0	1		167	gnl|UMD3.1|GK000006.2	42053975	T	C	2	4	0.333333333333333	0.666666666666667		354	gnl|UMD3.1|GK000006.2	42390698	G	A	2	4	0.333333333333333	0.666666666666667
137	gnl|UMD3.1|GK000006.2	42031267	T	C	0	2	0	1		7	gnl|UMD3.1|GK000006.2	38043953	T	C	1	2	0.333333333333333	0.666666666666667		382	gnl|UMD3.1|GK000006.2	35640102	T	C	0	2	0	1		168	gnl|UMD3.1|GK000006.2	42053986	T	C	2	4	0.333333333333333	0.666666666666667		355	gnl|UMD3.1|GK000006.2	42394282	G	A	0	2	0	1
138	gnl|UMD3.1|GK000006.2	42032327	A	G	0	2	0	1		8	gnl|UMD3.1|GK000006.2	38044842	T	C	7	2	0.777777777777778	0.222222222222222		383	gnl|UMD3.1|GK000006.2	35640241	G	A	0	2	0	1		169	gnl|UMD3.1|GK000006.2	42053997	T	C	1	4	0.2	0.8		356	gnl|UMD3.1|GK000006.2	42399761	G	A	0	2	0	1
139	gnl|UMD3.1|GK000006.2	42034615	G	A	0	2	0	1		9	gnl|UMD3.1|GK000006.2	38044843	T	C	7	2	0.777777777777778	0.222222222222222		384	gnl|UMD3.1|GK000006.2	35640658	C	T	1	5	0.166666666666667	0.833333333333333		170	gnl|UMD3.1|GK000006.2	42054004	T	C	4	2	0.666666666666667	0.333333333333333		357	gnl|UMD3.1|GK000006.2	42404035	C	G	0	2	0	1
140	gnl|UMD3.1|GK000006.2	42034723	T	C	0	2	0	1		10	gnl|UMD3.1|GK000006.2	38045336	T	A	1	2	0.333333333333333	0.666666666666667		385	gnl|UMD3.1|GK000006.2	35641014	G	A	0	2	0	1		171	gnl|UMD3.1|GK000006.2	42054023	T	C	2	4	0.333333333333333	0.666666666666667		358	gnl|UMD3.1|GK000006.2	42404052	C	T	0	2	0	1
141	gnl|UMD3.1|GK000006.2	42035069	T	G	0	2	0	1		11	gnl|UMD3.1|GK000006.2	38045466	T	A	0	2	0	1		386	gnl|UMD3.1|GK000006.2	35641054	C	T	0	2	0	1		172	gnl|UMD3.1|GK000006.2	42061224	T	C	0	4	0	1		359	gnl|UMD3.1|GK000006.2	42404092	G	T	0	2	0	1
142	gnl|UMD3.1|GK000006.2	42036521	T	C	0	2	0	1		12	gnl|UMD3.1|GK000006.2	38061116	T	C	1	2	0.333333333333333	0.666666666666667		387	gnl|UMD3.1|GK000006.2	35641550	C	T	0	3	0	1		173	gnl|UMD3.1|GK000006.2	42064639	T	C	0	3	0	1		360	gnl|UMD3.1|GK000006.2	42404166	C	T	0	2	0	1
143	gnl|UMD3.1|GK000006.2	42036522	G	A	0	2	0	1		13	gnl|UMD3.1|GK000006.2	38061131	T	C	1	2	0.333333333333333	0.666666666666667		388	gnl|UMD3.1|GK000006.2	35641551	T	C	0	3	0	1		174	gnl|UMD3.1|GK000006.2	42064642	T	C	0	2	0	1		361	gnl|UMD3.1|GK000006.2	42404188	T	C	0	5	0	1
144	gnl|UMD3.1|GK000006.2	42038047	C	T	0	2	0	1		14	gnl|UMD3.1|GK000006.2	38061138	T	C	0	2	0	1		389	gnl|UMD3.1|GK000006.2	35642410	A	C	0	2	0	1		175	gnl|UMD3.1|GK000006.2	42072850	T	C	0	2	0	1		362	gnl|UMD3.1|GK000006.2	42404278	G	T	0	2	0	1
145	gnl|UMD3.1|GK000006.2	42038107	C	T,G	0	2	0	1		15	gnl|UMD3.1|GK000006.2	38070658	A	T	0	2	0	1		390	gnl|UMD3.1|GK000006.2	35644919	A	C	0	3	0	1		176	gnl|UMD3.1|GK000006.2	42073457	G	A	0	2	0	1		363	gnl|UMD3.1|GK000006.2	42404901	C	T	0	4	0	1
146	gnl|UMD3.1|GK000006.2	42038493	C	T	0	2	0	1		16	gnl|UMD3.1|GK000006.2	38071235	T	G	1	2	0.333333333333333	0.666666666666667		391	gnl|UMD3.1|GK000006.2	35645699	A	G	0	2	0	1		177	gnl|UMD3.1|GK000006.2	42073711	A	G	0	2	0	1		364	gnl|UMD3.1|GK000006.2	42404908	C	T	0	4	0	1
147	gnl|UMD3.1|GK000006.2	42038535	A	G	0	2	0	1		17	gnl|UMD3.1|GK000006.2	38072349	T	A	0	2	0	1		392	gnl|UMD3.1|GK000006.2	35647317	G	C	0	2	0	1		178	gnl|UMD3.1|GK000006.2	42074368	A	G	0	1	0	1		365	gnl|UMD3.1|GK000006.2	42407350	T	C,G	0	2	0	1
148	gnl|UMD3.1|GK000006.2	42038882	T	C	0	2	0	1		18	gnl|UMD3.1|GK000006.2	38072776	G	A	0	2	0	1		393	gnl|UMD3.1|GK000006.2	35648690	T	C	0	2	0	1		179	gnl|UMD3.1|GK000006.2	42074370	C	T	0	2	0	1		366	gnl|UMD3.1|GK000006.2	42407358	T	C	1	2	0.333333333333333	0.666666666666667
149	gnl|UMD3.1|GK000006.2	42039035	T	C	0	2	0	1		19	gnl|UMD3.1|GK000006.2	38076907	C	T	0	2	0	1		394	gnl|UMD3.1|GK000006.2	35648849	A	G	0	2	0	1		180	gnl|UMD3.1|GK000006.2	42074402	C	T	0	4	0	1		367	gnl|UMD3.1|GK000006.2	42409008	T	G	0	1	0	1
150	gnl|UMD3.1|GK000006.2	42040045	A	G	0	1	0	1		20	gnl|UMD3.1|GK000006.2	38077036	T	C	4	2	0.666666666666667	0.333333333333333		395	gnl|UMD3.1|GK000006.2	35649023	G	T	0	2	0	1		181	gnl|UMD3.1|GK000006.2	42075547	T	C	0	2	0	1		368	gnl|UMD3.1|GK000006.2	42413391	G	T	0	2	0	1
151	gnl|UMD3.1|GK000006.2	42040383	G	C	0	2	0	1		21	gnl|UMD3.1|GK000006.2	38077079	A	G	0	5	0	1		396	gnl|UMD3.1|GK000006.2	35649925	G	A	3	2	0.6	0.4		182	gnl|UMD3.1|GK000006.2	42075808	T	C	0	2	0	1		369	gnl|UMD3.1|GK000006.2	42413926	A	T	0	2	0	1
152	gnl|UMD3.1|GK000006.2	42040610	T	C	0	2	0	1		22	gnl|UMD3.1|GK000006.2	38077085	T	G	0	6	0	1		397	gnl|UMD3.1|GK000006.2	35651620	C	T	1	2	0.333333333333333	0.666666666666667		183	gnl|UMD3.1|GK000006.2	42075813	T	A	0	2	0	1		370	gnl|UMD3.1|GK000006.2	42417987	C	T	0	2	0	1
153	gnl|UMD3.1|GK000006.2	42040715	G	T	0	5	0	1		23	gnl|UMD3.1|GK000006.2	38077382	C	A	3	3	0.5	0.5		398	gnl|UMD3.1|GK000006.2	35653987	A	C	0	2	0	1		184	gnl|UMD3.1|GK000006.2	42077570	C	T	0	2	0	1		371	gnl|UMD3.1|GK000006.2	42418627	T	C	0	2	0	1
154	gnl|UMD3.1|GK000006.2	42040883	T	C	2	3	0.4	0.6		24	gnl|UMD3.1|GK000006.2	38078056	T	C	0	2	0	1		399	gnl|UMD3.1|GK000006.2	35656308	C	G	1	2	0.333333333333333	0.666666666666667		185	gnl|UMD3.1|GK000006.2	42077738	A	G	0	2	0	1		372	gnl|UMD3.1|GK000006.2	42418631	T	C	0	2	0	1
155	gnl|UMD3.1|GK000006.2	42040899	T	C	1	3	0.25	0.75		25	gnl|UMD3.1|GK000006.2	38078993	T	C	1	1	0.5	0.5		400	gnl|UMD3.1|GK000006.2	35658409	T	C	0	2	0	1		186	gnl|UMD3.1|GK000006.2	42081202	A	G	0	2	0	1		373	gnl|UMD3.1|GK000006.2	42418635	T	C	0	2	0	1
156	gnl|UMD3.1|GK000006.2	42040905	T	C	2	3	0.4	0.6		26	gnl|UMD3.1|GK000006.2	38082592	T	C	4	4	0.5	0.5		401	gnl|UMD3.1|GK000006.2	35659824	C	T	2	2	0.5	0.5		187	gnl|UMD3.1|GK000006.2	42081208	A	G	0	2	0	1		374	gnl|UMD3.1|GK000006.2	42419956	G	T	0	1	0	1
157	gnl|UMD3.1|GK000006.2	42040907	A	G	4	2	0.666666666666667	0.333333333333333		27	gnl|UMD3.1|GK000006.2	38084737	T	C	0	5	0	1		402	gnl|UMD3.1|GK000006.2	35659838	T	C	2	2	0.5	0.5		188	gnl|UMD3.1|GK000006.2	42081533	C	A	0	2	0	1		375	gnl|UMD3.1|GK000006.2	42431546	A	G	2	2	0.5	0.5
158	gnl|UMD3.1|GK000006.2	42040916	T	C	2	2	0.5	0.5		28	gnl|UMD3.1|GK000006.2	38085837	A	T	4	3	0.571428571428571	0.428571428571429		403	gnl|UMD3.1|GK000006.2	35667523	C	T	0	3	0	1		189	gnl|UMD3.1|GK000006.2	42082748	A	T	0	2	0	1		376	gnl|UMD3.1|GK000006.2	42433794	A	G	1	1	0.5	0.5
159	gnl|UMD3.1|GK000006.2	42040927	T	C	1	4	0.2	0.8		29	gnl|UMD3.1|GK000006.2	38087931	A	G	3	3	0.5	0.5		404	gnl|UMD3.1|GK000006.2	35668243	T	A	0	2	0	1		190	gnl|UMD3.1|GK000006.2	42082808	G	A	0	2	0	1		377	gnl|UMD3.1|GK000006.2	42435551	A	G	0	2	0	1
160	gnl|UMD3.1|GK000006.2	42040938	T	C	2	2	0.5	0.5		30	gnl|UMD3.1|GK000006.2	38090800	A	T,C	0	2	0	1		405	gnl|UMD3.1|GK000006.2	35669151	G	A	0	2	0	1		191	gnl|UMD3.1|GK000006.2	42086564	T	C	2	2	0.5	0.5		378	gnl|UMD3.1|GK000006.2	42435552	A	G	0	2	0	1
161	gnl|UMD3.1|GK000006.2	42040959	T	C	1	2	0.333333333333333	0.666666666666667		31	gnl|UMD3.1|GK000006.2	38091971	A	G	0	2	0	1		406	gnl|UMD3.1|GK000006.2	35669194	T	C	0	4	0	1		192	gnl|UMD3.1|GK000006.2	42086567	G	A	2	2	0.5	0.5		379	gnl|UMD3.1|GK000006.2	42435563	A	G	0	2	0	1
162	gnl|UMD3.1|GK000006.2	42040967	T	C	1	2	0.333333333333333	0.666666666666667		32	gnl|UMD3.1|GK000006.2	38092281	T	C	4	2	0.666666666666667	0.333333333333333		407	gnl|UMD3.1|GK000006.2	35672367	G	A	0	2	0	1		193	gnl|UMD3.1|GK000006.2	42086596	G	C	2	2	0.5	0.5		380	gnl|UMD3.1|GK000006.2	42435624	A	G	0	2	0	1
163	gnl|UMD3.1|GK000006.2	42041094	T	C	0	2	0	1		33	gnl|UMD3.1|GK000006.2	38092296	T	C	0	4	0	1		408	gnl|UMD3.1|GK000006.2	35672369	A	T	0	2	0	1		194	gnl|UMD3.1|GK000006.2	42086609	T	C	2	2	0.5	0.5		381	gnl|UMD3.1|GK000006.2	42437556	A	G	0	2	0	1
164	gnl|UMD3.1|GK000006.2	42041099	T	C	0	2	0	1		34	gnl|UMD3.1|GK000006.2	38092347	T	C	2	2	0.5	0.5		409	gnl|UMD3.1|GK000006.2	35672413	C	T	0	2	0	1		195	gnl|UMD3.1|GK000006.2	42086610	T	C	0	3	0	1		382	gnl|UMD3.1|GK000006.2	42440298	C	T	0	2	0	1
165	gnl|UMD3.1|GK000006.2	42041122	A	C	0	2	0	1		35	gnl|UMD3.1|GK000006.2	38092351	T	C	0	4	0	1		410	gnl|UMD3.1|GK000006.2	35675100	G	A	0	4	0	1		196	gnl|UMD3.1|GK000006.2	42086611	T	C	0	3	0	1		383	gnl|UMD3.1|GK000006.2	42442516	T	C	0	2	0	1
166	gnl|UMD3.1|GK000006.2	42042545	A	G	0	2	0	1		36	gnl|UMD3.1|GK000006.2	38092713	C	A	0	1	0	1		411	gnl|UMD3.1|GK000006.2	35675124	C	T	0	4	0	1		197	gnl|UMD3.1|GK000006.2	42086622	T	C	0	2	0	1		384	gnl|UMD3.1|GK000006.2	42444247	G	T	1	2	0.333333333333333	0.666666666666667
167	gnl|UMD3.1|GK000006.2	42045019	C	A	0	1	0	1		37	gnl|UMD3.1|GK000006.2	38094296	A	T	8	2	0.8	0.2		412	gnl|UMD3.1|GK000006.2	35675143	C	T	0	4	0	1		198	gnl|UMD3.1|GK000006.2	42087978	T	C	1	2	0.333333333333333	0.666666666666667		385	gnl|UMD3.1|GK000006.2	42445346	T	C	0	4	0	1
168	gnl|UMD3.1|GK000006.2	42045935	A	C	1	4	0.2	0.8		38	gnl|UMD3.1|GK000006.2	38095185	T	C	4	2	0.666666666666667	0.333333333333333		413	gnl|UMD3.1|GK000006.2	35675144	A	T	2	2	0.5	0.5		199	gnl|UMD3.1|GK000006.2	42087979	T	C	1	2	0.333333333333333	0.666666666666667		386	gnl|UMD3.1|GK000006.2	42446705	A	T	2	2	0.5	0.5
169	gnl|UMD3.1|GK000006.2	42047055	T	C	1	2	0.333333333333333	0.666666666666667		39	gnl|UMD3.1|GK000006.2	38095196	T	C	4	2	0.666666666666667	0.333333333333333		414	gnl|UMD3.1|GK000006.2	35677084	A	G	0	4	0	1		200	gnl|UMD3.1|GK000006.2	42088026	T	C	2	2	0.5	0.5		387	gnl|UMD3.1|GK000006.2	42446970	TTATA	TTATACATATA	0	1	0	1
170	gnl|UMD3.1|GK000006.2	42047080	T	C	0	4	0	1		40	gnl|UMD3.1|GK000006.2	38095211	T	C	4	2	0.666666666666667	0.333333333333333		415	gnl|UMD3.1|GK000006.2	35678002	T	C	0	2	0	1		201	gnl|UMD3.1|GK000006.2	42088061	T	G	2	2	0.5	0.5		388	gnl|UMD3.1|GK000006.2	42448024	A	G	3	2	0.6	0.4
171	gnl|UMD3.1|GK000006.2	42047098	T	C	2	2	0.5	0.5		41	gnl|UMD3.1|GK000006.2	38095528	T	C	0	2	0	1		416	gnl|UMD3.1|GK000006.2	35679441	G	T	0	2	0	1		202	gnl|UMD3.1|GK000006.2	42088095	C	G	2	2	0.5	0.5		389	gnl|UMD3.1|GK000006.2	42448233	A	G	0	4	0	1
172	gnl|UMD3.1|GK000006.2	42047101	T	C	2	2	0.5	0.5		42	gnl|UMD3.1|GK000006.2	38095556	T	C	0	2	0	1		417	gnl|UMD3.1|GK000006.2	35684065	G	A	0	2	0	1		203	gnl|UMD3.1|GK000006.2	42088099	T	C	2	2	0.5	0.5		390	gnl|UMD3.1|GK000006.2	42449474	T	A	0	3	0	1
173	gnl|UMD3.1|GK000006.2	42047133	C	T	3	2	0.6	0.4		43	gnl|UMD3.1|GK000006.2	38095566	T	C	0	2	0	1		418	gnl|UMD3.1|GK000006.2	35685772	T	C	0	2	0	1		204	gnl|UMD3.1|GK000006.2	42088103	T	C	1	2	0.333333333333333	0.666666666666667		391	gnl|UMD3.1|GK000006.2	42449692	G	A	0	2	0	1
174	gnl|UMD3.1|GK000006.2	42047139	T	C	3	2	0.6	0.4		44	gnl|UMD3.1|GK000006.2	38096496	A	G	0	2	0	1		419	gnl|UMD3.1|GK000006.2	35688764	G	C	2	2	0.5	0.5		205	gnl|UMD3.1|GK000006.2	42088627	A	G	0	2	0	1		392	gnl|UMD3.1|GK000006.2	42452510	T	C	0	2	0	1
175	gnl|UMD3.1|GK000006.2	42047141	C	T	3	2	0.6	0.4		45	gnl|UMD3.1|GK000006.2	38096812	T	C	3	2	0.6	0.4		420	gnl|UMD3.1|GK000006.2	35691498	C	T	0	2	0	1		206	gnl|UMD3.1|GK000006.2	42088642	A	G	0	2	0	1		393	gnl|UMD3.1|GK000006.2	42452511	T	C	0	2	0	1
176	gnl|UMD3.1|GK000006.2	42047143	T	C	0	5	0	1		46	gnl|UMD3.1|GK000006.2	38099083	T	G	1	2	0.333333333333333	0.666666666666667		421	gnl|UMD3.1|GK000006.2	35692235	T	C	0	4	0	1		207	gnl|UMD3.1|GK000006.2	42088645	C	T	0	2	0	1		394	gnl|UMD3.1|GK000006.2	42452522	T	C	0	2	0	1
177	gnl|UMD3.1|GK000006.2	42047314	T	A	0	2	0	1												422	gnl|UMD3.1|GK000006.2	35692764	C	A	0	2	0	1		208	gnl|UMD3.1|GK000006.2	42089276	A	T	0	2	0	1		395	gnl|UMD3.1|GK000006.2	42454944	T	C	0	2	0	1
178	gnl|UMD3.1|GK000006.2	42047315	G	T	0	2	0	1		NCAPG	chromosome	SNP location	1	2	3	4	5	6		423	gnl|UMD3.1|GK000006.2	35692785	T	A	0	2	0	1		209	gnl|UMD3.1|GK000006.2	42090263	A	G	4	2	0.666666666666667	0.333333333333333		396	gnl|UMD3.1|GK000006.2	42455905	A	T	0	2	0	1
179	gnl|UMD3.1|GK000006.2	42047352	C	G	0	2	0	1		1	gnl|UMD3.1|GK000006.2	38812037	A	G	5	2	0.714285714285714	0.285714285714286		424	gnl|UMD3.1|GK000006.2	35693299	T	C	4	2	0.666666666666667	0.333333333333333		210	gnl|UMD3.1|GK000006.2	42090331	C	T	1	2	0.333333333333333	0.666666666666667		397	gnl|UMD3.1|GK000006.2	42457085	T	C	2	2	0.5	0.5
180	gnl|UMD3.1|GK000006.2	42047648	A	C	0	2	0	1												425	gnl|UMD3.1|GK000006.2	35693303	T	C	4	2	0.666666666666667	0.333333333333333		211	gnl|UMD3.1|GK000006.2	42090338	A	G	1	2	0.333333333333333	0.666666666666667		398	gnl|UMD3.1|GK000006.2	42457119	T	C	2	2	0.5	0.5
181	gnl|UMD3.1|GK000006.2	42049932	A	T	0	2	0	1		KCNIP4	chromosome	SNP location	1	2	3	4	5	6		426	gnl|UMD3.1|GK000006.2	35693504	T	C	0	2	0	1		212	gnl|UMD3.1|GK000006.2	42090539	C	T	0	2	0	1		399	gnl|UMD3.1|GK000006.2	42462846	C	T	0	2	0	1
182	gnl|UMD3.1|GK000006.2	42051241	A	C	0	2	0	1		1	gnl|UMD3.1|GK000006.2	41722423	C	T	0	2	0	1		427	gnl|UMD3.1|GK000006.2	35693851	A	G,T	0	4	0	1		213	gnl|UMD3.1|GK000006.2	42090942	G	A	1	2	0.333333333333333	0.666666666666667		400	gnl|UMD3.1|GK000006.2	42465427	C	A	0	3	0	1
183	gnl|UMD3.1|GK000006.2	42051935	A	T	0	2	0	1		2	gnl|UMD3.1|GK000006.2	41767870	C	A	0	1	0	1		428	gnl|UMD3.1|GK000006.2	35696359	G	C	0	2	0	1		214	gnl|UMD3.1|GK000006.2	42090985	G	A	5	2	0.714285714285714	0.285714285714286		401	gnl|UMD3.1|GK000006.2	42465736	C	T	0	2	0	1
184	gnl|UMD3.1|GK000006.2	42052591	T	C	0	2	0	1		3	gnl|UMD3.1|GK000006.2	41768838	T	C	0	1	0	1		429	gnl|UMD3.1|GK000006.2	35696906	G	C	0	4	0	1		215	gnl|UMD3.1|GK000006.2	42090991	T	C	4	2	0.666666666666667	0.333333333333333		402	gnl|UMD3.1|GK000006.2	42465763	A	G	0	2	0	1
185	gnl|UMD3.1|GK000006.2	42052592	A	C	0	2	0	1		4	gnl|UMD3.1|GK000006.2	41768897	T	C	0	2	0	1		430	gnl|UMD3.1|GK000006.2	35700231	G	A	0	2	0	1		216	gnl|UMD3.1|GK000006.2	42091016	T	C	4	2	0.666666666666667	0.333333333333333		403	gnl|UMD3.1|GK000006.2	42466366	C	A	1	2	0.333333333333333	0.666666666666667
186	gnl|UMD3.1|GK000006.2	42052594	A	G	0	2	0	1		5	gnl|UMD3.1|GK000006.2	41778163	T	C	0	2	0	1		431	gnl|UMD3.1|GK000006.2	35700601	T	C	3	2	0.6	0.4		217	gnl|UMD3.1|GK000006.2	42091108	C	T	2	2	0.5	0.5		404	gnl|UMD3.1|GK000006.2	42471017	T	A,G	0	2	0	1
187	gnl|UMD3.1|GK000006.2	42052603	T	C	0	2	0	1		6	gnl|UMD3.1|GK000006.2	41778218	T	C	2	2	0.5	0.5		432	gnl|UMD3.1|GK000006.2	35700693	G	C	1	12	0.0769230769230769	0.923076923076923		218	gnl|UMD3.1|GK000006.2	42091718	C	T	3	2	0.6	0.4		405	gnl|UMD3.1|GK000006.2	42471862	A	G	0	2	0	1
188	gnl|UMD3.1|GK000006.2	42052647	A	G	0	2	0	1		7	gnl|UMD3.1|GK000006.2	41778228	T	C	2	2	0.5	0.5		433	gnl|UMD3.1|GK000006.2	35700903	G	A	2	4	0.333333333333333	0.666666666666667		219	gnl|UMD3.1|GK000006.2	42092321	C	T	2	2	0.5	0.5		406	gnl|UMD3.1|GK000006.2	42474244	T	C	0	2	0	1
189	gnl|UMD3.1|GK000006.2	42053206	A	T	1	2	0.333333333333333	0.666666666666667		8	gnl|UMD3.1|GK000006.2	41782630	T	C	2	2	0.5	0.5		434	gnl|UMD3.1|GK000006.2	35701154	T	C,A	0	2	0	1		220	gnl|UMD3.1|GK000006.2	42092360	G	A	0	2	0	1		407	gnl|UMD3.1|GK000006.2	42475560	G	T	0	1	0	1
190	gnl|UMD3.1|GK000006.2	42053281	C	A	2	2	0.5	0.5		9	gnl|UMD3.1|GK000006.2	41782635	T	C	2	2	0.5	0.5		435	gnl|UMD3.1|GK000006.2	35706848	G	A	0	2	0	1		221	gnl|UMD3.1|GK000006.2	42095470	A	G	0	2	0	1		408	gnl|UMD3.1|GK000006.2	42488659	C	A	0	2	0	1
191	gnl|UMD3.1|GK000006.2	42053948	T	C	0	3	0	1		10	gnl|UMD3.1|GK000006.2	41782682	T	C	1	2	0.333333333333333	0.666666666666667		436	gnl|UMD3.1|GK000006.2	35710933	G	T	4	2	0.666666666666667	0.333333333333333		222	gnl|UMD3.1|GK000006.2	42095486	T	C	0	2	0	1		409	gnl|UMD3.1|GK000006.2	42490293	A	G	2	2	0.5	0.5
192	gnl|UMD3.1|GK000006.2	42053964	T	C	0	4	0	1		11	gnl|UMD3.1|GK000006.2	41782697	T	C	2	2	0.5	0.5		437	gnl|UMD3.1|GK000006.2	35710936	T	C	4	2	0.666666666666667	0.333333333333333		223	gnl|UMD3.1|GK000006.2	42096146	C	G	0	2	0	1		410	gnl|UMD3.1|GK000006.2	42491342	T	C	0	3	0	1
193	gnl|UMD3.1|GK000006.2	42053971	T	C	2	2	0.5	0.5		12	gnl|UMD3.1|GK000006.2	41796439	T	A	0	2	0	1		438	gnl|UMD3.1|GK000006.2	35711236	T	C	0	4	0	1		224	gnl|UMD3.1|GK000006.2	42096149	T	A,C	0	2	0	1		411	gnl|UMD3.1|GK000006.2	42494499	C	A	1	2	0.333333333333333	0.666666666666667
194	gnl|UMD3.1|GK000006.2	42053975	T	C	0	4	0	1		13	gnl|UMD3.1|GK000006.2	41796513	T	G	0	2	0	1		439	gnl|UMD3.1|GK000006.2	35711534	C	T	2	2	0.5	0.5		225	gnl|UMD3.1|GK000006.2	42096238	C	T	0	4	0	1		412	gnl|UMD3.1|GK000006.2	42494519	T	A	2	2	0.5	0.5
195	gnl|UMD3.1|GK000006.2	42053978	G	T	0	4	0	1		14	gnl|UMD3.1|GK000006.2	41800289	C	T	0	1	0	1		440	gnl|UMD3.1|GK000006.2	35711630	C	A	4	4	0.5	0.5		226	gnl|UMD3.1|GK000006.2	42096239	A	G	0	4	0	1		413	gnl|UMD3.1|GK000006.2	42494563	G	T	0	3	0	1
196	gnl|UMD3.1|GK000006.2	42053989	T	C	2	2	0.5	0.5		15	gnl|UMD3.1|GK000006.2	41807961	G	T	0	2	0	1		441	gnl|UMD3.1|GK000006.2	35712310	C	A	4	5	0.444444444444444	0.555555555555556		227	gnl|UMD3.1|GK000006.2	42096336	A	G	0	3	0	1		414	gnl|UMD3.1|GK000006.2	42494567	A	T	1	1	0.5	0.5
197	gnl|UMD3.1|GK000006.2	42053998	T	C	2	2	0.5	0.5		16	gnl|UMD3.1|GK000006.2	41808025	C	A	0	1	0	1		442	gnl|UMD3.1|GK000006.2	35712632	G	T,C	0	2	0	1		228	gnl|UMD3.1|GK000006.2	42096967	A	G	1	2	0.333333333333333	0.666666666666667		415	gnl|UMD3.1|GK000006.2	42497410	T	C	0	2	0	1
198	gnl|UMD3.1|GK000006.2	42053999	T	C	0	4	0	1		17	gnl|UMD3.1|GK000006.2	41808534	A	G	0	2	0	1		443	gnl|UMD3.1|GK000006.2	35713589	C	T	0	2	0	1		229	gnl|UMD3.1|GK000006.2	42096972	C	T	1	2	0.333333333333333	0.666666666666667		416	gnl|UMD3.1|GK000006.2	42497415	T	C	0	2	0	1
199	gnl|UMD3.1|GK000006.2	42054924	G	A	0	2	0	1		18	gnl|UMD3.1|GK000006.2	41808609	G	C	0	2	0	1		444	gnl|UMD3.1|GK000006.2	35714039	T	C	3	2	0.6	0.4		230	gnl|UMD3.1|GK000006.2	42097019	T	C	0	2	0	1		417	gnl|UMD3.1|GK000006.2	42500454	C	T	0	2	0	1
200	gnl|UMD3.1|GK000006.2	42060872	T	C	0	2	0	1		19	gnl|UMD3.1|GK000006.2	41829084	T	C	0	2	0	1		445	gnl|UMD3.1|GK000006.2	35714049	T	C	3	2	0.6	0.4		231	gnl|UMD3.1|GK000006.2	42097221	C	T	4	2	0.666666666666667	0.333333333333333		418	gnl|UMD3.1|GK000006.2	42500871	G	T	0	2	0	1
201	gnl|UMD3.1|GK000006.2	42060877	T	C	0	2	0	1		20	gnl|UMD3.1|GK000006.2	41830576	T	C	0	2	0	1		446	gnl|UMD3.1|GK000006.2	35714425	T	C	1	3	0.25	0.75		232	gnl|UMD3.1|GK000006.2	42097222	A	G	3	3	0.5	0.5		419	gnl|UMD3.1|GK000006.2	42507795	A	T	0	1	0	1
202	gnl|UMD3.1|GK000006.2	42060884	T	C	0	2	0	1		21	gnl|UMD3.1|GK000006.2	41830582	A	C	0	2	0	1		447	gnl|UMD3.1|GK000006.2	35714792	C	T	4	2	0.666666666666667	0.333333333333333		233	gnl|UMD3.1|GK000006.2	42097296	T	C	1	2	0.333333333333333	0.666666666666667		420	gnl|UMD3.1|GK000006.2	42509667	A	G	2	2	0.5	0.5
203	gnl|UMD3.1|GK000006.2	42060892	T	C	0	2	0	1		22	gnl|UMD3.1|GK000006.2	41844325	T	C	0	2	0	1		448	gnl|UMD3.1|GK000006.2	35715417	G	A	0	2	0	1		234	gnl|UMD3.1|GK000006.2	42097631	C	T	0	2	0	1		421	gnl|UMD3.1|GK000006.2	42509705	G	A	0	4	0	1
204	gnl|UMD3.1|GK000006.2	42060900	C	T	0	2	0	1		23	gnl|UMD3.1|GK000006.2	41859282	T	C	0	2	0	1		449	gnl|UMD3.1|GK000006.2	35715966	T	C	0	3	0	1		235	gnl|UMD3.1|GK000006.2	42097639	T	C	0	2	0	1		422	gnl|UMD3.1|GK000006.2	42510006	T	C	0	2	0	1
205	gnl|UMD3.1|GK000006.2	42060902	T	C	0	2	0	1		24	gnl|UMD3.1|GK000006.2	41859350	T	C	0	2	0	1		450	gnl|UMD3.1|GK000006.2	35717287	C	A	0	6	0	1		236	gnl|UMD3.1|GK000006.2	42098284	T	C	1	2	0.333333333333333	0.666666666666667		423	gnl|UMD3.1|GK000006.2	42510043	T	C	0	2	0	1
206	gnl|UMD3.1|GK000006.2	42060910	T	C	0	2	0	1		25	gnl|UMD3.1|GK000006.2	41859351	T	C	0	2	0	1		451	gnl|UMD3.1|GK000006.2	35717918	T	C	3	2	0.6	0.4		237	gnl|UMD3.1|GK000006.2	42099518	T	G,A	0	2	0	1		424	gnl|UMD3.1|GK000006.2	42510085	T	C	2	2	0.5	0.5
207	gnl|UMD3.1|GK000006.2	42060935	T	C	0	2	0	1		26	gnl|UMD3.1|GK000006.2	41859362	T	C	0	2	0	1		452	gnl|UMD3.1|GK000006.2	35718615	T	C	3	2	0.6	0.4		238	gnl|UMD3.1|GK000006.2	42099577	A	T	0	2	0	1		425	gnl|UMD3.1|GK000006.2	42510086	T	C	2	2	0.5	0.5
208	gnl|UMD3.1|GK000006.2	42060939	T	C	0	2	0	1		27	gnl|UMD3.1|GK000006.2	41863944	C	T	2	2	0.5	0.5		453	gnl|UMD3.1|GK000006.2	35718631	G	A	2	2	0.5	0.5		239	gnl|UMD3.1|GK000006.2	42102317	G	C	0	2	0	1		426	gnl|UMD3.1|GK000006.2	42510107	G	A	0	4	0	1
209	gnl|UMD3.1|GK000006.2	42060944	T	C	0	2	0	1		28	gnl|UMD3.1|GK000006.2	41868906	A	C	0	2	0	1		454	gnl|UMD3.1|GK000006.2	35718880	T	C	0	2	0	1		240	gnl|UMD3.1|GK000006.2	42102863	A	C	1	2	0.333333333333333	0.666666666666667		427	gnl|UMD3.1|GK000006.2	42510606	A	T,G	0	2	0	1
210	gnl|UMD3.1|GK000006.2	42063713	T	C	1	1	0.5	0.5		29	gnl|UMD3.1|GK000006.2	41877686	G	A	0	2	0	1		455	gnl|UMD3.1|GK000006.2	35720551	T	C	0	2	0	1		241	gnl|UMD3.1|GK000006.2	42104341	C	A	3	2	0.6	0.4		428	gnl|UMD3.1|GK000006.2	42514041	T	C	0	1	0	1
211	gnl|UMD3.1|GK000006.2	42063716	T	C	1	2	0.333333333333333	0.666666666666667		30	gnl|UMD3.1|GK000006.2	41879098	C	T	0	2	0	1		456	gnl|UMD3.1|GK000006.2	35723246	C	A	1	2	0.333333333333333	0.666666666666667		242	gnl|UMD3.1|GK000006.2	42107627	T	A	0	2	0	1		429	gnl|UMD3.1|GK000006.2	42514414	G	T	0	3	0	1
212	gnl|UMD3.1|GK000006.2	42063717	T	C	1	2	0.333333333333333	0.666666666666667		31	gnl|UMD3.1|GK000006.2	41879136	A	G	0	2	0	1		457	gnl|UMD3.1|GK000006.2	35723267	G	A	2	2	0.5	0.5		243	gnl|UMD3.1|GK000006.2	42108564	T	C	0	2	0	1		430	gnl|UMD3.1|GK000006.2	42514470	C	A	1	2	0.333333333333333	0.666666666666667
213	gnl|UMD3.1|GK000006.2	42063718	T	C	0	2	0	1		32	gnl|UMD3.1|GK000006.2	41879162	G	A	0	2	0	1		458	gnl|UMD3.1|GK000006.2	35723466	G	A	0	2	0	1		244	gnl|UMD3.1|GK000006.2	42108570	T	C	0	2	0	1		431	gnl|UMD3.1|GK000006.2	42514495	T	A	2	2	0.5	0.5
214	gnl|UMD3.1|GK000006.2	42066244	T	C	0	2	0	1		33	gnl|UMD3.1|GK000006.2	41879180	A	G	0	2	0	1		459	gnl|UMD3.1|GK000006.2	35724299	T	A	0	2	0	1		245	gnl|UMD3.1|GK000006.2	42108599	G	C	0	2	0	1		432	gnl|UMD3.1|GK000006.2	42514503	T	C	0	4	0	1
215	gnl|UMD3.1|GK000006.2	42066264	T	C	0	2	0	1		34	gnl|UMD3.1|GK000006.2	41893234	G	A	0	2	0	1		460	gnl|UMD3.1|GK000006.2	35724300	G	A	0	2	0	1		246	gnl|UMD3.1|GK000006.2	42108626	T	C	1	2	0.333333333333333	0.666666666666667		433	gnl|UMD3.1|GK000006.2	42514857	A	T	0	1	0	1
216	gnl|UMD3.1|GK000006.2	42066267	T	C	0	2	0	1		35	gnl|UMD3.1|GK000006.2	41894825	T	A	0	1	0	1		461	gnl|UMD3.1|GK000006.2	35728224	C	G	0	2	0	1		247	gnl|UMD3.1|GK000006.2	42108634	T	C	1	2	0.333333333333333	0.666666666666667		434	gnl|UMD3.1|GK000006.2	42515251	T	C	1	2	0.333333333333333	0.666666666666667
217	gnl|UMD3.1|GK000006.2	42066292	T	C	0	2	0	1		36	gnl|UMD3.1|GK000006.2	41895046	T	C	1	2	0.333333333333333	0.666666666666667		462	gnl|UMD3.1|GK000006.2	35728464	A	G	0	2	0	1		248	gnl|UMD3.1|GK000006.2	42109320	T	C	0	2	0	1		435	gnl|UMD3.1|GK000006.2	42515308	G	A	1	5	0.166666666666667	0.833333333333333
218	gnl|UMD3.1|GK000006.2	42076322	T	C	0	2	0	1		37	gnl|UMD3.1|GK000006.2	41895055	T	C	1	2	0.333333333333333	0.666666666666667		463	gnl|UMD3.1|GK000006.2	35730740	T	C	0	2	0	1		249	gnl|UMD3.1|GK000006.2	42109475	G	A	2	2	0.5	0.5		436	gnl|UMD3.1|GK000006.2	42516690	A	G	0	2	0	1
219	gnl|UMD3.1|GK000006.2	42080016	T	C	4	2	0.666666666666667	0.333333333333333		38	gnl|UMD3.1|GK000006.2	41895100	T	C	2	2	0.5	0.5		464	gnl|UMD3.1|GK000006.2	35730999	A	G	0	4	0	1		250	gnl|UMD3.1|GK000006.2	42111175	T	C	1	2	0.333333333333333	0.666666666666667		437	gnl|UMD3.1|GK000006.2	42516846	C	T	0	2	0	1
220	gnl|UMD3.1|GK000006.2	42080017	T	C	4	2	0.666666666666667	0.333333333333333		39	gnl|UMD3.1|GK000006.2	41895118	T	C	1	2	0.333333333333333	0.666666666666667		465	gnl|UMD3.1|GK000006.2	35731033	G	A	0	2	0	1		251	gnl|UMD3.1|GK000006.2	42111198	T	C	1	2	0.333333333333333	0.666666666666667		438	gnl|UMD3.1|GK000006.2	42517523	TTGTGTGTGTGTGTGT	TTGTGTGTGTGTGT	0	1	0	1
221	gnl|UMD3.1|GK000006.2	42080020	T	C	4	2	0.666666666666667	0.333333333333333		40	gnl|UMD3.1|GK000006.2	41895160	T	C	0	1	0	1		466	gnl|UMD3.1|GK000006.2	35731171	A	G	0	2	0	1		252	gnl|UMD3.1|GK000006.2	42111261	T	C	0	3	0	1		439	gnl|UMD3.1|GK000006.2	42517920	A	G	0	5	0	1
222	gnl|UMD3.1|GK000006.2	42080042	T	C	4	2	0.666666666666667	0.333333333333333		41	gnl|UMD3.1|GK000006.2	41895176	T	C	0	2	0	1		467	gnl|UMD3.1|GK000006.2	35731620	C	A,T	0	2	0	1		253	gnl|UMD3.1|GK000006.2	42111430	T	C	0	2	0	1		440	gnl|UMD3.1|GK000006.2	42518418	T	C	0	2	0	1
223	gnl|UMD3.1|GK000006.2	42080053	T	C	4	2	0.666666666666667	0.333333333333333		42	gnl|UMD3.1|GK000006.2	41897239	T	C	0	2	0	1		468	gnl|UMD3.1|GK000006.2	35732114	T	A	9	2	0.818181818181818	0.181818181818182		254	gnl|UMD3.1|GK000006.2	42112151	T	C	0	4	0	1		441	gnl|UMD3.1|GK000006.2	42519597	G	A	0	2	0	1
224	gnl|UMD3.1|GK000006.2	42080058	T	C	3	2	0.6	0.4		43	gnl|UMD3.1|GK000006.2	41899014	T	C	0	2	0	1		469	gnl|UMD3.1|GK000006.2	35733025	T	C	0	2	0	1		255	gnl|UMD3.1|GK000006.2	42112174	T	C	2	2	0.5	0.5		442	gnl|UMD3.1|GK000006.2	42519653	A	G	0	2	0	1
225	gnl|UMD3.1|GK000006.2	42081202	A	G	0	2	0	1		44	gnl|UMD3.1|GK000006.2	41899022	T	C	1	2	0.333333333333333	0.666666666666667		470	gnl|UMD3.1|GK000006.2	35734092	T	A	0	2	0	1		256	gnl|UMD3.1|GK000006.2	42112175	T	C	2	2	0.5	0.5		443	gnl|UMD3.1|GK000006.2	42520918	G	A	0	2	0	1
226	gnl|UMD3.1|GK000006.2	42081321	G	T	0	2	0	1		45	gnl|UMD3.1|GK000006.2	41899023	G	T	0	3	0	1		471	gnl|UMD3.1|GK000006.2	35734920	C	A	0	4	0	1		257	gnl|UMD3.1|GK000006.2	42112184	T	C	2	2	0.5	0.5		444	gnl|UMD3.1|GK000006.2	42522853	A	T	0	2	0	1
227	gnl|UMD3.1|GK000006.2	42082336	G	A	1	2	0.333333333333333	0.666666666666667		46	gnl|UMD3.1|GK000006.2	41899089	G	A	0	2	0	1		472	gnl|UMD3.1|GK000006.2	35734949	C	T	4	2	0.666666666666667	0.333333333333333		258	gnl|UMD3.1|GK000006.2	42112672	C	A	1	2	0.333333333333333	0.666666666666667		445	gnl|UMD3.1|GK000006.2	42522896	C	T	0	2	0	1
228	gnl|UMD3.1|GK000006.2	42083890	G	A	0	2	0	1		47	gnl|UMD3.1|GK000006.2	41901353	T	C	0	2	0	1		473	gnl|UMD3.1|GK000006.2	35735903	T	C	0	6	0	1		259	gnl|UMD3.1|GK000006.2	42113640	T	C	0	4	0	1		446	gnl|UMD3.1|GK000006.2	42525396	A	G	0	3	0	1
229	gnl|UMD3.1|GK000006.2	42087881	A	T	1	2	0.333333333333333	0.666666666666667		48	gnl|UMD3.1|GK000006.2	41901354	T	C	0	2	0	1		474	gnl|UMD3.1|GK000006.2	35736123	C	T	0	2	0	1		260	gnl|UMD3.1|GK000006.2	42115360	T	C	2	2	0.5	0.5		447	gnl|UMD3.1|GK000006.2	42531389	A	C	0	2	0	1
230	gnl|UMD3.1|GK000006.2	42087889	C	G	1	2	0.333333333333333	0.666666666666667		49	gnl|UMD3.1|GK000006.2	41901359	T	C	0	2	0	1		475	gnl|UMD3.1|GK000006.2	35736606	C	T	0	3	0	1		261	gnl|UMD3.1|GK000006.2	42115376	T	C	1	2	0.333333333333333	0.666666666666667		448	gnl|UMD3.1|GK000006.2	42532578	T	A	0	2	0	1
231	gnl|UMD3.1|GK000006.2	42088066	T	C	0	2	0	1		50	gnl|UMD3.1|GK000006.2	41901711	T	C	2	2	0.5	0.5		476	gnl|UMD3.1|GK000006.2	35737061	A	C	0	2	0	1		262	gnl|UMD3.1|GK000006.2	42116884	G	A	0	2	0	1		449	gnl|UMD3.1|GK000006.2	42534194	T	A	0	2	0	1
232	gnl|UMD3.1|GK000006.2	42088099	T	C	1	2	0.333333333333333	0.666666666666667		51	gnl|UMD3.1|GK000006.2	41902287	G	T	0	2	0	1		477	gnl|UMD3.1|GK000006.2	35737217	A	G	2	2	0.5	0.5		263	gnl|UMD3.1|GK000006.2	42116929	T	C	0	2	0	1		450	gnl|UMD3.1|GK000006.2	42534490	C	T	0	4	0	1
233	gnl|UMD3.1|GK000006.2	42088620	T	C	2	4	0.333333333333333	0.666666666666667		52	gnl|UMD3.1|GK000006.2	41902394	C	T	0	2	0	1		478	gnl|UMD3.1|GK000006.2	35737681	A	G	2	3	0.4	0.6		264	gnl|UMD3.1|GK000006.2	42116982	T	C	2	2	0.5	0.5		451	gnl|UMD3.1|GK000006.2	42535649	A	G	0	2	0	1
234	gnl|UMD3.1|GK000006.2	42088677	T	C	3	4	0.428571428571429	0.571428571428571		53	gnl|UMD3.1|GK000006.2	41902410	A	G	0	2	0	1		479	gnl|UMD3.1|GK000006.2	35737697	A	G	3	2	0.6	0.4		265	gnl|UMD3.1|GK000006.2	42117908	G	A	0	3	0	1		452	gnl|UMD3.1|GK000006.2	42536720	T	A	0	2	0	1
235	gnl|UMD3.1|GK000006.2	42088726	T	C	2	3	0.4	0.6		54	gnl|UMD3.1|GK000006.2	41916211	T	C	0	2	0	1		480	gnl|UMD3.1|GK000006.2	35737968	T	C	0	2	0	1		266	gnl|UMD3.1|GK000006.2	42117940	G	T	8	2	0.8	0.2		453	gnl|UMD3.1|GK000006.2	42536722	G	A	0	2	0	1
236	gnl|UMD3.1|GK000006.2	42088742	T	C	3	2	0.6	0.4		55	gnl|UMD3.1|GK000006.2	41916313	T	C	0	2	0	1		481	gnl|UMD3.1|GK000006.2	35739280	C	A	2	2	0.5	0.5		267	gnl|UMD3.1|GK000006.2	42118024	G	A	1	3	0.25	0.75		454	gnl|UMD3.1|GK000006.2	42536825	T	C	0	2	0	1
237	gnl|UMD3.1|GK000006.2	42088762	T	C	0	5	0	1		56	gnl|UMD3.1|GK000006.2	41917151	A	G	0	2	0	1		482	gnl|UMD3.1|GK000006.2	35740876	T	A	2	2	0.5	0.5		268	gnl|UMD3.1|GK000006.2	42122819	A	C	2	2	0.5	0.5		455	gnl|UMD3.1|GK000006.2	42537584	A	T	0	3	0	1
238	gnl|UMD3.1|GK000006.2	42089869	C	T	0	3	0	1		57	gnl|UMD3.1|GK000006.2	41919269	G	T	0	2	0	1		483	gnl|UMD3.1|GK000006.2	35741905	T	C	2	2	0.5	0.5		269	gnl|UMD3.1|GK000006.2	42123841	T	C	0	2	0	1		456	gnl|UMD3.1|GK000006.2	42537611	G	A	0	4	0	1
239	gnl|UMD3.1|GK000006.2	42089896	A	T	1	2	0.333333333333333	0.666666666666667		58	gnl|UMD3.1|GK000006.2	41919321	C	T	0	2	0	1		484	gnl|UMD3.1|GK000006.2	35742571	G	A	0	2	0	1		270	gnl|UMD3.1|GK000006.2	42123845	T	C	0	2	0	1		457	gnl|UMD3.1|GK000006.2	42537613	A	C	0	4	0	1
240	gnl|UMD3.1|GK000006.2	42090449	C	T	1	7	0.125	0.875		59	gnl|UMD3.1|GK000006.2	41919973	G	T	0	2	0	1		485	gnl|UMD3.1|GK000006.2	35743165	C	T	2	2	0.5	0.5		271	gnl|UMD3.1|GK000006.2	42123851	T	C	0	2	0	1		458	gnl|UMD3.1|GK000006.2	42537620	G	T	0	4	0	1
241	gnl|UMD3.1|GK000006.2	42090991	T	C	4	2	0.666666666666667	0.333333333333333		60	gnl|UMD3.1|GK000006.2	41920888	T	C	0	2	0	1		486	gnl|UMD3.1|GK000006.2	35743166	A	G	0	4	0	1		272	gnl|UMD3.1|GK000006.2	42123859	T	C	0	2	0	1		459	gnl|UMD3.1|GK000006.2	42537623	C	T	0	4	0	1
242	gnl|UMD3.1|GK000006.2	42090996	T	C	4	2	0.666666666666667	0.333333333333333		61	gnl|UMD3.1|GK000006.2	41921887	A	G	0	2	0	1		487	gnl|UMD3.1|GK000006.2	35743517	G	A	0	3	0	1		273	gnl|UMD3.1|GK000006.2	42123866	T	C	0	2	0	1		460	gnl|UMD3.1|GK000006.2	42537679	T	C	0	2	0	1
243	gnl|UMD3.1|GK000006.2	42091023	T	C	4	2	0.666666666666667	0.333333333333333		62	gnl|UMD3.1|GK000006.2	41921942	G	A	0	2	0	1		488	gnl|UMD3.1|GK000006.2	35744202	A	G	0	2	0	1		274	gnl|UMD3.1|GK000006.2	42123867	T	C	0	2	0	1		461	gnl|UMD3.1|GK000006.2	42538584	T	C	0	2	0	1
244	gnl|UMD3.1|GK000006.2	42091028	T	C	4	2	0.666666666666667	0.333333333333333		63	gnl|UMD3.1|GK000006.2	41921965	G	T	0	3	0	1		489	gnl|UMD3.1|GK000006.2	35746378	A	G	0	2	0	1		275	gnl|UMD3.1|GK000006.2	42128530	T	C	0	2	0	1		462	gnl|UMD3.1|GK000006.2	42540648	T	C	1	2	0.333333333333333	0.666666666666667
245	gnl|UMD3.1|GK000006.2	42091718	C	T	0	2	0	1		64	gnl|UMD3.1|GK000006.2	41922004	A	C	0	2	0	1		490	gnl|UMD3.1|GK000006.2	35747150	T	C	0	2	0	1		276	gnl|UMD3.1|GK000006.2	42128542	A	G	0	1	0	1		463	gnl|UMD3.1|GK000006.2	42575396	GA	GAA	0	1	0	1
246	gnl|UMD3.1|GK000006.2	42092564	C	T	0	2	0	1		65	gnl|UMD3.1|GK000006.2	41922034	A	C	0	2	0	1		491	gnl|UMD3.1|GK000006.2	35748567	C	T	2	2	0.5	0.5		277	gnl|UMD3.1|GK000006.2	42128646	A	G	1	2	0.333333333333333	0.666666666666667		464	gnl|UMD3.1|GK000006.2	42575850	T	A	0	2	0	1
247	gnl|UMD3.1|GK000006.2	42096675	G	T	1	2	0.333333333333333	0.666666666666667		66	gnl|UMD3.1|GK000006.2	41922202	T	A	0	3	0	1		492	gnl|UMD3.1|GK000006.2	35748594	G	A	2	2	0.5	0.5		278	gnl|UMD3.1|GK000006.2	42130860	G	A	2	2	0.5	0.5		465	gnl|UMD3.1|GK000006.2	42575871	A	G	0	2	0	1
248	gnl|UMD3.1|GK000006.2	42097560	T	C	2	2	0.5	0.5		67	gnl|UMD3.1|GK000006.2	41922208	A	T	0	3	0	1		493	gnl|UMD3.1|GK000006.2	35748662	G	A	0	2	0	1		279	gnl|UMD3.1|GK000006.2	42131507	T	C	2	2	0.5	0.5		466	gnl|UMD3.1|GK000006.2	42575876	G	A	0	2	0	1
249	gnl|UMD3.1|GK000006.2	42097575	T	C	0	4	0	1		68	gnl|UMD3.1|GK000006.2	41922276	T	C	2	2	0.5	0.5		494	gnl|UMD3.1|GK000006.2	35749590	G	T	0	2	0	1		280	gnl|UMD3.1|GK000006.2	42134451	T	C	0	2	0	1		467	gnl|UMD3.1|GK000006.2	42576177	T	A	0	3	0	1
250	gnl|UMD3.1|GK000006.2	42097577	T	C	2	2	0.5	0.5		69	gnl|UMD3.1|GK000006.2	41922284	T	C	2	2	0.5	0.5		495	gnl|UMD3.1|GK000006.2	35754559	T	C	2	2	0.5	0.5		281	gnl|UMD3.1|GK000006.2	42134536	T	C	0	2	0	1		468	gnl|UMD3.1|GK000006.2	42578773	C	A	1	2	0.333333333333333	0.666666666666667
251	gnl|UMD3.1|GK000006.2	42098747	T	A	0	2	0	1		70	gnl|UMD3.1|GK000006.2	41922288	T	C	0	4	0	1		496	gnl|UMD3.1|GK000006.2	35754575	T	C	2	2	0.5	0.5		282	gnl|UMD3.1|GK000006.2	42135378	A	T	0	2	0	1		469	gnl|UMD3.1|GK000006.2	42579199	T	C	0	3	0	1
252	gnl|UMD3.1|GK000006.2	42102803	G	T	3	2	0.6	0.4		71	gnl|UMD3.1|GK000006.2	41922289	T	C	2	2	0.5	0.5		497	gnl|UMD3.1|GK000006.2	35759667	C	T	8	3	0.727272727272727	0.272727272727273		283	gnl|UMD3.1|GK000006.2	42140705	G	A	2	2	0.5	0.5		470	gnl|UMD3.1|GK000006.2	42579221	G	A,T	0	4	0	1
253	gnl|UMD3.1|GK000006.2	42105072	C	T	0	2	0	1		72	gnl|UMD3.1|GK000006.2	41923046	A	G	0	2	0	1		498	gnl|UMD3.1|GK000006.2	35760440	C	T	0	4	0	1		284	gnl|UMD3.1|GK000006.2	42141863	T	C	1	2	0.333333333333333	0.666666666666667		471	gnl|UMD3.1|GK000006.2	42579452	G	A	0	2	0	1
254	gnl|UMD3.1|GK000006.2	42105843	G	T,A	0	2	0	1		73	gnl|UMD3.1|GK000006.2	41923714	A	G	0	2	0	1		499	gnl|UMD3.1|GK000006.2	35760467	T	C	0	4	0	1		285	gnl|UMD3.1|GK000006.2	42141879	T	C	2	4	0.333333333333333	0.666666666666667		472	gnl|UMD3.1|GK000006.2	42580058	G	A	0	2	0	1
255	gnl|UMD3.1|GK000006.2	42108564	T	C,A	1	5	0.166666666666667	0.833333333333333		74	gnl|UMD3.1|GK000006.2	41924346	T	C	0	1	0	1		500	gnl|UMD3.1|GK000006.2	35760484	T	C	0	4	0	1		286	gnl|UMD3.1|GK000006.2	42141937	T	C	3	6	0.333333333333333	0.666666666666667		473	gnl|UMD3.1|GK000006.2	42580174	A	G	0	3	0	1
256	gnl|UMD3.1|GK000006.2	42108570	T	C	2	4	0.333333333333333	0.666666666666667		75	gnl|UMD3.1|GK000006.2	41924822	A	T	0	2	0	1		501	gnl|UMD3.1|GK000006.2	35765254	A	T	8	4	0.666666666666667	0.333333333333333		287	gnl|UMD3.1|GK000006.2	42141938	T	C	7	2	0.777777777777778	0.222222222222222		474	gnl|UMD3.1|GK000006.2	42580304	T	C	0	2	0	1
257	gnl|UMD3.1|GK000006.2	42108902	T	C	2	2	0.5	0.5		76	gnl|UMD3.1|GK000006.2	41924830	T	C	0	2	0	1		502	gnl|UMD3.1|GK000006.2	35765471	C	T	2	3	0.4	0.6		288	gnl|UMD3.1|GK000006.2	42141967	T	C	4	4	0.5	0.5		475	gnl|UMD3.1|GK000006.2	42581623	G	T	0	2	0	1
258	gnl|UMD3.1|GK000006.2	42110611	T	C	0	2	0	1		77	gnl|UMD3.1|GK000006.2	41924856	G	A	0	2	0	1		503	gnl|UMD3.1|GK000006.2	35765675	C	T	5	8	0.384615384615385	0.615384615384615		289	gnl|UMD3.1|GK000006.2	42141968	T	C	6	2	0.75	0.25		476	gnl|UMD3.1|GK000006.2	42582519	C	T	0	2	0	1
259	gnl|UMD3.1|GK000006.2	42110631	T	C	0	2	0	1		78	gnl|UMD3.1|GK000006.2	41930627	C	T	0	4	0	1		504	gnl|UMD3.1|GK000006.2	35765951	C	G	2	4	0.333333333333333	0.666666666666667		290	gnl|UMD3.1|GK000006.2	42142704	T	C	5	4	0.555555555555556	0.444444444444444		477	gnl|UMD3.1|GK000006.2	42584041	G	A	0	2	0	1
260	gnl|UMD3.1|GK000006.2	42110781	T	A	0	2	0	1		79	gnl|UMD3.1|GK000006.2	41931814	G	C	0	2	0	1		505	gnl|UMD3.1|GK000006.2	35767983	C	G	0	2	0	1		291	gnl|UMD3.1|GK000006.2	42142733	T	C	5	4	0.555555555555556	0.444444444444444		478	gnl|UMD3.1|GK000006.2	42594052	T	C	0	2	0	1
261	gnl|UMD3.1|GK000006.2	42110813	A	T	0	2	0	1		80	gnl|UMD3.1|GK000006.2	41933304	G	C	0	2	0	1		506	gnl|UMD3.1|GK000006.2	35768053	A	G,T	0	4	0	1		292	gnl|UMD3.1|GK000006.2	42142747	T	C	5	3	0.625	0.375		479	gnl|UMD3.1|GK000006.2	42594055	T	C	0	1	0	1
262	gnl|UMD3.1|GK000006.2	42111507	T	C	2	2	0.5	0.5		81	gnl|UMD3.1|GK000006.2	41935257	T	C	0	2	0	1		507	gnl|UMD3.1|GK000006.2	35769909	G	C	0	2	0	1		293	gnl|UMD3.1|GK000006.2	42142750	T	C	7	4	0.636363636363636	0.363636363636364		480	gnl|UMD3.1|GK000006.2	42594103	T	C	0	2	0	1
263	gnl|UMD3.1|GK000006.2	42111523	T	G	2	2	0.5	0.5		82	gnl|UMD3.1|GK000006.2	41935272	T	C	0	2	0	1		508	gnl|UMD3.1|GK000006.2	35769931	G	A	0	2	0	1		294	gnl|UMD3.1|GK000006.2	42142772	T	C	4	4	0.5	0.5		481	gnl|UMD3.1|GK000006.2	42594526	T	G	0	3	0	1
264	gnl|UMD3.1|GK000006.2	42111558	G	A	4	2	0.666666666666667	0.333333333333333		83	gnl|UMD3.1|GK000006.2	41935296	T	C	0	2	0	1		509	gnl|UMD3.1|GK000006.2	35776072	T	C	0	2	0	1		295	gnl|UMD3.1|GK000006.2	42142776	T	C	2	7	0.222222222222222	0.777777777777778		482	gnl|UMD3.1|GK000006.2	42625248	T	C	2	2	0.5	0.5
265	gnl|UMD3.1|GK000006.2	42112163	T	C	0	2	0	1		84	gnl|UMD3.1|GK000006.2	41935297	T	C	0	2	0	1		510	gnl|UMD3.1|GK000006.2	35777859	G	A	2	2	0.5	0.5		296	gnl|UMD3.1|GK000006.2	42142816	T	C	4	2	0.666666666666667	0.333333333333333		483	gnl|UMD3.1|GK000006.2	42625249	T	C	2	2	0.5	0.5
266	gnl|UMD3.1|GK000006.2	42112169	T	C	0	2	0	1		85	gnl|UMD3.1|GK000006.2	41935310	T	C	0	2	0	1		511	gnl|UMD3.1|GK000006.2	35779258	C	T	0	2	0	1		297	gnl|UMD3.1|GK000006.2	42142828	T	C	0	4	0	1		484	gnl|UMD3.1|GK000006.2	42636691	T	C	2	2	0.5	0.5
267	gnl|UMD3.1|GK000006.2	42112174	T	C	0	2	0	1		86	gnl|UMD3.1|GK000006.2	41935321	T	C,G	0	2	0	1		512	gnl|UMD3.1|GK000006.2	35779461	C	T	2	2	0.5	0.5		298	gnl|UMD3.1|GK000006.2	42142831	T	C	0	4	0	1		485	gnl|UMD3.1|GK000006.2	42636713	T	C	2	2	0.5	0.5
268	gnl|UMD3.1|GK000006.2	42114400	A	G	0	4	0	1		87	gnl|UMD3.1|GK000006.2	41935687	T	C	0	2	0	1		513	gnl|UMD3.1|GK000006.2	35779496	G	A	2	2	0.5	0.5		299	gnl|UMD3.1|GK000006.2	42142832	T	C	0	4	0	1		486	gnl|UMD3.1|GK000006.2	42636719	T	C	2	2	0.5	0.5
269	gnl|UMD3.1|GK000006.2	42115368	T	C	0	2	0	1		88	gnl|UMD3.1|GK000006.2	41935722	C	T	0	2	0	1		514	gnl|UMD3.1|GK000006.2	35779498	G	C	1	3	0.25	0.75		300	gnl|UMD3.1|GK000006.2	42142833	T	C	0	4	0	1		487	gnl|UMD3.1|GK000006.2	42636729	T	C	0	4	0	1
270	gnl|UMD3.1|GK000006.2	42116036	A	T	0	2	0	1		89	gnl|UMD3.1|GK000006.2	41937801	A	G	0	4	0	1		515	gnl|UMD3.1|GK000006.2	35779519	G	A	2	2	0.5	0.5		301	gnl|UMD3.1|GK000006.2	42143512	C	A	0	2	0	1		488	gnl|UMD3.1|GK000006.2	42647035	T	C	0	2	0	1
271	gnl|UMD3.1|GK000006.2	42120163	T	G	4	2	0.666666666666667	0.333333333333333		90	gnl|UMD3.1|GK000006.2	41939864	A	T	0	2	0	1		516	gnl|UMD3.1|GK000006.2	35780090	G	A	0	2	0	1		302	gnl|UMD3.1|GK000006.2	42144896	C	A	2	2	0.5	0.5		489	gnl|UMD3.1|GK000006.2	42649198	T	C	0	2	0	1
272	gnl|UMD3.1|GK000006.2	42120229	C	T	2	4	0.333333333333333	0.666666666666667		91	gnl|UMD3.1|GK000006.2	41941675	T	C	0	2	0	1		517	gnl|UMD3.1|GK000006.2	35780203	C	T	4	3	0.571428571428571	0.428571428571429		303	gnl|UMD3.1|GK000006.2	42147272	T	C	2	2	0.5	0.5		490	gnl|UMD3.1|GK000006.2	42652895	T	C	0	2	0	1
273	gnl|UMD3.1|GK000006.2	42122188	G	T	1	2	0.333333333333333	0.666666666666667		92	gnl|UMD3.1|GK000006.2	41944402	T	C	2	2	0.5	0.5		518	gnl|UMD3.1|GK000006.2	35780213	C	T	2	5	0.285714285714286	0.714285714285714		304	gnl|UMD3.1|GK000006.2	42147273	T	C	2	2	0.5	0.5		491	gnl|UMD3.1|GK000006.2	42652918	T	C	0	1	0	1
274	gnl|UMD3.1|GK000006.2	42122234	T	A	1	2	0.333333333333333	0.666666666666667		93	gnl|UMD3.1|GK000006.2	41946185	T	C	0	2	0	1		519	gnl|UMD3.1|GK000006.2	35780312	A	G	2	3	0.4	0.6		305	gnl|UMD3.1|GK000006.2	42147275	T	C	2	2	0.5	0.5		492	gnl|UMD3.1|GK000006.2	42652978	T	C	0	3	0	1
275	gnl|UMD3.1|GK000006.2	42125435	T	C	2	2	0.5	0.5		94	gnl|UMD3.1|GK000006.2	41946198	T	C	0	2	0	1		520	gnl|UMD3.1|GK000006.2	35780455	C	T	4	2	0.666666666666667	0.333333333333333		306	gnl|UMD3.1|GK000006.2	42147313	T	C	2	2	0.5	0.5		493	gnl|UMD3.1|GK000006.2	42652979	T	C	0	3	0	1
276	gnl|UMD3.1|GK000006.2	42125437	T	C	2	2	0.5	0.5		95	gnl|UMD3.1|GK000006.2	41947505	A	G	0	2	0	1		521	gnl|UMD3.1|GK000006.2	35780459	C	A	4	2	0.666666666666667	0.333333333333333		307	gnl|UMD3.1|GK000006.2	42147314	T	C	0	4	0	1		494	gnl|UMD3.1|GK000006.2	42652983	T	C	0	3	0	1
277	gnl|UMD3.1|GK000006.2	42125510	T	C	0	2	0	1		96	gnl|UMD3.1|GK000006.2	41951154	T	C	0	2	0	1		522	gnl|UMD3.1|GK000006.2	35780485	T	C	4	2	0.666666666666667	0.333333333333333		308	gnl|UMD3.1|GK000006.2	42147327	T	C	2	2	0.5	0.5		495	gnl|UMD3.1|GK000006.2	42655434	A	T	0	1	0	1
278	gnl|UMD3.1|GK000006.2	42129451	C	A	0	2	0	1		97	gnl|UMD3.1|GK000006.2	41955568	T	C	0	2	0	1		523	gnl|UMD3.1|GK000006.2	35781287	T	C	4	2	0.666666666666667	0.333333333333333		309	gnl|UMD3.1|GK000006.2	42147697	T	C	0	2	0	1		496	gnl|UMD3.1|GK000006.2	42661608	G	T,C	0	2	0	1
279	gnl|UMD3.1|GK000006.2	42129515	G	C	0	2	0	1		98	gnl|UMD3.1|GK000006.2	41955573	T	C	0	2	0	1		524	gnl|UMD3.1|GK000006.2	35781365	A	G	2	2	0.5	0.5		310	gnl|UMD3.1|GK000006.2	42148973	T	C	0	2	0	1		497	gnl|UMD3.1|GK000006.2	42662424	G	A	0	2	0	1
280	gnl|UMD3.1|GK000006.2	42130201	A	G	0	2	0	1		99	gnl|UMD3.1|GK000006.2	41955604	T	C	0	2	0	1		525	gnl|UMD3.1|GK000006.2	35781508	G	C	1	2	0.333333333333333	0.666666666666667		311	gnl|UMD3.1|GK000006.2	42148985	T	C	0	2	0	1		498	gnl|UMD3.1|GK000006.2	42664858	T	C	0	2	0	1
281	gnl|UMD3.1|GK000006.2	42130858	G	A	1	2	0.333333333333333	0.666666666666667		100	gnl|UMD3.1|GK000006.2	41955614	T	C	0	2	0	1		526	gnl|UMD3.1|GK000006.2	35782850	G	T	2	6	0.25	0.75		312	gnl|UMD3.1|GK000006.2	42152192	A	C	0	2	0	1		499	gnl|UMD3.1|GK000006.2	42664880	G	A	0	2	0	1
282	gnl|UMD3.1|GK000006.2	42130879	C	T	4	2	0.666666666666667	0.333333333333333		101	gnl|UMD3.1|GK000006.2	41955626	T	C	0	2	0	1		527	gnl|UMD3.1|GK000006.2	35782867	T	C	1	7	0.125	0.875		313	gnl|UMD3.1|GK000006.2	42152668	G	A	1	1	0.5	0.5		500	gnl|UMD3.1|GK000006.2	42664889	T	C	0	2	0	1
283	gnl|UMD3.1|GK000006.2	42130922	A	G	2	2	0.5	0.5		102	gnl|UMD3.1|GK000006.2	41955627	T	C	0	2	0	1		528	gnl|UMD3.1|GK000006.2	35782957	T	C	1	2	0.333333333333333	0.666666666666667		314	gnl|UMD3.1|GK000006.2	42152763	T	C	3	2	0.6	0.4		501	gnl|UMD3.1|GK000006.2	42664899	T	C	0	2	0	1
284	gnl|UMD3.1|GK000006.2	42130966	A	G	1	2	0.333333333333333	0.666666666666667		103	gnl|UMD3.1|GK000006.2	41955643	T	C	0	2	0	1		529	gnl|UMD3.1|GK000006.2	35784297	C	T	1	3	0.25	0.75		315	gnl|UMD3.1|GK000006.2	42152828	T	C	3	2	0.6	0.4		502	gnl|UMD3.1|GK000006.2	42664923	T	C	0	2	0	1
285	gnl|UMD3.1|GK000006.2	42130983	T	C	1	2	0.333333333333333	0.666666666666667		104	gnl|UMD3.1|GK000006.2	41955647	T	C	0	2	0	1		530	gnl|UMD3.1|GK000006.2	35784511	G	A,C	0	2	0	1		316	gnl|UMD3.1|GK000006.2	42153359	A	T	0	2	0	1		503	gnl|UMD3.1|GK000006.2	42664932	T	C	0	2	0	1
286	gnl|UMD3.1|GK000006.2	42134536	T	C	0	2	0	1		105	gnl|UMD3.1|GK000006.2	41957153	T	C	1	2	0.333333333333333	0.666666666666667		531	gnl|UMD3.1|GK000006.2	35787227	T	C	0	5	0	1		317	gnl|UMD3.1|GK000006.2	42153751	C	G	0	2	0	1		504	gnl|UMD3.1|GK000006.2	42666138	C	T	0	2	0	1
287	gnl|UMD3.1|GK000006.2	42135827	A	T	0	4	0	1		106	gnl|UMD3.1|GK000006.2	41957162	T	C	0	3	0	1		532	gnl|UMD3.1|GK000006.2	35787317	C	T	1	3	0.25	0.75		318	gnl|UMD3.1|GK000006.2	42157207	C	T	0	3	0	1		505	gnl|UMD3.1|GK000006.2	42666825	C	A	1	2	0.333333333333333	0.666666666666667
288	gnl|UMD3.1|GK000006.2	42139177	C	T	0	2	0	1		107	gnl|UMD3.1|GK000006.2	41957182	T	C	0	3	0	1		533	gnl|UMD3.1|GK000006.2	35787336	C	T	1	3	0.25	0.75		319	gnl|UMD3.1|GK000006.2	42157256	G	C	4	2	0.666666666666667	0.333333333333333		506	gnl|UMD3.1|GK000006.2	42671019	C	A	0	2	0	1
289	gnl|UMD3.1|GK000006.2	42141844	A	G	0	2	0	1		108	gnl|UMD3.1|GK000006.2	41957185	T	C	0	3	0	1		534	gnl|UMD3.1|GK000006.2	35788747	T	C	0	2	0	1		320	gnl|UMD3.1|GK000006.2	42157277	C	G	0	7	0	1		507	gnl|UMD3.1|GK000006.2	42671812	T	C	0	2	0	1
290	gnl|UMD3.1|GK000006.2	42141851	T	C	1	2	0.333333333333333	0.666666666666667		109	gnl|UMD3.1|GK000006.2	41957197	T	C	0	3	0	1		535	gnl|UMD3.1|GK000006.2	35788833	G	A	0	2	0	1		321	gnl|UMD3.1|GK000006.2	42157317	T	C	5	3	0.625	0.375		508	gnl|UMD3.1|GK000006.2	42675664	T	C	0	2	0	1
291	gnl|UMD3.1|GK000006.2	42141863	T	C	1	2	0.333333333333333	0.666666666666667		110	gnl|UMD3.1|GK000006.2	41957212	T	C	1	3	0.25	0.75		536	gnl|UMD3.1|GK000006.2	35791312	T	C	2	2	0.5	0.5		322	gnl|UMD3.1|GK000006.2	42157343	G	A	7	5	0.583333333333333	0.416666666666667		509	gnl|UMD3.1|GK000006.2	42679332	G	T	0	2	0	1
292	gnl|UMD3.1|GK000006.2	42141884	T	C	1	2	0.333333333333333	0.666666666666667		111	gnl|UMD3.1|GK000006.2	41957213	T	C	0	4	0	1		537	gnl|UMD3.1|GK000006.2	35791335	T	C	2	2	0.5	0.5		323	gnl|UMD3.1|GK000006.2	42157361	A	T	0	10	0	1		510	gnl|UMD3.1|GK000006.2	42685220	T	C	0	4	0	1
293	gnl|UMD3.1|GK000006.2	42141889	T	C	1	2	0.333333333333333	0.666666666666667		112	gnl|UMD3.1|GK000006.2	41961072	T	C	0	2	0	1		538	gnl|UMD3.1|GK000006.2	35791748	G	A	0	2	0	1		324	gnl|UMD3.1|GK000006.2	42158155	A	G	0	5	0	1		511	gnl|UMD3.1|GK000006.2	42685229	T	C	0	4	0	1
294	gnl|UMD3.1|GK000006.2	42141901	T	C	1	1	0.5	0.5		113	gnl|UMD3.1|GK000006.2	41961077	T	G	1	1	0.5	0.5		539	gnl|UMD3.1|GK000006.2	35792121	A	C	0	2	0	1		325	gnl|UMD3.1|GK000006.2	42158231	A	G	0	2	0	1		512	gnl|UMD3.1|GK000006.2	42685230	T	C	0	3	0	1
295	gnl|UMD3.1|GK000006.2	42142704	T	C	5	2	0.714285714285714	0.285714285714286		114	gnl|UMD3.1|GK000006.2	41961115	T	C	1	2	0.333333333333333	0.666666666666667		540	gnl|UMD3.1|GK000006.2	35792614	T	C	0	2	0	1		326	gnl|UMD3.1|GK000006.2	42158441	A	G	0	1	0	1		513	gnl|UMD3.1|GK000006.2	42691133	T	C	0	2	0	1
296	gnl|UMD3.1|GK000006.2	42142707	T	C	5	2	0.714285714285714	0.285714285714286		115	gnl|UMD3.1|GK000006.2	41961119	T	C	1	2	0.333333333333333	0.666666666666667		541	gnl|UMD3.1|GK000006.2	35794096	T	A	0	2	0	1		327	gnl|UMD3.1|GK000006.2	42158859	A	C	6	2	0.75	0.25		514	gnl|UMD3.1|GK000006.2	42692826	T	C	0	2	0	1
297	gnl|UMD3.1|GK000006.2	42142733	T	C	4	2	0.666666666666667	0.333333333333333		116	gnl|UMD3.1|GK000006.2	41961131	T	C	0	2	0	1		542	gnl|UMD3.1|GK000006.2	35795239	A	G,T	0	2	0	1		328	gnl|UMD3.1|GK000006.2	42159654	T	C	0	2	0	1		515	gnl|UMD3.1|GK000006.2	42692827	T	C	0	2	0	1
298	gnl|UMD3.1|GK000006.2	42142736	T	C	2	4	0.333333333333333	0.666666666666667		117	gnl|UMD3.1|GK000006.2	41961151	T	C	0	2	0	1		543	gnl|UMD3.1|GK000006.2	35795422	C	G	0	2	0	1		329	gnl|UMD3.1|GK000006.2	42160304	T	C	0	3	0	1		516	gnl|UMD3.1|GK000006.2	42692833	T	C	0	2	0	1
299	gnl|UMD3.1|GK000006.2	42142747	T	C	4	3	0.571428571428571	0.428571428571429		118	gnl|UMD3.1|GK000006.2	41961194	T	C	0	2	0	1		544	gnl|UMD3.1|GK000006.2	35795456	G	A	0	2	0	1		330	gnl|UMD3.1|GK000006.2	42162728	T	C	1	2	0.333333333333333	0.666666666666667		517	gnl|UMD3.1|GK000006.2	42692837	T	C	0	2	0	1
300	gnl|UMD3.1|GK000006.2	42142772	T	C	3	4	0.428571428571429	0.571428571428571		119	gnl|UMD3.1|GK000006.2	41961195	T	C	0	2	0	1		545	gnl|UMD3.1|GK000006.2	35796100	G	A	2	2	0.5	0.5		331	gnl|UMD3.1|GK000006.2	42163455	C	A	0	2	0	1		518	gnl|UMD3.1|GK000006.2	42707387	T	C	0	2	0	1
301	gnl|UMD3.1|GK000006.2	42142776	T	C	1	6	0.142857142857143	0.857142857142857		120	gnl|UMD3.1|GK000006.2	41961198	T	C	0	2	0	1		546	gnl|UMD3.1|GK000006.2	35796107	T	C	2	2	0.5	0.5		332	gnl|UMD3.1|GK000006.2	42163485	A	G	0	2	0	1		519	gnl|UMD3.1|GK000006.2	42707444	T	C	0	2	0	1
302	gnl|UMD3.1|GK000006.2	42142816	T	C	1	2	0.333333333333333	0.666666666666667		121	gnl|UMD3.1|GK000006.2	41961204	T	C	0	2	0	1		547	gnl|UMD3.1|GK000006.2	35796459	T	C	0	2	0	1		333	gnl|UMD3.1|GK000006.2	42163745	A	C	1	2	0.333333333333333	0.666666666666667		520	gnl|UMD3.1|GK000006.2	42707457	T	C	0	2	0	1
303	gnl|UMD3.1|GK000006.2	42143970	C	A	0	2	0	1		122	gnl|UMD3.1|GK000006.2	41972038	T	C	0	2	0	1		548	gnl|UMD3.1|GK000006.2	35796602	G	A	0	2	0	1		334	gnl|UMD3.1|GK000006.2	42163746	T	C	0	2	0	1		521	gnl|UMD3.1|GK000006.2	42707482	T	C,A	0	2	0	1
304	gnl|UMD3.1|GK000006.2	42144751	A	T	6	2	0.75	0.25		123	gnl|UMD3.1|GK000006.2	41972579	T	C	0	2	0	1		549	gnl|UMD3.1|GK000006.2	35796644	T	A	0	2	0	1		335	gnl|UMD3.1|GK000006.2	42165211	T	C	1	2	0.333333333333333	0.666666666666667		522	gnl|UMD3.1|GK000006.2	42707485	T	C	0	2	0	1
305	gnl|UMD3.1|GK000006.2	42148973	T	C	0	2	0	1		124	gnl|UMD3.1|GK000006.2	41972581	T	C	0	2	0	1		550	gnl|UMD3.1|GK000006.2	35796675	C	T	0	2	0	1		336	gnl|UMD3.1|GK000006.2	42165252	T	C	0	3	0	1		523	gnl|UMD3.1|GK000006.2	42707499	T	C	0	2	0	1
306	gnl|UMD3.1|GK000006.2	42148985	T	C	0	2	0	1		125	gnl|UMD3.1|GK000006.2	41973193	T	C	0	2	0	1		551	gnl|UMD3.1|GK000006.2	35796817	A	C	2	4	0.333333333333333	0.666666666666667		337	gnl|UMD3.1|GK000006.2	42166771	T	C	0	1	0	1		524	gnl|UMD3.1|GK000006.2	42707503	T	C	0	2	0	1
307	gnl|UMD3.1|GK000006.2	42149362	C	A	2	2	0.5	0.5		126	gnl|UMD3.1|GK000006.2	41987743	A	G	0	2	0	1		552	gnl|UMD3.1|GK000006.2	35796848	A	G	0	4	0	1		338	gnl|UMD3.1|GK000006.2	42166784	T	C	0	2	0	1		525	gnl|UMD3.1|GK000006.2	42707520	T	C	0	2	0	1
308	gnl|UMD3.1|GK000006.2	42152453	A	G	0	2	0	1		127	gnl|UMD3.1|GK000006.2	41987998	A	G	0	2	0	1		553	gnl|UMD3.1|GK000006.2	35800720	C	A	2	2	0.5	0.5		339	gnl|UMD3.1|GK000006.2	42166785	T	C	0	2	0	1		526	gnl|UMD3.1|GK000006.2	42707521	T	C	0	2	0	1
309	gnl|UMD3.1|GK000006.2	42152726	T	C	0	2	0	1		128	gnl|UMD3.1|GK000006.2	41989249	G	C	0	2	0	1		554	gnl|UMD3.1|GK000006.2	35800781	G	A,C	0	4	0	1		340	gnl|UMD3.1|GK000006.2	42169075	G	A	0	3	0	1		527	gnl|UMD3.1|GK000006.2	42707529	T	C	0	2	0	1
310	gnl|UMD3.1|GK000006.2	42153751	C	G	0	4	0	1		129	gnl|UMD3.1|GK000006.2	41993760	A	G	0	2	0	1		555	gnl|UMD3.1|GK000006.2	35800856	C	G	0	2	0	1		341	gnl|UMD3.1|GK000006.2	42169115	T	C	0	3	0	1		528	gnl|UMD3.1|GK000006.2	42707535	T	C	0	2	0	1
311	gnl|UMD3.1|GK000006.2	42154976	A	T	0	2	0	1		130	gnl|UMD3.1|GK000006.2	41995197	G	T	0	4	0	1		556	gnl|UMD3.1|GK000006.2	35801294	T	C	0	2	0	1		342	gnl|UMD3.1|GK000006.2	42169150	T	C	2	2	0.5	0.5		529	gnl|UMD3.1|GK000006.2	42707545	T	C	0	2	0	1
312	gnl|UMD3.1|GK000006.2	42155072	C	T	0	3	0	1		131	gnl|UMD3.1|GK000006.2	42002708	G	T	1	2	0.333333333333333	0.666666666666667		557	gnl|UMD3.1|GK000006.2	35802208	T	A	1	2	0.333333333333333	0.666666666666667		343	gnl|UMD3.1|GK000006.2	42170178	A	G	0	2	0	1		530	gnl|UMD3.1|GK000006.2	42734740	C	A	1	2	0.333333333333333	0.666666666666667
313	gnl|UMD3.1|GK000006.2	42155960	T	C	0	2	0	1		132	gnl|UMD3.1|GK000006.2	42006780	C	G	0	2	0	1		558	gnl|UMD3.1|GK000006.2	35802536	G	A	2	3	0.4	0.6		344	gnl|UMD3.1|GK000006.2	42172084	T	C	0	2	0	1		531	gnl|UMD3.1|GK000006.2	42743873	T	C	0	2	0	1
314	gnl|UMD3.1|GK000006.2	42155977	T	C	0	2	0	1		133	gnl|UMD3.1|GK000006.2	42009868	G	A	0	2	0	1		559	gnl|UMD3.1|GK000006.2	35803555	A	T	0	2	0	1		345	gnl|UMD3.1|GK000006.2	42172338	A	G	1	2	0.333333333333333	0.666666666666667		532	gnl|UMD3.1|GK000006.2	42774310	T	C	0	2	0	1
315	gnl|UMD3.1|GK000006.2	42156517	G	A	1	2	0.333333333333333	0.666666666666667		134	gnl|UMD3.1|GK000006.2	42009929	G	A	0	2	0	1		560	gnl|UMD3.1|GK000006.2	35803569	G	C	0	2	0	1		346	gnl|UMD3.1|GK000006.2	42172886	C	T	2	2	0.5	0.5		533	gnl|UMD3.1|GK000006.2	42774336	T	C	0	2	0	1
316	gnl|UMD3.1|GK000006.2	42156737	T	A	1	1	0.5	0.5		135	gnl|UMD3.1|GK000006.2	42010330	A	G	0	2	0	1		561	gnl|UMD3.1|GK000006.2	35805690	T	C	0	2	0	1		347	gnl|UMD3.1|GK000006.2	42172909	T	C	2	2	0.5	0.5		534	gnl|UMD3.1|GK000006.2	42790109	T	C	0	2	0	1
317	gnl|UMD3.1|GK000006.2	42156759	G	A,T	0	3	0	1		136	gnl|UMD3.1|GK000006.2	42010340	T	C	0	2	0	1		562	gnl|UMD3.1|GK000006.2	35806321	T	C	2	2	0.5	0.5		348	gnl|UMD3.1|GK000006.2	42172960	T	C	2	2	0.5	0.5		535	gnl|UMD3.1|GK000006.2	42791771	T	C	0	2	0	1
318	gnl|UMD3.1|GK000006.2	42157207	C	T	2	2	0.5	0.5		137	gnl|UMD3.1|GK000006.2	42010522	C	T	0	1	0	1		563	gnl|UMD3.1|GK000006.2	35808000	G	T	2	2	0.5	0.5		349	gnl|UMD3.1|GK000006.2	42173240	C	T	0	2	0	1		536	gnl|UMD3.1|GK000006.2	42791834	T	C	0	2	0	1
319	gnl|UMD3.1|GK000006.2	42157277	C	G	0	5	0	1		138	gnl|UMD3.1|GK000006.2	42010757	C	T	0	2	0	1		564	gnl|UMD3.1|GK000006.2	35808027	A	G	2	2	0.5	0.5		350	gnl|UMD3.1|GK000006.2	42173690	C	G	1	3	0.25	0.75		537	gnl|UMD3.1|GK000006.2	42834002	A	C	0	2	0	1
320	gnl|UMD3.1|GK000006.2	42157291	A	C	4	2	0.666666666666667	0.333333333333333		139	gnl|UMD3.1|GK000006.2	42013225	G	T	0	4	0	1		565	gnl|UMD3.1|GK000006.2	35808181	G	A	1	3	0.25	0.75		351	gnl|UMD3.1|GK000006.2	42174439	T	C	0	2	0	1		538	gnl|UMD3.1|GK000006.2	42848219	C	A	2	2	0.5	0.5
321	gnl|UMD3.1|GK000006.2	42157361	A	T	0	6	0	1		140	gnl|UMD3.1|GK000006.2	42017560	T	C	0	2	0	1		566	gnl|UMD3.1|GK000006.2	35815704	T	C	1	2	0.333333333333333	0.666666666666667		352	gnl|UMD3.1|GK000006.2	42174541	C	A	1	3	0.25	0.75		539	gnl|UMD3.1|GK000006.2	42897453	A	T	0	2	0	1
322	gnl|UMD3.1|GK000006.2	42157880	C	T,G	0	6	0	1		141	gnl|UMD3.1|GK000006.2	42017574	T	C	0	2	0	1		567	gnl|UMD3.1|GK000006.2	35816425	T	C	0	2	0	1		353	gnl|UMD3.1|GK000006.2	42174576	T	C	3	2	0.6	0.4		540	gnl|UMD3.1|GK000006.2	42904511	A	C	0	2	0	1
323	gnl|UMD3.1|GK000006.2	42157915	C	T	3	2	0.6	0.4		142	gnl|UMD3.1|GK000006.2	42019296	T	C	0	4	0	1		568	gnl|UMD3.1|GK000006.2	35816692	T	C	0	2	0	1		354	gnl|UMD3.1|GK000006.2	42175456	T	C	0	2	0	1		541	gnl|UMD3.1|GK000006.2	42905361	A	T	4	2	0.666666666666667	0.333333333333333
324	gnl|UMD3.1|GK000006.2	42158148	C	T	6	4	0.6	0.4		143	gnl|UMD3.1|GK000006.2	42019359	T	C	0	2	0	1		569	gnl|UMD3.1|GK000006.2	35817119	A	G	0	2	0	1		355	gnl|UMD3.1|GK000006.2	42176199	T	G	0	2	0	1		542	gnl|UMD3.1|GK000006.2	42907704	T	C	0	2	0	1
325	gnl|UMD3.1|GK000006.2	42159358	T	A	2	2	0.5	0.5		144	gnl|UMD3.1|GK000006.2	42021026	T	C	2	2	0.5	0.5		570	gnl|UMD3.1|GK000006.2	35819786	T	C	1	2	0.333333333333333	0.666666666666667		356	gnl|UMD3.1|GK000006.2	42179665	T	A	0	1	0	1		543	gnl|UMD3.1|GK000006.2	42908700	C	G	0	2	0	1
326	gnl|UMD3.1|GK000006.2	42159654	T	C	0	4	0	1		145	gnl|UMD3.1|GK000006.2	42021818	A	G	0	2	0	1		571	gnl|UMD3.1|GK000006.2	35819826	T	C	1	2	0.333333333333333	0.666666666666667		357	gnl|UMD3.1|GK000006.2	42182048	C	A	0	2	0	1		544	gnl|UMD3.1|GK000006.2	42917778	T	A	0	2	0	1
327	gnl|UMD3.1|GK000006.2	42160132	C	T	2	3	0.4	0.6		146	gnl|UMD3.1|GK000006.2	42022486	T	C	0	4	0	1		572	gnl|UMD3.1|GK000006.2	35819863	T	C	1	2	0.333333333333333	0.666666666666667		358	gnl|UMD3.1|GK000006.2	42183172	T	A	0	2	0	1		545	gnl|UMD3.1|GK000006.2	42924210	T	C	1	2	0.333333333333333	0.666666666666667
328	gnl|UMD3.1|GK000006.2	42160304	T	C	0	4	0	1		147	gnl|UMD3.1|GK000006.2	42022838	T	C	0	1	0	1		573	gnl|UMD3.1|GK000006.2	35820634	T	C	0	2	0	1		359	gnl|UMD3.1|GK000006.2	42185344	G	A	1	2	0.333333333333333	0.666666666666667		546	gnl|UMD3.1|GK000006.2	42924252	T	C	0	2	0	1
329	gnl|UMD3.1|GK000006.2	42160570	T	C	0	6	0	1		148	gnl|UMD3.1|GK000006.2	42022849	T	C	0	2	0	1		574	gnl|UMD3.1|GK000006.2	35822810	G	A	0	4	0	1		360	gnl|UMD3.1|GK000006.2	42186072	G	A	0	2	0	1		547	gnl|UMD3.1|GK000006.2	42924258	T	C	0	2	0	1
330	gnl|UMD3.1|GK000006.2	42160877	T	C	0	5	0	1		149	gnl|UMD3.1|GK000006.2	42024112	C	T	0	2	0	1		575	gnl|UMD3.1|GK000006.2	35824263	C	G	0	2	0	1		361	gnl|UMD3.1|GK000006.2	42186095	G	A	2	2	0.5	0.5		548	gnl|UMD3.1|GK000006.2	42924270	T	C	0	2	0	1
331	gnl|UMD3.1|GK000006.2	42160948	G	C	0	2	0	1		150	gnl|UMD3.1|GK000006.2	42024633	C	A	0	1	0	1		576	gnl|UMD3.1|GK000006.2	35824405	T	C	0	4	0	1		362	gnl|UMD3.1|GK000006.2	42186450	G	T	0	1	0	1		549	gnl|UMD3.1|GK000006.2	42927167	T	A	0	2	0	1
332	gnl|UMD3.1|GK000006.2	42161994	T	C	0	1	0	1		151	gnl|UMD3.1|GK000006.2	42028065	G	A	2	3	0.4	0.6		577	gnl|UMD3.1|GK000006.2	35824421	T	C	2	4	0.333333333333333	0.666666666666667		363	gnl|UMD3.1|GK000006.2	42193648	C	T	0	2	0	1		550	gnl|UMD3.1|GK000006.2	42942789	A	T	0	2	0	1
333	gnl|UMD3.1|GK000006.2	42161996	T	C	0	2	0	1		152	gnl|UMD3.1|GK000006.2	42028789	T	C	0	4	0	1		578	gnl|UMD3.1|GK000006.2	35824443	T	C	2	4	0.333333333333333	0.666666666666667		364	gnl|UMD3.1|GK000006.2	42194248	T	C	0	2	0	1		551	gnl|UMD3.1|GK000006.2	42943189	T	C	0	2	0	1
334	gnl|UMD3.1|GK000006.2	42162020	T	C	1	1	0.5	0.5		153	gnl|UMD3.1|GK000006.2	42028801	T	C	0	4	0	1		579	gnl|UMD3.1|GK000006.2	35824449	T	C	2	4	0.333333333333333	0.666666666666667		365	gnl|UMD3.1|GK000006.2	42201111	C	T	1	2	0.333333333333333	0.666666666666667		552	gnl|UMD3.1|GK000006.2	42943206	T	C	1	2	0.333333333333333	0.666666666666667
335	gnl|UMD3.1|GK000006.2	42162108	G	A,T	0	2	0	1		154	gnl|UMD3.1|GK000006.2	42028875	T	C	0	2	0	1		580	gnl|UMD3.1|GK000006.2	35825050	G	A	0	2	0	1		366	gnl|UMD3.1|GK000006.2	42204836	T	A	1	1	0.5	0.5		553	gnl|UMD3.1|GK000006.2	42943212	T	C	1	2	0.333333333333333	0.666666666666667
336	gnl|UMD3.1|GK000006.2	42162735	C	A	0	2	0	1		155	gnl|UMD3.1|GK000006.2	42030532	A	G	0	2	0	1		581	gnl|UMD3.1|GK000006.2	35827772	G	A	0	2	0	1		367	gnl|UMD3.1|GK000006.2	42205495	G	A	0	2	0	1		554	gnl|UMD3.1|GK000006.2	42943215	T	C	1	2	0.333333333333333	0.666666666666667
337	gnl|UMD3.1|GK000006.2	42162737	C	T	0	2	0	1		156	gnl|UMD3.1|GK000006.2	42030848	C	T	0	2	0	1		582	gnl|UMD3.1|GK000006.2	35828689	A	C	3	4	0.428571428571429	0.571428571428571		368	gnl|UMD3.1|GK000006.2	42206597	T	C	0	2	0	1		555	gnl|UMD3.1|GK000006.2	42943243	T	C	0	2	0	1
338	gnl|UMD3.1|GK000006.2	42162741	T	C	0	2	0	1		157	gnl|UMD3.1|GK000006.2	42030883	T	G	0	2	0	1		583	gnl|UMD3.1|GK000006.2	35828773	T	G	0	4	0	1		369	gnl|UMD3.1|GK000006.2	42207881	A	C	0	2	0	1		556	gnl|UMD3.1|GK000006.2	42943255	T	C	0	2	0	1
339	gnl|UMD3.1|GK000006.2	42162745	T	C	0	2	0	1		158	gnl|UMD3.1|GK000006.2	42030927	T	C	0	2	0	1		584	gnl|UMD3.1|GK000006.2	35829090	C	G	0	2	0	1		370	gnl|UMD3.1|GK000006.2	42208368	T	C	4	2	0.666666666666667	0.333333333333333		557	gnl|UMD3.1|GK000006.2	42944550	C	T	0	2	0	1
340	gnl|UMD3.1|GK000006.2	42163850	G	A	0	2	0	1		159	gnl|UMD3.1|GK000006.2	42030932	G	A	0	2	0	1		585	gnl|UMD3.1|GK000006.2	35829247	T	C	0	2	0	1		371	gnl|UMD3.1|GK000006.2	42208390	T	C	1	2	0.333333333333333	0.666666666666667		558	gnl|UMD3.1|GK000006.2	42970654	T	C	3	2	0.6	0.4
341	gnl|UMD3.1|GK000006.2	42163870	C	G,T	0	2	0	1		160	gnl|UMD3.1|GK000006.2	42031062	T	C	0	2	0	1		586	gnl|UMD3.1|GK000006.2	35829284	T	C	0	2	0	1		372	gnl|UMD3.1|GK000006.2	42208391	T	C	2	2	0.5	0.5		559	gnl|UMD3.1|GK000006.2	42970676	T	C	1	2	0.333333333333333	0.666666666666667
342	gnl|UMD3.1|GK000006.2	42164468	A	G	0	2	0	1		161	gnl|UMD3.1|GK000006.2	42031075	T	C	0	2	0	1		587	gnl|UMD3.1|GK000006.2	35830332	C	T	1	2	0.333333333333333	0.666666666666667		373	gnl|UMD3.1|GK000006.2	42208392	T	C	1	2	0.333333333333333	0.666666666666667		560	gnl|UMD3.1|GK000006.2	42970691	T	C	1	2	0.333333333333333	0.666666666666667
343	gnl|UMD3.1|GK000006.2	42166481	G	T	0	2	0	1		162	gnl|UMD3.1|GK000006.2	42032268	A	C	0	2	0	1		588	gnl|UMD3.1|GK000006.2	35831434	A	G	0	2	0	1		374	gnl|UMD3.1|GK000006.2	42208553	T	C	0	2	0	1		561	gnl|UMD3.1|GK000006.2	42970952	A	T	0	2	0	1
344	gnl|UMD3.1|GK000006.2	42167258	A	G	0	2	0	1		163	gnl|UMD3.1|GK000006.2	42032327	A	G	0	2	0	1		589	gnl|UMD3.1|GK000006.2	35832592	C	A	0	2	0	1		375	gnl|UMD3.1|GK000006.2	42208616	A	C	0	6	0	1		562	gnl|UMD3.1|GK000006.2	42973748	T	C	0	2	0	1
345	gnl|UMD3.1|GK000006.2	42167294	A	G	0	2	0	1		164	gnl|UMD3.1|GK000006.2	42032406	G	T	0	2	0	1		590	gnl|UMD3.1|GK000006.2	35835355	G	A	1	3	0.25	0.75		376	gnl|UMD3.1|GK000006.2	42212221	G	A	0	2	0	1		563	gnl|UMD3.1|GK000006.2	42993162	T	C	0	2	0	1
346	gnl|UMD3.1|GK000006.2	42167310	G	A	0	2	0	1		165	gnl|UMD3.1|GK000006.2	42036014	A	G	0	2	0	1		591	gnl|UMD3.1|GK000006.2	35835666	A	T	0	2	0	1		377	gnl|UMD3.1|GK000006.2	42213021	T	C	0	2	0	1		564	gnl|UMD3.1|GK000006.2	42993649	G	T	0	2	0	1
347	gnl|UMD3.1|GK000006.2	42168414	A	G	0	2	0	1		166	gnl|UMD3.1|GK000006.2	42036521	T	C	0	5	0	1		592	gnl|UMD3.1|GK000006.2	35836434	G	T	0	4	0	1		378	gnl|UMD3.1|GK000006.2	42213720	T	C	0	2	0	1		565	gnl|UMD3.1|GK000006.2	42996150	T	C	0	2	0	1
348	gnl|UMD3.1|GK000006.2	42174272	G	A	2	2	0.5	0.5		167	gnl|UMD3.1|GK000006.2	42036522	G	A	0	5	0	1		593	gnl|UMD3.1|GK000006.2	35836766	A	G	0	2	0	1		379	gnl|UMD3.1|GK000006.2	42214839	G	A	2	3	0.4	0.6		566	gnl|UMD3.1|GK000006.2	42996159	T	C	0	2	0	1
349	gnl|UMD3.1|GK000006.2	42175002	C	T	0	2	0	1		168	gnl|UMD3.1|GK000006.2	42036646	T	G	0	2	0	1		594	gnl|UMD3.1|GK000006.2	35837297	G	T	0	2	0	1		380	gnl|UMD3.1|GK000006.2	42214859	T	C	2	4	0.333333333333333	0.666666666666667		567	gnl|UMD3.1|GK000006.2	42996172	T	C	0	2	0	1
350	gnl|UMD3.1|GK000006.2	42176008	T	C,A	0	2	0	1		169	gnl|UMD3.1|GK000006.2	42036895	G	A	0	4	0	1		595	gnl|UMD3.1|GK000006.2	35838050	G	T	7	3	0.7	0.3		381	gnl|UMD3.1|GK000006.2	42214860	C	A	2	4	0.333333333333333	0.666666666666667		568	gnl|UMD3.1|GK000006.2	42996176	T	C	0	2	0	1
351	gnl|UMD3.1|GK000006.2	42176087	A	G	0	2	0	1		170	gnl|UMD3.1|GK000006.2	42036991	G	A	0	4	0	1		596	gnl|UMD3.1|GK000006.2	35838409	T	C	0	2	0	1		382	gnl|UMD3.1|GK000006.2	42215086	T	G	1	4	0.2	0.8		569	gnl|UMD3.1|GK000006.2	42996202	T	C	0	2	0	1
352	gnl|UMD3.1|GK000006.2	42179100	T	C	1	1	0.5	0.5		171	gnl|UMD3.1|GK000006.2	42036993	A	G	0	3	0	1		597	gnl|UMD3.1|GK000006.2	35838957	G	A	4	2	0.666666666666667	0.333333333333333		383	gnl|UMD3.1|GK000006.2	42215207	T	A	1	1	0.5	0.5		570	gnl|UMD3.1|GK000006.2	42996205	T	C	0	2	0	1
353	gnl|UMD3.1|GK000006.2	42180186	T	G	0	2	0	1		172	gnl|UMD3.1|GK000006.2	42037011	A	G	0	2	0	1		598	gnl|UMD3.1|GK000006.2	35841187	T	C	2	2	0.5	0.5		384	gnl|UMD3.1|GK000006.2	42218502	A	G	3	2	0.6	0.4		571	gnl|UMD3.1|GK000006.2	42996214	T	C	0	2	0	1
354	gnl|UMD3.1|GK000006.2	42180223	T	C	0	2	0	1		173	gnl|UMD3.1|GK000006.2	42037424	T	C	0	2	0	1		599	gnl|UMD3.1|GK000006.2	35841242	T	C	4	2	0.666666666666667	0.333333333333333		385	gnl|UMD3.1|GK000006.2	42223790	G	A	0	4	0	1		572	gnl|UMD3.1|GK000006.2	42996215	T	C	0	2	0	1
355	gnl|UMD3.1|GK000006.2	42180280	T	C	2	3	0.4	0.6		174	gnl|UMD3.1|GK000006.2	42037425	G	A	0	2	0	1		600	gnl|UMD3.1|GK000006.2	35841401	T	A	12	2	0.857142857142857	0.142857142857143		386	gnl|UMD3.1|GK000006.2	42230744	G	A	0	2	0	1		573	gnl|UMD3.1|GK000006.2	42996225	T	C	0	2	0	1
356	gnl|UMD3.1|GK000006.2	42180321	A	G	2	2	0.5	0.5		175	gnl|UMD3.1|GK000006.2	42037979	C	G	0	2	0	1		601	gnl|UMD3.1|GK000006.2	35841539	T	C	4	2	0.666666666666667	0.333333333333333		387	gnl|UMD3.1|GK000006.2	42230978	A	G	0	3	0	1		574	gnl|UMD3.1|GK000006.2	42996226	T	C	0	2	0	1
357	gnl|UMD3.1|GK000006.2	42180333	A	G	2	2	0.5	0.5		176	gnl|UMD3.1|GK000006.2	42038107	C	G	0	1	0	1		602	gnl|UMD3.1|GK000006.2	35844616	T	C	2	2	0.5	0.5		388	gnl|UMD3.1|GK000006.2	42231374	C	T	4	8	0.333333333333333	0.666666666666667		575	gnl|UMD3.1|GK000006.2	42996248	T	C	0	2	0	1
358	gnl|UMD3.1|GK000006.2	42180623	T	C	1	3	0.25	0.75		177	gnl|UMD3.1|GK000006.2	42038422	C	A	0	3	0	1		603	gnl|UMD3.1|GK000006.2	35844621	T	C	0	4	0	1		389	gnl|UMD3.1|GK000006.2	42231414	G	A	2	7	0.222222222222222	0.777777777777778		576	gnl|UMD3.1|GK000006.2	42996881	G	A	0	4	0	1
359	gnl|UMD3.1|GK000006.2	42180624	T	C	2	2	0.5	0.5		178	gnl|UMD3.1|GK000006.2	42038425	C	T	0	2	0	1		604	gnl|UMD3.1|GK000006.2	35844628	C	A	2	2	0.5	0.5		390	gnl|UMD3.1|GK000006.2	42231446	C	A	1	7	0.125	0.875		577	gnl|UMD3.1|GK000006.2	43000103	T	C	0	2	0	1
360	gnl|UMD3.1|GK000006.2	42180629	T	C	2	2	0.5	0.5		179	gnl|UMD3.1|GK000006.2	42038844	T	C	0	7	0	1		605	gnl|UMD3.1|GK000006.2	35844631	T	C	0	4	0	1		391	gnl|UMD3.1|GK000006.2	42231656	C	T	0	2	0	1		578	gnl|UMD3.1|GK000006.2	43000140	T	C	0	2	0	1
361	gnl|UMD3.1|GK000006.2	42180637	T	C	2	2	0.5	0.5		180	gnl|UMD3.1|GK000006.2	42038882	T	C	0	6	0	1		606	gnl|UMD3.1|GK000006.2	35844634	T	C,G	0	4	0	1		392	gnl|UMD3.1|GK000006.2	42232221	T	C	0	2	0	1		579	gnl|UMD3.1|GK000006.2	43002535	G	T	0	2	0	1
362	gnl|UMD3.1|GK000006.2	42180646	T	C	1	3	0.25	0.75		181	gnl|UMD3.1|GK000006.2	42038968	G	A	0	4	0	1		607	gnl|UMD3.1|GK000006.2	35844646	T	C	2	2	0.5	0.5		393	gnl|UMD3.1|GK000006.2	42232676	C	A	1	2	0.333333333333333	0.666666666666667		580	gnl|UMD3.1|GK000006.2	43007647	C	A	0	3	0	1
363	gnl|UMD3.1|GK000006.2	42180648	T	C	2	2	0.5	0.5		182	gnl|UMD3.1|GK000006.2	42039466	C	G	0	2	0	1		608	gnl|UMD3.1|GK000006.2	35847023	G	A	0	4	0	1		394	gnl|UMD3.1|GK000006.2	42233097	T	G	0	3	0	1		581	gnl|UMD3.1|GK000006.2	43008277	A	G	0	2	0	1
364	gnl|UMD3.1|GK000006.2	42181980	T	C	0	2	0	1		183	gnl|UMD3.1|GK000006.2	42040383	G	C	0	5	0	1		609	gnl|UMD3.1|GK000006.2	35849309	A	G	2	2	0.5	0.5		395	gnl|UMD3.1|GK000006.2	42233100	T	A	1	2	0.333333333333333	0.666666666666667		CAST
365	gnl|UMD3.1|GK000006.2	42183279	C	A	0	2	0	1		184	gnl|UMD3.1|GK000006.2	42040573	C	T	5	3	0.625	0.375		610	gnl|UMD3.1|GK000006.2	35853024	T	C	0	2	0	1		396	gnl|UMD3.1|GK000006.2	42233127	C	T	0	2	0	1			chromosome	SNP location	1	2	3	4	5	6
366	gnl|UMD3.1|GK000006.2	42183296	C	A	0	2	0	1		185	gnl|UMD3.1|GK000006.2	42040659	G	A	2	3	0.4	0.6		611	gnl|UMD3.1|GK000006.2	35853025	T	C	0	2	0	1		397	gnl|UMD3.1|GK000006.2	42233955	A	C	1	1	0.5	0.5		1	gnl|UMD3.1|GK000007.2	98472590	C	A	0	2	0	1
367	gnl|UMD3.1|GK000006.2	42183405	T	C	4	2	0.666666666666667	0.333333333333333		186	gnl|UMD3.1|GK000006.2	42040661	G	A	0	2	0	1		612	gnl|UMD3.1|GK000006.2	35853213	C	T	0	4	0	1		398	gnl|UMD3.1|GK000006.2	42233973	T	G	1	2	0.333333333333333	0.666666666666667		2	gnl|UMD3.1|GK000007.2	98485261	A	G	4	2	0.666666666666667	0.333333333333333
368	gnl|UMD3.1|GK000006.2	42183406	T	C	0	4	0	1		187	gnl|UMD3.1|GK000006.2	42040715	G	T	0	2	0	1		613	gnl|UMD3.1|GK000006.2	35854675	T	G	0	4	0	1		399	gnl|UMD3.1|GK000006.2	42236707	A	C	0	2	0	1		3	gnl|UMD3.1|GK000007.2	98485273	T	C	3	3	0.5	0.5
369	gnl|UMD3.1|GK000006.2	42183407	T	C	0	4	0	1		188	gnl|UMD3.1|GK000006.2	42040759	T	C	2	2	0.5	0.5		614	gnl|UMD3.1|GK000006.2	35855818	T	A	2	2	0.5	0.5		400	gnl|UMD3.1|GK000006.2	42236748	C	T	0	2	0	1		4	gnl|UMD3.1|GK000007.2	98494917	T	C	0	2	0	1
370	gnl|UMD3.1|GK000006.2	42183409	T	C	2	2	0.5	0.5		189	gnl|UMD3.1|GK000006.2	42040778	A	T	0	4	0	1		615	gnl|UMD3.1|GK000006.2	35867266	T	C	3	2	0.6	0.4		401	gnl|UMD3.1|GK000006.2	42237500	A	G	0	2	0	1		5	gnl|UMD3.1|GK000007.2	98495182	A	T	0	2	0	1
371	gnl|UMD3.1|GK000006.2	42183427	T	C	0	2	0	1		190	gnl|UMD3.1|GK000006.2	42040819	T	C	0	3	0	1		616	gnl|UMD3.1|GK000006.2	35867695	T	A	1	2	0.333333333333333	0.666666666666667		402	gnl|UMD3.1|GK000006.2	42237536	C	G	0	2	0	1		6	gnl|UMD3.1|GK000007.2	98495191	C	T	0	2	0	1
372	gnl|UMD3.1|GK000006.2	42183441	T	C	2	2	0.5	0.5		191	gnl|UMD3.1|GK000006.2	42040834	T	C	0	2	0	1		617	gnl|UMD3.1|GK000006.2	35868645	T	C,G	0	4	0	1		403	gnl|UMD3.1|GK000006.2	42237582	C	T	0	2	0	1		7	gnl|UMD3.1|GK000007.2	98496390	C	T	0	2	0	1
373	gnl|UMD3.1|GK000006.2	42186294	T	C	0	2	0	1		192	gnl|UMD3.1|GK000006.2	42040835	T	C	0	2	0	1		618	gnl|UMD3.1|GK000006.2	35869673	T	G	2	2	0.5	0.5		404	gnl|UMD3.1|GK000006.2	42237792	T	C	0	2	0	1		8	gnl|UMD3.1|GK000007.2	98497306	T	A,G	0	2	0	1
374	gnl|UMD3.1|GK000006.2	42194093	G	T	0	2	0	1		193	gnl|UMD3.1|GK000006.2	42040852	T	C	0	2	0	1		619	gnl|UMD3.1|GK000006.2	35870163	A	G	0	3	0	1		405	gnl|UMD3.1|GK000006.2	42242884	T	C	3	2	0.6	0.4		9	gnl|UMD3.1|GK000007.2	98497378	A	T	0	2	0	1
375	gnl|UMD3.1|GK000006.2	42194323	T	C	0	2	0	1		194	gnl|UMD3.1|GK000006.2	42040857	T	C	0	1	0	1		620	gnl|UMD3.1|GK000006.2	35873049	A	G	0	2	0	1		406	gnl|UMD3.1|GK000006.2	42243008	C	T	0	2	0	1		10	gnl|UMD3.1|GK000007.2	98504973	A	T	0	1	0	1
376	gnl|UMD3.1|GK000006.2	42195523	T	C	0	2	0	1		195	gnl|UMD3.1|GK000006.2	42040899	T	C	0	2	0	1		621	gnl|UMD3.1|GK000006.2	35873797	T	C	0	2	0	1		407	gnl|UMD3.1|GK000006.2	42243073	T	A	1	2	0.333333333333333	0.666666666666667		11	gnl|UMD3.1|GK000007.2	98508428	T	C	0	2	0	1
377	gnl|UMD3.1|GK000006.2	42196576	G	A	0	2	0	1		196	gnl|UMD3.1|GK000006.2	42040967	T	C	3	2	0.6	0.4		622	gnl|UMD3.1|GK000006.2	35873980	G	A	4	2	0.666666666666667	0.333333333333333		408	gnl|UMD3.1|GK000006.2	42243546	C	A	0	2	0	1		12	gnl|UMD3.1|GK000007.2	98508434	G	A	0	2	0	1
378	gnl|UMD3.1|GK000006.2	42196577	C	T	0	2	0	1		197	gnl|UMD3.1|GK000006.2	42041084	T	C	6	3	0.666666666666667	0.333333333333333		623	gnl|UMD3.1|GK000006.2	35876633	C	T	0	2	0	1		409	gnl|UMD3.1|GK000006.2	42245286	C	T	2	3	0.4	0.6		13	gnl|UMD3.1|GK000007.2	98508459	G	A	0	2	0	1
379	gnl|UMD3.1|GK000006.2	42199733	C	T	0	2	0	1		198	gnl|UMD3.1|GK000006.2	42041085	T	C	3	5	0.375	0.625		624	gnl|UMD3.1|GK000006.2	35877372	T	C	0	2	0	1		410	gnl|UMD3.1|GK000006.2	42248626	T	A	2	2	0.5	0.5		14	gnl|UMD3.1|GK000007.2	98508463	A	G	0	2	0	1
380	gnl|UMD3.1|GK000006.2	42199742	A	G	0	2	0	1		199	gnl|UMD3.1|GK000006.2	42041094	T	C	5	4	0.555555555555556	0.444444444444444		625	gnl|UMD3.1|GK000006.2	35877408	T	C	0	2	0	1		411	gnl|UMD3.1|GK000006.2	42248893	C	T	0	3	0	1		15	gnl|UMD3.1|GK000007.2	98508829	T	C	0	2	0	1
381	gnl|UMD3.1|GK000006.2	42202386	G	A	1	4	0.2	0.8		200	gnl|UMD3.1|GK000006.2	42041095	T	C	5	4	0.555555555555556	0.444444444444444		626	gnl|UMD3.1|GK000006.2	35880946	C	T	0	2	0	1		412	gnl|UMD3.1|GK000006.2	42249391	T	C	1	4	0.2	0.8		16	gnl|UMD3.1|GK000007.2	98510498	A	T	0	1	0	1
382	gnl|UMD3.1|GK000006.2	42205153	T	C	1	2	0.333333333333333	0.666666666666667		201	gnl|UMD3.1|GK000006.2	42041099	T	C	0	8	0	1		627	gnl|UMD3.1|GK000006.2	35882165	C	T	1	4	0.2	0.8		413	gnl|UMD3.1|GK000006.2	42249408	T	C	0	5	0	1		17	gnl|UMD3.1|GK000007.2	98510512	G	T	0	1	0	1
383	gnl|UMD3.1|GK000006.2	42205164	T	C	2	2	0.5	0.5		202	gnl|UMD3.1|GK000006.2	42041115	T	C	6	2	0.75	0.25		628	gnl|UMD3.1|GK000006.2	35882390	G	T	1	2	0.333333333333333	0.666666666666667		414	gnl|UMD3.1|GK000006.2	42249470	T	C	2	3	0.4	0.6		18	gnl|UMD3.1|GK000007.2	98511187	C	T	0	2	0	1
384	gnl|UMD3.1|GK000006.2	42205419	C	T	2	2	0.5	0.5		203	gnl|UMD3.1|GK000006.2	42041546	T	C	10	2	0.833333333333333	0.166666666666667		629	gnl|UMD3.1|GK000006.2	35885754	T	C	0	2	0	1		415	gnl|UMD3.1|GK000006.2	42249486	T	C	4	2	0.666666666666667	0.333333333333333		19	gnl|UMD3.1|GK000007.2	98511580	A	C	2	2	0.5	0.5
385	gnl|UMD3.1|GK000006.2	42205606	G	A	4	2	0.666666666666667	0.333333333333333		204	gnl|UMD3.1|GK000006.2	42041867	T	C	0	2	0	1		630	gnl|UMD3.1|GK000006.2	35886337	T	A	2	2	0.5	0.5		416	gnl|UMD3.1|GK000006.2	42249492	T	C	5	2	0.714285714285714	0.285714285714286		20	gnl|UMD3.1|GK000007.2	98511584	A	G	2	2	0.5	0.5
386	gnl|UMD3.1|GK000006.2	42205684	A	T	0	1	0	1		205	gnl|UMD3.1|GK000006.2	42042270	T	C	1	4	0.2	0.8		631	gnl|UMD3.1|GK000006.2	35887276	C	T	0	3	0	1		417	gnl|UMD3.1|GK000006.2	42249555	A	T	1	3	0.25	0.75		21	gnl|UMD3.1|GK000007.2	98511586	A	G	2	2	0.5	0.5
387	gnl|UMD3.1|GK000006.2	42206597	T	C,A	0	5	0	1		206	gnl|UMD3.1|GK000006.2	42042292	T	C	1	4	0.2	0.8		632	gnl|UMD3.1|GK000006.2	35888998	G	T	0	2	0	1		418	gnl|UMD3.1|GK000006.2	42250709	T	A	0	2	0	1		22	gnl|UMD3.1|GK000007.2	98511747	A	G	2	2	0.5	0.5
388	gnl|UMD3.1|GK000006.2	42208310	T	C	1	2	0.333333333333333	0.666666666666667		207	gnl|UMD3.1|GK000006.2	42042294	T	C	1	4	0.2	0.8		633	gnl|UMD3.1|GK000006.2	35892156	A	T	0	2	0	1		419	gnl|UMD3.1|GK000006.2	42250753	C	A	1	2	0.333333333333333	0.666666666666667		23	gnl|UMD3.1|GK000007.2	98512132	C	T	4	2	0.666666666666667	0.333333333333333
389	gnl|UMD3.1|GK000006.2	42208312	T	C	2	2	0.5	0.5		208	gnl|UMD3.1|GK000006.2	42042335	T	C	5	2	0.714285714285714	0.285714285714286		634	gnl|UMD3.1|GK000006.2	35894221	G	A	2	3	0.4	0.6		420	gnl|UMD3.1|GK000006.2	42250799	C	T	0	4	0	1		24	gnl|UMD3.1|GK000007.2	98512214	C	G	6	2	0.75	0.25
390	gnl|UMD3.1|GK000006.2	42208324	T	C	2	2	0.5	0.5		209	gnl|UMD3.1|GK000006.2	42042343	T	C	3	4	0.428571428571429	0.571428571428571		635	gnl|UMD3.1|GK000006.2	35894305	A	G	2	5	0.285714285714286	0.714285714285714		421	gnl|UMD3.1|GK000006.2	42251599	A	G	0	2	0	1		25	gnl|UMD3.1|GK000007.2	98520316	T	A,G	0	2	0	1
391	gnl|UMD3.1|GK000006.2	42208329	T	C	2	3	0.4	0.6		210	gnl|UMD3.1|GK000006.2	42042355	T	C	2	6	0.25	0.75		636	gnl|UMD3.1|GK000006.2	35895342	G	A	5	4	0.555555555555556	0.444444444444444		422	gnl|UMD3.1|GK000006.2	42252454	C	T	0	2	0	1		26	gnl|UMD3.1|GK000007.2	98520625	G	A	0	2	0	1
392	gnl|UMD3.1|GK000006.2	42208381	T	C	0	2	0	1		211	gnl|UMD3.1|GK000006.2	42042358	T	C	1	7	0.125	0.875		637	gnl|UMD3.1|GK000006.2	35903234	G	A	0	2	0	1		423	gnl|UMD3.1|GK000006.2	42252516	T	G	0	4	0	1		27	gnl|UMD3.1|GK000007.2	98520647	T	C	0	2	0	1
393	gnl|UMD3.1|GK000006.2	42208391	T	C	0	2	0	1		212	gnl|UMD3.1|GK000006.2	42042373	T	C	6	2	0.75	0.25		638	gnl|UMD3.1|GK000006.2	35903798	T	A	0	4	0	1		424	gnl|UMD3.1|GK000006.2	42252632	T	C	0	3	0	1		28	gnl|UMD3.1|GK000007.2	98520700	G	T	0	1	0	1
394	gnl|UMD3.1|GK000006.2	42208392	T	C	0	2	0	1		213	gnl|UMD3.1|GK000006.2	42042378	T	C	3	2	0.6	0.4		639	gnl|UMD3.1|GK000006.2	35903812	A	C	0	4	0	1		425	gnl|UMD3.1|GK000006.2	42252655	A	G	0	4	0	1		29	gnl|UMD3.1|GK000007.2	98520704	G	T	0	2	0	1
395	gnl|UMD3.1|GK000006.2	42209066	T	A	0	3	0	1		214	gnl|UMD3.1|GK000006.2	42042380	T	C	2	4	0.333333333333333	0.666666666666667		640	gnl|UMD3.1|GK000006.2	35903814	A	C	0	4	0	1		426	gnl|UMD3.1|GK000006.2	42252691	T	G	1	2	0.333333333333333	0.666666666666667		30	gnl|UMD3.1|GK000007.2	98522972	A	C	0	2	0	1
396	gnl|UMD3.1|GK000006.2	42209525	T	C	0	2	0	1		215	gnl|UMD3.1|GK000006.2	42045677	T	C	2	2	0.5	0.5		641	gnl|UMD3.1|GK000006.2	35904432	T	C	1	4	0.2	0.8		427	gnl|UMD3.1|GK000006.2	42253254	T	C	0	2	0	1		31	gnl|UMD3.1|GK000007.2	98523075	G	A	0	2	0	1
397	gnl|UMD3.1|GK000006.2	42209643	T	C	2	4	0.333333333333333	0.666666666666667		216	gnl|UMD3.1|GK000006.2	42045701	T	C	4	2	0.666666666666667	0.333333333333333		642	gnl|UMD3.1|GK000006.2	35910109	T	C	0	2	0	1		428	gnl|UMD3.1|GK000006.2	42253282	T	C	0	2	0	1		32	gnl|UMD3.1|GK000007.2	98528444	A	G	0	2	0	1
398	gnl|UMD3.1|GK000006.2	42209715	A	G	4	2	0.666666666666667	0.333333333333333		217	gnl|UMD3.1|GK000006.2	42045719	T	C	2	3	0.4	0.6		643	gnl|UMD3.1|GK000006.2	35910845	G	T	2	2	0.5	0.5		429	gnl|UMD3.1|GK000006.2	42253312	G	A	0	2	0	1		33	gnl|UMD3.1|GK000007.2	98531781	T	C	2	2	0.5	0.5
399	gnl|UMD3.1|GK000006.2	42213307	T	C	0	2	0	1		218	gnl|UMD3.1|GK000006.2	42045723	T	C	0	5	0	1		644	gnl|UMD3.1|GK000006.2	35910896	T	C	0	3	0	1		430	gnl|UMD3.1|GK000006.2	42253332	T	C	2	2	0.5	0.5		34	gnl|UMD3.1|GK000007.2	98532216	T	A	0	2	0	1
400	gnl|UMD3.1|GK000006.2	42213320	T	C	0	2	0	1		219	gnl|UMD3.1|GK000006.2	42045725	T	C	0	4	0	1		645	gnl|UMD3.1|GK000006.2	35911189	T	C	0	2	0	1		431	gnl|UMD3.1|GK000006.2	42253377	T	C	0	2	0	1		35	gnl|UMD3.1|GK000007.2	98534197	T	C	12	12	0.5	0.5
401	gnl|UMD3.1|GK000006.2	42213381	T	C	1	2	0.333333333333333	0.666666666666667		220	gnl|UMD3.1|GK000006.2	42045730	T	C	0	5	0	1		646	gnl|UMD3.1|GK000006.2	35911466	G	A	0	2	0	1		432	gnl|UMD3.1|GK000006.2	42253698	C	T	1	2	0.333333333333333	0.666666666666667		36	gnl|UMD3.1|GK000007.2	98535683	A	G	6	12	0.333333333333333	0.666666666666667
402	gnl|UMD3.1|GK000006.2	42213388	T	C	1	2	0.333333333333333	0.666666666666667		221	gnl|UMD3.1|GK000006.2	42045757	T	C	1	2	0.333333333333333	0.666666666666667		647	gnl|UMD3.1|GK000006.2	35911624	T	A	0	2	0	1		433	gnl|UMD3.1|GK000006.2	42254441	G	T	1	2	0.333333333333333	0.666666666666667		37	gnl|UMD3.1|GK000007.2	98535716	G	A	7	11	0.388888888888889	0.611111111111111
403	gnl|UMD3.1|GK000006.2	42213389	T	C	1	2	0.333333333333333	0.666666666666667		222	gnl|UMD3.1|GK000006.2	42045763	T	C	0	2	0	1		648	gnl|UMD3.1|GK000006.2	35911684	C	T	0	2	0	1		434	gnl|UMD3.1|GK000006.2	42254463	A	T	2	2	0.5	0.5		38	gnl|UMD3.1|GK000007.2	98537688	G	A	1	2	0.333333333333333	0.666666666666667
404	gnl|UMD3.1|GK000006.2	42213396	C	T	0	3	0	1		223	gnl|UMD3.1|GK000006.2	42045764	T	C	0	2	0	1		649	gnl|UMD3.1|GK000006.2	35913610	A	G	8	2	0.8	0.2		435	gnl|UMD3.1|GK000006.2	42254684	G	A,T	0	2	0	1		39	gnl|UMD3.1|GK000007.2	98538390	T	G	0	1	0	1
405	gnl|UMD3.1|GK000006.2	42214125	C	G	0	2	0	1		224	gnl|UMD3.1|GK000006.2	42045768	T	C	0	2	0	1		650	gnl|UMD3.1|GK000006.2	35916042	N	T	0	2	0	1		436	gnl|UMD3.1|GK000006.2	42254701	C	T	0	2	0	1		40	gnl|UMD3.1|GK000007.2	98541073	G	T	0	2	0	1
406	gnl|UMD3.1|GK000006.2	42215241	T	C	0	2	0	1		225	gnl|UMD3.1|GK000006.2	42045802	T	C	0	2	0	1		651	gnl|UMD3.1|GK000006.2	35918834	C	A	0	2	0	1		437	gnl|UMD3.1|GK000006.2	42254740	T	C	0	2	0	1		41	gnl|UMD3.1|GK000007.2	98541469	C	T	6	3	0.666666666666667	0.333333333333333
407	gnl|UMD3.1|GK000006.2	42215250	T	C	0	2	0	1		226	gnl|UMD3.1|GK000006.2	42045803	T	C	0	2	0	1		652	gnl|UMD3.1|GK000006.2	35920743	G	A	0	2	0	1		438	gnl|UMD3.1|GK000006.2	42254747	C	G	0	2	0	1		42	gnl|UMD3.1|GK000007.2	98541475	G	A	4	3	0.571428571428571	0.428571428571429
408	gnl|UMD3.1|GK000006.2	42215302	T	C	0	2	0	1		227	gnl|UMD3.1|GK000006.2	42045849	A	G	0	2	0	1		653	gnl|UMD3.1|GK000006.2	35921847	T	C	7	2	0.777777777777778	0.222222222222222		439	gnl|UMD3.1|GK000006.2	42254750	T	C	0	1	0	1		43	gnl|UMD3.1|GK000007.2	98543026	T	A	6	2	0.75	0.25
409	gnl|UMD3.1|GK000006.2	42217128	A	G	3	3	0.5	0.5		228	gnl|UMD3.1|GK000006.2	42046080	C	T	0	2	0	1		654	gnl|UMD3.1|GK000006.2	35922170	C	T	2	2	0.5	0.5		440	gnl|UMD3.1|GK000006.2	42254758	T	C	0	2	0	1		44	gnl|UMD3.1|GK000007.2	98549015	T	A	0	2	0	1
410	gnl|UMD3.1|GK000006.2	42217846	C	G	2	2	0.5	0.5		229	gnl|UMD3.1|GK000006.2	42046170	T	G	6	2	0.75	0.25		655	gnl|UMD3.1|GK000006.2	35923166	G	T	0	2	0	1		441	gnl|UMD3.1|GK000006.2	42254760	T	C	0	2	0	1		45	gnl|UMD3.1|GK000007.2	98553591	G	A	0	2	0	1
411	gnl|UMD3.1|GK000006.2	42218331	C	G	5	2	0.714285714285714	0.285714285714286		230	gnl|UMD3.1|GK000006.2	42046233	T	C	0	2	0	1		656	gnl|UMD3.1|GK000006.2	35924540	G	A	1	5	0.166666666666667	0.833333333333333		442	gnl|UMD3.1|GK000006.2	42255568	G	C	2	3	0.4	0.6		46	gnl|UMD3.1|GK000007.2	98554376	C	T	12	6	0.666666666666667	0.333333333333333
412	gnl|UMD3.1|GK000006.2	42221253	T	C	6	2	0.75	0.25		231	gnl|UMD3.1|GK000006.2	42046486	T	C	1	2	0.333333333333333	0.666666666666667		657	gnl|UMD3.1|GK000006.2	35926897	A	G	0	8	0	1		443	gnl|UMD3.1|GK000006.2	42255571	T	C	2	4	0.333333333333333	0.666666666666667		47	gnl|UMD3.1|GK000007.2	98554385	T	C	14	8	0.636363636363636	0.363636363636364
413	gnl|UMD3.1|GK000006.2	42221269	T	C	3	4	0.428571428571429	0.571428571428571		232	gnl|UMD3.1|GK000006.2	42046491	T	C	0	3	0	1		658	gnl|UMD3.1|GK000006.2	35926954	C	T	2	4	0.333333333333333	0.666666666666667		444	gnl|UMD3.1|GK000006.2	42255918	C	T	1	2	0.333333333333333	0.666666666666667		48	gnl|UMD3.1|GK000007.2	98554388	A	G	12	9	0.571428571428571	0.428571428571429
414	gnl|UMD3.1|GK000006.2	42221271	T	C	5	2	0.714285714285714	0.285714285714286		233	gnl|UMD3.1|GK000006.2	42046494	T	C	0	2	0	1		659	gnl|UMD3.1|GK000006.2	35927969	A	G	0	8	0	1		445	gnl|UMD3.1|GK000006.2	42255993	G	A	1	2	0.333333333333333	0.666666666666667		49	gnl|UMD3.1|GK000007.2	98554418	T	C	13	12	0.52	0.48
415	gnl|UMD3.1|GK000006.2	42221284	T	C	5	2	0.714285714285714	0.285714285714286		234	gnl|UMD3.1|GK000006.2	42046497	A	G	1	2	0.333333333333333	0.666666666666667		660	gnl|UMD3.1|GK000006.2	35927973	C	T	6	2	0.75	0.25		446	gnl|UMD3.1|GK000006.2	42256301	A	G	0	4	0	1		50	gnl|UMD3.1|GK000007.2	98554427	C	T	18	12	0.6	0.4
416	gnl|UMD3.1|GK000006.2	42221297	T	C	4	2	0.666666666666667	0.333333333333333		235	gnl|UMD3.1|GK000006.2	42047080	T	C	0	2	0	1		661	gnl|UMD3.1|GK000006.2	35928537	T	C	1	2	0.333333333333333	0.666666666666667		447	gnl|UMD3.1|GK000006.2	42258213	C	T	0	2	0	1		51	gnl|UMD3.1|GK000007.2	98554945	C	T	2	5	0.285714285714286	0.714285714285714
417	gnl|UMD3.1|GK000006.2	42222286	G	A	0	4	0	1		236	gnl|UMD3.1|GK000006.2	42047143	T	C	0	2	0	1		662	gnl|UMD3.1|GK000006.2	35928710	G	A	4	2	0.666666666666667	0.333333333333333		448	gnl|UMD3.1|GK000006.2	42258394	C	A	0	2	0	1		52	gnl|UMD3.1|GK000007.2	98554961	T	C	1	5	0.166666666666667	0.833333333333333
418	gnl|UMD3.1|GK000006.2	42227413	G	A	0	2	0	1		237	gnl|UMD3.1|GK000006.2	42047648	A	C	0	3	0	1		663	gnl|UMD3.1|GK000006.2	35929638	T	C	0	4	0	1		449	gnl|UMD3.1|GK000006.2	42263244	G	A	0	2	0	1		53	gnl|UMD3.1|GK000007.2	98557982	G	A	1	2	0.333333333333333	0.666666666666667
419	gnl|UMD3.1|GK000006.2	42228909	T	G	0	3	0	1		238	gnl|UMD3.1|GK000006.2	42047695	T	C	2	2	0.5	0.5		664	gnl|UMD3.1|GK000006.2	35929660	T	C	2	2	0.5	0.5		450	gnl|UMD3.1|GK000006.2	42263276	G	A	0	2	0	1		54	gnl|UMD3.1|GK000007.2	98558436	G	A	0	2	0	1
420	gnl|UMD3.1|GK000006.2	42230744	G	A	0	4	0	1		239	gnl|UMD3.1|GK000006.2	42047705	T	C	4	2	0.666666666666667	0.333333333333333		665	gnl|UMD3.1|GK000006.2	35929671	T	C	4	2	0.666666666666667	0.333333333333333		451	gnl|UMD3.1|GK000006.2	42264075	C	T	0	1	0	1		55	gnl|UMD3.1|GK000007.2	98559709	C	T	0	2	0	1
421	gnl|UMD3.1|GK000006.2	42230978	A	G	0	4	0	1		240	gnl|UMD3.1|GK000006.2	42047709	G	T	4	2	0.666666666666667	0.333333333333333		666	gnl|UMD3.1|GK000006.2	35929675	T	C	2	4	0.333333333333333	0.666666666666667		452	gnl|UMD3.1|GK000006.2	42264279	C	T	0	2	0	1		56	gnl|UMD3.1|GK000007.2	98559745	T	C	0	2	0	1
422	gnl|UMD3.1|GK000006.2	42231204	G	A	0	2	0	1		241	gnl|UMD3.1|GK000006.2	42047716	G	C	5	2	0.714285714285714	0.285714285714286		667	gnl|UMD3.1|GK000006.2	35929708	A	T	3	2	0.6	0.4		453	gnl|UMD3.1|GK000006.2	42264321	G	T	0	2	0	1		57	gnl|UMD3.1|GK000007.2	98559746	C	T	0	2	0	1
423	gnl|UMD3.1|GK000006.2	42231374	C	T	0	8	0	1		242	gnl|UMD3.1|GK000006.2	42047729	T	C	4	3	0.571428571428571	0.428571428571429		668	gnl|UMD3.1|GK000006.2	35930479	T	C	2	5	0.285714285714286	0.714285714285714		454	gnl|UMD3.1|GK000006.2	42264608	G	C	0	2	0	1		58	gnl|UMD3.1|GK000007.2	98560223	T	C	9	6	0.6	0.4
424	gnl|UMD3.1|GK000006.2	42231414	G	A	0	4	0	1		243	gnl|UMD3.1|GK000006.2	42047731	T	C	5	2	0.714285714285714	0.285714285714286		669	gnl|UMD3.1|GK000006.2	35930559	G	A	0	6	0	1		455	gnl|UMD3.1|GK000006.2	42265103	G	C	0	2	0	1		59	gnl|UMD3.1|GK000007.2	98560899	C	T	0	2	0	1
425	gnl|UMD3.1|GK000006.2	42231656	C	T	0	2	0	1		244	gnl|UMD3.1|GK000006.2	42047736	T	C	2	5	0.285714285714286	0.714285714285714		670	gnl|UMD3.1|GK000006.2	35930560	A	C	4	2	0.666666666666667	0.333333333333333		456	gnl|UMD3.1|GK000006.2	42265692	A	G	0	2	0	1		60	gnl|UMD3.1|GK000007.2	98561223	A	G	0	2	0	1
426	gnl|UMD3.1|GK000006.2	42231758	T	A	2	5	0.285714285714286	0.714285714285714		245	gnl|UMD3.1|GK000006.2	42049390	T	C	0	2	0	1		671	gnl|UMD3.1|GK000006.2	35930660	C	A	0	2	0	1		457	gnl|UMD3.1|GK000006.2	42265935	A	C	0	3	0	1		61	gnl|UMD3.1|GK000007.2	98561237	A	G	0	2	0	1
427	gnl|UMD3.1|GK000006.2	42232705	T	C	1	1	0.5	0.5		246	gnl|UMD3.1|GK000006.2	42049406	T	C	0	2	0	1		672	gnl|UMD3.1|GK000006.2	35930717	G	T	0	2	0	1		458	gnl|UMD3.1|GK000006.2	42266632	C	T	0	2	0	1		62	gnl|UMD3.1|GK000007.2	98561239	G	C	1	2	0.333333333333333	0.666666666666667
428	gnl|UMD3.1|GK000006.2	42232712	T	C	1	2	0.333333333333333	0.666666666666667		247	gnl|UMD3.1|GK000006.2	42049410	T	C	0	2	0	1		673	gnl|UMD3.1|GK000006.2	35930927	C	G	2	4	0.333333333333333	0.666666666666667		459	gnl|UMD3.1|GK000006.2	42267374	C	T	0	2	0	1		63	gnl|UMD3.1|GK000007.2	98561271	A	G	0	4	0	1
429	gnl|UMD3.1|GK000006.2	42233614	A	G	0	2	0	1		248	gnl|UMD3.1|GK000006.2	42049412	T	C	0	2	0	1		674	gnl|UMD3.1|GK000006.2	35931048	T	C	2	2	0.5	0.5		460	gnl|UMD3.1|GK000006.2	42267524	T	C	0	2	0	1		64	gnl|UMD3.1|GK000007.2	98561276	A	G	2	2	0.5	0.5
430	gnl|UMD3.1|GK000006.2	42233727	A	T	1	1	0.5	0.5		249	gnl|UMD3.1|GK000006.2	42049780	C	T	2	2	0.5	0.5		675	gnl|UMD3.1|GK000006.2	35931595	T	C	0	3	0	1		461	gnl|UMD3.1|GK000006.2	42267528	T	C	0	2	0	1		65	gnl|UMD3.1|GK000007.2	98561317	A	G	2	2	0.5	0.5
431	gnl|UMD3.1|GK000006.2	42233847	A	G	0	2	0	1		250	gnl|UMD3.1|GK000006.2	42051083	T	G	2	2	0.5	0.5		676	gnl|UMD3.1|GK000006.2	35931753	G	A	3	2	0.6	0.4		462	gnl|UMD3.1|GK000006.2	42267533	T	C	0	2	0	1		66	gnl|UMD3.1|GK000007.2	98561335	A	G	1	2	0.333333333333333	0.666666666666667
432	gnl|UMD3.1|GK000006.2	42235508	C	T	0	2	0	1		251	gnl|UMD3.1|GK000006.2	42051522	G	A	1	2	0.333333333333333	0.666666666666667		677	gnl|UMD3.1|GK000006.2	35931888	T	G,C	0	3	0	1		463	gnl|UMD3.1|GK000006.2	42267541	T	C	0	2	0	1		67	gnl|UMD3.1|GK000007.2	98563929	T	A	1	2	0.333333333333333	0.666666666666667
433	gnl|UMD3.1|GK000006.2	42235526	C	T	0	2	0	1		252	gnl|UMD3.1|GK000006.2	42052224	T	C	0	2	0	1		678	gnl|UMD3.1|GK000006.2	35932079	T	A	0	2	0	1		464	gnl|UMD3.1|GK000006.2	42267572	T	C	0	2	0	1		68	gnl|UMD3.1|GK000007.2	98563946	T	C	1	2	0.333333333333333	0.666666666666667
434	gnl|UMD3.1|GK000006.2	42236511	C	T	0	2	0	1		253	gnl|UMD3.1|GK000006.2	42052239	T	C	0	1	0	1		679	gnl|UMD3.1|GK000006.2	35932320	A	G	2	2	0.5	0.5		465	gnl|UMD3.1|GK000006.2	42267583	G	A	0	2	0	1		69	gnl|UMD3.1|GK000007.2	98563959	T	G	2	2	0.5	0.5
435	gnl|UMD3.1|GK000006.2	42236590	T	A	0	3	0	1		254	gnl|UMD3.1|GK000006.2	42052246	C	A	0	2	0	1		680	gnl|UMD3.1|GK000006.2	35932355	T	C	0	4	0	1		466	gnl|UMD3.1|GK000006.2	42267605	T	C	1	2	0.333333333333333	0.666666666666667		70	gnl|UMD3.1|GK000007.2	98565310	T	A	0	2	0	1
436	gnl|UMD3.1|GK000006.2	42237314	C	T	0	2	0	1		255	gnl|UMD3.1|GK000006.2	42052636	T	C	6	2	0.75	0.25		681	gnl|UMD3.1|GK000006.2	35933113	A	T	2	2	0.5	0.5		467	gnl|UMD3.1|GK000006.2	42267688	C	T	2	2	0.5	0.5		71	gnl|UMD3.1|GK000007.2	98565317	C	T	0	1	0	1
437	gnl|UMD3.1|GK000006.2	42239916	A	G	0	2	0	1		256	gnl|UMD3.1|GK000006.2	42052647	A	G	4	2	0.666666666666667	0.333333333333333		682	gnl|UMD3.1|GK000006.2	35933361	T	C	7	7	0.5	0.5		468	gnl|UMD3.1|GK000006.2	42267691	C	T	2	2	0.5	0.5		72	gnl|UMD3.1|GK000007.2	98568114	A	G	2	2	0.5	0.5
438	gnl|UMD3.1|GK000006.2	42239929	G	T	0	2	0	1		257	gnl|UMD3.1|GK000006.2	42052744	G	A	3	2	0.6	0.4		683	gnl|UMD3.1|GK000006.2	35933372	A	G	6	9	0.4	0.6		469	gnl|UMD3.1|GK000006.2	42267694	C	T	2	2	0.5	0.5		73	gnl|UMD3.1|GK000007.2	98569879	C	A	0	2	0	1
439	gnl|UMD3.1|GK000006.2	42247053	C	T	2	2	0.5	0.5		258	gnl|UMD3.1|GK000006.2	42053548	T	C	0	2	0	1		684	gnl|UMD3.1|GK000006.2	35933388	T	C	12	4	0.75	0.25		470	gnl|UMD3.1|GK000006.2	42267734	T	C	2	2	0.5	0.5		74	gnl|UMD3.1|GK000007.2	98572618	C	T	0	2	0	1
440	gnl|UMD3.1|GK000006.2	42247282	T	C	0	2	0	1		259	gnl|UMD3.1|GK000006.2	42054339	T	G	0	2	0	1		685	gnl|UMD3.1|GK000006.2	35933395	G	C	8	10	0.444444444444444	0.555555555555556		471	gnl|UMD3.1|GK000006.2	42268167	A	G	0	5	0	1		75	gnl|UMD3.1|GK000007.2	98574496	T	C	2	2	0.5	0.5
441	gnl|UMD3.1|GK000006.2	42247420	G	C	0	4	0	1		260	gnl|UMD3.1|GK000006.2	42054400	C	A	0	2	0	1		686	gnl|UMD3.1|GK000006.2	35933414	C	A	11	11	0.5	0.5		472	gnl|UMD3.1|GK000006.2	42268204	C	T	2	7	0.222222222222222	0.777777777777778		76	gnl|UMD3.1|GK000007.2	98574537	T	C	0	2	0	1
442	gnl|UMD3.1|GK000006.2	42248288	G	A	2	2	0.5	0.5		261	gnl|UMD3.1|GK000006.2	42055446	T	C	0	2	0	1		687	gnl|UMD3.1|GK000006.2	35933495	C	T	9	5	0.642857142857143	0.357142857142857		473	gnl|UMD3.1|GK000006.2	42268210	T	C	3	6	0.333333333333333	0.666666666666667		77	gnl|UMD3.1|GK000007.2	98576940	A	G	0	2	0	1
443	gnl|UMD3.1|GK000006.2	42248877	T	C	2	2	0.5	0.5		262	gnl|UMD3.1|GK000006.2	42055449	T	C	0	2	0	1		688	gnl|UMD3.1|GK000006.2	35933589	G	A	7	6	0.538461538461538	0.461538461538462		474	gnl|UMD3.1|GK000006.2	42268258	T	C	0	5	0	1		78	gnl|UMD3.1|GK000007.2	98577464	C	T	0	2	0	1
444	gnl|UMD3.1|GK000006.2	42248893	C	T	0	4	0	1		263	gnl|UMD3.1|GK000006.2	42055455	T	C	0	2	0	1		689	gnl|UMD3.1|GK000006.2	35933666	T	A	1	2	0.333333333333333	0.666666666666667		475	gnl|UMD3.1|GK000006.2	42268486	C	T	0	1	0	1		79	gnl|UMD3.1|GK000007.2	98577465	A	G	0	2	0	1
445	gnl|UMD3.1|GK000006.2	42250799	C	T	0	2	0	1		264	gnl|UMD3.1|GK000006.2	42055470	A	C	0	2	0	1		690	gnl|UMD3.1|GK000006.2	35933736	A	T	0	2	0	1		476	gnl|UMD3.1|GK000006.2	42268785	A	T,C	0	2	0	1		80	gnl|UMD3.1|GK000007.2	98577672	A	C	2	2	0.5	0.5
446	gnl|UMD3.1|GK000006.2	42252625	T	C	3	2	0.6	0.4		265	gnl|UMD3.1|GK000006.2	42055475	T	C	0	2	0	1		691	gnl|UMD3.1|GK000006.2	35933991	C	T	2	5	0.285714285714286	0.714285714285714		477	gnl|UMD3.1|GK000006.2	42268816	T	A	1	2	0.333333333333333	0.666666666666667		81	gnl|UMD3.1|GK000007.2	98577684	A	G	2	2	0.5	0.5
447	gnl|UMD3.1|GK000006.2	42252632	T	C	0	4	0	1		266	gnl|UMD3.1|GK000006.2	42055487	T	C	0	2	0	1		692	gnl|UMD3.1|GK000006.2	35934148	A	C	4	2	0.666666666666667	0.333333333333333		478	gnl|UMD3.1|GK000006.2	42268861	C	A	1	2	0.333333333333333	0.666666666666667		82	gnl|UMD3.1|GK000007.2	98577713	A	C	0	3	0	1
448	gnl|UMD3.1|GK000006.2	42252655	A	G	1	3	0.25	0.75		267	gnl|UMD3.1|GK000006.2	42055498	T	C	0	2	0	1		693	gnl|UMD3.1|GK000006.2	35934232	C	T	10	2	0.833333333333333	0.166666666666667		479	gnl|UMD3.1|GK000006.2	42269393	A	C	0	2	0	1		83	gnl|UMD3.1|GK000007.2	98579574	G	A	19	9	0.678571428571429	0.321428571428571
449	gnl|UMD3.1|GK000006.2	42253992	C	A	0	2	0	1		268	gnl|UMD3.1|GK000006.2	42055499	T	C	0	2	0	1		694	gnl|UMD3.1|GK000006.2	35935092	T	G	0	4	0	1		480	gnl|UMD3.1|GK000006.2	42269421	C	T	0	1	0	1		84	gnl|UMD3.1|GK000007.2	98579864	G	C	13	16	0.448275862068966	0.551724137931034
450	gnl|UMD3.1|GK000006.2	42254053	T	C	0	2	0	1		269	gnl|UMD3.1|GK000006.2	42055512	T	C	0	2	0	1		695	gnl|UMD3.1|GK000006.2	35935093	T	G	0	4	0	1		481	gnl|UMD3.1|GK000006.2	42269470	T	G	0	2	0	1		85	gnl|UMD3.1|GK000007.2	98579976	A	G	5	27	0.15625	0.84375
451	gnl|UMD3.1|GK000006.2	42254054	T	C	0	2	0	1		270	gnl|UMD3.1|GK000006.2	42058443	A	G	0	3	0	1		696	gnl|UMD3.1|GK000006.2	35936518	G	C	0	3	0	1		482	gnl|UMD3.1|GK000006.2	42270570	T	C	1	2	0.333333333333333	0.666666666666667		86	gnl|UMD3.1|GK000007.2	98580401	A	C	13	3	0.8125	0.1875
452	gnl|UMD3.1|GK000006.2	42254265	A	G	0	4	0	1		271	gnl|UMD3.1|GK000006.2	42059639	T	C	0	2	0	1		697	gnl|UMD3.1|GK000006.2	35937364	C	A	0	2	0	1		483	gnl|UMD3.1|GK000006.2	42270612	G	A	2	2	0.5	0.5		87	gnl|UMD3.1|GK000007.2	98580537	A	T	4	2	0.666666666666667	0.333333333333333
453	gnl|UMD3.1|GK000006.2	42254338	T	G	0	3	0	1		272	gnl|UMD3.1|GK000006.2	42059654	T	C	0	2	0	1		698	gnl|UMD3.1|GK000006.2	35937788	C	G	1	2	0.333333333333333	0.666666666666667		484	gnl|UMD3.1|GK000006.2	42270945	T	C	0	2	0	1		88	gnl|UMD3.1|GK000007.2	98580539	C	T	3	3	0.5	0.5
454	gnl|UMD3.1|GK000006.2	42254441	G	T	0	4	0	1		273	gnl|UMD3.1|GK000006.2	42059665	T	C	0	2	0	1		699	gnl|UMD3.1|GK000006.2	35938366	G	T	3	5	0.375	0.625		485	gnl|UMD3.1|GK000006.2	42270956	T	C	0	2	0	1		89	gnl|UMD3.1|GK000007.2	98580707	T	A	13	4	0.764705882352941	0.235294117647059
455	gnl|UMD3.1|GK000006.2	42254463	A	T	0	4	0	1		274	gnl|UMD3.1|GK000006.2	42059666	T	C	0	2	0	1												486	gnl|UMD3.1|GK000006.2	42270981	T	C	0	2	0	1		90	gnl|UMD3.1|GK000007.2	98581038	A	G	7	2	0.777777777777778	0.222222222222222
456	gnl|UMD3.1|GK000006.2	42254469	T	C	0	4	0	1		275	gnl|UMD3.1|GK000006.2	42059679	T	C	0	2	0	1		IGFBP7	chromosome	SNP location	1	2	3	4	5	6		487	gnl|UMD3.1|GK000006.2	42271415	T	C	0	2	0	1		PROP1
457	gnl|UMD3.1|GK000006.2	42254471	A	G	0	3	0	1		276	gnl|UMD3.1|GK000006.2	42059687	N	G	0	2	0	1		1	gnl|UMD3.1|GK000006.2	74071328	G	T	5	17	0.227272727272727	0.772727272727273		488	gnl|UMD3.1|GK000006.2	42271686	C	T	5	3	0.625	0.375			chromosome	SNP location	1	2	3	4	5	6
458	gnl|UMD3.1|GK000006.2	42254499	T	C	0	2	0	1		277	gnl|UMD3.1|GK000006.2	42059688	N	A	0	2	0	1		2	gnl|UMD3.1|GK000006.2	74072803	T	A	1	6	0.142857142857143	0.857142857142857		489	gnl|UMD3.1|GK000006.2	42271981	C	T	0	2	0	1		1	gnl|UMD3.1|GK000007.2	41206218	T	G	0	14	0	1
459	gnl|UMD3.1|GK000006.2	42261294	C	A	0	4	0	1		278	gnl|UMD3.1|GK000006.2	42060867	T	C	2	2	0.5	0.5		3	gnl|UMD3.1|GK000006.2	74073730	C	T	0	3	0	1		490	gnl|UMD3.1|GK000006.2	42272478	G	T	3	2	0.6	0.4		2	gnl|UMD3.1|GK000007.2	41208243	C	T	0	4	0	1
460	gnl|UMD3.1|GK000006.2	42262047	A	T	0	5	0	1		279	gnl|UMD3.1|GK000006.2	42060872	T	C	2	2	0.5	0.5		4	gnl|UMD3.1|GK000006.2	74076424	G	A	0	2	0	1		491	gnl|UMD3.1|GK000006.2	42272797	T	G	5	2	0.714285714285714	0.285714285714286		3	gnl|UMD3.1|GK000007.2	41208326	A	G	0	4	0	1
461	gnl|UMD3.1|GK000006.2	42262077	A	G	1	2	0.333333333333333	0.666666666666667		280	gnl|UMD3.1|GK000006.2	42060910	T	C	2	2	0.5	0.5		5	gnl|UMD3.1|GK000006.2	74076841	A	G	2	2	0.5	0.5		492	gnl|UMD3.1|GK000006.2	42272801	G	A	2	6	0.25	0.75		4	gnl|UMD3.1|GK000007.2	41208752	T	C	0	2	0	1
462	gnl|UMD3.1|GK000006.2	42263650	G	A	0	2	0	1		281	gnl|UMD3.1|GK000006.2	42060935	T	C	0	4	0	1		6	gnl|UMD3.1|GK000006.2	74076853	A	G	4	2	0.666666666666667	0.333333333333333		493	gnl|UMD3.1|GK000006.2	42272921	T	C	10	9	0.526315789473684	0.473684210526316		5	gnl|UMD3.1|GK000007.2	41209586	A	G	3	3	0.5	0.5
463	gnl|UMD3.1|GK000006.2	42265363	T	C	0	2	0	1		282	gnl|UMD3.1|GK000006.2	42060947	A	T	1	2	0.333333333333333	0.666666666666667		7	gnl|UMD3.1|GK000006.2	74076879	A	G	4	2	0.666666666666667	0.333333333333333		494	gnl|UMD3.1|GK000006.2	42273326	G	T	0	3	0	1		6	gnl|UMD3.1|GK000007.2	41209597	A	G	4	2	0.666666666666667	0.333333333333333
464	gnl|UMD3.1|GK000006.2	42265372	T	C	0	2	0	1		283	gnl|UMD3.1|GK000006.2	42060979	T	C	0	2	0	1		8	gnl|UMD3.1|GK000006.2	74078746	C	A	0	2	0	1		495	gnl|UMD3.1|GK000006.2	42273413	T	C	0	2	0	1		7	gnl|UMD3.1|GK000007.2	41209653	A	G	6	4	0.6	0.4
465	gnl|UMD3.1|GK000006.2	42265935	A	C	0	2	0	1		284	gnl|UMD3.1|GK000006.2	42061949	T	C	2	2	0.5	0.5		9	gnl|UMD3.1|GK000006.2	74084400	G	A	0	2	0	1		496	gnl|UMD3.1|GK000006.2	42273434	C	T	0	2	0	1		IGF2R
466	gnl|UMD3.1|GK000006.2	42266441	A	G	0	2	0	1		285	gnl|UMD3.1|GK000006.2	42061951	T	C	2	2	0.5	0.5		10	gnl|UMD3.1|GK000006.2	74100504	C	T	0	2	0	1		497	gnl|UMD3.1|GK000006.2	42273441	T	G	0	2	0	1			chromosome	SNP location	1	2	3	4	5	6
467	gnl|UMD3.1|GK000006.2	42266467	C	A	0	2	0	1		286	gnl|UMD3.1|GK000006.2	42062002	T	C	1	2	0.333333333333333	0.666666666666667		11	gnl|UMD3.1|GK000006.2	74115603	T	C	0	2	0	1		498	gnl|UMD3.1|GK000006.2	42273514	C	T	2	2	0.5	0.5		1	gnl|UMD3.1|GK000009.2	97642167	G	A,T	0	2	0	1
468	gnl|UMD3.1|GK000006.2	42266486	T	C	0	2	0	1		287	gnl|UMD3.1|GK000006.2	42062035	T	C	0	2	0	1		12	gnl|UMD3.1|GK000006.2	74117842	T	C	1	2	0.333333333333333	0.666666666666667		499	gnl|UMD3.1|GK000006.2	42273567	G	T	0	4	0	1		2	gnl|UMD3.1|GK000009.2	97646276	T	C	0	2	0	1
469	gnl|UMD3.1|GK000006.2	42266638	A	G	2	5	0.285714285714286	0.714285714285714		288	gnl|UMD3.1|GK000006.2	42062036	T	C	0	2	0	1		13	gnl|UMD3.1|GK000006.2	74125231	T	C	0	2	0	1		500	gnl|UMD3.1|GK000006.2	42273709	A	C	1	3	0.25	0.75		3	gnl|UMD3.1|GK000009.2	97646305	C	T	0	2	0	1
470	gnl|UMD3.1|GK000006.2	42266660	C	T	1	4	0.2	0.8		289	gnl|UMD3.1|GK000006.2	42062057	A	T	0	2	0	1		14	gnl|UMD3.1|GK000006.2	74125284	T	C	0	2	0	1		501	gnl|UMD3.1|GK000006.2	42273792	G	T	0	14	0	1		4	gnl|UMD3.1|GK000009.2	97698774	A	T	2	2	0.5	0.5
471	gnl|UMD3.1|GK000006.2	42266790	G	A	1	2	0.333333333333333	0.666666666666667		290	gnl|UMD3.1|GK000006.2	42063632	T	C	0	2	0	1		15	gnl|UMD3.1|GK000006.2	74127298	T	C	2	6	0.25	0.75		502	gnl|UMD3.1|GK000006.2	42273857	G	T	6	6	0.5	0.5		5	gnl|UMD3.1|GK000009.2	97699588	A	T	0	2	0	1
472	gnl|UMD3.1|GK000006.2	42266840	T	C	1	2	0.333333333333333	0.666666666666667		291	gnl|UMD3.1|GK000006.2	42066292	T	C	2	2	0.5	0.5		16	gnl|UMD3.1|GK000006.2	74127350	T	C	2	2	0.5	0.5		503	gnl|UMD3.1|GK000006.2	42274266	G	C	0	7	0	1		6	gnl|UMD3.1|GK000009.2	97700528	G	A	0	2	0	1
473	gnl|UMD3.1|GK000006.2	42266947	T	C	0	2	0	1		292	gnl|UMD3.1|GK000006.2	42066308	T	C	0	4	0	1		17	gnl|UMD3.1|GK000006.2	74127354	T	C	2	2	0.5	0.5		504	gnl|UMD3.1|GK000006.2	42274268	A	G	1	6	0.142857142857143	0.857142857142857		7	gnl|UMD3.1|GK000009.2	97700534	A	G	0	2	0	1
474	gnl|UMD3.1|GK000006.2	42267045	G	A	0	2	0	1		293	gnl|UMD3.1|GK000006.2	42068373	T	C	1	2	0.333333333333333	0.666666666666667		18	gnl|UMD3.1|GK000006.2	74127380	T	C	2	2	0.5	0.5		505	gnl|UMD3.1|GK000006.2	42274334	C	T	4	5	0.444444444444444	0.555555555555556		8	gnl|UMD3.1|GK000009.2	97700536	G	A	0	2	0	1
475	gnl|UMD3.1|GK000006.2	42267094	G	T,A	0	3	0	1		294	gnl|UMD3.1|GK000006.2	42068378	T	C	3	2	0.6	0.4		19	gnl|UMD3.1|GK000006.2	74128535	C	T	2	2	0.5	0.5		506	gnl|UMD3.1|GK000006.2	42274339	T	G	3	4	0.428571428571429	0.571428571428571		9	gnl|UMD3.1|GK000009.2	97701353	G	A	0	2	0	1
476	gnl|UMD3.1|GK000006.2	42267287	C	A	4	2	0.666666666666667	0.333333333333333		295	gnl|UMD3.1|GK000006.2	42068383	T	C	3	2	0.6	0.4		20	gnl|UMD3.1|GK000006.2	74128540	T	C	2	2	0.5	0.5		507	gnl|UMD3.1|GK000006.2	42274491	T	C	12	16	0.428571428571429	0.571428571428571		10	gnl|UMD3.1|GK000009.2	97702707	C	T	0	2	0	1
477	gnl|UMD3.1|GK000006.2	42267329	G	A	3	2	0.6	0.4		296	gnl|UMD3.1|GK000006.2	42068999	A	T	0	2	0	1		21	gnl|UMD3.1|GK000006.2	74128936	G	T	0	2	0	1		508	gnl|UMD3.1|GK000006.2	42274492	C	T	12	15	0.444444444444444	0.555555555555556		11	gnl|UMD3.1|GK000009.2	97702733	T	C	0	2	0	1
478	gnl|UMD3.1|GK000006.2	42267355	G	A	2	2	0.5	0.5		297	gnl|UMD3.1|GK000006.2	42071539	G	A	0	1	0	1		22	gnl|UMD3.1|GK000006.2	74129331	G	T	0	2	0	1		509	gnl|UMD3.1|GK000006.2	42274633	C	T	4	8	0.333333333333333	0.666666666666667		12	gnl|UMD3.1|GK000009.2	97709653	T	C	0	2	0	1
479	gnl|UMD3.1|GK000006.2	42267374	C	T	0	2	0	1		298	gnl|UMD3.1|GK000006.2	42072562	A	G	0	5	0	1		23	gnl|UMD3.1|GK000006.2	74133742	A	G	0	2	0	1		510	gnl|UMD3.1|GK000006.2	42274938	A	G	6	4	0.6	0.4		13	gnl|UMD3.1|GK000009.2	97711571	T	C	0	4	0	1
480	gnl|UMD3.1|GK000006.2	42267489	C	T	0	2	0	1		299	gnl|UMD3.1|GK000006.2	42072571	A	G	0	5	0	1		24	gnl|UMD3.1|GK000006.2	74136678	G	A	1	4	0.2	0.8		511	gnl|UMD3.1|GK000006.2	42275192	T	C	5	4	0.555555555555556	0.444444444444444		14	gnl|UMD3.1|GK000009.2	97714141	A	G	0	2	0	1
481	gnl|UMD3.1|GK000006.2	42267524	T	C	2	2	0.5	0.5		300	gnl|UMD3.1|GK000006.2	42072656	C	T	0	2	0	1		25	gnl|UMD3.1|GK000006.2	74140844	C	T	0	2	0	1		512	gnl|UMD3.1|GK000006.2	42275242	G	A	4	5	0.444444444444444	0.555555555555556		15	gnl|UMD3.1|GK000009.2	97714157	T	C	0	2	0	1
482	gnl|UMD3.1|GK000006.2	42267528	T	C	0	3	0	1		301	gnl|UMD3.1|GK000006.2	42073218	C	T	0	1	0	1		26	gnl|UMD3.1|GK000006.2	74145019	G	T	0	3	0	1		513	gnl|UMD3.1|GK000006.2	42275269	T	C	7	3	0.7	0.3		16	gnl|UMD3.1|GK000009.2	97715993	G	A	0	2	0	1
483	gnl|UMD3.1|GK000006.2	42267533	T	C,A	0	4	0	1		302	gnl|UMD3.1|GK000006.2	42073240	G	T	0	2	0	1		27	gnl|UMD3.1|GK000006.2	74145125	C	G	4	4	0.5	0.5		514	gnl|UMD3.1|GK000006.2	42275340	T	C	5	3	0.625	0.375		17	gnl|UMD3.1|GK000009.2	97715996	T	C	0	2	0	1
484	gnl|UMD3.1|GK000006.2	42267541	T	C	0	3	0	1		303	gnl|UMD3.1|GK000006.2	42074304	G	A	0	2	0	1		28	gnl|UMD3.1|GK000006.2	74148237	A	T	0	2	0	1		515	gnl|UMD3.1|GK000006.2	42275346	G	A	7	2	0.777777777777778	0.222222222222222		18	gnl|UMD3.1|GK000009.2	97718308	A	T	1	3	0.25	0.75
485	gnl|UMD3.1|GK000006.2	42267617	T	C	0	3	0	1		304	gnl|UMD3.1|GK000006.2	42074377	C	A	2	2	0.5	0.5		29	gnl|UMD3.1|GK000006.2	74148579	G	A	0	2	0	1		516	gnl|UMD3.1|GK000006.2	42275355	T	C	7	2	0.777777777777778	0.222222222222222		19	gnl|UMD3.1|GK000009.2	97725280	A	C	8	2	0.8	0.2
486	gnl|UMD3.1|GK000006.2	42267688	C	T	3	2	0.6	0.4		305	gnl|UMD3.1|GK000006.2	42074402	C	T	2	2	0.5	0.5		30	gnl|UMD3.1|GK000006.2	74150139	T	C	29	87	0.25	0.75		517	gnl|UMD3.1|GK000006.2	42275413	G	A	6	3	0.666666666666667	0.333333333333333		20	gnl|UMD3.1|GK000009.2	97725334	A	C	3	2	0.6	0.4
487	gnl|UMD3.1|GK000006.2	42267691	C	T	2	2	0.5	0.5		306	gnl|UMD3.1|GK000006.2	42074404	G	A	2	2	0.5	0.5		31	gnl|UMD3.1|GK000006.2	74150191	T	C	33	19	0.634615384615385	0.365384615384615		518	gnl|UMD3.1|GK000006.2	42275456	C	T	2	6	0.25	0.75		21	gnl|UMD3.1|GK000009.2	97725703	G	A,C	0	2	0	1
488	gnl|UMD3.1|GK000006.2	42267694	C	T	2	2	0.5	0.5		307	gnl|UMD3.1|GK000006.2	42074879	G	C	0	2	0	1												519	gnl|UMD3.1|GK000006.2	42275595	T	C	0	3	0	1		22	gnl|UMD3.1|GK000009.2	97726539	T	C	0	2	0	1
489	gnl|UMD3.1|GK000006.2	42267800	C	A	2	5	0.285714285714286	0.714285714285714		308	gnl|UMD3.1|GK000006.2	42074952	G	C	2	2	0.5	0.5		KCNIP4	chromosome	SNP location	1	2	3	4	5	6		520	gnl|UMD3.1|GK000006.2	42275730	T	G	0	3	0	1		23	gnl|UMD3.1|GK000009.2	97727455	C	T	0	5	0	1
490	gnl|UMD3.1|GK000006.2	42267828	G	A	3	2	0.6	0.4		309	gnl|UMD3.1|GK000006.2	42081861	C	T	4	3	0.571428571428571	0.428571428571429		1	gnl|UMD3.1|GK000006.2	41796175	A	C	0	2	0	1		521	gnl|UMD3.1|GK000006.2	42275974	T	C	1	4	0.2	0.8		24	gnl|UMD3.1|GK000009.2	97728799	T	G	5	2	0.714285714285714	0.285714285714286
491	gnl|UMD3.1|GK000006.2	42267856	G	A	2	3	0.4	0.6		310	gnl|UMD3.1|GK000006.2	42082748	A	T	0	7	0	1		2	gnl|UMD3.1|GK000006.2	41796363	C	T	0	2	0	1		522	gnl|UMD3.1|GK000006.2	42275975	G	A	1	4	0.2	0.8		25	gnl|UMD3.1|GK000009.2	97729558	T	G,A	0	2	0	1
492	gnl|UMD3.1|GK000006.2	42267858	C	T	2	3	0.4	0.6		311	gnl|UMD3.1|GK000006.2	42082848	A	G	0	4	0	1		3	gnl|UMD3.1|GK000006.2	41798895	G	C	0	2	0	1		523	gnl|UMD3.1|GK000006.2	42276128	A	G	0	3	0	1		26	gnl|UMD3.1|GK000009.2	97731186	T	C	0	2	0	1
493	gnl|UMD3.1|GK000006.2	42268727	T	C	0	2	0	1		312	gnl|UMD3.1|GK000006.2	42083426	A	T	0	4	0	1		4	gnl|UMD3.1|GK000006.2	41798969	A	G	0	2	0	1		524	gnl|UMD3.1|GK000006.2	42276217	A	C	2	2	0.5	0.5		27	gnl|UMD3.1|GK000009.2	97731835	T	C	0	1	0	1
494	gnl|UMD3.1|GK000006.2	42268756	T	C	0	2	0	1		313	gnl|UMD3.1|GK000006.2	42083862	T	C	0	2	0	1		5	gnl|UMD3.1|GK000006.2	41800286	C	T	0	2	0	1		525	gnl|UMD3.1|GK000006.2	42276239	T	C	1	3	0.25	0.75		28	gnl|UMD3.1|GK000009.2	97733677	G	A	0	1	0	1
495	gnl|UMD3.1|GK000006.2	42268861	C	A	0	3	0	1		314	gnl|UMD3.1|GK000006.2	42083867	T	C	0	2	0	1		6	gnl|UMD3.1|GK000006.2	41800368	T	C	0	2	0	1		526	gnl|UMD3.1|GK000006.2	42277066	A	C	0	6	0	1		29	gnl|UMD3.1|GK000009.2	97733752	T	C	0	11	0	1
496	gnl|UMD3.1|GK000006.2	42269445	T	C	0	2	0	1		315	gnl|UMD3.1|GK000006.2	42083882	A	G	0	2	0	1		7	gnl|UMD3.1|GK000006.2	41819255	G	A	0	2	0	1		527	gnl|UMD3.1|GK000006.2	42290945	T	C	0	2	0	1		30	gnl|UMD3.1|GK000009.2	97737631	T	G	1	2	0.333333333333333	0.666666666666667
497	gnl|UMD3.1|GK000006.2	42269460	T	C	0	2	0	1		316	gnl|UMD3.1|GK000006.2	42083890	G	A	0	2	0	1		8	gnl|UMD3.1|GK000006.2	41827910	A	G	0	2	0	1		528	gnl|UMD3.1|GK000006.2	42290974	T	C	0	2	0	1		31	gnl|UMD3.1|GK000009.2	97739503	A	C	8	3	0.727272727272727	0.272727272727273
498	gnl|UMD3.1|GK000006.2	42269463	T	C	0	2	0	1		317	gnl|UMD3.1|GK000006.2	42084787	T	C	2	2	0.5	0.5		9	gnl|UMD3.1|GK000006.2	41833347	T	C	0	2	0	1		529	gnl|UMD3.1|GK000006.2	42290977	T	C	0	2	0	1		32	gnl|UMD3.1|GK000009.2	97739679	C	T	0	4	0	1
499	gnl|UMD3.1|GK000006.2	42269470	T	G	0	2	0	1		318	gnl|UMD3.1|GK000006.2	42084792	T	C	2	2	0.5	0.5		10	gnl|UMD3.1|GK000006.2	41833430	T	C	0	2	0	1		530	gnl|UMD3.1|GK000006.2	42296136	T	C	0	2	0	1		ATP6V1B2
500	gnl|UMD3.1|GK000006.2	42269473	T	C	0	2	0	1		319	gnl|UMD3.1|GK000006.2	42084823	T	C	2	2	0.5	0.5		11	gnl|UMD3.1|GK000006.2	41834578	T	C	0	2	0	1		531	gnl|UMD3.1|GK000006.2	42301905	T	A	0	4	0	1			chromosome	SNP location	1	2	3	4	5	6
501	gnl|UMD3.1|GK000006.2	42269478	T	C	0	2	0	1		320	gnl|UMD3.1|GK000006.2	42085480	C	A,T	0	2	0	1		12	gnl|UMD3.1|GK000006.2	41834650	T	C	0	2	0	1		532	gnl|UMD3.1|GK000006.2	42303897	T	G,A	0	2	0	1		1	gnl|UMD3.1|GK000008.2	67800563	T	C	0	4	0	1
502	gnl|UMD3.1|GK000006.2	42270413	A	G	2	7	0.222222222222222	0.777777777777778		321	gnl|UMD3.1|GK000006.2	42085512	G	T	0	2	0	1		13	gnl|UMD3.1|GK000006.2	41839296	G	A	0	2	0	1		533	gnl|UMD3.1|GK000006.2	42309617	C	G	0	2	0	1		2	gnl|UMD3.1|GK000008.2	67800573	C	T	2	2	0.5	0.5
503	gnl|UMD3.1|GK000006.2	42270499	A	C	3	3	0.5	0.5		322	gnl|UMD3.1|GK000006.2	42086645	T	C	0	2	0	1		14	gnl|UMD3.1|GK000006.2	41855301	T	C	0	2	0	1		534	gnl|UMD3.1|GK000006.2	42309717	C	A	0	2	0	1		3	gnl|UMD3.1|GK000008.2	67801788	C	T	0	2	0	1
504	gnl|UMD3.1|GK000006.2	42270919	C	A	5	2	0.714285714285714	0.285714285714286		323	gnl|UMD3.1|GK000006.2	42086673	T	C	0	2	0	1		15	gnl|UMD3.1|GK000006.2	41855326	T	C	0	2	0	1		535	gnl|UMD3.1|GK000006.2	42309949	A	G	0	2	0	1		4	gnl|UMD3.1|GK000008.2	67802311	A	G	0	2	0	1
505	gnl|UMD3.1|GK000006.2	42270945	T	C	5	2	0.714285714285714	0.285714285714286		324	gnl|UMD3.1|GK000006.2	42087889	C	G	1	2	0.333333333333333	0.666666666666667		16	gnl|UMD3.1|GK000006.2	41855335	T	C	0	2	0	1		536	gnl|UMD3.1|GK000006.2	42310005	C	T	0	2	0	1		5	gnl|UMD3.1|GK000008.2	67803333	A	G	0	2	0	1
506	gnl|UMD3.1|GK000006.2	42270951	T	C	0	8	0	1		325	gnl|UMD3.1|GK000006.2	42088056	T	C	0	2	0	1		17	gnl|UMD3.1|GK000006.2	41855370	T	C	0	2	0	1		537	gnl|UMD3.1|GK000006.2	42310009	T	C	0	2	0	1		6	gnl|UMD3.1|GK000008.2	67803700	G	A	0	4	0	1
507	gnl|UMD3.1|GK000006.2	42270952	T	C	4	4	0.5	0.5		326	gnl|UMD3.1|GK000006.2	42088677	T	C	0	1	0	1		18	gnl|UMD3.1|GK000006.2	41855374	T	C	0	2	0	1		538	gnl|UMD3.1|GK000006.2	42311751	C	T	0	2	0	1		7	gnl|UMD3.1|GK000008.2	67804326	A	G	2	2	0.5	0.5
508	gnl|UMD3.1|GK000006.2	42270953	T	C	4	4	0.5	0.5		327	gnl|UMD3.1|GK000006.2	42088678	T	C	0	2	0	1		19	gnl|UMD3.1|GK000006.2	41855378	T	C	0	2	0	1		539	gnl|UMD3.1|GK000006.2	42311801	A	T	0	2	0	1		8	gnl|UMD3.1|GK000008.2	67804353	A	G	3	2	0.6	0.4
509	gnl|UMD3.1|GK000006.2	42270956	T	C	0	7	0	1		328	gnl|UMD3.1|GK000006.2	42088694	T	C	0	2	0	1		20	gnl|UMD3.1|GK000006.2	41867816	T	C	0	2	0	1		540	gnl|UMD3.1|GK000006.2	42312066	G	A	0	2	0	1		9	gnl|UMD3.1|GK000008.2	67804359	A	G	3	2	0.6	0.4
510	gnl|UMD3.1|GK000006.2	42270960	T	C	2	6	0.25	0.75		329	gnl|UMD3.1|GK000006.2	42089032	C	T,A	0	2	0	1		21	gnl|UMD3.1|GK000006.2	41867845	C	G	0	2	0	1		541	gnl|UMD3.1|GK000006.2	42312080	C	T	0	2	0	1		10	gnl|UMD3.1|GK000008.2	67804367	A	G	3	2	0.6	0.4
511	gnl|UMD3.1|GK000006.2	42270966	T	C	4	4	0.5	0.5		330	gnl|UMD3.1|GK000006.2	42089869	C	T	0	3	0	1		22	gnl|UMD3.1|GK000006.2	41872100	G	A	0	2	0	1		542	gnl|UMD3.1|GK000006.2	42312081	A	G	0	2	0	1		11	gnl|UMD3.1|GK000008.2	67804462	A	G	4	3	0.571428571428571	0.428571428571429
512	gnl|UMD3.1|GK000006.2	42270977	G	A	4	4	0.5	0.5		331	gnl|UMD3.1|GK000006.2	42089929	G	T	1	2	0.333333333333333	0.666666666666667		23	gnl|UMD3.1|GK000006.2	41879072	T	C	0	2	0	1		543	gnl|UMD3.1|GK000006.2	42313498	T	C	0	1	0	1		12	gnl|UMD3.1|GK000008.2	67804646	A	G	0	3	0	1
513	gnl|UMD3.1|GK000006.2	42270979	T	C	5	2	0.714285714285714	0.285714285714286		332	gnl|UMD3.1|GK000006.2	42090133	C	T	0	3	0	1		24	gnl|UMD3.1|GK000006.2	41883500	A	G	0	2	0	1		544	gnl|UMD3.1|GK000006.2	42313550	G	T	0	2	0	1		13	gnl|UMD3.1|GK000008.2	67804898	C	G	0	4	0	1
514	gnl|UMD3.1|GK000006.2	42270981	T	C	3	3	0.5	0.5		333	gnl|UMD3.1|GK000006.2	42090449	C	T	0	7	0	1		25	gnl|UMD3.1|GK000006.2	41883503	T	C	0	2	0	1		545	gnl|UMD3.1|GK000006.2	42315932	T	C	0	2	0	1		14	gnl|UMD3.1|GK000008.2	67805349	G	A	2	4	0.333333333333333	0.666666666666667
515	gnl|UMD3.1|GK000006.2	42271003	T	C	4	2	0.666666666666667	0.333333333333333		334	gnl|UMD3.1|GK000006.2	42090576	C	G	0	2	0	1		26	gnl|UMD3.1|GK000006.2	41883522	C	T	0	2	0	1		546	gnl|UMD3.1|GK000006.2	42315934	A	G	0	2	0	1		15	gnl|UMD3.1|GK000008.2	67806171	G	A	0	2	0	1
516	gnl|UMD3.1|GK000006.2	42271182	T	C	5	2	0.714285714285714	0.285714285714286		335	gnl|UMD3.1|GK000006.2	42090760	A	G	0	1	0	1		27	gnl|UMD3.1|GK000006.2	41883525	T	C	0	2	0	1		547	gnl|UMD3.1|GK000006.2	42316000	T	C	0	2	0	1		16	gnl|UMD3.1|GK000008.2	67808046	C	T	0	4	0	1
517	gnl|UMD3.1|GK000006.2	42271220	T	C	2	6	0.25	0.75		336	gnl|UMD3.1|GK000006.2	42090821	G	C	0	2	0	1		28	gnl|UMD3.1|GK000006.2	41887170	A	G	0	2	0	1		548	gnl|UMD3.1|GK000006.2	42316411	G	T	0	4	0	1		17	gnl|UMD3.1|GK000008.2	67808084	C	G	0	7	0	1
518	gnl|UMD3.1|GK000006.2	42271237	T	C	2	6	0.25	0.75		337	gnl|UMD3.1|GK000006.2	42090832	A	C	0	2	0	1		29	gnl|UMD3.1|GK000006.2	41895028	T	C	0	2	0	1		549	gnl|UMD3.1|GK000006.2	42316975	T	C	0	2	0	1		18	gnl|UMD3.1|GK000008.2	67808188	A	G	0	1	0	1
519	gnl|UMD3.1|GK000006.2	42271239	T	C	0	6	0	1		338	gnl|UMD3.1|GK000006.2	42091066	T	C	0	2	0	1		30	gnl|UMD3.1|GK000006.2	41895052	T	C	0	2	0	1		550	gnl|UMD3.1|GK000006.2	42318113	A	T,C	0	2	0	1		19	gnl|UMD3.1|GK000008.2	67808483	A	G	4	2	0.666666666666667	0.333333333333333
520	gnl|UMD3.1|GK000006.2	42271262	C	T	4	4	0.5	0.5		339	gnl|UMD3.1|GK000006.2	42091403	A	G	3	2	0.6	0.4		31	gnl|UMD3.1|GK000006.2	41898123	A	G	2	2	0.5	0.5		551	gnl|UMD3.1|GK000006.2	42318174	G	A	0	2	0	1		20	gnl|UMD3.1|GK000008.2	67808486	A	G	2	4	0.333333333333333	0.666666666666667
521	gnl|UMD3.1|GK000006.2	42271273	T	C	4	4	0.5	0.5		340	gnl|UMD3.1|GK000006.2	42092564	C	T	0	2	0	1		32	gnl|UMD3.1|GK000006.2	41898222	C	A	0	2	0	1		552	gnl|UMD3.1|GK000006.2	42318629	T	C	0	2	0	1		21	gnl|UMD3.1|GK000008.2	67808491	A	G	3	2	0.6	0.4
522	gnl|UMD3.1|GK000006.2	42271277	T	C	2	4	0.333333333333333	0.666666666666667		341	gnl|UMD3.1|GK000006.2	42093540	T	C,A	0	6	0	1		33	gnl|UMD3.1|GK000006.2	41898366	A	C	0	2	0	1		553	gnl|UMD3.1|GK000006.2	42319104	C	T	0	2	0	1		22	gnl|UMD3.1|GK000008.2	67808499	A	G	2	4	0.333333333333333	0.666666666666667
523	gnl|UMD3.1|GK000006.2	42271302	T	C	2	4	0.333333333333333	0.666666666666667		342	gnl|UMD3.1|GK000006.2	42094193	T	C	0	2	0	1		34	gnl|UMD3.1|GK000006.2	41899261	C	A	0	2	0	1		554	gnl|UMD3.1|GK000006.2	42320474	TTTAGGAATGATTAGGTCTATTAGGAATGATT	TTTAGGAATGATT	0	1	0	1		23	gnl|UMD3.1|GK000008.2	67808502	A	G	4	2	0.666666666666667	0.333333333333333
524	gnl|UMD3.1|GK000006.2	42271415	T	C	0	3	0	1		343	gnl|UMD3.1|GK000006.2	42094214	A	G	0	1	0	1		35	gnl|UMD3.1|GK000006.2	41901059	T	C	0	2	0	1		555	gnl|UMD3.1|GK000006.2	42322589	G	A	0	2	0	1		24	gnl|UMD3.1|GK000008.2	67808506	A	G	4	2	0.666666666666667	0.333333333333333
525	gnl|UMD3.1|GK000006.2	42271541	C	T	3	3	0.5	0.5		344	gnl|UMD3.1|GK000006.2	42095852	CTCTTT	CT	0	1	0	1		36	gnl|UMD3.1|GK000006.2	41901060	T	C	0	2	0	1		556	gnl|UMD3.1|GK000006.2	42324842	T	C	0	8	0	1		25	gnl|UMD3.1|GK000008.2	67808517	A	G	2	2	0.5	0.5
526	gnl|UMD3.1|GK000006.2	42271841	C	T	0	2	0	1		345	gnl|UMD3.1|GK000006.2	42096586	A	G	0	2	0	1		37	gnl|UMD3.1|GK000006.2	41901119	T	C	0	2	0	1		557	gnl|UMD3.1|GK000006.2	42324862	G	A	0	9	0	1		26	gnl|UMD3.1|GK000008.2	67808522	A	G	2	2	0.5	0.5
527	gnl|UMD3.1|GK000006.2	42271878	C	A	2	2	0.5	0.5		346	gnl|UMD3.1|GK000006.2	42097035	G	T	0	2	0	1		38	gnl|UMD3.1|GK000006.2	41901142	T	C	0	2	0	1		558	gnl|UMD3.1|GK000006.2	42326165	G	A	2	2	0.5	0.5		27	gnl|UMD3.1|GK000008.2	67808527	A	G	0	4	0	1
528	gnl|UMD3.1|GK000006.2	42272694	C	T	0	4	0	1		347	gnl|UMD3.1|GK000006.2	42098284	T	C	0	2	0	1		39	gnl|UMD3.1|GK000006.2	41901148	T	C	0	2	0	1		559	gnl|UMD3.1|GK000006.2	42329138	C	A	4	2	0.666666666666667	0.333333333333333		28	gnl|UMD3.1|GK000008.2	67808556	A	G	2	2	0.5	0.5
529	gnl|UMD3.1|GK000006.2	42272801	G	A	4	6	0.4	0.6		348	gnl|UMD3.1|GK000006.2	42098309	C	A	0	2	0	1		40	gnl|UMD3.1|GK000006.2	41901677	T	C	0	2	0	1		560	gnl|UMD3.1|GK000006.2	42349586	T	A	0	1	0	1		29	gnl|UMD3.1|GK000008.2	67808738	G	A	6	3	0.666666666666667	0.333333333333333
530	gnl|UMD3.1|GK000006.2	42272921	T	C	6	5	0.545454545454545	0.454545454545455		349	gnl|UMD3.1|GK000006.2	42099449	G	A	0	4	0	1		41	gnl|UMD3.1|GK000006.2	41901710	T	C	0	2	0	1		561	gnl|UMD3.1|GK000006.2	42352745	A	T	1	2	0.333333333333333	0.666666666666667		30	gnl|UMD3.1|GK000008.2	67808773	G	C	5	2	0.714285714285714	0.285714285714286
531	gnl|UMD3.1|GK000006.2	42273070	T	A	1	1	0.5	0.5		350	gnl|UMD3.1|GK000006.2	42099998	G	A	0	4	0	1		42	gnl|UMD3.1|GK000006.2	41902287	G	T	0	2	0	1		562	gnl|UMD3.1|GK000006.2	42353979	T	C	0	1	0	1		31	gnl|UMD3.1|GK000008.2	67808777	G	A	4	3	0.571428571428571	0.428571428571429
532	gnl|UMD3.1|GK000006.2	42273326	G	T	0	3	0	1		351	gnl|UMD3.1|GK000006.2	42103246	C	A	0	2	0	1		43	gnl|UMD3.1|GK000006.2	41902931	C	T	1	2	0.333333333333333	0.666666666666667		563	gnl|UMD3.1|GK000006.2	42356108	A	T	0	2	0	1		32	gnl|UMD3.1|GK000008.2	67808819	G	T	3	2	0.6	0.4
533	gnl|UMD3.1|GK000006.2	42273434	C	T	0	4	0	1		352	gnl|UMD3.1|GK000006.2	42103603	G	A	0	4	0	1		44	gnl|UMD3.1|GK000006.2	41903058	T	C	4	2	0.666666666666667	0.333333333333333		564	gnl|UMD3.1|GK000006.2	42356185	C	T	0	2	0	1		33	gnl|UMD3.1|GK000008.2	67808951	T	C	2	6	0.25	0.75
534	gnl|UMD3.1|GK000006.2	42273441	T	G	2	2	0.5	0.5		353	gnl|UMD3.1|GK000006.2	42104248	T	G	0	2	0	1		45	gnl|UMD3.1|GK000006.2	41903103	T	C	6	2	0.75	0.25		565	gnl|UMD3.1|GK000006.2	42356421	A	G	0	2	0	1		34	gnl|UMD3.1|GK000008.2	67808960	A	G	2	9	0.181818181818182	0.818181818181818
535	gnl|UMD3.1|GK000006.2	42273514	C	T	2	6	0.25	0.75		354	gnl|UMD3.1|GK000006.2	42104963	C	A	1	2	0.333333333333333	0.666666666666667		46	gnl|UMD3.1|GK000006.2	41903108	T	C	7	2	0.777777777777778	0.222222222222222		566	gnl|UMD3.1|GK000006.2	42357303	TCT	TCTCCT	0	1	0	1		35	gnl|UMD3.1|GK000008.2	67809313	A	C	0	2	0	1
536	gnl|UMD3.1|GK000006.2	42273567	G	T	2	5	0.285714285714286	0.714285714285714		355	gnl|UMD3.1|GK000006.2	42109252	T	C	2	2	0.5	0.5		47	gnl|UMD3.1|GK000006.2	41903113	T	C	4	6	0.4	0.6		567	gnl|UMD3.1|GK000006.2	42359643	C	G	2	2	0.5	0.5		36	gnl|UMD3.1|GK000008.2	67809480	A	C	0	3	0	1
537	gnl|UMD3.1|GK000006.2	42273601	T	C	3	5	0.375	0.625		356	gnl|UMD3.1|GK000006.2	42109259	T	C	2	2	0.5	0.5		48	gnl|UMD3.1|GK000006.2	41903127	T	C	8	4	0.666666666666667	0.333333333333333		568	gnl|UMD3.1|GK000006.2	42360959	G	A	0	2	0	1		37	gnl|UMD3.1|GK000008.2	67809505	A	G	0	2	0	1
538	gnl|UMD3.1|GK000006.2	42273709	A	C	4	4	0.5	0.5		357	gnl|UMD3.1|GK000006.2	42109286	T	C	1	2	0.333333333333333	0.666666666666667		49	gnl|UMD3.1|GK000006.2	41904845	T	G	0	2	0	1		569	gnl|UMD3.1|GK000006.2	42363767	G	A	2	2	0.5	0.5		38	gnl|UMD3.1|GK000008.2	67809698	T	C	0	2	0	1
539	gnl|UMD3.1|GK000006.2	42273792	G	T	0	14	0	1		358	gnl|UMD3.1|GK000006.2	42109287	T	C	0	2	0	1		50	gnl|UMD3.1|GK000006.2	41904876	G	A	0	2	0	1		570	gnl|UMD3.1|GK000006.2	42364579	G	T	0	2	0	1		39	gnl|UMD3.1|GK000008.2	67810011	C	G	3	5	0.375	0.625
540	gnl|UMD3.1|GK000006.2	42273857	G	T	8	8	0.5	0.5		359	gnl|UMD3.1|GK000006.2	42109293	T	C	0	2	0	1		51	gnl|UMD3.1|GK000006.2	41906163	G	C	0	4	0	1		571	gnl|UMD3.1|GK000006.2	42370036	G	A	0	2	0	1		40	gnl|UMD3.1|GK000008.2	67810022	T	A	2	5	0.285714285714286	0.714285714285714
541	gnl|UMD3.1|GK000006.2	42273913	C	A	5	4	0.555555555555556	0.444444444444444		360	gnl|UMD3.1|GK000006.2	42109297	T	C	0	2	0	1		52	gnl|UMD3.1|GK000006.2	41906174	G	C	0	4	0	1		572	gnl|UMD3.1|GK000006.2	42370579	T	C	0	2	0	1		41	gnl|UMD3.1|GK000008.2	67810054	A	G	2	3	0.4	0.6
542	gnl|UMD3.1|GK000006.2	42274222	A	G	0	6	0	1		361	gnl|UMD3.1|GK000006.2	42109311	T	C	0	2	0	1		53	gnl|UMD3.1|GK000006.2	41907261	A	G	0	2	0	1		573	gnl|UMD3.1|GK000006.2	42370856	C	G	5	2	0.714285714285714	0.285714285714286		42	gnl|UMD3.1|GK000008.2	67810588	C	A	0	3	0	1
543	gnl|UMD3.1|GK000006.2	42274266	G	C	0	13	0	1		362	gnl|UMD3.1|GK000006.2	42109320	T	C	0	2	0	1		54	gnl|UMD3.1|GK000006.2	41908203	T	C	0	5	0	1		574	gnl|UMD3.1|GK000006.2	42370890	T	C	7	2	0.777777777777778	0.222222222222222		43	gnl|UMD3.1|GK000008.2	67810764	T	A	14	4	0.777777777777778	0.222222222222222
544	gnl|UMD3.1|GK000006.2	42274268	A	G	8	6	0.571428571428571	0.428571428571429		363	gnl|UMD3.1|GK000006.2	42109327	T	C	0	2	0	1		55	gnl|UMD3.1|GK000006.2	41908204	G	A	0	5	0	1		575	gnl|UMD3.1|GK000006.2	42370897	T	C	6	3	0.666666666666667	0.333333333333333		44	gnl|UMD3.1|GK000008.2	67810773	T	C	11	4	0.733333333333333	0.266666666666667
545	gnl|UMD3.1|GK000006.2	42274334	C	T	12	5	0.705882352941177	0.294117647058824		364	gnl|UMD3.1|GK000006.2	42110373	A	G	3	2	0.6	0.4		56	gnl|UMD3.1|GK000006.2	41909309	T	C	0	2	0	1		576	gnl|UMD3.1|GK000006.2	42371036	C	T	0	1	0	1		45	gnl|UMD3.1|GK000008.2	67811459	T	G	0	2	0	1
546	gnl|UMD3.1|GK000006.2	42274339	T	G	12	5	0.705882352941177	0.294117647058824		365	gnl|UMD3.1|GK000006.2	42111431	T	C	4	4	0.5	0.5		57	gnl|UMD3.1|GK000006.2	41909871	G	A	0	2	0	1		577	gnl|UMD3.1|GK000006.2	42371588	G	C	0	2	0	1		46	gnl|UMD3.1|GK000008.2	67812115	T	C	4	9	0.307692307692308	0.692307692307692
547	gnl|UMD3.1|GK000006.2	42274491	T	C	11	8	0.578947368421053	0.421052631578947		366	gnl|UMD3.1|GK000006.2	42111448	T	C	1	2	0.333333333333333	0.666666666666667		58	gnl|UMD3.1|GK000006.2	41917970	C	A	0	2	0	1		578	gnl|UMD3.1|GK000006.2	42374252	G	A	8	2	0.8	0.2		47	gnl|UMD3.1|GK000008.2	67812352	C	G	9	2	0.818181818181818	0.181818181818182
548	gnl|UMD3.1|GK000006.2	42274492	C	T	11	7	0.611111111111111	0.388888888888889		367	gnl|UMD3.1|GK000006.2	42111511	T	C	3	3	0.5	0.5		59	gnl|UMD3.1|GK000006.2	41917971	A	C	0	2	0	1		579	gnl|UMD3.1|GK000006.2	42374258	T	C	9	2	0.818181818181818	0.181818181818182		48	gnl|UMD3.1|GK000008.2	67813920	T	G	0	2	0	1
549	gnl|UMD3.1|GK000006.2	42274633	C	T	1	4	0.2	0.8		368	gnl|UMD3.1|GK000006.2	42112136	T	C	4	2	0.666666666666667	0.333333333333333		60	gnl|UMD3.1|GK000006.2	41919444	T	C,A	0	2	0	1		580	gnl|UMD3.1|GK000006.2	42374264	T	C	8	3	0.727272727272727	0.272727272727273		49	gnl|UMD3.1|GK000008.2	67815809	A	T	0	2	0	1
550	gnl|UMD3.1|GK000006.2	42274748	G	C	0	4	0	1		369	gnl|UMD3.1|GK000006.2	42112151	T	C	3	2	0.6	0.4		61	gnl|UMD3.1|GK000006.2	41930056	T	C	0	2	0	1		581	gnl|UMD3.1|GK000006.2	42374311	T	C	7	2	0.777777777777778	0.222222222222222		50	gnl|UMD3.1|GK000008.2	67820905	A	C	3	3	0.5	0.5
551	gnl|UMD3.1|GK000006.2	42275192	T	C	6	3	0.666666666666667	0.333333333333333		370	gnl|UMD3.1|GK000006.2	42112163	T	C	3	4	0.428571428571429	0.571428571428571		62	gnl|UMD3.1|GK000006.2	41930225	A	G	0	2	0	1		582	gnl|UMD3.1|GK000006.2	42374350	A	T	6	2	0.75	0.25		51	gnl|UMD3.1|GK000008.2	67823584	C	T	33	37	0.471428571428571	0.528571428571429
552	gnl|UMD3.1|GK000006.2	42275242	G	A	2	10	0.166666666666667	0.833333333333333		371	gnl|UMD3.1|GK000006.2	42112174	T	C	3	4	0.428571428571429	0.571428571428571		63	gnl|UMD3.1|GK000006.2	41936281	T	C	0	2	0	1		583	gnl|UMD3.1|GK000006.2	42380197	T	C	0	2	0	1		52	gnl|UMD3.1|GK000008.2	67823611	G	A	34	47	0.419753086419753	0.580246913580247
553	gnl|UMD3.1|GK000006.2	42275308	T	C	11	2	0.846153846153846	0.153846153846154		372	gnl|UMD3.1|GK000006.2	42113606	T	C	0	2	0	1		64	gnl|UMD3.1|GK000006.2	41946441	A	G	0	4	0	1		584	gnl|UMD3.1|GK000006.2	42381019	G	A	0	2	0	1		53	gnl|UMD3.1|GK000008.2	67823802	G	A	25	25	0.5	0.5
554	gnl|UMD3.1|GK000006.2	42275316	T	C	10	3	0.769230769230769	0.230769230769231		373	gnl|UMD3.1|GK000006.2	42115349	T	C	3	2	0.6	0.4		65	gnl|UMD3.1|GK000006.2	41946466	T	C	2	4	0.333333333333333	0.666666666666667		585	gnl|UMD3.1|GK000006.2	42389716	A	T	0	2	0	1		54	gnl|UMD3.1|GK000008.2	67824091	T	C	38	30	0.558823529411765	0.441176470588235
555	gnl|UMD3.1|GK000006.2	42275346	G	A	3	7	0.3	0.7		374	gnl|UMD3.1|GK000006.2	42115360	T	C	1	4	0.2	0.8		66	gnl|UMD3.1|GK000006.2	41946575	C	T	0	2	0	1		586	gnl|UMD3.1|GK000006.2	42389928	T	C	1	1	0.5	0.5		55	gnl|UMD3.1|GK000008.2	67824092	G	A	37	31	0.544117647058823	0.455882352941176
556	gnl|UMD3.1|GK000006.2	42275413	G	A	2	5	0.285714285714286	0.714285714285714		375	gnl|UMD3.1|GK000006.2	42115363	T	C	2	3	0.4	0.6		67	gnl|UMD3.1|GK000006.2	41947079	T	C	0	2	0	1		587	gnl|UMD3.1|GK000006.2	42391528	T	C	1	2	0.333333333333333	0.666666666666667		IGFBPL1
557	gnl|UMD3.1|GK000006.2	42275595	T	C	0	6	0	1		376	gnl|UMD3.1|GK000006.2	42115368	T	C	3	2	0.6	0.4		68	gnl|UMD3.1|GK000006.2	41947137	T	A	2	2	0.5	0.5		588	gnl|UMD3.1|GK000006.2	42391553	T	C	0	2	0	1			chromosome	SNP location	1	2	3	4	5	6
558	gnl|UMD3.1|GK000006.2	42275667	T	C	1	2	0.333333333333333	0.666666666666667		377	gnl|UMD3.1|GK000006.2	42115376	T	C	2	3	0.4	0.6		69	gnl|UMD3.1|GK000006.2	41951205	T	C	0	4	0	1		589	gnl|UMD3.1|GK000006.2	42391581	T	C	0	2	0	1		1	gnl|UMD3.1|GK000008.2	62901803	G	A	0	2	0	1
559	gnl|UMD3.1|GK000006.2	42275726	T	C	0	3	0	1		378	gnl|UMD3.1|GK000006.2	42115694	C	T	0	3	0	1		70	gnl|UMD3.1|GK000006.2	41958145	T	C	0	2	0	1		590	gnl|UMD3.1|GK000006.2	42392309	T	C,A	0	3	0	1		RALGDS
560	gnl|UMD3.1|GK000006.2	42275845	T	A	1	4	0.2	0.8		379	gnl|UMD3.1|GK000006.2	42115846	C	A	4	2	0.666666666666667	0.333333333333333		71	gnl|UMD3.1|GK000006.2	41958148	T	C	0	2	0	1		591	gnl|UMD3.1|GK000006.2	42394959	T	G	0	2	0	1			chromosome	SNP location	1	2	3	4	5	6
561	gnl|UMD3.1|GK000006.2	42275847	T	C	0	4	0	1		380	gnl|UMD3.1|GK000006.2	42118579	T	A	2	2	0.5	0.5		72	gnl|UMD3.1|GK000006.2	41958164	T	C	0	2	0	1		592	gnl|UMD3.1|GK000006.2	42402057	G	T	0	2	0	1		1	gnl|UMD3.1|GK000011.2	103126446	A	T	0	1	0	1
562	gnl|UMD3.1|GK000006.2	42275974	T	C	0	8	0	1		381	gnl|UMD3.1|GK000006.2	42123778	T	C,A	0	3	0	1		73	gnl|UMD3.1|GK000006.2	41973192	T	C	2	2	0.5	0.5		593	gnl|UMD3.1|GK000006.2	42402077	A	G	0	2	0	1		2	gnl|UMD3.1|GK000011.2	103126567	A	T	2	2	0.5	0.5
563	gnl|UMD3.1|GK000006.2	42275975	G	A	0	8	0	1		382	gnl|UMD3.1|GK000006.2	42123789	T	C	2	2	0.5	0.5		74	gnl|UMD3.1|GK000006.2	41973193	T	C	2	2	0.5	0.5		594	gnl|UMD3.1|GK000006.2	42402310	T	C	0	2	0	1		3	gnl|UMD3.1|GK000011.2	103126572	C	A	3	2	0.6	0.4
564	gnl|UMD3.1|GK000006.2	42276217	A	C	6	5	0.545454545454545	0.454545454545455		383	gnl|UMD3.1|GK000006.2	42123797	T	C	2	2	0.5	0.5		75	gnl|UMD3.1|GK000006.2	41974288	T	C	0	2	0	1		595	gnl|UMD3.1|GK000006.2	42403275	T	A	2	3	0.4	0.6		4	gnl|UMD3.1|GK000011.2	103130005	C	T,G	1	19	0.05	0.95
565	gnl|UMD3.1|GK000006.2	42276239	T	C	0	10	0	1		384	gnl|UMD3.1|GK000006.2	42123802	T	C	0	4	0	1		76	gnl|UMD3.1|GK000006.2	41980104	T	C	0	2	0	1		596	gnl|UMD3.1|GK000006.2	42403287	T	A	3	4	0.428571428571429	0.571428571428571		5	gnl|UMD3.1|GK000011.2	103130100	A	C	14	6	0.7	0.3
566	gnl|UMD3.1|GK000006.2	42276284	T	C	0	5	0	1		385	gnl|UMD3.1|GK000006.2	42123803	T	C	2	2	0.5	0.5		77	gnl|UMD3.1|GK000006.2	41980108	A	C	0	2	0	1		597	gnl|UMD3.1|GK000006.2	42403594	G	A	0	3	0	1		6	gnl|UMD3.1|GK000011.2	103134770	T	G	0	1	0	1
567	gnl|UMD3.1|GK000006.2	42276330	C	A	0	2	0	1		386	gnl|UMD3.1|GK000006.2	42123834	T	C	1	2	0.333333333333333	0.666666666666667		78	gnl|UMD3.1|GK000006.2	41991047	T	C	0	4	0	1		598	gnl|UMD3.1|GK000006.2	42403681	A	T	1	3	0.25	0.75		7	gnl|UMD3.1|GK000011.2	103135779	G	T	4	2	0.666666666666667	0.333333333333333
568	gnl|UMD3.1|GK000006.2	42276856	A	T	0	1	0	1		387	gnl|UMD3.1|GK000006.2	42123835	T	C	0	3	0	1		79	gnl|UMD3.1|GK000006.2	41992170	A	C	0	2	0	1		599	gnl|UMD3.1|GK000006.2	42404272	C	G	0	3	0	1		8	gnl|UMD3.1|GK000011.2	103135934	A	G	0	5	0	1
569	gnl|UMD3.1|GK000006.2	42277066	A	C	3	4	0.428571428571429	0.571428571428571		388	gnl|UMD3.1|GK000006.2	42123841	T	C	0	3	0	1		80	gnl|UMD3.1|GK000006.2	41996853	C	T	0	2	0	1		600	gnl|UMD3.1|GK000006.2	42407443	C	T	0	2	0	1		9	gnl|UMD3.1|GK000011.2	103138248	A	G	7	2	0.777777777777778	0.222222222222222
570	gnl|UMD3.1|GK000006.2	42277203	A	G	9	2	0.818181818181818	0.181818181818182		389	gnl|UMD3.1|GK000006.2	42123845	T	C	0	2	0	1		81	gnl|UMD3.1|GK000006.2	42010522	C	T	0	4	0	1		601	gnl|UMD3.1|GK000006.2	42408995	T	C,A	0	6	0	1		GTF3C5
571	gnl|UMD3.1|GK000006.2	42277250	T	C	3	3	0.5	0.5		390	gnl|UMD3.1|GK000006.2	42123846	T	C	0	2	0	1		82	gnl|UMD3.1|GK000006.2	42016540	C	A	0	4	0	1		602	gnl|UMD3.1|GK000006.2	42409008	T	C	3	2	0.6	0.4			chromosome	SNP location	1	2	3	4	5	6
572	gnl|UMD3.1|GK000006.2	42277278	G	A	3	3	0.5	0.5		391	gnl|UMD3.1|GK000006.2	42123851	T	C	0	2	0	1		83	gnl|UMD3.1|GK000006.2	42016554	C	T	0	4	0	1		603	gnl|UMD3.1|GK000006.2	42409009	T	C	2	2	0.5	0.5		1	gnl|UMD3.1|GK000011.2	103088114	C	T	2	3	0.4	0.6
573	gnl|UMD3.1|GK000006.2	42277404	T	C	2	3	0.4	0.6		392	gnl|UMD3.1|GK000006.2	42123859	T	C	0	3	0	1		84	gnl|UMD3.1|GK000006.2	42017702	A	G	0	2	0	1		604	gnl|UMD3.1|GK000006.2	42409010	T	C	3	2	0.6	0.4		2	gnl|UMD3.1|GK000011.2	103088118	A	G	0	5	0	1
574	gnl|UMD3.1|GK000006.2	42277460	T	C	3	3	0.5	0.5		393	gnl|UMD3.1|GK000006.2	42123872	T	C	1	2	0.333333333333333	0.666666666666667		85	gnl|UMD3.1|GK000006.2	42019768	T	C	0	2	0	1		605	gnl|UMD3.1|GK000006.2	42409017	T	C	3	2	0.6	0.4		3	gnl|UMD3.1|GK000011.2	103088131	A	C	1	2	0.333333333333333	0.666666666666667
575	gnl|UMD3.1|GK000006.2	42277481	T	C	2	3	0.4	0.6		394	gnl|UMD3.1|GK000006.2	42124511	C	A	3	2	0.6	0.4		86	gnl|UMD3.1|GK000006.2	42019776	T	C	0	2	0	1		606	gnl|UMD3.1|GK000006.2	42409022	T	C	2	3	0.4	0.6		4	gnl|UMD3.1|GK000011.2	103089604	A	G	0	2	0	1
576	gnl|UMD3.1|GK000006.2	42277486	A	G	0	5	0	1		395	gnl|UMD3.1|GK000006.2	42125459	T	C	2	2	0.5	0.5		87	gnl|UMD3.1|GK000006.2	42021946	G	A	0	6	0	1		607	gnl|UMD3.1|GK000006.2	42409035	T	C	3	2	0.6	0.4		5	gnl|UMD3.1|GK000011.2	103090566	A	G	0	3	0	1
577	gnl|UMD3.1|GK000006.2	42277531	T	C	1	4	0.2	0.8		396	gnl|UMD3.1|GK000006.2	42125492	T	C	1	3	0.25	0.75		88	gnl|UMD3.1|GK000006.2	42022798	T	C	0	2	0	1		608	gnl|UMD3.1|GK000006.2	42409051	T	C	0	5	0	1		6	gnl|UMD3.1|GK000011.2	103091544	T	C	0	2	0	1
578	gnl|UMD3.1|GK000006.2	42277539	A	G	1	5	0.166666666666667	0.833333333333333		397	gnl|UMD3.1|GK000006.2	42128880	T	C	2	6	0.25	0.75		89	gnl|UMD3.1|GK000006.2	42024379	T	C	2	2	0.5	0.5		609	gnl|UMD3.1|GK000006.2	42409063	T	C	3	2	0.6	0.4		7	gnl|UMD3.1|GK000011.2	103092187	A	C	3	2	0.6	0.4
579	gnl|UMD3.1|GK000006.2	42277712	C	T	5	3	0.625	0.375		398	gnl|UMD3.1|GK000006.2	42128920	G	A	4	3	0.571428571428571	0.428571428571429		90	gnl|UMD3.1|GK000006.2	42024517	T	C	1	2	0.333333333333333	0.666666666666667		610	gnl|UMD3.1|GK000006.2	42409080	T	C	3	2	0.6	0.4		8	gnl|UMD3.1|GK000011.2	103093160	G	A	5	4	0.555555555555556	0.444444444444444
580	gnl|UMD3.1|GK000006.2	42279501	G	A	0	4	0	1		399	gnl|UMD3.1|GK000006.2	42130598	A	G	0	2	0	1		91	gnl|UMD3.1|GK000006.2	42024541	A	G	0	3	0	1		611	gnl|UMD3.1|GK000006.2	42409740	C	T	0	2	0	1		9	gnl|UMD3.1|GK000011.2	103094469	A	C	2	2	0.5	0.5
581	gnl|UMD3.1|GK000006.2	42279537	T	C	0	2	0	1		400	gnl|UMD3.1|GK000006.2	42130603	A	G	0	2	0	1		92	gnl|UMD3.1|GK000006.2	42026604	T	C	0	2	0	1		612	gnl|UMD3.1|GK000006.2	42410873	G	T	0	3	0	1		10	gnl|UMD3.1|GK000011.2	103095006	T	G	7	4	0.636363636363636	0.363636363636364
582	gnl|UMD3.1|GK000006.2	42279814	A	C	1	2	0.333333333333333	0.666666666666667		401	gnl|UMD3.1|GK000006.2	42130938	A	T	2	2	0.5	0.5		93	gnl|UMD3.1|GK000006.2	42026619	T	C	0	2	0	1		613	gnl|UMD3.1|GK000006.2	42411201	G	A	0	2	0	1		11	gnl|UMD3.1|GK000011.2	103095308	T	G	15	7	0.681818181818182	0.318181818181818
583	gnl|UMD3.1|GK000006.2	42284016	G	A	0	2	0	1		402	gnl|UMD3.1|GK000006.2	42134389	C	CACT	0	1	0	1		94	gnl|UMD3.1|GK000006.2	42026620	T	C	0	2	0	1		614	gnl|UMD3.1|GK000006.2	42416468	T	C	2	2	0.5	0.5		12	gnl|UMD3.1|GK000011.2	103095316	T	C	7	15	0.318181818181818	0.681818181818182
584	gnl|UMD3.1|GK000006.2	42285112	G	T	0	2	0	1		403	gnl|UMD3.1|GK000006.2	42134536	T	C	0	3	0	1		95	gnl|UMD3.1|GK000006.2	42026635	T	C	0	2	0	1		615	gnl|UMD3.1|GK000006.2	42416483	T	C	0	4	0	1		13	gnl|UMD3.1|GK000011.2	103095874	T	C	0	2	0	1
585	gnl|UMD3.1|GK000006.2	42287705	T	C	1	4	0.2	0.8		404	gnl|UMD3.1|GK000006.2	42135278	C	A	0	1	0	1		96	gnl|UMD3.1|GK000006.2	42026643	G	A	0	2	0	1		616	gnl|UMD3.1|GK000006.2	42416497	T	C	0	3	0	1		14	gnl|UMD3.1|GK000011.2	103098320	G	T	10	5	0.666666666666667	0.333333333333333
586	gnl|UMD3.1|GK000006.2	42290299	T	C	1	2	0.333333333333333	0.666666666666667		405	gnl|UMD3.1|GK000006.2	42136615	A	G	0	4	0	1		97	gnl|UMD3.1|GK000006.2	42028830	T	C	0	2	0	1		617	gnl|UMD3.1|GK000006.2	42416516	T	C	0	2	0	1		15	gnl|UMD3.1|GK000011.2	103098611	T	G	9	4	0.692307692307692	0.307692307692308
587	gnl|UMD3.1|GK000006.2	42290304	T	C	1	2	0.333333333333333	0.666666666666667		406	gnl|UMD3.1|GK000006.2	42140891	T	A	1	2	0.333333333333333	0.666666666666667		98	gnl|UMD3.1|GK000006.2	42031170	C	T	0	2	0	1		618	gnl|UMD3.1|GK000006.2	42416523	T	C	0	2	0	1		16	gnl|UMD3.1|GK000011.2	103098662	T	G	12	3	0.8	0.2
588	gnl|UMD3.1|GK000006.2	42290305	T	C	1	2	0.333333333333333	0.666666666666667		407	gnl|UMD3.1|GK000006.2	42141793	A	G	0	2	0	1		99	gnl|UMD3.1|GK000006.2	42031487	A	T	0	3	0	1		619	gnl|UMD3.1|GK000006.2	42416525	T	C	0	2	0	1		17	gnl|UMD3.1|GK000011.2	103098674	T	G	10	4	0.714285714285714	0.285714285714286
589	gnl|UMD3.1|GK000006.2	42294339	C	T	0	2	0	1		408	gnl|UMD3.1|GK000006.2	42141815	A	G	0	5	0	1		100	gnl|UMD3.1|GK000006.2	42031688	T	G	0	2	0	1		620	gnl|UMD3.1|GK000006.2	42416584	T	C	0	2	0	1		MAP3K5
590	gnl|UMD3.1|GK000006.2	42299598	T	C	0	2	0	1		409	gnl|UMD3.1|GK000006.2	42141844	A	G	0	9	0	1		101	gnl|UMD3.1|GK000006.2	42032126	G	C	0	2	0	1		621	gnl|UMD3.1|GK000006.2	42416854	A	G	0	2	0	1			chromosome	SNP location	1	2	3	4	5	6
591	gnl|UMD3.1|GK000006.2	42302095	T	G	1	1	0.5	0.5		410	gnl|UMD3.1|GK000006.2	42141879	T	C	10	2	0.833333333333333	0.166666666666667		102	gnl|UMD3.1|GK000006.2	42032215	A	T	1	2	0.333333333333333	0.666666666666667		622	gnl|UMD3.1|GK000006.2	42416863	T	A	1	2	0.333333333333333	0.666666666666667		1	gnl|UMD3.1|GK000009.2	75549690	C	A	0	5	0	1
592	gnl|UMD3.1|GK000006.2	42302252	G	T	0	2	0	1		411	gnl|UMD3.1|GK000006.2	42141901	T	C	7	2	0.777777777777778	0.222222222222222		103	gnl|UMD3.1|GK000006.2	42032268	A	C	0	2	0	1		623	gnl|UMD3.1|GK000006.2	42416960	G	A	0	4	0	1		2	gnl|UMD3.1|GK000009.2	75553531	A	G	7	2	0.777777777777778	0.222222222222222
593	gnl|UMD3.1|GK000006.2	42302348	T	A	1	1	0.5	0.5		412	gnl|UMD3.1|GK000006.2	42143680	C	G	1	2	0.333333333333333	0.666666666666667		104	gnl|UMD3.1|GK000006.2	42032327	A	G	0	2	0	1		624	gnl|UMD3.1|GK000006.2	42416989	T	C	0	4	0	1		3	gnl|UMD3.1|GK000009.2	75554103	T	C	0	2	0	1
594	gnl|UMD3.1|GK000006.2	42302532	A	G	2	2	0.5	0.5		413	gnl|UMD3.1|GK000006.2	42144213	A	T	1	1	0.5	0.5		105	gnl|UMD3.1|GK000006.2	42036250	A	G	0	3	0	1		625	gnl|UMD3.1|GK000006.2	42417104	G	T	0	2	0	1		4	gnl|UMD3.1|GK000009.2	75559114	T	C	1	2	0.333333333333333	0.666666666666667
595	gnl|UMD3.1|GK000006.2	42302574	G	T	2	2	0.5	0.5		414	gnl|UMD3.1|GK000006.2	42144816	G	A	4	2	0.666666666666667	0.333333333333333		106	gnl|UMD3.1|GK000006.2	42036298	G	A	0	3	0	1		626	gnl|UMD3.1|GK000006.2	42417229	T	C	0	2	0	1		5	gnl|UMD3.1|GK000009.2	75559467	T	C	1	2	0.333333333333333	0.666666666666667
596	gnl|UMD3.1|GK000006.2	42303446	G	A	0	2	0	1		415	gnl|UMD3.1|GK000006.2	42147079	C	T	4	2	0.666666666666667	0.333333333333333		107	gnl|UMD3.1|GK000006.2	42036521	T	C	0	2	0	1		627	gnl|UMD3.1|GK000006.2	42417236	T	C	0	2	0	1		6	gnl|UMD3.1|GK000009.2	75559545	C	T	1	2	0.333333333333333	0.666666666666667
597	gnl|UMD3.1|GK000006.2	42304009	G	A	4	2	0.666666666666667	0.333333333333333		416	gnl|UMD3.1|GK000006.2	42147314	T	C	0	2	0	1		108	gnl|UMD3.1|GK000006.2	42036522	G	A	0	2	0	1		628	gnl|UMD3.1|GK000006.2	42417239	G	A	0	2	0	1		7	gnl|UMD3.1|GK000009.2	75560882	C	T	0	2	0	1
598	gnl|UMD3.1|GK000006.2	42304019	T	G	4	2	0.666666666666667	0.333333333333333		417	gnl|UMD3.1|GK000006.2	42147327	T	C	0	2	0	1		109	gnl|UMD3.1|GK000006.2	42036991	G	A	0	2	0	1		629	gnl|UMD3.1|GK000006.2	42417260	G	C	0	2	0	1		8	gnl|UMD3.1|GK000009.2	75566795	T	C	0	2	0	1
599	gnl|UMD3.1|GK000006.2	42304042	G	A	4	2	0.666666666666667	0.333333333333333		418	gnl|UMD3.1|GK000006.2	42147937	C	A	0	2	0	1		110	gnl|UMD3.1|GK000006.2	42036993	A	G	0	2	0	1		630	gnl|UMD3.1|GK000006.2	42417520	T	C	3	2	0.6	0.4		9	gnl|UMD3.1|GK000009.2	75566824	T	C	0	2	0	1
600	gnl|UMD3.1|GK000006.2	42304230	A	G	0	2	0	1		419	gnl|UMD3.1|GK000006.2	42148973	T	C	0	2	0	1		111	gnl|UMD3.1|GK000006.2	42037011	A	G	0	2	0	1		631	gnl|UMD3.1|GK000006.2	42417529	A	G	0	6	0	1		10	gnl|UMD3.1|GK000009.2	75583293	C	A	0	2	0	1
601	gnl|UMD3.1|GK000006.2	42304260	C	T	0	1	0	1		420	gnl|UMD3.1|GK000006.2	42148985	T	C	0	2	0	1		112	gnl|UMD3.1|GK000006.2	42037424	T	C	0	2	0	1		632	gnl|UMD3.1|GK000006.2	42417583	G	A	0	4	0	1		11	gnl|UMD3.1|GK000009.2	75588168	T	G,A	0	2	0	1
602	gnl|UMD3.1|GK000006.2	42304844	A	G	0	2	0	1		421	gnl|UMD3.1|GK000006.2	42150983	G	A	0	2	0	1		113	gnl|UMD3.1|GK000006.2	42037425	G	A	0	2	0	1		633	gnl|UMD3.1|GK000006.2	42417589	C	A	0	2	0	1		12	gnl|UMD3.1|GK000009.2	75598052	C	T	2	3	0.4	0.6
603	gnl|UMD3.1|GK000006.2	42308477	G	A	0	3	0	1		422	gnl|UMD3.1|GK000006.2	42151608	C	A	0	4	0	1		114	gnl|UMD3.1|GK000006.2	42037854	T	A	0	2	0	1		634	gnl|UMD3.1|GK000006.2	42417987	C	T	0	3	0	1		13	gnl|UMD3.1|GK000009.2	75606489	G	A	0	2	0	1
604	gnl|UMD3.1|GK000006.2	42311317	A	G	0	2	0	1		423	gnl|UMD3.1|GK000006.2	42151829	C	T	0	2	0	1		115	gnl|UMD3.1|GK000006.2	42038594	G	A	0	3	0	1		635	gnl|UMD3.1|GK000006.2	42418490	T	C	4	2	0.666666666666667	0.333333333333333		14	gnl|UMD3.1|GK000009.2	75606979	T	C	0	2	0	1
605	gnl|UMD3.1|GK000006.2	42311326	C	T	0	2	0	1		424	gnl|UMD3.1|GK000006.2	42152140	C	T	0	1	0	1		116	gnl|UMD3.1|GK000006.2	42038623	G	A	0	4	0	1		636	gnl|UMD3.1|GK000006.2	42418504	T	C	3	2	0.6	0.4		15	gnl|UMD3.1|GK000009.2	75606987	A	C	0	2	0	1
606	gnl|UMD3.1|GK000006.2	42311411	A	G	0	2	0	1		425	gnl|UMD3.1|GK000006.2	42152155	C	T	0	2	0	1		117	gnl|UMD3.1|GK000006.2	42038683	C	T	0	2	0	1		637	gnl|UMD3.1|GK000006.2	42418510	T	C	3	3	0.5	0.5		16	gnl|UMD3.1|GK000009.2	75607567	G	A	0	2	0	1
607	gnl|UMD3.1|GK000006.2	42311424	A	C	0	2	0	1		426	gnl|UMD3.1|GK000006.2	42152772	T	C	0	2	0	1		118	gnl|UMD3.1|GK000006.2	42038844	T	C	0	4	0	1		638	gnl|UMD3.1|GK000006.2	42418521	T	C	5	2	0.714285714285714	0.285714285714286		17	gnl|UMD3.1|GK000009.2	75609079	C	T	0	3	0	1
608	gnl|UMD3.1|GK000006.2	42315237	T	C	1	2	0.333333333333333	0.666666666666667		427	gnl|UMD3.1|GK000006.2	42152790	T	C	1	2	0.333333333333333	0.666666666666667		119	gnl|UMD3.1|GK000006.2	42038882	T	C	0	2	0	1		639	gnl|UMD3.1|GK000006.2	42418535	T	C	3	2	0.6	0.4		18	gnl|UMD3.1|GK000009.2	75614365	C	G	0	2	0	1
609	gnl|UMD3.1|GK000006.2	42321229	T	C	0	2	0	1		428	gnl|UMD3.1|GK000006.2	42152795	T	C	1	2	0.333333333333333	0.666666666666667		120	gnl|UMD3.1|GK000006.2	42039598	T	A	1	2	0.333333333333333	0.666666666666667		640	gnl|UMD3.1|GK000006.2	42418561	A	G	2	2	0.5	0.5		19	gnl|UMD3.1|GK000009.2	75616811	C	T	3	2	0.6	0.4
610	gnl|UMD3.1|GK000006.2	42321613	G	A	0	4	0	1		429	gnl|UMD3.1|GK000006.2	42152799	T	C	1	2	0.333333333333333	0.666666666666667		121	gnl|UMD3.1|GK000006.2	42040573	C	T	2	2	0.5	0.5		641	gnl|UMD3.1|GK000006.2	42418627	T	C	0	7	0	1		20	gnl|UMD3.1|GK000009.2	75616822	G	A	3	2	0.6	0.4
611	gnl|UMD3.1|GK000006.2	42324068	A	G	0	3	0	1		430	gnl|UMD3.1|GK000006.2	42152828	T	C	1	4	0.2	0.8		122	gnl|UMD3.1|GK000006.2	42041085	T	C	0	3	0	1		642	gnl|UMD3.1|GK000006.2	42418631	T	C	2	5	0.285714285714286	0.714285714285714		21	gnl|UMD3.1|GK000009.2	75616840	G	A	1	2	0.333333333333333	0.666666666666667
612	gnl|UMD3.1|GK000006.2	42324098	T	C	0	2	0	1		431	gnl|UMD3.1|GK000006.2	42153819	A	C	0	2	0	1		123	gnl|UMD3.1|GK000006.2	42041099	T	C	0	2	0	1		643	gnl|UMD3.1|GK000006.2	42419517	G	A	0	4	0	1		22	gnl|UMD3.1|GK000009.2	75616843	G	T	1	2	0.333333333333333	0.666666666666667
613	gnl|UMD3.1|GK000006.2	42324099	G	T	0	2	0	1		432	gnl|UMD3.1|GK000006.2	42154485	C	A	2	2	0.5	0.5		124	gnl|UMD3.1|GK000006.2	42041608	A	G	0	3	0	1		644	gnl|UMD3.1|GK000006.2	42420040	T	C	0	2	0	1		23	gnl|UMD3.1|GK000009.2	75616862	C	T	2	2	0.5	0.5
614	gnl|UMD3.1|GK000006.2	42324101	A	G	0	2	0	1		433	gnl|UMD3.1|GK000006.2	42155026	G	C	0	2	0	1		125	gnl|UMD3.1|GK000006.2	42041645	A	T	0	4	0	1		645	gnl|UMD3.1|GK000006.2	42420499	CTT	C	0	1	0	1		24	gnl|UMD3.1|GK000009.2	75616871	C	T	2	2	0.5	0.5
615	gnl|UMD3.1|GK000006.2	42324104	A	G	0	2	0	1		434	gnl|UMD3.1|GK000006.2	42155040	T	C	0	2	0	1		126	gnl|UMD3.1|GK000006.2	42041663	G	C	0	4	0	1		646	gnl|UMD3.1|GK000006.2	42421896	A	G	0	4	0	1		25	gnl|UMD3.1|GK000009.2	75616896	C	T	0	4	0	1
616	gnl|UMD3.1|GK000006.2	42324127	T	C	0	5	0	1		435	gnl|UMD3.1|GK000006.2	42155048	G	A	0	2	0	1		127	gnl|UMD3.1|GK000006.2	42041705	T	C	0	3	0	1		647	gnl|UMD3.1|GK000006.2	42422129	C	T	0	2	0	1		26	gnl|UMD3.1|GK000009.2	75616935	G	A	1	1	0.5	0.5
617	gnl|UMD3.1|GK000006.2	42324132	T	C	1	4	0.2	0.8		436	gnl|UMD3.1|GK000006.2	42155072	C	T	0	2	0	1		128	gnl|UMD3.1|GK000006.2	42041755	A	T	2	2	0.5	0.5		648	gnl|UMD3.1|GK000006.2	42424616	A	G	0	4	0	1		27	gnl|UMD3.1|GK000009.2	75618120	C	T	0	2	0	1
618	gnl|UMD3.1|GK000006.2	42324133	T	C,A	0	4	0	1		437	gnl|UMD3.1|GK000006.2	42155820	C	G	0	2	0	1		129	gnl|UMD3.1|GK000006.2	42041772	C	T	2	2	0.5	0.5		649	gnl|UMD3.1|GK000006.2	42432592	T	C	0	2	0	1		28	gnl|UMD3.1|GK000009.2	75621955	C	T	0	2	0	1
619	gnl|UMD3.1|GK000006.2	42324170	T	C	2	2	0.5	0.5		438	gnl|UMD3.1|GK000006.2	42156596	A	T	0	2	0	1		130	gnl|UMD3.1|GK000006.2	42042805	C	T	0	2	0	1		650	gnl|UMD3.1|GK000006.2	42432951	T	C	0	2	0	1		29	gnl|UMD3.1|GK000009.2	75645419	G	A	0	2	0	1
[truncated: 2,153 more rows]
[truncated: 9 more columns]
