# Supplementary material for: Single Nucleotide Polymorphism Discovery in Bovine Pituitary Gland Using RNA-Seq Technology
Source: PLoS One. 2016 Sep 8;11(9):e0161370. doi: 10.1371/journal.pone.0161370 (PMC5015895; doi:10.1371/journal.pone.0161370)
Supplement: S31 Table — (XLSX) [file pone.0161370.s031.xlsx]

## Sheet: CG SNPs (P HF)
sTable 31: Identification of putative SNPs hits of RNA-seq data on 76 potential candidate genes from bovine QTL-db in Polish HF cattle.
Polish HF	6 months of age										Polish HF	6 months of age										Polish HF	9 months of age										Polish HF	9 months of age										Polish HF	12 months of age
	CGs	Chromosome location	SNP location	Ref_seq (1)	sample seq (2)	# of reads as Ref (3)	# of reads as SNP (4)	% ref (5)	% SNP (6)			CGs	Chromosome location	SNP location	Ref_seq (1)	sample seq (2)	# of reads as Ref (3)	# of reads as SNP (4)	% ref (5)	% SNP (6)			CGs	Chromosome location	SNP location	Ref_seq (1)	sample seq (2)	# of reads as Ref (3)	# of reads as SNP (4)	% ref (5)	% SNP (6)				Chromosome location	SNP location	Ref_seq (1)	sample seq (2)	# of reads as Ref (3)	# of reads as SNP (4)	% ref (5)	% SNP (6)			CGs
S.N.	GHSR	Chromosome location	SNP location	1	2	3	4	5	6		S.N.	GHSR	Chromosome location	SNP location	1	2	3	4	5	6		S.N.		Chromosome location	SNP location	1	2	3	4	5	6		S.N.	CGs	Chromosome location	SNP location	1	2	3	4	5	6		S.N.		Chromosome location	SNP location	Ref_seq (1)	sample seq (2)
1		gnl|UMD3.1|GK000001.2	95797433	T	C	10	12	0.454545454545455	0.545454545454545		1		gnl|UMD3.1|GK000001.2	95796353	G	A	0	16	0	1			GHSR	gnl|UMD3.1|GK000001.2	95796353	G	A	10	3	0.769230769230769	0.230769230769231				CP-16 (9m-HF)										IGFBP2	Chromosome location	SNP location	1	2
2		gnl|UMD3.1|GK000001.2	95797626	T	C	4	2	0.666666666666667	0.333333333333333		2		gnl|UMD3.1|GK000001.2	95796618	A	T	0	1	0	1		1		gnl|UMD3.1|GK000001.2	95796763	C	A	1	2	0.333333333333333	0.666666666666667			GHSR		>=95795892	<=95799185	gnl|UMD3.1|GK000001.2								Chromosome	SNP location	1	2
	IGF2BP2	Chromosome location	SNP location	1	2	3	4	5	6		3		gnl|UMD3.1|GK000001.2	95797117	T	A	16	4	0.8	0.2		2		gnl|UMD3.1|GK000001.2	95798397	G	C	11	2	0.846153846153846	0.153846153846154				Chromosome	SNP location	1	2	3	4	5	6		1		gnl|UMD3.1|GK000002.2	105338834	G	A
1		gnl|UMD3.1|GK000001.2	82007303	C	A	1	1	0.5	0.5			IGF2BP2	Chromosome location	SNP location	1	2	3	4	5	6		3	IGF2BP2	Chromosome location	SNP location	1	2	3	4	5	6		1		gnl|UMD3.1|GK000001.2	95796626	A	C	1	1	0.5	0.5		2		gnl|UMD3.1|GK000002.2	105340575	T	A
2		gnl|UMD3.1|GK000001.2	82035705	G	T	0	2	0	1				gnl|UMD3.1|GK000001.2	81998820	GGTGTGTGTGTGTGTGTGT	GGTGTGTGTGTGTGTGT	0	1	0	1				gnl|UMD3.1|GK000001.2	81996200	A	T	1	2	0.333333333333333	0.666666666666667		2		gnl|UMD3.1|GK000001.2	95796634	A	C	2	2	0.5	0.5		3		gnl|UMD3.1|GK000002.2	105340639	A	T
3		gnl|UMD3.1|GK000001.2	82040018	A	G	1	2	0.333333333333333	0.666666666666667		1		gnl|UMD3.1|GK000001.2	81998945	A	G	0	2	0	1				gnl|UMD3.1|GK000001.2	82000934	G	A	0	2	0	1		3		gnl|UMD3.1|GK000001.2	95799064	C	A	4	2	0.666666666666667	0.333333333333333		4		gnl|UMD3.1|GK000002.2	105349735	A	C
4		gnl|UMD3.1|GK000001.2	82050546	A	G	3	2	0.6	0.4		2		gnl|UMD3.1|GK000001.2	82001170	C	T	0	2	0	1		1		gnl|UMD3.1|GK000001.2	82002737	A	G	0	2	0	1			IGFBP2		>=105338358	<=105367369	gnl|UMD3.1|GK000002.2						5		gnl|UMD3.1|GK000002.2	105353210	T	C
5		gnl|UMD3.1|GK000001.2	82051483	C	T	0	2	0	1		3		gnl|UMD3.1|GK000001.2	82001553	A	G	0	2	0	1		2		gnl|UMD3.1|GK000001.2	82002954	A	G	0	2	0	1				Chromosome	SNP location	1	2	3	4	5	6		6		gnl|UMD3.1|GK000002.2	105355890	G	T
6		gnl|UMD3.1|GK000001.2	82058584	G	A	0	2	0	1		4		gnl|UMD3.1|GK000001.2	82002185	C	T	3	2	0.6	0.4		3		gnl|UMD3.1|GK000001.2	82012717	C	A	1	2	0.333333333333333	0.666666666666667		1		gnl|UMD3.1|GK000002.2	105338369	A	C	20	4	0.833333333333333	0.166666666666667		7		gnl|UMD3.1|GK000002.2	105355975	T	C
7		gnl|UMD3.1|GK000001.2	82058589	A	G	0	2	0	1		5		gnl|UMD3.1|GK000001.2	82002737	A	G	0	2	0	1		4		gnl|UMD3.1|GK000001.2	82024317	G	T	0	2	0	1		2		gnl|UMD3.1|GK000002.2	105348596	A	G	0	2	0	1		8		gnl|UMD3.1|GK000002.2	105355982	G	A
8		gnl|UMD3.1|GK000001.2	82058928	C	T	0	3	0	1		6		gnl|UMD3.1|GK000001.2	82002954	A	G	0	3	0	1		5		gnl|UMD3.1|GK000001.2	82026757	G	T	1	2	0.333333333333333	0.666666666666667		3		gnl|UMD3.1|GK000002.2	105354182	T	C	0	2	0	1		9		gnl|UMD3.1|GK000002.2	105355989	G	A
9		gnl|UMD3.1|GK000001.2	82074566	A	G	0	4	0	1		7		gnl|UMD3.1|GK000001.2	82003071	G	A	0	2	0	1		6		gnl|UMD3.1|GK000001.2	82044807	GTCTCT	GTCT	0	1	0	1		4		gnl|UMD3.1|GK000002.2	105361982	G	A	0	2	0	1		10		gnl|UMD3.1|GK000002.2	105356023	T	C
10		gnl|UMD3.1|GK000001.2	82076540	T	C	0	2	0	1		8		gnl|UMD3.1|GK000001.2	82003757	G	A	0	3	0	1		7		gnl|UMD3.1|GK000001.2	82046100	A	G	0	2	0	1		5		gnl|UMD3.1|GK000002.2	105362681	G	A,C	0	2	0	1		11		gnl|UMD3.1|GK000002.2	105356391	A	T
11		gnl|UMD3.1|GK000001.2	82081486	G	C	0	3	0	1		9		gnl|UMD3.1|GK000001.2	82025780	A	G	0	2	0	1		8		gnl|UMD3.1|GK000001.2	82046110	A	G	0	2	0	1		6		gnl|UMD3.1|GK000002.2	105363370	T	G	14	3	0.823529411764706	0.176470588235294		12		gnl|UMD3.1|GK000002.2	105356411	T	C
12		gnl|UMD3.1|GK000001.2	82088841	G	C	0	2	0	1		10		gnl|UMD3.1|GK000001.2	82026616	C	A	2	2	0.5	0.5		9		gnl|UMD3.1|GK000001.2	82047959	T	C	2	2	0.5	0.5		7		gnl|UMD3.1|GK000002.2	105366972	C	T	49	27	0.644736842105263	0.355263157894737		13		gnl|UMD3.1|GK000002.2	105358545	G	T
13		gnl|UMD3.1|GK000001.2	82096759	A	C	2	3	0.4	0.6		11		gnl|UMD3.1|GK000001.2	82028388	A	T	2	2	0.5	0.5		10		gnl|UMD3.1|GK000001.2	82047961	A	C	1	3	0.25	0.75		8		gnl|UMD3.1|GK000002.2	105367348	G	A	12	12	0.5	0.5		14		gnl|UMD3.1|GK000002.2	105359943	C	T
14		gnl|UMD3.1|GK000001.2	82099310	G	A	0	2	0	1		12		gnl|UMD3.1|GK000001.2	82030814	ACT	A	0	1	0	1		11		gnl|UMD3.1|GK000001.2	82048040	T	A	4	2	0.666666666666667	0.333333333333333			LEPR		>=80071689	<=80147000	gnl|UMD3.1|GK000003.2						15		gnl|UMD3.1|GK000002.2	105359994	T	C
15		gnl|UMD3.1|GK000001.2	82099399	A	G	0	2	0	1		13		gnl|UMD3.1|GK000001.2	82032365	G	A	0	2	0	1		12		gnl|UMD3.1|GK000001.2	82050177	CAAAA	CAA	0	1	0	1				Chromosome	SNP location	1	2	3	4	5	6		16		gnl|UMD3.1|GK000002.2	105360020	G	A
16		gnl|UMD3.1|GK000001.2	82099419	A	G	0	2	0	1		14		gnl|UMD3.1|GK000001.2	82037501	T	C	0	2	0	1		13		gnl|UMD3.1|GK000001.2	82050972	G	T	1	1	0.5	0.5		1		gnl|UMD3.1|GK000003.2	80072868	C	T	0	4	0	1		17		gnl|UMD3.1|GK000002.2	105360431	A	T
17		gnl|UMD3.1|GK000001.2	82099432	A	G	0	2	0	1		15		gnl|UMD3.1|GK000001.2	82037733	T	A	0	2	0	1		14		gnl|UMD3.1|GK000001.2	82064697	T	G	4	2	0.666666666666667	0.333333333333333		2		gnl|UMD3.1|GK000003.2	80075038	G	A	1	3	0.25	0.75		18		gnl|UMD3.1|GK000002.2	105360807	T	C
18		gnl|UMD3.1|GK000001.2	82099452	A	G	0	2	0	1		16		gnl|UMD3.1|GK000001.2	82054505	C	T	0	2	0	1		15		gnl|UMD3.1|GK000001.2	82069840	G	A	2	2	0.5	0.5		3		gnl|UMD3.1|GK000003.2	80081699	C	A	0	2	0	1		19		gnl|UMD3.1|GK000002.2	105361022	G	A
19		gnl|UMD3.1|GK000001.2	82100396	C	A	1	2	0.333333333333333	0.666666666666667		17		gnl|UMD3.1|GK000001.2	82056421	C	T	3	2	0.6	0.4		16		gnl|UMD3.1|GK000001.2	82073223	C	A	6	2	0.75	0.25		4		gnl|UMD3.1|GK000003.2	80098735	T	C	0	3	0	1		20		gnl|UMD3.1|GK000002.2	105361846	G	C
20		gnl|UMD3.1|GK000001.2	82100476	A	G	0	2	0	1		18		gnl|UMD3.1|GK000001.2	82060448	T	C	0	2	0	1		17		gnl|UMD3.1|GK000001.2	82074373	G	T	4	2	0.666666666666667	0.333333333333333		5		gnl|UMD3.1|GK000003.2	80098757	A	G	2	2	0.5	0.5		21		gnl|UMD3.1|GK000002.2	105361982	G	A
21		gnl|UMD3.1|GK000001.2	82100541	A	G	0	2	0	1		19		gnl|UMD3.1|GK000001.2	82062844	T	C	0	2	0	1		18		gnl|UMD3.1|GK000001.2	82084641	C	T	1	2	0.333333333333333	0.666666666666667		6		gnl|UMD3.1|GK000003.2	80102161	AAAAT	AAAATTAAGGAAAT	0	1	0	1		22		gnl|UMD3.1|GK000002.2	105362026	C	T
22		gnl|UMD3.1|GK000001.2	82100544	A	G	0	2	0	1		20		gnl|UMD3.1|GK000001.2	82064965	T	C	0	2	0	1		19		gnl|UMD3.1|GK000001.2	82085069	A	G	0	2	0	1		7		gnl|UMD3.1|GK000003.2	80102184	C	T	0	2	0	1		23		gnl|UMD3.1|GK000002.2	105362864	G	C
23		gnl|UMD3.1|GK000001.2	82100556	A	G	0	2	0	1		21		gnl|UMD3.1|GK000001.2	82068767	A	G	0	2	0	1		20		gnl|UMD3.1|GK000001.2	82090976	C	T	0	7	0	1		8		gnl|UMD3.1|GK000003.2	80107827	C	G	0	2	0	1		24		gnl|UMD3.1|GK000002.2	105362962	A	C
24		gnl|UMD3.1|GK000001.2	82101565	G	A	0	2	0	1		22		gnl|UMD3.1|GK000001.2	82071542	G	T	2	2	0.5	0.5		21		gnl|UMD3.1|GK000001.2	82117552	C	T	0	2	0	1		9		gnl|UMD3.1|GK000003.2	80108308	A	T	0	2	0	1		25		gnl|UMD3.1|GK000002.2	105362964	T	A
25		gnl|UMD3.1|GK000001.2	82107474	C	T	0	2	0	1		23		gnl|UMD3.1|GK000001.2	82074004	G	A	0	3	0	1		22		gnl|UMD3.1|GK000001.2	82122277	C	T	1	4	0.2	0.8		10		gnl|UMD3.1|GK000003.2	80108591	G	T	0	1	0	1		26		gnl|UMD3.1|GK000002.2	105362967	C	A
26		gnl|UMD3.1|GK000001.2	82115591	A	G	0	2	0	1		24		gnl|UMD3.1|GK000001.2	82078012	TTGAT	TTGATGAT	0	1	0	1		23		gnl|UMD3.1|GK000001.2	82155980	C	A	2	2	0.5	0.5		11		gnl|UMD3.1|GK000003.2	80109953	C	T	0	2	0	1		27		gnl|UMD3.1|GK000002.2	105363712	T	A
27		gnl|UMD3.1|GK000001.2	82150945	C	A	1	2	0.333333333333333	0.666666666666667		25		gnl|UMD3.1|GK000001.2	82082816	C	A,T	0	3	0	1		24		gnl|UMD3.1|GK000001.2	82157553	A	G	1	6	0.142857142857143	0.857142857142857		12		gnl|UMD3.1|GK000003.2	80113676	A	C	0	2	0	1		28		gnl|UMD3.1|GK000002.2	105363779	A	G
28		gnl|UMD3.1|GK000001.2	82153336	T	G	0	2	0	1		26		gnl|UMD3.1|GK000001.2	82089247	C	G	1	2	0.333333333333333	0.666666666666667		25		gnl|UMD3.1|GK000001.2	82157596	T	C	4	2	0.666666666666667	0.333333333333333		13		gnl|UMD3.1|GK000003.2	80113936	T	C	1	2	0.333333333333333	0.666666666666667		29		gnl|UMD3.1|GK000002.2	105364285	C	G
29		gnl|UMD3.1|GK000001.2	82154448	A	T	2	3	0.4	0.6		27		gnl|UMD3.1|GK000001.2	82100235	G	T	0	2	0	1		26		gnl|UMD3.1|GK000001.2	82159552	C	A	0	2	0	1		14		gnl|UMD3.1|GK000003.2	80118348	C	A	0	2	0	1		30		gnl|UMD3.1|GK000002.2	105364572	C	T
30		gnl|UMD3.1|GK000001.2	82157553	A	G	1	2	0.333333333333333	0.666666666666667		28		gnl|UMD3.1|GK000001.2	82110117	G	T	1	2	0.333333333333333	0.666666666666667		27	GAD1	Chromosome location	SNP location	1	2	3	4	5	6		15		gnl|UMD3.1|GK000003.2	80130257	T	C	0	2	0	1		31		gnl|UMD3.1|GK000002.2	105364583	A	G
	GAD1	Chromosome location	SNP location	1	2	3	4	5	6		29		gnl|UMD3.1|GK000001.2	82110764	G	T	0	2	0	1		28		gnl|UMD3.1|GK000002.2	25647232	C	T	0	7	0	1		16		gnl|UMD3.1|GK000003.2	80131764	A	G	0	3	0	1		32		gnl|UMD3.1|GK000002.2	105364726	G	T
1		gnl|UMD3.1|GK000002.2	25661426	T	C	0	2	0	1		30		gnl|UMD3.1|GK000001.2	82123880	A	G	0	2	0	1				gnl|UMD3.1|GK000002.2	25660852	A	T	2	2	0.5	0.5		17		gnl|UMD3.1|GK000003.2	80132299	C	G	1	1	0.5	0.5		33		gnl|UMD3.1|GK000002.2	105364802	C	T
	IGFBP2	Chromosome location	SNP location	1	2	3	4	5	6		31		gnl|UMD3.1|GK000001.2	82132292	C	A	0	2	0	1				gnl|UMD3.1|GK000002.2	25661126	C	A	0	2	0	1		18		gnl|UMD3.1|GK000003.2	80132409	T	C	0	3	0	1		34		gnl|UMD3.1|GK000002.2	105365856	G	A
1		gnl|UMD3.1|GK000002.2	105338422	T	G	14	4	0.777777777777778	0.222222222222222		32		gnl|UMD3.1|GK000001.2	82132316	A	G	0	1	0	1		1		gnl|UMD3.1|GK000002.2	25682806	G	A	0	2	0	1		19		gnl|UMD3.1|GK000003.2	80143934	T	A	2	2	0.5	0.5		35		gnl|UMD3.1|GK000002.2	105366530	T	G
2		gnl|UMD3.1|GK000002.2	105342668	A	G	0	2	0	1		33		gnl|UMD3.1|GK000001.2	82140335	T	C	1	1	0.5	0.5		2		gnl|UMD3.1|GK000002.2	25683039	C	T	0	2	0	1		20		gnl|UMD3.1|GK000003.2	80145569	ATTTTT	ATTT	0	1	0	1		36		gnl|UMD3.1|GK000002.2	105366972	C	T
3		gnl|UMD3.1|GK000002.2	105348652	G	C	0	2	0	1		34		gnl|UMD3.1|GK000001.2	82150285	A	G	0	2	0	1		3	IGFBP2	Chromosome location	SNP location	1	2	3	4	5	6			IGF2BP3		>=32077891	<=32222388	gnl|UMD3.1|GK000004.2						37		gnl|UMD3.1|GK000002.2	105367348	G	A
4		gnl|UMD3.1|GK000002.2	105359284	G	C	0	3	0	1		35		gnl|UMD3.1|GK000001.2	82150801	C	T	0	2	0	1		4		gnl|UMD3.1|GK000002.2	105342420	T	A	0	2	0	1				Chromosome	SNP location	1	2	3	4	5	6			APOA2		>=8301476	<=8302729	gnl|UMD3.1|GK000003.2
5		gnl|UMD3.1|GK000002.2	105359285	G	A	0	3	0	1		36		gnl|UMD3.1|GK000001.2	82151849	C	G	0	3	0	1		5		gnl|UMD3.1|GK000002.2	105343926	C	T	0	2	0	1		1		gnl|UMD3.1|GK000004.2	32078061	C	A	0	4	0	1				Chromosome	SNP location	1	2
6		gnl|UMD3.1|GK000002.2	105359352	G	A	0	2	0	1		37		gnl|UMD3.1|GK000001.2	82154944	T	C	0	3	0	1				gnl|UMD3.1|GK000002.2	105349469	C	T	0	2	0	1		2		gnl|UMD3.1|GK000004.2	32078238	A	G	0	2	0	1		1		gnl|UMD3.1|GK000003.2	8302015	A	G
7		gnl|UMD3.1|GK000002.2	105366972	C	T	0	51	0	1		38		gnl|UMD3.1|GK000001.2	82155138	G	A	5	2	0.714285714285714	0.285714285714286				gnl|UMD3.1|GK000002.2	105349538	C	A	0	2	0	1		3		gnl|UMD3.1|GK000004.2	32079002	G	A	0	2	0	1			LEPR		>=80071689	<=80147000	gnl|UMD3.1|GK000003.2
8		gnl|UMD3.1|GK000002.2	105367348	G	A	0	6	0	1		39		gnl|UMD3.1|GK000001.2	82157553	A	G	0	2	0	1		1		gnl|UMD3.1|GK000002.2	105361638	C	A	0	2	0	1		4		gnl|UMD3.1|GK000004.2	32079633	A	C	0	2	0	1				Chromosome	SNP location	1	2
	IGFBP5	Chromosome location	SNP location	1	2	3	4	5	6		40		gnl|UMD3.1|GK000001.2	82157781	G	A	1	2	0.333333333333333	0.666666666666667		2		gnl|UMD3.1|GK000002.2	105364112	A	G	0	3	0	1		5		gnl|UMD3.1|GK000004.2	32087000	A	G	0	2	0	1		1		gnl|UMD3.1|GK000003.2	80075204	C	A
1		gnl|UMD3.1|GK000002.2	105379067	A	G	0	137	0	1		41		gnl|UMD3.1|GK000001.2	82161507	C	T	4	2	0.666666666666667	0.333333333333333		3	SLC44A5	Chromosome location	SNP location	1	2	3	4	5	6		6		gnl|UMD3.1|GK000004.2	32087013	A	G	0	2	0	1		2		gnl|UMD3.1|GK000003.2	80077080	T	C
2		gnl|UMD3.1|GK000002.2	105379269	C	G	0	10	0	1		42	GAD1	Chromosome location	SNP location	1	2	3	4	5	6		4		gnl|UMD3.1|GK000003.2	69754956	A	C	0	6	0	1		7		gnl|UMD3.1|GK000004.2	32146876	C	G	0	2	0	1		3		gnl|UMD3.1|GK000003.2	80077104	T	C
3		gnl|UMD3.1|GK000002.2	105379354	C	A	0	7	0	1				gnl|UMD3.1|GK000002.2	25647232	C	T	0	5	0	1		5		gnl|UMD3.1|GK000003.2	69755121	C	A	3	2	0.6	0.4		8		gnl|UMD3.1|GK000004.2	32214822	C	A	0	2	0	1		4		gnl|UMD3.1|GK000003.2	80077161	T	C
4		gnl|UMD3.1|GK000002.2	105379566	C	T	0	16	0	1			IGFBP2	Chromosome location	SNP location	1	2	3	4	5	6		6		gnl|UMD3.1|GK000003.2	69755372	C	T	1	2	0.333333333333333	0.666666666666667		9		gnl|UMD3.1|GK000004.2	32218243	G	A	0	2	0	1		5		gnl|UMD3.1|GK000003.2	80077166	T	C
5		gnl|UMD3.1|GK000002.2	105379568	C	T	0	15	0	1		1		gnl|UMD3.1|GK000002.2	105338404	T	C	2	2	0.5	0.5				gnl|UMD3.1|GK000003.2	69758000	C	A	3	2	0.6	0.4			GHRHR		>=65793129	<=65809031	gnl|UMD3.1|GK000004.2						6		gnl|UMD3.1|GK000003.2	80108387	G	T
6		gnl|UMD3.1|GK000002.2	105379587	C	T	0	19	0	1				gnl|UMD3.1|GK000002.2	105356296	TAGAG	TAG	0	1	0	1				gnl|UMD3.1|GK000003.2	69759371	G	T	0	1	0	1				Chromosome	SNP location	1	2	3	4	5	6			IGF2BP3		>=32077891	<=32222388	gnl|UMD3.1|GK000004.2
7		gnl|UMD3.1|GK000002.2	105379595	C	T	0	20	0	1				gnl|UMD3.1|GK000002.2	105361713	G	A	0	2	0	1		1		gnl|UMD3.1|GK000003.2	69759447	G	T	0	4	0	1		1		gnl|UMD3.1|GK000004.2	65794331	T	A	5	2	0.714285714285714	0.285714285714286				Chromosome	SNP location	1	2
8		gnl|UMD3.1|GK000002.2	105379648	A	G	0	20	0	1		1		gnl|UMD3.1|GK000002.2	105361759	G	T	0	2	0	1		2		gnl|UMD3.1|GK000003.2	69759564	G	A	0	4	0	1		2		gnl|UMD3.1|GK000004.2	65795041	G	T	2	2	0.5	0.5		1		gnl|UMD3.1|GK000004.2	32078797	C	T
9		gnl|UMD3.1|GK000002.2	105379694	G	A	0	16	0	1		2		gnl|UMD3.1|GK000002.2	105361846	G	C	0	2	0	1		3		gnl|UMD3.1|GK000003.2	69759776	G	T	0	2	0	1		3		gnl|UMD3.1|GK000004.2	65795682	T	C	0	5	0	1		2		gnl|UMD3.1|GK000004.2	32185803	T	A
10		gnl|UMD3.1|GK000002.2	105379727	T	C	0	18	0	1		3		gnl|UMD3.1|GK000002.2	105362135	G	A	0	4	0	1		4		gnl|UMD3.1|GK000003.2	69759808	A	C	2	4	0.333333333333333	0.666666666666667		4		gnl|UMD3.1|GK000004.2	65796408	T	C	7	2	0.777777777777778	0.222222222222222			RALGDS		>=103126162	<=103139619	gnl|UMD3.1|GK000011.2
11		gnl|UMD3.1|GK000002.2	105379779	T	C	12	2	0.857142857142857	0.142857142857143		4		gnl|UMD3.1|GK000002.2	105362146	C	T	0	4	0	1		5		gnl|UMD3.1|GK000003.2	69763051	C	G	2	2	0.5	0.5		5		gnl|UMD3.1|GK000004.2	65797197	T	C	4	2	0.666666666666667	0.333333333333333				Chromosome	SNP location	1	2
12		gnl|UMD3.1|GK000002.2	105379781	T	C	12	2	0.857142857142857	0.142857142857143		5		gnl|UMD3.1|GK000002.2	105362213	C	T	0	2	0	1		6		gnl|UMD3.1|GK000003.2	69763584	A	G	0	2	0	1		6		gnl|UMD3.1|GK000004.2	65797513	T	C	0	2	0	1		1		gnl|UMD3.1|GK000011.2	103126194	T	C
13		gnl|UMD3.1|GK000002.2	105379816	T	C	1	2	0.333333333333333	0.666666666666667		6		gnl|UMD3.1|GK000002.2	105362681	G	A	0	2	0	1		7		gnl|UMD3.1|GK000003.2	69763960	A	G	1	2	0.333333333333333	0.666666666666667		7		gnl|UMD3.1|GK000004.2	65798689	T	G	10	3	0.769230769230769	0.230769230769231		2		gnl|UMD3.1|GK000011.2	103126373	C	T
14		gnl|UMD3.1|GK000002.2	105380008	T	A	1	4	0.2	0.8		7		gnl|UMD3.1|GK000002.2	105364775	A	G	0	2	0	1		8		gnl|UMD3.1|GK000003.2	69766611	A	T	0	2	0	1		8		gnl|UMD3.1|GK000004.2	65798875	A	C	7	3	0.7	0.3		3		gnl|UMD3.1|GK000011.2	103127061	C	G
15		gnl|UMD3.1|GK000002.2	105380049	A	G	0	9	0	1		8		gnl|UMD3.1|GK000002.2	105364802	C	T	0	2	0	1		9		gnl|UMD3.1|GK000003.2	69768814	G	A	0	3	0	1		9		gnl|UMD3.1|GK000004.2	65799083	T	C	3	2	0.6	0.4		4		gnl|UMD3.1|GK000011.2	103127308	T	G
16		gnl|UMD3.1|GK000002.2	105380232	C	A	0	15	0	1		9		gnl|UMD3.1|GK000002.2	105366972	C	T	18	26	0.409090909090909	0.590909090909091		10		gnl|UMD3.1|GK000003.2	69768825	A	G	0	3	0	1		10		gnl|UMD3.1|GK000004.2	65799144	A	G	7	2	0.777777777777778	0.222222222222222		5		gnl|UMD3.1|GK000011.2	103127472	T	C
17		gnl|UMD3.1|GK000002.2	105380358	C	T	0	25	0	1		10		gnl|UMD3.1|GK000002.2	105367348	G	A	6	7	0.461538461538462	0.538461538461538		11		gnl|UMD3.1|GK000003.2	69769544	C	A	0	4	0	1		11		gnl|UMD3.1|GK000004.2	65801815	A	C	4	2	0.666666666666667	0.333333333333333		6		gnl|UMD3.1|GK000011.2	103127622	T	C
18		gnl|UMD3.1|GK000002.2	105380362	G	C	0	25	0	1		11	IGFBP5	Chromosome location	SNP location	1	2	3	4	5	6		12		gnl|UMD3.1|GK000003.2	69771547	A	C	0	7	0	1		12		gnl|UMD3.1|GK000004.2	65808958	T	G	16	6	0.727272727272727	0.272727272727273		7		gnl|UMD3.1|GK000011.2	103127725	T	G
19		gnl|UMD3.1|GK000002.2	105380368	T	C	1	24	0.04	0.96		12		gnl|UMD3.1|GK000002.2	105379067	A	G	36	41	0.467532467532468	0.532467532467532		13		gnl|UMD3.1|GK000003.2	69771641	G	C	0	5	0	1			IGFBP6		>=27044009	<=27047853	gnl|UMD3.1|GK000005.2						8		gnl|UMD3.1|GK000011.2	103127798	C	T
20		gnl|UMD3.1|GK000002.2	105380413	T	C	0	18	0	1		13		gnl|UMD3.1|GK000002.2	105379269	C	G	4	4	0.5	0.5		14		gnl|UMD3.1|GK000003.2	69772349	A	T	0	2	0	1				Chromosome	SNP location	1	2	3	4	5	6		9		gnl|UMD3.1|GK000011.2	103127871	A	C
21		gnl|UMD3.1|GK000002.2	105380422	C	G	0	18	0	1				gnl|UMD3.1|GK000002.2	105379354	C	A	6	3	0.666666666666667	0.333333333333333		15		gnl|UMD3.1|GK000003.2	69776602	A	G	0	3	0	1		1		gnl|UMD3.1|GK000005.2	27045228	A	C	3	2	0.6	0.4		10		gnl|UMD3.1|GK000011.2	103127880	T	G
22		gnl|UMD3.1|GK000002.2	105380713	T	C	0	18	0	1				gnl|UMD3.1|GK000002.2	105379566	C	T	7	5	0.583333333333333	0.416666666666667		16		gnl|UMD3.1|GK000003.2	69778763	G	A	0	3	0	1		2		gnl|UMD3.1|GK000005.2	27047473	A	T	0	2	0	1		11		gnl|UMD3.1|GK000011.2	103128106	G	T
23		gnl|UMD3.1|GK000002.2	105380896	G	A	0	19	0	1		1		gnl|UMD3.1|GK000002.2	105379568	C	T	7	5	0.583333333333333	0.416666666666667		17		gnl|UMD3.1|GK000003.2	69783318	T	G	0	3	0	1			HGF		>=39116167	<=39197870	gnl|UMD3.1|GK000004.2						12		gnl|UMD3.1|GK000011.2	103129826	T	G
24		gnl|UMD3.1|GK000002.2	105380943	G	C	0	17	0	1		2		gnl|UMD3.1|GK000002.2	105379587	C	T	11	3	0.785714285714286	0.214285714285714		18		gnl|UMD3.1|GK000003.2	69786434	G	T	2	2	0.5	0.5				Chromosome	SNP location	1	2	3	4	5	6		13		gnl|UMD3.1|GK000011.2	103129837	C	G
25		gnl|UMD3.1|GK000002.2	105380979	T	C	9	7	0.5625	0.4375		3		gnl|UMD3.1|GK000002.2	105379595	C	T	12	3	0.8	0.2		19		gnl|UMD3.1|GK000003.2	69787870	A	G	0	2	0	1		1		gnl|UMD3.1|GK000004.2	39136968	A	G	0	2	0	1		14		gnl|UMD3.1|GK000011.2	103129840	T	C
26		gnl|UMD3.1|GK000002.2	105381058	T	C	8	2	0.8	0.2		4		gnl|UMD3.1|GK000002.2	105379648	A	G	0	10	0	1		20		gnl|UMD3.1|GK000003.2	69787875	G	A	0	2	0	1		2		gnl|UMD3.1|GK000004.2	39141275	C	T	0	2	0	1		15		gnl|UMD3.1|GK000011.2	103130005	C	T
27		gnl|UMD3.1|GK000002.2	105381509	T	C	4	3	0.571428571428571	0.428571428571429		5		gnl|UMD3.1|GK000002.2	105379694	G	A	6	3	0.666666666666667	0.333333333333333		21		gnl|UMD3.1|GK000003.2	69787952	T	C	4	2	0.666666666666667	0.333333333333333		3		gnl|UMD3.1|GK000004.2	39144064	T	A	0	1	0	1		16		gnl|UMD3.1|GK000011.2	103130586	G	A
28		gnl|UMD3.1|GK000002.2	105381512	G	T	0	7	0	1		6		gnl|UMD3.1|GK000002.2	105379727	T	C	7	2	0.777777777777778	0.222222222222222		22		gnl|UMD3.1|GK000003.2	69788386	A	G	0	2	0	1		4		gnl|UMD3.1|GK000004.2	39168660	T	G	0	2	0	1		17		gnl|UMD3.1|GK000011.2	103135930	T	G
29		gnl|UMD3.1|GK000002.2	105381514	T	C	4	3	0.571428571428571	0.428571428571429		7		gnl|UMD3.1|GK000002.2	105379857	C	G	0	2	0	1		23		gnl|UMD3.1|GK000003.2	69788429	A	G	0	2	0	1		5		gnl|UMD3.1|GK000004.2	39168712	A	T	0	2	0	1		18		gnl|UMD3.1|GK000011.2	103135934	A	G
30		gnl|UMD3.1|GK000002.2	105381599	T	C	6	5	0.545454545454545	0.454545454545455		8		gnl|UMD3.1|GK000002.2	105380022	G	T	0	2	0	1		24		gnl|UMD3.1|GK000003.2	69790166	C	T	0	2	0	1		6		gnl|UMD3.1|GK000004.2	39197718	G	T	0	1	0	1		19		gnl|UMD3.1|GK000011.2	103135955	T	G
31		gnl|UMD3.1|GK000002.2	105381663	C	T	4	2	0.666666666666667	0.333333333333333		9		gnl|UMD3.1|GK000002.2	105380049	A	G	1	2	0.333333333333333	0.666666666666667		25		gnl|UMD3.1|GK000003.2	69793211	G	T	0	2	0	1			UCP3		>=54213566	<=54224051	gnl|UMD3.1|GK000015.2						20		gnl|UMD3.1|GK000011.2	103135990	T	G
32		gnl|UMD3.1|GK000002.2	105381728	C	T	0	10	0	1		10		gnl|UMD3.1|GK000002.2	105380358	C	T	2	2	0.5	0.5		26		gnl|UMD3.1|GK000003.2	69793244	T	C	4	2	0.666666666666667	0.333333333333333				Chromosome	SNP location	1	2	3	4	5	6		21		gnl|UMD3.1|GK000011.2	103136469	G	A
33		gnl|UMD3.1|GK000002.2	105381736	C	G	0	11	0	1		11		gnl|UMD3.1|GK000002.2	105380362	G	C	3	2	0.6	0.4		27		gnl|UMD3.1|GK000003.2	69794912	G	A	0	3	0	1		1		gnl|UMD3.1|GK000015.2	54214317	G	T	0	1	0	1		22		gnl|UMD3.1|GK000011.2	103136603	T	G
34		gnl|UMD3.1|GK000002.2	105381785	C	A	10	2	0.833333333333333	0.166666666666667		12		gnl|UMD3.1|GK000002.2	105380368	T	C	4	2	0.666666666666667	0.333333333333333		28		gnl|UMD3.1|GK000003.2	69801358	C	T	2	2	0.5	0.5			LHX4		>=62868732	<=62915247	gnl|UMD3.1|GK000016.2						23		gnl|UMD3.1|GK000011.2	103136884	A	G
35		gnl|UMD3.1|GK000002.2	105382087	C	A	0	10	0	1		13		gnl|UMD3.1|GK000002.2	105380413	T	C	4	3	0.571428571428571	0.428571428571429		29		gnl|UMD3.1|GK000003.2	69801366	T	G	1	2	0.333333333333333	0.666666666666667				Chromosome	SNP location	1	2	3	4	5	6		24		gnl|UMD3.1|GK000011.2	103137774	G	A
36		gnl|UMD3.1|GK000002.2	105382162	T	C	0	14	0	1		14		gnl|UMD3.1|GK000002.2	105380422	C	G	5	3	0.625	0.375		30		gnl|UMD3.1|GK000003.2	69801371	G	C	2	2	0.5	0.5		1		gnl|UMD3.1|GK000016.2	62872402	G	A	0	2	0	1		25		gnl|UMD3.1|GK000011.2	103137797	G	A
37		gnl|UMD3.1|GK000002.2	105382214	T	C	0	281	0	1		15		gnl|UMD3.1|GK000002.2	105380896	G	A	5	2	0.714285714285714	0.285714285714286		31		gnl|UMD3.1|GK000003.2	69801383	G	A	2	2	0.5	0.5		2		gnl|UMD3.1|GK000016.2	62898193	C	A	2	2	0.5	0.5		26		gnl|UMD3.1|GK000011.2	103138246	C	T
38		gnl|UMD3.1|GK000002.2	105382323	G	A	0	300	0	1		16		gnl|UMD3.1|GK000002.2	105380943	G	C	2	3	0.4	0.6		32		gnl|UMD3.1|GK000003.2	69802883	C	A	0	3	0	1		3		gnl|UMD3.1|GK000016.2	62902191	TACACACACACACACA	TACACACACACACA	0	1	0	1			ZBED6		>=1400457	<=1403399	gnl|UMD3.1|GK000016.2
39		gnl|UMD3.1|GK000002.2	105382477	C	G	0	16	0	1		17		gnl|UMD3.1|GK000002.2	105380979	T	C	1	4	0.2	0.8		33		gnl|UMD3.1|GK000003.2	69803486	A	G	0	3	0	1		4		gnl|UMD3.1|GK000016.2	62908868	T	A	0	2	0	1				Chromosome	SNP location	1	2
40		gnl|UMD3.1|GK000002.2	105383107	C	G	0	14	0	1		18		gnl|UMD3.1|GK000002.2	105380982	T	C	3	2	0.6	0.4		34		gnl|UMD3.1|GK000003.2	69805467	A	G	0	2	0	1		5		gnl|UMD3.1|GK000016.2	62914826	A	T	0	2	0	1		1		gnl|UMD3.1|GK000016.2	1401136	C	G
41		gnl|UMD3.1|GK000002.2	105383276	A	G	0	4	0	1		19		gnl|UMD3.1|GK000002.2	105381509	T	C	3	5	0.375	0.625		35		gnl|UMD3.1|GK000003.2	69805870	A	C	3	2	0.6	0.4		6		gnl|UMD3.1|GK000016.2	62915199	A	G	0	8	0	1		2		gnl|UMD3.1|GK000016.2	1403143	T	C
42		gnl|UMD3.1|GK000002.2	105383296	T	G	3	2	0.6	0.4		20		gnl|UMD3.1|GK000002.2	105381512	G	T	4	5	0.444444444444444	0.555555555555556		36		gnl|UMD3.1|GK000003.2	69805910	G	A	1	4	0.2	0.8			ZBED6		>=1400457	<=1403399	gnl|UMD3.1|GK000016.2							CARTPT		>=9791661	<=9793744	gnl|UMD3.1|GK000020.2
43		gnl|UMD3.1|GK000002.2	105383375	A	G	0	10	0	1		21		gnl|UMD3.1|GK000002.2	105381514	T	C	5	4	0.555555555555556	0.444444444444444		37		gnl|UMD3.1|GK000003.2	69807031	G	A	0	6	0	1				Chromosome	SNP location	1	2	3	4	5	6				Chromosome	SNP location	1	2
44		gnl|UMD3.1|GK000002.2	105383526	T	C	0	5	0	1		22		gnl|UMD3.1|GK000002.2	105381728	C	T	4	7	0.363636363636364	0.636363636363636		38		gnl|UMD3.1|GK000003.2	69807341	C	T	1	3	0.25	0.75		1		gnl|UMD3.1|GK000016.2	1401136	C	G	18	15	0.545454545454545	0.454545454545455		1		gnl|UMD3.1|GK000020.2	9791881	C	T
45		gnl|UMD3.1|GK000002.2	105383567	T	A	0	4	0	1		23		gnl|UMD3.1|GK000002.2	105381736	C	G	4	6	0.4	0.6		39		gnl|UMD3.1|GK000003.2	69807352	G	C	1	3	0.25	0.75		2		gnl|UMD3.1|GK000016.2	1401803	G	A	14	4	0.777777777777778	0.222222222222222		2		gnl|UMD3.1|GK000020.2	9791896	G	C
46		gnl|UMD3.1|GK000002.2	105384050	T	C	0	12	0	1		24		gnl|UMD3.1|GK000002.2	105381987	T	A	0	2	0	1		40		gnl|UMD3.1|GK000003.2	69807353	G	A	1	3	0.25	0.75			PRDM16		>=50847258	<=50898579	gnl|UMD3.1|GK000016.2							GHRL		>=54945535	<=54950005	gnl|UMD3.1|GK000022.2
47		gnl|UMD3.1|GK000002.2	105384374	A	G	0	11	0	1		25		gnl|UMD3.1|GK000002.2	105382214	T	C	0	229	0	1		41		gnl|UMD3.1|GK000003.2	69807355	G	C	1	3	0.25	0.75				Chromosome	SNP location	1	2	3	4	5	6				Chromosome	SNP location	1	2
48		gnl|UMD3.1|GK000002.2	105384526	G	A	0	8	0	1		26		gnl|UMD3.1|GK000002.2	105382323	G	A	128	113	0.531120331950207	0.468879668049793		42		gnl|UMD3.1|GK000003.2	69807504	C	T	1	4	0.2	0.8		1		gnl|UMD3.1|GK000016.2	50851584	A	G	0	3	0	1		1		gnl|UMD3.1|GK000022.2	54949019	T	C
49		gnl|UMD3.1|GK000002.2	105384541	G	A	0	11	0	1		27		gnl|UMD3.1|GK000002.2	105382477	C	G	1	2	0.333333333333333	0.666666666666667		43		gnl|UMD3.1|GK000003.2	69808824	G	A	0	2	0	1		2		gnl|UMD3.1|GK000016.2	50898054	A	T	0	1	0	1			IGF1R		>=8208822	<=8268093	gnl|UMD3.1|GK000021.2
50		gnl|UMD3.1|GK000002.2	105384674	T	C,A	0	6	0	1		28		gnl|UMD3.1|GK000002.2	105383107	C	G	4	4	0.5	0.5		44		gnl|UMD3.1|GK000003.2	69808832	C	T	0	2	0	1			CAPN2		>=27781671	<=27840009	gnl|UMD3.1|GK000016.2								Chromosome	SNP location	1	2
51		gnl|UMD3.1|GK000002.2	105384862	C	T	8	5	0.615384615384615	0.384615384615385		29		gnl|UMD3.1|GK000002.2	105383276	A	G,T	0	3	0	1		45		gnl|UMD3.1|GK000003.2	69808856	C	T	0	2	0	1				Chromosome	SNP location	1	2	3	4	5	6		1		gnl|UMD3.1|GK000021.2	8209006	G	T
52		gnl|UMD3.1|GK000002.2	105384887	C	T,G	0	11	0	1		30		gnl|UMD3.1|GK000002.2	105383375	A	G	3	4	0.428571428571429	0.571428571428571		46		gnl|UMD3.1|GK000003.2	69809514	A	G	0	4	0	1		1		gnl|UMD3.1|GK000016.2	27801812	A	T	4	2	0.666666666666667	0.333333333333333		2		gnl|UMD3.1|GK000021.2	8212122	A	G
53		gnl|UMD3.1|GK000002.2	105385052	T	C	0	9	0	1		31		gnl|UMD3.1|GK000002.2	105384050	T	C	0	4	0	1		47		gnl|UMD3.1|GK000003.2	69810358	C	G	5	2	0.714285714285714	0.285714285714286		2		gnl|UMD3.1|GK000016.2	27803652	A	G	1	2	0.333333333333333	0.666666666666667		3		gnl|UMD3.1|GK000021.2	8214204	A	G
54		gnl|UMD3.1|GK000002.2	105385479	T	C	0	9	0	1		32		gnl|UMD3.1|GK000002.2	105384374	A	G	0	10	0	1		48		gnl|UMD3.1|GK000003.2	69811080	G	A	0	2	0	1		3		gnl|UMD3.1|GK000016.2	27803704	A	G	1	2	0.333333333333333	0.666666666666667		4		gnl|UMD3.1|GK000021.2	8219179	A	C,T
55		gnl|UMD3.1|GK000002.2	105385545	C	T	0	10	0	1		33		gnl|UMD3.1|GK000002.2	105384526	G	A	1	3	0.25	0.75		49		gnl|UMD3.1|GK000003.2	69811279	G	A	0	3	0	1		4		gnl|UMD3.1|GK000016.2	27803720	A	G	1	2	0.333333333333333	0.666666666666667		5		gnl|UMD3.1|GK000021.2	8226888	T	C
56		gnl|UMD3.1|GK000002.2	105385556	A	G	0	9	0	1		34		gnl|UMD3.1|GK000002.2	105384541	G	A	1	3	0.25	0.75		50		gnl|UMD3.1|GK000003.2	69811635	C	T	0	4	0	1		5		gnl|UMD3.1|GK000016.2	27803723	A	G	1	2	0.333333333333333	0.666666666666667		6		gnl|UMD3.1|GK000021.2	8229613	A	G
57		gnl|UMD3.1|GK000002.2	105385614	C	T	0	6	0	1		35		gnl|UMD3.1|GK000002.2	105384674	T	C	3	4	0.428571428571429	0.571428571428571		51		gnl|UMD3.1|GK000003.2	69814066	T	C	3	2	0.6	0.4		6		gnl|UMD3.1|GK000016.2	27803729	A	G	1	2	0.333333333333333	0.666666666666667		7		gnl|UMD3.1|GK000021.2	8231709	C	T
58		gnl|UMD3.1|GK000002.2	105385654	C	T	0	7	0	1		36		gnl|UMD3.1|GK000002.2	105384887	C	T	9	3	0.75	0.25		52		gnl|UMD3.1|GK000003.2	69814877	A	G	1	3	0.25	0.75		7		gnl|UMD3.1|GK000016.2	27803750	T	A	1	1	0.5	0.5		8		gnl|UMD3.1|GK000021.2	8239698	T	A
59		gnl|UMD3.1|GK000002.2	105388611	T	C	0	6	0	1		37		gnl|UMD3.1|GK000002.2	105385052	T	C	3	3	0.5	0.5		53		gnl|UMD3.1|GK000003.2	69815075	G	A	4	2	0.666666666666667	0.333333333333333		8		gnl|UMD3.1|GK000016.2	27804637	T	A	0	1	0	1		9		gnl|UMD3.1|GK000021.2	8244192	G	A
60		gnl|UMD3.1|GK000002.2	105388938	G	A	12	2	0.857142857142857	0.142857142857143		38		gnl|UMD3.1|GK000002.2	105385479	T	C	9	2	0.818181818181818	0.181818181818182		54		gnl|UMD3.1|GK000003.2	69815132	G	A	2	2	0.5	0.5		9		gnl|UMD3.1|GK000016.2	27806885	G	T	0	1	0	1		10		gnl|UMD3.1|GK000021.2	8246309	C	T
61		gnl|UMD3.1|GK000002.2	105389061	T	A	7	2	0.777777777777778	0.222222222222222		39		gnl|UMD3.1|GK000002.2	105385556	A	G	3	2	0.6	0.4		55		gnl|UMD3.1|GK000003.2	69815179	G	A	1	2	0.333333333333333	0.666666666666667		10		gnl|UMD3.1|GK000016.2	27807334	C	T	0	1	0	1		11		gnl|UMD3.1|GK000021.2	8254881	T	A
62		gnl|UMD3.1|GK000002.2	105389304	A	G	4	2	0.666666666666667	0.333333333333333		40		gnl|UMD3.1|GK000002.2	105385614	C	T	3	2	0.6	0.4		56		gnl|UMD3.1|GK000003.2	69815212	A	G	3	2	0.6	0.4		11		gnl|UMD3.1|GK000016.2	27807389	G	A	0	1	0	1		12		gnl|UMD3.1|GK000021.2	8265161	T	G
63		gnl|UMD3.1|GK000002.2	105389633	C	A	0	8	0	1		41		gnl|UMD3.1|GK000002.2	105385654	C	T	3	2	0.6	0.4		57		gnl|UMD3.1|GK000003.2	69815382	A	G	2	3	0.4	0.6		12		gnl|UMD3.1|GK000016.2	27807672	A	G	0	2	0	1		13		gnl|UMD3.1|GK000021.2	8265513	G	A
64		gnl|UMD3.1|GK000002.2	105389667	G	A	9	2	0.818181818181818	0.181818181818182		42		gnl|UMD3.1|GK000002.2	105388241	A	G	2	2	0.5	0.5		58		gnl|UMD3.1|GK000003.2	69815394	A	G	2	3	0.4	0.6		13		gnl|UMD3.1|GK000016.2	27808016	A	G	0	3	0	1		14		gnl|UMD3.1|GK000021.2	8267939	A	C
65		gnl|UMD3.1|GK000002.2	105389687	C	A	0	10	0	1		43		gnl|UMD3.1|GK000002.2	105388611	T	C	2	2	0.5	0.5		59		gnl|UMD3.1|GK000003.2	69815421	C	T	0	3	0	1		14		gnl|UMD3.1|GK000016.2	27808065	C	G	1	2	0.333333333333333	0.666666666666667			XYLT1		>=15820835	<=15992972	gnl|UMD3.1|GK000025.2
66		gnl|UMD3.1|GK000002.2	105391127	C	T	0	6	0	1		44		gnl|UMD3.1|GK000002.2	105389633	C	A	0	3	0	1		60		gnl|UMD3.1|GK000003.2	69815424	A	G	0	2	0	1		15		gnl|UMD3.1|GK000016.2	27808090	G	A	0	2	0	1				Chromosome	SNP location	1	2
67		gnl|UMD3.1|GK000002.2	105391945	C	T	10	2	0.833333333333333	0.166666666666667		45		gnl|UMD3.1|GK000002.2	105389670	T	C	4	2	0.666666666666667	0.333333333333333		61		gnl|UMD3.1|GK000003.2	69816930	G	A	11	2	0.846153846153846	0.153846153846154		16		gnl|UMD3.1|GK000016.2	27809094	G	T	0	2	0	1		1		gnl|UMD3.1|GK000025.2	15821229	A	C
68		gnl|UMD3.1|GK000002.2	105392362	G	A	10	2	0.833333333333333	0.166666666666667		46		gnl|UMD3.1|GK000002.2	105389687	C	A	1	4	0.2	0.8		62		gnl|UMD3.1|GK000003.2	69817103	C	T	9	3	0.75	0.25		17		gnl|UMD3.1|GK000016.2	27810282	C	T	0	2	0	1		2		gnl|UMD3.1|GK000025.2	15821309	A	C
69		gnl|UMD3.1|GK000002.2	105392548	C	A	13	3	0.8125	0.1875		47		gnl|UMD3.1|GK000002.2	105389980	AAGAGA	AAGAGAGA	0	1	0	1		63		gnl|UMD3.1|GK000003.2	69817111	C	T	10	2	0.833333333333333	0.166666666666667		18		gnl|UMD3.1|GK000016.2	27811497	C	T	0	1	0	1		3		gnl|UMD3.1|GK000025.2	15821523	A	T
70		gnl|UMD3.1|GK000002.2	105393418	T	C	0	12	0	1		48		gnl|UMD3.1|GK000002.2	105390185	T	A	6	7	0.461538461538462	0.538461538461538		64		gnl|UMD3.1|GK000003.2	69818303	T	C	0	2	0	1		19		gnl|UMD3.1|GK000016.2	27811873	C	T	0	2	0	1		4		gnl|UMD3.1|GK000025.2	15826394	C	T
71		gnl|UMD3.1|GK000002.2	105393942	C	G,T	0	9	0	1		49		gnl|UMD3.1|GK000002.2	105391127	C	T	4	4	0.5	0.5		65		gnl|UMD3.1|GK000003.2	69818502	T	A	1	2	0.333333333333333	0.666666666666667		20		gnl|UMD3.1|GK000016.2	27811925	C	T	0	2	0	1		5		gnl|UMD3.1|GK000025.2	15826674	A	G,T
72		gnl|UMD3.1|GK000002.2	105394194	G	A	11	2	0.846153846153846	0.153846153846154		50		gnl|UMD3.1|GK000002.2	105391609	T	C	5	3	0.625	0.375		66		gnl|UMD3.1|GK000003.2	69818563	A	T	2	2	0.5	0.5		21		gnl|UMD3.1|GK000016.2	27813621	G	A,C	0	2	0	1		6		gnl|UMD3.1|GK000025.2	15828045	C	T
73		gnl|UMD3.1|GK000002.2	105394498	C	G	0	10	0	1		51		gnl|UMD3.1|GK000002.2	105391611	T	C	6	3	0.666666666666667	0.333333333333333		67		gnl|UMD3.1|GK000003.2	69818630	A	G	4	2	0.666666666666667	0.333333333333333		22		gnl|UMD3.1|GK000016.2	27815334	C	T	0	5	0	1		7		gnl|UMD3.1|GK000025.2	15829743	A	T
74		gnl|UMD3.1|GK000002.2	105395380	C	T	7	2	0.777777777777778	0.222222222222222		52		gnl|UMD3.1|GK000002.2	105392831	T	C	8	2	0.8	0.2		68		gnl|UMD3.1|GK000003.2	69818788	G	C	3	2	0.6	0.4		23		gnl|UMD3.1|GK000016.2	27825282	T	G,A	0	2	0	1		8		gnl|UMD3.1|GK000025.2	15830368	A	T
75		gnl|UMD3.1|GK000002.2	105397063	C	G	0	5	0	1		53		gnl|UMD3.1|GK000002.2	105393942	C	G	1	6	0.142857142857143	0.857142857142857		69		gnl|UMD3.1|GK000003.2	69818818	G	T	5	2	0.714285714285714	0.285714285714286		24		gnl|UMD3.1|GK000016.2	27825408	A	G	0	2	0	1		9		gnl|UMD3.1|GK000025.2	15830403	G	A
76		gnl|UMD3.1|GK000002.2	105397282	C	T	4	2	0.666666666666667	0.333333333333333		54		gnl|UMD3.1|GK000002.2	105395991	T	A	3	2	0.6	0.4		70		gnl|UMD3.1|GK000003.2	69820163	A	G	2	9	0.181818181818182	0.818181818181818		25		gnl|UMD3.1|GK000016.2	27827373	A	T	0	1	0	1		10		gnl|UMD3.1|GK000025.2	15830584	T	G
	MSTN	Chromosome location	SNP location	1	2	3	4	5	6		55	LEPR	Chromosome location	SNP location	1	2	3	4	5	6		71		gnl|UMD3.1|GK000003.2	69820341	C	A	1	2	0.333333333333333	0.666666666666667		26		gnl|UMD3.1|GK000016.2	27828852	C	T	0	2	0	1		11		gnl|UMD3.1|GK000025.2	15830762	G	A
1		gnl|UMD3.1|GK000002.2	6218192	T	C	0	2	0	1		56		gnl|UMD3.1|GK000003.2	80072642	A	T	0	3	0	1		72		gnl|UMD3.1|GK000003.2	69820367	C	A	1	2	0.333333333333333	0.666666666666667		27		gnl|UMD3.1|GK000016.2	27831067	G	C	1	2	0.333333333333333	0.666666666666667		12		gnl|UMD3.1|GK000025.2	15830789	A	G
2		gnl|UMD3.1|GK000002.2	6218890	C	A	0	2	0	1		57		gnl|UMD3.1|GK000003.2	80072868	C	T	0	2	0	1		73		gnl|UMD3.1|GK000003.2	69822129	A	C	3	3	0.5	0.5		28		gnl|UMD3.1|GK000016.2	27831929	T	G	2	2	0.5	0.5		13		gnl|UMD3.1|GK000025.2	15836209	G	C
3		gnl|UMD3.1|GK000002.2	6218943	C	G	1	2	0.333333333333333	0.666666666666667		58		gnl|UMD3.1|GK000003.2	80073028	T	C	4	4	0.5	0.5		74		gnl|UMD3.1|GK000003.2	69823531	G	T	0	2	0	1		29		gnl|UMD3.1|GK000016.2	27834651	G	A	2	2	0.5	0.5		14		gnl|UMD3.1|GK000025.2	15838322	A	G
4		gnl|UMD3.1|GK000002.2	6218952	C	T	1	2	0.333333333333333	0.666666666666667				gnl|UMD3.1|GK000003.2	80074215	C	T	0	2	0	1		75		gnl|UMD3.1|GK000003.2	69823621	C	G	0	4	0	1		30		gnl|UMD3.1|GK000016.2	27834733	A	T	0	2	0	1		15		gnl|UMD3.1|GK000025.2	15838389	A	G
	LEPR	Chromosome location	SNP location	1	2	3	4	5	6				gnl|UMD3.1|GK000003.2	80074926	A	T	0	1	0	1		76		gnl|UMD3.1|GK000003.2	69824458	A	G	0	2	0	1		31		gnl|UMD3.1|GK000016.2	27835980	A	G	2	3	0.4	0.6		16		gnl|UMD3.1|GK000025.2	15838402	T	C
1		gnl|UMD3.1|GK000003.2	80072180	C	T	0	5	0	1		1		gnl|UMD3.1|GK000003.2	80074986	C	T	0	7	0	1		77		gnl|UMD3.1|GK000003.2	69824472	A	G	1	2	0.333333333333333	0.666666666666667		32		gnl|UMD3.1|GK000016.2	27835990	A	G	2	2	0.5	0.5		17		gnl|UMD3.1|GK000025.2	15840885	G	A
2		gnl|UMD3.1|GK000003.2	80073956	A	G	3	2	0.6	0.4		2		gnl|UMD3.1|GK000003.2	80075452	A	T	2	2	0.5	0.5		78		gnl|UMD3.1|GK000003.2	69826188	C	T	5	2	0.714285714285714	0.285714285714286		33		gnl|UMD3.1|GK000016.2	27836007	A	G	2	2	0.5	0.5		18		gnl|UMD3.1|GK000025.2	15848788	T	G
3		gnl|UMD3.1|GK000003.2	80074908	A	G	0	4	0	1		3		gnl|UMD3.1|GK000003.2	80077081	T	C	4	2	0.666666666666667	0.333333333333333		79		gnl|UMD3.1|GK000003.2	69826379	A	C	5	2	0.714285714285714	0.285714285714286		34		gnl|UMD3.1|GK000016.2	27836065	A	T	0	1	0	1		19		gnl|UMD3.1|GK000025.2	15853416	G	C
4		gnl|UMD3.1|GK000003.2	80074918	G	C	0	5	0	1		4		gnl|UMD3.1|GK000003.2	80077104	T	C	4	3	0.571428571428571	0.428571428571429		80	IGFBP5	Chromosome location	SNP location	1	2	3	4	5	6		35		gnl|UMD3.1|GK000016.2	27837026	A	T	0	2	0	1		20		gnl|UMD3.1|GK000025.2	15861016	C	T
5		gnl|UMD3.1|GK000003.2	80074986	C	T	0	6	0	1		5		gnl|UMD3.1|GK000003.2	80077128	T	C	4	3	0.571428571428571	0.428571428571429		81		gnl|UMD3.1|GK000002.2	105379648	A	G	0	5	0	1			IGFBP4		>=41326678	<=41338255	gnl|UMD3.1|GK000019.2						21		gnl|UMD3.1|GK000025.2	15870861	A	G
6		gnl|UMD3.1|GK000003.2	80075038	G	A	0	10	0	1		6		gnl|UMD3.1|GK000003.2	80077129	T	C	4	3	0.571428571428571	0.428571428571429		82		gnl|UMD3.1|GK000002.2	105379973	A	G	0	3	0	1				Chromosome	SNP location	1	2	3	4	5	6		22		gnl|UMD3.1|GK000025.2	15878486	A	T
7		gnl|UMD3.1|GK000003.2	80076143	T	C	0	3	0	1		7		gnl|UMD3.1|GK000003.2	80077130	T	C	4	3	0.571428571428571	0.428571428571429		83		gnl|UMD3.1|GK000002.2	105380362	G	C	3	5	0.375	0.625		1		gnl|UMD3.1|GK000019.2	41326758	T	G	12	3	0.8	0.2		23		gnl|UMD3.1|GK000025.2	15887675	T	C
8		gnl|UMD3.1|GK000003.2	80076323	G	A	0	5	0	1		8		gnl|UMD3.1|GK000003.2	80077146	T	C	6	3	0.666666666666667	0.333333333333333		84		gnl|UMD3.1|GK000002.2	105380943	G	C	5	4	0.555555555555556	0.444444444444444		2		gnl|UMD3.1|GK000019.2	41326820	A	C	13	5	0.722222222222222	0.277777777777778		24		gnl|UMD3.1|GK000025.2	15896799	G	T
9		gnl|UMD3.1|GK000003.2	80076592	G	A	0	3	0	1		9		gnl|UMD3.1|GK000003.2	80077166	T	C	6	3	0.666666666666667	0.333333333333333				gnl|UMD3.1|GK000002.2	105381959	A	G	6	2	0.75	0.25		3		gnl|UMD3.1|GK000019.2	41326908	T	G	9	2	0.818181818181818	0.181818181818182		25		gnl|UMD3.1|GK000025.2	15961273	A	G
10		gnl|UMD3.1|GK000003.2	80076916	A	G	0	5	0	1		10		gnl|UMD3.1|GK000003.2	80077980	T	C	4	2	0.666666666666667	0.333333333333333				gnl|UMD3.1|GK000002.2	105382201	A	C	14	3	0.823529411764706	0.176470588235294		4		gnl|UMD3.1|GK000019.2	41333232	T	G	0	1	0	1		26		gnl|UMD3.1|GK000025.2	15969199	A	G
11		gnl|UMD3.1|GK000003.2	80076924	A	C	0	4	0	1		11		gnl|UMD3.1|GK000003.2	80078028	T	C	4	2	0.666666666666667	0.333333333333333		1		gnl|UMD3.1|GK000002.2	105382214	T	C	4	263	0.0149812734082397	0.98501872659176		5		gnl|UMD3.1|GK000019.2	41333543	C	T	0	2	0	1		27		gnl|UMD3.1|GK000025.2	15969218	A	G
12		gnl|UMD3.1|GK000003.2	80076952	C	T	0	4	0	1		12		gnl|UMD3.1|GK000003.2	80078033	T	C	2	2	0.5	0.5		2		gnl|UMD3.1|GK000002.2	105382434	T	G	4	2	0.666666666666667	0.333333333333333		6		gnl|UMD3.1|GK000019.2	41338111	C	T	3	32	0.0857142857142857	0.914285714285714		28		gnl|UMD3.1|GK000025.2	15969234	A	G
13		gnl|UMD3.1|GK000003.2	80077160	A	G	0	2	0	1		13		gnl|UMD3.1|GK000003.2	80078040	T	C	2	2	0.5	0.5		3		gnl|UMD3.1|GK000002.2	105382580	G	A	3	3	0.5	0.5			IGFLR1		>=46641558	<=46644180	gnl|UMD3.1|GK000018.2							SIRT1		>=24556240	<=24582756	gnl|UMD3.1|GK000028.2
14		gnl|UMD3.1|GK000003.2	80077323	T	C	0	3	0	1		14		gnl|UMD3.1|GK000003.2	80078514	A	T	2	2	0.5	0.5		4		gnl|UMD3.1|GK000002.2	105382911	G	A	3	3	0.5	0.5				Chromosome	SNP location	1	2	3	4	5	6				Chromosome	SNP location	1	2
15		gnl|UMD3.1|GK000003.2	80077337	G	C	0	2	0	1		15		gnl|UMD3.1|GK000003.2	80080609	C	A	1	2	0.333333333333333	0.666666666666667		5		gnl|UMD3.1|GK000002.2	105383833	A	C	2	2	0.5	0.5		1		gnl|UMD3.1|GK000018.2	46642927	T	A	4	2	0.666666666666667	0.333333333333333		1		gnl|UMD3.1|GK000028.2	24556624	A	G
16		gnl|UMD3.1|GK000003.2	80077985	A	G	0	2	0	1		16		gnl|UMD3.1|GK000003.2	80082060	G	A	0	2	0	1		6		gnl|UMD3.1|GK000002.2	105384374	A	G	0	2	0	1		2		gnl|UMD3.1|GK000018.2	46643009	A	T	1	2	0.333333333333333	0.666666666666667		2		gnl|UMD3.1|GK000028.2	24557386	A	T
17		gnl|UMD3.1|GK000003.2	80078067	A	C	0	4	0	1		17		gnl|UMD3.1|GK000003.2	80085507	A	T	3	2	0.6	0.4		7		gnl|UMD3.1|GK000002.2	105390185	T	A	2	2	0.5	0.5		3		gnl|UMD3.1|GK000018.2	46643664	C	G	3	2	0.6	0.4		3		gnl|UMD3.1|GK000028.2	24559371	C	T
18		gnl|UMD3.1|GK000003.2	80078166	C	T	0	5	0	1		18		gnl|UMD3.1|GK000003.2	80087135	C	A	0	3	0	1		8		gnl|UMD3.1|GK000002.2	105391354	G	A	9	2	0.818181818181818	0.181818181818182			CARTPT		>=9791661	<=9793744	gnl|UMD3.1|GK000020.2						4		gnl|UMD3.1|GK000028.2	24559958	C	A
19		gnl|UMD3.1|GK000003.2	80078605	G	A	0	4	0	1		19		gnl|UMD3.1|GK000003.2	80092003	T	C	0	2	0	1		9		gnl|UMD3.1|GK000002.2	105391499	T	C	1	2	0.333333333333333	0.666666666666667				Chromosome	SNP location	1	2	3	4	5	6		5		gnl|UMD3.1|GK000028.2	24562504	T	A,C
20		gnl|UMD3.1|GK000003.2	80078973	G	A	0	2	0	1		20		gnl|UMD3.1|GK000003.2	80093747	C	T	0	1	0	1		10		gnl|UMD3.1|GK000002.2	105391543	T	C	6	2	0.75	0.25		1		gnl|UMD3.1|GK000020.2	9791869	A	T	2	2	0.5	0.5		6		gnl|UMD3.1|GK000028.2	24564403	G	T
21		gnl|UMD3.1|GK000003.2	80079046	G	A	0	3	0	1		21		gnl|UMD3.1|GK000003.2	80102722	C	A	0	2	0	1		11		gnl|UMD3.1|GK000002.2	105392708	C	A	11	2	0.846153846153846	0.153846153846154		2		gnl|UMD3.1|GK000020.2	9792067	T	G	8	2	0.8	0.2		7		gnl|UMD3.1|GK000028.2	24564751	A	C
22		gnl|UMD3.1|GK000003.2	80085551	C	A	0	2	0	1		22		gnl|UMD3.1|GK000003.2	80103505	TACACACACA	TACACACACACACACA	0	1	0	1		12		gnl|UMD3.1|GK000002.2	105393418	T	C	0	5	0	1			SREBF1		>=35234637	<=35250672	gnl|UMD3.1|GK000019.2						8		gnl|UMD3.1|GK000028.2	24565017	T	C
23		gnl|UMD3.1|GK000003.2	80090220	C	A	1	1	0.5	0.5		23		gnl|UMD3.1|GK000003.2	80104715	A	C	0	3	0	1		13	LEPR	Chromosome location	SNP location	1	2	3	4	5	6				Chromosome	SNP location	1	2	3	4	5	6		9		gnl|UMD3.1|GK000028.2	24566240	G	T
24		gnl|UMD3.1|GK000003.2	80092003	T	C	0	3	0	1		24		gnl|UMD3.1|GK000003.2	80105266	G	T	0	2	0	1		14		gnl|UMD3.1|GK000003.2	80074908	A	G	1	4	0.2	0.8		1		gnl|UMD3.1|GK000019.2	35236288	G	C	4	2	0.666666666666667	0.333333333333333		10		gnl|UMD3.1|GK000028.2	24567948	A	T
25		gnl|UMD3.1|GK000003.2	80098735	T	C	0	3	0	1		25		gnl|UMD3.1|GK000003.2	80105316	G	A	0	3	0	1		15		gnl|UMD3.1|GK000003.2	80074918	G	C	2	4	0.333333333333333	0.666666666666667		2		gnl|UMD3.1|GK000019.2	35237973	T	C	0	3	0	1		11		gnl|UMD3.1|GK000028.2	24569062	A	G
26		gnl|UMD3.1|GK000003.2	80103006	T	A	1	2	0.333333333333333	0.666666666666667		26		gnl|UMD3.1|GK000003.2	80112187	T	C	0	2	0	1		16		gnl|UMD3.1|GK000003.2	80074986	C	T	0	10	0	1		3		gnl|UMD3.1|GK000019.2	35238681	G	A	0	2	0	1		12		gnl|UMD3.1|GK000028.2	24570021	T	C
27		gnl|UMD3.1|GK000003.2	80107199	A	G	0	2	0	1		27		gnl|UMD3.1|GK000003.2	80112203	T	C	0	2	0	1		17		gnl|UMD3.1|GK000003.2	80075038	G	A	6	5	0.545454545454545	0.454545454545455		4		gnl|UMD3.1|GK000019.2	35239212	A	T	1	2	0.333333333333333	0.666666666666667		13		gnl|UMD3.1|GK000028.2	24570072	T	A
28		gnl|UMD3.1|GK000003.2	80112187	T	C	0	2	0	1		28		gnl|UMD3.1|GK000003.2	80112869	C	A	0	1	0	1		18		gnl|UMD3.1|GK000003.2	80076143	T	C	4	2	0.666666666666667	0.333333333333333		5		gnl|UMD3.1|GK000019.2	35239296	T	C	2	2	0.5	0.5		14		gnl|UMD3.1|GK000028.2	24573187	G	T,A
29		gnl|UMD3.1|GK000003.2	80112203	T	C	0	2	0	1		29		gnl|UMD3.1|GK000003.2	80113398	A	C	0	5	0	1				gnl|UMD3.1|GK000003.2	80077160	A	G	0	4	0	1		6		gnl|UMD3.1|GK000019.2	35241630	T	C	0	10	0	1		15		gnl|UMD3.1|GK000028.2	24575653	A	G
30		gnl|UMD3.1|GK000003.2	80113398	A	C	0	2	0	1		30		gnl|UMD3.1|GK000003.2	80114654	T	C	0	2	0	1				gnl|UMD3.1|GK000003.2	80077166	T	C	2	2	0.5	0.5		7		gnl|UMD3.1|GK000019.2	35243001	A	C	23	10	0.696969696969697	0.303030303030303		16		gnl|UMD3.1|GK000028.2	24575812	T	C
31		gnl|UMD3.1|GK000003.2	80113601	G	A	0	2	0	1		31		gnl|UMD3.1|GK000003.2	80116354	A	G	0	2	0	1		1		gnl|UMD3.1|GK000003.2	80077323	T	C	0	3	0	1		8		gnl|UMD3.1|GK000019.2	35243016	A	C	23	5	0.821428571428571	0.178571428571429		17		gnl|UMD3.1|GK000028.2	24577780	C	A
32		gnl|UMD3.1|GK000003.2	80117056	C	A	0	3	0	1		32		gnl|UMD3.1|GK000003.2	80128551	A	G	0	3	0	1		2		gnl|UMD3.1|GK000003.2	80077337	G	C	0	3	0	1		9		gnl|UMD3.1|GK000019.2	35243414	C	T	0	11	0	1		18		gnl|UMD3.1|GK000028.2	24578080	T	C
33		gnl|UMD3.1|GK000003.2	80118348	C	A	0	2	0	1		33		gnl|UMD3.1|GK000003.2	80129479	A	C	0	3	0	1		3		gnl|UMD3.1|GK000003.2	80077546	A	C	0	4	0	1		10		gnl|UMD3.1|GK000019.2	35243522	A	G	0	4	0	1		19		gnl|UMD3.1|GK000028.2	24578626	T	C
34		gnl|UMD3.1|GK000003.2	80127375	TAAAAAAAAAA	TAAAAAAAAAAAAAAA	0	1	0	1		34		gnl|UMD3.1|GK000003.2	80132145	T	C	2	3	0.4	0.6		4		gnl|UMD3.1|GK000003.2	80077850	G	A	1	2	0.333333333333333	0.666666666666667		11		gnl|UMD3.1|GK000019.2	35243830	A	C	27	9	0.75	0.25		20		gnl|UMD3.1|GK000028.2	24578827	G	T
35		gnl|UMD3.1|GK000003.2	80129479	A	C	0	3	0	1		35		gnl|UMD3.1|GK000003.2	80132146	T	C	5	2	0.714285714285714	0.285714285714286		5		gnl|UMD3.1|GK000003.2	80078827	G	C	2	2	0.5	0.5		12		gnl|UMD3.1|GK000019.2	35243893	G	C	0	2	0	1		21		gnl|UMD3.1|GK000028.2	24580448	G	C
36		gnl|UMD3.1|GK000003.2	80132790	G	T	0	2	0	1		36		gnl|UMD3.1|GK000003.2	80132409	T	C	0	2	0	1		6		gnl|UMD3.1|GK000003.2	80078898	A	C	6	5	0.545454545454545	0.454545454545455		13		gnl|UMD3.1|GK000019.2	35246216	T	G	1	2	0.333333333333333	0.666666666666667		22		gnl|UMD3.1|GK000028.2	24581606	T	A
37		gnl|UMD3.1|GK000003.2	80132949	A	G	0	2	0	1		37		gnl|UMD3.1|GK000003.2	80132517	T	C	0	3	0	1		7		gnl|UMD3.1|GK000003.2	80078973	G	A	9	4	0.692307692307692	0.307692307692308		14		gnl|UMD3.1|GK000019.2	35246504	T	G	25	6	0.806451612903226	0.193548387096774		23		gnl|UMD3.1|GK000028.2	24581734	C	T
38		gnl|UMD3.1|GK000003.2	80133068	A	T	0	3	0	1		38		gnl|UMD3.1|GK000003.2	80132790	G	T	0	5	0	1		8		gnl|UMD3.1|GK000003.2	80079046	G	A	5	3	0.625	0.375		15		gnl|UMD3.1|GK000019.2	35248180	C	T	0	65	0	1		24		gnl|UMD3.1|GK000028.2	24582336	T	A
39		gnl|UMD3.1|GK000003.2	80133439	A	G	0	2	0	1		39		gnl|UMD3.1|GK000003.2	80137597	G	T	0	2	0	1		9		gnl|UMD3.1|GK000003.2	80079987	G	T	6	2	0.75	0.25		16		gnl|UMD3.1|GK000019.2	35248329	A	C	42	9	0.823529411764706	0.176470588235294		25		gnl|UMD3.1|GK000028.2	24582337	A	T
40		gnl|UMD3.1|GK000003.2	80133769	GTATATATATATATATATAT	GTATATATATATATAT	0	1	0	1		40		gnl|UMD3.1|GK000003.2	80138559	C	G	0	2	0	1		10		gnl|UMD3.1|GK000003.2	80081886	G	A	0	3	0	1		17		gnl|UMD3.1|GK000019.2	35248972	G	T	2	2	0.5	0.5			IGF2BP2		>=81992398	<=82161528	gnl|UMD3.1|GK000001.2
	APOA2	Chromosome location	SNP location	1	2	3	4	5	6		41		gnl|UMD3.1|GK000003.2	80141267	T	G	0	2	0	1		11		gnl|UMD3.1|GK000003.2	80081913	C	T	0	3	0	1		18		gnl|UMD3.1|GK000019.2	35249015	T	G	0	3	0	1				Chromosome	SNP location	1	2
1		gnl|UMD3.1|GK000003.2	8302015	A	G	2	7	0.222222222222222	0.777777777777778		42	APOA2	Chromosome location	SNP location	1	2	3	4	5	6		12		gnl|UMD3.1|GK000003.2	80082541	C	A	0	2	0	1		19		gnl|UMD3.1|GK000019.2	35249920	T	A	0	1	0	1		1		gnl|UMD3.1|GK000001.2	81998945	A	G
2		gnl|UMD3.1|GK000003.2	8302029	A	T	5	2	0.714285714285714	0.285714285714286		43		gnl|UMD3.1|GK000003.2	8302015	A	G	0	9	0	1		13		gnl|UMD3.1|GK000003.2	80083200	T	C	0	2	0	1		20		gnl|UMD3.1|GK000019.2	35249943	C	G	2	4	0.333333333333333	0.666666666666667		2		gnl|UMD3.1|GK000001.2	81999224	A	G
	SLC44A5	Chromosome location	SNP location	1	2	3	4	5	6		44		gnl|UMD3.1|GK000003.2	8302550	G	T	1	2	0.333333333333333	0.666666666666667		14		gnl|UMD3.1|GK000003.2	80083203	T	C	0	2	0	1		21		gnl|UMD3.1|GK000019.2	35250380	C	T	0	58	0	1		3		gnl|UMD3.1|GK000001.2	82001170	C	T
1		gnl|UMD3.1|GK000003.2	69756955	T	G	0	4	0	1		45	SLC44A5	Chromosome location	SNP location	1	2	3	4	5	6		15		gnl|UMD3.1|GK000003.2	80085423	A	G	0	2	0	1		22		gnl|UMD3.1|GK000019.2	35250621	T	G	17	6	0.739130434782609	0.260869565217391		4		gnl|UMD3.1|GK000001.2	82003386	C	T
2		gnl|UMD3.1|GK000003.2	69758619	G	A	0	4	0	1		46		gnl|UMD3.1|GK000003.2	69755276	A	G	0	1	0	1		16		gnl|UMD3.1|GK000003.2	80086750	G	A	0	2	0	1			FASN		>=51384922	<=51403614	gnl|UMD3.1|GK000019.2						5		gnl|UMD3.1|GK000001.2	82003459	C	G
3		gnl|UMD3.1|GK000003.2	69759808	A	C	2	3	0.4	0.6				gnl|UMD3.1|GK000003.2	69755519	A	G	4	2	0.666666666666667	0.333333333333333		17		gnl|UMD3.1|GK000003.2	80087135	C	A	0	2	0	1				Chromosome	SNP location	1	2	3	4	5	6		6		gnl|UMD3.1|GK000001.2	82003887	T	A
4		gnl|UMD3.1|GK000003.2	69760281	C	A	0	3	0	1				gnl|UMD3.1|GK000003.2	69755668	A	G	3	2	0.6	0.4		18		gnl|UMD3.1|GK000003.2	80087714	C	G	0	6	0	1		1		gnl|UMD3.1|GK000019.2	51388798	C	T	0	2	0	1		7		gnl|UMD3.1|GK000001.2	82005919	T	A
5		gnl|UMD3.1|GK000003.2	69760612	A	G	3	2	0.6	0.4		1		gnl|UMD3.1|GK000003.2	69756747	G	T	4	2	0.666666666666667	0.333333333333333		19		gnl|UMD3.1|GK000003.2	80087717	T	C	0	6	0	1		2		gnl|UMD3.1|GK000019.2	51389818	A	C	10	6	0.625	0.375		8		gnl|UMD3.1|GK000001.2	82005967	C	T
6		gnl|UMD3.1|GK000003.2	69760619	A	G	4	2	0.666666666666667	0.333333333333333		2		gnl|UMD3.1|GK000003.2	69756955	T	G	1	4	0.2	0.8		20		gnl|UMD3.1|GK000003.2	80089279	T	C	0	2	0	1		3		gnl|UMD3.1|GK000019.2	51391830	C	T	6	8	0.428571428571429	0.571428571428571		9		gnl|UMD3.1|GK000001.2	82007387	A	G
7		gnl|UMD3.1|GK000003.2	69760658	T	C	0	7	0	1				gnl|UMD3.1|GK000003.2	69758974	T	C	0	3	0	1		21		gnl|UMD3.1|GK000003.2	80090737	GCACACACACACACACACACACACACACACACACAC	GCACACACACACACACACACACAC	0	1	0	1		4		gnl|UMD3.1|GK000019.2	51391839	T	G	14	3	0.823529411764706	0.176470588235294		10		gnl|UMD3.1|GK000001.2	82007402	A	G
8		gnl|UMD3.1|GK000003.2	69760818	A	G	0	5	0	1				gnl|UMD3.1|GK000003.2	69758999	C	T	1	4	0.2	0.8		22		gnl|UMD3.1|GK000003.2	80092003	T	C	0	4	0	1		5		gnl|UMD3.1|GK000019.2	51393652	T	G	1	2	0.333333333333333	0.666666666666667		11		gnl|UMD3.1|GK000001.2	82007407	A	G
9		gnl|UMD3.1|GK000003.2	69761477	A	T	0	2	0	1		1		gnl|UMD3.1|GK000003.2	69759564	G	A	0	3	0	1		23		gnl|UMD3.1|GK000003.2	80097103	T	C	0	3	0	1		6		gnl|UMD3.1|GK000019.2	51395162	A	C	25	5	0.833333333333333	0.166666666666667		12		gnl|UMD3.1|GK000001.2	82007473	A	G
10		gnl|UMD3.1|GK000003.2	69762976	A	G	3	2	0.6	0.4		2		gnl|UMD3.1|GK000003.2	69760338	C	A	0	2	0	1		24		gnl|UMD3.1|GK000003.2	80098735	T	C	0	4	0	1		7		gnl|UMD3.1|GK000019.2	51395400	G	A	18	15	0.545454545454545	0.454545454545455		13		gnl|UMD3.1|GK000001.2	82007478	A	G
11		gnl|UMD3.1|GK000003.2	69765761	G	C	0	3	0	1		3		gnl|UMD3.1|GK000003.2	69763488	T	A	0	1	0	1		25		gnl|UMD3.1|GK000003.2	80104715	A	C	0	11	0	1		8		gnl|UMD3.1|GK000019.2	51395439	A	G	0	41	0	1		14		gnl|UMD3.1|GK000001.2	82015935	G	A
12		gnl|UMD3.1|GK000003.2	69765782	T	G	0	3	0	1		4		gnl|UMD3.1|GK000003.2	69763960	A	G	0	2	0	1		26		gnl|UMD3.1|GK000003.2	80105316	G	A	0	2	0	1		9		gnl|UMD3.1|GK000019.2	51395532	G	A	12	10	0.545454545454545	0.454545454545455		15		gnl|UMD3.1|GK000001.2	82045460	G	T
13		gnl|UMD3.1|GK000003.2	69766016	G	A	0	4	0	1		5		gnl|UMD3.1|GK000003.2	69764071	G	A	0	2	0	1		27		gnl|UMD3.1|GK000003.2	80108377	C	T	1	3	0.25	0.75		10		gnl|UMD3.1|GK000019.2	51396149	A	C	9	4	0.692307692307692	0.307692307692308		16		gnl|UMD3.1|GK000001.2	82054872	A	T
14		gnl|UMD3.1|GK000003.2	69767649	T	A	0	2	0	1		6		gnl|UMD3.1|GK000003.2	69765283	A	G	1	3	0.25	0.75		28		gnl|UMD3.1|GK000003.2	80108967	T	C	0	3	0	1		11		gnl|UMD3.1|GK000019.2	51396735	C	G	1	2	0.333333333333333	0.666666666666667		17		gnl|UMD3.1|GK000001.2	82057849	A	T
15		gnl|UMD3.1|GK000003.2	69770049	A	C	0	2	0	1		7		gnl|UMD3.1|GK000003.2	69765292	G	A	1	3	0.25	0.75		29		gnl|UMD3.1|GK000003.2	80113601	G	A	0	3	0	1		12		gnl|UMD3.1|GK000019.2	51396826	A	C	33	8	0.804878048780488	0.195121951219512		18		gnl|UMD3.1|GK000001.2	82061447	T	C
16		gnl|UMD3.1|GK000003.2	69773425	T	A	0	4	0	1		8		gnl|UMD3.1|GK000003.2	69765315	A	G	1	2	0.333333333333333	0.666666666666667		30		gnl|UMD3.1|GK000003.2	80120034	G	T	0	2	0	1		13		gnl|UMD3.1|GK000019.2	51396995	C	T	22	15	0.594594594594595	0.405405405405405		19		gnl|UMD3.1|GK000001.2	82061448	A	C
17		gnl|UMD3.1|GK000003.2	69773548	T	C	0	4	0	1		9		gnl|UMD3.1|GK000003.2	69765761	G	C	0	2	0	1		31		gnl|UMD3.1|GK000003.2	80127345	T	A	0	2	0	1		14		gnl|UMD3.1|GK000019.2	51397250	T	C	21	29	0.42	0.58		20		gnl|UMD3.1|GK000001.2	82067942	G	T
18		gnl|UMD3.1|GK000003.2	69776358	C	A	0	2	0	1		10		gnl|UMD3.1|GK000003.2	69765815	C	CTTGTTTG	0	1	0	1		32		gnl|UMD3.1|GK000003.2	80128029	C	G	0	4	0	1		15		gnl|UMD3.1|GK000019.2	51398083	T	C	0	43	0	1		21		gnl|UMD3.1|GK000001.2	82068976	G	A
19		gnl|UMD3.1|GK000003.2	69785742	C	T	0	3	0	1		11		gnl|UMD3.1|GK000003.2	69767649	T	A	1	2	0.333333333333333	0.666666666666667		33		gnl|UMD3.1|GK000003.2	80128551	A	G	0	2	0	1		16		gnl|UMD3.1|GK000019.2	51399648	C	A	44	34	0.564102564102564	0.435897435897436		22		gnl|UMD3.1|GK000001.2	82071187	G	C
20		gnl|UMD3.1|GK000003.2	69785875	C	T	0	4	0	1		12		gnl|UMD3.1|GK000003.2	69767949	A	G	0	2	0	1		34		gnl|UMD3.1|GK000003.2	80129479	A	C	0	4	0	1		17		gnl|UMD3.1|GK000019.2	51400055	T	A	1	1	0.5	0.5		23		gnl|UMD3.1|GK000001.2	82075770	A	G
21		gnl|UMD3.1|GK000003.2	69785931	C	T	0	6	0	1		13		gnl|UMD3.1|GK000003.2	69770404	G	A	0	2	0	1		35		gnl|UMD3.1|GK000003.2	80131627	G	A	0	3	0	1		18		gnl|UMD3.1|GK000019.2	51400134	T	G	38	12	0.76	0.24		24		gnl|UMD3.1|GK000001.2	82077168	G	T,C
22		gnl|UMD3.1|GK000003.2	69787221	A	G	2	2	0.5	0.5		14		gnl|UMD3.1|GK000003.2	69770407	G	A	0	2	0	1		36		gnl|UMD3.1|GK000003.2	80137597	G	T	0	2	0	1		19		gnl|UMD3.1|GK000019.2	51400139	G	A	18	29	0.382978723404255	0.617021276595745		25		gnl|UMD3.1|GK000001.2	82078634	T	C
23		gnl|UMD3.1|GK000003.2	69787251	A	G	1	2	0.333333333333333	0.666666666666667		15		gnl|UMD3.1|GK000003.2	69775811	G	C	0	2	0	1		37		gnl|UMD3.1|GK000003.2	80143337	A	C	0	4	0	1		20		gnl|UMD3.1|GK000019.2	51400154	C	T	16	25	0.390243902439024	0.609756097560976		26		gnl|UMD3.1|GK000001.2	82078668	T	C
24		gnl|UMD3.1|GK000003.2	69787252	A	G	2	2	0.5	0.5		16		gnl|UMD3.1|GK000003.2	69776358	C	A	0	2	0	1		38		gnl|UMD3.1|GK000003.2	80143352	G	T	5	2	0.714285714285714	0.285714285714286		21		gnl|UMD3.1|GK000019.2	51401022	C	T	1	38	0.0256410256410256	0.974358974358974		27		gnl|UMD3.1|GK000001.2	82080572	T	C
25		gnl|UMD3.1|GK000003.2	69787952	T	C	0	2	0	1		17		gnl|UMD3.1|GK000003.2	69781800	T	C	0	2	0	1		39		gnl|UMD3.1|GK000003.2	80146984	A	G	1	6	0.142857142857143	0.857142857142857		22		gnl|UMD3.1|GK000019.2	51401428	A	G	0	2	0	1		28		gnl|UMD3.1|GK000001.2	82082882	T	G
26		gnl|UMD3.1|GK000003.2	69788209	T	C	0	3	0	1		18		gnl|UMD3.1|GK000003.2	69787929	C	T	1	4	0.2	0.8		40	APOA2	Chromosome location	SNP location	1	2	3	4	5	6		23		gnl|UMD3.1|GK000019.2	51402075	G	C	1	2	0.333333333333333	0.666666666666667		29		gnl|UMD3.1|GK000001.2	82083213	A	T
27		gnl|UMD3.1|GK000003.2	69789296	A	G	0	2	0	1		19		gnl|UMD3.1|GK000003.2	69787952	T	C	1	3	0.25	0.75		41		gnl|UMD3.1|GK000003.2	8302015	A	G	0	57	0	1		24		gnl|UMD3.1|GK000019.2	51402111	T	G,A	0	2	0	1		30		gnl|UMD3.1|GK000001.2	82085500	C	T
28		gnl|UMD3.1|GK000003.2	69791067	T	G	0	2	0	1		20		gnl|UMD3.1|GK000003.2	69788429	A	G	0	2	0	1		42	NTNG1	Chromosome location	SNP location	1	2	3	4	5	6		25		gnl|UMD3.1|GK000019.2	51403031	A	C	19	5	0.791666666666667	0.208333333333333		31		gnl|UMD3.1|GK000001.2	82096349	T	G
29		gnl|UMD3.1|GK000003.2	69792405	A	G	0	2	0	1		21		gnl|UMD3.1|GK000003.2	69788478	A	G	0	2	0	1		43		gnl|UMD3.1|GK000003.2	35970400	A	G	0	5	0	1			MST1R		>=50928327	<=50941427	gnl|UMD3.1|GK000022.2						32		gnl|UMD3.1|GK000001.2	82096807	A	T
30		gnl|UMD3.1|GK000003.2	69802541	A	G	0	4	0	1		22		gnl|UMD3.1|GK000003.2	69790166	C	T	0	4	0	1		44		gnl|UMD3.1|GK000003.2	35970584	A	G	0	5	0	1				Chromosome	SNP location	1	2	3	4	5	6		33		gnl|UMD3.1|GK000001.2	82100598	A	G
31		gnl|UMD3.1|GK000003.2	69802651	G	C	2	2	0.5	0.5		23		gnl|UMD3.1|GK000003.2	69790235	A	G	1	2	0.333333333333333	0.666666666666667		45		gnl|UMD3.1|GK000003.2	35974204	G	A	0	2	0	1		1		gnl|UMD3.1|GK000022.2	50938316	G	A	0	2	0	1		34		gnl|UMD3.1|GK000001.2	82100602	A	G
32		gnl|UMD3.1|GK000003.2	69802695	A	C	0	5	0	1		24		gnl|UMD3.1|GK000003.2	69791067	T	G	3	3	0.5	0.5		46		gnl|UMD3.1|GK000003.2	35974543	A	T	1	2	0.333333333333333	0.666666666666667			XYLT1		>=15820835	<=15992972	gnl|UMD3.1|GK000025.2						35		gnl|UMD3.1|GK000001.2	82103843	T	G
33		gnl|UMD3.1|GK000003.2	69803486	A	G	0	2	0	1		25		gnl|UMD3.1|GK000003.2	69801655	A	G	0	2	0	1				gnl|UMD3.1|GK000003.2	35975713	G	T	0	2	0	1				Chromosome	SNP location	1	2	3	4	5	6		36		gnl|UMD3.1|GK000001.2	82105471	A	T
34		gnl|UMD3.1|GK000003.2	69803523	C	G	0	3	0	1		26		gnl|UMD3.1|GK000003.2	69802883	C	A	2	2	0.5	0.5				gnl|UMD3.1|GK000003.2	35979010	T	C	0	2	0	1		1		gnl|UMD3.1|GK000025.2	15829445	T	G	0	2	0	1		37		gnl|UMD3.1|GK000001.2	82120475	T	C,A
35		gnl|UMD3.1|GK000003.2	69804062	T	A	0	2	0	1		27		gnl|UMD3.1|GK000003.2	69804062	T	A	0	4	0	1		1		gnl|UMD3.1|GK000003.2	35983464	C	G	0	6	0	1		2		gnl|UMD3.1|GK000025.2	15830451	A	G	0	2	0	1		38		gnl|UMD3.1|GK000001.2	82120541	A	G
36		gnl|UMD3.1|GK000003.2	69804486	A	G	0	4	0	1		28		gnl|UMD3.1|GK000003.2	69804231	C	G	0	2	0	1				gnl|UMD3.1|GK000003.2	35984636	A	G	0	2	0	1		3		gnl|UMD3.1|GK000025.2	15830581	C	A	1	1	0.5	0.5		39		gnl|UMD3.1|GK000001.2	82130142	A	G
37		gnl|UMD3.1|GK000003.2	69804558	C	T	0	6	0	1		29		gnl|UMD3.1|GK000003.2	69805149	C	A	0	2	0	1				gnl|UMD3.1|GK000003.2	36017146	T	C	0	2	0	1		4		gnl|UMD3.1|GK000025.2	15830762	G	A	0	2	0	1		40		gnl|UMD3.1|GK000001.2	82143509	G	C
38		gnl|UMD3.1|GK000003.2	69804578	T	C	0	6	0	1		30		gnl|UMD3.1|GK000003.2	69805424	A	G	2	2	0.5	0.5		1		gnl|UMD3.1|GK000003.2	36018019	C	T	0	2	0	1		5		gnl|UMD3.1|GK000025.2	15834473	G	T	0	2	0	1		41		gnl|UMD3.1|GK000001.2	82146683	C	T
39		gnl|UMD3.1|GK000003.2	69804585	T	C	0	6	0	1		31		gnl|UMD3.1|GK000003.2	69805467	A	G	2	2	0.5	0.5		2		gnl|UMD3.1|GK000003.2	36021113	T	G	1	2	0.333333333333333	0.666666666666667		6		gnl|UMD3.1|GK000025.2	15836201	G	T	1	2	0.333333333333333	0.666666666666667		42		gnl|UMD3.1|GK000001.2	82146684	A	G,T
40		gnl|UMD3.1|GK000003.2	69804621	T	C	0	4	0	1		32		gnl|UMD3.1|GK000003.2	69805488	A	C	2	2	0.5	0.5		3		gnl|UMD3.1|GK000003.2	36024985	C	T	0	1	0	1		7		gnl|UMD3.1|GK000025.2	15836209	G	C,A	0	3	0	1		43		gnl|UMD3.1|GK000001.2	82146725	A	G
41		gnl|UMD3.1|GK000003.2	69805467	A	G	0	2	0	1		33		gnl|UMD3.1|GK000003.2	69805870	A	C	0	4	0	1		4		gnl|UMD3.1|GK000003.2	36032511	T	C	0	2	0	1		8		gnl|UMD3.1|GK000025.2	15847812	C	T	0	2	0	1		44		gnl|UMD3.1|GK000001.2	82146835	G	A
42		gnl|UMD3.1|GK000003.2	69806084	C	A	0	4	0	1		34		gnl|UMD3.1|GK000003.2	69805910	G	A	0	6	0	1		5		gnl|UMD3.1|GK000003.2	36038009	G	T	0	3	0	1		9		gnl|UMD3.1|GK000025.2	15848630	A	G	0	2	0	1		45		gnl|UMD3.1|GK000001.2	82147563	AATATATATATATATATAT	AATATATATATATATAT
43		gnl|UMD3.1|GK000003.2	69806131	A	T	0	3	0	1		35		gnl|UMD3.1|GK000003.2	69810205	G	A	2	3	0.4	0.6		6		gnl|UMD3.1|GK000003.2	36048158	G	A	0	2	0	1		10		gnl|UMD3.1|GK000025.2	15849209	A	G,T	0	2	0	1		46		gnl|UMD3.1|GK000001.2	82152329	A	C
44		gnl|UMD3.1|GK000003.2	69806411	T	C	0	2	0	1		36		gnl|UMD3.1|GK000003.2	69810358	C	G	2	3	0.4	0.6		7		gnl|UMD3.1|GK000003.2	36056367	A	G	0	2	0	1		11		gnl|UMD3.1|GK000025.2	15878865	G	T	0	2	0	1		47		gnl|UMD3.1|GK000001.2	82153336	T	G
45		gnl|UMD3.1|GK000003.2	69806490	C	T	0	1	0	1		37		gnl|UMD3.1|GK000003.2	69810716	T	A	4	2	0.666666666666667	0.333333333333333		8		gnl|UMD3.1|GK000003.2	36056566	T	C	0	2	0	1		12		gnl|UMD3.1|GK000025.2	15890048	C	T	0	2	0	1		48		gnl|UMD3.1|GK000001.2	82154944	T	C
46		gnl|UMD3.1|GK000003.2	69807031	G	A	1	4	0.2	0.8		38		gnl|UMD3.1|GK000003.2	69811279	G	A	0	2	0	1		9		gnl|UMD3.1|GK000003.2	36056597	T	C	0	2	0	1		13		gnl|UMD3.1|GK000025.2	15893526	C	T	0	2	0	1		49		gnl|UMD3.1|GK000001.2	82156106	A	G
47		gnl|UMD3.1|GK000003.2	69807504	C	T	0	4	0	1		39		gnl|UMD3.1|GK000003.2	69811568	T	C	0	2	0	1		10		gnl|UMD3.1|GK000003.2	36056602	T	C	0	2	0	1		14		gnl|UMD3.1|GK000025.2	15940476	C	T	0	2	0	1		50		gnl|UMD3.1|GK000001.2	82156285	G	T
48		gnl|UMD3.1|GK000003.2	69808824	G	A	0	3	0	1		40		gnl|UMD3.1|GK000003.2	69811651	G	A	2	2	0.5	0.5		11		gnl|UMD3.1|GK000003.2	36056625	T	C	0	2	0	1		15		gnl|UMD3.1|GK000025.2	15969314	G	T,C	0	2	0	1		51		gnl|UMD3.1|GK000001.2	82159614	C	G
49		gnl|UMD3.1|GK000003.2	69808832	C	T	0	2	0	1		41		gnl|UMD3.1|GK000003.2	69811698	G	T	3	2	0.6	0.4		12		gnl|UMD3.1|GK000003.2	36056629	T	C	0	2	0	1			NPC1		>=33438419	<=33485514	gnl|UMD3.1|GK000024.2						52		gnl|UMD3.1|GK000001.2	82159926	C	T
50		gnl|UMD3.1|GK000003.2	69808856	C	T	0	2	0	1		42		gnl|UMD3.1|GK000003.2	69812029	C	T	0	3	0	1		13		gnl|UMD3.1|GK000003.2	36056630	T	C	0	2	0	1				Chromosome	SNP location	1	2	3	4	5	6		53		gnl|UMD3.1|GK000001.2	82159953	T	G
51		gnl|UMD3.1|GK000003.2	69810358	C	G	0	2	0	1		43		gnl|UMD3.1|GK000003.2	69812268	A	T	0	2	0	1		14		gnl|UMD3.1|GK000003.2	36056635	T	C	0	1	0	1		1		gnl|UMD3.1|GK000024.2	33439326	A	G	0	3	0	1			IgFBp3		>=76705105	<=76712709	gnl|UMD3.1|GK000004.2
52		gnl|UMD3.1|GK000003.2	69811080	G	A	0	4	0	1		44		gnl|UMD3.1|GK000003.2	69812280	G	A	0	2	0	1		15		gnl|UMD3.1|GK000003.2	36056640	T	C	0	2	0	1		2		gnl|UMD3.1|GK000024.2	33439770	A	G	0	3	0	1				Chromosome	SNP location	1	2
53		gnl|UMD3.1|GK000003.2	69811279	G	A	0	3	0	1		45		gnl|UMD3.1|GK000003.2	69812866	C	T	4	2	0.666666666666667	0.333333333333333		16		gnl|UMD3.1|GK000003.2	36056641	T	C	0	2	0	1		3		gnl|UMD3.1|GK000024.2	33440009	A	G	0	2	0	1		1		gnl|UMD3.1|GK000004.2	76705141	G	A,C
54		gnl|UMD3.1|GK000003.2	69811635	C	T	0	2	0	1		46		gnl|UMD3.1|GK000003.2	69813239	A	T	0	3	0	1		17		gnl|UMD3.1|GK000003.2	36100777	C	G	0	3	0	1		4		gnl|UMD3.1|GK000024.2	33440042	A	G	0	2	0	1		2		gnl|UMD3.1|GK000004.2	76705276	T	G
55		gnl|UMD3.1|GK000003.2	69811651	G	A	0	2	0	1		47		gnl|UMD3.1|GK000003.2	69813455	C	T	0	2	0	1		18		gnl|UMD3.1|GK000003.2	36107579	GACCCCATGGACTGCA	G	0	1	0	1		5		gnl|UMD3.1|GK000024.2	33440048	A	G	0	2	0	1		3		gnl|UMD3.1|GK000004.2	76705605	T	G
56		gnl|UMD3.1|GK000003.2	69812268	A	T	0	2	0	1		48		gnl|UMD3.1|GK000003.2	69813930	T	C	1	2	0.333333333333333	0.666666666666667		19		gnl|UMD3.1|GK000003.2	36141385	T	C	0	2	0	1		6		gnl|UMD3.1|GK000024.2	33440051	A	G	0	2	0	1		4		gnl|UMD3.1|GK000004.2	76706481	G	T,C
57		gnl|UMD3.1|GK000003.2	69812280	G	A	0	3	0	1		49		gnl|UMD3.1|GK000003.2	69814885	G	A	4	3	0.571428571428571	0.428571428571429		20		gnl|UMD3.1|GK000003.2	36143980	T	C	0	2	0	1		7		gnl|UMD3.1|GK000024.2	33440622	T	G	3	2	0.6	0.4		5		gnl|UMD3.1|GK000004.2	76711739	A	G
58		gnl|UMD3.1|GK000003.2	69812372	T	C	0	3	0	1		50		gnl|UMD3.1|GK000003.2	69814936	C	T	2	6	0.25	0.75		21		gnl|UMD3.1|GK000003.2	36269492	A	C	1	2	0.333333333333333	0.666666666666667		8		gnl|UMD3.1|GK000024.2	33444882	C	G	0	2	0	1			GTF3C5		>=103080227	<=103098809	gnl|UMD3.1|GK000011.2
59		gnl|UMD3.1|GK000003.2	69812633	A	G	0	2	0	1		51		gnl|UMD3.1|GK000003.2	69814962	G	T	6	2	0.75	0.25		22		gnl|UMD3.1|GK000003.2	36295759	C	G	0	2	0	1		9		gnl|UMD3.1|GK000024.2	33445158	A	T	0	3	0	1				Chromosome	SNP location	1	2
60		gnl|UMD3.1|GK000003.2	69812866	C	T	0	3	0	1		52		gnl|UMD3.1|GK000003.2	69814987	T	G	0	6	0	1		23		gnl|UMD3.1|GK000003.2	36308812	T	C	0	4	0	1		10		gnl|UMD3.1|GK000024.2	33456783	C	A	4	2	0.666666666666667	0.333333333333333		1		gnl|UMD3.1|GK000011.2	103080338	C	T
61		gnl|UMD3.1|GK000003.2	69812952	A	C	3	8	0.272727272727273	0.727272727272727		53		gnl|UMD3.1|GK000003.2	69815037	C	T	1	2	0.333333333333333	0.666666666666667		24	GHRHR	Chromosome location	SNP location	1	2	3	4	5	6		11		gnl|UMD3.1|GK000024.2	33459584	T	C	0	2	0	1		2		gnl|UMD3.1|GK000011.2	103080876	A	G
62		gnl|UMD3.1|GK000003.2	69813239	A	T	0	4	0	1		54		gnl|UMD3.1|GK000003.2	69815075	G	A	2	2	0.5	0.5		25		gnl|UMD3.1|GK000004.2	65795420	G	A	25	4	0.862068965517241	0.137931034482759		12		gnl|UMD3.1|GK000024.2	33460251	T	G	5	3	0.625	0.375		3		gnl|UMD3.1|GK000011.2	103080924	A	G
63		gnl|UMD3.1|GK000003.2	69813455	C	T	0	2	0	1		55		gnl|UMD3.1|GK000003.2	69815132	G	A	2	2	0.5	0.5		26		gnl|UMD3.1|GK000004.2	65795680	T	C	11	10	0.523809523809524	0.476190476190476		13		gnl|UMD3.1|GK000024.2	33460361	T	G	6	3	0.666666666666667	0.333333333333333		4		gnl|UMD3.1|GK000011.2	103083028	T	A
64		gnl|UMD3.1|GK000003.2	69814549	T	C	0	2	0	1		56		gnl|UMD3.1|GK000003.2	69815212	A	G	1	3	0.25	0.75		27		gnl|UMD3.1|GK000004.2	65795682	T	C	3	15	0.166666666666667	0.833333333333333		14		gnl|UMD3.1|GK000024.2	33466760	A	G	0	2	0	1		5		gnl|UMD3.1|GK000011.2	103083863	T	C
65		gnl|UMD3.1|GK000003.2	69814598	T	C	0	3	0	1		57		gnl|UMD3.1|GK000003.2	69815262	T	C	0	3	0	1		28		gnl|UMD3.1|GK000004.2	65795703	T	C	17	8	0.68	0.32		15		gnl|UMD3.1|GK000024.2	33469968	TG	TGTGTGAGAG	0	1	0	1		6		gnl|UMD3.1|GK000011.2	103084246	G	A
66		gnl|UMD3.1|GK000003.2	69814618	T	C	0	3	0	1		58		gnl|UMD3.1|GK000003.2	69816277	C	G	0	2	0	1		29		gnl|UMD3.1|GK000004.2	65795708	T	C	19	7	0.730769230769231	0.269230769230769		16		gnl|UMD3.1|GK000024.2	33473543	A	C	3	2	0.6	0.4		7		gnl|UMD3.1|GK000011.2	103084836	T	C
67		gnl|UMD3.1|GK000003.2	69814717	AGAT	A	0	1	0	1		59		gnl|UMD3.1|GK000003.2	69816478	A	C	0	2	0	1		30		gnl|UMD3.1|GK000004.2	65796402	T	C	19	9	0.678571428571429	0.321428571428571		17		gnl|UMD3.1|GK000024.2	33475380	A	C	3	2	0.6	0.4		8		gnl|UMD3.1|GK000011.2	103085472	C	G
68		gnl|UMD3.1|GK000003.2	69814877	A	G	0	7	0	1		60		gnl|UMD3.1|GK000003.2	69816930	G	A	8	3	0.727272727272727	0.272727272727273		31		gnl|UMD3.1|GK000004.2	65796408	T	C	22	6	0.785714285714286	0.214285714285714		18		gnl|UMD3.1|GK000024.2	33475430	T	C	0	5	0	1		9		gnl|UMD3.1|GK000011.2	103086580	A	G
69		gnl|UMD3.1|GK000003.2	69814936	C	T	0	3	0	1		61		gnl|UMD3.1|GK000003.2	69816998	G	A	7	2	0.777777777777778	0.222222222222222		32		gnl|UMD3.1|GK000004.2	65796759	A	C	0	1	0	1		19		gnl|UMD3.1|GK000024.2	33481678	CAA	C	0	1	0	1		10		gnl|UMD3.1|GK000011.2	103088118	A	G
70		gnl|UMD3.1|GK000003.2	69814969	A	T	2	2	0.5	0.5		62		gnl|UMD3.1|GK000003.2	69817103	C	T	7	7	0.5	0.5				gnl|UMD3.1|GK000004.2	65797222	C	A	8	2	0.8	0.2			DLK2		>=16981806	<=16986060	gnl|UMD3.1|GK000023.2						11		gnl|UMD3.1|GK000011.2	103090443	G	A
71		gnl|UMD3.1|GK000003.2	69814987	T	G	0	2	0	1		63		gnl|UMD3.1|GK000003.2	69819535	A	G	0	2	0	1				gnl|UMD3.1|GK000004.2	65797513	T	C	10	2	0.833333333333333	0.166666666666667				Chromosome	SNP location	1	2	3	4	5	6		12		gnl|UMD3.1|GK000011.2	103090566	A	G
72		gnl|UMD3.1|GK000003.2	69815075	G	A	0	4	0	1		64		gnl|UMD3.1|GK000003.2	69819641	G	T	1	5	0.166666666666667	0.833333333333333		1		gnl|UMD3.1|GK000004.2	65798873	T	C	4	18	0.181818181818182	0.818181818181818		1		gnl|UMD3.1|GK000023.2	16982382	C	A	0	2	0	1		13		gnl|UMD3.1|GK000011.2	103091146	A	C
73		gnl|UMD3.1|GK000003.2	69815132	G	A	0	4	0	1		65		gnl|UMD3.1|GK000003.2	69820163	A	G	0	2	0	1		2		gnl|UMD3.1|GK000004.2	65799071	G	A	10	12	0.454545454545455	0.545454545454545		2		gnl|UMD3.1|GK000023.2	16982893	G	A	2	2	0.5	0.5		14		gnl|UMD3.1|GK000011.2	103091587	A	C,G
74		gnl|UMD3.1|GK000003.2	69815179	G	A	0	2	0	1		66		gnl|UMD3.1|GK000003.2	69820887	A	T	3	2	0.6	0.4		3		gnl|UMD3.1|GK000004.2	65801296	T	C	32	19	0.627450980392157	0.372549019607843		3		gnl|UMD3.1|GK000023.2	16983766	G	T	0	2	0	1		15		gnl|UMD3.1|GK000011.2	103091829	T	G
75		gnl|UMD3.1|GK000003.2	69815212	A	G	0	2	0	1		67		gnl|UMD3.1|GK000003.2	69821583	T	C	0	2	0	1		4		gnl|UMD3.1|GK000004.2	65801936	T	C	39	36	0.52	0.48		4		gnl|UMD3.1|GK000023.2	16986003	G	T	1	1	0.5	0.5		16		gnl|UMD3.1|GK000011.2	103091888	C	A
76		gnl|UMD3.1|GK000003.2	69815262	T	C	0	4	0	1		68		gnl|UMD3.1|GK000003.2	69821592	T	C	0	2	0	1		5		gnl|UMD3.1|GK000004.2	65802685	A	G	0	2	0	1			IGF2		>=50046626	<=50065230	gnl|UMD3.1|GK000029.2						17		gnl|UMD3.1|GK000011.2	103091997	G	T
77		gnl|UMD3.1|GK000003.2	69815382	A	G	0	2	0	1		69		gnl|UMD3.1|GK000003.2	69821642	G	A	2	2	0.5	0.5		6		gnl|UMD3.1|GK000004.2	65803728	C	A	1	2	0.333333333333333	0.666666666666667				Chromosome	SNP location	1	2	3	4	5	6		18		gnl|UMD3.1|GK000011.2	103092037	A	C
78		gnl|UMD3.1|GK000003.2	69815496	A	C	0	2	0	1		70		gnl|UMD3.1|GK000003.2	69822070	T	C	2	2	0.5	0.5		7		gnl|UMD3.1|GK000004.2	65804619	T	A	0	2	0	1		1		gnl|UMD3.1|GK000029.2	50051639	G	A	0	2	0	1		19		gnl|UMD3.1|GK000011.2	103092187	A	C
79		gnl|UMD3.1|GK000003.2	69818036	A	G	3	2	0.6	0.4		71		gnl|UMD3.1|GK000003.2	69822714	T	C	0	4	0	1		8		gnl|UMD3.1|GK000004.2	65804640	A	C	1	2	0.333333333333333	0.666666666666667		2		gnl|UMD3.1|GK000029.2	50051962	G	T	0	5	0	1		20		gnl|UMD3.1|GK000011.2	103092416	T	G
80		gnl|UMD3.1|GK000003.2	69820163	A	G	0	6	0	1		72		gnl|UMD3.1|GK000003.2	69823531	G	T	1	2	0.333333333333333	0.666666666666667		9		gnl|UMD3.1|GK000004.2	65806618	G	T	6	2	0.75	0.25		3		gnl|UMD3.1|GK000029.2	50056168	T	G	3	4	0.428571428571429	0.571428571428571		21		gnl|UMD3.1|GK000011.2	103094353	C	T
81		gnl|UMD3.1|GK000003.2	69820171	C	A	4	2	0.666666666666667	0.333333333333333		73	NTNG1	Chromosome location	SNP location	1	2	3	4	5	6		10		gnl|UMD3.1|GK000004.2	65808339	G	T	2	2	0.5	0.5		4		gnl|UMD3.1|GK000029.2	50062817	A	G	64	33	0.65979381443299	0.34020618556701		22		gnl|UMD3.1|GK000011.2	103094401	A	G
82		gnl|UMD3.1|GK000003.2	69822714	T	C	0	5	0	1		74		gnl|UMD3.1|GK000003.2	35969966	C	G	1	2	0.333333333333333	0.666666666666667		11	IGF2BP3	Chromosome location	SNP location	1	2	3	4	5	6		5		gnl|UMD3.1|GK000029.2	50063746	A	G	62	38	0.62	0.38		23		gnl|UMD3.1|GK000011.2	103094838	A	C
83		gnl|UMD3.1|GK000003.2	69823284	T	TTGGAAC	0	1	0	1		75		gnl|UMD3.1|GK000003.2	35970081	A	C	2	2	0.5	0.5		12		gnl|UMD3.1|GK000004.2	32078797	C	T	0	7	0	1		6		gnl|UMD3.1|GK000029.2	50064409	T	G,A	0	3	0	1		24		gnl|UMD3.1|GK000011.2	103094879	T	G
84		gnl|UMD3.1|GK000003.2	69823531	G	T	0	3	0	1		76		gnl|UMD3.1|GK000003.2	35970400	A	G	0	3	0	1		13		gnl|UMD3.1|GK000004.2	32078889	C	T	8	3	0.727272727272727	0.272727272727273		7		gnl|UMD3.1|GK000029.2	50064775	T	G	74	36	0.672727272727273	0.327272727272727		25		gnl|UMD3.1|GK000011.2	103094942	T	G
85		gnl|UMD3.1|GK000003.2	69829523	C	A	1	2	0.333333333333333	0.666666666666667		77		gnl|UMD3.1|GK000003.2	35970584	A	G	1	6	0.142857142857143	0.857142857142857		14		gnl|UMD3.1|GK000004.2	32079176	T	C	3	3	0.5	0.5		8		gnl|UMD3.1|GK000029.2	50064791	T	G	92	35	0.724409448818898	0.275590551181102		26		gnl|UMD3.1|GK000011.2	103095316	T	C
	NTNG1	Chromosome location	SNP location	1	2	3	4	5	6		78		gnl|UMD3.1|GK000003.2	35970807	A	C	3	2	0.6	0.4		15		gnl|UMD3.1|GK000004.2	32086855	A	T	0	2	0	1			SIRT1		>=24556240	<=24582756	gnl|UMD3.1|GK000028.2						27		gnl|UMD3.1|GK000011.2	103095558	A	C,G
1		gnl|UMD3.1|GK000003.2	35969966	C	G	1	7	0.125	0.875		79		gnl|UMD3.1|GK000003.2	35974141	G	A	1	2	0.333333333333333	0.666666666666667		16		gnl|UMD3.1|GK000004.2	32086970	A	G	0	2	0	1				Chromosome	SNP location	1	2	3	4	5	6		28		gnl|UMD3.1|GK000011.2	103095944	A	C
2		gnl|UMD3.1|GK000003.2	35970296	A	G	11	4	0.733333333333333	0.266666666666667				gnl|UMD3.1|GK000003.2	35974506	C	G	0	2	0	1		17		gnl|UMD3.1|GK000004.2	32086973	A	G	0	2	0	1		1		gnl|UMD3.1|GK000028.2	24556391	A	G	1	1	0.5	0.5		29		gnl|UMD3.1|GK000011.2	103096356	C	A
3		gnl|UMD3.1|GK000003.2	35970400	A	G	0	7	0	1				gnl|UMD3.1|GK000003.2	35975617	TCCCCCCCCCCCCCCC	TCCCCCCC	0	1	0	1		18		gnl|UMD3.1|GK000004.2	32086981	A	G	0	2	0	1		2		gnl|UMD3.1|GK000028.2	24556624	A	G	0	4	0	1		30		gnl|UMD3.1|GK000011.2	103097653	C	T
4		gnl|UMD3.1|GK000003.2	35970584	A	G	0	8	0	1		1		gnl|UMD3.1|GK000003.2	35975711	A	G	0	2	0	1		19		gnl|UMD3.1|GK000004.2	32092877	C	T	0	2	0	1		3		gnl|UMD3.1|GK000028.2	24557386	A	T	0	3	0	1		31		gnl|UMD3.1|GK000011.2	103098611	T	G
5		gnl|UMD3.1|GK000003.2	35970754	T	A	8	2	0.8	0.2		2		gnl|UMD3.1|GK000003.2	35975960	A	T	0	2	0	1		20		gnl|UMD3.1|GK000004.2	32130014	A	T	0	2	0	1		4		gnl|UMD3.1|GK000028.2	24560384	C	A	2	2	0.5	0.5			GHR		>=31890736	<=32199996	gnl|UMD3.1|GK000020.2
6		gnl|UMD3.1|GK000003.2	35973196	TTGATGATGAT	TTGATGAT	0	1	0	1		3		gnl|UMD3.1|GK000003.2	35986624	C	A	4	2	0.666666666666667	0.333333333333333				gnl|UMD3.1|GK000004.2	32144284	T	A	1	2	0.333333333333333	0.666666666666667		5		gnl|UMD3.1|GK000028.2	24560402	C	A	1	2	0.333333333333333	0.666666666666667				Chromosome	SNP location	1	2
7		gnl|UMD3.1|GK000003.2	35975039	CTCTTT	CT	0	1	0	1		4		gnl|UMD3.1|GK000003.2	35993969	G	C	0	2	0	1				gnl|UMD3.1|GK000004.2	32144286	T	A	1	2	0.333333333333333	0.666666666666667		6		gnl|UMD3.1|GK000028.2	24563038	G	T	0	2	0	1		1		gnl|UMD3.1|GK000020.2	31891023	T	A
8		gnl|UMD3.1|GK000003.2	35975483	T	C	0	2	0	1		5		gnl|UMD3.1|GK000003.2	36013495	T	C,A	0	2	0	1		1		gnl|UMD3.1|GK000004.2	32145490	G	T	0	3	0	1		7		gnl|UMD3.1|GK000028.2	24563795	T	A	0	1	0	1		2		gnl|UMD3.1|GK000020.2	31891025	G	A
9		gnl|UMD3.1|GK000003.2	35977536	A	G	0	2	0	1		6		gnl|UMD3.1|GK000003.2	36016761	A	G	0	2	0	1		2		gnl|UMD3.1|GK000004.2	32145499	A	T	0	3	0	1		8		gnl|UMD3.1|GK000028.2	24565017	T	C	4	4	0.5	0.5		3		gnl|UMD3.1|GK000020.2	31891193	T	G
10		gnl|UMD3.1|GK000003.2	35991785	T	A	0	2	0	1		7		gnl|UMD3.1|GK000003.2	36020157	A	C	0	3	0	1		3		gnl|UMD3.1|GK000004.2	32162643	C	A	0	2	0	1		9		gnl|UMD3.1|GK000028.2	24575653	A	G	0	6	0	1		4		gnl|UMD3.1|GK000020.2	31891268	A	T
11		gnl|UMD3.1|GK000003.2	36003944	T	C	0	2	0	1		8		gnl|UMD3.1|GK000003.2	36020224	A	G	0	3	0	1		4	IgFBp3	Chromosome location	SNP location	1	2	3	4	5	6		10		gnl|UMD3.1|GK000028.2	24578080	T	C	1	3	0.25	0.75		5		gnl|UMD3.1|GK000020.2	31894246	T	C
12		gnl|UMD3.1|GK000003.2	36003984	A	G	0	2	0	1		9		gnl|UMD3.1|GK000003.2	36021473	G	A	0	2	0	1		5		gnl|UMD3.1|GK000004.2	76705141	G	A	5	4	0.555555555555556	0.444444444444444		11		gnl|UMD3.1|GK000028.2	24578135	A	T	3	3	0.5	0.5		6		gnl|UMD3.1|GK000020.2	31894310	G	T
13		gnl|UMD3.1|GK000003.2	36014255	ATC	ATCTC	0	1	0	1		10		gnl|UMD3.1|GK000003.2	36025284	T	C	0	2	0	1		6		gnl|UMD3.1|GK000004.2	76705231	G	T	6	10	0.375	0.625		12		gnl|UMD3.1|GK000028.2	24578214	T	A	2	2	0.5	0.5		7		gnl|UMD3.1|GK000020.2	31894358	A	C
14		gnl|UMD3.1|GK000003.2	36033247	C	T	1	2	0.333333333333333	0.666666666666667		11		gnl|UMD3.1|GK000003.2	36034028	T	C	0	2	0	1		7		gnl|UMD3.1|GK000004.2	76712697	G	C	3	12	0.2	0.8		13		gnl|UMD3.1|GK000028.2	24578626	T	C	4	2	0.666666666666667	0.333333333333333		8		gnl|UMD3.1|GK000020.2	31894784	G	T
15		gnl|UMD3.1|GK000003.2	36033259	A	C	1	2	0.333333333333333	0.666666666666667		12		gnl|UMD3.1|GK000003.2	36044631	C	T	0	2	0	1		8	DPP6	Chromosome location	SNP location	1	2	3	4	5	6			VEGFB		>=43155196	<=43157756	gnl|UMD3.1|GK000029.2						9		gnl|UMD3.1|GK000020.2	31896319	C	A
16		gnl|UMD3.1|GK000003.2	36034698	T	C	2	2	0.5	0.5		13		gnl|UMD3.1|GK000003.2	36044662	T	C	0	2	0	1		9		gnl|UMD3.1|GK000004.2	117558394	T	C	0	2	0	1				Chromosome	SNP location	1	2	3	4	5	6		10		gnl|UMD3.1|GK000020.2	31896703	T	C
17		gnl|UMD3.1|GK000003.2	36058046	A	C	0	2	0	1		14		gnl|UMD3.1|GK000003.2	36092933	A	C	0	2	0	1		10		gnl|UMD3.1|GK000004.2	117560399	CATATA	CATA	0	1	0	1		1		gnl|UMD3.1|GK000029.2	43156019	G	A	2	2	0.5	0.5		11		gnl|UMD3.1|GK000020.2	31896728	T	C
18		gnl|UMD3.1|GK000003.2	36058111	T	C	0	2	0	1		15		gnl|UMD3.1|GK000003.2	36093173	C	T	0	2	0	1		11		gnl|UMD3.1|GK000004.2	117560681	C	G	1	2	0.333333333333333	0.666666666666667		2		gnl|UMD3.1|GK000029.2	43156248	T	G,A	0	2	0	1		12		gnl|UMD3.1|GK000020.2	31906808	A	T
19		gnl|UMD3.1|GK000003.2	36067823	G	A	1	2	0.333333333333333	0.666666666666667		16		gnl|UMD3.1|GK000003.2	36123600	A	G	0	2	0	1		12		gnl|UMD3.1|GK000004.2	117561361	A	T	0	2	0	1		3		gnl|UMD3.1|GK000029.2	43156509	A	C	11	5	0.6875	0.3125		13		gnl|UMD3.1|GK000020.2	31910128	T	A
20		gnl|UMD3.1|GK000003.2	36107122	G	A	0	2	0	1		17		gnl|UMD3.1|GK000003.2	36136669	T	G	4	2	0.666666666666667	0.333333333333333		13		gnl|UMD3.1|GK000004.2	117567568	C	T	2	2	0.5	0.5		4		gnl|UMD3.1|GK000029.2	43156532	C	A	16	4	0.8	0.2		14		gnl|UMD3.1|GK000020.2	31911609	T	C
21		gnl|UMD3.1|GK000003.2	36204179	G	A	0	2	0	1		18		gnl|UMD3.1|GK000003.2	36144968	A	T	0	2	0	1		14		gnl|UMD3.1|GK000004.2	117567834	A	G	0	3	0	1		5		gnl|UMD3.1|GK000029.2	43156841	C	G	0	4	0	1		15		gnl|UMD3.1|GK000020.2	31911870	T	A
22		gnl|UMD3.1|GK000003.2	36204218	A	G	0	1	0	1		19		gnl|UMD3.1|GK000003.2	36157278	A	T	0	4	0	1				gnl|UMD3.1|GK000004.2	117567885	G	A	2	3	0.4	0.6		6		gnl|UMD3.1|GK000029.2	43156864	T	G	2	2	0.5	0.5		16		gnl|UMD3.1|GK000020.2	31925428	T	C
23		gnl|UMD3.1|GK000003.2	36204352	C	T	0	2	0	1		20		gnl|UMD3.1|GK000003.2	36157671	T	G	0	2	0	1				gnl|UMD3.1|GK000004.2	117567962	T	C	1	1	0.5	0.5		7		gnl|UMD3.1|GK000029.2	43157318	T	G	3	2	0.6	0.4		17		gnl|UMD3.1|GK000020.2	31925444	T	C
24		gnl|UMD3.1|GK000003.2	36206438	A	G	0	2	0	1		21		gnl|UMD3.1|GK000003.2	36157673	T	G	0	2	0	1		1		gnl|UMD3.1|GK000004.2	117568756	A	G	0	2	0	1		8		gnl|UMD3.1|GK000029.2	43157609	A	T	2	57	0.0338983050847458	0.966101694915254		18		gnl|UMD3.1|GK000020.2	31925459	T	C
25		gnl|UMD3.1|GK000003.2	36206856	C	T	0	2	0	1		22		gnl|UMD3.1|GK000003.2	36170187	G	A	0	2	0	1		2		gnl|UMD3.1|GK000004.2	117568766	G	C	1	2	0.333333333333333	0.666666666666667		9		gnl|UMD3.1|GK000029.2	43157720	A	C	5	2	0.714285714285714	0.285714285714286		19		gnl|UMD3.1|GK000020.2	31934649	T	C
26		gnl|UMD3.1|GK000003.2	36206859	T	C	0	2	0	1		23		gnl|UMD3.1|GK000003.2	36201143	T	C	0	2	0	1		3		gnl|UMD3.1|GK000004.2	117568881	TGAGAGAGAGAGA	TGAGAGAGAGAGAGA	0	1	0	1			IGF2BP2		>=81992398	<=82161528	gnl|UMD3.1|GK000001.2						20		gnl|UMD3.1|GK000020.2	31939742	T	C
27		gnl|UMD3.1|GK000003.2	36263567	A	T	0	1	0	1		24		gnl|UMD3.1|GK000003.2	36201149	T	C	0	2	0	1				gnl|UMD3.1|GK000004.2	117570865	G	C	0	3	0	1				Chromosome	SNP location	1	2	3	4	5	6		21		gnl|UMD3.1|GK000020.2	31965203	T	A
28		gnl|UMD3.1|GK000003.2	36290399	T	C	0	2	0	1		25		gnl|UMD3.1|GK000003.2	36201180	T	C	0	2	0	1				gnl|UMD3.1|GK000004.2	117570899	G	A	0	4	0	1		1		gnl|UMD3.1|GK000001.2	81996216	G	T	0	1	0	1		22		gnl|UMD3.1|GK000020.2	31977179	T	G
29		gnl|UMD3.1|GK000003.2	36290420	T	C	0	2	0	1		26		gnl|UMD3.1|GK000003.2	36201181	T	C	0	2	0	1		1		gnl|UMD3.1|GK000004.2	117576664	A	G	0	2	0	1		2		gnl|UMD3.1|GK000001.2	81997319	C	A	0	1	0	1		23		gnl|UMD3.1|GK000020.2	31981432	A	G
30		gnl|UMD3.1|GK000003.2	36299318	T	C	0	2	0	1		27		gnl|UMD3.1|GK000003.2	36201208	T	C	0	2	0	1		2		gnl|UMD3.1|GK000004.2	117576703	G	C	0	2	0	1		3		gnl|UMD3.1|GK000001.2	82001821	T	A	2	2	0.5	0.5		24		gnl|UMD3.1|GK000020.2	31994467	T	C
	GHRHR	Chromosome location	SNP location	1	2	3	4	5	6		28		gnl|UMD3.1|GK000003.2	36201260	ATCTCT	ATCT	0	1	0	1		3		gnl|UMD3.1|GK000004.2	117579325	C	G	0	2	0	1		4		gnl|UMD3.1|GK000001.2	82006565	A	G	2	2	0.5	0.5		25		gnl|UMD3.1|GK000020.2	31994507	T	C
1		gnl|UMD3.1|GK000004.2	65795680	T	C	10	7	0.588235294117647	0.411764705882353		29		gnl|UMD3.1|GK000003.2	36201935	T	C	0	2	0	1		4		gnl|UMD3.1|GK000004.2	117582551	G	A	0	4	0	1		5		gnl|UMD3.1|GK000001.2	82006984	A	T	2	2	0.5	0.5		26		gnl|UMD3.1|GK000020.2	31994508	T	C
2		gnl|UMD3.1|GK000004.2	65795682	T	C	4	16	0.2	0.8		30		gnl|UMD3.1|GK000003.2	36201969	T	C	0	2	0	1		5		gnl|UMD3.1|GK000004.2	117584848	C	T	2	4	0.333333333333333	0.666666666666667		6		gnl|UMD3.1|GK000001.2	82006997	G	T	1	1	0.5	0.5		27		gnl|UMD3.1|GK000020.2	31995118	A	C
3		gnl|UMD3.1|GK000004.2	65795843	T	C	17	3	0.85	0.15		31		gnl|UMD3.1|GK000003.2	36201997	T	C	0	2	0	1		6		gnl|UMD3.1|GK000004.2	117584930	A	G	1	5	0.166666666666667	0.833333333333333		7		gnl|UMD3.1|GK000001.2	82007387	A	G	0	2	0	1		28		gnl|UMD3.1|GK000020.2	32003859	A	G
4		gnl|UMD3.1|GK000004.2	65796402	T	C	23	8	0.741935483870968	0.258064516129032		32		gnl|UMD3.1|GK000003.2	36204232	G	A	0	2	0	1		7		gnl|UMD3.1|GK000004.2	117584950	A	G	1	5	0.166666666666667	0.833333333333333		8		gnl|UMD3.1|GK000001.2	82007419	A	T	1	1	0.5	0.5		29		gnl|UMD3.1|GK000020.2	32003865	A	G
5		gnl|UMD3.1|GK000004.2	65796408	T	C	25	7	0.78125	0.21875		33		gnl|UMD3.1|GK000003.2	36205855	A	G	0	2	0	1		8		gnl|UMD3.1|GK000004.2	117585033	C	A	3	2	0.6	0.4		9		gnl|UMD3.1|GK000001.2	82016404	G	T	0	2	0	1		30		gnl|UMD3.1|GK000020.2	32003900	G	T
6		gnl|UMD3.1|GK000004.2	65796410	T	C	25	7	0.78125	0.21875		34		gnl|UMD3.1|GK000003.2	36206856	C	T	0	2	0	1		9		gnl|UMD3.1|GK000004.2	117585414	T	C	2	2	0.5	0.5		10		gnl|UMD3.1|GK000001.2	82018369	A	T	0	2	0	1		31		gnl|UMD3.1|GK000020.2	32005406	G	A
7		gnl|UMD3.1|GK000004.2	65797513	T	C	18	5	0.782608695652174	0.217391304347826		35		gnl|UMD3.1|GK000003.2	36207486	G	A	0	1	0	1		10		gnl|UMD3.1|GK000004.2	117585419	T	C	2	2	0.5	0.5		11		gnl|UMD3.1|GK000001.2	82020792	A	G	0	2	0	1		32		gnl|UMD3.1|GK000020.2	32010694	A	T
8		gnl|UMD3.1|GK000004.2	65799445	T	G	17	6	0.739130434782609	0.260869565217391		36		gnl|UMD3.1|GK000003.2	36208505	A	C	0	2	0	1		11		gnl|UMD3.1|GK000004.2	117585461	T	C	1	2	0.333333333333333	0.666666666666667		12		gnl|UMD3.1|GK000001.2	82020793	A	G	0	2	0	1		33		gnl|UMD3.1|GK000020.2	32011453	G	A
9		gnl|UMD3.1|GK000004.2	65802685	A	G	0	5	0	1		37		gnl|UMD3.1|GK000003.2	36208517	A	T	0	2	0	1		12		gnl|UMD3.1|GK000004.2	117586026	G	T	3	2	0.6	0.4		13		gnl|UMD3.1|GK000001.2	82020805	A	G	0	2	0	1		34		gnl|UMD3.1|GK000020.2	32011713	A	G
10		gnl|UMD3.1|GK000004.2	65804640	A	C	0	4	0	1		38		gnl|UMD3.1|GK000003.2	36208564	A	G	0	2	0	1		13		gnl|UMD3.1|GK000004.2	117587264	T	G	0	4	0	1		14		gnl|UMD3.1|GK000001.2	82024069	G	A	0	2	0	1		35		gnl|UMD3.1|GK000020.2	32013120	C	G
	IGF2BP3	Chromosome location	SNP location	1	2	3	4	5	6		39		gnl|UMD3.1|GK000003.2	36208567	C	G	0	2	0	1		14		gnl|UMD3.1|GK000004.2	117588633	G	A	3	3	0.5	0.5		15		gnl|UMD3.1|GK000001.2	82030040	G	A	0	2	0	1		36		gnl|UMD3.1|GK000020.2	32014449	A	G
1		gnl|UMD3.1|GK000004.2	32078061	C	A	0	4	0	1		40		gnl|UMD3.1|GK000003.2	36208835	T	G	0	2	0	1		15		gnl|UMD3.1|GK000004.2	117588689	A	G	3	2	0.6	0.4		16		gnl|UMD3.1|GK000001.2	82031467	G	T	0	3	0	1		37		gnl|UMD3.1|GK000020.2	32015724	C	T
2		gnl|UMD3.1|GK000004.2	32078797	C	T	0	6	0	1		41		gnl|UMD3.1|GK000003.2	36215844	T	C	0	2	0	1		16		gnl|UMD3.1|GK000004.2	117589748	C	T	0	2	0	1		17		gnl|UMD3.1|GK000001.2	82036712	C	T	0	2	0	1		38		gnl|UMD3.1|GK000020.2	32018667	T	C
3		gnl|UMD3.1|GK000004.2	32084020	G	A	0	2	0	1		42		gnl|UMD3.1|GK000003.2	36227481	G	T	1	2	0.333333333333333	0.666666666666667		17		gnl|UMD3.1|GK000004.2	117589990	G	C	2	2	0.5	0.5		18		gnl|UMD3.1|GK000001.2	82042681	T	C	0	2	0	1		39		gnl|UMD3.1|GK000020.2	32022324	C	G
4		gnl|UMD3.1|GK000004.2	32114020	G	A	0	2	0	1		43		gnl|UMD3.1|GK000003.2	36268361	G	A	0	2	0	1		18		gnl|UMD3.1|GK000004.2	117589991	C	G	2	2	0.5	0.5		19		gnl|UMD3.1|GK000001.2	82044219	G	T	0	1	0	1		40		gnl|UMD3.1|GK000020.2	32027755	G	A
5		gnl|UMD3.1|GK000004.2	32137396	G	A	1	4	0.2	0.8		44		gnl|UMD3.1|GK000003.2	36326681	G	A	3	2	0.6	0.4		19		gnl|UMD3.1|GK000004.2	117590496	A	G	0	3	0	1		20		gnl|UMD3.1|GK000001.2	82047643	C	A	0	2	0	1		41		gnl|UMD3.1|GK000020.2	32038430	T	C
6		gnl|UMD3.1|GK000004.2	32154047	T	C	0	4	0	1		45		gnl|UMD3.1|GK000003.2	36329515	G	T	8	2	0.8	0.2		20		gnl|UMD3.1|GK000004.2	117591194	A	G	4	2	0.666666666666667	0.333333333333333		21		gnl|UMD3.1|GK000001.2	82056794	G	T	0	1	0	1		42		gnl|UMD3.1|GK000020.2	32039974	G	A
7		gnl|UMD3.1|GK000004.2	32154122	C	T	0	2	0	1		46		gnl|UMD3.1|GK000003.2	36329774	A	C	3	2	0.6	0.4		21		gnl|UMD3.1|GK000004.2	117591329	A	G	2	2	0.5	0.5		22		gnl|UMD3.1|GK000001.2	82070304	C	T	0	3	0	1		43		gnl|UMD3.1|GK000020.2	32043333	C	A
8		gnl|UMD3.1|GK000004.2	32154150	T	A	0	2	0	1		47	GHRHR	Chromosome location	SNP location	1	2	3	4	5	6		22		gnl|UMD3.1|GK000004.2	117591399	A	G	0	2	0	1		23		gnl|UMD3.1|GK000001.2	82070733	T	C,G	0	2	0	1		44		gnl|UMD3.1|GK000020.2	32045024	C	T
9		gnl|UMD3.1|GK000004.2	32203395	A	C	0	2	0	1		48		gnl|UMD3.1|GK000004.2	65795611	T	C	17	4	0.80952380952381	0.19047619047619		23		gnl|UMD3.1|GK000004.2	117591411	A	G	0	2	0	1		24		gnl|UMD3.1|GK000001.2	82074222	C	T	0	4	0	1		45		gnl|UMD3.1|GK000020.2	32045030	G	T
10		gnl|UMD3.1|GK000004.2	32204543	T	C	0	2	0	1		49		gnl|UMD3.1|GK000004.2	65795665	T	C	16	5	0.761904761904762	0.238095238095238		24		gnl|UMD3.1|GK000004.2	117592123	G	A	0	5	0	1		25		gnl|UMD3.1|GK000001.2	82075712	A	G	0	3	0	1		46		gnl|UMD3.1|GK000020.2	32050364	T	C
11		gnl|UMD3.1|GK000004.2	32205634	C	A	0	4	0	1		50		gnl|UMD3.1|GK000004.2	65795682	T	C	5	14	0.263157894736842	0.736842105263158		25		gnl|UMD3.1|GK000004.2	117592239	G	T	1	5	0.166666666666667	0.833333333333333		26		gnl|UMD3.1|GK000001.2	82075771	A	T	1	2	0.333333333333333	0.666666666666667		47		gnl|UMD3.1|GK000020.2	32050431	T	C
12		gnl|UMD3.1|GK000004.2	32209346	A	G	0	2	0	1		51		gnl|UMD3.1|GK000004.2	65795703	T	C	13	3	0.8125	0.1875		26		gnl|UMD3.1|GK000004.2	117592344	A	G	4	8	0.333333333333333	0.666666666666667		27		gnl|UMD3.1|GK000001.2	82075858	A	G	0	2	0	1		48		gnl|UMD3.1|GK000020.2	32052950	C	G
	NPY	Chromosome location	SNP location	1	2	3	4	5	6		52		gnl|UMD3.1|GK000004.2	65795708	T	C	11	7	0.611111111111111	0.388888888888889		27		gnl|UMD3.1|GK000004.2	117592514	A	G	2	2	0.5	0.5		28		gnl|UMD3.1|GK000001.2	82075888	A	G	0	2	0	1		49		gnl|UMD3.1|GK000020.2	32054608	A	T
1		gnl|UMD3.1|GK000004.2	72068481	G	A	12	2	0.857142857142857	0.142857142857143		53		gnl|UMD3.1|GK000004.2	65795843	T	C	15	6	0.714285714285714	0.285714285714286		28		gnl|UMD3.1|GK000004.2	117592997	C	T	0	2	0	1		29		gnl|UMD3.1|GK000001.2	82076187	A	C	0	2	0	1		50		gnl|UMD3.1|GK000020.2	32055644	G	T
	INSIG1	Chromosome location	SNP location	1	2	3	4	5	6		54		gnl|UMD3.1|GK000004.2	65796402	T	C	16	3	0.842105263157895	0.157894736842105		29		gnl|UMD3.1|GK000004.2	117593152	G	A	0	3	0	1		30		gnl|UMD3.1|GK000001.2	82082573	C	CT	0	1	0	1		51		gnl|UMD3.1|GK000020.2	32055646	T	C
1		gnl|UMD3.1|GK000004.2	117915523	G	A	2	2	0.5	0.5				gnl|UMD3.1|GK000004.2	65796478	A	T	11	2	0.846153846153846	0.153846153846154		30		gnl|UMD3.1|GK000004.2	117593419	G	A	3	2	0.6	0.4		31		gnl|UMD3.1|GK000001.2	82086996	C	T	0	2	0	1		52		gnl|UMD3.1|GK000020.2	32055675	T	C
2		gnl|UMD3.1|GK000004.2	117915922	C	A	1	2	0.333333333333333	0.666666666666667				gnl|UMD3.1|GK000004.2	65797160	C	G	5	4	0.555555555555556	0.444444444444444		31		gnl|UMD3.1|GK000004.2	117593425	T	C	3	2	0.6	0.4		32		gnl|UMD3.1|GK000001.2	82087070	C	A	0	4	0	1		53		gnl|UMD3.1|GK000020.2	32055679	G	C
3		gnl|UMD3.1|GK000004.2	117919243	C	G	2	4	0.333333333333333	0.666666666666667		1		gnl|UMD3.1|GK000004.2	65803304	T	G	1	1	0.5	0.5		32		gnl|UMD3.1|GK000004.2	117593620	A	G	3	4	0.428571428571429	0.571428571428571		33		gnl|UMD3.1|GK000001.2	82089023	G	C	0	2	0	1		54		gnl|UMD3.1|GK000020.2	32057504	T	C
	DPP6	Chromosome location	SNP location	1	2	3	4	5	6		2		gnl|UMD3.1|GK000004.2	65808870	C	G	0	2	0	1		33		gnl|UMD3.1|GK000004.2	117593640	C	T	3	4	0.428571428571429	0.571428571428571		34		gnl|UMD3.1|GK000001.2	82101576	A	G	2	2	0.5	0.5		55		gnl|UMD3.1|GK000020.2	32059366	G	A
1		gnl|UMD3.1|GK000004.2	117558969	A	G	0	2	0	1		3	IGF2BP3	Chromosome location	SNP location	1	2	3	4	5	6		34		gnl|UMD3.1|GK000004.2	117593757	G	C	2	3	0.4	0.6		35		gnl|UMD3.1|GK000001.2	82101758	C	T	0	2	0	1		56		gnl|UMD3.1|GK000020.2	32060127	T	C
2		gnl|UMD3.1|GK000004.2	117560064	G	A	0	2	0	1		4		gnl|UMD3.1|GK000004.2	32078061	C	A	2	4	0.333333333333333	0.666666666666667		35		gnl|UMD3.1|GK000004.2	117593860	A	G	2	4	0.333333333333333	0.666666666666667		36		gnl|UMD3.1|GK000001.2	82103843	T	G	0	2	0	1		57		gnl|UMD3.1|GK000020.2	32073250	TTAA	TTAAGTAA
3		gnl|UMD3.1|GK000004.2	117564756	A	G	0	2	0	1		5		gnl|UMD3.1|GK000004.2	32078797	C	T	2	4	0.333333333333333	0.666666666666667		36		gnl|UMD3.1|GK000004.2	117594655	A	C	0	3	0	1		37		gnl|UMD3.1|GK000001.2	82137132	T	G	2	2	0.5	0.5		58		gnl|UMD3.1|GK000020.2	32089755	T	A
4		gnl|UMD3.1|GK000004.2	117564761	A	G	0	2	0	1		6		gnl|UMD3.1|GK000004.2	32078842	C	T	3	2	0.6	0.4		37		gnl|UMD3.1|GK000004.2	117594717	G	A	0	3	0	1		38		gnl|UMD3.1|GK000001.2	82137198	C	A	4	2	0.666666666666667	0.333333333333333		59		gnl|UMD3.1|GK000020.2	32092070	C	T
5		gnl|UMD3.1|GK000004.2	117564861	A	G	0	2	0	1		7		gnl|UMD3.1|GK000004.2	32078884	T	C	2	2	0.5	0.5		38		gnl|UMD3.1|GK000004.2	117594865	T	C	0	2	0	1		39		gnl|UMD3.1|GK000001.2	82149300	T	A	0	2	0	1		60		gnl|UMD3.1|GK000020.2	32112581	T	C
6		gnl|UMD3.1|GK000004.2	117580206	ACCCGCCACTGTTCC	ACC	0	1	0	1		8		gnl|UMD3.1|GK000004.2	32083159	C	T	0	4	0	1		39		gnl|UMD3.1|GK000004.2	117594872	G	A	0	2	0	1		40		gnl|UMD3.1|GK000001.2	82151379	A	T	0	6	0	1		61		gnl|UMD3.1|GK000020.2	32112590	C	T
7		gnl|UMD3.1|GK000004.2	117582491	T	C	4	4	0.5	0.5		9		gnl|UMD3.1|GK000004.2	32088216	C	A	0	1	0	1		40		gnl|UMD3.1|GK000004.2	117595438	A	G	1	2	0.333333333333333	0.666666666666667		41		gnl|UMD3.1|GK000001.2	82151648	T	C	0	3	0	1		62		gnl|UMD3.1|GK000020.2	32112960	T	C
8		gnl|UMD3.1|GK000004.2	117582537	A	G	3	3	0.5	0.5		10		gnl|UMD3.1|GK000004.2	32088225	G	A	0	2	0	1		41		gnl|UMD3.1|GK000004.2	117595472	G	A	1	2	0.333333333333333	0.666666666666667		42		gnl|UMD3.1|GK000001.2	82153336	T	G	0	2	0	1		63		gnl|UMD3.1|GK000020.2	32112961	T	C
9		gnl|UMD3.1|GK000004.2	117582551	G	A	3	3	0.5	0.5		11		gnl|UMD3.1|GK000004.2	32089399	A	G	0	2	0	1		42		gnl|UMD3.1|GK000004.2	117595494	A	T	1	2	0.333333333333333	0.666666666666667		43		gnl|UMD3.1|GK000001.2	82155813	A	G	0	2	0	1		64		gnl|UMD3.1|GK000020.2	32112962	T	C
10		gnl|UMD3.1|GK000004.2	117584960	T	C	1	4	0.2	0.8				gnl|UMD3.1|GK000004.2	32089522	C	G	0	3	0	1		43		gnl|UMD3.1|GK000004.2	117595565	G	A	1	2	0.333333333333333	0.666666666666667			IGFBP5		>=105378991	<=105397646	gnl|UMD3.1|GK000002.2						65		gnl|UMD3.1|GK000020.2	32113689	A	G
11		gnl|UMD3.1|GK000004.2	117585254	C	T	1	2	0.333333333333333	0.666666666666667				gnl|UMD3.1|GK000004.2	32094001	A	G	0	2	0	1		44		gnl|UMD3.1|GK000004.2	117595569	G	C	1	2	0.333333333333333	0.666666666666667				Chromosome	SNP location	1	2	3	4	5	6		66		gnl|UMD3.1|GK000020.2	32114142	C	A
12		gnl|UMD3.1|GK000004.2	117585504	A	G	1	2	0.333333333333333	0.666666666666667		1		gnl|UMD3.1|GK000004.2	32102089	G	A	0	2	0	1		45		gnl|UMD3.1|GK000004.2	117595630	A	C	0	2	0	1		1		gnl|UMD3.1|GK000002.2	105379067	A	G	12	12	0.5	0.5		67		gnl|UMD3.1|GK000020.2	32115052	T	C
13		gnl|UMD3.1|GK000004.2	117585681	A	G	1	2	0.333333333333333	0.666666666666667		2		gnl|UMD3.1|GK000004.2	32104694	G	A	0	2	0	1		46		gnl|UMD3.1|GK000004.2	117595731	A	T	0	2	0	1		2		gnl|UMD3.1|GK000002.2	105379354	C	A	1	3	0.25	0.75		68		gnl|UMD3.1|GK000020.2	32116494	T	C
14		gnl|UMD3.1|GK000004.2	117585689	A	G	1	2	0.333333333333333	0.666666666666667		3		gnl|UMD3.1|GK000004.2	32113038	C	G	0	2	0	1		47		gnl|UMD3.1|GK000004.2	117595786	A	G	0	4	0	1		3		gnl|UMD3.1|GK000002.2	105379587	C	T	1	2	0.333333333333333	0.666666666666667		69		gnl|UMD3.1|GK000020.2	32120231	T	C
15		gnl|UMD3.1|GK000004.2	117585745	T	C	2	2	0.5	0.5		4		gnl|UMD3.1|GK000004.2	32206803	A	AC	0	1	0	1		48		gnl|UMD3.1|GK000004.2	117595805	T	C	0	4	0	1		4		gnl|UMD3.1|GK000002.2	105379595	C	T	2	2	0.5	0.5		70		gnl|UMD3.1|GK000020.2	32124313	C	T
16		gnl|UMD3.1|GK000004.2	117585761	A	G	3	2	0.6	0.4		5	IgFBp3	Chromosome location	SNP location	1	2	3	4	5	6		49		gnl|UMD3.1|GK000004.2	117595810	G	A	0	4	0	1		5		gnl|UMD3.1|GK000002.2	105379597	T	C	1	2	0.333333333333333	0.666666666666667		71		gnl|UMD3.1|GK000020.2	32130086	G	A
17		gnl|UMD3.1|GK000004.2	117585775	A	G	3	2	0.6	0.4		6		gnl|UMD3.1|GK000004.2	76705141	G	A	2	3	0.4	0.6		50		gnl|UMD3.1|GK000004.2	117596320	A	G	1	2	0.333333333333333	0.666666666666667		6		gnl|UMD3.1|GK000002.2	105379679	A	T	1	2	0.333333333333333	0.666666666666667		72		gnl|UMD3.1|GK000020.2	32134431	A	G
18		gnl|UMD3.1|GK000004.2	117586175	G	A	0	2	0	1		7		gnl|UMD3.1|GK000004.2	76705231	G	T	5	8	0.384615384615385	0.615384615384615		51		gnl|UMD3.1|GK000004.2	117596324	G	C	1	2	0.333333333333333	0.666666666666667		7		gnl|UMD3.1|GK000002.2	105379779	T	C	3	2	0.6	0.4		73		gnl|UMD3.1|GK000020.2	32134609	T	C
19		gnl|UMD3.1|GK000004.2	117588812	A	G	0	2	0	1		8		gnl|UMD3.1|GK000004.2	76705508	T	G	3	2	0.6	0.4		52		gnl|UMD3.1|GK000004.2	117596432	A	G	1	2	0.333333333333333	0.666666666666667		8		gnl|UMD3.1|GK000002.2	105379781	T	C	3	2	0.6	0.4		74		gnl|UMD3.1|GK000020.2	32136646	AAGAG	AAG
20		gnl|UMD3.1|GK000004.2	117589629	G	T	0	4	0	1		9		gnl|UMD3.1|GK000004.2	76712697	G	C	29	25	0.537037037037037	0.462962962962963		53		gnl|UMD3.1|GK000004.2	117596648	G	A	2	3	0.4	0.6		9		gnl|UMD3.1|GK000002.2	105380049	A	G	2	2	0.5	0.5		75		gnl|UMD3.1|GK000020.2	32138131	T	A
21		gnl|UMD3.1|GK000004.2	117590917	C	G	0	3	0	1		10	INSIG1	Chromosome location	SNP location	1	2	3	4	5	6		54		gnl|UMD3.1|GK000004.2	117596650	T	G	2	3	0.4	0.6		10		gnl|UMD3.1|GK000002.2	105380707	A	C	1	2	0.333333333333333	0.666666666666667		76		gnl|UMD3.1|GK000020.2	32139197	G	A
22		gnl|UMD3.1|GK000004.2	117591264	A	G	5	3	0.625	0.375		11		gnl|UMD3.1|GK000004.2	117915523	G	A	0	2	0	1		55		gnl|UMD3.1|GK000004.2	117596656	C	T	2	4	0.333333333333333	0.666666666666667		11		gnl|UMD3.1|GK000002.2	105380979	T	C	4	2	0.666666666666667	0.333333333333333		77		gnl|UMD3.1|GK000020.2	32147601	C	G
23		gnl|UMD3.1|GK000004.2	117591293	A	G	2	2	0.5	0.5		12		gnl|UMD3.1|GK000004.2	117918833	G	A	9	8	0.529411764705882	0.470588235294118		56		gnl|UMD3.1|GK000004.2	117597013	A	G	0	2	0	1		12		gnl|UMD3.1|GK000002.2	105381728	C	T	4	2	0.666666666666667	0.333333333333333		78		gnl|UMD3.1|GK000020.2	32147607	T	G
24		gnl|UMD3.1|GK000004.2	117591743	G	A	3	2	0.6	0.4		13	DPP6	Chromosome location	SNP location	1	2	3	4	5	6		57		gnl|UMD3.1|GK000004.2	117597743	C	T	0	3	0	1		13		gnl|UMD3.1|GK000002.2	105381736	C	G	5	3	0.625	0.375		79		gnl|UMD3.1|GK000020.2	32148783	T	G
25		gnl|UMD3.1|GK000004.2	117592251	A	G	0	2	0	1		14		gnl|UMD3.1|GK000004.2	117564567	C	T	0	1	0	1		58		gnl|UMD3.1|GK000004.2	117597769	T	C	0	3	0	1		14		gnl|UMD3.1|GK000002.2	105381785	C	A	8	3	0.727272727272727	0.272727272727273		80		gnl|UMD3.1|GK000020.2	32148821	C	T
26		gnl|UMD3.1|GK000004.2	117592253	A	G	0	2	0	1				gnl|UMD3.1|GK000004.2	117565074	C	T	0	2	0	1		59		gnl|UMD3.1|GK000004.2	117598848	G	C	0	3	0	1		15		gnl|UMD3.1|GK000002.2	105382201	A	C	13	3	0.8125	0.1875		81		gnl|UMD3.1|GK000020.2	32148834	A	G
27		gnl|UMD3.1|GK000004.2	117592255	A	G	0	2	0	1				gnl|UMD3.1|GK000004.2	117568113	T	G	0	2	0	1		60		gnl|UMD3.1|GK000004.2	117598923	G	A	1	2	0.333333333333333	0.666666666666667		16		gnl|UMD3.1|GK000002.2	105382214	T	C	1	203	0.00490196078431373	0.995098039215686		82		gnl|UMD3.1|GK000020.2	32149639	T	C
28		gnl|UMD3.1|GK000004.2	117592256	A	G	0	2	0	1		1		gnl|UMD3.1|GK000004.2	117568141	G	T	0	2	0	1		61		gnl|UMD3.1|GK000004.2	117599019	T	C	0	3	0	1		17		gnl|UMD3.1|GK000002.2	105382323	G	A	126	68	0.649484536082474	0.350515463917526		83		gnl|UMD3.1|GK000020.2	32151617	T	C
29		gnl|UMD3.1|GK000004.2	117592281	A	G	1	2	0.333333333333333	0.666666666666667		2		gnl|UMD3.1|GK000004.2	117568200	A	G	0	2	0	1		62		gnl|UMD3.1|GK000004.2	117599596	T	C	0	3	0	1		18		gnl|UMD3.1|GK000002.2	105383107	C	G	1	2	0.333333333333333	0.666666666666667		84		gnl|UMD3.1|GK000020.2	32154199	A	G
30		gnl|UMD3.1|GK000004.2	117592590	A	G	0	3	0	1		3		gnl|UMD3.1|GK000004.2	117569329	G	A	0	2	0	1		63		gnl|UMD3.1|GK000004.2	117599690	C	T	0	4	0	1		19		gnl|UMD3.1|GK000002.2	105383567	T	A	1	2	0.333333333333333	0.666666666666667		85		gnl|UMD3.1|GK000020.2	32154221	G	A
31		gnl|UMD3.1|GK000004.2	117594757	G	A	0	5	0	1		4		gnl|UMD3.1|GK000004.2	117569337	G	A	0	2	0	1		64		gnl|UMD3.1|GK000004.2	117600072	G	A	0	2	0	1		20		gnl|UMD3.1|GK000002.2	105384374	A	G	0	2	0	1		86		gnl|UMD3.1|GK000020.2	32154243	A	G,T
32		gnl|UMD3.1|GK000004.2	117594865	T	C	2	3	0.4	0.6				gnl|UMD3.1|GK000004.2	117569369	A	G	0	3	0	1		65		gnl|UMD3.1|GK000004.2	117600868	A	G	2	2	0.5	0.5		21		gnl|UMD3.1|GK000002.2	105384674	T	C	1	2	0.333333333333333	0.666666666666667		87		gnl|UMD3.1|GK000020.2	32155350	C	G
33		gnl|UMD3.1|GK000004.2	117595099	T	C	0	3	0	1				gnl|UMD3.1|GK000004.2	117569386	A	G	0	2	0	1		66		gnl|UMD3.1|GK000004.2	117602594	G	A	1	5	0.166666666666667	0.833333333333333		22		gnl|UMD3.1|GK000002.2	105385479	T	C	2	2	0.5	0.5		88		gnl|UMD3.1|GK000020.2	32155374	A	G
34		gnl|UMD3.1|GK000004.2	117595263	G	A	7	3	0.7	0.3		1		gnl|UMD3.1|GK000004.2	117570590	T	G	0	2	0	1		67		gnl|UMD3.1|GK000004.2	117602735	G	C	2	3	0.4	0.6		23		gnl|UMD3.1|GK000002.2	105386597	A	T	5	2	0.714285714285714	0.285714285714286		89		gnl|UMD3.1|GK000020.2	32155428	A	G
35		gnl|UMD3.1|GK000004.2	117595360	A	G	1	2	0.333333333333333	0.666666666666667		2		gnl|UMD3.1|GK000004.2	117572222	A	G	1	2	0.333333333333333	0.666666666666667		68		gnl|UMD3.1|GK000004.2	117602826	G	A	1	3	0.25	0.75		24		gnl|UMD3.1|GK000002.2	105388611	T	C	4	6	0.4	0.6		90		gnl|UMD3.1|GK000020.2	32158564	CA	CAAA
36		gnl|UMD3.1|GK000004.2	117595395	A	G	1	2	0.333333333333333	0.666666666666667				gnl|UMD3.1|GK000004.2	117572293	G	T	0	2	0	1		69		gnl|UMD3.1|GK000004.2	117606785	G	A	0	2	0	1		25		gnl|UMD3.1|GK000002.2	105389633	C	A	0	3	0	1		91		gnl|UMD3.1|GK000020.2	32159310	T	C
37		gnl|UMD3.1|GK000004.2	117595419	A	G	0	3	0	1				gnl|UMD3.1|GK000004.2	117572301	T	C	1	2	0.333333333333333	0.666666666666667		70		gnl|UMD3.1|GK000004.2	117606844	G	A	0	2	0	1		26		gnl|UMD3.1|GK000002.2	105389985	A	AGT	0	1	0	1		92		gnl|UMD3.1|GK000020.2	32159325	T	C
38		gnl|UMD3.1|GK000004.2	117595472	G	A	2	3	0.4	0.6		1		gnl|UMD3.1|GK000004.2	117576119	C	T	0	2	0	1		71		gnl|UMD3.1|GK000004.2	117606852	C	G	0	2	0	1		27		gnl|UMD3.1|GK000002.2	105391127	C	T	1	4	0.2	0.8		93		gnl|UMD3.1|GK000020.2	32165916	G	C
39		gnl|UMD3.1|GK000004.2	117596338	C	T	0	5	0	1		2		gnl|UMD3.1|GK000004.2	117577041	A	G	0	3	0	1		72		gnl|UMD3.1|GK000004.2	117607041	T	G	0	2	0	1		28		gnl|UMD3.1|GK000002.2	105393075	A	G	6	2	0.75	0.25		94		gnl|UMD3.1|GK000020.2	32167917	C	G
40		gnl|UMD3.1|GK000004.2	117596385	G	A	1	2	0.333333333333333	0.666666666666667		3		gnl|UMD3.1|GK000004.2	117577347	A	G	1	3	0.25	0.75		73		gnl|UMD3.1|GK000004.2	117608206	C	A	0	2	0	1		29		gnl|UMD3.1|GK000002.2	105393418	T	C	4	6	0.4	0.6		95		gnl|UMD3.1|GK000020.2	32169406	T	C
41		gnl|UMD3.1|GK000004.2	117597100	G	C	1	2	0.333333333333333	0.666666666666667		4		gnl|UMD3.1|GK000004.2	117579006	A	G	0	2	0	1		74		gnl|UMD3.1|GK000004.2	117611373	G	C	3	2	0.6	0.4		30		gnl|UMD3.1|GK000002.2	105394343	T	G	5	2	0.714285714285714	0.285714285714286		96		gnl|UMD3.1|GK000020.2	32169419	T	C
42		gnl|UMD3.1|GK000004.2	117598848	G	C	2	4	0.333333333333333	0.666666666666667		5		gnl|UMD3.1|GK000004.2	117579044	A	T	0	2	0	1		75		gnl|UMD3.1|GK000004.2	117611439	G	A	3	4	0.428571428571429	0.571428571428571		31		gnl|UMD3.1|GK000002.2	105397282	C	T	9	2	0.818181818181818	0.181818181818182		97		gnl|UMD3.1|GK000020.2	32169422	T	C
43		gnl|UMD3.1|GK000004.2	117599690	C	T	0	4	0	1		6		gnl|UMD3.1|GK000004.2	117579047	C	T	0	2	0	1		76		gnl|UMD3.1|GK000004.2	117611460	A	G	3	4	0.428571428571429	0.571428571428571			IgFBp3		>=76705105	<=76712709	gnl|UMD3.1|GK000004.2						98		gnl|UMD3.1|GK000020.2	32170391	C	A
44		gnl|UMD3.1|GK000004.2	117599754	T	C	1	2	0.333333333333333	0.666666666666667		7		gnl|UMD3.1|GK000004.2	117581796	T	C	0	2	0	1		77		gnl|UMD3.1|GK000004.2	117611511	T	G	1	2	0.333333333333333	0.666666666666667				Chromosome	SNP location	1	2	3	4	5	6		99		gnl|UMD3.1|GK000020.2	32171136	T	C
45		gnl|UMD3.1|GK000004.2	117599763	T	C	1	2	0.333333333333333	0.666666666666667		8		gnl|UMD3.1|GK000004.2	117581937	T	G	0	2	0	1		78		gnl|UMD3.1|GK000004.2	117611515	C	T	1	2	0.333333333333333	0.666666666666667		1		gnl|UMD3.1|GK000004.2	76705141	G	A	1	5	0.166666666666667	0.833333333333333		100		gnl|UMD3.1|GK000020.2	32173246	T	C
46		gnl|UMD3.1|GK000004.2	117599817	T	C	0	2	0	1		9		gnl|UMD3.1|GK000004.2	117582440	C	T	5	5	0.5	0.5		79		gnl|UMD3.1|GK000004.2	117611518	C	T	1	2	0.333333333333333	0.666666666666667		2		gnl|UMD3.1|GK000004.2	76705280	A	C	13	6	0.684210526315789	0.315789473684211		101		gnl|UMD3.1|GK000020.2	32173941	T	G
47		gnl|UMD3.1|GK000004.2	117599827	T	C	0	2	0	1		10		gnl|UMD3.1|GK000004.2	117582491	T	C	5	3	0.625	0.375		80		gnl|UMD3.1|GK000004.2	117611526	C	T	1	2	0.333333333333333	0.666666666666667		3		gnl|UMD3.1|GK000004.2	76705318	A	C	15	4	0.789473684210526	0.210526315789474		102		gnl|UMD3.1|GK000020.2	32173945	C	T
48		gnl|UMD3.1|GK000004.2	117599977	T	C	1	2	0.333333333333333	0.666666666666667		11		gnl|UMD3.1|GK000004.2	117582537	A	G	4	4	0.5	0.5		81		gnl|UMD3.1|GK000004.2	117611539	A	G	1	2	0.333333333333333	0.666666666666667		4		gnl|UMD3.1|GK000004.2	76705367	T	G	11	3	0.785714285714286	0.214285714285714		103		gnl|UMD3.1|GK000020.2	32174901	C	T
49		gnl|UMD3.1|GK000004.2	117599983	T	C	1	2	0.333333333333333	0.666666666666667		12		gnl|UMD3.1|GK000004.2	117582551	G	A	3	3	0.5	0.5		82		gnl|UMD3.1|GK000004.2	117614771	C	A	7	7	0.5	0.5		5		gnl|UMD3.1|GK000004.2	76705480	T	G	12	5	0.705882352941177	0.294117647058824		104		gnl|UMD3.1|GK000020.2	32177781	A	T
50		gnl|UMD3.1|GK000004.2	117599986	T	C	1	2	0.333333333333333	0.666666666666667		13		gnl|UMD3.1|GK000004.2	117584848	C	T	0	2	0	1		83		gnl|UMD3.1|GK000004.2	117615183	G	A	0	2	0	1		6		gnl|UMD3.1|GK000004.2	76705584	T	G	6	4	0.6	0.4		105		gnl|UMD3.1|GK000020.2	32178097	C	T
51		gnl|UMD3.1|GK000004.2	117600058	T	C	1	2	0.333333333333333	0.666666666666667		14		gnl|UMD3.1|GK000004.2	117584930	A	G	0	2	0	1		84		gnl|UMD3.1|GK000004.2	117615726	C	A	0	2	0	1		7		gnl|UMD3.1|GK000004.2	76705605	T	G	8	2	0.8	0.2		106		gnl|UMD3.1|GK000020.2	32178172	A	G
52		gnl|UMD3.1|GK000004.2	117600062	T	C	1	2	0.333333333333333	0.666666666666667		15		gnl|UMD3.1|GK000004.2	117584950	A	G	0	2	0	1		85		gnl|UMD3.1|GK000004.2	117615839	C	T	0	2	0	1		8		gnl|UMD3.1|GK000004.2	76708643	A	C	10	3	0.769230769230769	0.230769230769231		107		gnl|UMD3.1|GK000020.2	32180807	T	C
53		gnl|UMD3.1|GK000004.2	117600868	A	G	2	2	0.5	0.5		16		gnl|UMD3.1|GK000004.2	117585068	T	C	0	2	0	1		86		gnl|UMD3.1|GK000004.2	117615963	T	C	0	2	0	1		9		gnl|UMD3.1|GK000004.2	76708664	A	C	14	3	0.823529411764706	0.176470588235294		108		gnl|UMD3.1|GK000020.2	32180856	T	C
54		gnl|UMD3.1|GK000004.2	117601612	C	T	2	3	0.4	0.6		17		gnl|UMD3.1|GK000004.2	117585461	T	C	0	4	0	1		87		gnl|UMD3.1|GK000004.2	117616504	C	T	0	2	0	1		10		gnl|UMD3.1|GK000004.2	76708688	A	C	12	3	0.8	0.2		109		gnl|UMD3.1|GK000020.2	32186094	T	C
55		gnl|UMD3.1|GK000004.2	117602735	G	C	1	2	0.333333333333333	0.666666666666667		18		gnl|UMD3.1|GK000004.2	117585504	A	G	0	2	0	1		88		gnl|UMD3.1|GK000004.2	117616529	C	T	0	2	0	1		11		gnl|UMD3.1|GK000004.2	76710241	G	T	1	1	0.5	0.5		110		gnl|UMD3.1|GK000020.2	32186097	T	C
56		gnl|UMD3.1|GK000004.2	117603075	C	G	1	6	0.142857142857143	0.857142857142857		19		gnl|UMD3.1|GK000004.2	117585603	C	T	0	2	0	1		89		gnl|UMD3.1|GK000004.2	117616585	G	A,T	0	2	0	1			NCAPG		>=38765969	<=38812051	gnl|UMD3.1|GK000006.2						111		gnl|UMD3.1|GK000020.2	32186109	T	C
57		gnl|UMD3.1|GK000004.2	117605140	T	G	0	2	0	1		20		gnl|UMD3.1|GK000004.2	117585662	C	T	0	2	0	1		90		gnl|UMD3.1|GK000004.2	117617194	G	A	0	2	0	1				Chromosome	SNP location	1	2	3	4	5	6		112		gnl|UMD3.1|GK000020.2	32186142	T	C
58		gnl|UMD3.1|GK000004.2	117607527	A	G	1	2	0.333333333333333	0.666666666666667		21		gnl|UMD3.1|GK000004.2	117585681	A	G	0	3	0	1		91		gnl|UMD3.1|GK000004.2	117617195	A	G	1	2	0.333333333333333	0.666666666666667		1		gnl|UMD3.1|GK000006.2	38767974	T	G	1	2	0.333333333333333	0.666666666666667		113		gnl|UMD3.1|GK000020.2	32189779	T	A
59		gnl|UMD3.1|GK000004.2	117609910	C	T	7	2	0.777777777777778	0.222222222222222		22		gnl|UMD3.1|GK000004.2	117585745	T	C	0	2	0	1		92		gnl|UMD3.1|GK000004.2	117617196	C	T	0	3	0	1		2		gnl|UMD3.1|GK000006.2	38770164	C	A	0	2	0	1		114		gnl|UMD3.1|GK000020.2	32190667	T	A
60		gnl|UMD3.1|GK000004.2	117617116	A	C	0	2	0	1		23		gnl|UMD3.1|GK000004.2	117586660	A	G	1	2	0.333333333333333	0.666666666666667		93		gnl|UMD3.1|GK000004.2	117618336	A	G	4	3	0.571428571428571	0.428571428571429		3		gnl|UMD3.1|GK000006.2	38772648	T	C	0	6	0	1		115		gnl|UMD3.1|GK000020.2	32192584	T	A
61		gnl|UMD3.1|GK000004.2	117617158	A	G	0	2	0	1		24		gnl|UMD3.1|GK000004.2	117586712	G	A	2	2	0.5	0.5		94		gnl|UMD3.1|GK000004.2	117620211	G	A	0	2	0	1		4		gnl|UMD3.1|GK000006.2	38789862	T	G	0	1	0	1			IGFBP5		>=105378991	<=105397646	gnl|UMD3.1|GK000002.2
62		gnl|UMD3.1|GK000004.2	117619050	C	T	0	4	0	1		25		gnl|UMD3.1|GK000004.2	117587476	A	G	3	2	0.6	0.4		95		gnl|UMD3.1|GK000004.2	117620233	G	A	0	2	0	1		5		gnl|UMD3.1|GK000006.2	38810041	C	T	0	2	0	1				Chromosome	SNP location	1	2
63		gnl|UMD3.1|GK000004.2	117619087	C	T	0	4	0	1		26		gnl|UMD3.1|GK000004.2	117587480	A	G	4	2	0.666666666666667	0.333333333333333		96		gnl|UMD3.1|GK000004.2	117620277	G	A	0	4	0	1		6		gnl|UMD3.1|GK000006.2	38810047	T	A	0	2	0	1		1		gnl|UMD3.1|GK000002.2	105379067	A	G
64		gnl|UMD3.1|GK000004.2	117619146	G	A	0	4	0	1		27		gnl|UMD3.1|GK000004.2	117588633	G	A	5	2	0.714285714285714	0.285714285714286		97		gnl|UMD3.1|GK000004.2	117620338	C	A	0	2	0	1		7		gnl|UMD3.1|GK000006.2	38811838	C	A	10	2	0.833333333333333	0.166666666666667		2		gnl|UMD3.1|GK000002.2	105379269	C	G
65		gnl|UMD3.1|GK000004.2	117619853	T	G	0	3	0	1		28		gnl|UMD3.1|GK000004.2	117588812	A	G	0	4	0	1		98		gnl|UMD3.1|GK000004.2	117620390	G	A	0	2	0	1			PROP1		>=41205895	<=41209917	gnl|UMD3.1|GK000007.2						3		gnl|UMD3.1|GK000002.2	105380413	T	C
66		gnl|UMD3.1|GK000004.2	117621601	G	A	0	2	0	1		29		gnl|UMD3.1|GK000004.2	117588851	T	C	0	3	0	1		99		gnl|UMD3.1|GK000004.2	117622066	C	T	1	1	0.5	0.5				Chromosome	SNP location	1	2	3	4	5	6		4		gnl|UMD3.1|GK000002.2	105380422	C	G
67		gnl|UMD3.1|GK000004.2	117623062	A	G	1	2	0.333333333333333	0.666666666666667		30		gnl|UMD3.1|GK000004.2	117589666	C	CCAGCCGGT	0	1	0	1		100		gnl|UMD3.1|GK000004.2	117622219	C	T	0	3	0	1		1		gnl|UMD3.1|GK000007.2	41206095	G	T	9	3	0.75	0.25		5		gnl|UMD3.1|GK000002.2	105381512	G	T
68		gnl|UMD3.1|GK000004.2	117623098	G	A	1	2	0.333333333333333	0.666666666666667		31		gnl|UMD3.1|GK000004.2	117589854	C	T	0	3	0	1		101		gnl|UMD3.1|GK000004.2	117623037	G	A	1	1	0.5	0.5		2		gnl|UMD3.1|GK000007.2	41206218	T	G	0	13	0	1		6		gnl|UMD3.1|GK000002.2	105381557	G	T
69		gnl|UMD3.1|GK000004.2	117623325	T	C	1	2	0.333333333333333	0.666666666666667		32		gnl|UMD3.1|GK000004.2	117589880	T	G	0	3	0	1		102		gnl|UMD3.1|GK000004.2	117623062	A	G	1	1	0.5	0.5		3		gnl|UMD3.1|GK000007.2	41207704	G	T	11	3	0.785714285714286	0.214285714285714		7		gnl|UMD3.1|GK000002.2	105381785	C	A
70		gnl|UMD3.1|GK000004.2	117624149	G	C	0	2	0	1		33		gnl|UMD3.1|GK000004.2	117589911	T	G	0	3	0	1		103		gnl|UMD3.1|GK000004.2	117623092	A	G	1	2	0.333333333333333	0.666666666666667		4		gnl|UMD3.1|GK000007.2	41208326	A	G	0	2	0	1		8		gnl|UMD3.1|GK000002.2	105382214	T	C
71		gnl|UMD3.1|GK000004.2	117624226	A	C	0	3	0	1		34		gnl|UMD3.1|GK000004.2	117590917	C	G	0	2	0	1		104		gnl|UMD3.1|GK000004.2	117623184	C	T	1	2	0.333333333333333	0.666666666666667		5		gnl|UMD3.1|GK000007.2	41209514	C	T	3	2	0.6	0.4		9		gnl|UMD3.1|GK000002.2	105382323	G	A
72		gnl|UMD3.1|GK000004.2	117628544	T	C	1	2	0.333333333333333	0.666666666666667		35		gnl|UMD3.1|GK000004.2	117591329	A	G	0	8	0	1		105		gnl|UMD3.1|GK000004.2	117623201	T	G	1	2	0.333333333333333	0.666666666666667			ATM		>=18119201	<=18265060	gnl|UMD3.1|GK000015.2						10		gnl|UMD3.1|GK000002.2	105384427	G	A
73		gnl|UMD3.1|GK000004.2	117628586	A	G	2	2	0.5	0.5		36		gnl|UMD3.1|GK000004.2	117591893	T	C	2	2	0.5	0.5		106		gnl|UMD3.1|GK000004.2	117627487	C	T	0	2	0	1				Chromosome	SNP location	1	2	3	4	5	6		11		gnl|UMD3.1|GK000002.2	105384674	T	C
74		gnl|UMD3.1|GK000004.2	117638204	A	G	0	2	0	1		37		gnl|UMD3.1|GK000004.2	117592123	G	A	0	3	0	1		107		gnl|UMD3.1|GK000004.2	117628548	GTCTC	GTC	0	1	0	1		1		gnl|UMD3.1|GK000015.2	18131601	A	G	0	2	0	1		12		gnl|UMD3.1|GK000002.2	105397463	A	C
75		gnl|UMD3.1|GK000004.2	117638430	C	T	0	2	0	1		38		gnl|UMD3.1|GK000004.2	117592239	G	T	0	2	0	1		108		gnl|UMD3.1|GK000004.2	117631801	C	T	1	2	0.333333333333333	0.666666666666667		2		gnl|UMD3.1|GK000015.2	18131640	G	C	0	2	0	1		13		gnl|UMD3.1|GK000002.2	105397553	A	C
76		gnl|UMD3.1|GK000004.2	117642534	C	T	0	2	0	1		39		gnl|UMD3.1|GK000004.2	117592255	A	G	2	2	0.5	0.5		109		gnl|UMD3.1|GK000004.2	117635748	C	T	0	2	0	1		3		gnl|UMD3.1|GK000015.2	18131642	A	G	0	2	0	1			NTNG1		>=35969787	<=36337030	gnl|UMD3.1|GK000003.2
77		gnl|UMD3.1|GK000004.2	117642539	G	A	0	2	0	1		40		gnl|UMD3.1|GK000004.2	117592256	A	G	0	4	0	1		110		gnl|UMD3.1|GK000004.2	117638128	A	G	0	2	0	1		4		gnl|UMD3.1|GK000015.2	18142923	G	A	0	2	0	1				Chromosome	SNP location	1	2
78		gnl|UMD3.1|GK000004.2	117642541	T	C	0	2	0	1		41		gnl|UMD3.1|GK000004.2	117592265	C	T	4	2	0.666666666666667	0.333333333333333		111		gnl|UMD3.1|GK000004.2	117638191	A	G	2	2	0.5	0.5		5		gnl|UMD3.1|GK000015.2	18146335	T	A	9	2	0.818181818181818	0.181818181818182		1		gnl|UMD3.1|GK000003.2	35970308	A	G
79		gnl|UMD3.1|GK000004.2	117645088	AGG	AGGGGGG	0	1	0	1		42		gnl|UMD3.1|GK000004.2	117592281	A	G	4	2	0.666666666666667	0.333333333333333		112		gnl|UMD3.1|GK000004.2	117638204	A	G	0	4	0	1		6		gnl|UMD3.1|GK000015.2	18146523	T	C	5	5	0.5	0.5		2		gnl|UMD3.1|GK000003.2	35970400	A	G
80		gnl|UMD3.1|GK000004.2	117649594	C	A	0	2	0	1		43		gnl|UMD3.1|GK000004.2	117592303	A	G	6	4	0.6	0.4		113		gnl|UMD3.1|GK000004.2	117638571	C	T	0	2	0	1		7		gnl|UMD3.1|GK000015.2	18151673	C	T	3	2	0.6	0.4		3		gnl|UMD3.1|GK000003.2	35970584	A	G
81		gnl|UMD3.1|GK000004.2	117654335	C	T	0	3	0	1		44		gnl|UMD3.1|GK000004.2	117592344	A	G	0	9	0	1		114		gnl|UMD3.1|GK000004.2	117638598	T	C	0	2	0	1		8		gnl|UMD3.1|GK000015.2	18151681	A	G	3	2	0.6	0.4		4		gnl|UMD3.1|GK000003.2	35987271	A	T
82		gnl|UMD3.1|GK000004.2	117654337	C	T	0	3	0	1		45		gnl|UMD3.1|GK000004.2	117592590	A	G	1	2	0.333333333333333	0.666666666666667		115		gnl|UMD3.1|GK000004.2	117639022	C	T	0	3	0	1		9		gnl|UMD3.1|GK000015.2	18152998	A	G	1	2	0.333333333333333	0.666666666666667		5		gnl|UMD3.1|GK000003.2	36000665	A	G
83		gnl|UMD3.1|GK000004.2	117656883	T	C	0	3	0	1		46		gnl|UMD3.1|GK000004.2	117592969	C	A	1	2	0.333333333333333	0.666666666666667		116		gnl|UMD3.1|GK000004.2	117639083	A	C	0	3	0	1		10		gnl|UMD3.1|GK000015.2	18153003	T	A	1	2	0.333333333333333	0.666666666666667		6		gnl|UMD3.1|GK000003.2	36021384	T	C
84		gnl|UMD3.1|GK000004.2	117657073	C	T	2	2	0.5	0.5		47		gnl|UMD3.1|GK000004.2	117592984	A	G	1	2	0.333333333333333	0.666666666666667		117		gnl|UMD3.1|GK000004.2	117640969	C	A	2	2	0.5	0.5		11		gnl|UMD3.1|GK000015.2	18155985	G	T	3	2	0.6	0.4		7		gnl|UMD3.1|GK000003.2	36028756	G	A
85		gnl|UMD3.1|GK000004.2	117657074	C	G	2	2	0.5	0.5		48		gnl|UMD3.1|GK000004.2	117593152	G	A	2	2	0.5	0.5		118		gnl|UMD3.1|GK000004.2	117644305	T	C	0	2	0	1		12		gnl|UMD3.1|GK000015.2	18158473	T	A	9	4	0.692307692307692	0.307692307692308		8		gnl|UMD3.1|GK000003.2	36034479	A	G
86		gnl|UMD3.1|GK000004.2	117657110	T	C,A	0	3	0	1		49		gnl|UMD3.1|GK000004.2	117593419	G	A	0	2	0	1		119		gnl|UMD3.1|GK000004.2	117644312	A	G	0	2	0	1		13		gnl|UMD3.1|GK000015.2	18158486	A	T	12	2	0.857142857142857	0.142857142857143		9		gnl|UMD3.1|GK000003.2	36048848	A	G
87		gnl|UMD3.1|GK000004.2	117657577	A	C	0	2	0	1		50		gnl|UMD3.1|GK000004.2	117593425	T	C	1	2	0.333333333333333	0.666666666666667		120		gnl|UMD3.1|GK000004.2	117645380	T	A	1	2	0.333333333333333	0.666666666666667		14		gnl|UMD3.1|GK000015.2	18159770	C	T,A	0	2	0	1		10		gnl|UMD3.1|GK000003.2	36076023	C	T
88		gnl|UMD3.1|GK000004.2	117659261	C	T	0	2	0	1		51		gnl|UMD3.1|GK000004.2	117593620	A	G	1	1	0.5	0.5		121		gnl|UMD3.1|GK000004.2	117647899	T	A	0	1	0	1		15		gnl|UMD3.1|GK000015.2	18160430	A	C	0	2	0	1		11		gnl|UMD3.1|GK000003.2	36076040	C	G
89		gnl|UMD3.1|GK000004.2	117659275	A	G	0	2	0	1		52		gnl|UMD3.1|GK000004.2	117593640	C	T	1	2	0.333333333333333	0.666666666666667		122		gnl|UMD3.1|GK000004.2	117647934	C	T	0	3	0	1		16		gnl|UMD3.1|GK000015.2	18160445	T	A	0	2	0	1		12		gnl|UMD3.1|GK000003.2	36188334	T	C
90		gnl|UMD3.1|GK000004.2	117659295	A	G	0	2	0	1		53		gnl|UMD3.1|GK000004.2	117593757	G	C	2	2	0.5	0.5		123		gnl|UMD3.1|GK000004.2	117647940	T	G	0	3	0	1		17		gnl|UMD3.1|GK000015.2	18162068	C	A	3	2	0.6	0.4		13		gnl|UMD3.1|GK000003.2	36203909	A	G
91		gnl|UMD3.1|GK000004.2	117659380	A	G	0	2	0	1		54		gnl|UMD3.1|GK000004.2	117593772	G	T	2	2	0.5	0.5		124		gnl|UMD3.1|GK000004.2	117648028	G	C	0	3	0	1		18		gnl|UMD3.1|GK000015.2	18163021	A	T	2	2	0.5	0.5		14		gnl|UMD3.1|GK000003.2	36210619	C	T
92		gnl|UMD3.1|GK000004.2	117663526	G	C	0	3	0	1		55		gnl|UMD3.1|GK000004.2	117594160	G	A	4	5	0.444444444444444	0.555555555555556		125		gnl|UMD3.1|GK000004.2	117648776	A	T	0	3	0	1		19		gnl|UMD3.1|GK000015.2	18163228	C	A	12	2	0.857142857142857	0.142857142857143		15		gnl|UMD3.1|GK000003.2	36281682	C	G
93		gnl|UMD3.1|GK000004.2	117663534	A	G	0	3	0	1		56		gnl|UMD3.1|GK000004.2	117594467	G	A	2	2	0.5	0.5		126		gnl|UMD3.1|GK000004.2	117648902	C	T	3	2	0.6	0.4		20		gnl|UMD3.1|GK000015.2	18165845	G	T	0	2	0	1		16		gnl|UMD3.1|GK000003.2	36284569	TCACA	TCA
94		gnl|UMD3.1|GK000004.2	117663909	T	C	1	3	0.25	0.75		57		gnl|UMD3.1|GK000004.2	117594471	G	A	2	2	0.5	0.5		127		gnl|UMD3.1|GK000004.2	117648984	T	C	2	3	0.4	0.6		21		gnl|UMD3.1|GK000015.2	18167628	G	A	0	2	0	1			SLC44A5		>=69752396	<=69832582	gnl|UMD3.1|GK000003.2
95		gnl|UMD3.1|GK000004.2	117665600	A	G	0	2	0	1		58		gnl|UMD3.1|GK000004.2	117594484	G	A	3	2	0.6	0.4		128		gnl|UMD3.1|GK000004.2	117649253	T	C	0	3	0	1		22		gnl|UMD3.1|GK000015.2	18168562	T	G	4	2	0.666666666666667	0.333333333333333				Chromosome	SNP location	1	2
96		gnl|UMD3.1|GK000004.2	117667510	G	A	0	2	0	1		59		gnl|UMD3.1|GK000004.2	117594486	A	T	0	5	0	1		129		gnl|UMD3.1|GK000004.2	117649489	G	C	0	4	0	1		23		gnl|UMD3.1|GK000015.2	18169774	A	G	0	3	0	1		1		gnl|UMD3.1|GK000003.2	69755044	A	T
97		gnl|UMD3.1|GK000004.2	117668598	C	T	0	2	0	1		60		gnl|UMD3.1|GK000004.2	117594655	A	C	1	2	0.333333333333333	0.666666666666667		130		gnl|UMD3.1|GK000004.2	117651909	C	G	0	3	0	1		24		gnl|UMD3.1|GK000015.2	18171240	G	A	2	6	0.25	0.75		2		gnl|UMD3.1|GK000003.2	69755091	A	T
98		gnl|UMD3.1|GK000004.2	117668613	C	G	0	2	0	1		61		gnl|UMD3.1|GK000004.2	117594865	T	C	0	3	0	1		131		gnl|UMD3.1|GK000004.2	117655084	G	T	1	2	0.333333333333333	0.666666666666667		25		gnl|UMD3.1|GK000015.2	18181086	T	A	7	2	0.777777777777778	0.222222222222222		3		gnl|UMD3.1|GK000003.2	69757674	G	T
99		gnl|UMD3.1|GK000004.2	117668724	G	A	4	3	0.571428571428571	0.428571428571429		62		gnl|UMD3.1|GK000004.2	117594872	G	A	0	3	0	1		132		gnl|UMD3.1|GK000004.2	117656015	A	G	0	3	0	1		26		gnl|UMD3.1|GK000015.2	18188750	A	G	0	2	0	1		4		gnl|UMD3.1|GK000003.2	69759438	T	G
100		gnl|UMD3.1|GK000004.2	117673379	A	G	4	2	0.666666666666667	0.333333333333333		63		gnl|UMD3.1|GK000004.2	117595099	T	C	0	2	0	1		133		gnl|UMD3.1|GK000004.2	117656084	A	G	0	2	0	1		27		gnl|UMD3.1|GK000015.2	18188798	A	G	1	2	0.333333333333333	0.666666666666667		5		gnl|UMD3.1|GK000003.2	69759758	G	T
101		gnl|UMD3.1|GK000004.2	117674698	C	G	3	3	0.5	0.5		64		gnl|UMD3.1|GK000004.2	117595472	G	A	0	2	0	1		134		gnl|UMD3.1|GK000004.2	117656123	A	G	0	2	0	1		28		gnl|UMD3.1|GK000015.2	18203480	C	T	4	2	0.666666666666667	0.333333333333333		6		gnl|UMD3.1|GK000003.2	69760592	A	G
102		gnl|UMD3.1|GK000004.2	117675336	G	A	0	5	0	1		65		gnl|UMD3.1|GK000004.2	117595494	A	G	1	2	0.333333333333333	0.666666666666667		135		gnl|UMD3.1|GK000004.2	117656957	G	A	4	3	0.571428571428571	0.428571428571429		29		gnl|UMD3.1|GK000015.2	18207047	G	A	4	2	0.666666666666667	0.333333333333333		7		gnl|UMD3.1|GK000003.2	69763157	G	A
103		gnl|UMD3.1|GK000004.2	117675426	T	C	0	6	0	1		66		gnl|UMD3.1|GK000004.2	117595565	G	A	0	2	0	1		136		gnl|UMD3.1|GK000004.2	117656983	G	C	3	2	0.6	0.4		30		gnl|UMD3.1|GK000015.2	18208556	G	A	0	2	0	1		8		gnl|UMD3.1|GK000003.2	69764533	T	G
104		gnl|UMD3.1|GK000004.2	117680912	A	G	2	2	0.5	0.5		67		gnl|UMD3.1|GK000004.2	117595569	G	C	0	1	0	1		137		gnl|UMD3.1|GK000004.2	117656995	G	T	3	2	0.6	0.4		31		gnl|UMD3.1|GK000015.2	18209936	G	A	0	2	0	1		9		gnl|UMD3.1|GK000003.2	69764604	G	T
105		gnl|UMD3.1|GK000004.2	117681953	G	A	0	2	0	1		68		gnl|UMD3.1|GK000004.2	117596028	G	A	0	3	0	1		138		gnl|UMD3.1|GK000004.2	117657000	G	A	3	2	0.6	0.4		32		gnl|UMD3.1|GK000015.2	18220088	T	C	0	2	0	1		10		gnl|UMD3.1|GK000003.2	69764631	C	T
106		gnl|UMD3.1|GK000004.2	117684546	A	G	4	2	0.666666666666667	0.333333333333333		69		gnl|UMD3.1|GK000004.2	117596558	A	G	1	2	0.333333333333333	0.666666666666667		139		gnl|UMD3.1|GK000004.2	117657036	T	C	2	3	0.4	0.6		33		gnl|UMD3.1|GK000015.2	18230803	T	C	2	2	0.5	0.5		11		gnl|UMD3.1|GK000003.2	69766313	T	A,C
107		gnl|UMD3.1|GK000004.2	117684568	G	A	3	2	0.6	0.4		70		gnl|UMD3.1|GK000004.2	117596843	T	C	0	3	0	1		140		gnl|UMD3.1|GK000004.2	117657074	C	G	2	3	0.4	0.6		34		gnl|UMD3.1|GK000015.2	18231144	A	T	0	2	0	1		12		gnl|UMD3.1|GK000003.2	69772452	G	T
108		gnl|UMD3.1|GK000004.2	117684593	A	G	3	2	0.6	0.4		71		gnl|UMD3.1|GK000004.2	117596847	T	C	0	3	0	1		141		gnl|UMD3.1|GK000004.2	117658583	G	A	4	4	0.5	0.5		35		gnl|UMD3.1|GK000015.2	18231311	A	G	0	2	0	1		13		gnl|UMD3.1|GK000003.2	69785305	G	T
109		gnl|UMD3.1|GK000004.2	117684962	A	G	2	4	0.333333333333333	0.666666666666667		72		gnl|UMD3.1|GK000004.2	117596869	A	G	0	4	0	1		142		gnl|UMD3.1|GK000004.2	117658602	C	T	9	2	0.818181818181818	0.181818181818182		36		gnl|UMD3.1|GK000015.2	18232759	G	A	8	5	0.615384615384615	0.384615384615385		14		gnl|UMD3.1|GK000003.2	69786857	T	A
110		gnl|UMD3.1|GK000004.2	117684993	A	G	1	2	0.333333333333333	0.666666666666667		73		gnl|UMD3.1|GK000004.2	117596906	A	G	0	2	0	1		143		gnl|UMD3.1|GK000004.2	117660059	G	A	0	2	0	1		37		gnl|UMD3.1|GK000015.2	18235184	T	C	0	2	0	1		15		gnl|UMD3.1|GK000003.2	69787827	A	G
111		gnl|UMD3.1|GK000004.2	117685508	A	G	4	2	0.666666666666667	0.333333333333333		74		gnl|UMD3.1|GK000004.2	117599431	G	A	0	2	0	1		144		gnl|UMD3.1|GK000004.2	117663743	G	A	0	1	0	1		38		gnl|UMD3.1|GK000015.2	18237594	G	T	4	2	0.666666666666667	0.333333333333333		16		gnl|UMD3.1|GK000003.2	69787846	A	G
112		gnl|UMD3.1|GK000004.2	117685509	A	G	4	2	0.666666666666667	0.333333333333333		75		gnl|UMD3.1|GK000004.2	117599596	T	C	2	3	0.4	0.6		145		gnl|UMD3.1|GK000004.2	117663778	T	C	0	2	0	1		39		gnl|UMD3.1|GK000015.2	18237621	G	A	1	2	0.333333333333333	0.666666666666667		17		gnl|UMD3.1|GK000003.2	69787847	A	G
113		gnl|UMD3.1|GK000004.2	117688254	C	A	0	3	0	1		76		gnl|UMD3.1|GK000004.2	117599690	C	T	1	2	0.333333333333333	0.666666666666667		146		gnl|UMD3.1|GK000004.2	117663909	T	C	0	2	0	1		40		gnl|UMD3.1|GK000015.2	18238743	A	G	0	2	0	1		18		gnl|UMD3.1|GK000003.2	69789150	T	A
114		gnl|UMD3.1|GK000004.2	117688338	G	A	1	2	0.333333333333333	0.666666666666667		77		gnl|UMD3.1|GK000004.2	117600072	G	A	0	2	0	1		147		gnl|UMD3.1|GK000004.2	117664367	C	T	0	4	0	1		41		gnl|UMD3.1|GK000015.2	18238750	A	G	0	2	0	1		19		gnl|UMD3.1|GK000003.2	69790917	C	T
115		gnl|UMD3.1|GK000004.2	117689267	A	T	0	2	0	1		78		gnl|UMD3.1|GK000004.2	117600108	A	G	3	2	0.6	0.4		148		gnl|UMD3.1|GK000004.2	117664372	A	G	0	3	0	1		42		gnl|UMD3.1|GK000015.2	18238767	A	G	0	2	0	1		20		gnl|UMD3.1|GK000003.2	69796006	C	T
116		gnl|UMD3.1|GK000004.2	117690078	G	A	0	2	0	1		79		gnl|UMD3.1|GK000004.2	117600225	T	C	1	2	0.333333333333333	0.666666666666667		149		gnl|UMD3.1|GK000004.2	117665661	G	A	0	3	0	1		43		gnl|UMD3.1|GK000015.2	18238773	A	G	0	2	0	1		21		gnl|UMD3.1|GK000003.2	69807509	T	A
117		gnl|UMD3.1|GK000004.2	117690118	A	C	0	2	0	1		80		gnl|UMD3.1|GK000004.2	117601587	A	G	4	2	0.666666666666667	0.333333333333333		150		gnl|UMD3.1|GK000004.2	117666375	G	A	1	2	0.333333333333333	0.666666666666667		44		gnl|UMD3.1|GK000015.2	18243963	G	A	0	2	0	1		22		gnl|UMD3.1|GK000003.2	69809105	T	A
118		gnl|UMD3.1|GK000004.2	117690138	C	T	0	2	0	1		81		gnl|UMD3.1|GK000004.2	117601612	C	T	4	2	0.666666666666667	0.333333333333333		151		gnl|UMD3.1|GK000004.2	117666397	G	A	1	4	0.2	0.8		45		gnl|UMD3.1|GK000015.2	18245664	C	A	0	2	0	1		23		gnl|UMD3.1|GK000003.2	69812285	C	T
119		gnl|UMD3.1|GK000004.2	117692292	A	G	0	1	0	1		82		gnl|UMD3.1|GK000004.2	117602735	G	C	0	2	0	1		152		gnl|UMD3.1|GK000004.2	117666504	G	A	5	2	0.714285714285714	0.285714285714286		46		gnl|UMD3.1|GK000015.2	18246132	G	A	0	1	0	1		24		gnl|UMD3.1|GK000003.2	69814885	G	A
120		gnl|UMD3.1|GK000004.2	117692294	C	T	0	1	0	1		83		gnl|UMD3.1|GK000004.2	117602826	G	A	0	2	0	1		153		gnl|UMD3.1|GK000004.2	117667582	A	T	0	2	0	1		47		gnl|UMD3.1|GK000015.2	18247877	G	A	11	2	0.846153846153846	0.153846153846154		25		gnl|UMD3.1|GK000003.2	69814978	T	G
121		gnl|UMD3.1|GK000004.2	117798373	C	G	8	8	0.5	0.5		84		gnl|UMD3.1|GK000004.2	117605762	T	C	2	3	0.4	0.6		154		gnl|UMD3.1|GK000004.2	117668012	T	G	0	2	0	1		48		gnl|UMD3.1|GK000015.2	18248823	C	T	1	2	0.333333333333333	0.666666666666667		26		gnl|UMD3.1|GK000003.2	69816478	A	C
122		gnl|UMD3.1|GK000004.2	117798423	G	A	10	8	0.555555555555556	0.444444444444444		85		gnl|UMD3.1|GK000004.2	117605881	A	G	0	2	0	1		155		gnl|UMD3.1|GK000004.2	117668121	T	A	5	3	0.625	0.375		49		gnl|UMD3.1|GK000015.2	18248840	C	T	1	2	0.333333333333333	0.666666666666667		27		gnl|UMD3.1|GK000003.2	69816930	G	A
123		gnl|UMD3.1|GK000004.2	117798557	T	C	1	6	0.142857142857143	0.857142857142857		86		gnl|UMD3.1|GK000004.2	117609891	A	G	0	3	0	1		156		gnl|UMD3.1|GK000004.2	117669177	A	T	0	3	0	1		50		gnl|UMD3.1|GK000015.2	18248941	A	G	6	2	0.75	0.25		28		gnl|UMD3.1|GK000003.2	69816998	G	A
124		gnl|UMD3.1|GK000004.2	117798619	G	A	3	3	0.5	0.5		87		gnl|UMD3.1|GK000004.2	117609894	A	G	0	3	0	1		157		gnl|UMD3.1|GK000004.2	117671044	C	A	8	2	0.8	0.2		51		gnl|UMD3.1|GK000015.2	18249435	A	G	0	3	0	1		29		gnl|UMD3.1|GK000003.2	69817103	C	T
125		gnl|UMD3.1|GK000004.2	117798745	G	A	0	2	0	1		88		gnl|UMD3.1|GK000004.2	117611526	C	T	0	1	0	1		158		gnl|UMD3.1|GK000004.2	117673313	A	G	2	5	0.285714285714286	0.714285714285714		52		gnl|UMD3.1|GK000015.2	18251631	G	C	2	4	0.333333333333333	0.666666666666667		30		gnl|UMD3.1|GK000003.2	69823550	T	A
126		gnl|UMD3.1|GK000004.2	117798791	G	A	2	2	0.5	0.5		89		gnl|UMD3.1|GK000004.2	117611766	T	C	4	3	0.571428571428571	0.428571428571429		159		gnl|UMD3.1|GK000004.2	117673409	C	T	3	5	0.375	0.625		53		gnl|UMD3.1|GK000015.2	18252044	A	T	0	2	0	1		31		gnl|UMD3.1|GK000003.2	69827534	G	T
127		gnl|UMD3.1|GK000004.2	117798999	A	G	0	3	0	1		90		gnl|UMD3.1|GK000004.2	117612589	N	A	0	2	0	1		160		gnl|UMD3.1|GK000004.2	117673803	C	T	1	2	0.333333333333333	0.666666666666667		54		gnl|UMD3.1|GK000015.2	18252294	G	A	2	4	0.333333333333333	0.666666666666667		32		gnl|UMD3.1|GK000003.2	69828144	A	G
128		gnl|UMD3.1|GK000004.2	117799558	T	G	0	3	0	1		91		gnl|UMD3.1|GK000004.2	117612590	N	G	0	1	0	1		161		gnl|UMD3.1|GK000004.2	117673950	G	C	9	2	0.818181818181818	0.181818181818182		55		gnl|UMD3.1|GK000015.2	18255327	A	T	1	1	0.5	0.5		33		gnl|UMD3.1|GK000003.2	69831163	T	A
	HGF	Chromosome location	SNP location	1	2	3	4	5	6		92		gnl|UMD3.1|GK000004.2	117615264	GCATACA	GCATACATACA	0	1	0	1		162		gnl|UMD3.1|GK000004.2	117675336	G	A	0	2	0	1		56		gnl|UMD3.1|GK000015.2	18255335	T	A	1	2	0.333333333333333	0.666666666666667			GHRH		>=66863225	<=66872531	gnl|UMD3.1|GK000013.2
1		gnl|UMD3.1|GK000004.2	39150780	T	C	0	2	0	1		93		gnl|UMD3.1|GK000004.2	117615323	T	C	0	2	0	1		163		gnl|UMD3.1|GK000004.2	117685346	C	G	0	4	0	1		57		gnl|UMD3.1|GK000015.2	18255340	G	T	1	2	0.333333333333333	0.666666666666667				Chromosome	SNP location	1	2
2		gnl|UMD3.1|GK000004.2	39176024	G	C	0	2	0	1		94		gnl|UMD3.1|GK000004.2	117615839	C	T,G	0	3	0	1		164		gnl|UMD3.1|GK000004.2	117685364	A	G	0	3	0	1		58		gnl|UMD3.1|GK000015.2	18255351	T	A	3	2	0.6	0.4		1		gnl|UMD3.1|GK000013.2	66865944	A	G
3		gnl|UMD3.1|GK000004.2	39176087	C	CT	0	1	0	1		95		gnl|UMD3.1|GK000004.2	117618269	A	G	1	2	0.333333333333333	0.666666666666667		165		gnl|UMD3.1|GK000004.2	117688015	G	C	0	2	0	1		59		gnl|UMD3.1|GK000015.2	18255383	T	A	3	2	0.6	0.4			DNMT3B		>=62700411	<=62721124	gnl|UMD3.1|GK000013.2
4		gnl|UMD3.1|GK000004.2	39176299	T	C	0	2	0	1		96		gnl|UMD3.1|GK000004.2	117618336	A	G	0	2	0	1		166		gnl|UMD3.1|GK000004.2	117798220	C	G	1	4	0.2	0.8		60		gnl|UMD3.1|GK000015.2	18255393	A	T	3	2	0.6	0.4				Chromosome	SNP location	1	2
5		gnl|UMD3.1|GK000004.2	39176317	T	C,A	0	3	0	1		97		gnl|UMD3.1|GK000004.2	117619050	C	T	0	3	0	1		167		gnl|UMD3.1|GK000004.2	117798287	A	G	2	8	0.2	0.8		61		gnl|UMD3.1|GK000015.2	18260391	T	G	5	3	0.625	0.375		1		gnl|UMD3.1|GK000013.2	62715051	A	G
6		gnl|UMD3.1|GK000004.2	39179632	G	A	0	2	0	1		98		gnl|UMD3.1|GK000004.2	117619087	C	T	0	2	0	1		168		gnl|UMD3.1|GK000004.2	117798373	C	G	3	7	0.3	0.7		62		gnl|UMD3.1|GK000015.2	18260855	T	A	4	2	0.666666666666667	0.333333333333333		2		gnl|UMD3.1|GK000013.2	62720239	T	A,C
7		gnl|UMD3.1|GK000004.2	39181037	ACTC	ACTCTC	0	1	0	1		99		gnl|UMD3.1|GK000004.2	117619146	G	A	0	3	0	1		169		gnl|UMD3.1|GK000004.2	117798423	G	A	4	5	0.444444444444444	0.555555555555556		63		gnl|UMD3.1|GK000015.2	18261493	T	C	3	2	0.6	0.4			NUCB2		>=35693278	<=35715902	gnl|UMD3.1|GK000015.2
	IGFBP6	Chromosome location	SNP location	1	2	3	4	5	6		100		gnl|UMD3.1|GK000004.2	117619204	G	A	0	3	0	1		170		gnl|UMD3.1|GK000004.2	117798557	T	C	6	3	0.666666666666667	0.333333333333333		64		gnl|UMD3.1|GK000015.2	18262920	C	T	2	6	0.25	0.75				Chromosome	SNP location	1	2
1		gnl|UMD3.1|GK000005.2	27044568	G	A	1	2	0.333333333333333	0.666666666666667		101		gnl|UMD3.1|GK000004.2	117619597	A	G	0	2	0	1		171		gnl|UMD3.1|GK000004.2	117798619	G	A	10	4	0.714285714285714	0.285714285714286		65		gnl|UMD3.1|GK000015.2	18263458	G	A	0	2	0	1		1		gnl|UMD3.1|GK000015.2	35693913	A	G
2		gnl|UMD3.1|GK000005.2	27045081	C	A	1	2	0.333333333333333	0.666666666666667		102		gnl|UMD3.1|GK000004.2	117619661	G	A	0	3	0	1		172		gnl|UMD3.1|GK000004.2	117799356	C	T	0	2	0	1		66		gnl|UMD3.1|GK000015.2	18263506	C	G	0	2	0	1		2		gnl|UMD3.1|GK000015.2	35695754	A	T
3		gnl|UMD3.1|GK000005.2	27046969	A	G	0	2	0	1		103		gnl|UMD3.1|GK000004.2	117619729	C	A	0	3	0	1		173		gnl|UMD3.1|GK000004.2	117799361	C	A	0	2	0	1		67		gnl|UMD3.1|GK000015.2	18263737	A	C	0	2	0	1		3		gnl|UMD3.1|GK000015.2	35701894	G	C
	IGF-I	Chromosome location	SNP location	1	2	3	4	5	6		104		gnl|UMD3.1|GK000004.2	117620044	C	G	0	2	0	1		174		gnl|UMD3.1|GK000004.2	117799483	A	G	0	3	0	1		68		gnl|UMD3.1|GK000015.2	18264505	G	C	1	2	0.333333333333333	0.666666666666667		4		gnl|UMD3.1|GK000015.2	35703133	A	C
1		gnl|UMD3.1|GK000005.2	66541492	T	C	0	2	0	1		105		gnl|UMD3.1|GK000004.2	117621078	T	C	4	2	0.666666666666667	0.333333333333333		175		gnl|UMD3.1|GK000004.2	117799728	G	A	0	3	0	1			GHR		>=31890736	<=32199996	gnl|UMD3.1|GK000020.2						5		gnl|UMD3.1|GK000015.2	35703227	C	A
2		gnl|UMD3.1|GK000005.2	66559641	T	A	0	2	0	1		106		gnl|UMD3.1|GK000004.2	117622764	A	G	0	2	0	1		176		gnl|UMD3.1|GK000004.2	117799796	A	G	0	2	0	1				Chromosome	SNP location	1	2	3	4	5	6		6		gnl|UMD3.1|GK000015.2	35703868	C	T
3		gnl|UMD3.1|GK000005.2	66593875	T	C	0	2	0	1		107		gnl|UMD3.1|GK000004.2	117622765	A	G	0	2	0	1		177		gnl|UMD3.1|GK000004.2	117799872	T	C	0	2	0	1		1		gnl|UMD3.1|GK000020.2	31890791	A	G	2	3	0.4	0.6		7		gnl|UMD3.1|GK000015.2	35704255	A	C
	IGFBP7	Chromosome location	SNP location	1	2	3	4	5	6		108		gnl|UMD3.1|GK000004.2	117622994	T	A	0	2	0	1		178		gnl|UMD3.1|GK000004.2	117803802	T	A	0	2	0	1		2		gnl|UMD3.1|GK000020.2	31890904	G	A	3	3	0.5	0.5		8		gnl|UMD3.1|GK000015.2	35706914	C	G
1		gnl|UMD3.1|GK000006.2	74071199	C	A	1	303	0.00328947368421053	0.996710526315789		109		gnl|UMD3.1|GK000004.2	117623215	G	A	0	3	0	1		179	INSIG1	Chromosome location	SNP location	1	2	3	4	5	6		3		gnl|UMD3.1|GK000020.2	31891025	G	A	0	9	0	1		9		gnl|UMD3.1|GK000015.2	35706949	T	C
2		gnl|UMD3.1|GK000006.2	74071328	G	T	1	12	0.0769230769230769	0.923076923076923		110		gnl|UMD3.1|GK000004.2	117625307	T	C	0	2	0	1		180		gnl|UMD3.1|GK000004.2	117912575	G	A	1	2	0.333333333333333	0.666666666666667		4		gnl|UMD3.1|GK000020.2	31891130	T	G	3	4	0.428571428571429	0.571428571428571		10		gnl|UMD3.1|GK000015.2	35707305	T	A
3		gnl|UMD3.1|GK000006.2	74071445	ATGTGTG	ATGTG	0	1	0	1		111		gnl|UMD3.1|GK000004.2	117626895	T	C	2	2	0.5	0.5		181		gnl|UMD3.1|GK000004.2	117913165	C	A	6	2	0.75	0.25		5		gnl|UMD3.1|GK000020.2	31891618	G	A	6	2	0.75	0.25		11		gnl|UMD3.1|GK000015.2	35709329	T	C
4		gnl|UMD3.1|GK000006.2	74071840	A	G	0	4	0	1		112		gnl|UMD3.1|GK000004.2	117629345	G	A	0	3	0	1		182		gnl|UMD3.1|GK000004.2	117913235	G	T	7	2	0.777777777777778	0.222222222222222		6		gnl|UMD3.1|GK000020.2	31894246	T	C	0	2	0	1		12		gnl|UMD3.1|GK000015.2	35710165	T	C
5		gnl|UMD3.1|GK000006.2	74071910	C	A	0	4	0	1		113		gnl|UMD3.1|GK000004.2	117630673	G	A	0	2	0	1		183		gnl|UMD3.1|GK000004.2	117915402	T	G	0	2	0	1		7		gnl|UMD3.1|GK000020.2	31895428	GG	GGCTGCCG	0	1	0	1		13		gnl|UMD3.1|GK000015.2	35711143	C	T
6		gnl|UMD3.1|GK000006.2	74072328	A	G	0	6	0	1		114		gnl|UMD3.1|GK000004.2	117633339	A	G	0	4	0	1		184		gnl|UMD3.1|GK000004.2	117915523	G	A	2	2	0.5	0.5		8		gnl|UMD3.1|GK000020.2	31896577	G	A	0	2	0	1		14		gnl|UMD3.1|GK000015.2	35715068	C	T
7		gnl|UMD3.1|GK000006.2	74072571	C	T	0	4	0	1		115		gnl|UMD3.1|GK000004.2	117636963	A	G	0	2	0	1		185		gnl|UMD3.1|GK000004.2	117916604	T	A	0	1	0	1		9		gnl|UMD3.1|GK000020.2	31897779	C	A	0	2	0	1			SREBF1		>=35234637	<=35250672	gnl|UMD3.1|GK000019.2
8		gnl|UMD3.1|GK000006.2	74072803	T	A	4	3	0.571428571428571	0.428571428571429		116		gnl|UMD3.1|GK000004.2	117638117	T	A	0	2	0	1		186		gnl|UMD3.1|GK000004.2	117918341	C	T	9	3	0.75	0.25		10		gnl|UMD3.1|GK000020.2	31899566	T	C	2	2	0.5	0.5				Chromosome	SNP location	1	2
9		gnl|UMD3.1|GK000006.2	74073041	G	A	0	2	0	1		117		gnl|UMD3.1|GK000004.2	117638144	C	T	0	2	0	1		187		gnl|UMD3.1|GK000004.2	117918949	G	C	18	4	0.818181818181818	0.181818181818182		11		gnl|UMD3.1|GK000020.2	31900775	T	A	0	2	0	1		1		gnl|UMD3.1|GK000019.2	35234777	G	A
10		gnl|UMD3.1|GK000006.2	74073080	G	A	0	3	0	1		118		gnl|UMD3.1|GK000004.2	117638196	A	G	0	2	0	1		188		gnl|UMD3.1|GK000004.2	117919243	C	G,T	0	6	0	1		12		gnl|UMD3.1|GK000020.2	31902448	C	T	0	2	0	1		2		gnl|UMD3.1|GK000019.2	35235928	G	T
11		gnl|UMD3.1|GK000006.2	74074131	C	T	0	3	0	1		119		gnl|UMD3.1|GK000004.2	117640899	TTTGTTGTTGTTG	TTTGTTGTTG	0	1	0	1		189	HGF	Chromosome location	SNP location	1	2	3	4	5	6		13		gnl|UMD3.1|GK000020.2	31904078	C	A	0	2	0	1		3		gnl|UMD3.1|GK000019.2	35236481	G	T
12		gnl|UMD3.1|GK000006.2	74074203	C	T	0	2	0	1		120		gnl|UMD3.1|GK000004.2	117647621	A	G	0	1	0	1		190		gnl|UMD3.1|GK000004.2	39116454	T	C	0	2	0	1		14		gnl|UMD3.1|GK000020.2	31910229	T	G	0	2	0	1		4		gnl|UMD3.1|GK000019.2	35237804	C	A
13		gnl|UMD3.1|GK000006.2	74074715	T	C	0	2	0	1		121		gnl|UMD3.1|GK000004.2	117647934	C	T	1	1	0.5	0.5		191		gnl|UMD3.1|GK000004.2	39134652	G	A	0	2	0	1		15		gnl|UMD3.1|GK000020.2	31911766	C	A	2	2	0.5	0.5		5		gnl|UMD3.1|GK000019.2	35237906	T	C
14		gnl|UMD3.1|GK000006.2	74075830	A	C	0	2	0	1		122		gnl|UMD3.1|GK000004.2	117647940	T	G	1	2	0.333333333333333	0.666666666666667				gnl|UMD3.1|GK000004.2	39173575	T	A	0	3	0	1		16		gnl|UMD3.1|GK000020.2	31917428	T	C	0	3	0	1		6		gnl|UMD3.1|GK000019.2	35237973	T	C
15		gnl|UMD3.1|GK000006.2	74076653	T	G	0	2	0	1		123		gnl|UMD3.1|GK000004.2	117648028	G	C	0	1	0	1				gnl|UMD3.1|GK000004.2	39188967	A	G	0	2	0	1		17		gnl|UMD3.1|GK000020.2	31917593	C	T	0	2	0	1		7		gnl|UMD3.1|GK000019.2	35238681	G	A
16		gnl|UMD3.1|GK000006.2	74076658	G	A	0	2	0	1		124		gnl|UMD3.1|GK000004.2	117648163	G	A	0	2	0	1		1		gnl|UMD3.1|GK000004.2	39196346	A	T	0	3	0	1		18		gnl|UMD3.1|GK000020.2	31918452	C	T	0	2	0	1		8		gnl|UMD3.1|GK000019.2	35239119	A	C
17		gnl|UMD3.1|GK000006.2	74076883	G	A	0	4	0	1		125		gnl|UMD3.1|GK000004.2	117648232	G	A	0	2	0	1		2	IGFBP6	Chromosome location	SNP location	1	2	3	4	5	6		19		gnl|UMD3.1|GK000020.2	31918837	T	C	0	2	0	1		9		gnl|UMD3.1|GK000019.2	35239392	T	A
18		gnl|UMD3.1|GK000006.2	74077124	G	A	0	3	0	1		126		gnl|UMD3.1|GK000004.2	117648374	C	T	1	2	0.333333333333333	0.666666666666667		3		gnl|UMD3.1|GK000005.2	27046317	C	A	1	2	0.333333333333333	0.666666666666667		20		gnl|UMD3.1|GK000020.2	31919554	T	G	2	2	0.5	0.5		10		gnl|UMD3.1|GK000019.2	35239405	T	A
19		gnl|UMD3.1|GK000006.2	74077228	A	C	0	6	0	1		127		gnl|UMD3.1|GK000004.2	117649461	T	G	0	2	0	1		4		gnl|UMD3.1|GK000005.2	27047716	G	A	26	10	0.722222222222222	0.277777777777778		21		gnl|UMD3.1|GK000020.2	31919720	T	C	2	2	0.5	0.5		11		gnl|UMD3.1|GK000019.2	35240055	A	C
20		gnl|UMD3.1|GK000006.2	74077267	A	G	0	8	0	1		128		gnl|UMD3.1|GK000004.2	117649489	G	C	0	2	0	1		5	IGF-I	Chromosome location	SNP location	1	2	3	4	5	6		22		gnl|UMD3.1|GK000020.2	31923895	T	C	0	2	0	1		12		gnl|UMD3.1|GK000019.2	35241555	T	G
21		gnl|UMD3.1|GK000006.2	74077278	C	A	0	8	0	1		129		gnl|UMD3.1|GK000004.2	117655135	C	T	0	2	0	1		6		gnl|UMD3.1|GK000005.2	66591284	G	T	1	2	0.333333333333333	0.666666666666667		23		gnl|UMD3.1|GK000020.2	31941673	T	C	0	2	0	1		13		gnl|UMD3.1|GK000019.2	35241630	T	C
22		gnl|UMD3.1|GK000006.2	74077459	C	A	0	4	0	1		130		gnl|UMD3.1|GK000004.2	117655145	C	A	0	2	0	1		7	IGFBP7	Chromosome location	SNP location	1	2	3	4	5	6		24		gnl|UMD3.1|GK000020.2	31953059	A	T	0	2	0	1		14		gnl|UMD3.1|GK000019.2	35242802	T	C
23		gnl|UMD3.1|GK000006.2	74077663	G	A	0	4	0	1		131		gnl|UMD3.1|GK000004.2	117655460	T	C	0	4	0	1		8		gnl|UMD3.1|GK000006.2	74071199	C	A	0	152	0	1		25		gnl|UMD3.1|GK000020.2	31954480	A	G	0	2	0	1		15		gnl|UMD3.1|GK000019.2	35243001	A	C
24		gnl|UMD3.1|GK000006.2	74077711	C	T	1	2	0.333333333333333	0.666666666666667		132		gnl|UMD3.1|GK000004.2	117656544	C	G	0	3	0	1		9		gnl|UMD3.1|GK000006.2	74071328	G	T	0	3	0	1		26		gnl|UMD3.1|GK000020.2	31959348	G	A	0	2	0	1		16		gnl|UMD3.1|GK000019.2	35243016	A	C
25		gnl|UMD3.1|GK000006.2	74078087	TAATACAA	TAA	0	1	0	1		133		gnl|UMD3.1|GK000004.2	117656569	T	C	0	2	0	1				gnl|UMD3.1|GK000006.2	74071840	A	G	0	9	0	1		27		gnl|UMD3.1|GK000020.2	31960065	N	G	0	2	0	1		17		gnl|UMD3.1|GK000019.2	35243414	C	T
26		gnl|UMD3.1|GK000006.2	74078256	T	C	0	2	0	1		134		gnl|UMD3.1|GK000004.2	117657234	C	T	0	3	0	1				gnl|UMD3.1|GK000006.2	74071910	C	A	0	11	0	1		28		gnl|UMD3.1|GK000020.2	31960821	T	A	0	2	0	1		18		gnl|UMD3.1|GK000019.2	35243522	A	G
27		gnl|UMD3.1|GK000006.2	74078276	T	C	0	4	0	1		135		gnl|UMD3.1|GK000004.2	117657235	G	C	0	3	0	1		1		gnl|UMD3.1|GK000006.2	74072328	A	G	0	17	0	1		29		gnl|UMD3.1|GK000020.2	31961124	G	A	0	2	0	1		19		gnl|UMD3.1|GK000019.2	35244432	G	T
28		gnl|UMD3.1|GK000006.2	74078277	G	A	0	4	0	1		136		gnl|UMD3.1|GK000004.2	117657270	G	A	0	2	0	1		2		gnl|UMD3.1|GK000006.2	74072571	C	T	0	3	0	1		30		gnl|UMD3.1|GK000020.2	31963508	G	A	0	2	0	1		20		gnl|UMD3.1|GK000019.2	35245924	G	A
29		gnl|UMD3.1|GK000006.2	74078391	T	C	0	5	0	1		137		gnl|UMD3.1|GK000004.2	117657289	A	G	0	2	0	1		3		gnl|UMD3.1|GK000006.2	74073080	G	A	0	2	0	1		31		gnl|UMD3.1|GK000020.2	31967435	C	G	0	2	0	1		21		gnl|UMD3.1|GK000019.2	35245982	T	G
30		gnl|UMD3.1|GK000006.2	74078419	G	A	0	2	0	1		138		gnl|UMD3.1|GK000004.2	117657333	G	T	0	2	0	1		4		gnl|UMD3.1|GK000006.2	74073588	A	C	0	2	0	1		32		gnl|UMD3.1|GK000020.2	31972254	T	G	2	2	0.5	0.5		22		gnl|UMD3.1|GK000019.2	35246033	T	G
31		gnl|UMD3.1|GK000006.2	74078449	C	T	0	2	0	1		139		gnl|UMD3.1|GK000004.2	117657342	T	C	0	2	0	1		5		gnl|UMD3.1|GK000006.2	74073590	G	A	0	2	0	1		33		gnl|UMD3.1|GK000020.2	31974125	A	G	0	2	0	1		23		gnl|UMD3.1|GK000019.2	35246522	A	C
32		gnl|UMD3.1|GK000006.2	74080490	G	A	0	4	0	1		140		gnl|UMD3.1|GK000004.2	117657577	A	C	0	3	0	1				gnl|UMD3.1|GK000006.2	74075056	T	C	0	5	0	1		34		gnl|UMD3.1|GK000020.2	31974978	T	A	3	2	0.6	0.4		24		gnl|UMD3.1|GK000019.2	35247305	C	T
33		gnl|UMD3.1|GK000006.2	74080614	T	C	0	2	0	1		141		gnl|UMD3.1|GK000004.2	117658263	A	G	0	1	0	1				gnl|UMD3.1|GK000006.2	74075057	G	C	0	5	0	1		35		gnl|UMD3.1|GK000020.2	31975649	T	C	0	2	0	1		25		gnl|UMD3.1|GK000019.2	35247367	T	G
34		gnl|UMD3.1|GK000006.2	74081077	A	G	1	2	0.333333333333333	0.666666666666667		142		gnl|UMD3.1|GK000004.2	117658358	T	C	0	2	0	1		1		gnl|UMD3.1|GK000006.2	74076188	T	C	0	3	0	1		36		gnl|UMD3.1|GK000020.2	31975876	C	A	0	1	0	1		26		gnl|UMD3.1|GK000019.2	35247476	T	G
35		gnl|UMD3.1|GK000006.2	74082302	TACA	TA	0	1	0	1		143		gnl|UMD3.1|GK000004.2	117658371	T	A	0	2	0	1		2		gnl|UMD3.1|GK000006.2	74076249	A	G	0	2	0	1		37		gnl|UMD3.1|GK000020.2	31978366	ATCT	AT	0	1	0	1		27		gnl|UMD3.1|GK000019.2	35247728	G	C
36		gnl|UMD3.1|GK000006.2	74083660	G	T	5	2	0.714285714285714	0.285714285714286		144		gnl|UMD3.1|GK000004.2	117658583	G	A	0	7	0	1				gnl|UMD3.1|GK000006.2	74076513	C	T	0	3	0	1		38		gnl|UMD3.1|GK000020.2	31991875	C	T	0	2	0	1		28		gnl|UMD3.1|GK000019.2	35248180	C	T
37		gnl|UMD3.1|GK000006.2	74084792	A	G	0	4	0	1		145		gnl|UMD3.1|GK000004.2	117658873	A	G	2	3	0.4	0.6				gnl|UMD3.1|GK000006.2	74076609	G	A	0	6	0	1		39		gnl|UMD3.1|GK000020.2	31994674	C	G	0	2	0	1		29		gnl|UMD3.1|GK000019.2	35248321	A	C
38		gnl|UMD3.1|GK000006.2	74086791	A	T	5	2	0.714285714285714	0.285714285714286		146		gnl|UMD3.1|GK000004.2	117659261	C	T	1	2	0.333333333333333	0.666666666666667		1		gnl|UMD3.1|GK000006.2	74076653	T	G	1	4	0.2	0.8		40		gnl|UMD3.1|GK000020.2	31996735	C	G	0	2	0	1		30		gnl|UMD3.1|GK000019.2	35248579	T	A
39		gnl|UMD3.1|GK000006.2	74087517	A	C	3	2	0.6	0.4		147		gnl|UMD3.1|GK000004.2	117659275	A	G	0	3	0	1				gnl|UMD3.1|GK000006.2	74076658	G	A	0	5	0	1		41		gnl|UMD3.1|GK000020.2	31996740	T	C	0	2	0	1		31		gnl|UMD3.1|GK000019.2	35249212	C	A
40		gnl|UMD3.1|GK000006.2	74087987	A	G	0	6	0	1		148		gnl|UMD3.1|GK000004.2	117659295	A	G	0	3	0	1				gnl|UMD3.1|GK000006.2	74076725	G	C,A	0	6	0	1		42		gnl|UMD3.1|GK000020.2	32000572	G	A	0	1	0	1		32		gnl|UMD3.1|GK000019.2	35249382	T	G
41		gnl|UMD3.1|GK000006.2	74088630	A	G	0	5	0	1		149		gnl|UMD3.1|GK000004.2	117659360	A	G	0	2	0	1		1		gnl|UMD3.1|GK000006.2	74076883	G	A	0	3	0	1		43		gnl|UMD3.1|GK000020.2	32001163	T	C	0	2	0	1		33		gnl|UMD3.1|GK000019.2	35249627	A	C
42		gnl|UMD3.1|GK000006.2	74089876	C	G	0	2	0	1		150		gnl|UMD3.1|GK000004.2	117664468	G	A	0	2	0	1		2		gnl|UMD3.1|GK000006.2	74076901	A	G	1	2	0.333333333333333	0.666666666666667		44		gnl|UMD3.1|GK000020.2	32001180	T	C	0	2	0	1		34		gnl|UMD3.1|GK000019.2	35249892	A	C
43		gnl|UMD3.1|GK000006.2	74090013	T	C	0	2	0	1		151		gnl|UMD3.1|GK000004.2	117665395	G	C	2	2	0.5	0.5		3		gnl|UMD3.1|GK000006.2	74077228	A	C	0	2	0	1		45		gnl|UMD3.1|GK000020.2	32001231	C	T	0	2	0	1		35		gnl|UMD3.1|GK000019.2	35250380	C	T
44		gnl|UMD3.1|GK000006.2	74090169	A	G	0	3	0	1		152		gnl|UMD3.1|GK000004.2	117668012	T	G	0	2	0	1		4		gnl|UMD3.1|GK000006.2	74077267	A	G	0	2	0	1		46		gnl|UMD3.1|GK000020.2	32001256	C	G	0	2	0	1			NPC1		>=33438419	<=33485514	gnl|UMD3.1|GK000024.2
45		gnl|UMD3.1|GK000006.2	74090714	T	C	0	3	0	1		153		gnl|UMD3.1|GK000004.2	117673379	A	G	4	2	0.666666666666667	0.333333333333333		5		gnl|UMD3.1|GK000006.2	74077278	C	A	0	3	0	1		47		gnl|UMD3.1|GK000020.2	32001884	T	C	0	2	0	1				Chromosome	SNP location	1	2
46		gnl|UMD3.1|GK000006.2	74091084	G	A	0	2	0	1		154		gnl|UMD3.1|GK000004.2	117673859	G	A	12	4	0.75	0.25		6		gnl|UMD3.1|GK000006.2	74077606	CCAG	CCAGTCAG	0	1	0	1		48		gnl|UMD3.1|GK000020.2	32002626	A	T	0	2	0	1		1		gnl|UMD3.1|GK000024.2	33438793	T	G,A
47		gnl|UMD3.1|GK000006.2	74091322	C	T	0	2	0	1		155		gnl|UMD3.1|GK000004.2	117675571	C	T	2	4	0.333333333333333	0.666666666666667		7		gnl|UMD3.1|GK000006.2	74078087	TAATACAA	TAA	0	1	0	1		49		gnl|UMD3.1|GK000020.2	32003422	G	A	0	2	0	1		2		gnl|UMD3.1|GK000024.2	33438807	T	G
48		gnl|UMD3.1|GK000006.2	74091803	T	C	0	6	0	1		156		gnl|UMD3.1|GK000004.2	117677319	G	A	0	2	0	1		8		gnl|UMD3.1|GK000006.2	74078276	T	C	0	2	0	1		50		gnl|UMD3.1|GK000020.2	32003475	A	G	0	3	0	1		3		gnl|UMD3.1|GK000024.2	33439266	G	T
49		gnl|UMD3.1|GK000006.2	74091916	C	T	0	2	0	1		157		gnl|UMD3.1|GK000004.2	117677490	T	C	0	2	0	1		9		gnl|UMD3.1|GK000006.2	74078277	G	A	0	2	0	1		51		gnl|UMD3.1|GK000020.2	32003485	A	G	0	3	0	1		4		gnl|UMD3.1|GK000024.2	33439326	A	G
50		gnl|UMD3.1|GK000006.2	74092742	C	T	0	4	0	1		158		gnl|UMD3.1|GK000004.2	117680165	C	T	2	2	0.5	0.5		10		gnl|UMD3.1|GK000006.2	74078391	T	C	0	2	0	1		52		gnl|UMD3.1|GK000020.2	32003521	A	G	0	3	0	1		5		gnl|UMD3.1|GK000024.2	33439770	A	G
51		gnl|UMD3.1|GK000006.2	74093991	T	C	0	2	0	1		159		gnl|UMD3.1|GK000004.2	117680360	A	C	0	2	0	1		11		gnl|UMD3.1|GK000006.2	74080075	A	G	2	2	0.5	0.5		53		gnl|UMD3.1|GK000020.2	32003531	G	A	0	3	0	1		6		gnl|UMD3.1|GK000024.2	33445158	A	T
52		gnl|UMD3.1|GK000006.2	74097568	T	C	0	3	0	1		160		gnl|UMD3.1|GK000004.2	117684568	G	A	1	2	0.333333333333333	0.666666666666667		12		gnl|UMD3.1|GK000006.2	74080490	G	A	0	7	0	1		54		gnl|UMD3.1|GK000020.2	32003710	T	A	0	3	0	1		7		gnl|UMD3.1|GK000024.2	33449036	C	A
53		gnl|UMD3.1|GK000006.2	74097908	A	C	0	2	0	1		161		gnl|UMD3.1|GK000004.2	117684919	A	G	6	2	0.75	0.25		13		gnl|UMD3.1|GK000006.2	74080614	T	C	0	3	0	1		55		gnl|UMD3.1|GK000020.2	32003839	G	C	0	2	0	1		8		gnl|UMD3.1|GK000024.2	33449100	G	T
54		gnl|UMD3.1|GK000006.2	74102985	T	C	1	1	0.5	0.5		162		gnl|UMD3.1|GK000004.2	117684923	A	G	6	2	0.75	0.25		14		gnl|UMD3.1|GK000006.2	74081112	T	C	0	3	0	1		56		gnl|UMD3.1|GK000020.2	32003854	C	G	0	3	0	1		9		gnl|UMD3.1|GK000024.2	33449628	C	T
55		gnl|UMD3.1|GK000006.2	74108372	G	T	0	2	0	1		163		gnl|UMD3.1|GK000004.2	117684954	A	G	5	2	0.714285714285714	0.285714285714286		15		gnl|UMD3.1|GK000006.2	74081137	C	T	0	5	0	1		57		gnl|UMD3.1|GK000020.2	32004206	G	A	0	2	0	1		10		gnl|UMD3.1|GK000024.2	33455274	A	G
56		gnl|UMD3.1|GK000006.2	74108645	CT	C	0	1	0	1		164		gnl|UMD3.1|GK000004.2	117684993	A	G	3	4	0.428571428571429	0.571428571428571		16		gnl|UMD3.1|GK000006.2	74081585	T	A	2	4	0.333333333333333	0.666666666666667		58		gnl|UMD3.1|GK000020.2	32006167	G	A	0	2	0	1		11		gnl|UMD3.1|GK000024.2	33456463	T	G
57		gnl|UMD3.1|GK000006.2	74116421	G	T	1	2	0.333333333333333	0.666666666666667		165		gnl|UMD3.1|GK000004.2	117685346	C	G	2	4	0.333333333333333	0.666666666666667		17		gnl|UMD3.1|GK000006.2	74089063	C	A	2	2	0.5	0.5		59		gnl|UMD3.1|GK000020.2	32006381	A	G	0	2	0	1		12		gnl|UMD3.1|GK000024.2	33457249	G	T
58		gnl|UMD3.1|GK000006.2	74119085	G	T	2	2	0.5	0.5		166		gnl|UMD3.1|GK000004.2	117685364	A	G	0	5	0	1		18		gnl|UMD3.1|GK000006.2	74089876	C	G	0	2	0	1		60		gnl|UMD3.1|GK000020.2	32006814	G	A	0	2	0	1		13		gnl|UMD3.1|GK000024.2	33460251	T	G
59		gnl|UMD3.1|GK000006.2	74122091	C	G	0	2	0	1		167		gnl|UMD3.1|GK000004.2	117685365	A	G	2	3	0.4	0.6		19		gnl|UMD3.1|GK000006.2	74090013	T	C	0	5	0	1		61		gnl|UMD3.1|GK000020.2	32006832	G	A	0	2	0	1		14		gnl|UMD3.1|GK000024.2	33460265	T	G
60		gnl|UMD3.1|GK000006.2	74122246	A	C	0	4	0	1		168		gnl|UMD3.1|GK000004.2	117686927	C	A	3	3	0.5	0.5		20		gnl|UMD3.1|GK000006.2	74091671	A	G	0	3	0	1		62		gnl|UMD3.1|GK000020.2	32007824	G	A	0	3	0	1		15		gnl|UMD3.1|GK000024.2	33460551	T	G
61		gnl|UMD3.1|GK000006.2	74124313	G	A	2	2	0.5	0.5		169		gnl|UMD3.1|GK000004.2	117688015	G	C	0	2	0	1		21		gnl|UMD3.1|GK000006.2	74091803	T	C	0	4	0	1		63		gnl|UMD3.1|GK000020.2	32007876	G	A	1	2	0.333333333333333	0.666666666666667		16		gnl|UMD3.1|GK000024.2	33461882	G	C
62		gnl|UMD3.1|GK000006.2	74125792	T	C	0	5	0	1		170		gnl|UMD3.1|GK000004.2	117688338	G	A	1	1	0.5	0.5		22		gnl|UMD3.1|GK000006.2	74091916	C	T	0	6	0	1		64		gnl|UMD3.1|GK000020.2	32011453	G	A	0	3	0	1		17		gnl|UMD3.1|GK000024.2	33464431	A	G
63		gnl|UMD3.1|GK000006.2	74125810	T	C	0	5	0	1		171		gnl|UMD3.1|GK000004.2	117695555	G	T	0	2	0	1		23		gnl|UMD3.1|GK000006.2	74092155	T	G	0	2	0	1		65		gnl|UMD3.1|GK000020.2	32012568	C	A	0	3	0	1		18		gnl|UMD3.1|GK000024.2	33464807	C	T
64		gnl|UMD3.1|GK000006.2	74125865	C	T	0	5	0	1		172		gnl|UMD3.1|GK000004.2	117695593	G	A	0	2	0	1		24		gnl|UMD3.1|GK000006.2	74092742	C	T	0	4	0	1		66		gnl|UMD3.1|GK000020.2	32014449	A	G	0	2	0	1		19		gnl|UMD3.1|GK000024.2	33466760	A	G
65		gnl|UMD3.1|GK000006.2	74134019	T	C	0	4	0	1		173		gnl|UMD3.1|GK000004.2	117725722	GAAAGTGAAAAGTGAAA	GAAAGTGAAA	0	1	0	1		25		gnl|UMD3.1|GK000006.2	74098299	A	G	0	3	0	1		67		gnl|UMD3.1|GK000020.2	32018416	C	A	1	3	0.25	0.75		20		gnl|UMD3.1|GK000024.2	33473873	T	G
66		gnl|UMD3.1|GK000006.2	74134149	G	A	0	5	0	1		174		gnl|UMD3.1|GK000004.2	117798814	T	C	6	2	0.75	0.25		26		gnl|UMD3.1|GK000006.2	74111321	A	G	2	2	0.5	0.5		68		gnl|UMD3.1|GK000020.2	32024070	T	G	3	2	0.6	0.4		21		gnl|UMD3.1|GK000024.2	33475059	T	C
67		gnl|UMD3.1|GK000006.2	74134196	A	C	2	2	0.5	0.5		175		gnl|UMD3.1|GK000004.2	117803429	T	C	1	2	0.333333333333333	0.666666666666667		27		gnl|UMD3.1|GK000006.2	74113656	T	C	0	2	0	1		69		gnl|UMD3.1|GK000020.2	32024075	T	G	4	2	0.666666666666667	0.333333333333333		22		gnl|UMD3.1|GK000024.2	33475430	T	C
68		gnl|UMD3.1|GK000006.2	74134310	T	C	0	2	0	1		176		gnl|UMD3.1|GK000004.2	117803720	C	G	0	1	0	1		28		gnl|UMD3.1|GK000006.2	74113659	T	C	0	2	0	1		70		gnl|UMD3.1|GK000020.2	32042100	G	T	0	2	0	1		23		gnl|UMD3.1|GK000024.2	33477092	T	A
69		gnl|UMD3.1|GK000006.2	74134454	C	G	0	3	0	1		177		gnl|UMD3.1|GK000004.2	117803745	A	C	0	2	0	1		29		gnl|UMD3.1|GK000006.2	74116127	T	C	0	2	0	1		71		gnl|UMD3.1|GK000020.2	32043503	T	C	0	2	0	1		24		gnl|UMD3.1|GK000024.2	33484189	C	T
70		gnl|UMD3.1|GK000006.2	74134828	T	C	0	2	0	1		178	HGF	Chromosome location	SNP location	1	2	3	4	5	6		30		gnl|UMD3.1|GK000006.2	74116131	T	C	0	2	0	1		72		gnl|UMD3.1|GK000020.2	32044902	T	C	0	4	0	1			VEGFB		>=43155196	<=43157756	gnl|UMD3.1|GK000029.2
71		gnl|UMD3.1|GK000006.2	74134862	T	C	0	2	0	1		179		gnl|UMD3.1|GK000004.2	39179509	C	T	0	2	0	1		31		gnl|UMD3.1|GK000006.2	74118296	C	A	1	2	0.333333333333333	0.666666666666667		73		gnl|UMD3.1|GK000020.2	32044917	T	C	0	5	0	1				Chromosome	SNP location	1	2
72		gnl|UMD3.1|GK000006.2	74135058	C	T	0	5	0	1		180	IGFBP6	Chromosome location	SNP location	1	2	3	4	5	6		32		gnl|UMD3.1|GK000006.2	74125865	C	T	0	1	0	1		74		gnl|UMD3.1|GK000020.2	32044922	T	C	2	2	0.5	0.5		1		gnl|UMD3.1|GK000029.2	43155484	T	C
73		gnl|UMD3.1|GK000006.2	74135187	A	C	0	3	0	1		181		gnl|UMD3.1|GK000005.2	27045474	G	A	51	36	0.586206896551724	0.413793103448276		33		gnl|UMD3.1|GK000006.2	74127349	T	C	0	2	0	1		75		gnl|UMD3.1|GK000020.2	32044930	T	C	0	5	0	1		2		gnl|UMD3.1|GK000029.2	43155780	G	A
74		gnl|UMD3.1|GK000006.2	74135378	A	G	0	2	0	1		182		gnl|UMD3.1|GK000005.2	27045508	G	A	0	1	0	1		34		gnl|UMD3.1|GK000006.2	74127354	T	C	1	2	0.333333333333333	0.666666666666667		76		gnl|UMD3.1|GK000020.2	32044948	T	C	3	2	0.6	0.4		3		gnl|UMD3.1|GK000029.2	43156019	G	A
75		gnl|UMD3.1|GK000006.2	74138247	T	A	1	2	0.333333333333333	0.666666666666667		183		gnl|UMD3.1|GK000005.2	27045617	A	G	0	3	0	1		35		gnl|UMD3.1|GK000006.2	74127361	T	C	1	2	0.333333333333333	0.666666666666667		77		gnl|UMD3.1|GK000020.2	32044984	T	C	7	2	0.777777777777778	0.222222222222222		4		gnl|UMD3.1|GK000029.2	43156207	T	G
76		gnl|UMD3.1|GK000006.2	74142145	G	A	0	4	0	1		184		gnl|UMD3.1|GK000005.2	27046152	G	A	2	2	0.5	0.5		36		gnl|UMD3.1|GK000006.2	74131441	T	C	0	2	0	1		78		gnl|UMD3.1|GK000020.2	32045024	C	T	0	7	0	1		5		gnl|UMD3.1|GK000029.2	43156275	G	C
77		gnl|UMD3.1|GK000006.2	74142969	T	G	0	2	0	1		185		gnl|UMD3.1|GK000005.2	27046977	A	G	1	2	0.333333333333333	0.666666666666667		37		gnl|UMD3.1|GK000006.2	74131589	A	G	0	4	0	1		79		gnl|UMD3.1|GK000020.2	32045030	G	T	0	4	0	1		6		gnl|UMD3.1|GK000029.2	43156518	A	C
78		gnl|UMD3.1|GK000006.2	74144173	T	C	0	1	0	1		186	IGF-I	Chromosome location	SNP location	1	2	3	4	5	6		38		gnl|UMD3.1|GK000006.2	74131865	C	A	0	2	0	1		80		gnl|UMD3.1|GK000020.2	32045704	A	C	0	2	0	1		7		gnl|UMD3.1|GK000029.2	43157609	A	T
79		gnl|UMD3.1|GK000006.2	74146154	A	G	2	2	0.5	0.5		187		gnl|UMD3.1|GK000005.2	66545703	T	C	0	2	0	1		39		gnl|UMD3.1|GK000006.2	74133742	A	G	0	4	0	1		81		gnl|UMD3.1|GK000020.2	32045705	G	A	0	2	0	1			IGFBP6		>=27044009	<=27047853	gnl|UMD3.1|GK000005.2
80		gnl|UMD3.1|GK000006.2	74147522	T	C	0	2	0	1		188		gnl|UMD3.1|GK000005.2	66557341	T	A	0	2	0	1		40		gnl|UMD3.1|GK000006.2	74134019	T	C	0	6	0	1		82		gnl|UMD3.1|GK000020.2	32045707	T	C	0	2	0	1				Chromosome	SNP location	1	2
81		gnl|UMD3.1|GK000006.2	74148574	A	T	1	2	0.333333333333333	0.666666666666667		189		gnl|UMD3.1|GK000005.2	66565913	T	A	0	2	0	1		41		gnl|UMD3.1|GK000006.2	74134040	A	T	0	2	0	1		83		gnl|UMD3.1|GK000020.2	32045791	T	C	0	2	0	1		1		gnl|UMD3.1|GK000005.2	27044385	T	G
82		gnl|UMD3.1|GK000006.2	74150139	T	C	22	111	0.165413533834586	0.834586466165414		190		gnl|UMD3.1|GK000005.2	66574774	C	T	0	2	0	1		42		gnl|UMD3.1|GK000006.2	74134310	T	C	0	2	0	1		84		gnl|UMD3.1|GK000020.2	32047791	T	G	0	2	0	1		2		gnl|UMD3.1|GK000005.2	27044467	T	C
83		gnl|UMD3.1|GK000006.2	74150191	T	C	77	18	0.810526315789474	0.189473684210526				gnl|UMD3.1|GK000005.2	66591168	G	A	0	2	0	1		43		gnl|UMD3.1|GK000006.2	74136109	T	A	2	2	0.5	0.5		85		gnl|UMD3.1|GK000020.2	32047803	G	A	0	2	0	1		3		gnl|UMD3.1|GK000005.2	27044609	G	C
	CCSER1	Chromosome location	SNP location	1	2	3	4	5	6				gnl|UMD3.1|GK000005.2	66591181	T	C	0	4	0	1		44		gnl|UMD3.1|GK000006.2	74145444	G	A	1	2	0.333333333333333	0.666666666666667		86		gnl|UMD3.1|GK000020.2	32047822	C	T	0	2	0	1		4		gnl|UMD3.1|GK000005.2	27045081	C	A
1		gnl|UMD3.1|GK000006.2	35101092	A	T	0	2	0	1		1		gnl|UMD3.1|GK000005.2	66591182	G	A	0	4	0	1		45		gnl|UMD3.1|GK000006.2	74150133	T	C	77	14	0.846153846153846	0.153846153846154		87		gnl|UMD3.1|GK000020.2	32047864	G	A	0	2	0	1		5		gnl|UMD3.1|GK000005.2	27045203	T	A
2		gnl|UMD3.1|GK000006.2	35101100	G	T	0	4	0	1				gnl|UMD3.1|GK000005.2	66591192	G	A	0	4	0	1		46		gnl|UMD3.1|GK000006.2	74150139	T	C	28	67	0.294736842105263	0.705263157894737		88		gnl|UMD3.1|GK000020.2	32047868	C	T	0	2	0	1		6		gnl|UMD3.1|GK000005.2	27045474	G	A
3		gnl|UMD3.1|GK000006.2	35101105	G	T	0	4	0	1				gnl|UMD3.1|GK000005.2	66591215	A	G	0	4	0	1		47		gnl|UMD3.1|GK000006.2	74150191	T	C	100	21	0.826446280991736	0.173553719008264		89		gnl|UMD3.1|GK000020.2	32047878	C	T	0	2	0	1		7		gnl|UMD3.1|GK000005.2	27045508	G	A
4		gnl|UMD3.1|GK000006.2	35101147	G	A	0	3	0	1		1	IGFBP7	Chromosome location	SNP location	1	2	3	4	5	6		48	PKD2	Chromosome location	SNP location	1	2	3	4	5	6		90		gnl|UMD3.1|GK000020.2	32048125	G	T	0	2	0	1		8		gnl|UMD3.1|GK000005.2	27045617	A	G
5		gnl|UMD3.1|GK000006.2	35101276	T	C	3	2	0.6	0.4		2		gnl|UMD3.1|GK000006.2	74071199	C	A	123	113	0.521186440677966	0.478813559322034		49		gnl|UMD3.1|GK000006.2	38041736	C	T	0	56	0	1		91		gnl|UMD3.1|GK000020.2	32048540	T	C	0	2	0	1		9		gnl|UMD3.1|GK000005.2	27046152	G	A
6		gnl|UMD3.1|GK000006.2	35102126	T	C	2	3	0.4	0.6		3		gnl|UMD3.1|GK000006.2	74071328	G	T	3	4	0.428571428571429	0.571428571428571		50		gnl|UMD3.1|GK000006.2	38044764	T	C	4	3	0.571428571428571	0.428571428571429		92		gnl|UMD3.1|GK000020.2	32048955	A	G	0	2	0	1		10		gnl|UMD3.1|GK000005.2	27046243	C	A
7		gnl|UMD3.1|GK000006.2	35103552	C	T	1	3	0.25	0.75		4		gnl|UMD3.1|GK000006.2	74071840	A	G	1	6	0.142857142857143	0.857142857142857		51		gnl|UMD3.1|GK000006.2	38044777	T	C	3	4	0.428571428571429	0.571428571428571		93		gnl|UMD3.1|GK000020.2	32048961	A	G	0	2	0	1		11		gnl|UMD3.1|GK000005.2	27047473	A	T
8		gnl|UMD3.1|GK000006.2	35106978	T	C	0	2	0	1		5		gnl|UMD3.1|GK000006.2	74071910	C	A	3	8	0.272727272727273	0.727272727272727		52		gnl|UMD3.1|GK000006.2	38044790	T	C	5	2	0.714285714285714	0.285714285714286		94		gnl|UMD3.1|GK000020.2	32048991	C	T	0	1	0	1			HGF		>=39116167	<=39197870	gnl|UMD3.1|GK000004.2
9		gnl|UMD3.1|GK000006.2	35107812	GCCATTTTGGACTCC	GCC	0	1	0	1				gnl|UMD3.1|GK000006.2	74072328	A	G	3	2	0.6	0.4		53		gnl|UMD3.1|GK000006.2	38044802	T	C	3	5	0.375	0.625		95		gnl|UMD3.1|GK000020.2	32049113	G	A	0	1	0	1				Chromosome	SNP location	1	2
10		gnl|UMD3.1|GK000006.2	35107856	T	C	0	2	0	1				gnl|UMD3.1|GK000006.2	74072571	C	T	2	2	0.5	0.5		54		gnl|UMD3.1|GK000006.2	38044803	T	C	4	4	0.5	0.5		96		gnl|UMD3.1|GK000020.2	32049125	T	C	0	3	0	1		1		gnl|UMD3.1|GK000004.2	39129118	A	C
11		gnl|UMD3.1|GK000006.2	35108190	A	G	0	2	0	1		1		gnl|UMD3.1|GK000006.2	74072803	T	A	0	3	0	1		55		gnl|UMD3.1|GK000006.2	38044811	T	C	5	3	0.625	0.375		97		gnl|UMD3.1|GK000020.2	32049142	T	C	0	4	0	1		2		gnl|UMD3.1|GK000004.2	39130199	T	A
12		gnl|UMD3.1|GK000006.2	35108544	C	A	3	2	0.6	0.4		2		gnl|UMD3.1|GK000006.2	74073041	G	A	1	2	0.333333333333333	0.666666666666667		56		gnl|UMD3.1|GK000006.2	38045980	T	C	0	9	0	1		98		gnl|UMD3.1|GK000020.2	32049195	G	A	0	4	0	1		3		gnl|UMD3.1|GK000004.2	39134303	A	G
13		gnl|UMD3.1|GK000006.2	35109440	C	T	0	1	0	1		3		gnl|UMD3.1|GK000006.2	74073080	G	A	3	2	0.6	0.4		57		gnl|UMD3.1|GK000006.2	38046677	T	C	1	3	0.25	0.75		99		gnl|UMD3.1|GK000020.2	32049213	T	C	0	3	0	1		4		gnl|UMD3.1|GK000004.2	39136704	T	C
14		gnl|UMD3.1|GK000006.2	35115280	T	C,A	0	3	0	1		4		gnl|UMD3.1|GK000006.2	74073588	A	C	1	2	0.333333333333333	0.666666666666667		58		gnl|UMD3.1|GK000006.2	38047773	T	A	0	3	0	1		100		gnl|UMD3.1|GK000020.2	32049886	T	G	0	2	0	1		5		gnl|UMD3.1|GK000004.2	39137157	G	C
15		gnl|UMD3.1|GK000006.2	35116882	G	T	2	3	0.4	0.6		5		gnl|UMD3.1|GK000006.2	74073590	G	A	1	2	0.333333333333333	0.666666666666667		59		gnl|UMD3.1|GK000006.2	38051260	A	G	0	3	0	1		101		gnl|UMD3.1|GK000020.2	32049928	G	A	1	2	0.333333333333333	0.666666666666667		6		gnl|UMD3.1|GK000004.2	39163949	G	C
16		gnl|UMD3.1|GK000006.2	35116888	G	T	0	5	0	1		6		gnl|UMD3.1|GK000006.2	74073852	G	T	5	2	0.714285714285714	0.285714285714286		60		gnl|UMD3.1|GK000006.2	38051808	G	T	2	2	0.5	0.5		102		gnl|UMD3.1|GK000020.2	32050231	C	T	0	2	0	1		7		gnl|UMD3.1|GK000004.2	39167148	G	T
17		gnl|UMD3.1|GK000006.2	35124255	C	T	0	2	0	1		7		gnl|UMD3.1|GK000006.2	74074203	C	T	0	2	0	1		61		gnl|UMD3.1|GK000006.2	38059521	A	T	3	2	0.6	0.4		103		gnl|UMD3.1|GK000020.2	32050431	T	C	0	4	0	1		8		gnl|UMD3.1|GK000004.2	39167449	T	A
18		gnl|UMD3.1|GK000006.2	35127708	C	T	0	2	0	1		8		gnl|UMD3.1|GK000006.2	74074715	T	C	0	2	0	1		62		gnl|UMD3.1|GK000006.2	38062798	T	C	0	4	0	1		104		gnl|UMD3.1|GK000020.2	32050495	A	G	0	3	0	1		9		gnl|UMD3.1|GK000004.2	39170032	A	T
19		gnl|UMD3.1|GK000006.2	35127713	T	C	0	2	0	1		9		gnl|UMD3.1|GK000006.2	74075056	T	C	3	2	0.6	0.4		63		gnl|UMD3.1|GK000006.2	38070658	A	T	0	6	0	1		105		gnl|UMD3.1|GK000020.2	32050500	T	C	0	3	0	1		10		gnl|UMD3.1|GK000004.2	39174995	ATAATCTTAAT	ATAAT
20		gnl|UMD3.1|GK000006.2	35136318	G	A	0	2	0	1				gnl|UMD3.1|GK000006.2	74075057	G	C	3	2	0.6	0.4		64		gnl|UMD3.1|GK000006.2	38071315	C	A	2	2	0.5	0.5		106		gnl|UMD3.1|GK000020.2	32050932	C	T	0	3	0	1		11		gnl|UMD3.1|GK000004.2	39197702	C	T
21		gnl|UMD3.1|GK000006.2	35140514	G	T	0	2	0	1				gnl|UMD3.1|GK000006.2	74075365	C	T	3	2	0.6	0.4		65		gnl|UMD3.1|GK000006.2	38076635	G	T	3	2	0.6	0.4		107		gnl|UMD3.1|GK000020.2	32051124	G	A,T	0	8	0	1		12		gnl|UMD3.1|GK000004.2	39197740	A	G
22		gnl|UMD3.1|GK000006.2	35149855	GCACACACACACACACATACACACACACAC	GCACACACACACACACACACACATACACACACACAC	0	1	0	1		1		gnl|UMD3.1|GK000006.2	74075394	T	C	0	3	0	1				gnl|UMD3.1|GK000006.2	38076907	C	T	0	5	0	1		108		gnl|UMD3.1|GK000020.2	32051648	A	T	1	4	0.2	0.8			INSIG1		>=117906798	<=117920021	gnl|UMD3.1|GK000004.2
23		gnl|UMD3.1|GK000006.2	35154822	T	C	2	2	0.5	0.5		2		gnl|UMD3.1|GK000006.2	74075404	G	A	0	3	0	1				gnl|UMD3.1|GK000006.2	38077813	T	C	3	2	0.6	0.4		109		gnl|UMD3.1|GK000020.2	32051858	A	T	0	2	0	1				Chromosome	SNP location	1	2
24		gnl|UMD3.1|GK000006.2	35157347	A	G	0	5	0	1		3		gnl|UMD3.1|GK000006.2	74075450	T	C	0	3	0	1		1		gnl|UMD3.1|GK000006.2	38081183	G	A	3	2	0.6	0.4		110		gnl|UMD3.1|GK000020.2	32051952	T	C	0	3	0	1		1		gnl|UMD3.1|GK000004.2	117911993	C	T
25		gnl|UMD3.1|GK000006.2	35157363	T	C	2	2	0.5	0.5		4		gnl|UMD3.1|GK000006.2	74076513	C	T	0	3	0	1		2		gnl|UMD3.1|GK000006.2	38081807	A	G	1	1	0.5	0.5		111		gnl|UMD3.1|GK000020.2	32052950	C	G	0	2	0	1		2		gnl|UMD3.1|GK000004.2	117912764	T	C
26		gnl|UMD3.1|GK000006.2	35159211	T	C	0	2	0	1		5		gnl|UMD3.1|GK000006.2	74076725	G	C	0	2	0	1		3		gnl|UMD3.1|GK000006.2	38082567	T	C	1	3	0.25	0.75		112		gnl|UMD3.1|GK000020.2	32053338	T	C	0	2	0	1		3		gnl|UMD3.1|GK000004.2	117913400	G	A
27		gnl|UMD3.1|GK000006.2	35165757	T	C	0	2	0	1		6		gnl|UMD3.1|GK000006.2	74076883	G	A	2	3	0.4	0.6		4		gnl|UMD3.1|GK000006.2	38083285	G	T	6	2	0.75	0.25		113		gnl|UMD3.1|GK000020.2	32053362	T	C	0	3	0	1		4		gnl|UMD3.1|GK000004.2	117913533	G	A
28		gnl|UMD3.1|GK000006.2	35167453	C	T	0	2	0	1		7		gnl|UMD3.1|GK000006.2	74077124	G	A	3	2	0.6	0.4		5		gnl|UMD3.1|GK000006.2	38083365	T	C,A	0	2	0	1		114		gnl|UMD3.1|GK000020.2	32053390	C	T	0	2	0	1		5		gnl|UMD3.1|GK000004.2	117914067	A	G
29		gnl|UMD3.1|GK000006.2	35169346	C	T	0	2	0	1		8		gnl|UMD3.1|GK000006.2	74077278	C	A	2	3	0.4	0.6		6		gnl|UMD3.1|GK000006.2	38083951	C	G	2	2	0.5	0.5		115		gnl|UMD3.1|GK000020.2	32053406	C	A	0	4	0	1		6		gnl|UMD3.1|GK000004.2	117915953	T	A
30		gnl|UMD3.1|GK000006.2	35169918	C	T	0	2	0	1		9		gnl|UMD3.1|GK000006.2	74077459	C	A	0	4	0	1		7		gnl|UMD3.1|GK000006.2	38084036	A	G	4	2	0.666666666666667	0.333333333333333		116		gnl|UMD3.1|GK000020.2	32055208	T	C	1	4	0.2	0.8		7		gnl|UMD3.1|GK000004.2	117916604	T	G
31		gnl|UMD3.1|GK000006.2	35170044	T	C	0	5	0	1		10		gnl|UMD3.1|GK000006.2	74084792	A	G	6	2	0.75	0.25		8		gnl|UMD3.1|GK000006.2	38084737	T	C,A	0	6	0	1		117		gnl|UMD3.1|GK000020.2	32055230	T	C	0	6	0	1		8		gnl|UMD3.1|GK000004.2	117917262	G	A
32		gnl|UMD3.1|GK000006.2	35172216	C	A	0	2	0	1		11		gnl|UMD3.1|GK000006.2	74084795	A	G	5	2	0.714285714285714	0.285714285714286		9		gnl|UMD3.1|GK000006.2	38084853	G	A	0	2	0	1		118		gnl|UMD3.1|GK000020.2	32055232	T	C	3	2	0.6	0.4		9		gnl|UMD3.1|GK000004.2	117917297	C	T
33		gnl|UMD3.1|GK000006.2	35172231	T	C	0	2	0	1		12		gnl|UMD3.1|GK000006.2	74087987	A	G	1	3	0.25	0.75		10		gnl|UMD3.1|GK000006.2	38085882	A	T	0	1	0	1		119		gnl|UMD3.1|GK000020.2	32055239	T	C	2	3	0.4	0.6		10		gnl|UMD3.1|GK000004.2	117917470	T	G
34		gnl|UMD3.1|GK000006.2	35174504	TTTATAAA	TTTATAAATTATAAA	0	1	0	1		13		gnl|UMD3.1|GK000006.2	74088630	A	G	2	3	0.4	0.6		11		gnl|UMD3.1|GK000006.2	38087788	A	C	1	2	0.333333333333333	0.666666666666667		120		gnl|UMD3.1|GK000020.2	32055302	C	T,A	0	4	0	1		11		gnl|UMD3.1|GK000004.2	117918524	C	T
35		gnl|UMD3.1|GK000006.2	35174794	G	C	0	2	0	1		14		gnl|UMD3.1|GK000006.2	74089202	G	A	1	2	0.333333333333333	0.666666666666667		12		gnl|UMD3.1|GK000006.2	38092033	C	T	0	2	0	1		121		gnl|UMD3.1|GK000020.2	32055320	G	A	0	3	0	1		12		gnl|UMD3.1|GK000004.2	117918867	G	C
36		gnl|UMD3.1|GK000006.2	35177040	T	C	0	2	0	1		15		gnl|UMD3.1|GK000006.2	74090013	T	C	0	2	0	1		13		gnl|UMD3.1|GK000006.2	38093123	T	C	4	2	0.666666666666667	0.333333333333333		122		gnl|UMD3.1|GK000020.2	32055847	G	A	0	3	0	1		13		gnl|UMD3.1|GK000004.2	117918953	G	A
37		gnl|UMD3.1|GK000006.2	35177490	T	A	0	3	0	1		16		gnl|UMD3.1|GK000006.2	74090134	G	A	2	2	0.5	0.5		14		gnl|UMD3.1|GK000006.2	38093124	G	T	4	2	0.666666666666667	0.333333333333333		123		gnl|UMD3.1|GK000020.2	32056140	T	C	0	2	0	1		14		gnl|UMD3.1|GK000004.2	117919243	C	G
38		gnl|UMD3.1|GK000006.2	35180839	T	C	0	2	0	1		17		gnl|UMD3.1|GK000006.2	74090169	A	G	3	3	0.5	0.5		15		gnl|UMD3.1|GK000006.2	38093127	T	C	4	2	0.666666666666667	0.333333333333333		124		gnl|UMD3.1|GK000020.2	32056236	G	A	0	2	0	1		15		gnl|UMD3.1|GK000004.2	117919734	G	A
39		gnl|UMD3.1|GK000006.2	35180840	A	G	0	2	0	1		18		gnl|UMD3.1|GK000006.2	74091803	T	C	1	2	0.333333333333333	0.666666666666667		16		gnl|UMD3.1|GK000006.2	38093163	T	C	3	3	0.5	0.5		125		gnl|UMD3.1|GK000020.2	32057957	G	A	0	2	0	1			MYF5		>=10339425	<=10342660	gnl|UMD3.1|GK000005.2
40		gnl|UMD3.1|GK000006.2	35180865	T	C	0	2	0	1		19		gnl|UMD3.1|GK000006.2	74092155	T	G	0	2	0	1		17		gnl|UMD3.1|GK000006.2	38093164	T	C	3	3	0.5	0.5		126		gnl|UMD3.1|GK000020.2	32057993	T	A	0	2	0	1				Chromosome	SNP location	1	2
41		gnl|UMD3.1|GK000006.2	35181686	C	T	0	2	0	1		20		gnl|UMD3.1|GK000006.2	74092230	T	A	1	2	0.333333333333333	0.666666666666667		18		gnl|UMD3.1|GK000006.2	38094947	A	C	0	2	0	1		127		gnl|UMD3.1|GK000020.2	32057994	T	G	0	2	0	1		1		gnl|UMD3.1|GK000005.2	10340717	T	C
42		gnl|UMD3.1|GK000006.2	35185196	A	T	0	2	0	1		21		gnl|UMD3.1|GK000006.2	74092579	N	T	0	2	0	1		19		gnl|UMD3.1|GK000006.2	38096549	T	C	0	2	0	1		128		gnl|UMD3.1|GK000020.2	32063899	T	A	0	2	0	1		2		gnl|UMD3.1|GK000005.2	10341913	G	A
43		gnl|UMD3.1|GK000006.2	35185230	A	C	0	2	0	1		22		gnl|UMD3.1|GK000006.2	74096880	T	C	0	2	0	1		20		gnl|UMD3.1|GK000006.2	38096554	T	C	0	2	0	1		129		gnl|UMD3.1|GK000020.2	32065205	G	C	0	2	0	1			IGF-I		>=66532877	<=66604734	gnl|UMD3.1|GK000005.2
44		gnl|UMD3.1|GK000006.2	35187275	A	C	0	3	0	1		23		gnl|UMD3.1|GK000006.2	74100382	C	A	2	2	0.5	0.5		21		gnl|UMD3.1|GK000006.2	38096745	T	C	0	3	0	1		130		gnl|UMD3.1|GK000020.2	32073250	TTAA	TTAAGTAA	0	1	0	1				Chromosome	SNP location	1	2
45		gnl|UMD3.1|GK000006.2	35195086	T	C	0	2	0	1		24		gnl|UMD3.1|GK000006.2	74107018	G	T	1	2	0.333333333333333	0.666666666666667		22		gnl|UMD3.1|GK000006.2	38097749	A	G	3	2	0.6	0.4		131		gnl|UMD3.1|GK000020.2	32076526	G	T	0	4	0	1		1		gnl|UMD3.1|GK000005.2	66546581	T	A
46		gnl|UMD3.1|GK000006.2	35195602	A	G	0	2	0	1		25		gnl|UMD3.1|GK000006.2	74112290	A	G	0	2	0	1		23		gnl|UMD3.1|GK000006.2	38099055	A	C	8	4	0.666666666666667	0.333333333333333		132		gnl|UMD3.1|GK000020.2	32077600	C	T	0	2	0	1		2		gnl|UMD3.1|GK000005.2	66557413	A	G
47		gnl|UMD3.1|GK000006.2	35195941	G	C	0	4	0	1		26		gnl|UMD3.1|GK000006.2	74113656	T	C	3	2	0.6	0.4		24		gnl|UMD3.1|GK000006.2	38099451	T	G	8	7	0.533333333333333	0.466666666666667		133		gnl|UMD3.1|GK000020.2	32086144	T	C	0	2	0	1		3		gnl|UMD3.1|GK000005.2	66559767	T	C
48		gnl|UMD3.1|GK000006.2	35196091	A	T	0	3	0	1		27		gnl|UMD3.1|GK000006.2	74113659	T	C	4	2	0.666666666666667	0.333333333333333		25	CCSER1	Chromosome location	SNP location	1	2	3	4	5	6		134		gnl|UMD3.1|GK000020.2	32089905	C	A	0	2	0	1		4		gnl|UMD3.1|GK000005.2	66559783	T	C
49		gnl|UMD3.1|GK000006.2	35196479	G	A	0	13	0	1		28		gnl|UMD3.1|GK000006.2	74113664	T	C	4	2	0.666666666666667	0.333333333333333		26		gnl|UMD3.1|GK000006.2	35101147	G	A	0	2	0	1		135		gnl|UMD3.1|GK000020.2	32101683	C	T	0	2	0	1		5		gnl|UMD3.1|GK000005.2	66559795	T	C
50		gnl|UMD3.1|GK000006.2	35197540	C	T	0	6	0	1		29		gnl|UMD3.1|GK000006.2	74113665	T	C	4	2	0.666666666666667	0.333333333333333		27		gnl|UMD3.1|GK000006.2	35101326	AT	ATT	0	1	0	1		136		gnl|UMD3.1|GK000020.2	32111971	C	A	3	2	0.6	0.4		6		gnl|UMD3.1|GK000005.2	66560084	A	T
51		gnl|UMD3.1|GK000006.2	35197734	G	A	0	7	0	1		30		gnl|UMD3.1|GK000006.2	74113698	T	C	3	2	0.6	0.4		28		gnl|UMD3.1|GK000006.2	35137546	C	A	0	2	0	1		137		gnl|UMD3.1|GK000020.2	32112590	C	T	0	3	0	1		7		gnl|UMD3.1|GK000005.2	66560700	T	C
52		gnl|UMD3.1|GK000006.2	35197928	A	T	0	2	0	1		31		gnl|UMD3.1|GK000006.2	74113703	T	C	3	2	0.6	0.4		29		gnl|UMD3.1|GK000006.2	35146031	C	A	0	2	0	1		138		gnl|UMD3.1|GK000020.2	32112631	T	C	0	2	0	1		8		gnl|UMD3.1|GK000005.2	66587210	G	A
53		gnl|UMD3.1|GK000006.2	35198184	C	A	5	2	0.714285714285714	0.285714285714286		32		gnl|UMD3.1|GK000006.2	74124054	T	C	0	2	0	1		30		gnl|UMD3.1|GK000006.2	35170044	T	C	0	3	0	1		139		gnl|UMD3.1|GK000020.2	32112900	T	C	0	2	0	1		9		gnl|UMD3.1|GK000005.2	66594677	T	C
54		gnl|UMD3.1|GK000006.2	35198191	C	A	4	4	0.5	0.5		33		gnl|UMD3.1|GK000006.2	74124791	T	A	0	2	0	1		31		gnl|UMD3.1|GK000006.2	35170474	C	T	0	3	0	1		140		gnl|UMD3.1|GK000020.2	32112961	T	C	0	2	0	1		10		gnl|UMD3.1|GK000005.2	66594695	T	C
55		gnl|UMD3.1|GK000006.2	35198209	C	A	5	3	0.625	0.375		34		gnl|UMD3.1|GK000006.2	74125792	T	C	0	2	0	1		32		gnl|UMD3.1|GK000006.2	35170594	G	A	0	4	0	1		141		gnl|UMD3.1|GK000020.2	32112962	T	C	0	2	0	1		11		gnl|UMD3.1|GK000005.2	66594754	T	C
56		gnl|UMD3.1|GK000006.2	35198214	C	A	5	3	0.625	0.375		35		gnl|UMD3.1|GK000006.2	74125810	T	C	1	2	0.333333333333333	0.666666666666667		33		gnl|UMD3.1|GK000006.2	35170640	C	T	0	4	0	1		142		gnl|UMD3.1|GK000020.2	32113689	A	G	0	2	0	1		12		gnl|UMD3.1|GK000005.2	66599305	A	C,T
57		gnl|UMD3.1|GK000006.2	35198251	C	G	0	7	0	1		36		gnl|UMD3.1|GK000006.2	74125865	C	T	1	3	0.25	0.75		34		gnl|UMD3.1|GK000006.2	35171398	T	C	0	2	0	1		143		gnl|UMD3.1|GK000020.2	32114097	G	T	5	2	0.714285714285714	0.285714285714286			SDC1		>=78695354	<=78719306	gnl|UMD3.1|GK000011.2
58		gnl|UMD3.1|GK000006.2	35198641	T	C	0	8	0	1		37		gnl|UMD3.1|GK000006.2	74126123	T	C	1	2	0.333333333333333	0.666666666666667		35		gnl|UMD3.1|GK000006.2	35172216	C	A	0	2	0	1		144		gnl|UMD3.1|GK000020.2	32114111	G	T	3	3	0.5	0.5				Chromosome	SNP location	1	2
59		gnl|UMD3.1|GK000006.2	35198991	C	T	0	13	0	1		38		gnl|UMD3.1|GK000006.2	74127298	T	C	2	2	0.5	0.5		36		gnl|UMD3.1|GK000006.2	35172231	T	C	0	2	0	1		145		gnl|UMD3.1|GK000020.2	32114135	G	T	3	3	0.5	0.5		1		gnl|UMD3.1|GK000011.2	78695447	C	T
60		gnl|UMD3.1|GK000006.2	35199763	A	G	0	6	0	1		39		gnl|UMD3.1|GK000006.2	74127349	T	C	4	2	0.666666666666667	0.333333333333333		37		gnl|UMD3.1|GK000006.2	35173674	A	G	0	2	0	1		146		gnl|UMD3.1|GK000020.2	32120689	G	A	0	3	0	1		2		gnl|UMD3.1|GK000011.2	78695487	A	C
61		gnl|UMD3.1|GK000006.2	35200047	T	G	0	2	0	1		40		gnl|UMD3.1|GK000006.2	74127356	G	T	6	2	0.75	0.25		38		gnl|UMD3.1|GK000006.2	35173711	T	C	0	2	0	1		147		gnl|UMD3.1|GK000020.2	32129581	C	A	1	2	0.333333333333333	0.666666666666667		3		gnl|UMD3.1|GK000011.2	78700953	T	C
62		gnl|UMD3.1|GK000006.2	35200340	A	C	0	2	0	1		41		gnl|UMD3.1|GK000006.2	74128454	T	C	0	2	0	1		39		gnl|UMD3.1|GK000006.2	35173794	ATTT	AT	0	1	0	1		148		gnl|UMD3.1|GK000020.2	32129899	C	T	0	2	0	1		4		gnl|UMD3.1|GK000011.2	78707305	G	A
63		gnl|UMD3.1|GK000006.2	35200439	T	C	0	6	0	1		42		gnl|UMD3.1|GK000006.2	74128671	C	T	1	2	0.333333333333333	0.666666666666667		40		gnl|UMD3.1|GK000006.2	35177490	T	A	0	8	0	1		149		gnl|UMD3.1|GK000020.2	32130086	G	A	0	2	0	1		5		gnl|UMD3.1|GK000011.2	78713225	T	A
64		gnl|UMD3.1|GK000006.2	35200578	G	T	0	7	0	1		43		gnl|UMD3.1|GK000006.2	74131441	T	C	0	2	0	1		41		gnl|UMD3.1|GK000006.2	35177592	C	T	0	10	0	1		150		gnl|UMD3.1|GK000020.2	32132321	T	C	0	2	0	1		6		gnl|UMD3.1|GK000011.2	78713506	T	G
65		gnl|UMD3.1|GK000006.2	35200955	T	A	0	4	0	1		44		gnl|UMD3.1|GK000006.2	74131589	A	G	1	2	0.333333333333333	0.666666666666667		42		gnl|UMD3.1|GK000006.2	35178577	C	T	0	3	0	1		151		gnl|UMD3.1|GK000020.2	32132331	T	C	0	2	0	1		7		gnl|UMD3.1|GK000011.2	78713536	G	T
66		gnl|UMD3.1|GK000006.2	35200998	A	G	0	4	0	1		45		gnl|UMD3.1|GK000006.2	74131865	C	A	1	2	0.333333333333333	0.666666666666667		43		gnl|UMD3.1|GK000006.2	35181686	C	T	0	3	0	1		152		gnl|UMD3.1|GK000020.2	32132350	T	A	0	2	0	1		8		gnl|UMD3.1|GK000011.2	78716079	G	T
67		gnl|UMD3.1|GK000006.2	35201596	T	C	3	2	0.6	0.4		46		gnl|UMD3.1|GK000006.2	74135596	T	G	3	2	0.6	0.4				gnl|UMD3.1|GK000006.2	35183552	A	C	0	3	0	1		153		gnl|UMD3.1|GK000020.2	32132354	T	C	0	2	0	1		9		gnl|UMD3.1|GK000011.2	78716584	A	C
68		gnl|UMD3.1|GK000006.2	35205727	C	A	0	2	0	1		47		gnl|UMD3.1|GK000006.2	74150139	T	C	23	81	0.221153846153846	0.778846153846154				gnl|UMD3.1|GK000006.2	35185044	A	G	0	2	0	1		154		gnl|UMD3.1|GK000020.2	32132369	T	C	0	2	0	1		10		gnl|UMD3.1|GK000011.2	78716868	C	G
69		gnl|UMD3.1|GK000006.2	35207268	G	A	0	2	0	1		48	CCSER1	Chromosome location	SNP location	1	2	3	4	5	6		1		gnl|UMD3.1|GK000006.2	35185599	C	A	0	2	0	1		155		gnl|UMD3.1|GK000020.2	32132414	A	T	0	2	0	1		11		gnl|UMD3.1|GK000011.2	78716882	A	T
70		gnl|UMD3.1|GK000006.2	35210014	T	C	0	3	0	1		49		gnl|UMD3.1|GK000006.2	35100940	T	G	3	3	0.5	0.5		2		gnl|UMD3.1|GK000006.2	35185632	T	A	0	2	0	1		156		gnl|UMD3.1|GK000020.2	32132435	A	T	0	1	0	1		12		gnl|UMD3.1|GK000011.2	78718155	G	A
71		gnl|UMD3.1|GK000006.2	35211064	A	G	0	2	0	1		50		gnl|UMD3.1|GK000006.2	35100998	C	G	0	2	0	1		3		gnl|UMD3.1|GK000006.2	35192235	T	G	0	2	0	1		157		gnl|UMD3.1|GK000020.2	32133462	G	T	0	2	0	1		13		gnl|UMD3.1|GK000011.2	78718357	G	A
72		gnl|UMD3.1|GK000006.2	35212385	G	A	2	2	0.5	0.5		51		gnl|UMD3.1|GK000006.2	35101002	C	A	0	3	0	1		4		gnl|UMD3.1|GK000006.2	35192493	G	T	1	1	0.5	0.5		158		gnl|UMD3.1|GK000020.2	32133881	G	A	0	2	0	1		14		gnl|UMD3.1|GK000011.2	78718402	A	G
73		gnl|UMD3.1|GK000006.2	35215212	C	T	1	3	0.25	0.75		52		gnl|UMD3.1|GK000006.2	35101045	C	G	0	3	0	1		5		gnl|UMD3.1|GK000006.2	35192955	G	T	0	2	0	1		159		gnl|UMD3.1|GK000020.2	32134561	G	A	0	2	0	1			IGFBP4		>=41326678	<=41338255	gnl|UMD3.1|GK000019.2
74		gnl|UMD3.1|GK000006.2	35215240	T	A	2	5	0.285714285714286	0.714285714285714		53		gnl|UMD3.1|GK000006.2	35101080	A	G	0	2	0	1		6		gnl|UMD3.1|GK000006.2	35193156	C	T	0	2	0	1		160		gnl|UMD3.1|GK000020.2	32134609	T	C	0	2	0	1				Chromosome	SNP location	1	2
75		gnl|UMD3.1|GK000006.2	35215555	A	C	0	2	0	1		54		gnl|UMD3.1|GK000006.2	35101147	G	A	0	3	0	1		7		gnl|UMD3.1|GK000006.2	35193775	C	T	0	3	0	1		161		gnl|UMD3.1|GK000020.2	32134619	T	C	0	2	0	1		1		gnl|UMD3.1|GK000019.2	41327177	T	G
76		gnl|UMD3.1|GK000006.2	35216319	G	A	1	2	0.333333333333333	0.666666666666667		55		gnl|UMD3.1|GK000006.2	35101276	T	C	4	2	0.666666666666667	0.333333333333333		8		gnl|UMD3.1|GK000006.2	35195086	T	C	0	2	0	1		162		gnl|UMD3.1|GK000020.2	32134641	T	C	0	2	0	1		2		gnl|UMD3.1|GK000019.2	41331401	G	T
77		gnl|UMD3.1|GK000006.2	35216781	G	A	4	3	0.571428571428571	0.428571428571429		56		gnl|UMD3.1|GK000006.2	35101558	T	A	5	2	0.714285714285714	0.285714285714286		9		gnl|UMD3.1|GK000006.2	35195725	G	T	2	2	0.5	0.5		163		gnl|UMD3.1|GK000020.2	32135896	T	C	0	2	0	1		3		gnl|UMD3.1|GK000019.2	41331410	T	A,C
78		gnl|UMD3.1|GK000006.2	35216787	C	T	4	3	0.571428571428571	0.428571428571429		57		gnl|UMD3.1|GK000006.2	35101709	C	T	5	2	0.714285714285714	0.285714285714286		10		gnl|UMD3.1|GK000006.2	35195941	G	C	0	5	0	1		164		gnl|UMD3.1|GK000020.2	32135940	T	C	0	2	0	1		4		gnl|UMD3.1|GK000019.2	41334127	A	C
79		gnl|UMD3.1|GK000006.2	35218507	T	C	1	2	0.333333333333333	0.666666666666667		58		gnl|UMD3.1|GK000006.2	35103851	T	C	0	3	0	1		11		gnl|UMD3.1|GK000006.2	35196091	A	T	0	2	0	1		165		gnl|UMD3.1|GK000020.2	32137292	C	G	8	2	0.8	0.2		5		gnl|UMD3.1|GK000019.2	41334444	G	T,A
80		gnl|UMD3.1|GK000006.2	35218933	T	C	0	2	0	1		59		gnl|UMD3.1|GK000006.2	35103887	T	C	0	3	0	1		12		gnl|UMD3.1|GK000006.2	35196479	G	A	0	4	0	1		166		gnl|UMD3.1|GK000020.2	32145210	T	C	0	3	0	1		6		gnl|UMD3.1|GK000019.2	41334997	A	T,C
81		gnl|UMD3.1|GK000006.2	35219432	T	G	0	2	0	1		60		gnl|UMD3.1|GK000006.2	35106978	T	C	0	2	0	1		13		gnl|UMD3.1|GK000006.2	35197865	T	C	1	2	0.333333333333333	0.666666666666667		167		gnl|UMD3.1|GK000020.2	32146186	C	A	0	2	0	1		7		gnl|UMD3.1|GK000019.2	41337061	G	A
82		gnl|UMD3.1|GK000006.2	35221676	G	T	2	2	0.5	0.5		61		gnl|UMD3.1|GK000006.2	35107929	TAGAG	TAGAGAG	0	1	0	1		14		gnl|UMD3.1|GK000006.2	35197928	A	T	0	3	0	1		168		gnl|UMD3.1|GK000020.2	32146196	T	C	0	2	0	1			FASN		>=51384922	<=51403614	gnl|UMD3.1|GK000019.2
83		gnl|UMD3.1|GK000006.2	35222140	G	T	0	2	0	1		62		gnl|UMD3.1|GK000006.2	35113186	A	G	1	4	0.2	0.8		15		gnl|UMD3.1|GK000006.2	35198251	C	G	0	4	0	1		169		gnl|UMD3.1|GK000020.2	32153627	G	A,T	0	2	0	1				Chromosome	SNP location	1	2
84		gnl|UMD3.1|GK000006.2	35228840	T	C	10	4	0.714285714285714	0.285714285714286		63		gnl|UMD3.1|GK000006.2	35116326	T	C	2	2	0.5	0.5		16		gnl|UMD3.1|GK000006.2	35198991	C	T	0	7	0	1		170		gnl|UMD3.1|GK000020.2	32155374	A	G	0	2	0	1		1		gnl|UMD3.1|GK000019.2	51384984	C	G
85		gnl|UMD3.1|GK000006.2	35229150	G	T	9	3	0.75	0.25		64		gnl|UMD3.1|GK000006.2	35116390	T	C	0	2	0	1		17		gnl|UMD3.1|GK000006.2	35200047	T	G	0	2	0	1		171		gnl|UMD3.1|GK000020.2	32164988	T	C	0	2	0	1		2		gnl|UMD3.1|GK000019.2	51388149	A	C
86		gnl|UMD3.1|GK000006.2	35229629	G	T	4	5	0.444444444444444	0.555555555555556				gnl|UMD3.1|GK000006.2	35116433	T	C	0	4	0	1		18		gnl|UMD3.1|GK000006.2	35200439	T	C	0	3	0	1		172		gnl|UMD3.1|GK000020.2	32165504	G	A	5	2	0.714285714285714	0.285714285714286		3		gnl|UMD3.1|GK000019.2	51388187	G	A
87		gnl|UMD3.1|GK000006.2	35259622	G	A	0	2	0	1				gnl|UMD3.1|GK000006.2	35116502	A	G	0	3	0	1		19		gnl|UMD3.1|GK000006.2	35200578	G	T	0	7	0	1		173		gnl|UMD3.1|GK000020.2	32165546	A	T	4	2	0.666666666666667	0.333333333333333		4		gnl|UMD3.1|GK000019.2	51388333	A	G
88		gnl|UMD3.1|GK000006.2	35261349	T	C	0	3	0	1		1		gnl|UMD3.1|GK000006.2	35117313	CA	CAAA	0	1	0	1		20		gnl|UMD3.1|GK000006.2	35201596	T	C	0	4	0	1		174		gnl|UMD3.1|GK000020.2	32167642	C	A	0	4	0	1		5		gnl|UMD3.1|GK000019.2	51388463	G	T
89		gnl|UMD3.1|GK000006.2	35262469	T	C	1	2	0.333333333333333	0.666666666666667		2		gnl|UMD3.1|GK000006.2	35117793	G	C,A	0	3	0	1		21		gnl|UMD3.1|GK000006.2	35204499	C	T	0	3	0	1		175		gnl|UMD3.1|GK000020.2	32168351	T	C	2	2	0.5	0.5		6		gnl|UMD3.1|GK000019.2	51389811	A	C
90		gnl|UMD3.1|GK000006.2	35280038	T	C	1	2	0.333333333333333	0.666666666666667		3		gnl|UMD3.1|GK000006.2	35117796	A	G	1	1	0.5	0.5		22		gnl|UMD3.1|GK000006.2	35205727	C	A	0	5	0	1		176		gnl|UMD3.1|GK000020.2	32170379	G	A	3	2	0.6	0.4		7		gnl|UMD3.1|GK000019.2	51389820	A	C
91		gnl|UMD3.1|GK000006.2	35283833	T	A	1	2	0.333333333333333	0.666666666666667		4		gnl|UMD3.1|GK000006.2	35118364	T	A	0	2	0	1		23		gnl|UMD3.1|GK000006.2	35216319	G	A	2	2	0.5	0.5		177		gnl|UMD3.1|GK000020.2	32170480	T	G	1	2	0.333333333333333	0.666666666666667		8		gnl|UMD3.1|GK000019.2	51389999	C	T
92		gnl|UMD3.1|GK000006.2	35287311	A	G	0	3	0	1		5		gnl|UMD3.1|GK000006.2	35118724	A	T	0	2	0	1		24		gnl|UMD3.1|GK000006.2	35220193	C	T	3	2	0.6	0.4		178		gnl|UMD3.1|GK000020.2	32172453	T	C	0	2	0	1		9		gnl|UMD3.1|GK000019.2	51391566	T	G
93		gnl|UMD3.1|GK000006.2	35290504	T	C	3	2	0.6	0.4		6		gnl|UMD3.1|GK000006.2	35118878	C	T	0	2	0	1		25		gnl|UMD3.1|GK000006.2	35227319	C	G	1	2	0.333333333333333	0.666666666666667		179		gnl|UMD3.1|GK000020.2	32172657	A	C	1	1	0.5	0.5		10		gnl|UMD3.1|GK000019.2	51393043	C	T
94		gnl|UMD3.1|GK000006.2	35290553	T	C	1	3	0.25	0.75		7		gnl|UMD3.1|GK000006.2	35123936	T	G	0	2	0	1		26		gnl|UMD3.1|GK000006.2	35227500	C	G	4	2	0.666666666666667	0.333333333333333		180		gnl|UMD3.1|GK000020.2	32173689	T	A	3	4	0.428571428571429	0.571428571428571		11		gnl|UMD3.1|GK000019.2	51393205	A	C
95		gnl|UMD3.1|GK000006.2	35290555	T	C	2	2	0.5	0.5		8		gnl|UMD3.1|GK000006.2	35127508	G	A	1	2	0.333333333333333	0.666666666666667		27		gnl|UMD3.1|GK000006.2	35228840	T	C	5	3	0.625	0.375		181		gnl|UMD3.1|GK000020.2	32173941	T	G	0	6	0	1		12		gnl|UMD3.1|GK000019.2	51394209	A	T
96		gnl|UMD3.1|GK000006.2	35290558	T	C	1	3	0.25	0.75		9		gnl|UMD3.1|GK000006.2	35127588	C	T	0	2	0	1		28		gnl|UMD3.1|GK000006.2	35229150	G	T	2	2	0.5	0.5		182		gnl|UMD3.1|GK000020.2	32174987	C	A	1	2	0.333333333333333	0.666666666666667		13		gnl|UMD3.1|GK000019.2	51395439	A	G
97		gnl|UMD3.1|GK000006.2	35290593	T	C	3	2	0.6	0.4		10		gnl|UMD3.1|GK000006.2	35127627	G	A	0	2	0	1		29		gnl|UMD3.1|GK000006.2	35246641	C	G	0	3	0	1		183		gnl|UMD3.1|GK000020.2	32175476	A	G	0	1	0	1		14		gnl|UMD3.1|GK000019.2	51395478	G	A
98		gnl|UMD3.1|GK000006.2	35295639	T	C	5	2	0.714285714285714	0.285714285714286		11		gnl|UMD3.1|GK000006.2	35142552	A	G	1	2	0.333333333333333	0.666666666666667		30		gnl|UMD3.1|GK000006.2	35272937	A	T	2	3	0.4	0.6		184		gnl|UMD3.1|GK000020.2	32177696	T	C	3	2	0.6	0.4		15		gnl|UMD3.1|GK000019.2	51396826	A	C
99		gnl|UMD3.1|GK000006.2	35295708	G	A	3	2	0.6	0.4		12		gnl|UMD3.1|GK000006.2	35142595	G	A	0	4	0	1		31		gnl|UMD3.1|GK000006.2	35272974	A	T	2	3	0.4	0.6		185		gnl|UMD3.1|GK000020.2	32177711	T	C	2	2	0.5	0.5		16		gnl|UMD3.1|GK000019.2	51396995	C	T
100		gnl|UMD3.1|GK000006.2	35298247	T	C	1	2	0.333333333333333	0.666666666666667		13		gnl|UMD3.1|GK000006.2	35152532	C	G	0	3	0	1		32		gnl|UMD3.1|GK000006.2	35272977	A	T	3	2	0.6	0.4		186		gnl|UMD3.1|GK000020.2	32178172	A	G	0	3	0	1		17		gnl|UMD3.1|GK000019.2	51397132	T	A
101		gnl|UMD3.1|GK000006.2	35301533	C	A	1	2	0.333333333333333	0.666666666666667		14		gnl|UMD3.1|GK000006.2	35156206	C	T	1	2	0.333333333333333	0.666666666666667		33		gnl|UMD3.1|GK000006.2	35272978	A	T	0	3	0	1		187		gnl|UMD3.1|GK000020.2	32178359	T	C	0	3	0	1		18		gnl|UMD3.1|GK000019.2	51397250	T	C
102		gnl|UMD3.1|GK000006.2	35301621	C	A	1	2	0.333333333333333	0.666666666666667		15		gnl|UMD3.1|GK000006.2	35157592	T	A	0	2	0	1		34		gnl|UMD3.1|GK000006.2	35272996	A	T	4	2	0.666666666666667	0.333333333333333		188		gnl|UMD3.1|GK000020.2	32179248	T	C	2	3	0.4	0.6		19		gnl|UMD3.1|GK000019.2	51397379	G	A
103		gnl|UMD3.1|GK000006.2	35303167	T	C	1	3	0.25	0.75		16		gnl|UMD3.1|GK000006.2	35159326	T	G	0	2	0	1		35		gnl|UMD3.1|GK000006.2	35273001	G	C	4	2	0.666666666666667	0.333333333333333		189		gnl|UMD3.1|GK000020.2	32181012	T	C	3	4	0.428571428571429	0.571428571428571		20		gnl|UMD3.1|GK000019.2	51398083	T	C
104		gnl|UMD3.1|GK000006.2	35303217	T	C	3	2	0.6	0.4		17		gnl|UMD3.1|GK000006.2	35159399	T	C	1	2	0.333333333333333	0.666666666666667		36		gnl|UMD3.1|GK000006.2	35273046	A	T	3	3	0.5	0.5		190		gnl|UMD3.1|GK000020.2	32181051	T	C	3	3	0.5	0.5		21		gnl|UMD3.1|GK000019.2	51398206	T	A
105		gnl|UMD3.1|GK000006.2	35318170	C	T	0	2	0	1		18		gnl|UMD3.1|GK000006.2	35159797	G	C	1	2	0.333333333333333	0.666666666666667		37		gnl|UMD3.1|GK000006.2	35273057	T	A	3	2	0.6	0.4		191		gnl|UMD3.1|GK000020.2	32183791	A	T	6	2	0.75	0.25		22		gnl|UMD3.1|GK000019.2	51399648	C	A
106		gnl|UMD3.1|GK000006.2	35330956	C	A	0	2	0	1		19		gnl|UMD3.1|GK000006.2	35163877	A	G	0	2	0	1		38		gnl|UMD3.1|GK000006.2	35273125	A	T	1	2	0.333333333333333	0.666666666666667		192		gnl|UMD3.1|GK000020.2	32184181	G	A	0	2	0	1		23		gnl|UMD3.1|GK000019.2	51399656	G	A
107		gnl|UMD3.1|GK000006.2	35340455	A	T	0	2	0	1		20		gnl|UMD3.1|GK000006.2	35167023	C	T	0	2	0	1		39		gnl|UMD3.1|GK000006.2	35274849	T	C	0	2	0	1		193		gnl|UMD3.1|GK000020.2	32188799	T	C	6	2	0.75	0.25		24		gnl|UMD3.1|GK000019.2	51399941	T	C
108		gnl|UMD3.1|GK000006.2	35360248	C	A	2	2	0.5	0.5		21		gnl|UMD3.1|GK000006.2	35167608	A	G	0	2	0	1		40		gnl|UMD3.1|GK000006.2	35274865	T	C	0	2	0	1		194		gnl|UMD3.1|GK000020.2	32188800	T	C	6	2	0.75	0.25		25		gnl|UMD3.1|GK000019.2	51400059	C	G
109		gnl|UMD3.1|GK000006.2	35364983	G	A	0	2	0	1		22		gnl|UMD3.1|GK000006.2	35177040	T	C	0	2	0	1		41		gnl|UMD3.1|GK000006.2	35275216	T	C	0	2	0	1		195		gnl|UMD3.1|GK000020.2	32188801	T	C	6	2	0.75	0.25		26		gnl|UMD3.1|GK000019.2	51400223	A	C
110		gnl|UMD3.1|GK000006.2	35366090	T	C	1	2	0.333333333333333	0.666666666666667		23		gnl|UMD3.1|GK000006.2	35178976	G	T	2	2	0.5	0.5		42		gnl|UMD3.1|GK000006.2	35275220	T	C	0	2	0	1		196		gnl|UMD3.1|GK000020.2	32188852	T	C	9	2	0.818181818181818	0.181818181818182		27		gnl|UMD3.1|GK000019.2	51400511	A	C
111		gnl|UMD3.1|GK000006.2	35371295	T	G	1	2	0.333333333333333	0.666666666666667		24		gnl|UMD3.1|GK000006.2	35179629	T	C	0	2	0	1		43		gnl|UMD3.1|GK000006.2	35278605	G	T	0	2	0	1		197		gnl|UMD3.1|GK000020.2	32188949	T	C	4	2	0.666666666666667	0.333333333333333		28		gnl|UMD3.1|GK000019.2	51400858	T	G
112		gnl|UMD3.1|GK000006.2	35372854	T	C	1	2	0.333333333333333	0.666666666666667		25		gnl|UMD3.1|GK000006.2	35185165	G	C	2	2	0.5	0.5		44		gnl|UMD3.1|GK000006.2	35295180	C	A	3	2	0.6	0.4		198		gnl|UMD3.1|GK000020.2	32190931	T	C	4	2	0.666666666666667	0.333333333333333		29		gnl|UMD3.1|GK000019.2	51401022	C	T
113		gnl|UMD3.1|GK000006.2	35373222	G	T	2	2	0.5	0.5		26		gnl|UMD3.1|GK000006.2	35185167	C	T	2	2	0.5	0.5		45		gnl|UMD3.1|GK000006.2	35295201	T	A	0	3	0	1			NTNG1		>=35969787	<=36337030	gnl|UMD3.1|GK000003.2						30		gnl|UMD3.1|GK000019.2	51401428	A	G
114		gnl|UMD3.1|GK000006.2	35373282	A	C	2	2	0.5	0.5		27		gnl|UMD3.1|GK000006.2	35185196	A	T	0	2	0	1		46		gnl|UMD3.1|GK000006.2	35295204	C	A	0	2	0	1				Chromosome	SNP location	1	2	3	4	5	6		31		gnl|UMD3.1|GK000019.2	51402032	G	A
115		gnl|UMD3.1|GK000006.2	35380485	T	C	1	2	0.333333333333333	0.666666666666667		28		gnl|UMD3.1|GK000006.2	35185230	A	C	0	2	0	1		47		gnl|UMD3.1|GK000006.2	35295205	A	T	0	2	0	1		1		gnl|UMD3.1|GK000003.2	35969966	C	T	0	2	0	1		32		gnl|UMD3.1|GK000019.2	51402774	C	T
116		gnl|UMD3.1|GK000006.2	35380511	T	C	1	2	0.333333333333333	0.666666666666667		29		gnl|UMD3.1|GK000006.2	35189401	A	T	0	2	0	1		48		gnl|UMD3.1|GK000006.2	35295228	T	A	0	3	0	1		2		gnl|UMD3.1|GK000003.2	35970400	A	G	0	5	0	1		33		gnl|UMD3.1|GK000019.2	51403010	A	C
117		gnl|UMD3.1|GK000006.2	35380512	T	C	1	2	0.333333333333333	0.666666666666667		30		gnl|UMD3.1|GK000006.2	35189977	G	A	0	2	0	1		49		gnl|UMD3.1|GK000006.2	35295254	A	T	0	2	0	1		3		gnl|UMD3.1|GK000003.2	35984442	C	A	0	2	0	1		34		gnl|UMD3.1|GK000019.2	51403218	T	G
118		gnl|UMD3.1|GK000006.2	35380524	T	C	1	2	0.333333333333333	0.666666666666667		31		gnl|UMD3.1|GK000006.2	35190889	C	T	0	3	0	1		50		gnl|UMD3.1|GK000006.2	35295495	G	T	0	2	0	1		4		gnl|UMD3.1|GK000003.2	35984482	C	T	0	2	0	1			MC4R		>=59670136	<=59671874	gnl|UMD3.1|GK000024.2
119		gnl|UMD3.1|GK000006.2	35388201	A	C	0	2	0	1		32		gnl|UMD3.1|GK000006.2	35192955	G	T	0	2	0	1		51		gnl|UMD3.1|GK000006.2	35295552	C	T	0	2	0	1		5		gnl|UMD3.1|GK000003.2	35999881	A	G	0	2	0	1				Chromosome	SNP location	1	2
120		gnl|UMD3.1|GK000006.2	35392008	T	C	2	2	0.5	0.5		33		gnl|UMD3.1|GK000006.2	35193156	C	T	0	2	0	1		52		gnl|UMD3.1|GK000006.2	35303217	T	C	1	2	0.333333333333333	0.666666666666667		6		gnl|UMD3.1|GK000003.2	36000665	A	G	0	2	0	1		1		gnl|UMD3.1|GK000024.2	59670539	A	G
121		gnl|UMD3.1|GK000006.2	35393434	C	A	0	1	0	1		34		gnl|UMD3.1|GK000006.2	35193505	T	C	0	3	0	1		53		gnl|UMD3.1|GK000006.2	35303225	T	C	2	2	0.5	0.5		7		gnl|UMD3.1|GK000003.2	36034028	T	C	0	2	0	1			CAPN1		>=44064429	<=44089990	gnl|UMD3.1|GK000029.2
122		gnl|UMD3.1|GK000006.2	35393626	G	C	1	2	0.333333333333333	0.666666666666667		35		gnl|UMD3.1|GK000006.2	35195602	A	G	0	4	0	1		54		gnl|UMD3.1|GK000006.2	35303255	T	C	2	2	0.5	0.5		8		gnl|UMD3.1|GK000003.2	36083779	C	T	0	2	0	1				Chromosome	SNP location	1	2
123		gnl|UMD3.1|GK000006.2	35394850	T	C	2	2	0.5	0.5		36		gnl|UMD3.1|GK000006.2	35195941	G	C	0	7	0	1		55		gnl|UMD3.1|GK000006.2	35303267	T	C	2	2	0.5	0.5		9		gnl|UMD3.1|GK000003.2	36093899	A	G	0	2	0	1		1		gnl|UMD3.1|GK000029.2	44064697	T	A
124		gnl|UMD3.1|GK000006.2	35398234	T	G	2	2	0.5	0.5		37		gnl|UMD3.1|GK000006.2	35196091	A	T	0	2	0	1		56		gnl|UMD3.1|GK000006.2	35305646	A	G	1	2	0.333333333333333	0.666666666666667		10		gnl|UMD3.1|GK000003.2	36123382	T	C	2	2	0.5	0.5		2		gnl|UMD3.1|GK000029.2	44064921	T	G
125		gnl|UMD3.1|GK000006.2	35399640	C	A	3	2	0.6	0.4		38		gnl|UMD3.1|GK000006.2	35196470	G	A	5	5	0.5	0.5		57		gnl|UMD3.1|GK000006.2	35311132	T	C	1	4	0.2	0.8		11		gnl|UMD3.1|GK000003.2	36156028	A	G	0	2	0	1		3		gnl|UMD3.1|GK000029.2	44066595	G	A
126		gnl|UMD3.1|GK000006.2	35400325	T	A	0	2	0	1		39		gnl|UMD3.1|GK000006.2	35196479	G	A	4	5	0.444444444444444	0.555555555555556		58		gnl|UMD3.1|GK000006.2	35319448	A	G	0	2	0	1		12		gnl|UMD3.1|GK000003.2	36156030	A	G	0	2	0	1		4		gnl|UMD3.1|GK000029.2	44066630	A	G
127		gnl|UMD3.1|GK000006.2	35401527	T	C	8	4	0.666666666666667	0.333333333333333		40		gnl|UMD3.1|GK000006.2	35197734	G	A	4	3	0.571428571428571	0.428571428571429		59		gnl|UMD3.1|GK000006.2	35324509	G	T	0	2	0	1		13		gnl|UMD3.1|GK000003.2	36200832	G	A	0	2	0	1		5		gnl|UMD3.1|GK000029.2	44067167	G	A
128		gnl|UMD3.1|GK000006.2	35403154	A	T	5	2	0.714285714285714	0.285714285714286		41		gnl|UMD3.1|GK000006.2	35198184	C	A	8	8	0.5	0.5		60		gnl|UMD3.1|GK000006.2	35332146	G	A	0	2	0	1		14		gnl|UMD3.1|GK000003.2	36200848	A	G	0	2	0	1		6		gnl|UMD3.1|GK000029.2	44067580	G	C
129		gnl|UMD3.1|GK000006.2	35404357	G	T	1	2	0.333333333333333	0.666666666666667		42		gnl|UMD3.1|GK000006.2	35198251	C	G	3	5	0.375	0.625		61		gnl|UMD3.1|GK000006.2	35337841	C	A	2	2	0.5	0.5		15		gnl|UMD3.1|GK000003.2	36214678	A	C	0	2	0	1		7		gnl|UMD3.1|GK000029.2	44069044	A	G
130		gnl|UMD3.1|GK000006.2	35404583	T	C	5	2	0.714285714285714	0.285714285714286		43		gnl|UMD3.1|GK000006.2	35198641	T	C	13	3	0.8125	0.1875		62		gnl|UMD3.1|GK000006.2	35358493	T	G	1	2	0.333333333333333	0.666666666666667		16		gnl|UMD3.1|GK000003.2	36217422	T	C	0	2	0	1		8		gnl|UMD3.1|GK000029.2	44069247	A	T
131		gnl|UMD3.1|GK000006.2	35404779	T	C	1	2	0.333333333333333	0.666666666666667		44		gnl|UMD3.1|GK000006.2	35198991	C	T	9	5	0.642857142857143	0.357142857142857		63		gnl|UMD3.1|GK000006.2	35358523	A	G	1	2	0.333333333333333	0.666666666666667		17		gnl|UMD3.1|GK000003.2	36238753	C	A	0	2	0	1		9		gnl|UMD3.1|GK000029.2	44069255	C	A
132		gnl|UMD3.1|GK000006.2	35407534	T	C	1	2	0.333333333333333	0.666666666666667		45		gnl|UMD3.1|GK000006.2	35199027	C	A	10	6	0.625	0.375		64		gnl|UMD3.1|GK000006.2	35366090	T	C	0	2	0	1		18		gnl|UMD3.1|GK000003.2	36239491	T	C	0	2	0	1		10		gnl|UMD3.1|GK000029.2	44069357	C	T
133		gnl|UMD3.1|GK000006.2	35408957	T	C	0	3	0	1		46		gnl|UMD3.1|GK000006.2	35199763	A	G	2	3	0.4	0.6		65		gnl|UMD3.1|GK000006.2	35369186	C	T	3	2	0.6	0.4		19		gnl|UMD3.1|GK000003.2	36255883	C	T,G	0	2	0	1		11		gnl|UMD3.1|GK000029.2	44070926	T	C
134		gnl|UMD3.1|GK000006.2	35411232	A	C	0	2	0	1		47		gnl|UMD3.1|GK000006.2	35199935	A	C	1	4	0.2	0.8		66		gnl|UMD3.1|GK000006.2	35370454	G	A	0	2	0	1		20		gnl|UMD3.1|GK000003.2	36260226	T	A	0	1	0	1		12		gnl|UMD3.1|GK000029.2	44070975	T	C
135		gnl|UMD3.1|GK000006.2	35421067	A	G	0	2	0	1		48		gnl|UMD3.1|GK000006.2	35200047	T	G	2	3	0.4	0.6		67		gnl|UMD3.1|GK000006.2	35373415	T	C	0	7	0	1		21		gnl|UMD3.1|GK000003.2	36324266	C	T	0	2	0	1		13		gnl|UMD3.1|GK000029.2	44070976	G	C
136		gnl|UMD3.1|GK000006.2	35426971	TG	T	0	1	0	1		49		gnl|UMD3.1|GK000006.2	35200439	T	C	2	4	0.333333333333333	0.666666666666667		68		gnl|UMD3.1|GK000006.2	35373570	C	G	0	3	0	1		22		gnl|UMD3.1|GK000003.2	36325366	T	C	0	2	0	1		14		gnl|UMD3.1|GK000029.2	44071210	GGTTTT	GGTTTTGTTTT
137		gnl|UMD3.1|GK000006.2	35430845	G	T	1	2	0.333333333333333	0.666666666666667		50		gnl|UMD3.1|GK000006.2	35200578	G	T	1	2	0.333333333333333	0.666666666666667		69		gnl|UMD3.1|GK000006.2	35382654	A	G	0	2	0	1			SLC44A5		>=69752396	<=69832582	gnl|UMD3.1|GK000003.2						15		gnl|UMD3.1|GK000029.2	44072256	C	T
138		gnl|UMD3.1|GK000006.2	35432851	T	C	1	2	0.333333333333333	0.666666666666667		51		gnl|UMD3.1|GK000006.2	35201349	C	T	3	2	0.6	0.4		70		gnl|UMD3.1|GK000006.2	35386844	C	A	2	2	0.5	0.5				Chromosome	SNP location	1	2	3	4	5	6		16		gnl|UMD3.1|GK000029.2	44072308	T	G
139		gnl|UMD3.1|GK000006.2	35436383	G	T	0	2	0	1		52		gnl|UMD3.1|GK000006.2	35201596	T	C	2	4	0.333333333333333	0.666666666666667		71		gnl|UMD3.1|GK000006.2	35393474	C	A	0	2	0	1		1		gnl|UMD3.1|GK000003.2	69754956	A	C	0	3	0	1		17		gnl|UMD3.1|GK000029.2	44072316	A	G
140		gnl|UMD3.1|GK000006.2	35438677	T	C	0	2	0	1		53		gnl|UMD3.1|GK000006.2	35201644	C	A	2	2	0.5	0.5		72		gnl|UMD3.1|GK000006.2	35393484	C	A	1	2	0.333333333333333	0.666666666666667		2		gnl|UMD3.1|GK000003.2	69756207	A	G	2	2	0.5	0.5		18		gnl|UMD3.1|GK000029.2	44079689	C	G
141		gnl|UMD3.1|GK000006.2	35440460	T	C	4	2	0.666666666666667	0.333333333333333		54		gnl|UMD3.1|GK000006.2	35201793	G	T	0	2	0	1		73		gnl|UMD3.1|GK000006.2	35398405	C	A	7	2	0.777777777777778	0.222222222222222		3		gnl|UMD3.1|GK000003.2	69756718	G	A	0	4	0	1		19		gnl|UMD3.1|GK000029.2	44080033	G	A
142		gnl|UMD3.1|GK000006.2	35444739	A	C	0	2	0	1		55		gnl|UMD3.1|GK000006.2	35201850	T	C	1	2	0.333333333333333	0.666666666666667		74		gnl|UMD3.1|GK000006.2	35402770	T	C	5	4	0.555555555555556	0.444444444444444		4		gnl|UMD3.1|GK000003.2	69756747	G	T	0	3	0	1		20		gnl|UMD3.1|GK000029.2	44080409	A	G
143		gnl|UMD3.1|GK000006.2	35444792	C	T	0	2	0	1		56		gnl|UMD3.1|GK000006.2	35204678	G	A	2	2	0.5	0.5		75		gnl|UMD3.1|GK000006.2	35403991	C	A	0	1	0	1		5		gnl|UMD3.1|GK000003.2	69757908	A	G	0	1	0	1		21		gnl|UMD3.1|GK000029.2	44081056	T	C
144		gnl|UMD3.1|GK000006.2	35444813	G	T	0	2	0	1		57		gnl|UMD3.1|GK000006.2	35205526	A	T	2	3	0.4	0.6		76		gnl|UMD3.1|GK000006.2	35404357	G	T	0	2	0	1		6		gnl|UMD3.1|GK000003.2	69758570	A	G	2	2	0.5	0.5		22		gnl|UMD3.1|GK000029.2	44081110	T	C
145		gnl|UMD3.1|GK000006.2	35446009	C	T	2	2	0.5	0.5		58		gnl|UMD3.1|GK000006.2	35205893	A	G	0	2	0	1		77		gnl|UMD3.1|GK000006.2	35404805	T	A	5	2	0.714285714285714	0.285714285714286		7		gnl|UMD3.1|GK000003.2	69758619	G	A	0	2	0	1		23		gnl|UMD3.1|GK000029.2	44081434	G	C
146		gnl|UMD3.1|GK000006.2	35446108	T	C	1	2	0.333333333333333	0.666666666666667		59		gnl|UMD3.1|GK000006.2	35211279	G	A	0	2	0	1		78		gnl|UMD3.1|GK000006.2	35410419	T	C	0	2	0	1		8		gnl|UMD3.1|GK000003.2	69760281	C	A	0	2	0	1		24		gnl|UMD3.1|GK000029.2	44082087	T	G
147		gnl|UMD3.1|GK000006.2	35446190	G	A	0	3	0	1		60		gnl|UMD3.1|GK000006.2	35212222	AT	ATT	0	1	0	1		79		gnl|UMD3.1|GK000006.2	35411829	T	A	1	2	0.333333333333333	0.666666666666667		9		gnl|UMD3.1|GK000003.2	69760612	A	G	7	2	0.777777777777778	0.222222222222222		25		gnl|UMD3.1|GK000029.2	44082960	T	C,G
148		gnl|UMD3.1|GK000006.2	35446513	T	C	1	2	0.333333333333333	0.666666666666667		61		gnl|UMD3.1|GK000006.2	35213991	T	C	0	2	0	1		80		gnl|UMD3.1|GK000006.2	35418222	T	C	0	3	0	1		10		gnl|UMD3.1|GK000003.2	69760658	T	C	0	7	0	1		26		gnl|UMD3.1|GK000029.2	44083090	C	T
149		gnl|UMD3.1|GK000006.2	35446737	A	G	1	3	0.25	0.75		62		gnl|UMD3.1|GK000006.2	35216484	G	A	2	2	0.5	0.5		81		gnl|UMD3.1|GK000006.2	35418223	T	C	0	3	0	1		11		gnl|UMD3.1|GK000003.2	69760818	A	G	0	2	0	1		27		gnl|UMD3.1|GK000029.2	44085260	A	C
150		gnl|UMD3.1|GK000006.2	35446774	T	G	1	3	0.25	0.75		63		gnl|UMD3.1|GK000006.2	35218933	T	C	0	2	0	1		82		gnl|UMD3.1|GK000006.2	35418228	T	C	0	3	0	1		12		gnl|UMD3.1|GK000003.2	69763942	A	G	2	2	0.5	0.5		28		gnl|UMD3.1|GK000029.2	44085642	G	A
151		gnl|UMD3.1|GK000006.2	35447287	C	A	0	3	0	1		64		gnl|UMD3.1|GK000006.2	35219432	T	G	0	2	0	1		83		gnl|UMD3.1|GK000006.2	35418251	T	C	0	3	0	1		13		gnl|UMD3.1|GK000003.2	69763943	A	G	2	2	0.5	0.5		29		gnl|UMD3.1|GK000029.2	44085769	C	T
152		gnl|UMD3.1|GK000006.2	35447341	A	G	0	2	0	1		65		gnl|UMD3.1|GK000006.2	35221824	C	T	2	2	0.5	0.5		84		gnl|UMD3.1|GK000006.2	35418256	T	C	0	3	0	1		14		gnl|UMD3.1|GK000003.2	69764231	T	C	1	2	0.333333333333333	0.666666666666667		30		gnl|UMD3.1|GK000029.2	44086231	C	G
153		gnl|UMD3.1|GK000006.2	35447343	A	G	0	2	0	1		66		gnl|UMD3.1|GK000006.2	35223377	T	C	2	2	0.5	0.5		85		gnl|UMD3.1|GK000006.2	35418260	T	C	0	3	0	1		15		gnl|UMD3.1|GK000003.2	69766204	C	T	0	2	0	1		31		gnl|UMD3.1|GK000029.2	44086722	C	A
154		gnl|UMD3.1|GK000006.2	35447887	C	T	1	2	0.333333333333333	0.666666666666667		67		gnl|UMD3.1|GK000006.2	35223545	T	A	2	2	0.5	0.5		86		gnl|UMD3.1|GK000006.2	35418261	T	C	0	3	0	1		16		gnl|UMD3.1|GK000003.2	69766240	C	T	0	2	0	1		32		gnl|UMD3.1|GK000029.2	44086916	G	T
155		gnl|UMD3.1|GK000006.2	35448366	T	C	5	2	0.714285714285714	0.285714285714286		68		gnl|UMD3.1|GK000006.2	35225478	C	G	1	2	0.333333333333333	0.666666666666667		87		gnl|UMD3.1|GK000006.2	35418295	T	C	0	3	0	1		17		gnl|UMD3.1|GK000003.2	69768926	A	G	0	2	0	1		33		gnl|UMD3.1|GK000029.2	44086969	T	G
156		gnl|UMD3.1|GK000006.2	35448400	T	G	3	4	0.428571428571429	0.571428571428571		69		gnl|UMD3.1|GK000006.2	35227239	T	C	3	2	0.6	0.4		88		gnl|UMD3.1|GK000006.2	35418298	T	C	0	3	0	1		18		gnl|UMD3.1|GK000003.2	69768940	G	T	0	2	0	1		34		gnl|UMD3.1|GK000029.2	44087107	T	A
157		gnl|UMD3.1|GK000006.2	35448504	G	A	0	5	0	1		70		gnl|UMD3.1|GK000006.2	35228175	A	G	5	4	0.555555555555556	0.444444444444444		89		gnl|UMD3.1|GK000006.2	35418322	T	C	0	3	0	1		19		gnl|UMD3.1|GK000003.2	69771114	A	G	0	2	0	1		35		gnl|UMD3.1|GK000029.2	44087356	A	G
158		gnl|UMD3.1|GK000006.2	35448523	C	T	0	5	0	1		71		gnl|UMD3.1|GK000006.2	35228237	G	C	9	2	0.818181818181818	0.181818181818182		90		gnl|UMD3.1|GK000006.2	35423835	T	C	0	2	0	1		20		gnl|UMD3.1|GK000003.2	69771136	G	A	0	2	0	1		36		gnl|UMD3.1|GK000029.2	44087629	C	T
159		gnl|UMD3.1|GK000006.2	35449711	C	G	1	2	0.333333333333333	0.666666666666667		72		gnl|UMD3.1|GK000006.2	35228840	T	C	5	4	0.555555555555556	0.444444444444444		91		gnl|UMD3.1|GK000006.2	35426113	G	A	1	2	0.333333333333333	0.666666666666667		21		gnl|UMD3.1|GK000003.2	69771159	A	G	0	2	0	1		37		gnl|UMD3.1|GK000029.2	44087946	G	T
160		gnl|UMD3.1|GK000006.2	35450472	A	G	0	2	0	1		73		gnl|UMD3.1|GK000006.2	35228908	A	G	11	2	0.846153846153846	0.153846153846154		92		gnl|UMD3.1|GK000006.2	35430606	G	C	0	2	0	1		22		gnl|UMD3.1|GK000003.2	69771171	A	G	0	2	0	1		38		gnl|UMD3.1|GK000029.2	44088027	A	G
161		gnl|UMD3.1|GK000006.2	35451956	A	T,G	0	2	0	1		74		gnl|UMD3.1|GK000006.2	35229150	G	T	12	3	0.8	0.2		93		gnl|UMD3.1|GK000006.2	35436435	T	C	0	2	0	1		23		gnl|UMD3.1|GK000003.2	69771220	A	G	0	2	0	1		39		gnl|UMD3.1|GK000029.2	44088036	T	G
162		gnl|UMD3.1|GK000006.2	35454431	T	A	1	3	0.25	0.75		75		gnl|UMD3.1|GK000006.2	35229259	G	A	3	2	0.6	0.4		94		gnl|UMD3.1|GK000006.2	35440972	C	A	0	2	0	1		24		gnl|UMD3.1|GK000003.2	69773707	A	G	0	2	0	1		40		gnl|UMD3.1|GK000029.2	44088593	T	C
163		gnl|UMD3.1|GK000006.2	35454489	G	T	2	4	0.333333333333333	0.666666666666667		76		gnl|UMD3.1|GK000006.2	35229340	C	T	4	4	0.5	0.5		95		gnl|UMD3.1|GK000006.2	35443388	C	G	2	3	0.4	0.6		25		gnl|UMD3.1|GK000003.2	69776311	T	A	2	2	0.5	0.5		41		gnl|UMD3.1|GK000029.2	44088612	A	G
164		gnl|UMD3.1|GK000006.2	35454530	T	C	4	3	0.571428571428571	0.428571428571429		77		gnl|UMD3.1|GK000006.2	35229709	A	G	7	2	0.777777777777778	0.222222222222222		96		gnl|UMD3.1|GK000006.2	35445352	C	T,A	0	3	0	1		26		gnl|UMD3.1|GK000003.2	69776358	C	A	0	6	0	1		42		gnl|UMD3.1|GK000029.2	44088698	G	T
165		gnl|UMD3.1|GK000006.2	35454538	A	G	4	5	0.444444444444444	0.555555555555556		78		gnl|UMD3.1|GK000006.2	35234715	T	G	0	2	0	1		97		gnl|UMD3.1|GK000006.2	35445563	G	A	4	2	0.666666666666667	0.333333333333333		27		gnl|UMD3.1|GK000003.2	69778763	G	A	0	2	0	1		43		gnl|UMD3.1|GK000029.2	44088774	G	C
166		gnl|UMD3.1|GK000006.2	35454562	A	T	3	4	0.428571428571429	0.571428571428571		79		gnl|UMD3.1|GK000006.2	35248493	T	C	1	2	0.333333333333333	0.666666666666667		98		gnl|UMD3.1|GK000006.2	35445789	T	A	4	3	0.571428571428571	0.428571428571429		28		gnl|UMD3.1|GK000003.2	69778775	A	T	1	2	0.333333333333333	0.666666666666667		44		gnl|UMD3.1|GK000029.2	44088897	A	G
167		gnl|UMD3.1|GK000006.2	35456548	G	A	0	2	0	1		80		gnl|UMD3.1|GK000006.2	35255707	T	A	3	3	0.5	0.5		99		gnl|UMD3.1|GK000006.2	35446298	T	C	0	2	0	1		29		gnl|UMD3.1|GK000003.2	69780816	T	C	0	2	0	1		45		gnl|UMD3.1|GK000029.2	44088911	A	C
168		gnl|UMD3.1|GK000006.2	35457427	G	T	2	2	0.5	0.5		81		gnl|UMD3.1|GK000006.2	35262103	C	T	1	4	0.2	0.8		100		gnl|UMD3.1|GK000006.2	35448074	A	C	0	2	0	1		30		gnl|UMD3.1|GK000003.2	69784077	A	G	0	2	0	1		46		gnl|UMD3.1|GK000029.2	44089241	A	G
169		gnl|UMD3.1|GK000006.2	35457473	A	G	0	2	0	1		82		gnl|UMD3.1|GK000006.2	35265535	A	T	1	2	0.333333333333333	0.666666666666667		101		gnl|UMD3.1|GK000006.2	35450664	T	A	2	2	0.5	0.5		31		gnl|UMD3.1|GK000003.2	69784112	T	C	0	4	0	1		47		gnl|UMD3.1|GK000029.2	44089263	G	A
170		gnl|UMD3.1|GK000006.2	35458039	T	G	0	2	0	1		83		gnl|UMD3.1|GK000006.2	35274241	T	C	0	3	0	1		102		gnl|UMD3.1|GK000006.2	35450713	A	C	0	4	0	1		32		gnl|UMD3.1|GK000003.2	69787269	A	G	5	2	0.714285714285714	0.285714285714286		48		gnl|UMD3.1|GK000029.2	44089546	G	A
171		gnl|UMD3.1|GK000006.2	35458120	A	G	0	2	0	1		84		gnl|UMD3.1|GK000006.2	35274291	T	C	0	3	0	1		103		gnl|UMD3.1|GK000006.2	35457690	C	A	0	2	0	1		33		gnl|UMD3.1|GK000003.2	69787270	A	G	6	2	0.75	0.25			DPP6		>=117555541	<=117803944	gnl|UMD3.1|GK000004.2
172		gnl|UMD3.1|GK000006.2	35458156	G	T	1	3	0.25	0.75		85		gnl|UMD3.1|GK000006.2	35274475	T	C	0	2	0	1		104		gnl|UMD3.1|GK000006.2	35458678	C	T	0	2	0	1		34		gnl|UMD3.1|GK000003.2	69787667	A	T	1	2	0.333333333333333	0.666666666666667				Chromosome	SNP location	1	2
173		gnl|UMD3.1|GK000006.2	35458163	C	A	1	3	0.25	0.75		86		gnl|UMD3.1|GK000006.2	35275220	T	C	4	2	0.666666666666667	0.333333333333333		105		gnl|UMD3.1|GK000006.2	35460184	T	C	0	2	0	1		35		gnl|UMD3.1|GK000003.2	69787952	T	C	0	4	0	1		1		gnl|UMD3.1|GK000004.2	117556192	T	C
174		gnl|UMD3.1|GK000006.2	35460222	T	C	4	2	0.666666666666667	0.333333333333333		87		gnl|UMD3.1|GK000006.2	35275978	C	G	0	4	0	1		106		gnl|UMD3.1|GK000006.2	35460222	T	C	0	1	0	1		36		gnl|UMD3.1|GK000003.2	69788478	A	G	0	2	0	1		2		gnl|UMD3.1|GK000004.2	117556196	A	G
175		gnl|UMD3.1|GK000006.2	35460248	C	T	1	3	0.25	0.75		88		gnl|UMD3.1|GK000006.2	35278349	A	G	0	2	0	1		107		gnl|UMD3.1|GK000006.2	35460223	T	C	0	1	0	1		37		gnl|UMD3.1|GK000003.2	69789723	G	T	7	2	0.777777777777778	0.222222222222222		3		gnl|UMD3.1|GK000004.2	117557401	C	T
176		gnl|UMD3.1|GK000006.2	35460314	T	C	1	2	0.333333333333333	0.666666666666667		89		gnl|UMD3.1|GK000006.2	35278401	G	A	0	3	0	1		108		gnl|UMD3.1|GK000006.2	35460225	T	C	0	2	0	1		38		gnl|UMD3.1|GK000003.2	69791067	T	G	0	2	0	1		4		gnl|UMD3.1|GK000004.2	117557644	G	A
177		gnl|UMD3.1|GK000006.2	35461820	A	G	2	2	0.5	0.5		90		gnl|UMD3.1|GK000006.2	35280182	T	A	3	2	0.6	0.4		109		gnl|UMD3.1|GK000006.2	35460255	T	C	0	2	0	1		39		gnl|UMD3.1|GK000003.2	69792405	A	G	0	2	0	1		5		gnl|UMD3.1|GK000004.2	117559776	A	G
178		gnl|UMD3.1|GK000006.2	35463363	T	C	0	2	0	1		91		gnl|UMD3.1|GK000006.2	35280674	G	A	4	2	0.666666666666667	0.333333333333333		110		gnl|UMD3.1|GK000006.2	35460256	T	C	0	2	0	1		40		gnl|UMD3.1|GK000003.2	69800342	G	A	0	2	0	1		6		gnl|UMD3.1|GK000004.2	117559798	A	G
179		gnl|UMD3.1|GK000006.2	35463424	A	C	0	3	0	1		92		gnl|UMD3.1|GK000006.2	35281970	T	C	3	2	0.6	0.4		111		gnl|UMD3.1|GK000006.2	35472906	T	C	0	4	0	1		41		gnl|UMD3.1|GK000003.2	69801655	A	G	0	2	0	1		7		gnl|UMD3.1|GK000004.2	117567110	T	C
180		gnl|UMD3.1|GK000006.2	35463543	G	A	0	2	0	1		93		gnl|UMD3.1|GK000006.2	35281994	A	T	2	2	0.5	0.5		112		gnl|UMD3.1|GK000006.2	35472911	A	G	0	4	0	1		42		gnl|UMD3.1|GK000003.2	69802077	T	A	1	2	0.333333333333333	0.666666666666667		8		gnl|UMD3.1|GK000004.2	117567137	A	G
181		gnl|UMD3.1|GK000006.2	35465415	G	T	0	2	0	1		94		gnl|UMD3.1|GK000006.2	35282746	C	G	0	2	0	1		113		gnl|UMD3.1|GK000006.2	35477444	N	T	0	2	0	1		43		gnl|UMD3.1|GK000003.2	69802695	A	C	0	5	0	1		9		gnl|UMD3.1|GK000004.2	117568201	T	C
182		gnl|UMD3.1|GK000006.2	35466680	C	A	0	2	0	1		95		gnl|UMD3.1|GK000006.2	35283760	A	T	0	2	0	1		114		gnl|UMD3.1|GK000006.2	35477988	A	T	0	2	0	1		44		gnl|UMD3.1|GK000003.2	69802883	C	A	0	2	0	1		10		gnl|UMD3.1|GK000004.2	117568756	A	G
183		gnl|UMD3.1|GK000006.2	35466720	T	C	0	2	0	1		96		gnl|UMD3.1|GK000006.2	35283801	T	C	1	4	0.2	0.8		115		gnl|UMD3.1|GK000006.2	35479041	C	T	0	2	0	1		45		gnl|UMD3.1|GK000003.2	69803693	A	G	0	2	0	1		11		gnl|UMD3.1|GK000004.2	117571480	T	C
184		gnl|UMD3.1|GK000006.2	35468532	A	G	4	2	0.666666666666667	0.333333333333333		97		gnl|UMD3.1|GK000006.2	35283808	T	A	2	4	0.333333333333333	0.666666666666667		116		gnl|UMD3.1|GK000006.2	35491490	G	T	1	3	0.25	0.75		46		gnl|UMD3.1|GK000003.2	69805467	A	G	0	11	0	1		12		gnl|UMD3.1|GK000004.2	117572222	A	G
185		gnl|UMD3.1|GK000006.2	35469188	C	A	1	2	0.333333333333333	0.666666666666667		98		gnl|UMD3.1|GK000006.2	35283833	T	A	3	4	0.428571428571429	0.571428571428571		117		gnl|UMD3.1|GK000006.2	35495149	T	C	1	2	0.333333333333333	0.666666666666667		47		gnl|UMD3.1|GK000003.2	69805870	A	C	0	12	0	1		13		gnl|UMD3.1|GK000004.2	117582537	A	G
186		gnl|UMD3.1|GK000006.2	35469211	C	T	1	2	0.333333333333333	0.666666666666667		99		gnl|UMD3.1|GK000006.2	35283929	C	T	4	2	0.666666666666667	0.333333333333333		118		gnl|UMD3.1|GK000006.2	35503511	T	C	1	3	0.25	0.75		48		gnl|UMD3.1|GK000003.2	69805910	G	A	0	10	0	1		14		gnl|UMD3.1|GK000004.2	117582551	G	A
187		gnl|UMD3.1|GK000006.2	35469618	A	G	0	2	0	1		100		gnl|UMD3.1|GK000006.2	35284781	T	C	1	2	0.333333333333333	0.666666666666667		119		gnl|UMD3.1|GK000006.2	35503537	T	C	1	2	0.333333333333333	0.666666666666667		49		gnl|UMD3.1|GK000003.2	69806084	C	A	0	3	0	1		15		gnl|UMD3.1|GK000004.2	117584950	A	G
188		gnl|UMD3.1|GK000006.2	35469939	G	A	2	3	0.4	0.6		101		gnl|UMD3.1|GK000006.2	35284844	C	T	2	3	0.4	0.6		120		gnl|UMD3.1|GK000006.2	35503863	C	A	5	2	0.714285714285714	0.285714285714286		50		gnl|UMD3.1|GK000003.2	69806131	A	T	0	3	0	1		16		gnl|UMD3.1|GK000004.2	117588812	A	G
189		gnl|UMD3.1|GK000006.2	35469960	G	A	2	2	0.5	0.5		102		gnl|UMD3.1|GK000006.2	35285375	C	A	2	2	0.5	0.5		121		gnl|UMD3.1|GK000006.2	35503877	T	C	4	3	0.571428571428571	0.428571428571429		51		gnl|UMD3.1|GK000003.2	69806282	T	G	1	3	0.25	0.75		17		gnl|UMD3.1|GK000004.2	117588851	T	C
190		gnl|UMD3.1|GK000006.2	35470248	C	G	0	3	0	1		103		gnl|UMD3.1|GK000006.2	35286263	T	C	1	2	0.333333333333333	0.666666666666667		122		gnl|UMD3.1|GK000006.2	35509206	C	T	1	2	0.333333333333333	0.666666666666667		52		gnl|UMD3.1|GK000003.2	69807341	C	T	0	3	0	1		18		gnl|UMD3.1|GK000004.2	117589629	G	T
191		gnl|UMD3.1|GK000006.2	35472601	A	T	0	2	0	1		104		gnl|UMD3.1|GK000006.2	35290157	C	T	0	2	0	1		123		gnl|UMD3.1|GK000006.2	35513423	G	T	0	2	0	1		53		gnl|UMD3.1|GK000003.2	69807352	G	C	0	3	0	1		19		gnl|UMD3.1|GK000004.2	117594160	G	A
192		gnl|UMD3.1|GK000006.2	35472675	T	G	0	2	0	1		105		gnl|UMD3.1|GK000006.2	35290168	A	G	0	2	0	1		124		gnl|UMD3.1|GK000006.2	35513448	A	T	0	2	0	1		54		gnl|UMD3.1|GK000003.2	69807353	G	A,C	0	3	0	1		20		gnl|UMD3.1|GK000004.2	117595176	A	G
193		gnl|UMD3.1|GK000006.2	35475065	G	C	0	2	0	1		106		gnl|UMD3.1|GK000006.2	35290257	T	C	0	3	0	1		125		gnl|UMD3.1|GK000006.2	35525240	T	C	0	2	0	1		55		gnl|UMD3.1|GK000003.2	69807355	G	C	0	4	0	1		21		gnl|UMD3.1|GK000004.2	117595284	C	G
194		gnl|UMD3.1|GK000006.2	35475078	A	G	0	2	0	1		107		gnl|UMD3.1|GK000006.2	35290270	G	T	0	2	0	1		126		gnl|UMD3.1|GK000006.2	35525508	T	C	0	3	0	1		56		gnl|UMD3.1|GK000003.2	69807504	C	T	0	2	0	1		22		gnl|UMD3.1|GK000004.2	117595285	A	G
195		gnl|UMD3.1|GK000006.2	35475721	C	T	0	3	0	1		108		gnl|UMD3.1|GK000006.2	35292919	T	C	3	2	0.6	0.4		127		gnl|UMD3.1|GK000006.2	35525536	T	C	1	3	0.25	0.75		57		gnl|UMD3.1|GK000003.2	69812633	A	G	0	2	0	1		23		gnl|UMD3.1|GK000004.2	117595349	A	G
196		gnl|UMD3.1|GK000006.2	35475786	G	A	0	4	0	1		109		gnl|UMD3.1|GK000006.2	35294841	C	A	0	2	0	1		128		gnl|UMD3.1|GK000006.2	35525656	C	A	0	2	0	1		58		gnl|UMD3.1|GK000003.2	69813455	C	T	0	2	0	1		24		gnl|UMD3.1|GK000004.2	117595359	C	T
197		gnl|UMD3.1|GK000006.2	35476466	CAT	CATAT	0	1	0	1		110		gnl|UMD3.1|GK000006.2	35294874	T	C	1	2	0.333333333333333	0.666666666666667		129		gnl|UMD3.1|GK000006.2	35526689	C	A	0	2	0	1		59		gnl|UMD3.1|GK000003.2	69814301	C	T	0	2	0	1		25		gnl|UMD3.1|GK000004.2	117595363	T	C
198		gnl|UMD3.1|GK000006.2	35476776	G	A	1	2	0.333333333333333	0.666666666666667		111		gnl|UMD3.1|GK000006.2	35295799	T	C	8	2	0.8	0.2		130		gnl|UMD3.1|GK000006.2	35526704	C	A	1	2	0.333333333333333	0.666666666666667		60		gnl|UMD3.1|GK000003.2	69815262	T	C	0	4	0	1		26		gnl|UMD3.1|GK000004.2	117595399	G	A
199		gnl|UMD3.1|GK000006.2	35477028	CAT	C	0	1	0	1		112		gnl|UMD3.1|GK000006.2	35299279	T	C	4	5	0.444444444444444	0.555555555555556		131		gnl|UMD3.1|GK000006.2	35526904	T	C	12	3	0.8	0.2		61		gnl|UMD3.1|GK000003.2	69815382	A	G	0	6	0	1		27		gnl|UMD3.1|GK000004.2	117595630	A	C
200		gnl|UMD3.1|GK000006.2	35478593	T	C	0	3	0	1		113		gnl|UMD3.1|GK000006.2	35299316	C	T	4	4	0.5	0.5		132		gnl|UMD3.1|GK000006.2	35528021	G	C	2	6	0.25	0.75		62		gnl|UMD3.1|GK000003.2	69815394	A	G	0	5	0	1		28		gnl|UMD3.1|GK000004.2	117595653	A	G
201		gnl|UMD3.1|GK000006.2	35479473	G	T	2	3	0.4	0.6		114		gnl|UMD3.1|GK000006.2	35303397	T	C	1	2	0.333333333333333	0.666666666666667		133		gnl|UMD3.1|GK000006.2	35530956	G	A	2	3	0.4	0.6		63		gnl|UMD3.1|GK000003.2	69815421	C	T	0	6	0	1		29		gnl|UMD3.1|GK000004.2	117595665	A	G
202		gnl|UMD3.1|GK000006.2	35482492	C	T	0	2	0	1		115		gnl|UMD3.1|GK000006.2	35304139	C	T	1	2	0.333333333333333	0.666666666666667		134		gnl|UMD3.1|GK000006.2	35534909	C	A	0	2	0	1		64		gnl|UMD3.1|GK000003.2	69815424	A	G	0	6	0	1		30		gnl|UMD3.1|GK000004.2	117595694	A	G
203		gnl|UMD3.1|GK000006.2	35483188	A	G	0	2	0	1		116		gnl|UMD3.1|GK000006.2	35305435	A	T	1	2	0.333333333333333	0.666666666666667		135		gnl|UMD3.1|GK000006.2	35534917	G	C	0	2	0	1		65		gnl|UMD3.1|GK000003.2	69821313	G	A	0	2	0	1		31		gnl|UMD3.1|GK000004.2	117595735	A	G
204		gnl|UMD3.1|GK000006.2	35483692	G	C	1	2	0.333333333333333	0.666666666666667		117		gnl|UMD3.1|GK000006.2	35322883	A	G	0	2	0	1		136		gnl|UMD3.1|GK000006.2	35534918	A	T	0	2	0	1		66		gnl|UMD3.1|GK000003.2	69822492	C	T	0	2	0	1		32		gnl|UMD3.1|GK000004.2	117597070	A	G
205		gnl|UMD3.1|GK000006.2	35484991	G	A	0	2	0	1		118		gnl|UMD3.1|GK000006.2	35325395	C	T	2	2	0.5	0.5		137		gnl|UMD3.1|GK000006.2	35536163	T	C	0	4	0	1		67		gnl|UMD3.1|GK000003.2	69822714	T	C	0	3	0	1		33		gnl|UMD3.1|GK000004.2	117599690	C	T
206		gnl|UMD3.1|GK000006.2	35485083	A	G	0	2	0	1		119		gnl|UMD3.1|GK000006.2	35325478	G	T	0	2	0	1		138		gnl|UMD3.1|GK000006.2	35536164	T	C	0	4	0	1		68		gnl|UMD3.1|GK000003.2	69823531	G	T	0	4	0	1		34		gnl|UMD3.1|GK000004.2	117599913	T	C
207		gnl|UMD3.1|GK000006.2	35485950	G	T	0	3	0	1		120		gnl|UMD3.1|GK000006.2	35338158	A	G	0	2	0	1		139		gnl|UMD3.1|GK000006.2	35536232	T	C,A	0	4	0	1		69		gnl|UMD3.1|GK000003.2	69823621	C	G	0	2	0	1		35		gnl|UMD3.1|GK000004.2	117599914	T	C
208		gnl|UMD3.1|GK000006.2	35486181	G	A	1	2	0.333333333333333	0.666666666666667		121		gnl|UMD3.1|GK000006.2	35338170	G	A	0	2	0	1		140		gnl|UMD3.1|GK000006.2	35536233	T	C	0	4	0	1		70		gnl|UMD3.1|GK000003.2	69826379	A	C	0	2	0	1		36		gnl|UMD3.1|GK000004.2	117599933	T	C
209		gnl|UMD3.1|GK000006.2	35486370	G	GCTT	0	1	0	1		122		gnl|UMD3.1|GK000006.2	35340049	C	T	0	2	0	1		141		gnl|UMD3.1|GK000006.2	35536259	T	C	0	3	0	1			INSIG1		>=117906798	<=117920021	gnl|UMD3.1|GK000004.2						37		gnl|UMD3.1|GK000004.2	117599943	T	C
210		gnl|UMD3.1|GK000006.2	35487505	A	C	0	3	0	1		123		gnl|UMD3.1|GK000006.2	35341859	G	A	0	4	0	1		142		gnl|UMD3.1|GK000006.2	35536473	T	C	0	4	0	1				Chromosome	SNP location	1	2	3	4	5	6		38		gnl|UMD3.1|GK000004.2	117600044	T	C
211		gnl|UMD3.1|GK000006.2	35487657	G	A	0	2	0	1		124		gnl|UMD3.1|GK000006.2	35345561	A	G	0	2	0	1		143		gnl|UMD3.1|GK000006.2	35538156	A	T	1	2	0.333333333333333	0.666666666666667		1		gnl|UMD3.1|GK000004.2	117907641	T	G	3	2	0.6	0.4		39		gnl|UMD3.1|GK000004.2	117600047	G	A
212		gnl|UMD3.1|GK000006.2	35487689	A	G	0	2	0	1		125		gnl|UMD3.1|GK000006.2	35345605	C	T	0	2	0	1		144		gnl|UMD3.1|GK000006.2	35539693	C	G	4	2	0.666666666666667	0.333333333333333		2		gnl|UMD3.1|GK000004.2	117907734	A	G	0	5	0	1		40		gnl|UMD3.1|GK000004.2	117600259	CAAA	CA
213		gnl|UMD3.1|GK000006.2	35487798	T	C	1	2	0.333333333333333	0.666666666666667		126		gnl|UMD3.1|GK000006.2	35366871	A	C	4	5	0.444444444444444	0.555555555555556		145		gnl|UMD3.1|GK000006.2	35543352	G	T	0	2	0	1		3		gnl|UMD3.1|GK000004.2	117907801	T	G	2	3	0.4	0.6		41		gnl|UMD3.1|GK000004.2	117601036	C	T
214		gnl|UMD3.1|GK000006.2	35488425	T	A	1	3	0.25	0.75		127		gnl|UMD3.1|GK000006.2	35374819	C	A	4	2	0.666666666666667	0.333333333333333		146		gnl|UMD3.1|GK000006.2	35550177	T	C	0	2	0	1		4		gnl|UMD3.1|GK000004.2	117911797	G	T	0	2	0	1		42		gnl|UMD3.1|GK000004.2	117603502	A	T
215		gnl|UMD3.1|GK000006.2	35488730	G	T	3	2	0.6	0.4		128		gnl|UMD3.1|GK000006.2	35382366	T	C	2	3	0.4	0.6		147		gnl|UMD3.1|GK000006.2	35550237	T	C	0	2	0	1		5		gnl|UMD3.1|GK000004.2	117911810	G	T	0	2	0	1		43		gnl|UMD3.1|GK000004.2	117604327	T	C
216		gnl|UMD3.1|GK000006.2	35488731	T	A	3	2	0.6	0.4		129		gnl|UMD3.1|GK000006.2	35385648	T	C	3	2	0.6	0.4		148		gnl|UMD3.1|GK000006.2	35551637	C	T	7	3	0.7	0.3		6		gnl|UMD3.1|GK000004.2	117912005	C	T	3	2	0.6	0.4		44		gnl|UMD3.1|GK000004.2	117605740	A	G
217		gnl|UMD3.1|GK000006.2	35488848	C	G	1	4	0.2	0.8		130		gnl|UMD3.1|GK000006.2	35392453	G	T	4	2	0.666666666666667	0.333333333333333		149		gnl|UMD3.1|GK000006.2	35552692	T	C	3	2	0.6	0.4		7		gnl|UMD3.1|GK000004.2	117912952	G	T	0	2	0	1		45		gnl|UMD3.1|GK000004.2	117605762	T	C
218		gnl|UMD3.1|GK000006.2	35488875	C	T	1	2	0.333333333333333	0.666666666666667		131		gnl|UMD3.1|GK000006.2	35394802	T	C	3	2	0.6	0.4		150		gnl|UMD3.1|GK000006.2	35553135	A	G	2	2	0.5	0.5		8		gnl|UMD3.1|GK000004.2	117913247	A	G	0	2	0	1		46		gnl|UMD3.1|GK000004.2	117605802	C	T
219		gnl|UMD3.1|GK000006.2	35488879	G	A	1	2	0.333333333333333	0.666666666666667		132		gnl|UMD3.1|GK000006.2	35396667	A	G	0	2	0	1		151		gnl|UMD3.1|GK000006.2	35554808	T	A,C	0	2	0	1		9		gnl|UMD3.1|GK000004.2	117917626	T	G	0	2	0	1		47		gnl|UMD3.1|GK000004.2	117606851	C	T
220		gnl|UMD3.1|GK000006.2	35488898	A	G	2	4	0.333333333333333	0.666666666666667		133		gnl|UMD3.1|GK000006.2	35398008	C	A	5	3	0.625	0.375		152		gnl|UMD3.1|GK000006.2	35554853	T	A	0	2	0	1		10		gnl|UMD3.1|GK000004.2	117918867	G	C	4	7	0.363636363636364	0.636363636363636		48		gnl|UMD3.1|GK000004.2	117608593	A	G
221		gnl|UMD3.1|GK000006.2	35488935	C	T	2	4	0.333333333333333	0.666666666666667		134		gnl|UMD3.1|GK000006.2	35398234	T	G	2	2	0.5	0.5		153		gnl|UMD3.1|GK000006.2	35555518	C	A	0	2	0	1		11		gnl|UMD3.1|GK000004.2	117918953	G	A	4	3	0.571428571428571	0.428571428571429		49		gnl|UMD3.1|GK000004.2	117608600	A	G
222		gnl|UMD3.1|GK000006.2	35489040	C	T	1	2	0.333333333333333	0.666666666666667		135		gnl|UMD3.1|GK000006.2	35401277	A	T	7	2	0.777777777777778	0.222222222222222		154		gnl|UMD3.1|GK000006.2	35555668	A	C	4	2	0.666666666666667	0.333333333333333		12		gnl|UMD3.1|GK000004.2	117919123	A	T	2	2	0.5	0.5		50		gnl|UMD3.1|GK000004.2	117608604	A	G
223		gnl|UMD3.1|GK000006.2	35489102	C	T	1	2	0.333333333333333	0.666666666666667		136		gnl|UMD3.1|GK000006.2	35401527	T	C	4	3	0.571428571428571	0.428571428571429		155		gnl|UMD3.1|GK000006.2	35555872	A	C	2	2	0.5	0.5		13		gnl|UMD3.1|GK000004.2	117919243	C	G	0	5	0	1		51		gnl|UMD3.1|GK000004.2	117614729	G	T
224		gnl|UMD3.1|GK000006.2	35489494	A	C	2	3	0.4	0.6		137		gnl|UMD3.1|GK000006.2	35401658	G	A	9	2	0.818181818181818	0.181818181818182		156		gnl|UMD3.1|GK000006.2	35558016	T	A	0	2	0	1		14		gnl|UMD3.1|GK000004.2	117919488	T	G	7	2	0.777777777777778	0.222222222222222		52		gnl|UMD3.1|GK000004.2	117614770	A	C
225		gnl|UMD3.1|GK000006.2	35489617	C	T	6	9	0.4	0.6		138		gnl|UMD3.1|GK000006.2	35402867	T	C	16	3	0.842105263157895	0.157894736842105		157		gnl|UMD3.1|GK000006.2	35560555	G	T	1	1	0.5	0.5		15		gnl|UMD3.1|GK000004.2	117919734	G	A	13	6	0.684210526315789	0.315789473684211		53		gnl|UMD3.1|GK000004.2	117619571	C	A
226		gnl|UMD3.1|GK000006.2	35489627	C	T	5	9	0.357142857142857	0.642857142857143		139		gnl|UMD3.1|GK000006.2	35404064	G	T	6	2	0.75	0.25		158		gnl|UMD3.1|GK000006.2	35564892	AT	ATT	0	1	0	1			CCSER1		>=35100701	<=35938394	gnl|UMD3.1|GK000006.2						54		gnl|UMD3.1|GK000004.2	117633754	A	G
227		gnl|UMD3.1|GK000006.2	35489694	T	C	10	2	0.833333333333333	0.166666666666667		140		gnl|UMD3.1|GK000006.2	35404357	G	T	0	3	0	1		159		gnl|UMD3.1|GK000006.2	35567565	T	C	0	2	0	1				Chromosome	SNP location	1	2	3	4	5	6		55		gnl|UMD3.1|GK000004.2	117639139	A	G
228		gnl|UMD3.1|GK000006.2	35489696	T	C	9	3	0.75	0.25		141		gnl|UMD3.1|GK000006.2	35404779	T	C	0	2	0	1		160		gnl|UMD3.1|GK000006.2	35567579	T	C	0	1	0	1		1		gnl|UMD3.1|GK000006.2	35101080	A	G	0	2	0	1		56		gnl|UMD3.1|GK000004.2	117639191	T	C
229		gnl|UMD3.1|GK000006.2	35489778	T	C	1	4	0.2	0.8		142		gnl|UMD3.1|GK000006.2	35406794	G	C	6	5	0.545454545454545	0.454545454545455		161		gnl|UMD3.1|GK000006.2	35567603	T	C	0	4	0	1		2		gnl|UMD3.1|GK000006.2	35101089	G	T	0	2	0	1		57		gnl|UMD3.1|GK000004.2	117639207	A	G
230		gnl|UMD3.1|GK000006.2	35489830	G	A	1	3	0.25	0.75		143		gnl|UMD3.1|GK000006.2	35407825	A	C	0	2	0	1		162		gnl|UMD3.1|GK000006.2	35569211	C	A	2	2	0.5	0.5		3		gnl|UMD3.1|GK000006.2	35101092	A	T	0	1	0	1		58		gnl|UMD3.1|GK000004.2	117641342	T	C
231		gnl|UMD3.1|GK000006.2	35489835	C	T	2	2	0.5	0.5		144		gnl|UMD3.1|GK000006.2	35408957	T	C	0	2	0	1		163		gnl|UMD3.1|GK000006.2	35571424	C	G	1	2	0.333333333333333	0.666666666666667		4		gnl|UMD3.1|GK000006.2	35101100	G	T	0	2	0	1		59		gnl|UMD3.1|GK000004.2	117648263	G	A
232		gnl|UMD3.1|GK000006.2	35489878	T	C	2	3	0.4	0.6		145		gnl|UMD3.1|GK000006.2	35413300	G	A	0	2	0	1		164		gnl|UMD3.1|GK000006.2	35571818	G	A	2	2	0.5	0.5		5		gnl|UMD3.1|GK000006.2	35101105	G	T	0	2	0	1		60		gnl|UMD3.1|GK000004.2	117648374	C	T
233		gnl|UMD3.1|GK000006.2	35489883	C	T	2	3	0.4	0.6		146		gnl|UMD3.1|GK000006.2	35420706	N	T	0	3	0	1		165		gnl|UMD3.1|GK000006.2	35582226	G	A	0	2	0	1		6		gnl|UMD3.1|GK000006.2	35101276	T	C	1	6	0.142857142857143	0.857142857142857		61		gnl|UMD3.1|GK000004.2	117655072	T	G
234		gnl|UMD3.1|GK000006.2	35489894	G	A	1	5	0.166666666666667	0.833333333333333		147		gnl|UMD3.1|GK000006.2	35420733	G	T	0	4	0	1		166		gnl|UMD3.1|GK000006.2	35582469	T	C	0	3	0	1		7		gnl|UMD3.1|GK000006.2	35101558	T	A	0	2	0	1		62		gnl|UMD3.1|GK000004.2	117655578	T	G,A
235		gnl|UMD3.1|GK000006.2	35489928	T	C	2	4	0.333333333333333	0.666666666666667		148		gnl|UMD3.1|GK000006.2	35423835	T	C	0	2	0	1		167		gnl|UMD3.1|GK000006.2	35582473	A	T	1	3	0.25	0.75		8		gnl|UMD3.1|GK000006.2	35104122	T	C	0	2	0	1		63		gnl|UMD3.1|GK000004.2	117657577	A	C
236		gnl|UMD3.1|GK000006.2	35489937	A	C	2	4	0.333333333333333	0.666666666666667		149		gnl|UMD3.1|GK000006.2	35426830	T	C	0	2	0	1		168		gnl|UMD3.1|GK000006.2	35582845	G	T	3	2	0.6	0.4		9		gnl|UMD3.1|GK000006.2	35105829	T	A	0	2	0	1		64		gnl|UMD3.1|GK000004.2	117666795	G	T
237		gnl|UMD3.1|GK000006.2	35489939	C	G	2	4	0.333333333333333	0.666666666666667		150		gnl|UMD3.1|GK000006.2	35430309	C	A	4	2	0.666666666666667	0.333333333333333		169		gnl|UMD3.1|GK000006.2	35583161	G	C	0	1	0	1		10		gnl|UMD3.1|GK000006.2	35106753	T	A	0	3	0	1		65		gnl|UMD3.1|GK000004.2	117667295	G	C,A
238		gnl|UMD3.1|GK000006.2	35490049	C	A	4	4	0.5	0.5		151		gnl|UMD3.1|GK000006.2	35439225	T	C	3	2	0.6	0.4		170		gnl|UMD3.1|GK000006.2	35583525	G	T	0	2	0	1		11		gnl|UMD3.1|GK000006.2	35107812	GCCATTTTGGACTCC	GCC	0	1	0	1		66		gnl|UMD3.1|GK000004.2	117667510	G	A
239		gnl|UMD3.1|GK000006.2	35490129	C	T	5	2	0.714285714285714	0.285714285714286		152		gnl|UMD3.1|GK000006.2	35440649	A	G	2	2	0.5	0.5		171		gnl|UMD3.1|GK000006.2	35587349	C	A	1	2	0.333333333333333	0.666666666666667		12		gnl|UMD3.1|GK000006.2	35112341	A	G	0	2	0	1		67		gnl|UMD3.1|GK000004.2	117673318	A	G
240		gnl|UMD3.1|GK000006.2	35490491	T	G	0	2	0	1		153		gnl|UMD3.1|GK000006.2	35441352	T	A	1	3	0.25	0.75		172		gnl|UMD3.1|GK000006.2	35588954	T	C	0	2	0	1		13		gnl|UMD3.1|GK000006.2	35112467	A	G	0	2	0	1		68		gnl|UMD3.1|GK000004.2	117673859	G	A
241		gnl|UMD3.1|GK000006.2	35490506	C	A	0	2	0	1		154		gnl|UMD3.1|GK000006.2	35443388	C	G	0	5	0	1		173		gnl|UMD3.1|GK000006.2	35626678	A	G	1	2	0.333333333333333	0.666666666666667		14		gnl|UMD3.1|GK000006.2	35112537	T	A	0	2	0	1		69		gnl|UMD3.1|GK000004.2	117677228	A	T
242		gnl|UMD3.1|GK000006.2	35490532	C	A	1	2	0.333333333333333	0.666666666666667		155		gnl|UMD3.1|GK000006.2	35443422	C	T	0	4	0	1		174		gnl|UMD3.1|GK000006.2	35629331	C	T	0	2	0	1		15		gnl|UMD3.1|GK000006.2	35117313	CA	CAAA	0	1	0	1		70		gnl|UMD3.1|GK000004.2	117679521	G	A
243		gnl|UMD3.1|GK000006.2	35490573	T	C	1	2	0.333333333333333	0.666666666666667		156		gnl|UMD3.1|GK000006.2	35443660	C	T	3	2	0.6	0.4		175		gnl|UMD3.1|GK000006.2	35646375	C	T	2	3	0.4	0.6		16		gnl|UMD3.1|GK000006.2	35126174	G	A	0	3	0	1		71		gnl|UMD3.1|GK000004.2	117681824	G	A,T
244		gnl|UMD3.1|GK000006.2	35490805	CATTTTA	CA	0	1	0	1		157		gnl|UMD3.1|GK000006.2	35444938	A	G	6	2	0.75	0.25		176		gnl|UMD3.1|GK000006.2	35658926	T	C	0	4	0	1		17		gnl|UMD3.1|GK000006.2	35132452	CCTG	CCTGGCTG	0	1	0	1		72		gnl|UMD3.1|GK000004.2	117684395	C	G
245		gnl|UMD3.1|GK000006.2	35491146	A	G	6	3	0.666666666666667	0.333333333333333		158		gnl|UMD3.1|GK000006.2	35445094	C	T	1	7	0.125	0.875		177		gnl|UMD3.1|GK000006.2	35658980	T	C	0	4	0	1		18		gnl|UMD3.1|GK000006.2	35133008	A	G	0	2	0	1		73		gnl|UMD3.1|GK000004.2	117684568	G	A,C
246		gnl|UMD3.1|GK000006.2	35491352	T	G	1	2	0.333333333333333	0.666666666666667		159		gnl|UMD3.1|GK000006.2	35445507	T	C	5	2	0.714285714285714	0.285714285714286		178		gnl|UMD3.1|GK000006.2	35659001	T	C	2	4	0.333333333333333	0.666666666666667		19		gnl|UMD3.1|GK000006.2	35133052	T	C	0	2	0	1		74		gnl|UMD3.1|GK000004.2	117684923	A	G
247		gnl|UMD3.1|GK000006.2	35491437	C	T	3	2	0.6	0.4		160		gnl|UMD3.1|GK000006.2	35446224	T	C	1	3	0.25	0.75		179		gnl|UMD3.1|GK000006.2	35669272	T	A	2	2	0.5	0.5		20		gnl|UMD3.1|GK000006.2	35134662	C	T	0	2	0	1		75		gnl|UMD3.1|GK000004.2	117684940	A	G
248		gnl|UMD3.1|GK000006.2	35491439	A	C	3	2	0.6	0.4		161		gnl|UMD3.1|GK000006.2	35446298	T	C	1	8	0.111111111111111	0.888888888888889		180		gnl|UMD3.1|GK000006.2	35674119	T	A	0	2	0	1		21		gnl|UMD3.1|GK000006.2	35152365	C	T	0	4	0	1		76		gnl|UMD3.1|GK000004.2	117684945	A	G
249		gnl|UMD3.1|GK000006.2	35491453	C	G	3	2	0.6	0.4		162		gnl|UMD3.1|GK000006.2	35446304	T	C	7	2	0.777777777777778	0.222222222222222		181		gnl|UMD3.1|GK000006.2	35681700	C	A	3	2	0.6	0.4		22		gnl|UMD3.1|GK000006.2	35152532	C	G	0	2	0	1		77		gnl|UMD3.1|GK000004.2	117684962	A	G
250		gnl|UMD3.1|GK000006.2	35491496	C	A	4	2	0.666666666666667	0.333333333333333		163		gnl|UMD3.1|GK000006.2	35446308	T	C	2	7	0.222222222222222	0.777777777777778		182		gnl|UMD3.1|GK000006.2	35682887	T	C	1	2	0.333333333333333	0.666666666666667		23		gnl|UMD3.1|GK000006.2	35154822	T	C	0	4	0	1		78		gnl|UMD3.1|GK000004.2	117684993	A	G
251		gnl|UMD3.1|GK000006.2	35494493	C	T	1	3	0.25	0.75		164		gnl|UMD3.1|GK000006.2	35448743	C	T	6	2	0.75	0.25		183		gnl|UMD3.1|GK000006.2	35689891	C	A	2	2	0.5	0.5		24		gnl|UMD3.1|GK000006.2	35156206	C	T	0	2	0	1		79		gnl|UMD3.1|GK000004.2	117685364	A	G,T
252		gnl|UMD3.1|GK000006.2	35494804	C	T	0	2	0	1		165		gnl|UMD3.1|GK000006.2	35449431	T	C	3	2	0.6	0.4		184		gnl|UMD3.1|GK000006.2	35701472	A	G	2	2	0.5	0.5		25		gnl|UMD3.1|GK000006.2	35156733	T	C	0	2	0	1		80		gnl|UMD3.1|GK000004.2	117685408	T	G
253		gnl|UMD3.1|GK000006.2	35494812	A	G	0	3	0	1		166		gnl|UMD3.1|GK000006.2	35449709	C	A	4	2	0.666666666666667	0.333333333333333		185		gnl|UMD3.1|GK000006.2	35701829	T	C	0	5	0	1		26		gnl|UMD3.1|GK000006.2	35156739	C	T	0	2	0	1		81		gnl|UMD3.1|GK000004.2	117685482	A	G
254		gnl|UMD3.1|GK000006.2	35495015	A	G	2	2	0.5	0.5		167		gnl|UMD3.1|GK000006.2	35450836	T	A	0	4	0	1		186		gnl|UMD3.1|GK000006.2	35707884	A	T	1	2	0.333333333333333	0.666666666666667		27		gnl|UMD3.1|GK000006.2	35156757	C	T	0	1	0	1		82		gnl|UMD3.1|GK000004.2	117728876	C	T
255		gnl|UMD3.1|GK000006.2	35495018	A	T	2	2	0.5	0.5		168		gnl|UMD3.1|GK000006.2	35455259	T	C	2	2	0.5	0.5		187		gnl|UMD3.1|GK000006.2	35709059	A	G	3	3	0.5	0.5		28		gnl|UMD3.1|GK000006.2	35165313	C	A	0	2	0	1		83		gnl|UMD3.1|GK000004.2	117730490	A	G
256		gnl|UMD3.1|GK000006.2	35495045	C	T	1	3	0.25	0.75		169		gnl|UMD3.1|GK000006.2	35457144	C	G	3	2	0.6	0.4		188		gnl|UMD3.1|GK000006.2	35709061	A	G	3	3	0.5	0.5		29		gnl|UMD3.1|GK000006.2	35165353	G	A	0	2	0	1		84		gnl|UMD3.1|GK000004.2	117735274	C	T
257		gnl|UMD3.1|GK000006.2	35495054	G	C	1	4	0.2	0.8		170		gnl|UMD3.1|GK000006.2	35458039	T	G	0	2	0	1		189		gnl|UMD3.1|GK000006.2	35709706	G	A	1	2	0.333333333333333	0.666666666666667		30		gnl|UMD3.1|GK000006.2	35167669	T	C	0	2	0	1		85		gnl|UMD3.1|GK000004.2	117735296	C	T
258		gnl|UMD3.1|GK000006.2	35495057	T	A	1	4	0.2	0.8		171		gnl|UMD3.1|GK000006.2	35458064	T	G	0	2	0	1		190		gnl|UMD3.1|GK000006.2	35710688	A	G	0	2	0	1		31		gnl|UMD3.1|GK000006.2	35172216	C	A	1	3	0.25	0.75		86		gnl|UMD3.1|GK000004.2	117751479	C	T
259		gnl|UMD3.1|GK000006.2	35495080	T	C	3	3	0.5	0.5		172		gnl|UMD3.1|GK000006.2	35458120	A	G	0	3	0	1		191		gnl|UMD3.1|GK000006.2	35712484	G	A	1	2	0.333333333333333	0.666666666666667		32		gnl|UMD3.1|GK000006.2	35180865	T	C	1	2	0.333333333333333	0.666666666666667		87		gnl|UMD3.1|GK000004.2	117798276	C	T
260		gnl|UMD3.1|GK000006.2	35495085	T	C	3	3	0.5	0.5		173		gnl|UMD3.1|GK000006.2	35458163	C	A	0	3	0	1		192		gnl|UMD3.1|GK000006.2	35713589	C	A	0	3	0	1		33		gnl|UMD3.1|GK000006.2	35183681	C	T	0	2	0	1		88		gnl|UMD3.1|GK000004.2	117798287	A	G
261		gnl|UMD3.1|GK000006.2	35495095	T	C	4	3	0.571428571428571	0.428571428571429		174		gnl|UMD3.1|GK000006.2	35458463	T	C	4	2	0.666666666666667	0.333333333333333		193		gnl|UMD3.1|GK000006.2	35713621	A	C	1	2	0.333333333333333	0.666666666666667		34		gnl|UMD3.1|GK000006.2	35187499	G	T,A	0	2	0	1		89		gnl|UMD3.1|GK000004.2	117798373	C	G
262		gnl|UMD3.1|GK000006.2	35495128	T	C	2	5	0.285714285714286	0.714285714285714		175		gnl|UMD3.1|GK000006.2	35459593	G	A	0	2	0	1		194		gnl|UMD3.1|GK000006.2	35715124	T	C	4	2	0.666666666666667	0.333333333333333		35		gnl|UMD3.1|GK000006.2	35195941	G	C	0	3	0	1		90		gnl|UMD3.1|GK000004.2	117798423	G	A
263		gnl|UMD3.1|GK000006.2	35495137	A	G	2	4	0.333333333333333	0.666666666666667		176		gnl|UMD3.1|GK000006.2	35460222	T	C	1	2	0.333333333333333	0.666666666666667		195		gnl|UMD3.1|GK000006.2	35715151	T	C	2	4	0.333333333333333	0.666666666666667		36		gnl|UMD3.1|GK000006.2	35197734	G	A	0	2	0	1		91		gnl|UMD3.1|GK000004.2	117798646	A	C
264		gnl|UMD3.1|GK000006.2	35495138	G	T	2	4	0.333333333333333	0.666666666666667		177		gnl|UMD3.1|GK000006.2	35460225	T	C	2	2	0.5	0.5		196		gnl|UMD3.1|GK000006.2	35715417	G	A	0	3	0	1		37		gnl|UMD3.1|GK000006.2	35198641	T	C	0	4	0	1		92		gnl|UMD3.1|GK000004.2	117798791	G	A
265		gnl|UMD3.1|GK000006.2	35495162	T	C	3	3	0.5	0.5		178		gnl|UMD3.1|GK000006.2	35460256	T	C	3	2	0.6	0.4		197		gnl|UMD3.1|GK000006.2	35717287	C	A	0	3	0	1		38		gnl|UMD3.1|GK000006.2	35198991	C	T	1	4	0.2	0.8		93		gnl|UMD3.1|GK000004.2	117799228	C	T
266		gnl|UMD3.1|GK000006.2	35495175	T	C	2	4	0.333333333333333	0.666666666666667		179		gnl|UMD3.1|GK000006.2	35460286	T	C	0	6	0	1		198		gnl|UMD3.1|GK000006.2	35720788	G	T	1	2	0.333333333333333	0.666666666666667		39		gnl|UMD3.1|GK000006.2	35212914	A	C	4	4	0.5	0.5		94		gnl|UMD3.1|GK000004.2	117799232	A	C
267		gnl|UMD3.1|GK000006.2	35495189	T	C	2	4	0.333333333333333	0.666666666666667		180		gnl|UMD3.1|GK000006.2	35461146	G	A	2	2	0.5	0.5		199		gnl|UMD3.1|GK000006.2	35723267	G	A	0	2	0	1		40		gnl|UMD3.1|GK000006.2	35217875	G	A	0	2	0	1		95		gnl|UMD3.1|GK000004.2	117800501	G	A
268		gnl|UMD3.1|GK000006.2	35495227	G	A	2	5	0.285714285714286	0.714285714285714		181		gnl|UMD3.1|GK000006.2	35461591	A	G	0	2	0	1		200		gnl|UMD3.1|GK000006.2	35732883	A	C	0	5	0	1		41		gnl|UMD3.1|GK000006.2	35218394	T	C	0	5	0	1		96		gnl|UMD3.1|GK000004.2	117800868	G	T
269		gnl|UMD3.1|GK000006.2	35495290	C	T	2	2	0.5	0.5		182		gnl|UMD3.1|GK000006.2	35461623	G	A	0	2	0	1		201		gnl|UMD3.1|GK000006.2	35732968	G	T	1	3	0.25	0.75		42		gnl|UMD3.1|GK000006.2	35218933	T	C	0	4	0	1			IGFLR1		>=46641558	<=46644180	gnl|UMD3.1|GK000018.2
270		gnl|UMD3.1|GK000006.2	35495423	C	T	3	2	0.6	0.4		183		gnl|UMD3.1|GK000006.2	35463501	T	C	2	2	0.5	0.5		202		gnl|UMD3.1|GK000006.2	35736860	A	G	1	2	0.333333333333333	0.666666666666667		43		gnl|UMD3.1|GK000006.2	35220193	C	A	3	2	0.6	0.4				Chromosome	SNP location	1	2
271		gnl|UMD3.1|GK000006.2	35495787	G	C	2	2	0.5	0.5		184		gnl|UMD3.1|GK000006.2	35466747	G	A	1	2	0.333333333333333	0.666666666666667		203		gnl|UMD3.1|GK000006.2	35738268	T	C	4	2	0.666666666666667	0.333333333333333		44		gnl|UMD3.1|GK000006.2	35221050	G	A	0	2	0	1		1		gnl|UMD3.1|GK000018.2	46641818	G	A
272		gnl|UMD3.1|GK000006.2	35495802	G	A	2	3	0.4	0.6		185		gnl|UMD3.1|GK000006.2	35468370	G	A	1	2	0.333333333333333	0.666666666666667		204		gnl|UMD3.1|GK000006.2	35743703	G	C	1	2	0.333333333333333	0.666666666666667		45		gnl|UMD3.1|GK000006.2	35221099	C	T	0	2	0	1		2		gnl|UMD3.1|GK000018.2	46642334	T	C
273		gnl|UMD3.1|GK000006.2	35495812	C	T	3	2	0.6	0.4		186		gnl|UMD3.1|GK000006.2	35469122	G	A	3	2	0.6	0.4		205		gnl|UMD3.1|GK000006.2	35750129	T	C	0	2	0	1		46		gnl|UMD3.1|GK000006.2	35221824	C	T	0	2	0	1		3		gnl|UMD3.1|GK000018.2	46642657	C	A
274		gnl|UMD3.1|GK000006.2	35496243	G	A	0	2	0	1		187		gnl|UMD3.1|GK000006.2	35470310	T	A	0	2	0	1		206		gnl|UMD3.1|GK000006.2	35750134	T	C	0	2	0	1		47		gnl|UMD3.1|GK000006.2	35221937	G	A	0	2	0	1		4		gnl|UMD3.1|GK000018.2	46642703	T	C
275		gnl|UMD3.1|GK000006.2	35497426	C	T	0	2	0	1		188		gnl|UMD3.1|GK000006.2	35470616	T	C	1	4	0.2	0.8		207		gnl|UMD3.1|GK000006.2	35750150	T	C	0	1	0	1		48		gnl|UMD3.1|GK000006.2	35221959	A	G	0	2	0	1		5		gnl|UMD3.1|GK000018.2	46643360	C	A
276		gnl|UMD3.1|GK000006.2	35497470	A	G	0	2	0	1		189		gnl|UMD3.1|GK000006.2	35475297	C	T	2	4	0.333333333333333	0.666666666666667		208		gnl|UMD3.1|GK000006.2	35752789	A	G	0	7	0	1		49		gnl|UMD3.1|GK000006.2	35227189	T	C	0	4	0	1		6		gnl|UMD3.1|GK000018.2	46643515	C	T
277		gnl|UMD3.1|GK000006.2	35497479	C	T	0	2	0	1		190		gnl|UMD3.1|GK000006.2	35477444	N	T	0	2	0	1		209		gnl|UMD3.1|GK000006.2	35759729	G	T	4	2	0.666666666666667	0.333333333333333		50		gnl|UMD3.1|GK000006.2	35227217	A	G	2	2	0.5	0.5		7		gnl|UMD3.1|GK000018.2	46643732	C	A
278		gnl|UMD3.1|GK000006.2	35497485	C	T	0	2	0	1		191		gnl|UMD3.1|GK000006.2	35483110	G	A	1	4	0.2	0.8		210		gnl|UMD3.1|GK000006.2	35766307	G	T	9	2	0.818181818181818	0.181818181818182		51		gnl|UMD3.1|GK000006.2	35227237	T	C	0	4	0	1		8		gnl|UMD3.1|GK000018.2	46643736	A	G
279		gnl|UMD3.1|GK000006.2	35497496	A	C	0	2	0	1		192		gnl|UMD3.1|GK000006.2	35486847	T	A	6	2	0.75	0.25		211		gnl|UMD3.1|GK000006.2	35766643	T	C	0	2	0	1		52		gnl|UMD3.1|GK000006.2	35227239	T	C	0	3	0	1		9		gnl|UMD3.1|GK000018.2	46643866	G	T
280		gnl|UMD3.1|GK000006.2	35498170	T	G	0	1	0	1		193		gnl|UMD3.1|GK000006.2	35487505	A	C	0	7	0	1		212		gnl|UMD3.1|GK000006.2	35769410	G	T	0	2	0	1		53		gnl|UMD3.1|GK000006.2	35228322	A	C	0	5	0	1			MST1R		>=50928327	<=50941427	gnl|UMD3.1|GK000022.2
281		gnl|UMD3.1|GK000006.2	35500322	G	T	1	1	0.5	0.5		194		gnl|UMD3.1|GK000006.2	35489110	C	G	6	2	0.75	0.25		213		gnl|UMD3.1|GK000006.2	35774430	T	A	2	3	0.4	0.6		54		gnl|UMD3.1|GK000006.2	35228840	T	C	0	9	0	1				Chromosome	SNP location	1	2
282		gnl|UMD3.1|GK000006.2	35501681	T	C	0	2	0	1		195		gnl|UMD3.1|GK000006.2	35489695	T	C	6	3	0.666666666666667	0.333333333333333		214		gnl|UMD3.1|GK000006.2	35799675	TAAATAAAGCTTCAAAAGTTCACACTGCCTGAGAATAACA	TA	0	1	0	1		55		gnl|UMD3.1|GK000006.2	35229259	G	A	0	4	0	1		1		gnl|UMD3.1|GK000022.2	50929382	T	C
283		gnl|UMD3.1|GK000006.2	35506160	G	T	0	2	0	1		196		gnl|UMD3.1|GK000006.2	35489696	T	C	7	2	0.777777777777778	0.222222222222222		215		gnl|UMD3.1|GK000006.2	35802145	A	G	0	2	0	1		56		gnl|UMD3.1|GK000006.2	35229423	A	G	2	3	0.4	0.6		2		gnl|UMD3.1|GK000022.2	50936159	C	T
284		gnl|UMD3.1|GK000006.2	35508205	T	C	2	2	0.5	0.5		197		gnl|UMD3.1|GK000006.2	35489707	T	C	9	2	0.818181818181818	0.181818181818182		216		gnl|UMD3.1|GK000006.2	35803555	A	T	0	1	0	1		57		gnl|UMD3.1|GK000006.2	35230077	G	A	0	2	0	1		3		gnl|UMD3.1|GK000022.2	50936174	T	G
285		gnl|UMD3.1|GK000006.2	35510833	G	A	1	2	0.333333333333333	0.666666666666667		198		gnl|UMD3.1|GK000006.2	35491639	T	C	3	6	0.333333333333333	0.666666666666667		217		gnl|UMD3.1|GK000006.2	35804136	A	C	0	2	0	1		58		gnl|UMD3.1|GK000006.2	35230153	C	G	0	2	0	1		4		gnl|UMD3.1|GK000022.2	50936182	T	G
286		gnl|UMD3.1|GK000006.2	35511024	C	A	2	2	0.5	0.5		199		gnl|UMD3.1|GK000006.2	35491663	A	G	2	4	0.333333333333333	0.666666666666667		218		gnl|UMD3.1|GK000006.2	35808645	G	T	2	2	0.5	0.5		59		gnl|UMD3.1|GK000006.2	35245323	C	T	0	2	0	1		5		gnl|UMD3.1|GK000022.2	50936228	T	A
287		gnl|UMD3.1|GK000006.2	35512421	C	T	2	2	0.5	0.5		200		gnl|UMD3.1|GK000006.2	35494460	A	C	1	2	0.333333333333333	0.666666666666667		219		gnl|UMD3.1|GK000006.2	35810877	T	C	0	2	0	1		60		gnl|UMD3.1|GK000006.2	35245632	T	C	0	2	0	1		6		gnl|UMD3.1|GK000022.2	50936965	T	A
288		gnl|UMD3.1|GK000006.2	35514999	C	A	0	2	0	1		201		gnl|UMD3.1|GK000006.2	35498310	A	G	1	2	0.333333333333333	0.666666666666667		220		gnl|UMD3.1|GK000006.2	35810910	C	A	3	2	0.6	0.4		61		gnl|UMD3.1|GK000006.2	35245678	T	C	0	2	0	1		7		gnl|UMD3.1|GK000022.2	50937665	T	C
289		gnl|UMD3.1|GK000006.2	35519538	T	G	0	2	0	1		202		gnl|UMD3.1|GK000006.2	35501012	A	G	7	2	0.777777777777778	0.222222222222222		221		gnl|UMD3.1|GK000006.2	35810965	C	A	1	2	0.333333333333333	0.666666666666667		62		gnl|UMD3.1|GK000006.2	35246942	A	G	0	2	0	1			PRLR		>=39073246	<=39137480	gnl|UMD3.1|GK000020.2
290		gnl|UMD3.1|GK000006.2	35520990	G	A	0	2	0	1		203		gnl|UMD3.1|GK000006.2	35501027	T	C	2	8	0.2	0.8		222		gnl|UMD3.1|GK000006.2	35810972	T	A	0	1	0	1		63		gnl|UMD3.1|GK000006.2	35248321	T	C	0	1	0	1				Chromosome	SNP location	1	2
291		gnl|UMD3.1|GK000006.2	35521984	A	C	3	3	0.5	0.5		204		gnl|UMD3.1|GK000006.2	35501038	T	C	3	5	0.375	0.625		223		gnl|UMD3.1|GK000006.2	35810973	C	A	1	2	0.333333333333333	0.666666666666667		64		gnl|UMD3.1|GK000006.2	35248385	T	C	0	2	0	1		1		gnl|UMD3.1|GK000020.2	39073337	T	C
292		gnl|UMD3.1|GK000006.2	35521995	T	A	3	3	0.5	0.5		205		gnl|UMD3.1|GK000006.2	35501041	T	C	3	3	0.5	0.5		224		gnl|UMD3.1|GK000006.2	35811624	G	T	1	2	0.333333333333333	0.666666666666667		65		gnl|UMD3.1|GK000006.2	35262469	T	C	0	4	0	1		2		gnl|UMD3.1|GK000020.2	39084528	T	C
293		gnl|UMD3.1|GK000006.2	35522019	C	T	0	4	0	1		206		gnl|UMD3.1|GK000006.2	35501070	T	C	2	2	0.5	0.5		225		gnl|UMD3.1|GK000006.2	35811962	A	T	0	2	0	1		66		gnl|UMD3.1|GK000006.2	35270093	A	G	0	2	0	1		3		gnl|UMD3.1|GK000020.2	39085110	T	C
294		gnl|UMD3.1|GK000006.2	35522054	T	C	0	3	0	1		207		gnl|UMD3.1|GK000006.2	35501075	T	C	2	3	0.4	0.6		226		gnl|UMD3.1|GK000006.2	35816054	G	A	0	3	0	1		67		gnl|UMD3.1|GK000006.2	35272229	C	T	0	2	0	1		4		gnl|UMD3.1|GK000020.2	39086023	G	A
295		gnl|UMD3.1|GK000006.2	35522065	T	C	0	3	0	1		208		gnl|UMD3.1|GK000006.2	35501080	T	C	1	4	0.2	0.8		227		gnl|UMD3.1|GK000006.2	35816095	A	G	0	3	0	1		68		gnl|UMD3.1|GK000006.2	35274320	C	T	0	2	0	1		5		gnl|UMD3.1|GK000020.2	39095356	C	A
296		gnl|UMD3.1|GK000006.2	35522200	G	A	2	2	0.5	0.5		209		gnl|UMD3.1|GK000006.2	35501123	A	C	1	3	0.25	0.75		228		gnl|UMD3.1|GK000006.2	35820580	T	C	0	3	0	1		69		gnl|UMD3.1|GK000006.2	35274475	T	C	0	2	0	1		6		gnl|UMD3.1|GK000020.2	39095359	T	C
297		gnl|UMD3.1|GK000006.2	35522254	G	A	2	2	0.5	0.5		210		gnl|UMD3.1|GK000006.2	35501132	C	A	1	2	0.333333333333333	0.666666666666667		229		gnl|UMD3.1|GK000006.2	35820597	C	A	3	4	0.428571428571429	0.571428571428571		70		gnl|UMD3.1|GK000006.2	35279225	C	T	0	2	0	1		7		gnl|UMD3.1|GK000020.2	39095360	A	T
298		gnl|UMD3.1|GK000006.2	35523201	T	C	1	2	0.333333333333333	0.666666666666667		211		gnl|UMD3.1|GK000006.2	35501228	A	G	6	2	0.75	0.25		230		gnl|UMD3.1|GK000006.2	35820634	T	C	3	4	0.428571428571429	0.571428571428571		71		gnl|UMD3.1|GK000006.2	35280751	A	T	1	2	0.333333333333333	0.666666666666667		8		gnl|UMD3.1|GK000020.2	39095362	C	G
299		gnl|UMD3.1|GK000006.2	35524533	C	G	2	2	0.5	0.5		212		gnl|UMD3.1|GK000006.2	35501270	T	C	0	5	0	1		231		gnl|UMD3.1|GK000006.2	35821662	G	A	1	2	0.333333333333333	0.666666666666667		72		gnl|UMD3.1|GK000006.2	35281519	G	T	2	2	0.5	0.5		9		gnl|UMD3.1|GK000020.2	39106758	C	T,A
300		gnl|UMD3.1|GK000006.2	35525100	A	G	0	2	0	1		213		gnl|UMD3.1|GK000006.2	35501631	T	C	2	2	0.5	0.5		232		gnl|UMD3.1|GK000006.2	35825522	G	A	0	2	0	1		73		gnl|UMD3.1|GK000006.2	35282692	G	A	0	3	0	1		10		gnl|UMD3.1|GK000020.2	39136073	A	T
301		gnl|UMD3.1|GK000006.2	35525135	TAA	TAAA	0	1	0	1		214		gnl|UMD3.1|GK000006.2	35502863	G	A	1	2	0.333333333333333	0.666666666666667		233		gnl|UMD3.1|GK000006.2	35825607	T	C	2	2	0.5	0.5		74		gnl|UMD3.1|GK000006.2	35283488	C	A	0	2	0	1		11		gnl|UMD3.1|GK000020.2	39136179	G	A
302		gnl|UMD3.1|GK000006.2	35525536	T	C	1	2	0.333333333333333	0.666666666666667		215		gnl|UMD3.1|GK000006.2	35503107	G	C	2	3	0.4	0.6		234		gnl|UMD3.1|GK000006.2	35831869	A	T	2	2	0.5	0.5		75		gnl|UMD3.1|GK000006.2	35283760	A	T	0	2	0	1		12		gnl|UMD3.1|GK000020.2	39136181	A	C
303		gnl|UMD3.1|GK000006.2	35525687	T	C	3	4	0.428571428571429	0.571428571428571		216		gnl|UMD3.1|GK000006.2	35503192	C	T	3	3	0.5	0.5		235		gnl|UMD3.1|GK000006.2	35832592	C	A	3	2	0.6	0.4		76		gnl|UMD3.1|GK000006.2	35283981	G	T	2	2	0.5	0.5		13		gnl|UMD3.1|GK000020.2	39136638	C	T
304		gnl|UMD3.1|GK000006.2	35525692	T	C	0	7	0	1		217		gnl|UMD3.1|GK000006.2	35503498	G	A	0	3	0	1		236		gnl|UMD3.1|GK000006.2	35832792	T	C	1	2	0.333333333333333	0.666666666666667		77		gnl|UMD3.1|GK000006.2	35286138	A	T	0	2	0	1			DLK2		>=16981806	<=16986060	gnl|UMD3.1|GK000023.2
305		gnl|UMD3.1|GK000006.2	35525698	T	C	2	4	0.333333333333333	0.666666666666667		218		gnl|UMD3.1|GK000006.2	35504110	A	ATGTAACC	0	1	0	1		237		gnl|UMD3.1|GK000006.2	35832803	T	C	0	2	0	1		78		gnl|UMD3.1|GK000006.2	35286344	T	C	0	2	0	1				Chromosome	SNP location	1	2
306		gnl|UMD3.1|GK000006.2	35525761	T	C	3	6	0.333333333333333	0.666666666666667		219		gnl|UMD3.1|GK000006.2	35504665	A	T	1	1	0.5	0.5		238		gnl|UMD3.1|GK000006.2	35832804	T	C	0	2	0	1		79		gnl|UMD3.1|GK000006.2	35292978	G	T	0	3	0	1		1		gnl|UMD3.1|GK000023.2	16981815	T	C
307		gnl|UMD3.1|GK000006.2	35525875	G	C	5	4	0.555555555555556	0.444444444444444		220		gnl|UMD3.1|GK000006.2	35505604	A	T	2	4	0.333333333333333	0.666666666666667		239		gnl|UMD3.1|GK000006.2	35834063	G	A	1	2	0.333333333333333	0.666666666666667		80		gnl|UMD3.1|GK000006.2	35293501	T	A	0	2	0	1		2		gnl|UMD3.1|GK000023.2	16982652	C	T
308		gnl|UMD3.1|GK000006.2	35526557	C	T	4	6	0.4	0.6		221		gnl|UMD3.1|GK000006.2	35508421	G	A	3	2	0.6	0.4		240		gnl|UMD3.1|GK000006.2	35834529	T	C	3	2	0.6	0.4		81		gnl|UMD3.1|GK000006.2	35293673	C	T	0	2	0	1		3		gnl|UMD3.1|GK000023.2	16982962	A	G
309		gnl|UMD3.1|GK000006.2	35526617	C	A	3	3	0.5	0.5		222		gnl|UMD3.1|GK000006.2	35512140	A	C	0	3	0	1		241		gnl|UMD3.1|GK000006.2	35834565	T	C	1	2	0.333333333333333	0.666666666666667		82		gnl|UMD3.1|GK000006.2	35293692	C	T	0	2	0	1		4		gnl|UMD3.1|GK000023.2	16985821	C	G
310		gnl|UMD3.1|GK000006.2	35526828	G	A	2	5	0.285714285714286	0.714285714285714		223		gnl|UMD3.1|GK000006.2	35513579	C	T	0	2	0	1		242		gnl|UMD3.1|GK000006.2	35841698	C	T	4	6	0.4	0.6		83		gnl|UMD3.1|GK000006.2	35293728	C	A	0	1	0	1			IGF2		>=50046626	<=50065230	gnl|UMD3.1|GK000029.2
311		gnl|UMD3.1|GK000006.2	35526876	G	T	0	4	0	1		224		gnl|UMD3.1|GK000006.2	35517061	A	T	2	2	0.5	0.5		243		gnl|UMD3.1|GK000006.2	35844354	T	C	3	2	0.6	0.4		84		gnl|UMD3.1|GK000006.2	35294787	A	G	0	2	0	1				Chromosome	SNP location	1	2
312		gnl|UMD3.1|GK000006.2	35528240	G	A	3	3	0.5	0.5		225		gnl|UMD3.1|GK000006.2	35517113	T	G	2	2	0.5	0.5		244		gnl|UMD3.1|GK000006.2	35846523	G	T	0	2	0	1		85		gnl|UMD3.1|GK000006.2	35295495	G	T,A	0	5	0	1		1		gnl|UMD3.1|GK000029.2	50050599	T	G
313		gnl|UMD3.1|GK000006.2	35528278	T	A	4	2	0.666666666666667	0.333333333333333		226		gnl|UMD3.1|GK000006.2	35517676	C	A	0	2	0	1		245		gnl|UMD3.1|GK000006.2	35850256	T	C	0	2	0	1		86		gnl|UMD3.1|GK000006.2	35295841	T	A	0	2	0	1		2		gnl|UMD3.1|GK000029.2	50050720	T	G
314		gnl|UMD3.1|GK000006.2	35529091	T	A	1	1	0.5	0.5		227		gnl|UMD3.1|GK000006.2	35517989	C	T	0	1	0	1		246		gnl|UMD3.1|GK000006.2	35852402	C	A	3	2	0.6	0.4		87		gnl|UMD3.1|GK000006.2	35297133	C	T	0	2	0	1		3		gnl|UMD3.1|GK000029.2	50050804	G	A
315		gnl|UMD3.1|GK000006.2	35529700	G	A	0	2	0	1		228		gnl|UMD3.1|GK000006.2	35517990	A	G	0	1	0	1		247		gnl|UMD3.1|GK000006.2	35852808	G	T	1	2	0.333333333333333	0.666666666666667		88		gnl|UMD3.1|GK000006.2	35298621	A	T	1	3	0.25	0.75		4		gnl|UMD3.1|GK000029.2	50051639	G	A
316		gnl|UMD3.1|GK000006.2	35531436	G	A	0	3	0	1		229		gnl|UMD3.1|GK000006.2	35519124	C	T	0	2	0	1		248		gnl|UMD3.1|GK000006.2	35856922	G	A	2	3	0.4	0.6		89		gnl|UMD3.1|GK000006.2	35299316	C	T,A	0	11	0	1		5		gnl|UMD3.1|GK000029.2	50051741	T	G
317		gnl|UMD3.1|GK000006.2	35534429	G	A	0	3	0	1		230		gnl|UMD3.1|GK000006.2	35519155	G	A	0	3	0	1		249		gnl|UMD3.1|GK000006.2	35859878	T	C	2	2	0.5	0.5		90		gnl|UMD3.1|GK000006.2	35299374	T	A	1	2	0.333333333333333	0.666666666666667		6		gnl|UMD3.1|GK000029.2	50051773	A	G
318		gnl|UMD3.1|GK000006.2	35535315	T	A	1	2	0.333333333333333	0.666666666666667		231		gnl|UMD3.1|GK000006.2	35520233	A	T	0	2	0	1		250		gnl|UMD3.1|GK000006.2	35859895	T	C	2	2	0.5	0.5		91		gnl|UMD3.1|GK000006.2	35300996	C	T	2	2	0.5	0.5		7		gnl|UMD3.1|GK000029.2	50051780	C	T
319		gnl|UMD3.1|GK000006.2	35536455	C	G	1	3	0.25	0.75		232		gnl|UMD3.1|GK000006.2	35520276	T	C	0	2	0	1		251		gnl|UMD3.1|GK000006.2	35859901	T	C	2	2	0.5	0.5		92		gnl|UMD3.1|GK000006.2	35301105	G	C	0	5	0	1		8		gnl|UMD3.1|GK000029.2	50051962	G	T
320		gnl|UMD3.1|GK000006.2	35536540	C	T	1	2	0.333333333333333	0.666666666666667		233		gnl|UMD3.1|GK000006.2	35520697	A	T	0	2	0	1		252		gnl|UMD3.1|GK000006.2	35859911	T	C	4	2	0.666666666666667	0.333333333333333		93		gnl|UMD3.1|GK000006.2	35301106	G	C	0	5	0	1		9		gnl|UMD3.1|GK000029.2	50051997	C	G
321		gnl|UMD3.1|GK000006.2	35538520	G	A	4	2	0.666666666666667	0.333333333333333		234		gnl|UMD3.1|GK000006.2	35521983	C	T	4	2	0.666666666666667	0.333333333333333		253		gnl|UMD3.1|GK000006.2	35859914	T	C	4	2	0.666666666666667	0.333333333333333		94		gnl|UMD3.1|GK000006.2	35302297	C	G	0	2	0	1		10		gnl|UMD3.1|GK000029.2	50052371	C	T
322		gnl|UMD3.1|GK000006.2	35538963	C	T	3	6	0.333333333333333	0.666666666666667		235		gnl|UMD3.1|GK000006.2	35521995	T	A	2	3	0.4	0.6		254		gnl|UMD3.1|GK000006.2	35859950	T	C	3	2	0.6	0.4		95		gnl|UMD3.1|GK000006.2	35304532	T	A	0	2	0	1		11		gnl|UMD3.1|GK000029.2	50052635	T	A
323		gnl|UMD3.1|GK000006.2	35539137	C	G	6	2	0.75	0.25		236		gnl|UMD3.1|GK000006.2	35524533	C	G	0	2	0	1		255		gnl|UMD3.1|GK000006.2	35863662	T	G	1	2	0.333333333333333	0.666666666666667		96		gnl|UMD3.1|GK000006.2	35304807	A	G	0	5	0	1		12		gnl|UMD3.1|GK000029.2	50053778	T	A
324		gnl|UMD3.1|GK000006.2	35539365	G	C	0	2	0	1		237		gnl|UMD3.1|GK000006.2	35524602	G	A	0	2	0	1		256		gnl|UMD3.1|GK000006.2	35867864	G	T	4	2	0.666666666666667	0.333333333333333		97		gnl|UMD3.1|GK000006.2	35305435	A	T	0	2	0	1		13		gnl|UMD3.1|GK000029.2	50054082	C	G
325		gnl|UMD3.1|GK000006.2	35539936	A	C	2	4	0.333333333333333	0.666666666666667		238		gnl|UMD3.1|GK000006.2	35525100	A	G	0	2	0	1		257		gnl|UMD3.1|GK000006.2	35868498	T	C	0	2	0	1		98		gnl|UMD3.1|GK000006.2	35313118	A	C,T	0	2	0	1		14		gnl|UMD3.1|GK000029.2	50054125	C	A
326		gnl|UMD3.1|GK000006.2	35540755	G	A	1	1	0.5	0.5		239		gnl|UMD3.1|GK000006.2	35525135	TAA	TAAA	0	1	0	1		258		gnl|UMD3.1|GK000006.2	35885236	G	A	1	2	0.333333333333333	0.666666666666667		99		gnl|UMD3.1|GK000006.2	35317927	T	C	0	2	0	1		15		gnl|UMD3.1|GK000029.2	50054562	A	C
327		gnl|UMD3.1|GK000006.2	35543342	T	C	1	3	0.25	0.75		240		gnl|UMD3.1|GK000006.2	35525240	T	C	2	2	0.5	0.5		259		gnl|UMD3.1|GK000006.2	35886287	N	G	0	4	0	1		100		gnl|UMD3.1|GK000006.2	35319311	C	G	1	4	0.2	0.8		16		gnl|UMD3.1|GK000029.2	50054610	A	C
328		gnl|UMD3.1|GK000006.2	35545462	A	T	1	2	0.333333333333333	0.666666666666667		241		gnl|UMD3.1|GK000006.2	35525458	T	C	5	2	0.714285714285714	0.285714285714286		260		gnl|UMD3.1|GK000006.2	35886337	T	A	0	4	0	1		101		gnl|UMD3.1|GK000006.2	35320343	G	A	0	2	0	1		17		gnl|UMD3.1|GK000029.2	50055477	A	C
329		gnl|UMD3.1|GK000006.2	35546348	A	T	0	2	0	1		242		gnl|UMD3.1|GK000006.2	35525464	T	C	5	2	0.714285714285714	0.285714285714286		261		gnl|UMD3.1|GK000006.2	35886426	C	T	0	2	0	1		102		gnl|UMD3.1|GK000006.2	35333437	T	C	0	2	0	1		18		gnl|UMD3.1|GK000029.2	50056104	T	A
330		gnl|UMD3.1|GK000006.2	35550042	G	T	6	2	0.75	0.25		243		gnl|UMD3.1|GK000006.2	35525468	T	C	5	2	0.714285714285714	0.285714285714286		262		gnl|UMD3.1|GK000006.2	35886446	T	C	0	3	0	1		103		gnl|UMD3.1|GK000006.2	35333438	T	C,A	0	2	0	1		19		gnl|UMD3.1|GK000029.2	50056177	T	G
331		gnl|UMD3.1|GK000006.2	35550177	T	C	3	2	0.6	0.4		244		gnl|UMD3.1|GK000006.2	35525477	T	C	4	2	0.666666666666667	0.333333333333333		263		gnl|UMD3.1|GK000006.2	35886471	T	C	1	1	0.5	0.5		104		gnl|UMD3.1|GK000006.2	35341672	C	A	0	2	0	1		20		gnl|UMD3.1|GK000029.2	50056543	T	A
332		gnl|UMD3.1|GK000006.2	35550222	T	C	5	2	0.714285714285714	0.285714285714286		245		gnl|UMD3.1|GK000006.2	35525536	T	C	4	2	0.666666666666667	0.333333333333333		264		gnl|UMD3.1|GK000006.2	35886510	T	C	1	2	0.333333333333333	0.666666666666667		105		gnl|UMD3.1|GK000006.2	35346558	C	A	0	2	0	1		21		gnl|UMD3.1|GK000029.2	50059319	A	C
333		gnl|UMD3.1|GK000006.2	35550236	T	C	2	5	0.285714285714286	0.714285714285714		246		gnl|UMD3.1|GK000006.2	35525698	T	C	2	3	0.4	0.6		265		gnl|UMD3.1|GK000006.2	35886512	T	C	1	2	0.333333333333333	0.666666666666667		106		gnl|UMD3.1|GK000006.2	35351804	C	A	0	2	0	1		22		gnl|UMD3.1|GK000029.2	50059778	T	A
334		gnl|UMD3.1|GK000006.2	35550237	T	C	3	4	0.428571428571429	0.571428571428571		247		gnl|UMD3.1|GK000006.2	35525763	T	C	6	2	0.75	0.25		266		gnl|UMD3.1|GK000006.2	35887541	C	A	9	2	0.818181818181818	0.181818181818182		107		gnl|UMD3.1|GK000006.2	35351830	T	A	1	2	0.333333333333333	0.666666666666667		23		gnl|UMD3.1|GK000029.2	50059820	T	C
335		gnl|UMD3.1|GK000006.2	35550503	T	C	7	2	0.777777777777778	0.222222222222222		248		gnl|UMD3.1|GK000006.2	35525823	G	A	8	2	0.8	0.2		267		gnl|UMD3.1|GK000006.2	35887804	C	A	9	2	0.818181818181818	0.181818181818182		108		gnl|UMD3.1|GK000006.2	35354009	C	T	0	2	0	1		24		gnl|UMD3.1|GK000029.2	50062019	A	C
336		gnl|UMD3.1|GK000006.2	35551648	A	T	9	3	0.75	0.25		249		gnl|UMD3.1|GK000006.2	35526053	T	C	5	2	0.714285714285714	0.285714285714286		268		gnl|UMD3.1|GK000006.2	35897633	C	T	0	2	0	1		109		gnl|UMD3.1|GK000006.2	35355899	C	T	0	4	0	1		25		gnl|UMD3.1|GK000029.2	50062428	G	T
337		gnl|UMD3.1|GK000006.2	35552329	G	A	7	6	0.538461538461538	0.461538461538462		250		gnl|UMD3.1|GK000006.2	35526854	G	C	1	7	0.125	0.875		269		gnl|UMD3.1|GK000006.2	35899598	G	A	2	2	0.5	0.5		110		gnl|UMD3.1|GK000006.2	35356168	C	T	0	2	0	1		26		gnl|UMD3.1|GK000029.2	50063796	A	G
338		gnl|UMD3.1|GK000006.2	35552558	G	C	7	4	0.636363636363636	0.363636363636364		251		gnl|UMD3.1|GK000006.2	35526876	G	T	1	8	0.111111111111111	0.888888888888889		270		gnl|UMD3.1|GK000006.2	35899680	C	G	1	2	0.333333333333333	0.666666666666667		111		gnl|UMD3.1|GK000006.2	35357787	G	A	0	2	0	1		27		gnl|UMD3.1|GK000029.2	50064409	T	G
339		gnl|UMD3.1|GK000006.2	35552702	T	C	15	3	0.833333333333333	0.166666666666667		252		gnl|UMD3.1|GK000006.2	35527316	T	A	10	2	0.833333333333333	0.166666666666667		271		gnl|UMD3.1|GK000006.2	35900125	G	T	3	2	0.6	0.4		112		gnl|UMD3.1|GK000006.2	35358616	G	T	0	2	0	1		28		gnl|UMD3.1|GK000029.2	50064418	A	T
340		gnl|UMD3.1|GK000006.2	35552758	T	C	22	3	0.88	0.12		253		gnl|UMD3.1|GK000006.2	35530927	C	T	6	9	0.4	0.6		272		gnl|UMD3.1|GK000006.2	35900215	T	G	0	2	0	1		113		gnl|UMD3.1|GK000006.2	35359015	G	A	0	2	0	1		29		gnl|UMD3.1|GK000029.2	50064775	T	G
341		gnl|UMD3.1|GK000006.2	35552966	T	G	15	6	0.714285714285714	0.285714285714286		254		gnl|UMD3.1|GK000006.2	35530972	T	C	15	3	0.833333333333333	0.166666666666667		273		gnl|UMD3.1|GK000006.2	35900448	T	C,A	0	4	0	1		114		gnl|UMD3.1|GK000006.2	35359933	T	C	0	4	0	1			ATM		>=18119201	<=18265060	gnl|UMD3.1|GK000015.2
342		gnl|UMD3.1|GK000006.2	35554297	G	A	4	7	0.363636363636364	0.636363636363636		255		gnl|UMD3.1|GK000006.2	35531255	G	A	1	5	0.166666666666667	0.833333333333333		274		gnl|UMD3.1|GK000006.2	35900735	G	A	2	2	0.5	0.5		115		gnl|UMD3.1|GK000006.2	35367099	A	C	2	2	0.5	0.5				Chromosome	SNP location	1	2
343		gnl|UMD3.1|GK000006.2	35554531	T	A	3	8	0.272727272727273	0.727272727272727		256		gnl|UMD3.1|GK000006.2	35534872	A	C	0	3	0	1		275		gnl|UMD3.1|GK000006.2	35901192	G	A	0	2	0	1		116		gnl|UMD3.1|GK000006.2	35367574	C	G,T	0	5	0	1		1		gnl|UMD3.1|GK000015.2	18122274	A	G
344		gnl|UMD3.1|GK000006.2	35554991	T	A	4	2	0.666666666666667	0.333333333333333		257		gnl|UMD3.1|GK000006.2	35534874	A	T	0	3	0	1		276		gnl|UMD3.1|GK000006.2	35901259	C	T	0	2	0	1		117		gnl|UMD3.1|GK000006.2	35369730	G	C	0	2	0	1		2		gnl|UMD3.1|GK000015.2	18122278	A	G
345		gnl|UMD3.1|GK000006.2	35555022	G	A	4	2	0.666666666666667	0.333333333333333		258		gnl|UMD3.1|GK000006.2	35534909	C	A	0	4	0	1		277		gnl|UMD3.1|GK000006.2	35903012	T	G	0	5	0	1		118		gnl|UMD3.1|GK000006.2	35371656	T	G	0	2	0	1		3		gnl|UMD3.1|GK000015.2	18122285	A	G
346		gnl|UMD3.1|GK000006.2	35555962	T	C	3	2	0.6	0.4		259		gnl|UMD3.1|GK000006.2	35534917	G	C	0	4	0	1		278		gnl|UMD3.1|GK000006.2	35903108	T	C	7	3	0.7	0.3		119		gnl|UMD3.1|GK000006.2	35378702	G	A	0	2	0	1		4		gnl|UMD3.1|GK000015.2	18122339	A	G
347		gnl|UMD3.1|GK000006.2	35556750	C	A	0	1	0	1		260		gnl|UMD3.1|GK000006.2	35534918	A	T	0	4	0	1		279		gnl|UMD3.1|GK000006.2	35905103	T	G	1	2	0.333333333333333	0.666666666666667		120		gnl|UMD3.1|GK000006.2	35378883	G	A	0	2	0	1		5		gnl|UMD3.1|GK000015.2	18141392	G	T
348		gnl|UMD3.1|GK000006.2	35557598	T	A	4	4	0.5	0.5		261		gnl|UMD3.1|GK000006.2	35535028	T	A	0	3	0	1		280		gnl|UMD3.1|GK000006.2	35905135	G	A	1	2	0.333333333333333	0.666666666666667		121		gnl|UMD3.1|GK000006.2	35380624	A	G	0	2	0	1		6		gnl|UMD3.1|GK000015.2	18141832	A	T
349		gnl|UMD3.1|GK000006.2	35558922	G	A	0	5	0	1		262		gnl|UMD3.1|GK000006.2	35535315	T	A	0	3	0	1		281		gnl|UMD3.1|GK000006.2	35906438	T	G	0	2	0	1		122		gnl|UMD3.1|GK000006.2	35384783	T	C	2	2	0.5	0.5		7		gnl|UMD3.1|GK000015.2	18143497	C	T
350		gnl|UMD3.1|GK000006.2	35558972	A	G	1	2	0.333333333333333	0.666666666666667		263		gnl|UMD3.1|GK000006.2	35535541	T	C	0	2	0	1		282		gnl|UMD3.1|GK000006.2	35906795	C	T	0	2	0	1		123		gnl|UMD3.1|GK000006.2	35384827	T	C	4	2	0.666666666666667	0.333333333333333		8		gnl|UMD3.1|GK000015.2	18144331	C	T
351		gnl|UMD3.1|GK000006.2	35562209	A	G	0	4	0	1		264		gnl|UMD3.1|GK000006.2	35536292	T	C	3	2	0.6	0.4		283		gnl|UMD3.1|GK000006.2	35908011	G	T	1	3	0.25	0.75		124		gnl|UMD3.1|GK000006.2	35386444	C	A	1	1	0.5	0.5		9		gnl|UMD3.1|GK000015.2	18186494	A	G
352		gnl|UMD3.1|GK000006.2	35562224	G	A	7	2	0.777777777777778	0.222222222222222		265		gnl|UMD3.1|GK000006.2	35536301	T	C	4	2	0.666666666666667	0.333333333333333		284		gnl|UMD3.1|GK000006.2	35908537	G	A	2	2	0.5	0.5		125		gnl|UMD3.1|GK000006.2	35388095	T	C	0	1	0	1		10		gnl|UMD3.1|GK000015.2	18186561	A	T
353		gnl|UMD3.1|GK000006.2	35562416	C	T	5	4	0.555555555555556	0.444444444444444		266		gnl|UMD3.1|GK000006.2	35536540	C	T	1	3	0.25	0.75		285		gnl|UMD3.1|GK000006.2	35909295	G	T	0	1	0	1		126		gnl|UMD3.1|GK000006.2	35391164	T	A	0	2	0	1		11		gnl|UMD3.1|GK000015.2	18191482	A	T
354		gnl|UMD3.1|GK000006.2	35564358	C	A	2	2	0.5	0.5		267		gnl|UMD3.1|GK000006.2	35536753	G	T	0	3	0	1		286		gnl|UMD3.1|GK000006.2	35910905	T	C	0	3	0	1		127		gnl|UMD3.1|GK000006.2	35393972	C	A,G	0	2	0	1		12		gnl|UMD3.1|GK000015.2	18194262	G	A
355		gnl|UMD3.1|GK000006.2	35564534	G	A	3	3	0.5	0.5		268		gnl|UMD3.1|GK000006.2	35537230	A	G	6	2	0.75	0.25		287		gnl|UMD3.1|GK000006.2	35910906	T	C	1	2	0.333333333333333	0.666666666666667		128		gnl|UMD3.1|GK000006.2	35398221	C	A	1	1	0.5	0.5		13		gnl|UMD3.1|GK000015.2	18197101	G	A
356		gnl|UMD3.1|GK000006.2	35565936	G	A	1	2	0.333333333333333	0.666666666666667		269		gnl|UMD3.1|GK000006.2	35537443	G	C	1	3	0.25	0.75		288		gnl|UMD3.1|GK000006.2	35910956	G	A	0	2	0	1		129		gnl|UMD3.1|GK000006.2	35398234	T	G	0	3	0	1		14		gnl|UMD3.1|GK000015.2	18206116	A	C
357		gnl|UMD3.1|GK000006.2	35567579	T	C	3	2	0.6	0.4		270		gnl|UMD3.1|GK000006.2	35538232	A	G	2	2	0.5	0.5		289		gnl|UMD3.1|GK000006.2	35912154	A	T	0	4	0	1		130		gnl|UMD3.1|GK000006.2	35399042	G	T	1	1	0.5	0.5		15		gnl|UMD3.1|GK000015.2	18213269	C	T
358		gnl|UMD3.1|GK000006.2	35567618	T	C	4	2	0.666666666666667	0.333333333333333		271		gnl|UMD3.1|GK000006.2	35539365	G	C	6	4	0.6	0.4		290		gnl|UMD3.1|GK000006.2	35912182	A	G	0	4	0	1		131		gnl|UMD3.1|GK000006.2	35400504	G	T	2	2	0.5	0.5		16		gnl|UMD3.1|GK000015.2	18217155	C	T
359		gnl|UMD3.1|GK000006.2	35569162	T	C	0	2	0	1		272		gnl|UMD3.1|GK000006.2	35539936	A	C	0	3	0	1		291		gnl|UMD3.1|GK000006.2	35912308	C	G	0	4	0	1		132		gnl|UMD3.1|GK000006.2	35401156	G	C	1	2	0.333333333333333	0.666666666666667		17		gnl|UMD3.1|GK000015.2	18230239	T	A
360		gnl|UMD3.1|GK000006.2	35570725	G	T	1	2	0.333333333333333	0.666666666666667		273		gnl|UMD3.1|GK000006.2	35540565	C	T	1	2	0.333333333333333	0.666666666666667		292		gnl|UMD3.1|GK000006.2	35912336	A	G	0	4	0	1		133		gnl|UMD3.1|GK000006.2	35402327	G	C	4	2	0.666666666666667	0.333333333333333		18		gnl|UMD3.1|GK000015.2	18236947	A	T
361		gnl|UMD3.1|GK000006.2	35571341	T	C	0	2	0	1		274		gnl|UMD3.1|GK000006.2	35540718	G	T	0	2	0	1		293		gnl|UMD3.1|GK000006.2	35914670	C	A	1	2	0.333333333333333	0.666666666666667		134		gnl|UMD3.1|GK000006.2	35402797	A	T	4	2	0.666666666666667	0.333333333333333		19		gnl|UMD3.1|GK000015.2	18237716	A	G
362		gnl|UMD3.1|GK000006.2	35572696	A	T	1	2	0.333333333333333	0.666666666666667		275		gnl|UMD3.1|GK000006.2	35542154	G	T	2	2	0.5	0.5		294		gnl|UMD3.1|GK000006.2	35917384	G	A	0	2	0	1		135		gnl|UMD3.1|GK000006.2	35402818	T	C	3	2	0.6	0.4		20		gnl|UMD3.1|GK000015.2	18237751	A	G
363		gnl|UMD3.1|GK000006.2	35576496	G	A	1	6	0.142857142857143	0.857142857142857		276		gnl|UMD3.1|GK000006.2	35544171	A	G	4	2	0.666666666666667	0.333333333333333		295		gnl|UMD3.1|GK000006.2	35917414	C	T	0	2	0	1		136		gnl|UMD3.1|GK000006.2	35403489	C	G	5	2	0.714285714285714	0.285714285714286		21		gnl|UMD3.1|GK000015.2	18238767	A	G
364		gnl|UMD3.1|GK000006.2	35576514	C	A	1	6	0.142857142857143	0.857142857142857		277		gnl|UMD3.1|GK000006.2	35545795	A	C	0	2	0	1		296		gnl|UMD3.1|GK000006.2	35917456	C	A	0	2	0	1		137		gnl|UMD3.1|GK000006.2	35408957	T	C	0	2	0	1		22		gnl|UMD3.1|GK000015.2	18238795	A	G
365		gnl|UMD3.1|GK000006.2	35577910	G	A	1	2	0.333333333333333	0.666666666666667		278		gnl|UMD3.1|GK000006.2	35546144	GTATATATATATATATATATATATATATAT	GTATATATATATATATATATATATAT	0	1	0	1		297		gnl|UMD3.1|GK000006.2	35917477	G	T	0	2	0	1		138		gnl|UMD3.1|GK000006.2	35414450	G	T,A	0	2	0	1		23		gnl|UMD3.1|GK000015.2	18238821	A	G
366		gnl|UMD3.1|GK000006.2	35581556	T	C	0	2	0	1		279		gnl|UMD3.1|GK000006.2	35546597	G	A	3	4	0.428571428571429	0.571428571428571		298		gnl|UMD3.1|GK000006.2	35917504	T	G	1	3	0.25	0.75		139		gnl|UMD3.1|GK000006.2	35415006	TATAATCATAA	TATAA	0	1	0	1		24		gnl|UMD3.1|GK000015.2	18238834	A	G
367		gnl|UMD3.1|GK000006.2	35582399	T	C	1	4	0.2	0.8		280		gnl|UMD3.1|GK000006.2	35546795	T	C	6	3	0.666666666666667	0.333333333333333		299		gnl|UMD3.1|GK000006.2	35917511	T	G	1	4	0.2	0.8		140		gnl|UMD3.1|GK000006.2	35420607	N	C	0	2	0	1		25		gnl|UMD3.1|GK000015.2	18248160	A	G
368		gnl|UMD3.1|GK000006.2	35582481	C	A	1	3	0.25	0.75		281		gnl|UMD3.1|GK000006.2	35548193	T	C	5	2	0.714285714285714	0.285714285714286		300		gnl|UMD3.1|GK000006.2	35917555	A	G	1	2	0.333333333333333	0.666666666666667		141		gnl|UMD3.1|GK000006.2	35421142	A	G	0	4	0	1		26		gnl|UMD3.1|GK000015.2	18248914	T	C
369		gnl|UMD3.1|GK000006.2	35582487	C	A	1	3	0.25	0.75		282		gnl|UMD3.1|GK000006.2	35548471	T	A	2	2	0.5	0.5		301		gnl|UMD3.1|GK000006.2	35917742	G	A	1	2	0.333333333333333	0.666666666666667		142		gnl|UMD3.1|GK000006.2	35425727	T	A	0	2	0	1		27		gnl|UMD3.1|GK000015.2	18249669	A	G
370		gnl|UMD3.1|GK000006.2	35582519	T	C	3	2	0.6	0.4		283		gnl|UMD3.1|GK000006.2	35548931	T	C	4	3	0.571428571428571	0.428571428571429		302		gnl|UMD3.1|GK000006.2	35918800	T	G	4	2	0.666666666666667	0.333333333333333		143		gnl|UMD3.1|GK000006.2	35425780	G	T,A	0	2	0	1		28		gnl|UMD3.1|GK000015.2	18249952	C	T
371		gnl|UMD3.1|GK000006.2	35584426	T	TTAGCTTTATTATAC	0	1	0	1		284		gnl|UMD3.1|GK000006.2	35549065	G	T	2	7	0.222222222222222	0.777777777777778		303		gnl|UMD3.1|GK000006.2	35918833	C	G	3	7	0.3	0.7		144		gnl|UMD3.1|GK000006.2	35431675	G	A	0	2	0	1		29		gnl|UMD3.1|GK000015.2	18250185	T	A
372		gnl|UMD3.1|GK000006.2	35585542	C	T	1	1	0.5	0.5		285		gnl|UMD3.1|GK000006.2	35549353	G	T	5	6	0.454545454545455	0.545454545454545		304		gnl|UMD3.1|GK000006.2	35918929	G	A	0	6	0	1		145		gnl|UMD3.1|GK000006.2	35436383	G	T	0	2	0	1		30		gnl|UMD3.1|GK000015.2	18250736	G	A
373		gnl|UMD3.1|GK000006.2	35585696	A	C	4	2	0.666666666666667	0.333333333333333		286		gnl|UMD3.1|GK000006.2	35550073	T	C	4	3	0.571428571428571	0.428571428571429		305		gnl|UMD3.1|GK000006.2	35918998	C	T	0	4	0	1		146		gnl|UMD3.1|GK000006.2	35438969	A	T	0	2	0	1		31		gnl|UMD3.1|GK000015.2	18252493	G	T
374		gnl|UMD3.1|GK000006.2	35585947	A	G	2	2	0.5	0.5		287		gnl|UMD3.1|GK000006.2	35550124	G	C	6	5	0.545454545454545	0.454545454545455		306		gnl|UMD3.1|GK000006.2	35919184	C	T	2	4	0.333333333333333	0.666666666666667		147		gnl|UMD3.1|GK000006.2	35440129	T	A	3	2	0.6	0.4		32		gnl|UMD3.1|GK000015.2	18254416	G	T
375		gnl|UMD3.1|GK000006.2	35585961	C	T	2	2	0.5	0.5		288		gnl|UMD3.1|GK000006.2	35550177	T	C	9	6	0.6	0.4		307		gnl|UMD3.1|GK000006.2	35920846	T	C	2	2	0.5	0.5		148		gnl|UMD3.1|GK000006.2	35440183	C	G	0	2	0	1		33		gnl|UMD3.1|GK000015.2	18254459	G	T
376		gnl|UMD3.1|GK000006.2	35586012	T	G	3	3	0.5	0.5		289		gnl|UMD3.1|GK000006.2	35550179	T	C	12	2	0.857142857142857	0.142857142857143		308		gnl|UMD3.1|GK000006.2	35921036	C	T	2	2	0.5	0.5		149		gnl|UMD3.1|GK000006.2	35440223	C	A,T	0	7	0	1		34		gnl|UMD3.1|GK000015.2	18254938	G	T
377		gnl|UMD3.1|GK000006.2	35586524	T	C	6	2	0.75	0.25		290		gnl|UMD3.1|GK000006.2	35550234	T	C	13	3	0.8125	0.1875		309		gnl|UMD3.1|GK000006.2	35921318	A	G	2	2	0.5	0.5		150		gnl|UMD3.1|GK000006.2	35440228	A	C	1	6	0.142857142857143	0.857142857142857		35		gnl|UMD3.1|GK000015.2	18254953	A	T
378		gnl|UMD3.1|GK000006.2	35586536	G	A	2	4	0.333333333333333	0.666666666666667		291		gnl|UMD3.1|GK000006.2	35550236	T	C	11	6	0.647058823529412	0.352941176470588		310		gnl|UMD3.1|GK000006.2	35921348	C	A	2	2	0.5	0.5		151		gnl|UMD3.1|GK000006.2	35440515	T	C	0	2	0	1		36		gnl|UMD3.1|GK000015.2	18257437	TT	TTCACT
379		gnl|UMD3.1|GK000006.2	35586580	T	C	4	4	0.5	0.5		292		gnl|UMD3.1|GK000006.2	35550237	T	C	6	10	0.375	0.625		311		gnl|UMD3.1|GK000006.2	35921733	C	T	0	2	0	1		152		gnl|UMD3.1|GK000006.2	35441676	G	T	0	3	0	1		37		gnl|UMD3.1|GK000015.2	18258164	A	T
380		gnl|UMD3.1|GK000006.2	35587516	A	G	1	2	0.333333333333333	0.666666666666667		293		gnl|UMD3.1|GK000006.2	35551953	G	A	8	4	0.666666666666667	0.333333333333333		312		gnl|UMD3.1|GK000006.2	35922378	C	T	2	5	0.285714285714286	0.714285714285714		153		gnl|UMD3.1|GK000006.2	35441677	T	C	0	3	0	1		38		gnl|UMD3.1|GK000015.2	18258560	C	T
381		gnl|UMD3.1|GK000006.2	35588238	G	A	0	6	0	1		294		gnl|UMD3.1|GK000006.2	35552113	G	A	9	7	0.5625	0.4375		313		gnl|UMD3.1|GK000006.2	35922488	A	G	1	3	0.25	0.75		154		gnl|UMD3.1|GK000006.2	35442613	T	A	2	2	0.5	0.5		39		gnl|UMD3.1|GK000015.2	18259391	A	G
382		gnl|UMD3.1|GK000006.2	35588789	G	A	0	2	0	1		295		gnl|UMD3.1|GK000006.2	35552966	T	G	12	13	0.48	0.52		314		gnl|UMD3.1|GK000006.2	35922530	A	C	1	2	0.333333333333333	0.666666666666667		155		gnl|UMD3.1|GK000006.2	35444643	T	C	0	2	0	1		40		gnl|UMD3.1|GK000015.2	18260816	G	T
383		gnl|UMD3.1|GK000006.2	35590692	G	T	2	2	0.5	0.5		296		gnl|UMD3.1|GK000006.2	35554297	G	A	14	11	0.56	0.44		315		gnl|UMD3.1|GK000006.2	35922537	A	T	1	2	0.333333333333333	0.666666666666667		156		gnl|UMD3.1|GK000006.2	35445094	C	T	0	3	0	1		41		gnl|UMD3.1|GK000015.2	18261028	A	G
384		gnl|UMD3.1|GK000006.2	35593198	C	A	5	4	0.555555555555556	0.444444444444444		297		gnl|UMD3.1|GK000006.2	35554531	T	A	10	7	0.588235294117647	0.411764705882353		316		gnl|UMD3.1|GK000006.2	35922793	T	C	1	2	0.333333333333333	0.666666666666667		157		gnl|UMD3.1|GK000006.2	35445832	T	C	2	3	0.4	0.6		42		gnl|UMD3.1|GK000015.2	18261592	C	T
385		gnl|UMD3.1|GK000006.2	35593199	A	G	5	4	0.555555555555556	0.444444444444444		298		gnl|UMD3.1|GK000006.2	35556294	A	G	1	2	0.333333333333333	0.666666666666667		317		gnl|UMD3.1|GK000006.2	35923290	G	A	0	2	0	1		158		gnl|UMD3.1|GK000006.2	35446053	T	G,A	0	2	0	1		43		gnl|UMD3.1|GK000015.2	18262801	T	A
386		gnl|UMD3.1|GK000006.2	35593336	G	T	0	3	0	1		299		gnl|UMD3.1|GK000006.2	35557037	A	G	1	3	0.25	0.75		318		gnl|UMD3.1|GK000006.2	35925110	A	G	5	8	0.384615384615385	0.615384615384615		159		gnl|UMD3.1|GK000006.2	35446108	T	C	0	2	0	1			LHX4		>=62868732	<=62915247	gnl|UMD3.1|GK000016.2
387		gnl|UMD3.1|GK000006.2	35593466	C	T	1	2	0.333333333333333	0.666666666666667		300		gnl|UMD3.1|GK000006.2	35558950	G	A	0	2	0	1		319		gnl|UMD3.1|GK000006.2	35925315	T	C	1	7	0.125	0.875		160		gnl|UMD3.1|GK000006.2	35446513	T	C	0	4	0	1				Chromosome	SNP location	1	2
388		gnl|UMD3.1|GK000006.2	35593467	A	G	1	2	0.333333333333333	0.666666666666667		301		gnl|UMD3.1|GK000006.2	35562209	A	G	2	3	0.4	0.6		320		gnl|UMD3.1|GK000006.2	35925606	C	T	0	2	0	1		161		gnl|UMD3.1|GK000006.2	35446774	T	G	0	3	0	1		1		gnl|UMD3.1|GK000016.2	62872402	G	A
389		gnl|UMD3.1|GK000006.2	35593468	G	T	1	2	0.333333333333333	0.666666666666667		302		gnl|UMD3.1|GK000006.2	35562284	A	T	2	2	0.5	0.5		321		gnl|UMD3.1|GK000006.2	35926067	G	T	3	2	0.6	0.4		162		gnl|UMD3.1|GK000006.2	35447341	A	G	0	3	0	1		2		gnl|UMD3.1|GK000016.2	62873132	T	A
390		gnl|UMD3.1|GK000006.2	35593515	T	G	1	1	0.5	0.5		303		gnl|UMD3.1|GK000006.2	35562851	T	C	2	2	0.5	0.5		322		gnl|UMD3.1|GK000006.2	35927534	C	T	0	6	0	1		163		gnl|UMD3.1|GK000006.2	35447527	A	C	1	2	0.333333333333333	0.666666666666667		3		gnl|UMD3.1|GK000016.2	62877650	C	T
391		gnl|UMD3.1|GK000006.2	35595332	C	T	2	2	0.5	0.5		304		gnl|UMD3.1|GK000006.2	35564242	G	A	6	2	0.75	0.25		323		gnl|UMD3.1|GK000006.2	35927681	G	A	0	5	0	1		164		gnl|UMD3.1|GK000006.2	35447887	C	T	2	3	0.4	0.6		4		gnl|UMD3.1|GK000016.2	62881134	T	G
392		gnl|UMD3.1|GK000006.2	35595398	C	T	0	3	0	1		305		gnl|UMD3.1|GK000006.2	35564999	G	C	0	3	0	1		324		gnl|UMD3.1|GK000006.2	35927723	A	G	0	4	0	1		165		gnl|UMD3.1|GK000006.2	35447950	A	G	3	2	0.6	0.4		5		gnl|UMD3.1|GK000016.2	62889994	C	A
393		gnl|UMD3.1|GK000006.2	35595555	G	A	0	3	0	1		306		gnl|UMD3.1|GK000006.2	35567574	T	C	2	2	0.5	0.5		325		gnl|UMD3.1|GK000006.2	35927744	C	T	0	4	0	1		166		gnl|UMD3.1|GK000006.2	35448366	T	C	1	2	0.333333333333333	0.666666666666667		6		gnl|UMD3.1|GK000016.2	62890008	A	G
394		gnl|UMD3.1|GK000006.2	35595596	A	G	0	3	0	1		307		gnl|UMD3.1|GK000006.2	35567962	T	G	2	2	0.5	0.5		326		gnl|UMD3.1|GK000006.2	35927932	A	G	0	2	0	1		167		gnl|UMD3.1|GK000006.2	35449183	T	C	0	3	0	1		7		gnl|UMD3.1|GK000016.2	62897909	CTGTGTGTGTGTGTGT	CTGTGTGTGTGTGTGTGTGT
395		gnl|UMD3.1|GK000006.2	35595932	T	C	0	3	0	1		308		gnl|UMD3.1|GK000006.2	35569192	T	C	0	2	0	1		327		gnl|UMD3.1|GK000006.2	35927949	G	A	0	2	0	1		168		gnl|UMD3.1|GK000006.2	35449191	C	A	0	3	0	1		8		gnl|UMD3.1|GK000016.2	62899065	G	A
396		gnl|UMD3.1|GK000006.2	35596165	C	T	2	2	0.5	0.5		309		gnl|UMD3.1|GK000006.2	35571536	T	C	3	2	0.6	0.4		328		gnl|UMD3.1|GK000006.2	35927969	A	G	0	2	0	1		169		gnl|UMD3.1|GK000006.2	35449930	C	G	3	2	0.6	0.4		9		gnl|UMD3.1|GK000016.2	62904146	A	C
397		gnl|UMD3.1|GK000006.2	35596180	T	C	0	4	0	1		310		gnl|UMD3.1|GK000006.2	35571580	T	C	6	2	0.75	0.25		329		gnl|UMD3.1|GK000006.2	35928614	G	A	4	2	0.666666666666667	0.333333333333333		170		gnl|UMD3.1|GK000006.2	35450041	C	T	3	2	0.6	0.4		10		gnl|UMD3.1|GK000016.2	62904236	G	A
398		gnl|UMD3.1|GK000006.2	35596198	T	C	0	2	0	1		311		gnl|UMD3.1|GK000006.2	35572224	C	T	4	4	0.5	0.5		330		gnl|UMD3.1|GK000006.2	35928985	T	A	5	2	0.714285714285714	0.285714285714286		171		gnl|UMD3.1|GK000006.2	35450132	A	C	1	3	0.25	0.75		11		gnl|UMD3.1|GK000016.2	62904575	G	T
399		gnl|UMD3.1|GK000006.2	35598361	A	G	0	3	0	1		312		gnl|UMD3.1|GK000006.2	35572266	T	C	2	4	0.333333333333333	0.666666666666667		331		gnl|UMD3.1|GK000006.2	35929604	G	T	0	8	0	1		172		gnl|UMD3.1|GK000006.2	35451454	C	T	1	2	0.333333333333333	0.666666666666667		12		gnl|UMD3.1|GK000016.2	62905597	G	A
400		gnl|UMD3.1|GK000006.2	35598489	G	T	1	3	0.25	0.75		313		gnl|UMD3.1|GK000006.2	35572277	T	C	5	2	0.714285714285714	0.285714285714286		332		gnl|UMD3.1|GK000006.2	35929638	T	C	4	4	0.5	0.5		173		gnl|UMD3.1|GK000006.2	35453060	C	A	0	2	0	1		13		gnl|UMD3.1|GK000016.2	62905720	A	G
401		gnl|UMD3.1|GK000006.2	35598563	T	G	2	4	0.333333333333333	0.666666666666667		314		gnl|UMD3.1|GK000006.2	35574851	T	C	4	2	0.666666666666667	0.333333333333333		333		gnl|UMD3.1|GK000006.2	35929676	T	C	0	8	0	1		174		gnl|UMD3.1|GK000006.2	35454759	A	G	2	4	0.333333333333333	0.666666666666667		14		gnl|UMD3.1|GK000016.2	62911608	G	A
402		gnl|UMD3.1|GK000006.2	35601437	G	A	0	2	0	1		315		gnl|UMD3.1|GK000006.2	35574892	T	C	4	2	0.666666666666667	0.333333333333333		334		gnl|UMD3.1|GK000006.2	35930200	T	C	1	6	0.142857142857143	0.857142857142857		175		gnl|UMD3.1|GK000006.2	35454784	G	A	1	4	0.2	0.8		15		gnl|UMD3.1|GK000016.2	62911906	C	T
403		gnl|UMD3.1|GK000006.2	35606439	G	T	2	2	0.5	0.5		316		gnl|UMD3.1|GK000006.2	35575769	A	G	0	3	0	1		335		gnl|UMD3.1|GK000006.2	35930210	A	G	1	4	0.2	0.8		176		gnl|UMD3.1|GK000006.2	35454839	A	G	0	5	0	1		16		gnl|UMD3.1|GK000016.2	62912782	A	C
404		gnl|UMD3.1|GK000006.2	35624178	T	C	0	2	0	1		317		gnl|UMD3.1|GK000006.2	35576300	T	C	3	3	0.5	0.5		336		gnl|UMD3.1|GK000006.2	35930377	A	G	2	6	0.25	0.75		177		gnl|UMD3.1|GK000006.2	35455011	G	T	5	2	0.714285714285714	0.285714285714286		17		gnl|UMD3.1|GK000016.2	62913254	C	T
405		gnl|UMD3.1|GK000006.2	35625999	C	G	6	5	0.545454545454545	0.454545454545455		318		gnl|UMD3.1|GK000006.2	35576496	G	A	4	5	0.444444444444444	0.555555555555556		337		gnl|UMD3.1|GK000006.2	35930559	G	A	5	2	0.714285714285714	0.285714285714286		178		gnl|UMD3.1|GK000006.2	35455368	T	A	4	3	0.571428571428571	0.428571428571429		18		gnl|UMD3.1|GK000016.2	62913709	T	A
406		gnl|UMD3.1|GK000006.2	35644122	A	C	0	2	0	1		319		gnl|UMD3.1|GK000006.2	35576514	C	A	4	4	0.5	0.5		338		gnl|UMD3.1|GK000006.2	35930622	A	T	3	2	0.6	0.4		179		gnl|UMD3.1|GK000006.2	35455687	T	C	0	4	0	1		19		gnl|UMD3.1|GK000016.2	62915078	A	C
407		gnl|UMD3.1|GK000006.2	35645699	A	G	1	2	0.333333333333333	0.666666666666667		320		gnl|UMD3.1|GK000006.2	35576762	T	C	3	2	0.6	0.4		339		gnl|UMD3.1|GK000006.2	35930623	T	A	3	2	0.6	0.4		180		gnl|UMD3.1|GK000006.2	35456676	A	C	0	2	0	1		20		gnl|UMD3.1|GK000016.2	62915199	A	G
408		gnl|UMD3.1|GK000006.2	35646844	T	C	0	2	0	1		321		gnl|UMD3.1|GK000006.2	35576989	A	G	8	2	0.8	0.2		340		gnl|UMD3.1|GK000006.2	35930784	C	G	2	10	0.166666666666667	0.833333333333333		181		gnl|UMD3.1|GK000006.2	35456685	T	C	0	2	0	1			PRDM16		>=50847258	<=50898579	gnl|UMD3.1|GK000016.2
409		gnl|UMD3.1|GK000006.2	35682902	C	T	0	2	0	1		322		gnl|UMD3.1|GK000006.2	35577199	T	C	0	2	0	1		341		gnl|UMD3.1|GK000006.2	35930805	G	A	1	9	0.1	0.9		182		gnl|UMD3.1|GK000006.2	35456757	T	C	0	2	0	1				Chromosome	SNP location	1	2
410		gnl|UMD3.1|GK000006.2	35682916	T	C	0	2	0	1		323		gnl|UMD3.1|GK000006.2	35577309	A	G	4	2	0.666666666666667	0.333333333333333		342		gnl|UMD3.1|GK000006.2	35931088	A	G	5	3	0.625	0.375		183		gnl|UMD3.1|GK000006.2	35458039	T	G	0	1	0	1		1		gnl|UMD3.1|GK000016.2	50847340	G	T
411		gnl|UMD3.1|GK000006.2	35684482	G	T	0	2	0	1		324		gnl|UMD3.1|GK000006.2	35577481	A	G	2	3	0.4	0.6		343		gnl|UMD3.1|GK000006.2	35931119	G	A	2	3	0.4	0.6		184		gnl|UMD3.1|GK000006.2	35458040	T	G	0	1	0	1		2		gnl|UMD3.1|GK000016.2	50847442	T	G
412		gnl|UMD3.1|GK000006.2	35686097	C	G	0	2	0	1		325		gnl|UMD3.1|GK000006.2	35577504	A	C	2	3	0.4	0.6		344		gnl|UMD3.1|GK000006.2	35931595	T	C	1	2	0.333333333333333	0.666666666666667		185		gnl|UMD3.1|GK000006.2	35458120	A	G	0	2	0	1		3		gnl|UMD3.1|GK000016.2	50850828	G	T
413		gnl|UMD3.1|GK000006.2	35686297	T	C	0	2	0	1		326		gnl|UMD3.1|GK000006.2	35577801	G	A	3	2	0.6	0.4		345		gnl|UMD3.1|GK000006.2	35931666	A	G	2	2	0.5	0.5		186		gnl|UMD3.1|GK000006.2	35458617	T	C	4	2	0.666666666666667	0.333333333333333		4		gnl|UMD3.1|GK000016.2	50851477	C	T
414		gnl|UMD3.1|GK000006.2	35688603	T	C	2	3	0.4	0.6		327		gnl|UMD3.1|GK000006.2	35577854	T	C	6	4	0.6	0.4		346		gnl|UMD3.1|GK000006.2	35931681	T	C	2	2	0.5	0.5		187		gnl|UMD3.1|GK000006.2	35458678	C	T	0	2	0	1		5		gnl|UMD3.1|GK000016.2	50860337	T	G
415		gnl|UMD3.1|GK000006.2	35689618	G	C	2	4	0.333333333333333	0.666666666666667		328		gnl|UMD3.1|GK000006.2	35577910	G	A	4	4	0.5	0.5		347		gnl|UMD3.1|GK000006.2	35932355	T	C	3	2	0.6	0.4		188		gnl|UMD3.1|GK000006.2	35459353	T	C	0	5	0	1		6		gnl|UMD3.1|GK000016.2	50862133	A	T
416		gnl|UMD3.1|GK000006.2	35689818	C	T	1	2	0.333333333333333	0.666666666666667		329		gnl|UMD3.1|GK000006.2	35577923	T	C	6	2	0.75	0.25		348		gnl|UMD3.1|GK000006.2	35932422	C	T	3	4	0.428571428571429	0.571428571428571		189		gnl|UMD3.1|GK000006.2	35459748	A	T	0	3	0	1		7		gnl|UMD3.1|GK000016.2	50864654	C	A
417		gnl|UMD3.1|GK000006.2	35692410	A	G	4	2	0.666666666666667	0.333333333333333		330		gnl|UMD3.1|GK000006.2	35577936	T	C	6	2	0.75	0.25		349		gnl|UMD3.1|GK000006.2	35932795	G	A	4	2	0.666666666666667	0.333333333333333		190		gnl|UMD3.1|GK000006.2	35460314	T	C	0	2	0	1		8		gnl|UMD3.1|GK000016.2	50864697	T	G
418		gnl|UMD3.1|GK000006.2	35692764	C	A	3	3	0.5	0.5		331		gnl|UMD3.1|GK000006.2	35578157	G	A	2	2	0.5	0.5		350		gnl|UMD3.1|GK000006.2	35932954	C	G	4	2	0.666666666666667	0.333333333333333		191		gnl|UMD3.1|GK000006.2	35461591	A	G,T	0	4	0	1		9		gnl|UMD3.1|GK000016.2	50869959	T	C
419		gnl|UMD3.1|GK000006.2	35693266	G	T	0	2	0	1		332		gnl|UMD3.1|GK000006.2	35578180	A	C	2	2	0.5	0.5		351		gnl|UMD3.1|GK000006.2	35933238	C	G	7	3	0.7	0.3		192		gnl|UMD3.1|GK000006.2	35461697	T	C	2	2	0.5	0.5		10		gnl|UMD3.1|GK000016.2	50872047	A	C
420		gnl|UMD3.1|GK000006.2	35693281	G	T	0	2	0	1		333		gnl|UMD3.1|GK000006.2	35578250	A	T	0	2	0	1		352		gnl|UMD3.1|GK000006.2	35933266	G	A	9	3	0.75	0.25		193		gnl|UMD3.1|GK000006.2	35461722	G	T	1	2	0.333333333333333	0.666666666666667		11		gnl|UMD3.1|GK000016.2	50872070	T	G
421		gnl|UMD3.1|GK000006.2	35694097	C	A	0	2	0	1		334		gnl|UMD3.1|GK000006.2	35578281	G	C	0	2	0	1		353		gnl|UMD3.1|GK000006.2	35933361	T	C	9	3	0.75	0.25		194		gnl|UMD3.1|GK000006.2	35461792	G	A	0	1	0	1		12		gnl|UMD3.1|GK000016.2	50872071	T	G
422		gnl|UMD3.1|GK000006.2	35694359	A	T	1	2	0.333333333333333	0.666666666666667		335		gnl|UMD3.1|GK000006.2	35578787	A	T	2	3	0.4	0.6		354		gnl|UMD3.1|GK000006.2	35933372	A	G	3	6	0.333333333333333	0.666666666666667		195		gnl|UMD3.1|GK000006.2	35461820	A	G	0	4	0	1		13		gnl|UMD3.1|GK000016.2	50872508	T	G
423		gnl|UMD3.1|GK000006.2	35694744	A	G	2	2	0.5	0.5		336		gnl|UMD3.1|GK000006.2	35578827	A	C	2	3	0.4	0.6		355		gnl|UMD3.1|GK000006.2	35933373	C	T	3	6	0.333333333333333	0.666666666666667		196		gnl|UMD3.1|GK000006.2	35462453	T	C	0	2	0	1		14		gnl|UMD3.1|GK000016.2	50885920	G	A
424		gnl|UMD3.1|GK000006.2	35699738	C	A	2	3	0.4	0.6		337		gnl|UMD3.1|GK000006.2	35581045	C	G	0	2	0	1		356		gnl|UMD3.1|GK000006.2	35933395	G	C	2	6	0.25	0.75		197		gnl|UMD3.1|GK000006.2	35463695	T	C	0	2	0	1		15		gnl|UMD3.1|GK000016.2	50887616	A	C
425		gnl|UMD3.1|GK000006.2	35700693	G	C	3	2	0.6	0.4		338		gnl|UMD3.1|GK000006.2	35581150	C	G	1	2	0.333333333333333	0.666666666666667		357		gnl|UMD3.1|GK000006.2	35933520	G	C	3	9	0.25	0.75		198		gnl|UMD3.1|GK000006.2	35464186	T	C	0	2	0	1		16		gnl|UMD3.1|GK000016.2	50891157	C	A
426		gnl|UMD3.1|GK000006.2	35701370	C	A	2	2	0.5	0.5		339		gnl|UMD3.1|GK000006.2	35581556	T	C	0	2	0	1		358		gnl|UMD3.1|GK000006.2	35933666	T	A	2	8	0.2	0.8		199		gnl|UMD3.1|GK000006.2	35464428	C	A	3	2	0.6	0.4		17		gnl|UMD3.1|GK000016.2	50891266	C	G
427		gnl|UMD3.1|GK000006.2	35701472	A	G	4	4	0.5	0.5		340		gnl|UMD3.1|GK000006.2	35582399	T	C	5	2	0.714285714285714	0.285714285714286		359		gnl|UMD3.1|GK000006.2	35933736	A	T	4	7	0.363636363636364	0.636363636363636		200		gnl|UMD3.1|GK000006.2	35464508	C	A	2	2	0.5	0.5			CAPN2		>=27781671	<=27840009	gnl|UMD3.1|GK000016.2
428		gnl|UMD3.1|GK000006.2	35702588	C	G	2	2	0.5	0.5		341		gnl|UMD3.1|GK000006.2	35582515	T	C	1	2	0.333333333333333	0.666666666666667		360		gnl|UMD3.1|GK000006.2	35933970	C	A	7	5	0.583333333333333	0.416666666666667		201		gnl|UMD3.1|GK000006.2	35464575	G	T	0	2	0	1				Chromosome	SNP location	1	2
429		gnl|UMD3.1|GK000006.2	35704426	GA	GAGAAA	0	1	0	1		342		gnl|UMD3.1|GK000006.2	35583368	G	A	1	4	0.2	0.8		361		gnl|UMD3.1|GK000006.2	35933991	C	T	4	4	0.5	0.5		202		gnl|UMD3.1|GK000006.2	35465665	A	G	4	2	0.666666666666667	0.333333333333333		1		gnl|UMD3.1|GK000016.2	27781723	A	C
430		gnl|UMD3.1|GK000006.2	35705253	G	A	1	4	0.2	0.8		343		gnl|UMD3.1|GK000006.2	35584627	C	A	1	2	0.333333333333333	0.666666666666667		362		gnl|UMD3.1|GK000006.2	35934012	C	A	6	3	0.666666666666667	0.333333333333333		203		gnl|UMD3.1|GK000006.2	35466680	C	A	0	2	0	1		2		gnl|UMD3.1|GK000016.2	27781768	A	C
431		gnl|UMD3.1|GK000006.2	35706789	C	T	1	2	0.333333333333333	0.666666666666667		344		gnl|UMD3.1|GK000006.2	35585080	C	A	3	2	0.6	0.4		363		gnl|UMD3.1|GK000006.2	35934045	G	T	7	4	0.636363636363636	0.363636363636364		204		gnl|UMD3.1|GK000006.2	35467619	C	T	0	2	0	1		3		gnl|UMD3.1|GK000016.2	27789140	G	T
432		gnl|UMD3.1|GK000006.2	35706808	C	T	1	2	0.333333333333333	0.666666666666667		345		gnl|UMD3.1|GK000006.2	35585255	G	C	2	2	0.5	0.5		364		gnl|UMD3.1|GK000006.2	35934148	A	C	7	7	0.5	0.5		205		gnl|UMD3.1|GK000006.2	35469413	A	C	1	2	0.333333333333333	0.666666666666667		4		gnl|UMD3.1|GK000016.2	27794070	A	G
433		gnl|UMD3.1|GK000006.2	35708478	T	A	3	2	0.6	0.4		346		gnl|UMD3.1|GK000006.2	35585542	C	T	6	7	0.461538461538462	0.538461538461538		365		gnl|UMD3.1|GK000006.2	35934177	G	T	8	2	0.8	0.2		206		gnl|UMD3.1|GK000006.2	35469479	C	T	2	2	0.5	0.5		5		gnl|UMD3.1|GK000016.2	27796917	G	A
434		gnl|UMD3.1|GK000006.2	35708752	T	C	6	4	0.6	0.4		347		gnl|UMD3.1|GK000006.2	35585564	G	T	10	3	0.769230769230769	0.230769230769231		366		gnl|UMD3.1|GK000006.2	35934561	T	A	4	2	0.666666666666667	0.333333333333333		207		gnl|UMD3.1|GK000006.2	35473164	A	G	2	2	0.5	0.5		6		gnl|UMD3.1|GK000016.2	27797810	A	T
435		gnl|UMD3.1|GK000006.2	35709187	A	C	1	4	0.2	0.8		348		gnl|UMD3.1|GK000006.2	35585696	A	C	5	4	0.555555555555556	0.444444444444444		367		gnl|UMD3.1|GK000006.2	35934757	T	A	6	2	0.75	0.25		208		gnl|UMD3.1|GK000006.2	35475148	A	C	0	4	0	1		7		gnl|UMD3.1|GK000016.2	27797817	G	A
436		gnl|UMD3.1|GK000006.2	35709640	A	G	5	7	0.416666666666667	0.583333333333333		349		gnl|UMD3.1|GK000006.2	35585892	G	T	0	2	0	1		368		gnl|UMD3.1|GK000006.2	35935535	A	T	0	2	0	1		209		gnl|UMD3.1|GK000006.2	35475333	A	T	0	3	0	1		8		gnl|UMD3.1|GK000016.2	27800590	C	T
437		gnl|UMD3.1|GK000006.2	35711236	T	C	4	2	0.666666666666667	0.333333333333333		350		gnl|UMD3.1|GK000006.2	35585947	A	G	0	3	0	1		369		gnl|UMD3.1|GK000006.2	35935546	C	T	0	2	0	1		210		gnl|UMD3.1|GK000006.2	35475786	G	A	0	2	0	1		9		gnl|UMD3.1|GK000016.2	27800595	A	G
438		gnl|UMD3.1|GK000006.2	35711662	T	C	3	4	0.428571428571429	0.571428571428571		351		gnl|UMD3.1|GK000006.2	35586012	T	G	0	5	0	1		370		gnl|UMD3.1|GK000006.2	35936105	G	T	6	2	0.75	0.25		211		gnl|UMD3.1|GK000006.2	35477216	A	T	0	2	0	1		10		gnl|UMD3.1|GK000016.2	27800605	A	G
439		gnl|UMD3.1|GK000006.2	35713868	C	A	2	2	0.5	0.5		352		gnl|UMD3.1|GK000006.2	35586437	C	T	3	2	0.6	0.4		371		gnl|UMD3.1|GK000006.2	35936215	T	C	4	2	0.666666666666667	0.333333333333333		212		gnl|UMD3.1|GK000006.2	35477444	N	T	0	2	0	1		11		gnl|UMD3.1|GK000016.2	27800608	A	C
440		gnl|UMD3.1|GK000006.2	35713892	C	A	1	1	0.5	0.5		353		gnl|UMD3.1|GK000006.2	35586536	G	A	2	5	0.285714285714286	0.714285714285714		372		gnl|UMD3.1|GK000006.2	35938134	T	C	0	2	0	1		213		gnl|UMD3.1|GK000006.2	35478896	T	C	0	2	0	1		12		gnl|UMD3.1|GK000016.2	27800612	A	C
441		gnl|UMD3.1|GK000006.2	35715063	T	C	7	2	0.777777777777778	0.222222222222222		354		gnl|UMD3.1|GK000006.2	35586580	T	C	2	7	0.222222222222222	0.777777777777778		373		gnl|UMD3.1|GK000006.2	35938150	T	C	2	2	0.5	0.5		214		gnl|UMD3.1|GK000006.2	35480906	T	C	0	2	0	1		13		gnl|UMD3.1|GK000016.2	27800743	G	C
442		gnl|UMD3.1|GK000006.2	35715124	T	C	7	2	0.777777777777778	0.222222222222222		355		gnl|UMD3.1|GK000006.2	35586662	C	T	2	4	0.333333333333333	0.666666666666667		374		gnl|UMD3.1|GK000006.2	35938199	T	C	2	2	0.5	0.5		215		gnl|UMD3.1|GK000006.2	35481362	G	A	0	2	0	1		14		gnl|UMD3.1|GK000016.2	27801172	C	T
443		gnl|UMD3.1|GK000006.2	35715133	T	C	7	2	0.777777777777778	0.222222222222222		356		gnl|UMD3.1|GK000006.2	35586912	A	T	5	2	0.714285714285714	0.285714285714286		375		gnl|UMD3.1|GK000006.2	35938205	T	C	2	2	0.5	0.5		216		gnl|UMD3.1|GK000006.2	35482712	C	T	0	2	0	1		15		gnl|UMD3.1|GK000016.2	27801296	T	C
444		gnl|UMD3.1|GK000006.2	35715321	T	C	2	2	0.5	0.5		357		gnl|UMD3.1|GK000006.2	35587298	C	G	5	8	0.384615384615385	0.615384615384615		376		gnl|UMD3.1|GK000006.2	35938206	T	C	2	2	0.5	0.5		217		gnl|UMD3.1|GK000006.2	35482736	G	T	0	2	0	1		16		gnl|UMD3.1|GK000016.2	27802087	G	C
445		gnl|UMD3.1|GK000006.2	35715322	T	C	2	2	0.5	0.5		358		gnl|UMD3.1|GK000006.2	35588070	G	T	1	1	0.5	0.5		377		gnl|UMD3.1|GK000006.2	35938207	C	T	1	3	0.25	0.75		218		gnl|UMD3.1|GK000006.2	35486608	T	G	0	2	0	1		17		gnl|UMD3.1|GK000016.2	27802096	C	T
446		gnl|UMD3.1|GK000006.2	35715323	T	C	2	2	0.5	0.5		359		gnl|UMD3.1|GK000006.2	35588789	G	A	3	5	0.375	0.625		378		gnl|UMD3.1|GK000006.2	35938302	T	C	1	2	0.333333333333333	0.666666666666667		219		gnl|UMD3.1|GK000006.2	35486621	C	T	0	2	0	1		18		gnl|UMD3.1|GK000016.2	27802110	C	G
447		gnl|UMD3.1|GK000006.2	35715336	T	C	1	2	0.333333333333333	0.666666666666667		360		gnl|UMD3.1|GK000006.2	35590157	T	C	6	2	0.75	0.25		379	NCAPG	Chromosome location	SNP location	1	2	3	4	5	6		220		gnl|UMD3.1|GK000006.2	35487505	A	C	0	3	0	1		19		gnl|UMD3.1|GK000016.2	27802191	G	T
448		gnl|UMD3.1|GK000006.2	35715364	T	C	4	2	0.666666666666667	0.333333333333333		361		gnl|UMD3.1|GK000006.2	35590692	G	T	4	3	0.571428571428571	0.428571428571429		380		gnl|UMD3.1|GK000006.2	38769697	C	T	0	2	0	1		221		gnl|UMD3.1|GK000006.2	35487625	T	C	4	3	0.571428571428571	0.428571428571429		20		gnl|UMD3.1|GK000016.2	27803526	T	G
449		gnl|UMD3.1|GK000006.2	35715417	G	A	0	4	0	1		362		gnl|UMD3.1|GK000006.2	35592163	T	C	2	6	0.25	0.75		381		gnl|UMD3.1|GK000006.2	38769716	T	G	0	2	0	1		222		gnl|UMD3.1|GK000006.2	35487798	T	C	1	2	0.333333333333333	0.666666666666667		21		gnl|UMD3.1|GK000016.2	27804087	T	C
450		gnl|UMD3.1|GK000006.2	35715966	T	C	2	2	0.5	0.5		363		gnl|UMD3.1|GK000006.2	35592165	A	C	3	8	0.272727272727273	0.727272727272727		382		gnl|UMD3.1|GK000006.2	38769824	A	G	0	2	0	1		223		gnl|UMD3.1|GK000006.2	35488216	T	C	2	2	0.5	0.5		22		gnl|UMD3.1|GK000016.2	27804950	A	G
451		gnl|UMD3.1|GK000006.2	35719066	T	C	1	2	0.333333333333333	0.666666666666667		364		gnl|UMD3.1|GK000006.2	35592167	A	C	4	8	0.333333333333333	0.666666666666667		383		gnl|UMD3.1|GK000006.2	38770116	G	A	0	2	0	1		224		gnl|UMD3.1|GK000006.2	35488848	C	G	7	2	0.777777777777778	0.222222222222222		23		gnl|UMD3.1|GK000016.2	27805751	A	G
452		gnl|UMD3.1|GK000006.2	35720193	T	A	0	1	0	1		365		gnl|UMD3.1|GK000006.2	35592635	A	G	1	3	0.25	0.75		384		gnl|UMD3.1|GK000006.2	38776500	A	C	0	2	0	1		225		gnl|UMD3.1|GK000006.2	35489040	C	T	0	2	0	1		24		gnl|UMD3.1|GK000016.2	27806106	A	G
453		gnl|UMD3.1|GK000006.2	35721471	A	C	0	2	0	1		366		gnl|UMD3.1|GK000006.2	35592977	A	C	4	2	0.666666666666667	0.333333333333333		385		gnl|UMD3.1|GK000006.2	38777296	A	C	0	3	0	1		226		gnl|UMD3.1|GK000006.2	35489494	A	C	4	4	0.5	0.5		25		gnl|UMD3.1|GK000016.2	27806131	C	A
454		gnl|UMD3.1|GK000006.2	35721476	A	G	0	2	0	1		367		gnl|UMD3.1|GK000006.2	35593058	G	T	2	3	0.4	0.6		386		gnl|UMD3.1|GK000006.2	38777311	T	G	0	3	0	1		227		gnl|UMD3.1|GK000006.2	35489617	C	T	3	2	0.6	0.4		26		gnl|UMD3.1|GK000016.2	27806589	A	G
455		gnl|UMD3.1|GK000006.2	35727023	T	A	0	2	0	1		368		gnl|UMD3.1|GK000006.2	35593198	C	A	1	3	0.25	0.75		387		gnl|UMD3.1|GK000006.2	38793698	T	C	0	4	0	1		228		gnl|UMD3.1|GK000006.2	35489627	C	T	3	3	0.5	0.5		27		gnl|UMD3.1|GK000016.2	27807672	A	G
456		gnl|UMD3.1|GK000006.2	35727056	A	T	1	2	0.333333333333333	0.666666666666667		369		gnl|UMD3.1|GK000006.2	35593199	A	G	2	3	0.4	0.6		388		gnl|UMD3.1|GK000006.2	38801958	G	A	0	2	0	1		229		gnl|UMD3.1|GK000006.2	35489778	T	C	0	2	0	1		28		gnl|UMD3.1|GK000016.2	27808270	A	G
457		gnl|UMD3.1|GK000006.2	35729135	A	T	0	2	0	1		370		gnl|UMD3.1|GK000006.2	35594236	G	C	9	2	0.818181818181818	0.181818181818182		389		gnl|UMD3.1|GK000006.2	38808241	C	A	0	4	0	1		230		gnl|UMD3.1|GK000006.2	35489830	G	A	4	3	0.571428571428571	0.428571428571429		29		gnl|UMD3.1|GK000016.2	27808861	C	T
458		gnl|UMD3.1|GK000006.2	35731568	C	T	2	2	0.5	0.5		371		gnl|UMD3.1|GK000006.2	35594260	T	G	8	2	0.8	0.2		390	KCNIP4	Chromosome location	SNP location	1	2	3	4	5	6		231		gnl|UMD3.1|GK000006.2	35489835	C	T	4	2	0.666666666666667	0.333333333333333		30		gnl|UMD3.1|GK000016.2	27811269	A	G
459		gnl|UMD3.1|GK000006.2	35736606	C	T	2	4	0.333333333333333	0.666666666666667		372		gnl|UMD3.1|GK000006.2	35594343	T	C	5	2	0.714285714285714	0.285714285714286		391		gnl|UMD3.1|GK000006.2	41722497	C	G	2	3	0.4	0.6		232		gnl|UMD3.1|GK000006.2	35489878	T	C	9	2	0.818181818181818	0.181818181818182		31		gnl|UMD3.1|GK000016.2	27811761	AGTGTGTGTGTGTGTGTGTGTGTGTGTGTGTGTGTGTG	AGTGTGTGTGTGTGTGTGTG
460		gnl|UMD3.1|GK000006.2	35736697	C	A	6	4	0.6	0.4		373		gnl|UMD3.1|GK000006.2	35594357	T	C	6	2	0.75	0.25		392		gnl|UMD3.1|GK000006.2	41722627	C	T	0	3	0	1		233		gnl|UMD3.1|GK000006.2	35489883	C	T	8	2	0.8	0.2		32		gnl|UMD3.1|GK000016.2	27811830	A	G
461		gnl|UMD3.1|GK000006.2	35738119	G	A	1	2	0.333333333333333	0.666666666666667		374		gnl|UMD3.1|GK000006.2	35595398	C	T	2	2	0.5	0.5		393		gnl|UMD3.1|GK000006.2	41754036	C	A	0	2	0	1		234		gnl|UMD3.1|GK000006.2	35490162	G	A	3	2	0.6	0.4		33		gnl|UMD3.1|GK000016.2	27812107	T	A
462		gnl|UMD3.1|GK000006.2	35743070	T	C,A	0	3	0	1		375		gnl|UMD3.1|GK000006.2	35596246	T	C	2	3	0.4	0.6		394		gnl|UMD3.1|GK000006.2	41760733	A	G	0	3	0	1		235		gnl|UMD3.1|GK000006.2	35490167	C	T	2	2	0.5	0.5		34		gnl|UMD3.1|GK000016.2	27812182	C	T
463		gnl|UMD3.1|GK000006.2	35743097	T	C	1	2	0.333333333333333	0.666666666666667		376		gnl|UMD3.1|GK000006.2	35596638	T	C	3	2	0.6	0.4		395		gnl|UMD3.1|GK000006.2	41760986	G	T	4	2	0.666666666666667	0.333333333333333		236		gnl|UMD3.1|GK000006.2	35490171	T	C	3	2	0.6	0.4		35		gnl|UMD3.1|GK000016.2	27812599	A	T
464		gnl|UMD3.1|GK000006.2	35743283	T	C	0	3	0	1		377		gnl|UMD3.1|GK000006.2	35596663	T	C	1	2	0.333333333333333	0.666666666666667		396		gnl|UMD3.1|GK000006.2	41768404	C	A	0	2	0	1		237		gnl|UMD3.1|GK000006.2	35490183	C	T	2	2	0.5	0.5		36		gnl|UMD3.1|GK000016.2	27813645	G	T
465		gnl|UMD3.1|GK000006.2	35743940	A	T	3	2	0.6	0.4		378		gnl|UMD3.1|GK000006.2	35596694	T	C	1	2	0.333333333333333	0.666666666666667		397		gnl|UMD3.1|GK000006.2	41768410	C	A	0	2	0	1		238		gnl|UMD3.1|GK000006.2	35490217	T	C	4	2	0.666666666666667	0.333333333333333		37		gnl|UMD3.1|GK000016.2	27813677	T	C
466		gnl|UMD3.1|GK000006.2	35756016	T	C	0	3	0	1		379		gnl|UMD3.1|GK000006.2	35597792	C	T	0	2	0	1		398		gnl|UMD3.1|GK000006.2	41768436	C	A	0	2	0	1		239		gnl|UMD3.1|GK000006.2	35490281	A	C	5	4	0.555555555555556	0.444444444444444		38		gnl|UMD3.1|GK000016.2	27814591	G	A
467		gnl|UMD3.1|GK000006.2	35756030	C	T	1	2	0.333333333333333	0.666666666666667		380		gnl|UMD3.1|GK000006.2	35598361	A	G	0	2	0	1				gnl|UMD3.1|GK000006.2	41768944	G	T	0	2	0	1		240		gnl|UMD3.1|GK000006.2	35491185	G	T	6	2	0.75	0.25		39		gnl|UMD3.1|GK000016.2	27815334	C	T
468		gnl|UMD3.1|GK000006.2	35771042	A	G	0	2	0	1		381		gnl|UMD3.1|GK000006.2	35598733	G	A	0	3	0	1				gnl|UMD3.1|GK000006.2	41780447	GTTTTT	GTTT	0	1	0	1		241		gnl|UMD3.1|GK000006.2	35491276	C	T	4	4	0.5	0.5		40		gnl|UMD3.1|GK000016.2	27815675	A	G
469		gnl|UMD3.1|GK000006.2	35771992	A	G	0	2	0	1		382		gnl|UMD3.1|GK000006.2	35602045	T	A	0	2	0	1		1		gnl|UMD3.1|GK000006.2	41781683	T	C	0	3	0	1		242		gnl|UMD3.1|GK000006.2	35491639	T	C	0	2	0	1		41		gnl|UMD3.1|GK000016.2	27816887	A	G
470		gnl|UMD3.1|GK000006.2	35781733	A	T	2	2	0.5	0.5		383		gnl|UMD3.1|GK000006.2	35610018	A	T	0	2	0	1		2		gnl|UMD3.1|GK000006.2	41781688	T	C	0	3	0	1		243		gnl|UMD3.1|GK000006.2	35491663	A	G	0	2	0	1		42		gnl|UMD3.1|GK000016.2	27817028	A	T,G
471		gnl|UMD3.1|GK000006.2	35782529	T	C	1	6	0.142857142857143	0.857142857142857		384		gnl|UMD3.1|GK000006.2	35623252	G	C	2	2	0.5	0.5		3		gnl|UMD3.1|GK000006.2	41781701	T	C	0	3	0	1		244		gnl|UMD3.1|GK000006.2	35491676	T	C	1	2	0.333333333333333	0.666666666666667		43		gnl|UMD3.1|GK000016.2	27819772	G	A
472		gnl|UMD3.1|GK000006.2	35782765	G	A	4	2	0.666666666666667	0.333333333333333		385		gnl|UMD3.1|GK000006.2	35624092	T	G	1	2	0.333333333333333	0.666666666666667		4		gnl|UMD3.1|GK000006.2	41792277	C	A	0	1	0	1		245		gnl|UMD3.1|GK000006.2	35494460	A	C	1	2	0.333333333333333	0.666666666666667		44		gnl|UMD3.1|GK000016.2	27820714	G	A
473		gnl|UMD3.1|GK000006.2	35784232	G	T	5	2	0.714285714285714	0.285714285714286		386		gnl|UMD3.1|GK000006.2	35625190	G	T	1	5	0.166666666666667	0.833333333333333		5		gnl|UMD3.1|GK000006.2	41792634	T	C	0	6	0	1		246		gnl|UMD3.1|GK000006.2	35494707	T	C	2	2	0.5	0.5		45		gnl|UMD3.1|GK000016.2	27825293	C	T
474		gnl|UMD3.1|GK000006.2	35785525	A	G	2	2	0.5	0.5		387		gnl|UMD3.1|GK000006.2	35625207	C	T	2	5	0.285714285714286	0.714285714285714		6		gnl|UMD3.1|GK000006.2	41792674	C	T	0	3	0	1		247		gnl|UMD3.1|GK000006.2	35494983	A	C	2	2	0.5	0.5		46		gnl|UMD3.1|GK000016.2	27825408	A	G
475		gnl|UMD3.1|GK000006.2	35787794	A	G	1	2	0.333333333333333	0.666666666666667		388		gnl|UMD3.1|GK000006.2	35625539	C	T	2	3	0.4	0.6		7		gnl|UMD3.1|GK000006.2	41806531	T	C	0	2	0	1		248		gnl|UMD3.1|GK000006.2	35495128	T	C	0	2	0	1		47		gnl|UMD3.1|GK000016.2	27828172	C	T
476		gnl|UMD3.1|GK000006.2	35788576	A	G	1	2	0.333333333333333	0.666666666666667		389		gnl|UMD3.1|GK000006.2	35625540	A	G	2	3	0.4	0.6		8		gnl|UMD3.1|GK000006.2	41806712	T	C	0	2	0	1		249		gnl|UMD3.1|GK000006.2	35495137	A	G	0	3	0	1		48		gnl|UMD3.1|GK000016.2	27830850	A	T
477		gnl|UMD3.1|GK000006.2	35788644	C	T	0	3	0	1		390		gnl|UMD3.1|GK000006.2	35625626	A	G	2	2	0.5	0.5		9		gnl|UMD3.1|GK000006.2	41806822	G	A	0	4	0	1		250		gnl|UMD3.1|GK000006.2	35495138	G	T	0	2	0	1		49		gnl|UMD3.1|GK000016.2	27831099	T	C
478		gnl|UMD3.1|GK000006.2	35790004	T	C,G	0	2	0	1		391		gnl|UMD3.1|GK000006.2	35625835	G	T	0	2	0	1		10		gnl|UMD3.1|GK000006.2	41807006	T	C	0	2	0	1		251		gnl|UMD3.1|GK000006.2	35495227	G	A	0	2	0	1		50		gnl|UMD3.1|GK000016.2	27831138	G	T
479		gnl|UMD3.1|GK000006.2	35790005	T	C	0	2	0	1		392		gnl|UMD3.1|GK000006.2	35626960	T	C	0	2	0	1				gnl|UMD3.1|GK000006.2	41811827	G	A	0	2	0	1		252		gnl|UMD3.1|GK000006.2	35495290	C	T	2	2	0.5	0.5		51		gnl|UMD3.1|GK000016.2	27831257	G	A
480		gnl|UMD3.1|GK000006.2	35792121	A	C	0	2	0	1		393		gnl|UMD3.1|GK000006.2	35629734	T	C	0	2	0	1				gnl|UMD3.1|GK000006.2	41823771	G	C	0	2	0	1		253		gnl|UMD3.1|GK000006.2	35495332	T	A	2	2	0.5	0.5		52		gnl|UMD3.1|GK000016.2	27831272	A	T
481		gnl|UMD3.1|GK000006.2	35792248	T	C	0	2	0	1		394		gnl|UMD3.1|GK000006.2	35630874	T	C	2	2	0.5	0.5		1		gnl|UMD3.1|GK000006.2	41825286	C	G	0	4	0	1		254		gnl|UMD3.1|GK000006.2	35495358	G	A	3	2	0.6	0.4		53		gnl|UMD3.1|GK000016.2	27831499	G	A
482		gnl|UMD3.1|GK000006.2	35792280	T	C	1	2	0.333333333333333	0.666666666666667		395		gnl|UMD3.1|GK000006.2	35633624	A	C	5	2	0.714285714285714	0.285714285714286		2		gnl|UMD3.1|GK000006.2	41825303	T	G	0	4	0	1		255		gnl|UMD3.1|GK000006.2	35495387	T	G	3	4	0.428571428571429	0.571428571428571		54		gnl|UMD3.1|GK000016.2	27831557	A	T
483		gnl|UMD3.1|GK000006.2	35792285	T	C	1	2	0.333333333333333	0.666666666666667		396		gnl|UMD3.1|GK000006.2	35635217	C	T	0	3	0	1		3		gnl|UMD3.1|GK000006.2	41825590	T	C	1	4	0.2	0.8		256		gnl|UMD3.1|GK000006.2	35495423	C	T	1	4	0.2	0.8		55		gnl|UMD3.1|GK000016.2	27831574	T	C
484		gnl|UMD3.1|GK000006.2	35792286	T	C	1	2	0.333333333333333	0.666666666666667		397		gnl|UMD3.1|GK000006.2	35636814	ACT	ACTCT	0	1	0	1		4		gnl|UMD3.1|GK000006.2	41825704	G	A	1	2	0.333333333333333	0.666666666666667		257		gnl|UMD3.1|GK000006.2	35495509	T	C	0	2	0	1		56		gnl|UMD3.1|GK000016.2	27832033	A	C
485		gnl|UMD3.1|GK000006.2	35792292	T	C	1	2	0.333333333333333	0.666666666666667		398		gnl|UMD3.1|GK000006.2	35636946	T	A	0	2	0	1		5		gnl|UMD3.1|GK000006.2	41825803	A	C	2	4	0.333333333333333	0.666666666666667		258		gnl|UMD3.1|GK000006.2	35495633	T	C	0	2	0	1		57		gnl|UMD3.1|GK000016.2	27832879	A	G
486		gnl|UMD3.1|GK000006.2	35792294	T	C	1	2	0.333333333333333	0.666666666666667		399		gnl|UMD3.1|GK000006.2	35637960	C	A	0	2	0	1		6		gnl|UMD3.1|GK000006.2	41829570	C	A	1	1	0.5	0.5		259		gnl|UMD3.1|GK000006.2	35496167	T	A	2	2	0.5	0.5		58		gnl|UMD3.1|GK000016.2	27832952	A	G
487		gnl|UMD3.1|GK000006.2	35792298	T	C	1	2	0.333333333333333	0.666666666666667		400		gnl|UMD3.1|GK000006.2	35638038	C	T	0	3	0	1		7		gnl|UMD3.1|GK000006.2	41830442	G	A	1	2	0.333333333333333	0.666666666666667		260		gnl|UMD3.1|GK000006.2	35496198	C	A,T	0	3	0	1		59		gnl|UMD3.1|GK000016.2	27832964	G	A
488		gnl|UMD3.1|GK000006.2	35792321	T	C	1	2	0.333333333333333	0.666666666666667		401		gnl|UMD3.1|GK000006.2	35638065	C	T	0	2	0	1		8		gnl|UMD3.1|GK000006.2	41834548	T	C	0	2	0	1		261		gnl|UMD3.1|GK000006.2	35496201	C	A	1	2	0.333333333333333	0.666666666666667		60		gnl|UMD3.1|GK000016.2	27833072	T	A
489		gnl|UMD3.1|GK000006.2	35793850	A	T	2	2	0.5	0.5		402		gnl|UMD3.1|GK000006.2	35638069	A	G	0	2	0	1		9		gnl|UMD3.1|GK000006.2	41837260	A	T	0	3	0	1		262		gnl|UMD3.1|GK000006.2	35496911	C	T	0	2	0	1		61		gnl|UMD3.1|GK000016.2	27833149	G	T
490		gnl|UMD3.1|GK000006.2	35809137	G	A	0	2	0	1		403		gnl|UMD3.1|GK000006.2	35638524	T	C	6	2	0.75	0.25		10		gnl|UMD3.1|GK000006.2	41842954	G	A	2	2	0.5	0.5		263		gnl|UMD3.1|GK000006.2	35496932	T	C	0	2	0	1		62		gnl|UMD3.1|GK000016.2	27833612	C	T
491		gnl|UMD3.1|GK000006.2	35809156	G	A	1	2	0.333333333333333	0.666666666666667		404		gnl|UMD3.1|GK000006.2	35639152	T	G	4	3	0.571428571428571	0.428571428571429		11		gnl|UMD3.1|GK000006.2	41843283	G	A	0	2	0	1		264		gnl|UMD3.1|GK000006.2	35496950	C	T	0	2	0	1		63		gnl|UMD3.1|GK000016.2	27833658	G	A
492		gnl|UMD3.1|GK000006.2	35810483	T	G	0	1	0	1		405		gnl|UMD3.1|GK000006.2	35639214	C	A	3	3	0.5	0.5		12		gnl|UMD3.1|GK000006.2	41844656	C	T	0	2	0	1		265		gnl|UMD3.1|GK000006.2	35497005	T	C	0	2	0	1		64		gnl|UMD3.1|GK000016.2	27833900	G	C
493		gnl|UMD3.1|GK000006.2	35814595	T	A	2	2	0.5	0.5		406		gnl|UMD3.1|GK000006.2	35639215	A	G	4	2	0.666666666666667	0.333333333333333		13		gnl|UMD3.1|GK000006.2	41857617	G	A	0	2	0	1		266		gnl|UMD3.1|GK000006.2	35497238	T	A	0	2	0	1		65		gnl|UMD3.1|GK000016.2	27833941	T	G
494		gnl|UMD3.1|GK000006.2	35815174	T	C	0	2	0	1		407		gnl|UMD3.1|GK000006.2	35639430	T	C	3	2	0.6	0.4		14		gnl|UMD3.1|GK000006.2	41857679	C	A	2	2	0.5	0.5		267		gnl|UMD3.1|GK000006.2	35499807	A	G	0	2	0	1		66		gnl|UMD3.1|GK000016.2	27834733	A	T
495		gnl|UMD3.1|GK000006.2	35816676	T	C	2	2	0.5	0.5		408		gnl|UMD3.1|GK000006.2	35639863	T	C	2	3	0.4	0.6		15		gnl|UMD3.1|GK000006.2	41861565	G	A	0	2	0	1		268		gnl|UMD3.1|GK000006.2	35500007	G	A	0	2	0	1		67		gnl|UMD3.1|GK000016.2	27835015	A	G
496		gnl|UMD3.1|GK000006.2	35818258	C	A	0	3	0	1		409		gnl|UMD3.1|GK000006.2	35640241	G	A	5	2	0.714285714285714	0.285714285714286		16		gnl|UMD3.1|GK000006.2	41861674	T	C	0	2	0	1		269		gnl|UMD3.1|GK000006.2	35502724	G	A	0	4	0	1		68		gnl|UMD3.1|GK000016.2	27835927	A	G
497		gnl|UMD3.1|GK000006.2	35818721	A	G	5	2	0.714285714285714	0.285714285714286		410		gnl|UMD3.1|GK000006.2	35640355	A	G	8	5	0.615384615384615	0.384615384615385		17		gnl|UMD3.1|GK000006.2	41863474	T	A	2	2	0.5	0.5		270		gnl|UMD3.1|GK000006.2	35502863	G	A	0	3	0	1		69		gnl|UMD3.1|GK000016.2	27835933	A	G
498		gnl|UMD3.1|GK000006.2	35820580	T	C	0	3	0	1		411		gnl|UMD3.1|GK000006.2	35640366	G	T	8	5	0.615384615384615	0.384615384615385		18		gnl|UMD3.1|GK000006.2	41868495	C	T	0	3	0	1		271		gnl|UMD3.1|GK000006.2	35502988	C	G	0	2	0	1		70		gnl|UMD3.1|GK000016.2	27835940	A	G
499		gnl|UMD3.1|GK000006.2	35820621	T	C	1	2	0.333333333333333	0.666666666666667		412		gnl|UMD3.1|GK000006.2	35640658	C	T	4	8	0.333333333333333	0.666666666666667		19		gnl|UMD3.1|GK000006.2	41868499	C	T	0	3	0	1		272		gnl|UMD3.1|GK000006.2	35503498	G	A,T,C	0	4	0	1		71		gnl|UMD3.1|GK000016.2	27835941	A	G
500		gnl|UMD3.1|GK000006.2	35820634	T	C	0	3	0	1		413		gnl|UMD3.1|GK000006.2	35640660	G	A	4	8	0.333333333333333	0.666666666666667		20		gnl|UMD3.1|GK000006.2	41868551	G	A	0	3	0	1		273		gnl|UMD3.1|GK000006.2	35504213	C	T	0	2	0	1		72		gnl|UMD3.1|GK000016.2	27835951	A	G
501		gnl|UMD3.1|GK000006.2	35823556	A	G	0	2	0	1		414		gnl|UMD3.1|GK000006.2	35641054	C	T	6	2	0.75	0.25		21		gnl|UMD3.1|GK000006.2	41868906	A	C	0	3	0	1		274		gnl|UMD3.1|GK000006.2	35504953	C	G	0	4	0	1		73		gnl|UMD3.1|GK000016.2	27835966	A	G
502		gnl|UMD3.1|GK000006.2	35825050	G	A	5	2	0.714285714285714	0.285714285714286		415		gnl|UMD3.1|GK000006.2	35641550	C	T	4	2	0.666666666666667	0.333333333333333		22		gnl|UMD3.1|GK000006.2	41876213	A	G	0	2	0	1		275		gnl|UMD3.1|GK000006.2	35505014	A	T	2	4	0.333333333333333	0.666666666666667		74		gnl|UMD3.1|GK000016.2	27835967	A	G
503		gnl|UMD3.1|GK000006.2	35828390	T	C	1	2	0.333333333333333	0.666666666666667		416		gnl|UMD3.1|GK000006.2	35641551	T	C	3	2	0.6	0.4		23		gnl|UMD3.1|GK000006.2	41876465	T	A	0	3	0	1		276		gnl|UMD3.1|GK000006.2	35505371	C	T	0	1	0	1		75		gnl|UMD3.1|GK000016.2	27835977	A	G
504		gnl|UMD3.1|GK000006.2	35828436	T	C	2	2	0.5	0.5		417		gnl|UMD3.1|GK000006.2	35641714	T	C	2	3	0.4	0.6		24		gnl|UMD3.1|GK000006.2	41879643	G	A	0	2	0	1		277		gnl|UMD3.1|GK000006.2	35506160	G	T	0	3	0	1		76		gnl|UMD3.1|GK000016.2	27835980	A	G
505		gnl|UMD3.1|GK000006.2	35828773	T	G	0	4	0	1		418		gnl|UMD3.1|GK000006.2	35641897	A	G	3	2	0.6	0.4		25		gnl|UMD3.1|GK000006.2	41879658	C	T	0	2	0	1		278		gnl|UMD3.1|GK000006.2	35508262	G	A	0	3	0	1		77		gnl|UMD3.1|GK000016.2	27835982	A	G
506		gnl|UMD3.1|GK000006.2	35829234	T	C	0	2	0	1		419		gnl|UMD3.1|GK000006.2	35641950	C	T	3	3	0.5	0.5		26		gnl|UMD3.1|GK000006.2	41893721	G	A	0	2	0	1		279		gnl|UMD3.1|GK000006.2	35508568	A	G	1	6	0.142857142857143	0.857142857142857		78		gnl|UMD3.1|GK000016.2	27835990	A	G
507		gnl|UMD3.1|GK000006.2	35829236	T	C	0	2	0	1		420		gnl|UMD3.1|GK000006.2	35643144	C	A	0	2	0	1		27		gnl|UMD3.1|GK000006.2	41894969	T	C	0	3	0	1		280		gnl|UMD3.1|GK000006.2	35510347	C	T	0	2	0	1		79		gnl|UMD3.1|GK000016.2	27835993	A	G
508		gnl|UMD3.1|GK000006.2	35829247	T	C	0	2	0	1		421		gnl|UMD3.1|GK000006.2	35644144	T	A	0	2	0	1		28		gnl|UMD3.1|GK000006.2	41895506	T	C	0	2	0	1		281		gnl|UMD3.1|GK000006.2	35510603	A	T	0	2	0	1		80		gnl|UMD3.1|GK000016.2	27835998	A	G
509		gnl|UMD3.1|GK000006.2	35829248	T	C	0	2	0	1		422		gnl|UMD3.1|GK000006.2	35645836	T	C	0	1	0	1		29		gnl|UMD3.1|GK000006.2	41895532	C	T	0	2	0	1		282		gnl|UMD3.1|GK000006.2	35510877	A	T	2	2	0.5	0.5		81		gnl|UMD3.1|GK000016.2	27836005	A	G
510		gnl|UMD3.1|GK000006.2	35829284	T	C	1	3	0.25	0.75		423		gnl|UMD3.1|GK000006.2	35651147	C	T	0	2	0	1		30		gnl|UMD3.1|GK000006.2	41895585	G	A	0	2	0	1		283		gnl|UMD3.1|GK000006.2	35513579	C	T	0	2	0	1		82		gnl|UMD3.1|GK000016.2	27836007	A	G
511		gnl|UMD3.1|GK000006.2	35830829	A	G	6	2	0.75	0.25		424		gnl|UMD3.1|GK000006.2	35654417	A	G	0	3	0	1		31		gnl|UMD3.1|GK000006.2	41896016	C	A	0	2	0	1		284		gnl|UMD3.1|GK000006.2	35513763	G	A	0	2	0	1		83		gnl|UMD3.1|GK000016.2	27836980	T	G
512		gnl|UMD3.1|GK000006.2	35831974	C	G	3	2	0.6	0.4		425		gnl|UMD3.1|GK000006.2	35657404	T	C	0	2	0	1		32		gnl|UMD3.1|GK000006.2	41896018	A	G	0	2	0	1		285		gnl|UMD3.1|GK000006.2	35517622	G	A,T	0	2	0	1
513		gnl|UMD3.1|GK000006.2	35832662	T	C	7	2	0.777777777777778	0.222222222222222		426		gnl|UMD3.1|GK000006.2	35661271	A	T	0	2	0	1		33		gnl|UMD3.1|GK000006.2	41896569	T	C	0	2	0	1		286		gnl|UMD3.1|GK000006.2	35517676	C	A	0	1	0	1
514		gnl|UMD3.1|GK000006.2	35833085	T	G	3	3	0.5	0.5		427		gnl|UMD3.1|GK000006.2	35663749	A	C	0	3	0	1		34		gnl|UMD3.1|GK000006.2	41898026	T	C	0	2	0	1		287		gnl|UMD3.1|GK000006.2	35518057	A	G,T	0	4	0	1
515		gnl|UMD3.1|GK000006.2	35835288	T	A	3	3	0.5	0.5		428		gnl|UMD3.1|GK000006.2	35663752	G	A	0	3	0	1		35		gnl|UMD3.1|GK000006.2	41898036	T	C	0	2	0	1		288		gnl|UMD3.1|GK000006.2	35518072	T	C	2	2	0.5	0.5
516		gnl|UMD3.1|GK000006.2	35837457	A	G	4	2	0.666666666666667	0.333333333333333		429		gnl|UMD3.1|GK000006.2	35666369	C	T	4	2	0.666666666666667	0.333333333333333		36		gnl|UMD3.1|GK000006.2	41898586	T	C	1	3	0.25	0.75		289		gnl|UMD3.1|GK000006.2	35518077	T	C	2	2	0.5	0.5
517		gnl|UMD3.1|GK000006.2	35840227	C	A	1	2	0.333333333333333	0.666666666666667		430		gnl|UMD3.1|GK000006.2	35666429	C	G	6	2	0.75	0.25		37		gnl|UMD3.1|GK000006.2	41898603	A	G	0	3	0	1		290		gnl|UMD3.1|GK000006.2	35518633	A	T	0	3	0	1
518		gnl|UMD3.1|GK000006.2	35841184	A	T	2	3	0.4	0.6		431		gnl|UMD3.1|GK000006.2	35666732	C	G	1	3	0.25	0.75		38		gnl|UMD3.1|GK000006.2	41898644	T	C	0	3	0	1		291		gnl|UMD3.1|GK000006.2	35520643	A	T	0	2	0	1
519		gnl|UMD3.1|GK000006.2	35841612	G	T	2	2	0.5	0.5		432		gnl|UMD3.1|GK000006.2	35667156	C	T	3	2	0.6	0.4		39		gnl|UMD3.1|GK000006.2	41898646	T	C	0	3	0	1		292		gnl|UMD3.1|GK000006.2	35520664	T	C	0	2	0	1
520		gnl|UMD3.1|GK000006.2	35844616	T	C	12	7	0.631578947368421	0.368421052631579		433		gnl|UMD3.1|GK000006.2	35667732	C	G	0	2	0	1		40		gnl|UMD3.1|GK000006.2	41899089	G	A	0	2	0	1		293		gnl|UMD3.1|GK000006.2	35520697	A	T	0	2	0	1
521		gnl|UMD3.1|GK000006.2	35844621	T	C	11	9	0.55	0.45		434		gnl|UMD3.1|GK000006.2	35667810	C	T	0	2	0	1		41		gnl|UMD3.1|GK000006.2	41899677	C	T	0	5	0	1		294		gnl|UMD3.1|GK000006.2	35521813	T	C	0	2	0	1
522		gnl|UMD3.1|GK000006.2	35844631	T	C	10	9	0.526315789473684	0.473684210526316		435		gnl|UMD3.1|GK000006.2	35669502	G	A	0	2	0	1		42		gnl|UMD3.1|GK000006.2	41899766	G	A	0	9	0	1		295		gnl|UMD3.1|GK000006.2	35521827	C	T	1	2	0.333333333333333	0.666666666666667
523		gnl|UMD3.1|GK000006.2	35844634	T	C	10	10	0.5	0.5		436		gnl|UMD3.1|GK000006.2	35670554	G	A	0	2	0	1		43		gnl|UMD3.1|GK000006.2	41899789	C	A	0	9	0	1		296		gnl|UMD3.1|GK000006.2	35521847	G	A	1	2	0.333333333333333	0.666666666666667
524		gnl|UMD3.1|GK000006.2	35844645	T	C	14	4	0.777777777777778	0.222222222222222		437		gnl|UMD3.1|GK000006.2	35670558	G	A	0	2	0	1		44		gnl|UMD3.1|GK000006.2	41899819	T	C,A	0	4	0	1		297		gnl|UMD3.1|GK000006.2	35521849	T	C	1	2	0.333333333333333	0.666666666666667
525		gnl|UMD3.1|GK000006.2	35844685	T	C	14	5	0.736842105263158	0.263157894736842		438		gnl|UMD3.1|GK000006.2	35672076	G	A	0	2	0	1		45		gnl|UMD3.1|GK000006.2	41899941	T	C	0	3	0	1		298		gnl|UMD3.1|GK000006.2	35523104	G	C	0	2	0	1
526		gnl|UMD3.1|GK000006.2	35845919	G	T	4	2	0.666666666666667	0.333333333333333		439		gnl|UMD3.1|GK000006.2	35672194	G	A	0	2	0	1		46		gnl|UMD3.1|GK000006.2	41900296	A	G	0	2	0	1		299		gnl|UMD3.1|GK000006.2	35525536	T	C	2	2	0.5	0.5
527		gnl|UMD3.1|GK000006.2	35852064	T	C	0	2	0	1		440		gnl|UMD3.1|GK000006.2	35672200	T	C	0	2	0	1		47		gnl|UMD3.1|GK000006.2	41900404	T	C	0	1	0	1		300		gnl|UMD3.1|GK000006.2	35525692	T	C	2	3	0.4	0.6
528		gnl|UMD3.1|GK000006.2	35854895	G	T	2	2	0.5	0.5		441		gnl|UMD3.1|GK000006.2	35673695	A	G	0	2	0	1		48		gnl|UMD3.1|GK000006.2	41900566	G	A	0	2	0	1		301		gnl|UMD3.1|GK000006.2	35525763	T	C	1	2	0.333333333333333	0.666666666666667
529		gnl|UMD3.1|GK000006.2	35858380	T	G	1	4	0.2	0.8		442		gnl|UMD3.1|GK000006.2	35675053	C	A,T	0	2	0	1		49		gnl|UMD3.1|GK000006.2	41900662	T	G	0	2	0	1		302		gnl|UMD3.1|GK000006.2	35527183	T	C	2	2	0.5	0.5
530		gnl|UMD3.1|GK000006.2	35859880	T	C	1	2	0.333333333333333	0.666666666666667		443		gnl|UMD3.1|GK000006.2	35675600	G	A	0	2	0	1		50		gnl|UMD3.1|GK000006.2	41901838	CTTCTTCTTTTTTT	CTT	0	1	0	1		303		gnl|UMD3.1|GK000006.2	35527403	T	A	3	2	0.6	0.4
531		gnl|UMD3.1|GK000006.2	35859901	T	C	2	2	0.5	0.5		444		gnl|UMD3.1|GK000006.2	35676046	C	G	0	2	0	1		51		gnl|UMD3.1|GK000006.2	41902025	A	T	0	4	0	1		304		gnl|UMD3.1|GK000006.2	35527813	A	T	7	3	0.7	0.3
532		gnl|UMD3.1|GK000006.2	35860499	T	C	1	2	0.333333333333333	0.666666666666667		445		gnl|UMD3.1|GK000006.2	35677268	T	A	0	2	0	1		52		gnl|UMD3.1|GK000006.2	41902104	A	C	0	4	0	1		305		gnl|UMD3.1|GK000006.2	35529024	T	C	0	3	0	1
533		gnl|UMD3.1|GK000006.2	35860627	T	C	0	2	0	1		446		gnl|UMD3.1|GK000006.2	35677722	T	C	0	2	0	1		53		gnl|UMD3.1|GK000006.2	41902225	G	A	0	2	0	1		306		gnl|UMD3.1|GK000006.2	35530313	T	A	0	2	0	1
534		gnl|UMD3.1|GK000006.2	35860630	T	C	0	2	0	1		447		gnl|UMD3.1|GK000006.2	35677762	T	G	0	2	0	1		54		gnl|UMD3.1|GK000006.2	41902287	G	T	0	2	0	1		307		gnl|UMD3.1|GK000006.2	35531255	G	A	0	6	0	1
535		gnl|UMD3.1|GK000006.2	35860631	T	C	0	2	0	1		448		gnl|UMD3.1|GK000006.2	35678305	C	T	0	2	0	1		55		gnl|UMD3.1|GK000006.2	41902506	C	A	0	4	0	1		308		gnl|UMD3.1|GK000006.2	35535028	T	A	0	2	0	1
536		gnl|UMD3.1|GK000006.2	35863662	T	G	2	2	0.5	0.5		449		gnl|UMD3.1|GK000006.2	35678322	A	T	0	2	0	1		56		gnl|UMD3.1|GK000006.2	41902507	T	A	0	4	0	1		309		gnl|UMD3.1|GK000006.2	35535295	G	T	0	1	0	1
537		gnl|UMD3.1|GK000006.2	35865816	T	C	0	2	0	1		450		gnl|UMD3.1|GK000006.2	35680597	A	C	2	2	0.5	0.5		57		gnl|UMD3.1|GK000006.2	41902522	A	C	3	3	0.5	0.5		310		gnl|UMD3.1|GK000006.2	35535315	T	A	0	2	0	1
538		gnl|UMD3.1|GK000006.2	35868645	T	C	3	5	0.375	0.625		451		gnl|UMD3.1|GK000006.2	35680604	C	A	2	2	0.5	0.5		58		gnl|UMD3.1|GK000006.2	41902532	A	T	2	2	0.5	0.5		311		gnl|UMD3.1|GK000006.2	35536404	T	C	0	2	0	1
539		gnl|UMD3.1|GK000006.2	35869718	C	A	0	2	0	1		452		gnl|UMD3.1|GK000006.2	35682271	A	G	0	2	0	1		59		gnl|UMD3.1|GK000006.2	41902556	T	C	0	6	0	1		312		gnl|UMD3.1|GK000006.2	35536985	G	A	0	2	0	1
540		gnl|UMD3.1|GK000006.2	35871761	C	T	8	2	0.8	0.2		453		gnl|UMD3.1|GK000006.2	35684065	G	A	0	2	0	1		60		gnl|UMD3.1|GK000006.2	41904092	G	T	3	2	0.6	0.4		313		gnl|UMD3.1|GK000006.2	35537959	A	C	1	2	0.333333333333333	0.666666666666667
541		gnl|UMD3.1|GK000006.2	35872409	C	G	0	2	0	1		454		gnl|UMD3.1|GK000006.2	35684115	T	C	1	1	0.5	0.5		61		gnl|UMD3.1|GK000006.2	41904492	T	C	0	4	0	1		314		gnl|UMD3.1|GK000006.2	35538180	T	A	6	7	0.461538461538462	0.538461538461538
542		gnl|UMD3.1|GK000006.2	35874531	T	C	2	2	0.5	0.5		455		gnl|UMD3.1|GK000006.2	35684116	T	C	1	1	0.5	0.5		62		gnl|UMD3.1|GK000006.2	41904538	A	G	0	5	0	1		315		gnl|UMD3.1|GK000006.2	35538436	C	A	5	3	0.625	0.375
543		gnl|UMD3.1|GK000006.2	35876579	A	C	1	2	0.333333333333333	0.666666666666667		456		gnl|UMD3.1|GK000006.2	35684211	T	C	0	2	0	1		63		gnl|UMD3.1|GK000006.2	41904548	T	C	0	5	0	1		316		gnl|UMD3.1|GK000006.2	35538748	T	A	7	3	0.7	0.3
544		gnl|UMD3.1|GK000006.2	35885726	T	C	0	2	0	1		457		gnl|UMD3.1|GK000006.2	35685488	T	C	1	2	0.333333333333333	0.666666666666667		64		gnl|UMD3.1|GK000006.2	41905221	C	A	4	2	0.666666666666667	0.333333333333333		317		gnl|UMD3.1|GK000006.2	35539365	G	C	0	2	0	1
545		gnl|UMD3.1|GK000006.2	35886337	T	A	0	6	0	1		458		gnl|UMD3.1|GK000006.2	35687597	C	T	0	3	0	1		65		gnl|UMD3.1|GK000006.2	41907151	G	A	0	2	0	1		318		gnl|UMD3.1|GK000006.2	35539936	A	C	0	4	0	1
546		gnl|UMD3.1|GK000006.2	35886370	T	C	2	4	0.333333333333333	0.666666666666667		459		gnl|UMD3.1|GK000006.2	35689229	T	G	8	4	0.666666666666667	0.333333333333333		66		gnl|UMD3.1|GK000006.2	41907178	G	A	0	2	0	1		319		gnl|UMD3.1|GK000006.2	35539992	G	T	0	2	0	1
547		gnl|UMD3.1|GK000006.2	35886373	T	C	5	2	0.714285714285714	0.285714285714286		460		gnl|UMD3.1|GK000006.2	35689317	G	A	8	2	0.8	0.2		67		gnl|UMD3.1|GK000006.2	41908297	G	A	0	3	0	1		320		gnl|UMD3.1|GK000006.2	35542401	T	G	0	2	0	1
548		gnl|UMD3.1|GK000006.2	35886438	T	C	2	4	0.333333333333333	0.666666666666667		461		gnl|UMD3.1|GK000006.2	35689805	G	A	1	4	0.2	0.8		68		gnl|UMD3.1|GK000006.2	41908312	T	A	1	2	0.333333333333333	0.666666666666667		321		gnl|UMD3.1|GK000006.2	35545411	A	T	0	2	0	1
549		gnl|UMD3.1|GK000006.2	35886446	T	C	3	2	0.6	0.4		462		gnl|UMD3.1|GK000006.2	35690472	A	G	2	4	0.333333333333333	0.666666666666667		69		gnl|UMD3.1|GK000006.2	41908343	G	A	1	1	0.5	0.5		322		gnl|UMD3.1|GK000006.2	35546348	A	T	0	4	0	1
550		gnl|UMD3.1|GK000006.2	35886453	T	C	1	2	0.333333333333333	0.666666666666667		463		gnl|UMD3.1|GK000006.2	35691915	G	T	0	2	0	1		70		gnl|UMD3.1|GK000006.2	41908353	G	T,A	0	3	0	1		323		gnl|UMD3.1|GK000006.2	35546597	G	A	0	5	0	1
551		gnl|UMD3.1|GK000006.2	35895784	C	G	5	2	0.714285714285714	0.285714285714286		464		gnl|UMD3.1|GK000006.2	35691970	T	A	2	2	0.5	0.5		71		gnl|UMD3.1|GK000006.2	41908396	G	A	0	3	0	1		324		gnl|UMD3.1|GK000006.2	35547235	A	G	1	4	0.2	0.8
552		gnl|UMD3.1|GK000006.2	35896792	C	T	0	2	0	1		465		gnl|UMD3.1|GK000006.2	35692001	C	A	2	2	0.5	0.5		72		gnl|UMD3.1|GK000006.2	41911099	T	C	1	3	0.25	0.75		325		gnl|UMD3.1|GK000006.2	35547398	T	C	0	2	0	1
553		gnl|UMD3.1|GK000006.2	35896868	T	A	2	3	0.4	0.6		466		gnl|UMD3.1|GK000006.2	35692006	C	A	2	2	0.5	0.5		73		gnl|UMD3.1|GK000006.2	41911313	G	A	0	7	0	1		326		gnl|UMD3.1|GK000006.2	35547677	T	C	0	2	0	1
554		gnl|UMD3.1|GK000006.2	35900125	G	T	0	2	0	1		467		gnl|UMD3.1|GK000006.2	35692230	C	T	23	7	0.766666666666667	0.233333333333333		74		gnl|UMD3.1|GK000006.2	41912042	A	G	0	2	0	1		327		gnl|UMD3.1|GK000006.2	35547712	A	T	0	2	0	1
555		gnl|UMD3.1|GK000006.2	35900518	T	C	0	2	0	1		468		gnl|UMD3.1|GK000006.2	35692248	C	A	13	8	0.619047619047619	0.380952380952381		75		gnl|UMD3.1|GK000006.2	41912537	T	A	1	2	0.333333333333333	0.666666666666667		328		gnl|UMD3.1|GK000006.2	35548193	T	C	0	2	0	1
556		gnl|UMD3.1|GK000006.2	35902612	C	A	0	2	0	1		469		gnl|UMD3.1|GK000006.2	35692253	C	A	12	7	0.631578947368421	0.368421052631579		76		gnl|UMD3.1|GK000006.2	41913218	G	C	0	3	0	1		329		gnl|UMD3.1|GK000006.2	35548931	T	C,A	0	2	0	1
557		gnl|UMD3.1|GK000006.2	35902613	A	T	0	2	0	1		470		gnl|UMD3.1|GK000006.2	35692764	C	A	1	2	0.333333333333333	0.666666666666667		77		gnl|UMD3.1|GK000006.2	41913437	T	C	0	3	0	1		330		gnl|UMD3.1|GK000006.2	35549065	G	T	1	4	0.2	0.8
558		gnl|UMD3.1|GK000006.2	35903234	G	A	5	2	0.714285714285714	0.285714285714286		471		gnl|UMD3.1|GK000006.2	35692785	T	A	2	3	0.4	0.6		78		gnl|UMD3.1|GK000006.2	41916345	T	C	0	1	0	1		331		gnl|UMD3.1|GK000006.2	35549107	G	A	4	2	0.666666666666667	0.333333333333333
559		gnl|UMD3.1|GK000006.2	35903239	A	G	6	2	0.75	0.25		472		gnl|UMD3.1|GK000006.2	35692883	G	A	3	3	0.5	0.5		79		gnl|UMD3.1|GK000006.2	41917021	A	C	0	2	0	1		332		gnl|UMD3.1|GK000006.2	35549186	C	T	0	3	0	1
560		gnl|UMD3.1|GK000006.2	35903944	C	A	1	4	0.2	0.8		473		gnl|UMD3.1|GK000006.2	35692956	C	T	3	3	0.5	0.5		80		gnl|UMD3.1|GK000006.2	41917516	TTCTCTCTC	TTCTCTC	0	1	0	1		333		gnl|UMD3.1|GK000006.2	35549353	G	T	0	2	0	1
561		gnl|UMD3.1|GK000006.2	35903947	G	A	1	4	0.2	0.8		474		gnl|UMD3.1|GK000006.2	35693504	T	C	0	2	0	1		81		gnl|UMD3.1|GK000006.2	41917613	C	T	0	2	0	1		334		gnl|UMD3.1|GK000006.2	35549777	A	G	1	4	0.2	0.8
562		gnl|UMD3.1|GK000006.2	35909945	T	C	0	2	0	1		475		gnl|UMD3.1|GK000006.2	35694423	C	G	0	3	0	1		82		gnl|UMD3.1|GK000006.2	41918070	G	A	0	3	0	1		335		gnl|UMD3.1|GK000006.2	35550177	T	C	2	4	0.333333333333333	0.666666666666667
563		gnl|UMD3.1|GK000006.2	35910725	C	A	1	2	0.333333333333333	0.666666666666667		476		gnl|UMD3.1|GK000006.2	35695787	A	T	1	2	0.333333333333333	0.666666666666667		83		gnl|UMD3.1|GK000006.2	41918290	G	A	0	3	0	1		336		gnl|UMD3.1|GK000006.2	35550178	T	C	2	4	0.333333333333333	0.666666666666667
564		gnl|UMD3.1|GK000006.2	35910809	T	C	1	3	0.25	0.75		477		gnl|UMD3.1|GK000006.2	35696359	G	C	1	2	0.333333333333333	0.666666666666667		84		gnl|UMD3.1|GK000006.2	41919696	T	C	0	1	0	1		337		gnl|UMD3.1|GK000006.2	35550453	T	C	4	2	0.666666666666667	0.333333333333333
565		gnl|UMD3.1|GK000006.2	35910906	T	C	1	4	0.2	0.8		478		gnl|UMD3.1|GK000006.2	35700465	G	C	4	3	0.571428571428571	0.428571428571429		85		gnl|UMD3.1|GK000006.2	41919743	C	G	0	1	0	1		338		gnl|UMD3.1|GK000006.2	35551953	G	A	4	7	0.363636363636364	0.636363636363636
566		gnl|UMD3.1|GK000006.2	35912241	T	G	0	2	0	1		479		gnl|UMD3.1|GK000006.2	35700693	G	C	1	2	0.333333333333333	0.666666666666667		86		gnl|UMD3.1|GK000006.2	41919809	C	G	0	2	0	1		339		gnl|UMD3.1|GK000006.2	35552005	G	A	6	2	0.75	0.25
567		gnl|UMD3.1|GK000006.2	35914261	T	A	1	2	0.333333333333333	0.666666666666667		480		gnl|UMD3.1|GK000006.2	35700831	T	C	3	2	0.6	0.4		87		gnl|UMD3.1|GK000006.2	41919973	G	T	0	2	0	1		340		gnl|UMD3.1|GK000006.2	35552113	G	A	5	5	0.5	0.5
568		gnl|UMD3.1|GK000006.2	35915873	G	C	0	2	0	1		481		gnl|UMD3.1|GK000006.2	35701472	A	G	1	3	0.25	0.75		88		gnl|UMD3.1|GK000006.2	41920666	G	C	0	3	0	1		341		gnl|UMD3.1|GK000006.2	35552966	T	G	7	4	0.636363636363636	0.363636363636364
569		gnl|UMD3.1|GK000006.2	35915874	G	T	0	2	0	1		482		gnl|UMD3.1|GK000006.2	35704926	T	A	0	2	0	1		89		gnl|UMD3.1|GK000006.2	41920667	A	G	0	3	0	1		342		gnl|UMD3.1|GK000006.2	35552996	A	C	6	2	0.75	0.25
570		gnl|UMD3.1|GK000006.2	35916101	A	T	0	2	0	1		483		gnl|UMD3.1|GK000006.2	35706623	T	C	2	2	0.5	0.5		90		gnl|UMD3.1|GK000006.2	41920671	C	A	0	3	0	1		343		gnl|UMD3.1|GK000006.2	35553707	T	A	7	3	0.7	0.3
571		gnl|UMD3.1|GK000006.2	35916108	C	T	0	2	0	1		484		gnl|UMD3.1|GK000006.2	35706650	T	C	3	2	0.6	0.4		91		gnl|UMD3.1|GK000006.2	41920685	T	G	0	3	0	1		344		gnl|UMD3.1|GK000006.2	35554297	G	A	0	4	0	1
572		gnl|UMD3.1|GK000006.2	35916121	A	C	0	2	0	1		485		gnl|UMD3.1|GK000006.2	35706658	T	C	5	2	0.714285714285714	0.285714285714286		92		gnl|UMD3.1|GK000006.2	41920980	C	A	1	2	0.333333333333333	0.666666666666667		345		gnl|UMD3.1|GK000006.2	35554531	T	A	0	5	0	1
573		gnl|UMD3.1|GK000006.2	35916126	G	T	0	2	0	1		486		gnl|UMD3.1|GK000006.2	35706660	T	C	5	2	0.714285714285714	0.285714285714286		93		gnl|UMD3.1|GK000006.2	41921639	T	C	1	4	0.2	0.8		346		gnl|UMD3.1|GK000006.2	35554727	A	G	0	2	0	1
574		gnl|UMD3.1|GK000006.2	35921687	G	A	2	2	0.5	0.5		487		gnl|UMD3.1|GK000006.2	35706667	T	C	5	2	0.714285714285714	0.285714285714286		94		gnl|UMD3.1|GK000006.2	41923714	A	G	0	2	0	1		347		gnl|UMD3.1|GK000006.2	35555050	A	G	2	4	0.333333333333333	0.666666666666667
575		gnl|UMD3.1|GK000006.2	35921972	T	C	7	2	0.777777777777778	0.222222222222222		488		gnl|UMD3.1|GK000006.2	35706669	T	C	5	2	0.714285714285714	0.285714285714286		95		gnl|UMD3.1|GK000006.2	41923920	G	A	0	3	0	1		348		gnl|UMD3.1|GK000006.2	35555645	T	A	2	2	0.5	0.5
576		gnl|UMD3.1|GK000006.2	35924821	T	G	1	12	0.0769230769230769	0.923076923076923		489		gnl|UMD3.1|GK000006.2	35706675	T	C	5	2	0.714285714285714	0.285714285714286		96		gnl|UMD3.1|GK000006.2	41924190	G	A	0	2	0	1		349		gnl|UMD3.1|GK000006.2	35556456	T	G	0	1	0	1
577		gnl|UMD3.1|GK000006.2	35924822	A	G	1	12	0.0769230769230769	0.923076923076923		490		gnl|UMD3.1|GK000006.2	35706695	T	C	5	2	0.714285714285714	0.285714285714286		97		gnl|UMD3.1|GK000006.2	41924219	A	G	0	2	0	1		350		gnl|UMD3.1|GK000006.2	35559139	ACTCT	ACT	0	1	0	1
578		gnl|UMD3.1|GK000006.2	35925315	T	C	1	5	0.166666666666667	0.833333333333333		491		gnl|UMD3.1|GK000006.2	35706696	T	C	5	2	0.714285714285714	0.285714285714286		98		gnl|UMD3.1|GK000006.2	41924434	G	A	0	2	0	1		351		gnl|UMD3.1|GK000006.2	35559224	C	T	1	2	0.333333333333333	0.666666666666667
579		gnl|UMD3.1|GK000006.2	35926897	A	G	2	3	0.4	0.6		492		gnl|UMD3.1|GK000006.2	35706879	T	C	7	2	0.777777777777778	0.222222222222222		99		gnl|UMD3.1|GK000006.2	41924750	A	C	0	5	0	1		352		gnl|UMD3.1|GK000006.2	35560500	T	C	0	2	0	1
580		gnl|UMD3.1|GK000006.2	35927188	T	C	3	3	0.5	0.5		493		gnl|UMD3.1|GK000006.2	35706891	T	C	5	3	0.625	0.375		100		gnl|UMD3.1|GK000006.2	41924822	A	T	0	4	0	1		353		gnl|UMD3.1|GK000006.2	35562210	T	C	1	2	0.333333333333333	0.666666666666667
581		gnl|UMD3.1|GK000006.2	35927969	A	G	1	4	0.2	0.8		494		gnl|UMD3.1|GK000006.2	35709321	T	C	1	2	0.333333333333333	0.666666666666667		101		gnl|UMD3.1|GK000006.2	41924830	T	C	0	4	0	1		354		gnl|UMD3.1|GK000006.2	35562211	T	C	1	2	0.333333333333333	0.666666666666667
582		gnl|UMD3.1|GK000006.2	35928016	T	C	3	2	0.6	0.4		495		gnl|UMD3.1|GK000006.2	35710535	G	C	3	2	0.6	0.4		102		gnl|UMD3.1|GK000006.2	41924856	G	A	0	4	0	1		355		gnl|UMD3.1|GK000006.2	35562229	T	C	2	2	0.5	0.5
583		gnl|UMD3.1|GK000006.2	35928785	C	T	3	3	0.5	0.5		496		gnl|UMD3.1|GK000006.2	35710868	T	C	2	3	0.4	0.6		103		gnl|UMD3.1|GK000006.2	41924922	C	A	0	4	0	1		356		gnl|UMD3.1|GK000006.2	35562416	C	T	0	2	0	1
584		gnl|UMD3.1|GK000006.2	35929638	T	C	1	2	0.333333333333333	0.666666666666667		497		gnl|UMD3.1|GK000006.2	35710887	T	C	4	2	0.666666666666667	0.333333333333333		104		gnl|UMD3.1|GK000006.2	41924932	A	G	0	4	0	1		357		gnl|UMD3.1|GK000006.2	35562690	A	C	5	2	0.714285714285714	0.285714285714286
585		gnl|UMD3.1|GK000006.2	35930559	G	A	4	4	0.5	0.5		498		gnl|UMD3.1|GK000006.2	35710936	T	C	4	2	0.666666666666667	0.333333333333333		105		gnl|UMD3.1|GK000006.2	41924942	T	C	0	4	0	1		358		gnl|UMD3.1|GK000006.2	35562961	C	T,A	0	5	0	1
586		gnl|UMD3.1|GK000006.2	35930927	C	G	5	4	0.555555555555556	0.444444444444444		499		gnl|UMD3.1|GK000006.2	35711236	T	C	1	5	0.166666666666667	0.833333333333333		106		gnl|UMD3.1|GK000006.2	41926102	AAC	AACCCAC	0	1	0	1		359		gnl|UMD3.1|GK000006.2	35562989	T	C	3	2	0.6	0.4
587		gnl|UMD3.1|GK000006.2	35931888	T	G	8	3	0.727272727272727	0.272727272727273		500		gnl|UMD3.1|GK000006.2	35711334	T	G	2	4	0.333333333333333	0.666666666666667		107		gnl|UMD3.1|GK000006.2	41927277	G	A	1	2	0.333333333333333	0.666666666666667		360		gnl|UMD3.1|GK000006.2	35563013	T	C	4	2	0.666666666666667	0.333333333333333
588		gnl|UMD3.1|GK000006.2	35932355	T	C	1	4	0.2	0.8		501		gnl|UMD3.1|GK000006.2	35711534	C	T	7	2	0.777777777777778	0.222222222222222		108		gnl|UMD3.1|GK000006.2	41927287	A	C	0	3	0	1		361		gnl|UMD3.1|GK000006.2	35564999	G	C	0	3	0	1
589		gnl|UMD3.1|GK000006.2	35932713	A	G	3	4	0.428571428571429	0.571428571428571		502		gnl|UMD3.1|GK000006.2	35711889	T	C	2	2	0.5	0.5		109		gnl|UMD3.1|GK000006.2	41929148	A	G	0	2	0	1		362		gnl|UMD3.1|GK000006.2	35567641	T	C	0	2	0	1
590		gnl|UMD3.1|GK000006.2	35932795	G	A	7	9	0.4375	0.5625		503		gnl|UMD3.1|GK000006.2	35712918	T	C	1	3	0.25	0.75		110		gnl|UMD3.1|GK000006.2	41929155	T	C	0	2	0	1		363		gnl|UMD3.1|GK000006.2	35567646	T	C	0	2	0	1
591		gnl|UMD3.1|GK000006.2	35933018	C	T	4	2	0.666666666666667	0.333333333333333		504		gnl|UMD3.1|GK000006.2	35713698	C	T	0	2	0	1		111		gnl|UMD3.1|GK000006.2	41929156	G	A	0	2	0	1		364		gnl|UMD3.1|GK000006.2	35567908	T	C	1	2	0.333333333333333	0.666666666666667
592		gnl|UMD3.1|GK000006.2	35933113	A	T	7	4	0.636363636363636	0.363636363636364		505		gnl|UMD3.1|GK000006.2	35713787	T	C	0	2	0	1		112		gnl|UMD3.1|GK000006.2	41929163	G	C	0	2	0	1		365		gnl|UMD3.1|GK000006.2	35567995	T	C	0	2	0	1
593		gnl|UMD3.1|GK000006.2	35933238	C	G	9	5	0.642857142857143	0.357142857142857		506		gnl|UMD3.1|GK000006.2	35713879	T	C	2	2	0.5	0.5		113		gnl|UMD3.1|GK000006.2	41931714	A	AAT	0	1	0	1		366		gnl|UMD3.1|GK000006.2	35567996	T	C	0	3	0	1
594		gnl|UMD3.1|GK000006.2	35933361	T	C	7	15	0.318181818181818	0.681818181818182		507		gnl|UMD3.1|GK000006.2	35714198	C	A	7	3	0.7	0.3		114		gnl|UMD3.1|GK000006.2	41933314	G	A	0	4	0	1		367		gnl|UMD3.1|GK000006.2	35568588	T	A	0	2	0	1
595		gnl|UMD3.1|GK000006.2	35933372	A	G	12	7	0.631578947368421	0.368421052631579		508		gnl|UMD3.1|GK000006.2	35714472	G	T	4	2	0.666666666666667	0.333333333333333		115		gnl|UMD3.1|GK000006.2	41933501	A	G	0	4	0	1		368		gnl|UMD3.1|GK000006.2	35571424	C	G	0	2	0	1
596		gnl|UMD3.1|GK000006.2	35933375	T	C	14	4	0.777777777777778	0.222222222222222		509		gnl|UMD3.1|GK000006.2	35715364	T	C	4	2	0.666666666666667	0.333333333333333		116		gnl|UMD3.1|GK000006.2	41933519	T	C	0	4	0	1		369		gnl|UMD3.1|GK000006.2	35572254	T	C	0	2	0	1
597		gnl|UMD3.1|GK000006.2	35933388	T	C	14	5	0.736842105263158	0.263157894736842		510		gnl|UMD3.1|GK000006.2	35715484	A	T	0	2	0	1		117		gnl|UMD3.1|GK000006.2	41933536	T	C	0	4	0	1		370		gnl|UMD3.1|GK000006.2	35572277	T	C	0	2	0	1
598		gnl|UMD3.1|GK000006.2	35933395	G	C	12	6	0.666666666666667	0.333333333333333		511		gnl|UMD3.1|GK000006.2	35715966	T	C	4	5	0.444444444444444	0.555555555555556		118		gnl|UMD3.1|GK000006.2	41934905	C	T	0	2	0	1		371		gnl|UMD3.1|GK000006.2	35574943	T	C	0	3	0	1
599		gnl|UMD3.1|GK000006.2	35933414	C	A	13	6	0.684210526315789	0.315789473684211		512		gnl|UMD3.1|GK000006.2	35716864	A	G	7	2	0.777777777777778	0.222222222222222		119		gnl|UMD3.1|GK000006.2	41937462	G	A	0	3	0	1		372		gnl|UMD3.1|GK000006.2	35576496	G	A	0	3	0	1
600		gnl|UMD3.1|GK000006.2	35933495	C	T	9	5	0.642857142857143	0.357142857142857		513		gnl|UMD3.1|GK000006.2	35718631	G	A	1	2	0.333333333333333	0.666666666666667		120		gnl|UMD3.1|GK000006.2	41937538	T	C	0	3	0	1		373		gnl|UMD3.1|GK000006.2	35576731	T	C	1	2	0.333333333333333	0.666666666666667
601		gnl|UMD3.1|GK000006.2	35933589	G	A	7	5	0.583333333333333	0.416666666666667		514		gnl|UMD3.1|GK000006.2	35720702	G	T	4	2	0.666666666666667	0.333333333333333		121		gnl|UMD3.1|GK000006.2	41937705	C	T	0	4	0	1		374		gnl|UMD3.1|GK000006.2	35576789	G	A	1	3	0.25	0.75
602		gnl|UMD3.1|GK000006.2	35933666	T	A	5	3	0.625	0.375		515		gnl|UMD3.1|GK000006.2	35720718	A	G	3	3	0.5	0.5		122		gnl|UMD3.1|GK000006.2	41937801	A	G	0	4	0	1		375		gnl|UMD3.1|GK000006.2	35576948	G	T	1	1	0.5	0.5
603		gnl|UMD3.1|GK000006.2	35933970	C	A	10	3	0.769230769230769	0.230769230769231		516		gnl|UMD3.1|GK000006.2	35723267	G	A	0	4	0	1		123		gnl|UMD3.1|GK000006.2	41938672	T	C	0	3	0	1		376		gnl|UMD3.1|GK000006.2	35576989	A	G	0	2	0	1
604		gnl|UMD3.1|GK000006.2	35933991	C	T	5	11	0.3125	0.6875		517		gnl|UMD3.1|GK000006.2	35723735	T	C	2	3	0.4	0.6		124		gnl|UMD3.1|GK000006.2	41938738	T	C	2	2	0.5	0.5		377		gnl|UMD3.1|GK000006.2	35577199	T	C	0	2	0	1
605		gnl|UMD3.1|GK000006.2	35933994	C	A	8	5	0.615384615384615	0.384615384615385		518		gnl|UMD3.1|GK000006.2	35725839	C	T	1	2	0.333333333333333	0.666666666666667		125		gnl|UMD3.1|GK000006.2	41938739	T	C	2	3	0.4	0.6		378		gnl|UMD3.1|GK000006.2	35577481	A	G	2	3	0.4	0.6
606		gnl|UMD3.1|GK000006.2	35934045	G	T	6	7	0.461538461538462	0.538461538461538		519		gnl|UMD3.1|GK000006.2	35727515	T	G	2	2	0.5	0.5		126		gnl|UMD3.1|GK000006.2	41943117	T	G	0	2	0	1		379		gnl|UMD3.1|GK000006.2	35577504	A	C	0	6	0	1
607		gnl|UMD3.1|GK000006.2	35934232	C	T	13	5	0.722222222222222	0.277777777777778		520		gnl|UMD3.1|GK000006.2	35729906	G	A	0	2	0	1		127		gnl|UMD3.1|GK000006.2	41943465	T	C	0	3	0	1		380		gnl|UMD3.1|GK000006.2	35581403	C	A	1	1	0.5	0.5
608		gnl|UMD3.1|GK000006.2	35934259	C	G	15	5	0.75	0.25		521		gnl|UMD3.1|GK000006.2	35731531	C	T	2	4	0.333333333333333	0.666666666666667		128		gnl|UMD3.1|GK000006.2	41951293	T	C	0	2	0	1		381		gnl|UMD3.1|GK000006.2	35581556	T	C	1	2	0.333333333333333	0.666666666666667
609		gnl|UMD3.1|GK000006.2	35935030	C	A	1	2	0.333333333333333	0.666666666666667		522		gnl|UMD3.1|GK000006.2	35731913	A	G	0	1	0	1		129		gnl|UMD3.1|GK000006.2	41951524	A	G	0	2	0	1		382		gnl|UMD3.1|GK000006.2	35581737	T	A	0	2	0	1
610		gnl|UMD3.1|GK000006.2	35935275	A	T	7	2	0.777777777777778	0.222222222222222		523		gnl|UMD3.1|GK000006.2	35731980	C	T	0	3	0	1		130		gnl|UMD3.1|GK000006.2	41954127	A	G	3	2	0.6	0.4		383		gnl|UMD3.1|GK000006.2	35582481	C	A	0	2	0	1
611		gnl|UMD3.1|GK000006.2	35935746	C	T	5	2	0.714285714285714	0.285714285714286		524		gnl|UMD3.1|GK000006.2	35732656	T	C	0	2	0	1		131		gnl|UMD3.1|GK000006.2	41955490	T	C	2	5	0.285714285714286	0.714285714285714		384		gnl|UMD3.1|GK000006.2	35582487	C	A	0	2	0	1
612		gnl|UMD3.1|GK000006.2	35936518	G	C	3	4	0.428571428571429	0.571428571428571		525		gnl|UMD3.1|GK000006.2	35732742	C	A	0	2	0	1		132		gnl|UMD3.1|GK000006.2	41955500	T	C	2	5	0.285714285714286	0.714285714285714		385		gnl|UMD3.1|GK000006.2	35585255	G	C	0	3	0	1
613		gnl|UMD3.1|GK000006.2	35937257	A	T	4	2	0.666666666666667	0.333333333333333		526		gnl|UMD3.1|GK000006.2	35732878	A	G	1	2	0.333333333333333	0.666666666666667		133		gnl|UMD3.1|GK000006.2	41955539	T	C	1	4	0.2	0.8		386		gnl|UMD3.1|GK000006.2	35585696	A	C	0	8	0	1
614		gnl|UMD3.1|GK000006.2	35937364	C	A	3	4	0.428571428571429	0.571428571428571		527		gnl|UMD3.1|GK000006.2	35732887	G	A	0	2	0	1		134		gnl|UMD3.1|GK000006.2	41963124	A	T	0	4	0	1		387		gnl|UMD3.1|GK000006.2	35585879	GAAAAA	GAAA	0	1	0	1
615		gnl|UMD3.1|GK000006.2	35937464	C	T	3	4	0.428571428571429	0.571428571428571		528		gnl|UMD3.1|GK000006.2	35732919	G	C	1	4	0.2	0.8		135		gnl|UMD3.1|GK000006.2	41966526	G	C	0	2	0	1		388		gnl|UMD3.1|GK000006.2	35585947	A	G,T	0	5	0	1
616		gnl|UMD3.1|GK000006.2	35938366	G	T	6	4	0.6	0.4		529		gnl|UMD3.1|GK000006.2	35733025	T	C	2	4	0.333333333333333	0.666666666666667		136		gnl|UMD3.1|GK000006.2	41966556	T	C	0	2	0	1		389		gnl|UMD3.1|GK000006.2	35586012	T	G	0	8	0	1
	PKD2	Chromosome location	SNP location	1	2	3	4	5	6		530		gnl|UMD3.1|GK000006.2	35733760	T	C	1	3	0.25	0.75		137		gnl|UMD3.1|GK000006.2	41971337	C	G	0	2	0	1		390		gnl|UMD3.1|GK000006.2	35586536	G	A	4	5	0.444444444444444	0.555555555555556
1		gnl|UMD3.1|GK000006.2	38041449	A	G	25	43	0.367647058823529	0.632352941176471		531		gnl|UMD3.1|GK000006.2	35733842	G	A	2	4	0.333333333333333	0.666666666666667		138		gnl|UMD3.1|GK000006.2	41971882	G	A	0	2	0	1		391		gnl|UMD3.1|GK000006.2	35586580	T	C	3	6	0.333333333333333	0.666666666666667
2		gnl|UMD3.1|GK000006.2	38041736	C	T	0	54	0	1		532		gnl|UMD3.1|GK000006.2	35734587	C	T	0	2	0	1		139		gnl|UMD3.1|GK000006.2	41972018	T	C	1	1	0.5	0.5		392		gnl|UMD3.1|GK000006.2	35586662	C	T	2	2	0.5	0.5
3		gnl|UMD3.1|GK000006.2	38042011	C	T	16	16	0.5	0.5		533		gnl|UMD3.1|GK000006.2	35735114	G	A	0	5	0	1		140		gnl|UMD3.1|GK000006.2	41972022	T	C	1	2	0.333333333333333	0.666666666666667		393		gnl|UMD3.1|GK000006.2	35587110	G	A	4	2	0.666666666666667	0.333333333333333
4		gnl|UMD3.1|GK000006.2	38042286	C	T	13	18	0.419354838709677	0.580645161290323		534		gnl|UMD3.1|GK000006.2	35735170	GTTCTTCT	GTTCT	0	1	0	1		141		gnl|UMD3.1|GK000006.2	41972028	T	C	1	2	0.333333333333333	0.666666666666667		394		gnl|UMD3.1|GK000006.2	35587516	A	G	3	2	0.6	0.4
5		gnl|UMD3.1|GK000006.2	38043071	A	C	3	3	0.5	0.5		535		gnl|UMD3.1|GK000006.2	35735903	T	C	0	3	0	1		142		gnl|UMD3.1|GK000006.2	41972092	T	C	2	3	0.4	0.6		395		gnl|UMD3.1|GK000006.2	35588789	G	A	0	4	0	1
6		gnl|UMD3.1|GK000006.2	38043406	A	T	3	2	0.6	0.4		536		gnl|UMD3.1|GK000006.2	35736572	C	T	1	2	0.333333333333333	0.666666666666667		143		gnl|UMD3.1|GK000006.2	41972201	T	C	0	2	0	1		396		gnl|UMD3.1|GK000006.2	35589875	A	G	0	2	0	1
7		gnl|UMD3.1|GK000006.2	38043977	T	C	5	4	0.555555555555556	0.444444444444444		537		gnl|UMD3.1|GK000006.2	35736606	C	T	4	4	0.5	0.5		144		gnl|UMD3.1|GK000006.2	41973341	C	G	1	2	0.333333333333333	0.666666666666667		397		gnl|UMD3.1|GK000006.2	35589900	T	C	0	2	0	1
8		gnl|UMD3.1|GK000006.2	38044764	T	C	2	3	0.4	0.6		538		gnl|UMD3.1|GK000006.2	35736697	C	A	20	6	0.769230769230769	0.230769230769231		145		gnl|UMD3.1|GK000006.2	41974853	G	A	0	2	0	1		398		gnl|UMD3.1|GK000006.2	35590157	T	C	0	3	0	1
9		gnl|UMD3.1|GK000006.2	38044790	T	C	4	2	0.666666666666667	0.333333333333333		539		gnl|UMD3.1|GK000006.2	35736701	C	A	18	7	0.72	0.28		146		gnl|UMD3.1|GK000006.2	41974918	T	C	0	2	0	1		399		gnl|UMD3.1|GK000006.2	35591851	G	C	1	3	0.25	0.75
10		gnl|UMD3.1|GK000006.2	38044802	T	C	3	3	0.5	0.5		540		gnl|UMD3.1|GK000006.2	35736704	C	A	17	7	0.708333333333333	0.291666666666667		147		gnl|UMD3.1|GK000006.2	41977972	T	C	1	2	0.333333333333333	0.666666666666667		400		gnl|UMD3.1|GK000006.2	35591889	A	C	2	2	0.5	0.5
11		gnl|UMD3.1|GK000006.2	38044843	T	C	7	2	0.777777777777778	0.222222222222222		541		gnl|UMD3.1|GK000006.2	35736743	C	A	16	7	0.695652173913043	0.304347826086957		148		gnl|UMD3.1|GK000006.2	41978457	A	G	0	2	0	1		401		gnl|UMD3.1|GK000006.2	35592635	A	G	2	2	0.5	0.5
12		gnl|UMD3.1|GK000006.2	38044847	T	C	2	7	0.222222222222222	0.777777777777778		542		gnl|UMD3.1|GK000006.2	35737782	A	T	2	2	0.5	0.5		149		gnl|UMD3.1|GK000006.2	41978640	A	G	0	2	0	1		402		gnl|UMD3.1|GK000006.2	35592984	A	G	5	6	0.454545454545455	0.545454545454545
13		gnl|UMD3.1|GK000006.2	38045980	T	C	3	4	0.428571428571429	0.571428571428571		543		gnl|UMD3.1|GK000006.2	35738849	G	A	0	2	0	1		150		gnl|UMD3.1|GK000006.2	41978645	C	G	0	2	0	1		403		gnl|UMD3.1|GK000006.2	35593058	G	T	0	9	0	1
14		gnl|UMD3.1|GK000006.2	38048286	G	A	1	2	0.333333333333333	0.666666666666667		544		gnl|UMD3.1|GK000006.2	35741905	T	C	2	3	0.4	0.6		151		gnl|UMD3.1|GK000006.2	41979052	C	A	0	2	0	1		404		gnl|UMD3.1|GK000006.2	35595555	G	A	2	2	0.5	0.5
15		gnl|UMD3.1|GK000006.2	38049811	T	C	1	3	0.25	0.75		545		gnl|UMD3.1|GK000006.2	35742364	T	C	1	2	0.333333333333333	0.666666666666667		152		gnl|UMD3.1|GK000006.2	41979970	G	A	0	2	0	1		405		gnl|UMD3.1|GK000006.2	35595596	A	G	0	3	0	1
16		gnl|UMD3.1|GK000006.2	38051946	T	C	2	2	0.5	0.5		546		gnl|UMD3.1|GK000006.2	35742380	T	C	1	4	0.2	0.8		153		gnl|UMD3.1|GK000006.2	41980036	G	A	0	2	0	1		406		gnl|UMD3.1|GK000006.2	35598633	T	C	2	2	0.5	0.5
17		gnl|UMD3.1|GK000006.2	38052373	T	C	1	2	0.333333333333333	0.666666666666667		547		gnl|UMD3.1|GK000006.2	35742665	C	T	2	2	0.5	0.5		154		gnl|UMD3.1|GK000006.2	41980104	T	C	0	2	0	1		407		gnl|UMD3.1|GK000006.2	35598642	C	T	2	2	0.5	0.5
18		gnl|UMD3.1|GK000006.2	38053014	A	G	2	2	0.5	0.5		548		gnl|UMD3.1|GK000006.2	35742710	C	A	2	2	0.5	0.5		155		gnl|UMD3.1|GK000006.2	41980108	A	C	0	2	0	1		408		gnl|UMD3.1|GK000006.2	35598733	G	A	0	2	0	1
19		gnl|UMD3.1|GK000006.2	38053879	A	G	0	4	0	1		549		gnl|UMD3.1|GK000006.2	35742946	T	C	0	5	0	1		156		gnl|UMD3.1|GK000006.2	41980860	G	A	0	4	0	1		409		gnl|UMD3.1|GK000006.2	35599126	T	C	0	3	0	1
20		gnl|UMD3.1|GK000006.2	38069552	T	A	0	2	0	1		550		gnl|UMD3.1|GK000006.2	35743033	T	C	2	4	0.333333333333333	0.666666666666667		157		gnl|UMD3.1|GK000006.2	41984041	A	G	0	3	0	1		410		gnl|UMD3.1|GK000006.2	35602594	T	G	0	2	0	1
21		gnl|UMD3.1|GK000006.2	38070461	C	T	2	5	0.285714285714286	0.714285714285714		551		gnl|UMD3.1|GK000006.2	35743080	G	T	0	5	0	1		158		gnl|UMD3.1|GK000006.2	41984162	A	C	0	3	0	1		411		gnl|UMD3.1|GK000006.2	35602966	C	A,T	0	3	0	1
22		gnl|UMD3.1|GK000006.2	38070470	T	C	2	4	0.333333333333333	0.666666666666667		552		gnl|UMD3.1|GK000006.2	35743110	T	C	2	2	0.5	0.5		159		gnl|UMD3.1|GK000006.2	41984179	T	G	0	3	0	1		412		gnl|UMD3.1|GK000006.2	35603058	C	G	0	2	0	1
23		gnl|UMD3.1|GK000006.2	38070658	A	T	0	10	0	1		553		gnl|UMD3.1|GK000006.2	35743134	T	C	0	4	0	1		160		gnl|UMD3.1|GK000006.2	41985354	A	G	0	6	0	1		413		gnl|UMD3.1|GK000006.2	35603070	G	A	0	2	0	1
24		gnl|UMD3.1|GK000006.2	38070791	T	G	5	2	0.714285714285714	0.285714285714286		554		gnl|UMD3.1|GK000006.2	35743165	C	T	0	4	0	1		161		gnl|UMD3.1|GK000006.2	41985412	C	A	0	4	0	1		414		gnl|UMD3.1|GK000006.2	35606834	G	T	1	2	0.333333333333333	0.666666666666667
25		gnl|UMD3.1|GK000006.2	38073966	T	A	0	2	0	1		555		gnl|UMD3.1|GK000006.2	35743166	A	G	0	4	0	1		162		gnl|UMD3.1|GK000006.2	41985717	A	G	0	3	0	1		415		gnl|UMD3.1|GK000006.2	35621705	C	A	0	1	0	1
26		gnl|UMD3.1|GK000006.2	38075530	T	C	1	4	0.2	0.8		556		gnl|UMD3.1|GK000006.2	35743196	T	C	0	2	0	1		163		gnl|UMD3.1|GK000006.2	41985729	T	C	0	2	0	1		416		gnl|UMD3.1|GK000006.2	35624173	T	C	0	2	0	1
27		gnl|UMD3.1|GK000006.2	38076907	C	T	5	6	0.454545454545455	0.545454545454545		557		gnl|UMD3.1|GK000006.2	35743517	G	A	0	2	0	1		164		gnl|UMD3.1|GK000006.2	41987361	A	G	4	2	0.666666666666667	0.333333333333333		417		gnl|UMD3.1|GK000006.2	35624268	A	G	0	4	0	1
28		gnl|UMD3.1|GK000006.2	38077079	A	G	6	2	0.75	0.25		558		gnl|UMD3.1|GK000006.2	35743599	G	C	0	2	0	1		165		gnl|UMD3.1|GK000006.2	41987497	A	G	0	2	0	1		418		gnl|UMD3.1|GK000006.2	35630469	A	T	0	2	0	1
29		gnl|UMD3.1|GK000006.2	38078049	T	C	2	2	0.5	0.5		559		gnl|UMD3.1|GK000006.2	35744202	A	G	2	4	0.333333333333333	0.666666666666667		166		gnl|UMD3.1|GK000006.2	41991043	G	T	2	2	0.5	0.5		419		gnl|UMD3.1|GK000006.2	35639320	C	A	0	1	0	1
30		gnl|UMD3.1|GK000006.2	38078862	G	A	1	2	0.333333333333333	0.666666666666667		560		gnl|UMD3.1|GK000006.2	35744220	G	A	2	4	0.333333333333333	0.666666666666667		167		gnl|UMD3.1|GK000006.2	41991684	G	T	0	2	0	1		420		gnl|UMD3.1|GK000006.2	35639568	C	A	1	2	0.333333333333333	0.666666666666667
31		gnl|UMD3.1|GK000006.2	38079087	A	G	0	7	0	1		561		gnl|UMD3.1|GK000006.2	35746828	G	A	0	2	0	1		168		gnl|UMD3.1|GK000006.2	41992814	T	C	0	3	0	1		421		gnl|UMD3.1|GK000006.2	35641241	C	A	2	2	0.5	0.5
32		gnl|UMD3.1|GK000006.2	38082297	A	G	1	2	0.333333333333333	0.666666666666667		562		gnl|UMD3.1|GK000006.2	35747907	ATAAGTTA	ATA	0	1	0	1		169		gnl|UMD3.1|GK000006.2	41992837	T	C	0	3	0	1		422		gnl|UMD3.1|GK000006.2	35677527	C	A	0	1	0	1
33		gnl|UMD3.1|GK000006.2	38082302	T	G	1	1	0.5	0.5		563		gnl|UMD3.1|GK000006.2	35748234	A	G	3	3	0.5	0.5		170		gnl|UMD3.1|GK000006.2	41992857	T	C	0	3	0	1		423		gnl|UMD3.1|GK000006.2	35677751	T	A	2	2	0.5	0.5
34		gnl|UMD3.1|GK000006.2	38082520	T	C	1	7	0.125	0.875		564		gnl|UMD3.1|GK000006.2	35748253	C	A	3	3	0.5	0.5		171		gnl|UMD3.1|GK000006.2	42000927	C	T	0	2	0	1		424		gnl|UMD3.1|GK000006.2	35682479	A	T	0	1	0	1
35		gnl|UMD3.1|GK000006.2	38084737	T	C	0	4	0	1		565		gnl|UMD3.1|GK000006.2	35748913	C	A	0	2	0	1		172		gnl|UMD3.1|GK000006.2	42001194	C	T	0	2	0	1		425		gnl|UMD3.1|GK000006.2	35682816	T	C	0	2	0	1
36		gnl|UMD3.1|GK000006.2	38086490	G	A	6	2	0.75	0.25		566		gnl|UMD3.1|GK000006.2	35749125	T	C	0	2	0	1		173		gnl|UMD3.1|GK000006.2	42001198	T	C	0	2	0	1		426		gnl|UMD3.1|GK000006.2	35688019	T	A	0	2	0	1
37		gnl|UMD3.1|GK000006.2	38088443	T	C	1	3	0.25	0.75		567		gnl|UMD3.1|GK000006.2	35749149	G	T	0	1	0	1		174		gnl|UMD3.1|GK000006.2	42004524	CTT	C	0	1	0	1		427		gnl|UMD3.1|GK000006.2	35689381	C	A	1	1	0.5	0.5
38		gnl|UMD3.1|GK000006.2	38088482	T	C	1	2	0.333333333333333	0.666666666666667		568		gnl|UMD3.1|GK000006.2	35749167	A	G	0	2	0	1		175		gnl|UMD3.1|GK000006.2	42008725	C	T	0	2	0	1		428		gnl|UMD3.1|GK000006.2	35689670	A	T	2	2	0.5	0.5
39		gnl|UMD3.1|GK000006.2	38088500	T	C	1	2	0.333333333333333	0.666666666666667		569		gnl|UMD3.1|GK000006.2	35749244	G	A	0	2	0	1		176		gnl|UMD3.1|GK000006.2	42013602	C	T	2	2	0.5	0.5		429		gnl|UMD3.1|GK000006.2	35691572	A	G	5	2	0.714285714285714	0.285714285714286
40		gnl|UMD3.1|GK000006.2	38088502	T	C	1	2	0.333333333333333	0.666666666666667		570		gnl|UMD3.1|GK000006.2	35750124	T	C	1	2	0.333333333333333	0.666666666666667		177		gnl|UMD3.1|GK000006.2	42014013	T	C	1	2	0.333333333333333	0.666666666666667		430		gnl|UMD3.1|GK000006.2	35692291	C	T	2	3	0.4	0.6
41		gnl|UMD3.1|GK000006.2	38090258	C	T	0	2	0	1		571		gnl|UMD3.1|GK000006.2	35750145	T	C	0	3	0	1		178		gnl|UMD3.1|GK000006.2	42014033	T	C	1	2	0.333333333333333	0.666666666666667		431		gnl|UMD3.1|GK000006.2	35692764	C	A	0	2	0	1
42		gnl|UMD3.1|GK000006.2	38092296	T	C	2	2	0.5	0.5		572		gnl|UMD3.1|GK000006.2	35750499	T	A	1	2	0.333333333333333	0.666666666666667		179		gnl|UMD3.1|GK000006.2	42016996	A	T	0	2	0	1		432		gnl|UMD3.1|GK000006.2	35700402	T	A	0	2	0	1
43		gnl|UMD3.1|GK000006.2	38092547	A	T	6	2	0.75	0.25		573		gnl|UMD3.1|GK000006.2	35754695	C	T	0	2	0	1		180		gnl|UMD3.1|GK000006.2	42017702	A	G	0	6	0	1		433		gnl|UMD3.1|GK000006.2	35700682	T	C	2	2	0.5	0.5
44		gnl|UMD3.1|GK000006.2	38093114	T	C	1	7	0.125	0.875		574		gnl|UMD3.1|GK000006.2	35764411	A	G	1	2	0.333333333333333	0.666666666666667		181		gnl|UMD3.1|GK000006.2	42018460	C	T	2	5	0.285714285714286	0.714285714285714		434		gnl|UMD3.1|GK000006.2	35700693	G	C	0	4	0	1
45		gnl|UMD3.1|GK000006.2	38093123	T	C	3	7	0.3	0.7		575		gnl|UMD3.1|GK000006.2	35767293	C	T	0	2	0	1		182		gnl|UMD3.1|GK000006.2	42019254	A	G	2	2	0.5	0.5		435		gnl|UMD3.1|GK000006.2	35700813	T	A	2	2	0.5	0.5
46		gnl|UMD3.1|GK000006.2	38093127	T	C	2	7	0.222222222222222	0.777777777777778		576		gnl|UMD3.1|GK000006.2	35771099	A	T	2	3	0.4	0.6		183		gnl|UMD3.1|GK000006.2	42019296	T	C	0	4	0	1		436		gnl|UMD3.1|GK000006.2	35700897	T	C	2	2	0.5	0.5
47		gnl|UMD3.1|GK000006.2	38093163	T	C	1	3	0.25	0.75		577		gnl|UMD3.1|GK000006.2	35771645	C	T	2	4	0.333333333333333	0.666666666666667		184		gnl|UMD3.1|GK000006.2	42019318	T	C	2	2	0.5	0.5		437		gnl|UMD3.1|GK000006.2	35701154	T	C	2	2	0.5	0.5
48		gnl|UMD3.1|GK000006.2	38093164	T	C	1	3	0.25	0.75		578		gnl|UMD3.1|GK000006.2	35774608	C	A	1	1	0.5	0.5		185		gnl|UMD3.1|GK000006.2	42019329	T	C	2	2	0.5	0.5		438		gnl|UMD3.1|GK000006.2	35705847	A	C	0	2	0	1
49		gnl|UMD3.1|GK000006.2	38094287	C	T	5	2	0.714285714285714	0.285714285714286		579		gnl|UMD3.1|GK000006.2	35774612	C	A	1	2	0.333333333333333	0.666666666666667		186		gnl|UMD3.1|GK000006.2	42019728	T	C	0	3	0	1		439		gnl|UMD3.1|GK000006.2	35706229	T	G	0	2	0	1
50		gnl|UMD3.1|GK000006.2	38095165	T	C	6	2	0.75	0.25		580		gnl|UMD3.1|GK000006.2	35778777	AGTGTG	AGTG	0	1	0	1		187		gnl|UMD3.1|GK000006.2	42019731	T	C	0	3	0	1		440		gnl|UMD3.1|GK000006.2	35707893	C	A	0	1	0	1
51		gnl|UMD3.1|GK000006.2	38095211	T	C	7	2	0.777777777777778	0.222222222222222		581		gnl|UMD3.1|GK000006.2	35779386	C	T	0	2	0	1		188		gnl|UMD3.1|GK000006.2	42019768	T	C	0	3	0	1		441		gnl|UMD3.1|GK000006.2	35708237	G	C	6	2	0.75	0.25
52		gnl|UMD3.1|GK000006.2	38096554	T	C	0	2	0	1		582		gnl|UMD3.1|GK000006.2	35779778	C	G	1	2	0.333333333333333	0.666666666666667		189		gnl|UMD3.1|GK000006.2	42019769	T	C	0	3	0	1		442		gnl|UMD3.1|GK000006.2	35708239	T	G	5	2	0.714285714285714	0.285714285714286
53		gnl|UMD3.1|GK000006.2	38099074	C	T	3	2	0.6	0.4		583		gnl|UMD3.1|GK000006.2	35779814	G	A	2	2	0.5	0.5		190		gnl|UMD3.1|GK000006.2	42019848	T	C	3	2	0.6	0.4		443		gnl|UMD3.1|GK000006.2	35709187	A	C	7	4	0.636363636363636	0.363636363636364
	NCAPG	Chromosome location	SNP location	1	2	3	4	5	6		584		gnl|UMD3.1|GK000006.2	35780840	T	C	3	2	0.6	0.4		191		gnl|UMD3.1|GK000006.2	42019935	A	G	0	7	0	1		444		gnl|UMD3.1|GK000006.2	35709232	T	C	5	2	0.714285714285714	0.285714285714286
1		gnl|UMD3.1|GK000006.2	38812022	C	T	18	3	0.857142857142857	0.142857142857143		585		gnl|UMD3.1|GK000006.2	35781072	G	A	1	2	0.333333333333333	0.666666666666667		192		gnl|UMD3.1|GK000006.2	42021460	T	C	0	2	0	1		445		gnl|UMD3.1|GK000006.2	35709260	T	C	2	2	0.5	0.5
	KCNIP4	Chromosome location	SNP location	1	2	3	4	5	6		586		gnl|UMD3.1|GK000006.2	35782342	A	T	2	2	0.5	0.5		193		gnl|UMD3.1|GK000006.2	42022998	T	C	0	2	0	1		446		gnl|UMD3.1|GK000006.2	35710334	A	C	2	2	0.5	0.5
1		gnl|UMD3.1|GK000006.2	41752811	G	A	1	2	0.333333333333333	0.666666666666667		587		gnl|UMD3.1|GK000006.2	35782460	T	A	2	3	0.4	0.6		194		gnl|UMD3.1|GK000006.2	42023749	C	T	0	2	0	1		447		gnl|UMD3.1|GK000006.2	35710868	T	C	0	4	0	1
2		gnl|UMD3.1|GK000006.2	41755755	T	A	0	2	0	1		588		gnl|UMD3.1|GK000006.2	35782529	T	C	1	3	0.25	0.75		195		gnl|UMD3.1|GK000006.2	42024443	T	C	0	2	0	1		448		gnl|UMD3.1|GK000006.2	35711837	G	T	0	2	0	1
3		gnl|UMD3.1|GK000006.2	41777074	G	C	0	2	0	1		589		gnl|UMD3.1|GK000006.2	35783002	G	A	0	2	0	1		196		gnl|UMD3.1|GK000006.2	42025102	T	C	0	2	0	1		449		gnl|UMD3.1|GK000006.2	35712703	T	A	3	2	0.6	0.4
4		gnl|UMD3.1|GK000006.2	41792016	GC	GCC	0	1	0	1		590		gnl|UMD3.1|GK000006.2	35785525	A	G	1	2	0.333333333333333	0.666666666666667		197		gnl|UMD3.1|GK000006.2	42025550	T	C	2	2	0.5	0.5		450		gnl|UMD3.1|GK000006.2	35713273	G	T	7	2	0.777777777777778	0.222222222222222
5		gnl|UMD3.1|GK000006.2	41794441	A	T	1	2	0.333333333333333	0.666666666666667		591		gnl|UMD3.1|GK000006.2	35785612	A	G	2	2	0.5	0.5		198		gnl|UMD3.1|GK000006.2	42025618	T	C	0	2	0	1		451		gnl|UMD3.1|GK000006.2	35714425	T	C	3	2	0.6	0.4
6		gnl|UMD3.1|GK000006.2	41798895	G	C	0	3	0	1		592		gnl|UMD3.1|GK000006.2	35789898	G	A	0	2	0	1		199		gnl|UMD3.1|GK000006.2	42028302	C	A	3	2	0.6	0.4		452		gnl|UMD3.1|GK000006.2	35714428	G	T	3	2	0.6	0.4
7		gnl|UMD3.1|GK000006.2	41806317	G	A	0	2	0	1		593		gnl|UMD3.1|GK000006.2	35791992	T	C	1	2	0.333333333333333	0.666666666666667		200		gnl|UMD3.1|GK000006.2	42028546	T	C	0	2	0	1		453		gnl|UMD3.1|GK000006.2	35714871	C	A	7	3	0.7	0.3
8		gnl|UMD3.1|GK000006.2	41806481	G	A	0	2	0	1		594		gnl|UMD3.1|GK000006.2	35795689	C	T	0	2	0	1		201		gnl|UMD3.1|GK000006.2	42029065	G	A	0	3	0	1		454		gnl|UMD3.1|GK000006.2	35715417	G	A	1	2	0.333333333333333	0.666666666666667
9		gnl|UMD3.1|GK000006.2	41806515	A	T	0	2	0	1		595		gnl|UMD3.1|GK000006.2	35801054	G	A	0	2	0	1		202		gnl|UMD3.1|GK000006.2	42029845	G	T	0	2	0	1		455		gnl|UMD3.1|GK000006.2	35717712	G	T	1	2	0.333333333333333	0.666666666666667
10		gnl|UMD3.1|GK000006.2	41806531	T	C	0	2	0	1		596		gnl|UMD3.1|GK000006.2	35803555	A	T	2	3	0.4	0.6		203		gnl|UMD3.1|GK000006.2	42029927	G	A	0	3	0	1		456		gnl|UMD3.1|GK000006.2	35718644	G	A	0	2	0	1
11		gnl|UMD3.1|GK000006.2	41806822	G	A	0	3	0	1		597		gnl|UMD3.1|GK000006.2	35803938	G	A	1	4	0.2	0.8		204		gnl|UMD3.1|GK000006.2	42029953	C	T	3	2	0.6	0.4		457		gnl|UMD3.1|GK000006.2	35723267	G	A	1	2	0.333333333333333	0.666666666666667
12		gnl|UMD3.1|GK000006.2	41807332	G	A	0	2	0	1		598		gnl|UMD3.1|GK000006.2	35806212	T	C	7	2	0.777777777777778	0.222222222222222		205		gnl|UMD3.1|GK000006.2	42031487	A	T	0	7	0	1		458		gnl|UMD3.1|GK000006.2	35723281	C	T	0	2	0	1
13		gnl|UMD3.1|GK000006.2	41815191	C	T	1	2	0.333333333333333	0.666666666666667		599		gnl|UMD3.1|GK000006.2	35806610	T	C	2	2	0.5	0.5		206		gnl|UMD3.1|GK000006.2	42031688	T	G	0	6	0	1		459		gnl|UMD3.1|GK000006.2	35724828	T	C	0	4	0	1
14		gnl|UMD3.1|GK000006.2	41815786	G	T	0	2	0	1		600		gnl|UMD3.1|GK000006.2	35809236	C	A,T	0	2	0	1		207		gnl|UMD3.1|GK000006.2	42032327	A	G	0	2	0	1		460		gnl|UMD3.1|GK000006.2	35725839	C	T,A	0	4	0	1
15		gnl|UMD3.1|GK000006.2	41815787	A	G	0	2	0	1		601		gnl|UMD3.1|GK000006.2	35810447	T	C	2	3	0.4	0.6		208		gnl|UMD3.1|GK000006.2	42032384	T	C	0	2	0	1		461		gnl|UMD3.1|GK000006.2	35734092	T	A	0	2	0	1
16		gnl|UMD3.1|GK000006.2	41820017	G	T	0	2	0	1		602		gnl|UMD3.1|GK000006.2	35816054	G	A	0	3	0	1		209		gnl|UMD3.1|GK000006.2	42032567	A	C	2	2	0.5	0.5		462		gnl|UMD3.1|GK000006.2	35736182	T	A	0	2	0	1
17		gnl|UMD3.1|GK000006.2	41826389	A	G	0	2	0	1		603		gnl|UMD3.1|GK000006.2	35816064	T	C	0	3	0	1		210		gnl|UMD3.1|GK000006.2	42032582	T	A	0	3	0	1		463		gnl|UMD3.1|GK000006.2	35736498	G	C	6	2	0.75	0.25
18		gnl|UMD3.1|GK000006.2	41831150	CTGTGTGTGTGTGTGTGTGTGTGT	CTGTGTGTGTGTGTGTGTGTGTGTGT	0	1	0	1		604		gnl|UMD3.1|GK000006.2	35818258	C	A	6	3	0.666666666666667	0.333333333333333		211		gnl|UMD3.1|GK000006.2	42032891	A	C	0	1	0	1		464		gnl|UMD3.1|GK000006.2	35736606	C	T	0	2	0	1
19		gnl|UMD3.1|GK000006.2	41834138	T	G	2	2	0.5	0.5		605		gnl|UMD3.1|GK000006.2	35818508	G	A	4	3	0.571428571428571	0.428571428571429		212		gnl|UMD3.1|GK000006.2	42033061	C	A	0	2	0	1		465		gnl|UMD3.1|GK000006.2	35736976	C	A	0	2	0	1
20		gnl|UMD3.1|GK000006.2	41834866	T	G	0	2	0	1		606		gnl|UMD3.1|GK000006.2	35818876	G	A	0	2	0	1		213		gnl|UMD3.1|GK000006.2	42033128	T	C	2	2	0.5	0.5		466		gnl|UMD3.1|GK000006.2	35742454	AATATATA	AATATA	0	1	0	1
21		gnl|UMD3.1|GK000006.2	41839087	G	A	0	2	0	1		607		gnl|UMD3.1|GK000006.2	35819587	C	A	0	1	0	1		214		gnl|UMD3.1|GK000006.2	42033293	T	C	6	3	0.666666666666667	0.333333333333333		467		gnl|UMD3.1|GK000006.2	35742764	G	A	1	4	0.2	0.8
22		gnl|UMD3.1|GK000006.2	41839146	G	C	0	2	0	1		608		gnl|UMD3.1|GK000006.2	35819595	C	A	1	2	0.333333333333333	0.666666666666667		215		gnl|UMD3.1|GK000006.2	42033364	G	A	2	2	0.5	0.5		468		gnl|UMD3.1|GK000006.2	35743149	T	C	0	2	0	1
23		gnl|UMD3.1|GK000006.2	41846438	TAAAA	TAA	0	1	0	1		609		gnl|UMD3.1|GK000006.2	35820062	C	A	3	2	0.6	0.4		216		gnl|UMD3.1|GK000006.2	42033442	G	A	3	4	0.428571428571429	0.571428571428571		469		gnl|UMD3.1|GK000006.2	35743196	T	C	0	6	0	1
24		gnl|UMD3.1|GK000006.2	41847929	T	G	0	2	0	1		610		gnl|UMD3.1|GK000006.2	35822795	C	G	5	4	0.555555555555556	0.444444444444444		217		gnl|UMD3.1|GK000006.2	42033818	A	G	3	2	0.6	0.4		470		gnl|UMD3.1|GK000006.2	35743283	T	C	0	2	0	1
25		gnl|UMD3.1|GK000006.2	41851112	AAAA	AAAAAGAAAATAAA	0	1	0	1		611		gnl|UMD3.1|GK000006.2	35824405	T	C	0	2	0	1		218		gnl|UMD3.1|GK000006.2	42034688	C	A	0	2	0	1		471		gnl|UMD3.1|GK000006.2	35748665	C	G	1	2	0.333333333333333	0.666666666666667
26		gnl|UMD3.1|GK000006.2	41855350	C	T	0	2	0	1		612		gnl|UMD3.1|GK000006.2	35824449	T	C	1	2	0.333333333333333	0.666666666666667		219		gnl|UMD3.1|GK000006.2	42034865	G	A	0	3	0	1		472		gnl|UMD3.1|GK000006.2	35749590	G	T	0	2	0	1
27		gnl|UMD3.1|GK000006.2	41855378	T	C	0	2	0	1		613		gnl|UMD3.1|GK000006.2	35825050	G	A	0	3	0	1		220		gnl|UMD3.1|GK000006.2	42035102	A	C	0	2	0	1		473		gnl|UMD3.1|GK000006.2	35750145	T	C	0	2	0	1
28		gnl|UMD3.1|GK000006.2	41856280	G	C	0	3	0	1		614		gnl|UMD3.1|GK000006.2	35825115	A	G	0	4	0	1		221		gnl|UMD3.1|GK000006.2	42035185	C	T	1	2	0.333333333333333	0.666666666666667		474		gnl|UMD3.1|GK000006.2	35750150	T	C	0	2	0	1
29		gnl|UMD3.1|GK000006.2	41856313	C	G	0	3	0	1		615		gnl|UMD3.1|GK000006.2	35825174	T	C	2	4	0.333333333333333	0.666666666666667		222		gnl|UMD3.1|GK000006.2	42035284	G	A	1	2	0.333333333333333	0.666666666666667		475		gnl|UMD3.1|GK000006.2	35750160	T	C	1	2	0.333333333333333	0.666666666666667
30		gnl|UMD3.1|GK000006.2	41856353	G	A	1	3	0.25	0.75		616		gnl|UMD3.1|GK000006.2	35825235	C	G	2	4	0.333333333333333	0.666666666666667		223		gnl|UMD3.1|GK000006.2	42036230	T	G	0	2	0	1		476		gnl|UMD3.1|GK000006.2	35750221	T	C	0	2	0	1
31		gnl|UMD3.1|GK000006.2	41856388	T	C	2	2	0.5	0.5		617		gnl|UMD3.1|GK000006.2	35825312	G	A	0	2	0	1		224		gnl|UMD3.1|GK000006.2	42037424	T	C	0	15	0	1		477		gnl|UMD3.1|GK000006.2	35750223	T	C	0	2	0	1
32		gnl|UMD3.1|GK000006.2	41856830	C	T	0	2	0	1		618		gnl|UMD3.1|GK000006.2	35828773	T	G	3	4	0.428571428571429	0.571428571428571		225		gnl|UMD3.1|GK000006.2	42037425	G	A	0	15	0	1		478		gnl|UMD3.1|GK000006.2	35754460	T	C	2	3	0.4	0.6
33		gnl|UMD3.1|GK000006.2	41856842	T	C	0	2	0	1		619		gnl|UMD3.1|GK000006.2	35828932	T	C	2	2	0.5	0.5		226		gnl|UMD3.1|GK000006.2	42037653	A	T	4	2	0.666666666666667	0.333333333333333		479		gnl|UMD3.1|GK000006.2	35754695	C	T	0	2	0	1
34		gnl|UMD3.1|GK000006.2	41856855	A	G	0	2	0	1		620		gnl|UMD3.1|GK000006.2	35828934	T	C	1	2	0.333333333333333	0.666666666666667		227		gnl|UMD3.1|GK000006.2	42037979	C	G	0	6	0	1		480		gnl|UMD3.1|GK000006.2	35754764	T	C	1	2	0.333333333333333	0.666666666666667
35		gnl|UMD3.1|GK000006.2	41856880	T	C	0	2	0	1		621		gnl|UMD3.1|GK000006.2	35829225	T	C	6	2	0.75	0.25		228		gnl|UMD3.1|GK000006.2	42037983	G	T	4	2	0.666666666666667	0.333333333333333		481		gnl|UMD3.1|GK000006.2	35757073	A	C	2	2	0.5	0.5
36		gnl|UMD3.1|GK000006.2	41856888	T	A	0	2	0	1		622		gnl|UMD3.1|GK000006.2	35829287	T	C	4	2	0.666666666666667	0.333333333333333		229		gnl|UMD3.1|GK000006.2	42038047	C	T	0	6	0	1		482		gnl|UMD3.1|GK000006.2	35761510	T	A	0	1	0	1
37		gnl|UMD3.1|GK000006.2	41856893	G	C	0	2	0	1		623		gnl|UMD3.1|GK000006.2	35830184	C	A	3	2	0.6	0.4		230		gnl|UMD3.1|GK000006.2	42038063	C	T	0	6	0	1		483		gnl|UMD3.1|GK000006.2	35766241	A	T	6	3	0.666666666666667	0.333333333333333
38		gnl|UMD3.1|GK000006.2	41860377	T	C	0	2	0	1		624		gnl|UMD3.1|GK000006.2	35831910	G	A	7	2	0.777777777777778	0.222222222222222		231		gnl|UMD3.1|GK000006.2	42038422	C	A	0	8	0	1		484		gnl|UMD3.1|GK000006.2	35770139	A	T	1	2	0.333333333333333	0.666666666666667
39		gnl|UMD3.1|GK000006.2	41860390	T	C	1	2	0.333333333333333	0.666666666666667		625		gnl|UMD3.1|GK000006.2	35833269	A	G	1	5	0.166666666666667	0.833333333333333		232		gnl|UMD3.1|GK000006.2	42038425	C	T	0	13	0	1		485		gnl|UMD3.1|GK000006.2	35780362	G	T	2	2	0.5	0.5
40		gnl|UMD3.1|GK000006.2	41860392	T	C	1	2	0.333333333333333	0.666666666666667		626		gnl|UMD3.1|GK000006.2	35834599	A	G	2	4	0.333333333333333	0.666666666666667		233		gnl|UMD3.1|GK000006.2	42038594	G	A	0	3	0	1		486		gnl|UMD3.1|GK000006.2	35780395	G	T	3	2	0.6	0.4
41		gnl|UMD3.1|GK000006.2	41861905	T	C	0	2	0	1		627		gnl|UMD3.1|GK000006.2	35839098	A	T	7	2	0.777777777777778	0.222222222222222		234		gnl|UMD3.1|GK000006.2	42038623	G	A	0	6	0	1		487		gnl|UMD3.1|GK000006.2	35780840	T	C	1	3	0.25	0.75
42		gnl|UMD3.1|GK000006.2	41863581	C	G	2	2	0.5	0.5		628		gnl|UMD3.1|GK000006.2	35840288	T	A	1	3	0.25	0.75		235		gnl|UMD3.1|GK000006.2	42038683	C	T	0	7	0	1		488		gnl|UMD3.1|GK000006.2	35781733	A	T	0	4	0	1
43		gnl|UMD3.1|GK000006.2	41864150	C	T	1	3	0.25	0.75		629		gnl|UMD3.1|GK000006.2	35842105	C	T	8	2	0.8	0.2		236		gnl|UMD3.1|GK000006.2	42038844	T	C	0	8	0	1		489		gnl|UMD3.1|GK000006.2	35798482	A	G	2	2	0.5	0.5
44		gnl|UMD3.1|GK000006.2	41864629	C	G	0	3	0	1		630		gnl|UMD3.1|GK000006.2	35843865	T	A	4	3	0.571428571428571	0.428571428571429		237		gnl|UMD3.1|GK000006.2	42038882	T	C	0	5	0	1		490		gnl|UMD3.1|GK000006.2	35798522	C	T	2	2	0.5	0.5
45		gnl|UMD3.1|GK000006.2	41864724	C	T	0	2	0	1		631		gnl|UMD3.1|GK000006.2	35844616	T	C	4	6	0.4	0.6		238		gnl|UMD3.1|GK000006.2	42038968	G	A	2	3	0.4	0.6		491		gnl|UMD3.1|GK000006.2	35802255	T	A	1	2	0.333333333333333	0.666666666666667
46		gnl|UMD3.1|GK000006.2	41864725	T	C	0	2	0	1		632		gnl|UMD3.1|GK000006.2	35844621	T	C	0	10	0	1		239		gnl|UMD3.1|GK000006.2	42039003	G	T	5	2	0.714285714285714	0.285714285714286		492		gnl|UMD3.1|GK000006.2	35803240	A	G	4	2	0.666666666666667	0.333333333333333
47		gnl|UMD3.1|GK000006.2	41868906	A	C	0	2	0	1		633		gnl|UMD3.1|GK000006.2	35844631	T	C	6	6	0.5	0.5		240		gnl|UMD3.1|GK000006.2	42039185	G	T	8	2	0.8	0.2		493		gnl|UMD3.1|GK000006.2	35803527	T	A	2	2	0.5	0.5
48		gnl|UMD3.1|GK000006.2	41868992	C	T	0	3	0	1		634		gnl|UMD3.1|GK000006.2	35844634	T	C	2	11	0.153846153846154	0.846153846153846		241		gnl|UMD3.1|GK000006.2	42040120	CTGTGTGTGTGTGTTTGTGTGTGTGTGTGTGT	CTGTGTGTGTGTGTGTTTGTGTGTGTGTGTGTGT	0	1	0	1		494		gnl|UMD3.1|GK000006.2	35803555	A	T	1	4	0.2	0.8
49		gnl|UMD3.1|GK000006.2	41869037	C	T	0	3	0	1		635		gnl|UMD3.1|GK000006.2	35845192	G	A	6	2	0.75	0.25		242		gnl|UMD3.1|GK000006.2	42040171	T	C	1	4	0.2	0.8		495		gnl|UMD3.1|GK000006.2	35805501	T	C	1	2	0.333333333333333	0.666666666666667
50		gnl|UMD3.1|GK000006.2	41870983	C	A	0	2	0	1		636		gnl|UMD3.1|GK000006.2	35848930	T	A	7	2	0.777777777777778	0.222222222222222		243		gnl|UMD3.1|GK000006.2	42040177	T	C	0	4	0	1		496		gnl|UMD3.1|GK000006.2	35806119	T	C	2	2	0.5	0.5
51		gnl|UMD3.1|GK000006.2	41872374	AACAC	AAC	0	1	0	1		637		gnl|UMD3.1|GK000006.2	35849887	G	C	0	5	0	1		244		gnl|UMD3.1|GK000006.2	42040181	T	C	0	4	0	1		497		gnl|UMD3.1|GK000006.2	35806130	T	C	0	2	0	1
52		gnl|UMD3.1|GK000006.2	41874721	T	C	0	4	0	1		638		gnl|UMD3.1|GK000006.2	35850365	T	G	1	2	0.333333333333333	0.666666666666667		245		gnl|UMD3.1|GK000006.2	42040212	T	C	2	2	0.5	0.5		498		gnl|UMD3.1|GK000006.2	35806172	T	C	0	2	0	1
53		gnl|UMD3.1|GK000006.2	41874906	C	G	0	4	0	1		639		gnl|UMD3.1|GK000006.2	35851200	C	T	5	2	0.714285714285714	0.285714285714286		246		gnl|UMD3.1|GK000006.2	42040214	T	C	0	2	0	1		499		gnl|UMD3.1|GK000006.2	35813089	G	C	0	4	0	1
54		gnl|UMD3.1|GK000006.2	41875555	T	C	0	2	0	1		640		gnl|UMD3.1|GK000006.2	35852183	T	C	1	2	0.333333333333333	0.666666666666667		247		gnl|UMD3.1|GK000006.2	42040220	T	C	0	3	0	1		500		gnl|UMD3.1|GK000006.2	35816752	T	C	0	4	0	1
55		gnl|UMD3.1|GK000006.2	41875591	A	G	0	2	0	1		641		gnl|UMD3.1|GK000006.2	35852209	T	C	1	2	0.333333333333333	0.666666666666667		248		gnl|UMD3.1|GK000006.2	42040231	T	C	0	4	0	1		501		gnl|UMD3.1|GK000006.2	35818946	C	T	0	2	0	1
56		gnl|UMD3.1|GK000006.2	41875644	T	C	0	2	0	1		642		gnl|UMD3.1|GK000006.2	35852271	T	C	3	3	0.5	0.5		249		gnl|UMD3.1|GK000006.2	42040240	T	C	2	2	0.5	0.5		502		gnl|UMD3.1|GK000006.2	35820245	T	C	2	2	0.5	0.5
57		gnl|UMD3.1|GK000006.2	41876693	CA	CAA	0	1	0	1		643		gnl|UMD3.1|GK000006.2	35852272	T	C	4	2	0.666666666666667	0.333333333333333		250		gnl|UMD3.1|GK000006.2	42040241	T	C	1	3	0.25	0.75		503		gnl|UMD3.1|GK000006.2	35828436	T	C	0	2	0	1
58		gnl|UMD3.1|GK000006.2	41879098	C	T	0	2	0	1		644		gnl|UMD3.1|GK000006.2	35854768	G	A	0	3	0	1		251		gnl|UMD3.1|GK000006.2	42040254	T	C	1	4	0.2	0.8		504		gnl|UMD3.1|GK000006.2	35828773	T	G	0	2	0	1
59		gnl|UMD3.1|GK000006.2	41886328	T	C	0	2	0	1		645		gnl|UMD3.1|GK000006.2	35854774	C	T	0	3	0	1		252		gnl|UMD3.1|GK000006.2	42040263	T	C	3	4	0.428571428571429	0.571428571428571		505		gnl|UMD3.1|GK000006.2	35830013	T	A	0	2	0	1
60		gnl|UMD3.1|GK000006.2	41895099	T	C	0	2	0	1		646		gnl|UMD3.1|GK000006.2	35854776	C	T	0	3	0	1		253		gnl|UMD3.1|GK000006.2	42040267	T	C	5	2	0.714285714285714	0.285714285714286		506		gnl|UMD3.1|GK000006.2	35832373	T	C	0	2	0	1
61		gnl|UMD3.1|GK000006.2	41895335	T	C	1	2	0.333333333333333	0.666666666666667		647		gnl|UMD3.1|GK000006.2	35854781	C	A	0	3	0	1		254		gnl|UMD3.1|GK000006.2	42040269	T	C	0	7	0	1		507		gnl|UMD3.1|GK000006.2	35832898	T	C	0	2	0	1
62		gnl|UMD3.1|GK000006.2	41895354	G	A	1	2	0.333333333333333	0.666666666666667		648		gnl|UMD3.1|GK000006.2	35854789	C	T	0	3	0	1		255		gnl|UMD3.1|GK000006.2	42040278	T	C	0	9	0	1		508		gnl|UMD3.1|GK000006.2	35835182	C	T	0	2	0	1
63		gnl|UMD3.1|GK000006.2	41895366	T	C	1	2	0.333333333333333	0.666666666666667		649		gnl|UMD3.1|GK000006.2	35854801	A	G	1	3	0.25	0.75		256		gnl|UMD3.1|GK000006.2	42040294	T	C	2	7	0.222222222222222	0.777777777777778		509		gnl|UMD3.1|GK000006.2	35836575	T	A	0	2	0	1
64		gnl|UMD3.1|GK000006.2	41895371	T	C	1	2	0.333333333333333	0.666666666666667		650		gnl|UMD3.1|GK000006.2	35854802	C	T	1	3	0.25	0.75		257		gnl|UMD3.1|GK000006.2	42040337	T	C	1	5	0.166666666666667	0.833333333333333		510		gnl|UMD3.1|GK000006.2	35840470	C	A	6	2	0.75	0.25
65		gnl|UMD3.1|GK000006.2	41895391	T	C	0	3	0	1		651		gnl|UMD3.1|GK000006.2	35854814	T	G	1	3	0.25	0.75		258		gnl|UMD3.1|GK000006.2	42040340	T	C	3	3	0.5	0.5		511		gnl|UMD3.1|GK000006.2	35840904	A	T	2	2	0.5	0.5
66		gnl|UMD3.1|GK000006.2	41895506	T	C	0	4	0	1		652		gnl|UMD3.1|GK000006.2	35854822	T	G	1	3	0.25	0.75		259		gnl|UMD3.1|GK000006.2	42040341	T	C	4	2	0.666666666666667	0.333333333333333		512		gnl|UMD3.1|GK000006.2	35843812	T	A	1	2	0.333333333333333	0.666666666666667
67		gnl|UMD3.1|GK000006.2	41895585	G	A	0	2	0	1		653		gnl|UMD3.1|GK000006.2	35855588	T	C	4	2	0.666666666666667	0.333333333333333		260		gnl|UMD3.1|GK000006.2	42040342	T	C	0	6	0	1		513		gnl|UMD3.1|GK000006.2	35844176	T	C	0	2	0	1
68		gnl|UMD3.1|GK000006.2	41895803	T	C	0	2	0	1		654		gnl|UMD3.1|GK000006.2	35856378	T	C	2	4	0.333333333333333	0.666666666666667		261		gnl|UMD3.1|GK000006.2	42040349	T	C	1	4	0.2	0.8		514		gnl|UMD3.1|GK000006.2	35844616	T	C	2	2	0.5	0.5
69		gnl|UMD3.1|GK000006.2	41896478	T	C	1	2	0.333333333333333	0.666666666666667		655		gnl|UMD3.1|GK000006.2	35856381	G	T	2	4	0.333333333333333	0.666666666666667		262		gnl|UMD3.1|GK000006.2	42040383	G	C	0	3	0	1		515		gnl|UMD3.1|GK000006.2	35844621	T	C	1	2	0.333333333333333	0.666666666666667
70		gnl|UMD3.1|GK000006.2	41896532	T	C	0	1	0	1		656		gnl|UMD3.1|GK000006.2	35856530	G	A	6	2	0.75	0.25		263		gnl|UMD3.1|GK000006.2	42041437	A	C	2	4	0.333333333333333	0.666666666666667		516		gnl|UMD3.1|GK000006.2	35844634	T	C	1	3	0.25	0.75
71		gnl|UMD3.1|GK000006.2	41896722	T	C	0	2	0	1		657		gnl|UMD3.1|GK000006.2	35856571	A	G	5	4	0.555555555555556	0.444444444444444		264		gnl|UMD3.1|GK000006.2	42041518	T	C	2	3	0.4	0.6		517		gnl|UMD3.1|GK000006.2	35844964	A	T	3	2	0.6	0.4
72		gnl|UMD3.1|GK000006.2	41897239	T	C	3	2	0.6	0.4		658		gnl|UMD3.1|GK000006.2	35857898	T	A	2	2	0.5	0.5		265		gnl|UMD3.1|GK000006.2	42041524	T	C	3	2	0.6	0.4		518		gnl|UMD3.1|GK000006.2	35849971	T	G	5	2	0.714285714285714	0.285714285714286
73		gnl|UMD3.1|GK000006.2	41897290	T	C	2	2	0.5	0.5		659		gnl|UMD3.1|GK000006.2	35858380	T	G	0	2	0	1		266		gnl|UMD3.1|GK000006.2	42041538	T	C	3	2	0.6	0.4		519		gnl|UMD3.1|GK000006.2	35850529	G	T	1	1	0.5	0.5
74		gnl|UMD3.1|GK000006.2	41897993	T	C	3	2	0.6	0.4		660		gnl|UMD3.1|GK000006.2	35859880	T	C	1	2	0.333333333333333	0.666666666666667		267		gnl|UMD3.1|GK000006.2	42041867	T	C	5	6	0.454545454545455	0.545454545454545		520		gnl|UMD3.1|GK000006.2	35853740	T	A	0	1	0	1
75		gnl|UMD3.1|GK000006.2	41898026	T	C	1	4	0.2	0.8		661		gnl|UMD3.1|GK000006.2	35859962	T	C	5	3	0.625	0.375		268		gnl|UMD3.1|GK000006.2	42042072	T	C	4	5	0.444444444444444	0.555555555555556		521		gnl|UMD3.1|GK000006.2	35854103	T	A	0	2	0	1
76		gnl|UMD3.1|GK000006.2	41898054	T	C	2	2	0.5	0.5		662		gnl|UMD3.1|GK000006.2	35859993	T	A	0	7	0	1		269		gnl|UMD3.1|GK000006.2	42042270	T	C	3	4	0.428571428571429	0.571428571428571		522		gnl|UMD3.1|GK000006.2	35855420	G	A	8	2	0.8	0.2
77		gnl|UMD3.1|GK000006.2	41898071	T	C	0	3	0	1		663		gnl|UMD3.1|GK000006.2	35860520	T	C	3	2	0.6	0.4		270		gnl|UMD3.1|GK000006.2	42042290	T	C	5	2	0.714285714285714	0.285714285714286		523		gnl|UMD3.1|GK000006.2	35856408	A	C	2	2	0.5	0.5
78		gnl|UMD3.1|GK000006.2	41898960	T	C	6	2	0.75	0.25		664		gnl|UMD3.1|GK000006.2	35860546	T	C	3	2	0.6	0.4		271		gnl|UMD3.1|GK000006.2	42042294	T	C	1	6	0.142857142857143	0.857142857142857		524		gnl|UMD3.1|GK000006.2	35857062	T	A	2	2	0.5	0.5
79		gnl|UMD3.1|GK000006.2	41898961	T	C	6	3	0.666666666666667	0.333333333333333		665		gnl|UMD3.1|GK000006.2	35860558	T	C	2	2	0.5	0.5		272		gnl|UMD3.1|GK000006.2	42042304	T	C	1	4	0.2	0.8		525		gnl|UMD3.1|GK000006.2	35860792	T	G,A	0	2	0	1
80		gnl|UMD3.1|GK000006.2	41898969	A	G	0	10	0	1		666		gnl|UMD3.1|GK000006.2	35861069	T	C	0	2	0	1		273		gnl|UMD3.1|GK000006.2	42042335	T	C	4	2	0.666666666666667	0.333333333333333		526		gnl|UMD3.1|GK000006.2	35867801	T	A	4	2	0.666666666666667	0.333333333333333
81		gnl|UMD3.1|GK000006.2	41899014	T	C	8	4	0.666666666666667	0.333333333333333		667		gnl|UMD3.1|GK000006.2	35864784	CTTT	CT	0	1	0	1		274		gnl|UMD3.1|GK000006.2	42042355	T	C	1	6	0.142857142857143	0.857142857142857		527		gnl|UMD3.1|GK000006.2	35868498	T	C	0	2	0	1
82		gnl|UMD3.1|GK000006.2	41899075	T	C	8	2	0.8	0.2		668		gnl|UMD3.1|GK000006.2	35865256	T	C	2	4	0.333333333333333	0.666666666666667		275		gnl|UMD3.1|GK000006.2	42042392	T	C	4	2	0.666666666666667	0.333333333333333		528		gnl|UMD3.1|GK000006.2	35868923	G	T	1	1	0.5	0.5
83		gnl|UMD3.1|GK000006.2	41899089	G	A	0	10	0	1		669		gnl|UMD3.1|GK000006.2	35865282	T	C	5	3	0.625	0.375		276		gnl|UMD3.1|GK000006.2	42042572	C	A	4	2	0.666666666666667	0.333333333333333		529		gnl|UMD3.1|GK000006.2	35871041	C	T	4	2	0.666666666666667	0.333333333333333
84		gnl|UMD3.1|GK000006.2	41899350	G	A	0	5	0	1		670		gnl|UMD3.1|GK000006.2	35865291	T	C	6	3	0.666666666666667	0.333333333333333		277		gnl|UMD3.1|GK000006.2	42042805	C	T	0	5	0	1		530		gnl|UMD3.1|GK000006.2	35873210	T	A	2	2	0.5	0.5
85		gnl|UMD3.1|GK000006.2	41899424	A	G	4	2	0.666666666666667	0.333333333333333		671		gnl|UMD3.1|GK000006.2	35867962	A	G	3	5	0.375	0.625		278		gnl|UMD3.1|GK000006.2	42043505	G	A	5	2	0.714285714285714	0.285714285714286		531		gnl|UMD3.1|GK000006.2	35874499	G	A	0	3	0	1
86		gnl|UMD3.1|GK000006.2	41899766	G	A	0	2	0	1		672		gnl|UMD3.1|GK000006.2	35868076	T	C	4	2	0.666666666666667	0.333333333333333		279		gnl|UMD3.1|GK000006.2	42044381	A	C	0	5	0	1		532		gnl|UMD3.1|GK000006.2	35874508	T	C	0	5	0	1
87		gnl|UMD3.1|GK000006.2	41899789	C	A	0	2	0	1		673		gnl|UMD3.1|GK000006.2	35868645	T	C	5	6	0.454545454545455	0.545454545454545		280		gnl|UMD3.1|GK000006.2	42044694	A	C	0	3	0	1		533		gnl|UMD3.1|GK000006.2	35874518	T	C	0	5	0	1
88		gnl|UMD3.1|GK000006.2	41899819	T	C	0	2	0	1		674		gnl|UMD3.1|GK000006.2	35869638	C	A	0	2	0	1		281		gnl|UMD3.1|GK000006.2	42044711	T	C	0	4	0	1		534		gnl|UMD3.1|GK000006.2	35874531	T	C	0	5	0	1
89		gnl|UMD3.1|GK000006.2	41899941	T	C	0	2	0	1		675		gnl|UMD3.1|GK000006.2	35869990	C	A	2	2	0.5	0.5		282		gnl|UMD3.1|GK000006.2	42045714	T	C	0	2	0	1		535		gnl|UMD3.1|GK000006.2	35880622	G	A	0	4	0	1
90		gnl|UMD3.1|GK000006.2	41900214	G	A	0	3	0	1		676		gnl|UMD3.1|GK000006.2	35870454	T	C	3	2	0.6	0.4		283		gnl|UMD3.1|GK000006.2	42045723	T	C	0	2	0	1		536		gnl|UMD3.1|GK000006.2	35881674	C	T	2	2	0.5	0.5
91		gnl|UMD3.1|GK000006.2	41900544	C	T	1	2	0.333333333333333	0.666666666666667		677		gnl|UMD3.1|GK000006.2	35870620	A	T	0	2	0	1		284		gnl|UMD3.1|GK000006.2	42045725	T	C	0	2	0	1		537		gnl|UMD3.1|GK000006.2	35883886	A	T	6	2	0.75	0.25
92		gnl|UMD3.1|GK000006.2	41900566	G	A	0	2	0	1		678		gnl|UMD3.1|GK000006.2	35872219	C	T	7	2	0.777777777777778	0.222222222222222		285		gnl|UMD3.1|GK000006.2	42045730	T	C	0	2	0	1		538		gnl|UMD3.1|GK000006.2	35885632	T	C	2	2	0.5	0.5
93		gnl|UMD3.1|GK000006.2	41900662	T	G	1	4	0.2	0.8		679		gnl|UMD3.1|GK000006.2	35872562	C	A	0	2	0	1		286		gnl|UMD3.1|GK000006.2	42045757	T	C	0	2	0	1		539		gnl|UMD3.1|GK000006.2	35885635	T	A	3	2	0.6	0.4
94		gnl|UMD3.1|GK000006.2	41902225	G	A	1	2	0.333333333333333	0.666666666666667		680		gnl|UMD3.1|GK000006.2	35872678	A	T	4	2	0.666666666666667	0.333333333333333		287		gnl|UMD3.1|GK000006.2	42045758	T	C	0	2	0	1		540		gnl|UMD3.1|GK000006.2	35886287	N	G	0	2	0	1
95		gnl|UMD3.1|GK000006.2	41902287	G	T	0	3	0	1		681		gnl|UMD3.1|GK000006.2	35880016	A	T	4	4	0.5	0.5		288		gnl|UMD3.1|GK000006.2	42045763	T	C	0	2	0	1		541		gnl|UMD3.1|GK000006.2	35886438	T	C	0	2	0	1
96		gnl|UMD3.1|GK000006.2	41902556	T	C	0	2	0	1		682		gnl|UMD3.1|GK000006.2	35881352	G	A	3	2	0.6	0.4		289		gnl|UMD3.1|GK000006.2	42045764	T	C	0	2	0	1		542		gnl|UMD3.1|GK000006.2	35886446	T	C	2	2	0.5	0.5
97		gnl|UMD3.1|GK000006.2	41904492	T	C	0	4	0	1		683		gnl|UMD3.1|GK000006.2	35882687	T	A	2	2	0.5	0.5		290		gnl|UMD3.1|GK000006.2	42046233	T	C	0	5	0	1		543		gnl|UMD3.1|GK000006.2	35886447	T	C	0	4	0	1
98		gnl|UMD3.1|GK000006.2	41904538	A	G	0	3	0	1		684		gnl|UMD3.1|GK000006.2	35883505	T	A	3	2	0.6	0.4		291		gnl|UMD3.1|GK000006.2	42046456	T	C	1	2	0.333333333333333	0.666666666666667		544		gnl|UMD3.1|GK000006.2	35886453	T	C	3	2	0.6	0.4
99		gnl|UMD3.1|GK000006.2	41904548	T	C	0	3	0	1		685		gnl|UMD3.1|GK000006.2	35885448	A	G	2	2	0.5	0.5		292		gnl|UMD3.1|GK000006.2	42046480	T	C	5	3	0.625	0.375		545		gnl|UMD3.1|GK000006.2	35886501	T	C	3	3	0.5	0.5
100		gnl|UMD3.1|GK000006.2	41906869	G	A	0	2	0	1		686		gnl|UMD3.1|GK000006.2	35886337	T	A	0	2	0	1		293		gnl|UMD3.1|GK000006.2	42046486	T	C	6	2	0.75	0.25		546		gnl|UMD3.1|GK000006.2	35886510	T	C,A	0	5	0	1
101		gnl|UMD3.1|GK000006.2	41906904	C	G	0	2	0	1		687		gnl|UMD3.1|GK000006.2	35886363	T	C	0	2	0	1		294		gnl|UMD3.1|GK000006.2	42046490	T	C	2	5	0.285714285714286	0.714285714285714		547		gnl|UMD3.1|GK000006.2	35886512	T	C	2	3	0.4	0.6
102		gnl|UMD3.1|GK000006.2	41906906	A	C	0	2	0	1		688		gnl|UMD3.1|GK000006.2	35886370	T	C	0	3	0	1		295		gnl|UMD3.1|GK000006.2	42046491	T	C	6	2	0.75	0.25		548		gnl|UMD3.1|GK000006.2	35886513	T	C	1	5	0.166666666666667	0.833333333333333
103		gnl|UMD3.1|GK000006.2	41906913	A	G	0	3	0	1		689		gnl|UMD3.1|GK000006.2	35886433	T	C	2	3	0.4	0.6		296		gnl|UMD3.1|GK000006.2	42046532	T	C	6	3	0.666666666666667	0.333333333333333		549		gnl|UMD3.1|GK000006.2	35886538	C	A	2	2	0.5	0.5
104		gnl|UMD3.1|GK000006.2	41906914	A	G	1	2	0.333333333333333	0.666666666666667		690		gnl|UMD3.1|GK000006.2	35886438	T	C	2	3	0.4	0.6		297		gnl|UMD3.1|GK000006.2	42046576	T	C	9	2	0.818181818181818	0.181818181818182		550		gnl|UMD3.1|GK000006.2	35886539	T	C	1	3	0.25	0.75
105		gnl|UMD3.1|GK000006.2	41911313	G	A	0	3	0	1		691		gnl|UMD3.1|GK000006.2	35890929	C	T	2	2	0.5	0.5		298		gnl|UMD3.1|GK000006.2	42046581	T	C	6	5	0.545454545454545	0.454545454545455		551		gnl|UMD3.1|GK000006.2	35887936	T	A	0	2	0	1
106		gnl|UMD3.1|GK000006.2	41912042	A	G	0	4	0	1		692		gnl|UMD3.1|GK000006.2	35891001	G	A	0	3	0	1		299		gnl|UMD3.1|GK000006.2	42046585	T	C	5	4	0.555555555555556	0.444444444444444		552		gnl|UMD3.1|GK000006.2	35888728	T	A	3	2	0.6	0.4
107		gnl|UMD3.1|GK000006.2	41913549	T	C	0	2	0	1		693		gnl|UMD3.1|GK000006.2	35892156	A	T	3	5	0.375	0.625		300		gnl|UMD3.1|GK000006.2	42046586	T	C	5	4	0.555555555555556	0.444444444444444		553		gnl|UMD3.1|GK000006.2	35890218	A	G	0	2	0	1
108		gnl|UMD3.1|GK000006.2	41913580	A	G	0	2	0	1		694		gnl|UMD3.1|GK000006.2	35892659	G	A	3	2	0.6	0.4		301		gnl|UMD3.1|GK000006.2	42047080	T	C	0	2	0	1		554		gnl|UMD3.1|GK000006.2	35892788	C	A	4	3	0.571428571428571	0.428571428571429
109		gnl|UMD3.1|GK000006.2	41914044	T	C	1	2	0.333333333333333	0.666666666666667		695		gnl|UMD3.1|GK000006.2	35893234	A	C	4	2	0.666666666666667	0.333333333333333		302		gnl|UMD3.1|GK000006.2	42047098	T	C	0	2	0	1		555		gnl|UMD3.1|GK000006.2	35893161	G	C	8	4	0.666666666666667	0.333333333333333
110		gnl|UMD3.1|GK000006.2	41914053	T	A	0	4	0	1		696		gnl|UMD3.1|GK000006.2	35893363	C	T	0	8	0	1		303		gnl|UMD3.1|GK000006.2	42047648	A	C	0	2	0	1		556		gnl|UMD3.1|GK000006.2	35894781	T	C	2	2	0.5	0.5
111		gnl|UMD3.1|GK000006.2	41914087	A	C	0	4	0	1		697		gnl|UMD3.1|GK000006.2	35894604	T	A	1	2	0.333333333333333	0.666666666666667		304		gnl|UMD3.1|GK000006.2	42049780	C	T	0	5	0	1		557		gnl|UMD3.1|GK000006.2	35896037	C	A	5	2	0.714285714285714	0.285714285714286
112		gnl|UMD3.1|GK000006.2	41914193	T	A	0	4	0	1		698		gnl|UMD3.1|GK000006.2	35895132	T	C	9	2	0.818181818181818	0.181818181818182		305		gnl|UMD3.1|GK000006.2	42050099	G	A	1	2	0.333333333333333	0.666666666666667		558		gnl|UMD3.1|GK000006.2	35899680	C	G	0	3	0	1
113		gnl|UMD3.1|GK000006.2	41914197	C	A	0	4	0	1		699		gnl|UMD3.1|GK000006.2	35895437	C	T	5	3	0.625	0.375		306		gnl|UMD3.1|GK000006.2	42050342	A	T	0	3	0	1		559		gnl|UMD3.1|GK000006.2	35900909	G	A,C	0	2	0	1
114		gnl|UMD3.1|GK000006.2	41914283	T	A	0	3	0	1		700		gnl|UMD3.1|GK000006.2	35896046	C	A	4	2	0.666666666666667	0.333333333333333		307		gnl|UMD3.1|GK000006.2	42051821	T	C	0	3	0	1		560		gnl|UMD3.1|GK000006.2	35900913	T	C	0	2	0	1
115		gnl|UMD3.1|GK000006.2	41914284	G	A	0	3	0	1		701		gnl|UMD3.1|GK000006.2	35896074	C	A	6	2	0.75	0.25		308		gnl|UMD3.1|GK000006.2	42052224	T	C	0	3	0	1		561		gnl|UMD3.1|GK000006.2	35900948	G	A	0	2	0	1
116		gnl|UMD3.1|GK000006.2	41914389	T	G	0	5	0	1		702		gnl|UMD3.1|GK000006.2	35896081	C	A	6	2	0.75	0.25		309		gnl|UMD3.1|GK000006.2	42052255	T	C	0	2	0	1		562		gnl|UMD3.1|GK000006.2	35901192	G	A	2	2	0.5	0.5
117		gnl|UMD3.1|GK000006.2	41914616	A	G	0	3	0	1		703		gnl|UMD3.1|GK000006.2	35897549	T	G	1	3	0.25	0.75		310		gnl|UMD3.1|GK000006.2	42052259	T	C	0	2	0	1		563		gnl|UMD3.1|GK000006.2	35901259	C	T	0	2	0	1
118		gnl|UMD3.1|GK000006.2	41914619	G	T	0	3	0	1		704		gnl|UMD3.1|GK000006.2	35898429	A	C	1	2	0.333333333333333	0.666666666666667		311		gnl|UMD3.1|GK000006.2	42052273	T	C	0	2	0	1		564		gnl|UMD3.1|GK000006.2	35903234	G	A	1	6	0.142857142857143	0.857142857142857
119		gnl|UMD3.1|GK000006.2	41914665	G	A	0	3	0	1		705		gnl|UMD3.1|GK000006.2	35898691	C	T	3	2	0.6	0.4		312		gnl|UMD3.1|GK000006.2	42052563	T	C	0	2	0	1		565		gnl|UMD3.1|GK000006.2	35903279	C	T	1	2	0.333333333333333	0.666666666666667
120		gnl|UMD3.1|GK000006.2	41914676	T	C	0	2	0	1		706		gnl|UMD3.1|GK000006.2	35899602	C	T	2	2	0.5	0.5		313		gnl|UMD3.1|GK000006.2	42052580	T	C	0	2	0	1		566		gnl|UMD3.1|GK000006.2	35903287	T	A	1	2	0.333333333333333	0.666666666666667
121		gnl|UMD3.1|GK000006.2	41916313	T	C	0	3	0	1		707		gnl|UMD3.1|GK000006.2	35899827	T	C	0	8	0	1		314		gnl|UMD3.1|GK000006.2	42052603	T	C	0	4	0	1		567		gnl|UMD3.1|GK000006.2	35905103	T	G	6	2	0.75	0.25
122		gnl|UMD3.1|GK000006.2	41916345	T	C	0	2	0	1		708		gnl|UMD3.1|GK000006.2	35899858	C	T	0	8	0	1		315		gnl|UMD3.1|GK000006.2	42053750	T	A,G	0	5	0	1		568		gnl|UMD3.1|GK000006.2	35905135	G	A	6	3	0.666666666666667	0.333333333333333
123		gnl|UMD3.1|GK000006.2	41916722	A	G	0	2	0	1		709		gnl|UMD3.1|GK000006.2	35901720	T	C	0	4	0	1		316		gnl|UMD3.1|GK000006.2	42054339	T	G	0	4	0	1		569		gnl|UMD3.1|GK000006.2	35905468	G	A	6	4	0.6	0.4
124		gnl|UMD3.1|GK000006.2	41917021	A	C	0	3	0	1		710		gnl|UMD3.1|GK000006.2	35901834	T	C	2	2	0.5	0.5		317		gnl|UMD3.1|GK000006.2	42055561	T	C	0	3	0	1		570		gnl|UMD3.1|GK000006.2	35905514	C	T	4	3	0.571428571428571	0.428571428571429
125		gnl|UMD3.1|GK000006.2	41917151	A	G	0	2	0	1		711		gnl|UMD3.1|GK000006.2	35903031	C	A	3	2	0.6	0.4		318		gnl|UMD3.1|GK000006.2	42055562	T	C	1	2	0.333333333333333	0.666666666666667		571		gnl|UMD3.1|GK000006.2	35905675	T	G	4	2	0.666666666666667	0.333333333333333
126		gnl|UMD3.1|GK000006.2	41917240	A	G	0	5	0	1		712		gnl|UMD3.1|GK000006.2	35905076	T	C	4	3	0.571428571428571	0.428571428571429		319		gnl|UMD3.1|GK000006.2	42055563	T	C	1	2	0.333333333333333	0.666666666666667		572		gnl|UMD3.1|GK000006.2	35905737	C	T	3	2	0.6	0.4
127		gnl|UMD3.1|GK000006.2	41917266	T	C	0	2	0	1		713		gnl|UMD3.1|GK000006.2	35905103	T	G	7	4	0.636363636363636	0.363636363636364		320		gnl|UMD3.1|GK000006.2	42055572	T	C	2	2	0.5	0.5		573		gnl|UMD3.1|GK000006.2	35906795	C	T	0	3	0	1
128		gnl|UMD3.1|GK000006.2	41917489	A	G	0	1	0	1		714		gnl|UMD3.1|GK000006.2	35905135	G	A	7	4	0.636363636363636	0.363636363636364		321		gnl|UMD3.1|GK000006.2	42055578	T	C	0	3	0	1		574		gnl|UMD3.1|GK000006.2	35906841	G	C	0	4	0	1
129		gnl|UMD3.1|GK000006.2	41917527	C	T	0	2	0	1		715		gnl|UMD3.1|GK000006.2	35906247	C	T	1	2	0.333333333333333	0.666666666666667		322		gnl|UMD3.1|GK000006.2	42055676	G	A	5	2	0.714285714285714	0.285714285714286		575		gnl|UMD3.1|GK000006.2	35907421	A	T	0	2	0	1
130		gnl|UMD3.1|GK000006.2	41918041	T	C	0	6	0	1		716		gnl|UMD3.1|GK000006.2	35906438	T	G	4	2	0.666666666666667	0.333333333333333		323		gnl|UMD3.1|GK000006.2	42056641	C	T	0	2	0	1		576		gnl|UMD3.1|GK000006.2	35907447	A	G	0	4	0	1
131		gnl|UMD3.1|GK000006.2	41918070	G	A	0	4	0	1		717		gnl|UMD3.1|GK000006.2	35906678	C	T,A	0	3	0	1		324		gnl|UMD3.1|GK000006.2	42058443	A	G	0	4	0	1		577		gnl|UMD3.1|GK000006.2	35907453	T	A	2	2	0.5	0.5
132		gnl|UMD3.1|GK000006.2	41918290	G	A	0	2	0	1		718		gnl|UMD3.1|GK000006.2	35907421	A	T	0	3	0	1		325		gnl|UMD3.1|GK000006.2	42060900	C	T	0	2	0	1		578		gnl|UMD3.1|GK000006.2	35907594	A	G	4	2	0.666666666666667	0.333333333333333
133		gnl|UMD3.1|GK000006.2	41918984	A	G	0	3	0	1		719		gnl|UMD3.1|GK000006.2	35907447	A	G	0	3	0	1		326		gnl|UMD3.1|GK000006.2	42060910	T	C	0	2	0	1		579		gnl|UMD3.1|GK000006.2	35908537	G	A	0	2	0	1
134		gnl|UMD3.1|GK000006.2	41919213	G	C	0	3	0	1		720		gnl|UMD3.1|GK000006.2	35908537	G	A	0	2	0	1		327		gnl|UMD3.1|GK000006.2	42060935	T	C	0	2	0	1		580		gnl|UMD3.1|GK000006.2	35910892	A	C	0	3	0	1
135		gnl|UMD3.1|GK000006.2	41919269	G	T	0	3	0	1		721		gnl|UMD3.1|GK000006.2	35909639	C	T	3	2	0.6	0.4		328		gnl|UMD3.1|GK000006.2	42060944	T	C	0	2	0	1		581		gnl|UMD3.1|GK000006.2	35910956	G	A	0	2	0	1
136		gnl|UMD3.1|GK000006.2	41919688	T	C	0	5	0	1		722		gnl|UMD3.1|GK000006.2	35910144	T	A	3	2	0.6	0.4		329		gnl|UMD3.1|GK000006.2	42061168	T	C	2	2	0.5	0.5		582		gnl|UMD3.1|GK000006.2	35911189	T	C,G	0	3	0	1
137		gnl|UMD3.1|GK000006.2	41919696	T	C	0	5	0	1		723		gnl|UMD3.1|GK000006.2	35910892	A	C	0	3	0	1		330		gnl|UMD3.1|GK000006.2	42061169	T	C	2	2	0.5	0.5		583		gnl|UMD3.1|GK000006.2	35911228	T	C	1	2	0.333333333333333	0.666666666666667
138		gnl|UMD3.1|GK000006.2	41919743	C	G	0	3	0	1		724		gnl|UMD3.1|GK000006.2	35910956	G	A	0	3	0	1		331		gnl|UMD3.1|GK000006.2	42061224	T	C	0	3	0	1		584		gnl|UMD3.1|GK000006.2	35911240	A	G	2	2	0.5	0.5
139		gnl|UMD3.1|GK000006.2	41920666	G	C	0	2	0	1		725		gnl|UMD3.1|GK000006.2	35911189	T	C	0	2	0	1		332		gnl|UMD3.1|GK000006.2	42061991	T	C	0	2	0	1		585		gnl|UMD3.1|GK000006.2	35913056	T	G	0	2	0	1
140		gnl|UMD3.1|GK000006.2	41920667	A	G	0	2	0	1		726		gnl|UMD3.1|GK000006.2	35911204	T	C	0	2	0	1		333		gnl|UMD3.1|GK000006.2	42062002	T	C	0	2	0	1		586		gnl|UMD3.1|GK000006.2	35913080	G	T	0	2	0	1
141		gnl|UMD3.1|GK000006.2	41920671	C	A	0	2	0	1		727		gnl|UMD3.1|GK000006.2	35912154	A	T	1	3	0.25	0.75		334		gnl|UMD3.1|GK000006.2	42062954	G	A	0	4	0	1		587		gnl|UMD3.1|GK000006.2	35916612	T	G	0	2	0	1
142		gnl|UMD3.1|GK000006.2	41920685	T	G	0	2	0	1		728		gnl|UMD3.1|GK000006.2	35912241	T	G	1	2	0.333333333333333	0.666666666666667		335		gnl|UMD3.1|GK000006.2	42063946	C	T	0	3	0	1		588		gnl|UMD3.1|GK000006.2	35918345	G	C	0	3	0	1
143		gnl|UMD3.1|GK000006.2	41920888	T	C	0	4	0	1		729		gnl|UMD3.1|GK000006.2	35913080	G	T	8	3	0.727272727272727	0.272727272727273		336		gnl|UMD3.1|GK000006.2	42064427	A	G	4	2	0.666666666666667	0.333333333333333		589		gnl|UMD3.1|GK000006.2	35918443	G	A	4	4	0.5	0.5
144		gnl|UMD3.1|GK000006.2	41920907	T	C	4	2	0.666666666666667	0.333333333333333		730		gnl|UMD3.1|GK000006.2	35913214	C	G	7	2	0.777777777777778	0.222222222222222		337		gnl|UMD3.1|GK000006.2	42064626	T	C	2	2	0.5	0.5		590		gnl|UMD3.1|GK000006.2	35918523	G	T	3	4	0.428571428571429	0.571428571428571
145		gnl|UMD3.1|GK000006.2	41921801	G	A	0	2	0	1		731		gnl|UMD3.1|GK000006.2	35913249	T	C	6	3	0.666666666666667	0.333333333333333		338		gnl|UMD3.1|GK000006.2	42065357	T	A	0	3	0	1		591		gnl|UMD3.1|GK000006.2	35918800	T	G	12	2	0.857142857142857	0.142857142857143
146		gnl|UMD3.1|GK000006.2	41922004	A	C	0	1	0	1		732		gnl|UMD3.1|GK000006.2	35913254	C	T	6	3	0.666666666666667	0.333333333333333		339		gnl|UMD3.1|GK000006.2	42066264	T	C	0	2	0	1		592		gnl|UMD3.1|GK000006.2	35918833	C	G	12	3	0.8	0.2
147		gnl|UMD3.1|GK000006.2	41922034	A	C	0	2	0	1		733		gnl|UMD3.1|GK000006.2	35913296	G	C	11	5	0.6875	0.3125		340		gnl|UMD3.1|GK000006.2	42066292	T	C	0	2	0	1		593		gnl|UMD3.1|GK000006.2	35918929	G	A	0	3	0	1
148		gnl|UMD3.1|GK000006.2	41922202	T	A	0	2	0	1		734		gnl|UMD3.1|GK000006.2	35913408	G	A	8	3	0.727272727272727	0.272727272727273		341		gnl|UMD3.1|GK000006.2	42066823	G	A	1	3	0.25	0.75		594		gnl|UMD3.1|GK000006.2	35918998	C	T	1	4	0.2	0.8
149		gnl|UMD3.1|GK000006.2	41922208	A	T	0	1	0	1		735		gnl|UMD3.1|GK000006.2	35913872	G	A	0	2	0	1		342		gnl|UMD3.1|GK000006.2	42067902	G	A	0	3	0	1		595		gnl|UMD3.1|GK000006.2	35919096	C	A	5	2	0.714285714285714	0.285714285714286
150		gnl|UMD3.1|GK000006.2	41923784	G	T	0	2	0	1		736		gnl|UMD3.1|GK000006.2	35913874	C	T	0	2	0	1		343		gnl|UMD3.1|GK000006.2	42069254	G	A	3	3	0.5	0.5		596		gnl|UMD3.1|GK000006.2	35919184	C	T	4	4	0.5	0.5
151		gnl|UMD3.1|GK000006.2	41923824	G	T	0	2	0	1		737		gnl|UMD3.1|GK000006.2	35914103	A	G	0	2	0	1		344		gnl|UMD3.1|GK000006.2	42069262	C	T	2	3	0.4	0.6		597		gnl|UMD3.1|GK000006.2	35921215	A	G	0	2	0	1
152		gnl|UMD3.1|GK000006.2	41923826	T	G	0	2	0	1		738		gnl|UMD3.1|GK000006.2	35914232	A	G	0	3	0	1		345		gnl|UMD3.1|GK000006.2	42071711	A	C	4	2	0.666666666666667	0.333333333333333		598		gnl|UMD3.1|GK000006.2	35921933	T	C	1	4	0.2	0.8
153		gnl|UMD3.1|GK000006.2	41924190	G	A	0	2	0	1		739		gnl|UMD3.1|GK000006.2	35914234	C	T	0	3	0	1		346		gnl|UMD3.1|GK000006.2	42071808	A	G	0	1	0	1		599		gnl|UMD3.1|GK000006.2	35922488	A	G	0	7	0	1
154		gnl|UMD3.1|GK000006.2	41924219	A	G	0	2	0	1		740		gnl|UMD3.1|GK000006.2	35914339	A	G	0	2	0	1		347		gnl|UMD3.1|GK000006.2	42072850	T	C	0	3	0	1		600		gnl|UMD3.1|GK000006.2	35922530	A	C	0	8	0	1
155		gnl|UMD3.1|GK000006.2	41925276	T	C	0	2	0	1		741		gnl|UMD3.1|GK000006.2	35915431	G	A	0	5	0	1		348		gnl|UMD3.1|GK000006.2	42073062	CAG	C	0	1	0	1		601		gnl|UMD3.1|GK000006.2	35922537	A	T	0	7	0	1
156		gnl|UMD3.1|GK000006.2	41925309	G	T	0	2	0	1		742		gnl|UMD3.1|GK000006.2	35915663	A	T	0	2	0	1		349		gnl|UMD3.1|GK000006.2	42073449	C	T	0	2	0	1		602		gnl|UMD3.1|GK000006.2	35922638	C	T	0	3	0	1
157		gnl|UMD3.1|GK000006.2	41925335	A	T	0	4	0	1		743		gnl|UMD3.1|GK000006.2	35916484	C	T	0	3	0	1		350		gnl|UMD3.1|GK000006.2	42073457	G	A	0	2	0	1		603		gnl|UMD3.1|GK000006.2	35923771	C	A	0	1	0	1
158		gnl|UMD3.1|GK000006.2	41925368	C	T	0	2	0	1		744		gnl|UMD3.1|GK000006.2	35916612	T	G	2	2	0.5	0.5		351		gnl|UMD3.1|GK000006.2	42074402	C	T	0	1	0	1		604		gnl|UMD3.1|GK000006.2	35923801	T	C	0	2	0	1
159		gnl|UMD3.1|GK000006.2	41925708	T	G	0	2	0	1		745		gnl|UMD3.1|GK000006.2	35916855	C	T	0	2	0	1		352		gnl|UMD3.1|GK000006.2	42076637	C	A	0	2	0	1		605		gnl|UMD3.1|GK000006.2	35923811	T	C	2	2	0.5	0.5
160		gnl|UMD3.1|GK000006.2	41925749	G	A	0	2	0	1		746		gnl|UMD3.1|GK000006.2	35917113	T	C	0	2	0	1		353		gnl|UMD3.1|GK000006.2	42076645	G	C	0	2	0	1		606		gnl|UMD3.1|GK000006.2	35923824	T	C	2	2	0.5	0.5
161		gnl|UMD3.1|GK000006.2	41925783	T	C	0	2	0	1		747		gnl|UMD3.1|GK000006.2	35917742	G	A	2	2	0.5	0.5		354		gnl|UMD3.1|GK000006.2	42076668	T	C	0	3	0	1		607		gnl|UMD3.1|GK000006.2	35923836	T	C	3	2	0.6	0.4
162		gnl|UMD3.1|GK000006.2	41926102	AAC	AACCCAC	0	1	0	1		748		gnl|UMD3.1|GK000006.2	35918223	T	C	3	2	0.6	0.4		355		gnl|UMD3.1|GK000006.2	42077124	T	C	0	2	0	1		608		gnl|UMD3.1|GK000006.2	35923837	T	C	2	2	0.5	0.5
163		gnl|UMD3.1|GK000006.2	41926216	A	G	0	10	0	1		749		gnl|UMD3.1|GK000006.2	35918443	G	A	3	4	0.428571428571429	0.571428571428571		356		gnl|UMD3.1|GK000006.2	42077417	C	T	0	6	0	1		609		gnl|UMD3.1|GK000006.2	35924013	T	A	0	2	0	1
164		gnl|UMD3.1|GK000006.2	41926308	C	T	0	9	0	1		750		gnl|UMD3.1|GK000006.2	35918523	G	T	2	4	0.333333333333333	0.666666666666667		357		gnl|UMD3.1|GK000006.2	42078340	G	A	0	2	0	1		610		gnl|UMD3.1|GK000006.2	35924596	C	A	1	2	0.333333333333333	0.666666666666667
165		gnl|UMD3.1|GK000006.2	41926313	T	C	0	6	0	1		751		gnl|UMD3.1|GK000006.2	35918800	T	G	4	2	0.666666666666667	0.333333333333333		358		gnl|UMD3.1|GK000006.2	42079065	T	G	0	3	0	1		611		gnl|UMD3.1|GK000006.2	35924921	G	A	5	4	0.555555555555556	0.444444444444444
166		gnl|UMD3.1|GK000006.2	41928892	T	G	0	4	0	1		752		gnl|UMD3.1|GK000006.2	35918823	G	T	7	2	0.777777777777778	0.222222222222222		359		gnl|UMD3.1|GK000006.2	42079316	A	G	1	2	0.333333333333333	0.666666666666667		612		gnl|UMD3.1|GK000006.2	35925110	A	G	4	3	0.571428571428571	0.428571428571429
167		gnl|UMD3.1|GK000006.2	41928916	C	G	0	4	0	1		753		gnl|UMD3.1|GK000006.2	35918998	C	T	2	5	0.285714285714286	0.714285714285714		360		gnl|UMD3.1|GK000006.2	42079318	G	A	1	2	0.333333333333333	0.666666666666667		613		gnl|UMD3.1|GK000006.2	35925315	T	C	0	3	0	1
168		gnl|UMD3.1|GK000006.2	41928952	T	C	0	2	0	1		754		gnl|UMD3.1|GK000006.2	35919184	C	T	9	5	0.642857142857143	0.357142857142857		361		gnl|UMD3.1|GK000006.2	42079994	A	G	0	3	0	1		614		gnl|UMD3.1|GK000006.2	35925425	T	A	0	3	0	1
169		gnl|UMD3.1|GK000006.2	41928962	A	C	0	2	0	1		755		gnl|UMD3.1|GK000006.2	35919322	A	T	4	2	0.666666666666667	0.333333333333333		362		gnl|UMD3.1|GK000006.2	42080121	T	C	3	4	0.428571428571429	0.571428571428571		615		gnl|UMD3.1|GK000006.2	35925869	A	G	2	2	0.5	0.5
170		gnl|UMD3.1|GK000006.2	41929894	TAA	TAAA	0	1	0	1		756		gnl|UMD3.1|GK000006.2	35919390	T	C	1	2	0.333333333333333	0.666666666666667		363		gnl|UMD3.1|GK000006.2	42080518	G	A	0	2	0	1		616		gnl|UMD3.1|GK000006.2	35926564	C	T	0	2	0	1
171		gnl|UMD3.1|GK000006.2	41930247	C	T	0	2	0	1		757		gnl|UMD3.1|GK000006.2	35919623	T	A	2	4	0.333333333333333	0.666666666666667		364		gnl|UMD3.1|GK000006.2	42080776	G	A	6	4	0.6	0.4		617		gnl|UMD3.1|GK000006.2	35927128	T	C	2	3	0.4	0.6
172		gnl|UMD3.1|GK000006.2	41930341	AC	ACC	0	1	0	1		758		gnl|UMD3.1|GK000006.2	35919665	T	C	1	5	0.166666666666667	0.833333333333333		365		gnl|UMD3.1|GK000006.2	42080792	A	G	9	4	0.692307692307692	0.307692307692308		618		gnl|UMD3.1|GK000006.2	35927422	C	A	2	3	0.4	0.6
173		gnl|UMD3.1|GK000006.2	41931063	G	T	0	2	0	1		759		gnl|UMD3.1|GK000006.2	35919684	A	G	1	5	0.166666666666667	0.833333333333333		366		gnl|UMD3.1|GK000006.2	42081040	A	G	0	6	0	1		619		gnl|UMD3.1|GK000006.2	35927479	C	A	2	2	0.5	0.5
174		gnl|UMD3.1|GK000006.2	41931126	C	T	0	2	0	1		760		gnl|UMD3.1|GK000006.2	35919943	T	C	4	3	0.571428571428571	0.428571428571429		367		gnl|UMD3.1|GK000006.2	42081060	A	G	0	5	0	1		620		gnl|UMD3.1|GK000006.2	35927534	C	T	0	2	0	1
175		gnl|UMD3.1|GK000006.2	41931633	C	T	0	3	0	1		761		gnl|UMD3.1|GK000006.2	35920744	G	C	3	3	0.5	0.5		368		gnl|UMD3.1|GK000006.2	42081202	A	G	0	2	0	1		621		gnl|UMD3.1|GK000006.2	35927932	A	G	1	2	0.333333333333333	0.666666666666667
176		gnl|UMD3.1|GK000006.2	41931647	T	C	0	2	0	1		762		gnl|UMD3.1|GK000006.2	35920789	C	T	2	8	0.2	0.8		369		gnl|UMD3.1|GK000006.2	42081208	A	G	0	2	0	1		622		gnl|UMD3.1|GK000006.2	35927949	G	A	1	2	0.333333333333333	0.666666666666667
177		gnl|UMD3.1|GK000006.2	41931692	A	G	0	2	0	1		763		gnl|UMD3.1|GK000006.2	35920846	T	C	1	5	0.166666666666667	0.833333333333333		370		gnl|UMD3.1|GK000006.2	42081297	C	G	0	2	0	1		623		gnl|UMD3.1|GK000006.2	35927969	A	G	0	4	0	1
178		gnl|UMD3.1|GK000006.2	41931714	A	AAT	0	1	0	1		764		gnl|UMD3.1|GK000006.2	35921348	C	A	2	5	0.285714285714286	0.714285714285714		371		gnl|UMD3.1|GK000006.2	42081861	C	T	2	9	0.181818181818182	0.818181818181818		624		gnl|UMD3.1|GK000006.2	35927980	T	C	2	2	0.5	0.5
179		gnl|UMD3.1|GK000006.2	41933176	A	G	0	2	0	1		765		gnl|UMD3.1|GK000006.2	35921512	A	G	0	4	0	1		372		gnl|UMD3.1|GK000006.2	42082748	A	T	0	5	0	1		625		gnl|UMD3.1|GK000006.2	35928823	T	C	1	3	0.25	0.75
180		gnl|UMD3.1|GK000006.2	41933178	A	G	0	2	0	1		766		gnl|UMD3.1|GK000006.2	35921622	T	C	4	2	0.666666666666667	0.333333333333333		373		gnl|UMD3.1|GK000006.2	42083079	A	T	0	2	0	1		626		gnl|UMD3.1|GK000006.2	35928831	A	G	1	3	0.25	0.75
181		gnl|UMD3.1|GK000006.2	41933500	C	T	0	2	0	1		767		gnl|UMD3.1|GK000006.2	35921847	T	C	4	2	0.666666666666667	0.333333333333333		374		gnl|UMD3.1|GK000006.2	42083426	A	T	0	3	0	1		627		gnl|UMD3.1|GK000006.2	35928909	T	C	1	4	0.2	0.8
182		gnl|UMD3.1|GK000006.2	41933501	A	G	0	2	0	1		768		gnl|UMD3.1|GK000006.2	35921933	T	C	7	2	0.777777777777778	0.222222222222222		375		gnl|UMD3.1|GK000006.2	42083890	G	A	0	2	0	1		628		gnl|UMD3.1|GK000006.2	35929401	T	C	0	2	0	1
183		gnl|UMD3.1|GK000006.2	41933509	T	C	0	2	0	1		769		gnl|UMD3.1|GK000006.2	35922265	A	T	3	2	0.6	0.4		376		gnl|UMD3.1|GK000006.2	42084656	T	C	1	2	0.333333333333333	0.666666666666667		629		gnl|UMD3.1|GK000006.2	35931241	T	C	0	9	0	1
184		gnl|UMD3.1|GK000006.2	41933519	T	C	0	2	0	1		770		gnl|UMD3.1|GK000006.2	35922378	C	T	2	2	0.5	0.5		377		gnl|UMD3.1|GK000006.2	42084787	T	C	0	2	0	1		630		gnl|UMD3.1|GK000006.2	35931595	T	C	0	2	0	1
185		gnl|UMD3.1|GK000006.2	41935024	T	C	0	6	0	1		771		gnl|UMD3.1|GK000006.2	35922488	A	G	5	3	0.625	0.375		378		gnl|UMD3.1|GK000006.2	42084792	T	C	0	3	0	1		631		gnl|UMD3.1|GK000006.2	35931753	G	C	0	4	0	1
186		gnl|UMD3.1|GK000006.2	41935060	T	C	0	2	0	1		772		gnl|UMD3.1|GK000006.2	35922530	A	C	6	5	0.545454545454545	0.454545454545455		379		gnl|UMD3.1|GK000006.2	42084823	T	C	0	2	0	1		632		gnl|UMD3.1|GK000006.2	35933018	C	T	5	2	0.714285714285714	0.285714285714286
187		gnl|UMD3.1|GK000006.2	41935100	T	C	0	2	0	1		773		gnl|UMD3.1|GK000006.2	35922537	A	T	6	4	0.6	0.4		380		gnl|UMD3.1|GK000006.2	42084846	T	C	0	2	0	1		633		gnl|UMD3.1|GK000006.2	35933113	A	T	3	2	0.6	0.4
188		gnl|UMD3.1|GK000006.2	41935321	T	C	0	3	0	1		774		gnl|UMD3.1|GK000006.2	35922638	C	T	4	3	0.571428571428571	0.428571428571429		381		gnl|UMD3.1|GK000006.2	42086611	T	C	0	3	0	1		634		gnl|UMD3.1|GK000006.2	35933372	A	G	0	2	0	1
189		gnl|UMD3.1|GK000006.2	41935322	T	C	1	2	0.333333333333333	0.666666666666667		775		gnl|UMD3.1|GK000006.2	35923290	G	A	0	3	0	1		382		gnl|UMD3.1|GK000006.2	42087962	G	T	3	2	0.6	0.4		635		gnl|UMD3.1|GK000006.2	35933373	C	T	0	2	0	1
190		gnl|UMD3.1|GK000006.2	41935722	C	T	0	2	0	1		776		gnl|UMD3.1|GK000006.2	35923305	A	G	0	2	0	1		383		gnl|UMD3.1|GK000006.2	42087992	T	C	4	2	0.666666666666667	0.333333333333333		636		gnl|UMD3.1|GK000006.2	35933395	G	C	1	5	0.166666666666667	0.833333333333333
191		gnl|UMD3.1|GK000006.2	41937917	C	T	0	2	0	1		777		gnl|UMD3.1|GK000006.2	35923581	C	G	0	2	0	1		384		gnl|UMD3.1|GK000006.2	42088026	T	C	1	6	0.142857142857143	0.857142857142857		637		gnl|UMD3.1|GK000006.2	35933518	T	A	8	3	0.727272727272727	0.272727272727273
192		gnl|UMD3.1|GK000006.2	41939992	C	A	0	2	0	1		778		gnl|UMD3.1|GK000006.2	35923734	A	G	0	4	0	1		385		gnl|UMD3.1|GK000006.2	42088030	T	C	1	4	0.2	0.8		638		gnl|UMD3.1|GK000006.2	35933520	G	C	5	8	0.384615384615385	0.615384615384615
193		gnl|UMD3.1|GK000006.2	41940206	A	G	0	2	0	1		779		gnl|UMD3.1|GK000006.2	35925315	T	C	1	3	0.25	0.75		386		gnl|UMD3.1|GK000006.2	42088041	T	C	3	2	0.6	0.4		639		gnl|UMD3.1|GK000006.2	35933888	C	A	2	2	0.5	0.5
194		gnl|UMD3.1|GK000006.2	41941686	T	C	0	2	0	1		780		gnl|UMD3.1|GK000006.2	35926287	T	G	3	2	0.6	0.4		387		gnl|UMD3.1|GK000006.2	42088053	G	C	3	2	0.6	0.4		640		gnl|UMD3.1|GK000006.2	35934148	A	C	4	3	0.571428571428571	0.428571428571429
195		gnl|UMD3.1|GK000006.2	41942423	G	C	1	4	0.2	0.8		781		gnl|UMD3.1|GK000006.2	35926564	C	T	12	4	0.75	0.25		388		gnl|UMD3.1|GK000006.2	42088056	T	C	1	4	0.2	0.8		641		gnl|UMD3.1|GK000006.2	35934177	G	T	4	4	0.5	0.5
196		gnl|UMD3.1|GK000006.2	41942484	A	G	1	2	0.333333333333333	0.666666666666667		782		gnl|UMD3.1|GK000006.2	35926838	G	A	1	5	0.166666666666667	0.833333333333333		389		gnl|UMD3.1|GK000006.2	42088061	T	G	1	2	0.333333333333333	0.666666666666667		642		gnl|UMD3.1|GK000006.2	35934269	A	T	7	3	0.7	0.3
197		gnl|UMD3.1|GK000006.2	41943284	T	G	0	2	0	1		783		gnl|UMD3.1|GK000006.2	35926897	A	G	1	5	0.166666666666667	0.833333333333333		390		gnl|UMD3.1|GK000006.2	42088095	C	G	0	2	0	1		643		gnl|UMD3.1|GK000006.2	35935321	T	C	3	2	0.6	0.4
198		gnl|UMD3.1|GK000006.2	41943465	T	C	0	3	0	1		784		gnl|UMD3.1|GK000006.2	35927006	A	G	1	5	0.166666666666667	0.833333333333333		391		gnl|UMD3.1|GK000006.2	42088099	T	C	0	2	0	1		644		gnl|UMD3.1|GK000006.2	35935914	G	A	0	2	0	1
199		gnl|UMD3.1|GK000006.2	41950910	T	G	0	2	0	1		785		gnl|UMD3.1|GK000006.2	35927219	G	A	2	3	0.4	0.6		392		gnl|UMD3.1|GK000006.2	42088145	A	G	0	2	0	1		645		gnl|UMD3.1|GK000006.2	35936757	C	T	0	2	0	1
200		gnl|UMD3.1|GK000006.2	41951211	T	C	0	2	0	1		786		gnl|UMD3.1|GK000006.2	35927225	A	G	2	2	0.5	0.5		393		gnl|UMD3.1|GK000006.2	42089032	C	T	0	3	0	1			DPP6		>=117555541	<=117803944	gnl|UMD3.1|GK000004.2
201		gnl|UMD3.1|GK000006.2	41955133	ATTTT	ATT	0	1	0	1		787		gnl|UMD3.1|GK000006.2	35927422	C	A	4	6	0.4	0.6		394		gnl|UMD3.1|GK000006.2	42089276	A	T	1	2	0.333333333333333	0.666666666666667				Chromosome	SNP location	1	2	3	4	5	6
202		gnl|UMD3.1|GK000006.2	41955539	T	C	0	2	0	1		788		gnl|UMD3.1|GK000006.2	35927534	C	T	6	2	0.75	0.25		395		gnl|UMD3.1|GK000006.2	42090331	C	T	2	2	0.5	0.5		1		gnl|UMD3.1|GK000004.2	117555605	T	G	5	3	0.625	0.375
203		gnl|UMD3.1|GK000006.2	41956014	T	G	0	4	0	1		789		gnl|UMD3.1|GK000006.2	35927681	G	A	2	3	0.4	0.6		396		gnl|UMD3.1|GK000006.2	42090338	A	G	4	2	0.666666666666667	0.333333333333333		2		gnl|UMD3.1|GK000004.2	117556192	T	C	0	2	0	1
204		gnl|UMD3.1|GK000006.2	41957256	T	C	0	2	0	1		790		gnl|UMD3.1|GK000006.2	35927723	A	G	1	4	0.2	0.8		397		gnl|UMD3.1|GK000006.2	42090449	C	T	2	6	0.25	0.75		3		gnl|UMD3.1|GK000004.2	117556196	A	G	0	2	0	1
205		gnl|UMD3.1|GK000006.2	41957272	T	C	0	2	0	1		791		gnl|UMD3.1|GK000006.2	35927744	C	T	1	4	0.2	0.8		398		gnl|UMD3.1|GK000006.2	42090539	C	T	7	2	0.777777777777778	0.222222222222222		4		gnl|UMD3.1|GK000004.2	117558965	A	G	0	2	0	1
206		gnl|UMD3.1|GK000006.2	41957273	T	C	0	2	0	1		792		gnl|UMD3.1|GK000006.2	35927828	T	C	1	4	0.2	0.8		399		gnl|UMD3.1|GK000006.2	42090576	C	G	0	11	0	1		5		gnl|UMD3.1|GK000004.2	117559006	A	G	0	2	0	1
207		gnl|UMD3.1|GK000006.2	41958145	T	C	0	1	0	1		793		gnl|UMD3.1|GK000006.2	35927932	A	G	1	3	0.25	0.75		400		gnl|UMD3.1|GK000006.2	42090610	A	G	5	4	0.555555555555556	0.444444444444444		6		gnl|UMD3.1|GK000004.2	117559032	A	G	0	2	0	1
208		gnl|UMD3.1|GK000006.2	41958179	T	C	0	2	0	1		794		gnl|UMD3.1|GK000006.2	35927949	G	A	2	3	0.4	0.6		401		gnl|UMD3.1|GK000006.2	42090821	G	C	0	8	0	1		7		gnl|UMD3.1|GK000004.2	117561027	G	A	0	1	0	1
209		gnl|UMD3.1|GK000006.2	41958220	T	C	2	2	0.5	0.5		795		gnl|UMD3.1|GK000006.2	35927969	A	G	1	5	0.166666666666667	0.833333333333333		402		gnl|UMD3.1|GK000006.2	42090832	A	C	0	6	0	1		8		gnl|UMD3.1|GK000004.2	117567953	C	T	0	2	0	1
210		gnl|UMD3.1|GK000006.2	41958222	T	C	2	2	0.5	0.5		796		gnl|UMD3.1|GK000006.2	35927980	T	C	6	2	0.75	0.25		403		gnl|UMD3.1|GK000006.2	42090996	T	C	0	5	0	1		9		gnl|UMD3.1|GK000004.2	117567962	T	C	0	2	0	1
211		gnl|UMD3.1|GK000006.2	41958960	G	A	6	2	0.75	0.25		797		gnl|UMD3.1|GK000006.2	35928003	C	A	3	4	0.428571428571429	0.571428571428571		404		gnl|UMD3.1|GK000006.2	42092321	C	T	3	2	0.6	0.4		10		gnl|UMD3.1|GK000004.2	117567993	G	A	0	2	0	1
212		gnl|UMD3.1|GK000006.2	41961198	T	C	1	2	0.333333333333333	0.666666666666667		798		gnl|UMD3.1|GK000006.2	35928096	C	T	0	2	0	1		405		gnl|UMD3.1|GK000006.2	42092360	G	A	3	3	0.5	0.5		11		gnl|UMD3.1|GK000004.2	117569751	T	A	0	3	0	1
213		gnl|UMD3.1|GK000006.2	41961287	T	C	2	2	0.5	0.5		799		gnl|UMD3.1|GK000006.2	35928111	C	T	3	4	0.428571428571429	0.571428571428571		406		gnl|UMD3.1|GK000006.2	42092489	T	C	1	5	0.166666666666667	0.833333333333333		12		gnl|UMD3.1|GK000004.2	117570422	A	C	0	1	0	1
214		gnl|UMD3.1|GK000006.2	41961337	A	T	0	2	0	1		800		gnl|UMD3.1|GK000006.2	35928166	A	T	5	3	0.625	0.375		407		gnl|UMD3.1|GK000006.2	42092523	G	A	1	6	0.142857142857143	0.857142857142857		13		gnl|UMD3.1|GK000004.2	117571221	C	A	0	2	0	1
215		gnl|UMD3.1|GK000006.2	41964262	T	C	0	2	0	1		801		gnl|UMD3.1|GK000006.2	35928302	C	T	6	7	0.461538461538462	0.538461538461538		408		gnl|UMD3.1|GK000006.2	42092564	C	T	0	6	0	1		14		gnl|UMD3.1|GK000004.2	117571230	G	A	0	2	0	1
216		gnl|UMD3.1|GK000006.2	41964276	T	C	0	2	0	1		802		gnl|UMD3.1|GK000006.2	35928509	T	A	3	4	0.428571428571429	0.571428571428571		409		gnl|UMD3.1|GK000006.2	42093122	G	A	0	2	0	1		15		gnl|UMD3.1|GK000004.2	117571248	C	G	0	2	0	1
217		gnl|UMD3.1|GK000006.2	41964383	T	C	0	2	0	1		803		gnl|UMD3.1|GK000006.2	35928510	C	G	3	4	0.428571428571429	0.571428571428571		410		gnl|UMD3.1|GK000006.2	42093264	G	T	0	5	0	1		16		gnl|UMD3.1|GK000004.2	117571718	A	C,G	0	3	0	1
218		gnl|UMD3.1|GK000006.2	41964439	T	C	0	2	0	1		804		gnl|UMD3.1|GK000006.2	35928514	A	G	3	4	0.428571428571429	0.571428571428571		411		gnl|UMD3.1|GK000006.2	42093535	T	G	3	2	0.6	0.4		17		gnl|UMD3.1|GK000004.2	117572222	A	G	0	2	0	1
219		gnl|UMD3.1|GK000006.2	41964449	T	C	0	2	0	1		805		gnl|UMD3.1|GK000006.2	35928527	C	T	2	5	0.285714285714286	0.714285714285714		412		gnl|UMD3.1|GK000006.2	42093540	T	C	0	6	0	1		18		gnl|UMD3.1|GK000004.2	117572231	A	C	0	1	0	1
220		gnl|UMD3.1|GK000006.2	41964450	T	C	0	2	0	1		806		gnl|UMD3.1|GK000006.2	35929062	C	T	9	2	0.818181818181818	0.181818181818182		413		gnl|UMD3.1|GK000006.2	42093611	A	G	0	2	0	1		19		gnl|UMD3.1|GK000004.2	117576703	G	C	0	3	0	1
221		gnl|UMD3.1|GK000006.2	41964739	T	C	1	2	0.333333333333333	0.666666666666667		807		gnl|UMD3.1|GK000006.2	35929638	T	C	0	2	0	1		414		gnl|UMD3.1|GK000006.2	42094214	A	G	0	4	0	1		20		gnl|UMD3.1|GK000004.2	117576865	G	A	0	3	0	1
222		gnl|UMD3.1|GK000006.2	41964744	T	C	1	2	0.333333333333333	0.666666666666667		808		gnl|UMD3.1|GK000006.2	35930200	T	C	7	2	0.777777777777778	0.222222222222222		415		gnl|UMD3.1|GK000006.2	42094226	A	C	1	3	0.25	0.75		21		gnl|UMD3.1|GK000004.2	117576956	CGTGTGTGTGTGTGTGTGTGTGTGTG	CGTGTGTGTGTGTGTGTGTGTGTG	0	1	0	1
223		gnl|UMD3.1|GK000006.2	41964752	T	C	1	2	0.333333333333333	0.666666666666667		809		gnl|UMD3.1|GK000006.2	35930210	A	G	8	3	0.727272727272727	0.272727272727273		416		gnl|UMD3.1|GK000006.2	42094252	T	C	0	3	0	1		22		gnl|UMD3.1|GK000004.2	117582347	T	A	0	2	0	1
224		gnl|UMD3.1|GK000006.2	41964822	T	C	0	2	0	1		810		gnl|UMD3.1|GK000006.2	35930377	A	G	9	7	0.5625	0.4375		417		gnl|UMD3.1|GK000006.2	42095643	G	A	3	2	0.6	0.4		23		gnl|UMD3.1|GK000004.2	117582349	C	T	0	2	0	1
225		gnl|UMD3.1|GK000006.2	41967133	C	T	0	3	0	1		811		gnl|UMD3.1|GK000006.2	35930559	G	A	14	5	0.736842105263158	0.263157894736842		418		gnl|UMD3.1|GK000006.2	42096146	C	G	1	2	0.333333333333333	0.666666666666667		24		gnl|UMD3.1|GK000004.2	117582355	C	T	0	2	0	1
226		gnl|UMD3.1|GK000006.2	41967557	T	C	0	2	0	1		812		gnl|UMD3.1|GK000006.2	35930622	A	T	10	5	0.666666666666667	0.333333333333333		419		gnl|UMD3.1|GK000006.2	42096238	C	T	4	3	0.571428571428571	0.428571428571429		25		gnl|UMD3.1|GK000004.2	117582440	C	T	2	5	0.285714285714286	0.714285714285714
227		gnl|UMD3.1|GK000006.2	41971882	G	A	1	2	0.333333333333333	0.666666666666667		813		gnl|UMD3.1|GK000006.2	35930623	T	A	10	4	0.714285714285714	0.285714285714286		420		gnl|UMD3.1|GK000006.2	42096239	A	G	4	3	0.571428571428571	0.428571428571429		26		gnl|UMD3.1|GK000004.2	117582521	C	T	5	2	0.714285714285714	0.285714285714286
228		gnl|UMD3.1|GK000006.2	41972438	T	C	0	2	0	1		814		gnl|UMD3.1|GK000006.2	35930784	C	G	16	7	0.695652173913043	0.304347826086957		421		gnl|UMD3.1|GK000006.2	42096336	A	G	3	6	0.333333333333333	0.666666666666667		27		gnl|UMD3.1|GK000004.2	117582537	A	G	5	2	0.714285714285714	0.285714285714286
229		gnl|UMD3.1|GK000006.2	41972624	T	C	1	2	0.333333333333333	0.666666666666667		815		gnl|UMD3.1|GK000006.2	35930805	G	A	13	9	0.590909090909091	0.409090909090909		422		gnl|UMD3.1|GK000006.2	42096412	T	C	4	2	0.666666666666667	0.333333333333333		28		gnl|UMD3.1|GK000004.2	117584848	C	T	0	2	0	1
230		gnl|UMD3.1|GK000006.2	41972626	T	C	1	2	0.333333333333333	0.666666666666667		816		gnl|UMD3.1|GK000006.2	35931087	C	T	11	8	0.578947368421053	0.421052631578947		423		gnl|UMD3.1|GK000006.2	42096548	T	C	2	6	0.25	0.75		29		gnl|UMD3.1|GK000004.2	117584930	A	G	0	1	0	1
231		gnl|UMD3.1|GK000006.2	41972627	T	C	1	2	0.333333333333333	0.666666666666667		817		gnl|UMD3.1|GK000006.2	35931088	A	G	11	7	0.611111111111111	0.388888888888889		424		gnl|UMD3.1|GK000006.2	42097105	C	T	2	2	0.5	0.5		30		gnl|UMD3.1|GK000004.2	117584950	A	G	0	2	0	1
232		gnl|UMD3.1|GK000006.2	41972923	G	A	3	2	0.6	0.4		818		gnl|UMD3.1|GK000006.2	35931119	G	A	11	8	0.578947368421053	0.421052631578947		425		gnl|UMD3.1|GK000006.2	42097189	C	G	4	2	0.666666666666667	0.333333333333333		31		gnl|UMD3.1|GK000004.2	117585062	A	G	0	2	0	1
233		gnl|UMD3.1|GK000006.2	41973142	T	C	4	2	0.666666666666667	0.333333333333333		819		gnl|UMD3.1|GK000006.2	35931241	T	C	7	9	0.4375	0.5625		426		gnl|UMD3.1|GK000006.2	42097221	C	T	3	4	0.428571428571429	0.571428571428571		32		gnl|UMD3.1|GK000004.2	117585603	C	T	0	2	0	1
234		gnl|UMD3.1|GK000006.2	41980206	G	A	0	2	0	1		820		gnl|UMD3.1|GK000006.2	35931595	T	C	4	4	0.5	0.5		427		gnl|UMD3.1|GK000006.2	42097222	A	G	3	4	0.428571428571429	0.571428571428571		33		gnl|UMD3.1|GK000004.2	117587264	T	G	0	3	0	1
235		gnl|UMD3.1|GK000006.2	41980517	T	C	2	2	0.5	0.5		821		gnl|UMD3.1|GK000006.2	35931666	A	G	5	2	0.714285714285714	0.285714285714286		428		gnl|UMD3.1|GK000006.2	42097296	T	C	1	6	0.142857142857143	0.857142857142857		34		gnl|UMD3.1|GK000004.2	117587963	C	T	0	2	0	1
236		gnl|UMD3.1|GK000006.2	41980594	T	C	2	2	0.5	0.5		822		gnl|UMD3.1|GK000006.2	35931753	G	C	4	9	0.307692307692308	0.692307692307692		429		gnl|UMD3.1|GK000006.2	42097327	C	T	1	6	0.142857142857143	0.857142857142857		35		gnl|UMD3.1|GK000004.2	117588545	T	G	0	1	0	1
237		gnl|UMD3.1|GK000006.2	41982138	T	A	1	2	0.333333333333333	0.666666666666667		823		gnl|UMD3.1|GK000006.2	35931888	T	G	4	8	0.333333333333333	0.666666666666667		430		gnl|UMD3.1|GK000006.2	42097330	A	G	1	6	0.142857142857143	0.857142857142857		36		gnl|UMD3.1|GK000004.2	117588812	A	G	0	2	0	1
238		gnl|UMD3.1|GK000006.2	41983516	A	G	0	3	0	1		824		gnl|UMD3.1|GK000006.2	35931908	A	G	5	7	0.416666666666667	0.583333333333333		431		gnl|UMD3.1|GK000006.2	42097430	T	C	2	2	0.5	0.5		37		gnl|UMD3.1|GK000004.2	117588851	T	C	0	2	0	1
239		gnl|UMD3.1|GK000006.2	41983553	T	C	0	2	0	1		825		gnl|UMD3.1|GK000006.2	35931950	G	A	8	3	0.727272727272727	0.272727272727273		432		gnl|UMD3.1|GK000006.2	42098268	C	G	0	2	0	1		38		gnl|UMD3.1|GK000004.2	117589629	G	T	0	2	0	1
240		gnl|UMD3.1|GK000006.2	41984041	A	G	0	2	0	1		826		gnl|UMD3.1|GK000006.2	35932795	G	A	11	6	0.647058823529412	0.352941176470588		433		gnl|UMD3.1|GK000006.2	42098269	A	G	0	2	0	1		39		gnl|UMD3.1|GK000004.2	117590496	A	G	2	2	0.5	0.5
241		gnl|UMD3.1|GK000006.2	41985717	A	G	2	2	0.5	0.5		827		gnl|UMD3.1|GK000006.2	35933018	C	T	12	14	0.461538461538462	0.538461538461538		434		gnl|UMD3.1|GK000006.2	42098284	T	C	0	3	0	1		40		gnl|UMD3.1|GK000004.2	117590498	A	G	2	2	0.5	0.5
242		gnl|UMD3.1|GK000006.2	41985747	T	C	3	2	0.6	0.4		828		gnl|UMD3.1|GK000006.2	35933113	A	T	16	12	0.571428571428571	0.428571428571429		435		gnl|UMD3.1|GK000006.2	42098398	A	G	0	1	0	1		41		gnl|UMD3.1|GK000004.2	117590501	A	G	2	2	0.5	0.5
243		gnl|UMD3.1|GK000006.2	41987972	G	A	4	2	0.666666666666667	0.333333333333333		829		gnl|UMD3.1|GK000006.2	35933238	C	G	12	13	0.48	0.52		436		gnl|UMD3.1|GK000006.2	42099058	A	C	4	5	0.444444444444444	0.555555555555556		42		gnl|UMD3.1|GK000004.2	117591716	G	A	0	2	0	1
244		gnl|UMD3.1|GK000006.2	41989601	C	A	0	2	0	1		830		gnl|UMD3.1|GK000006.2	35933266	G	A	12	10	0.545454545454545	0.454545454545455		437		gnl|UMD3.1|GK000006.2	42099272	A	C	1	6	0.142857142857143	0.857142857142857		43		gnl|UMD3.1|GK000004.2	117592866	C	A	1	2	0.333333333333333	0.666666666666667
245		gnl|UMD3.1|GK000006.2	41989626	C	A	1	1	0.5	0.5		831		gnl|UMD3.1|GK000006.2	35933361	T	C	9	10	0.473684210526316	0.526315789473684		438		gnl|UMD3.1|GK000006.2	42099449	G	A	0	7	0	1		44		gnl|UMD3.1|GK000004.2	117592920	T	G	1	2	0.333333333333333	0.666666666666667
246		gnl|UMD3.1|GK000006.2	41994820	C	A	1	2	0.333333333333333	0.666666666666667		832		gnl|UMD3.1|GK000006.2	35933372	A	G	10	9	0.526315789473684	0.473684210526316		439		gnl|UMD3.1|GK000006.2	42099706	C	T	2	2	0.5	0.5		45		gnl|UMD3.1|GK000004.2	117595284	C	G	0	4	0	1
247		gnl|UMD3.1|GK000006.2	42001194	C	T	0	3	0	1		833		gnl|UMD3.1|GK000006.2	35933373	C	T	10	9	0.526315789473684	0.473684210526316		440		gnl|UMD3.1|GK000006.2	42099750	T	C	6	2	0.75	0.25		46		gnl|UMD3.1|GK000004.2	117595285	A	G	0	4	0	1
248		gnl|UMD3.1|GK000006.2	42001198	T	C	0	3	0	1		834		gnl|UMD3.1|GK000006.2	35933395	G	C	10	11	0.476190476190476	0.523809523809524		441		gnl|UMD3.1|GK000006.2	42099998	G	A	0	5	0	1		47		gnl|UMD3.1|GK000004.2	117595630	A	C	0	2	0	1
249		gnl|UMD3.1|GK000006.2	42004794	C	G	2	2	0.5	0.5		835		gnl|UMD3.1|GK000006.2	35933520	G	C	16	13	0.551724137931034	0.448275862068966		442		gnl|UMD3.1|GK000006.2	42100081	AC	ACC	0	1	0	1		48		gnl|UMD3.1|GK000004.2	117596422	T	C	0	2	0	1
250		gnl|UMD3.1|GK000006.2	42005531	A	G	0	2	0	1		836		gnl|UMD3.1|GK000006.2	35933666	T	A	14	11	0.56	0.44		443		gnl|UMD3.1|GK000006.2	42101847	T	A	2	2	0.5	0.5		49		gnl|UMD3.1|GK000004.2	117596432	A	G	0	2	0	1
251		gnl|UMD3.1|GK000006.2	42007322	G	A	0	3	0	1		837		gnl|UMD3.1|GK000006.2	35933736	A	T	12	7	0.631578947368421	0.368421052631579		444		gnl|UMD3.1|GK000006.2	42102155	T	C	5	2	0.714285714285714	0.285714285714286		50		gnl|UMD3.1|GK000004.2	117596906	A	G	0	2	0	1
252		gnl|UMD3.1|GK000006.2	42007750	G	T	0	2	0	1		838		gnl|UMD3.1|GK000006.2	35933991	C	T	19	15	0.558823529411765	0.441176470588235		445		gnl|UMD3.1|GK000006.2	42102213	A	G	8	2	0.8	0.2		51		gnl|UMD3.1|GK000004.2	117597247	A	G	0	3	0	1
253		gnl|UMD3.1|GK000006.2	42008725	C	T	0	3	0	1		839		gnl|UMD3.1|GK000006.2	35934045	G	T	15	7	0.681818181818182	0.318181818181818		446		gnl|UMD3.1|GK000006.2	42102392	G	T	8	5	0.615384615384615	0.384615384615385		52		gnl|UMD3.1|GK000004.2	117598848	G	C	0	3	0	1
254		gnl|UMD3.1|GK000006.2	42010522	C	T	0	4	0	1		840		gnl|UMD3.1|GK000006.2	35934148	A	C	13	10	0.565217391304348	0.434782608695652		447		gnl|UMD3.1|GK000006.2	42102400	G	A	6	5	0.545454545454545	0.454545454545455		53		gnl|UMD3.1|GK000004.2	117600072	G	A	0	1	0	1
255		gnl|UMD3.1|GK000006.2	42013602	C	T	1	4	0.2	0.8		841		gnl|UMD3.1|GK000006.2	35934177	G	T	15	14	0.517241379310345	0.482758620689655		448		gnl|UMD3.1|GK000006.2	42102927	T	G	0	3	0	1		54		gnl|UMD3.1|GK000004.2	117600868	A	G	0	4	0	1
256		gnl|UMD3.1|GK000006.2	42014033	T	C	0	2	0	1		842		gnl|UMD3.1|GK000006.2	35934470	G	A	1	4	0.2	0.8		449		gnl|UMD3.1|GK000006.2	42103246	C	A	0	2	0	1		55		gnl|UMD3.1|GK000004.2	117601776	C	T	0	2	0	1
257		gnl|UMD3.1|GK000006.2	42014059	T	C	0	3	0	1		843		gnl|UMD3.1|GK000006.2	35934512	AATATATATATATATATATATAT	AATATATATATATATATATATATATAT	0	1	0	1		450		gnl|UMD3.1|GK000006.2	42103603	G	A	0	2	0	1		56		gnl|UMD3.1|GK000004.2	117603167	A	C	2	3	0.4	0.6
258		gnl|UMD3.1|GK000006.2	42014072	T	C	0	3	0	1		844		gnl|UMD3.1|GK000006.2	35934757	T	A	9	15	0.375	0.625		451		gnl|UMD3.1|GK000006.2	42103693	G	A	0	7	0	1		57		gnl|UMD3.1|GK000004.2	117617116	A	C	0	4	0	1
259		gnl|UMD3.1|GK000006.2	42014085	T	C	1	2	0.333333333333333	0.666666666666667		845		gnl|UMD3.1|GK000006.2	35935656	C	T	7	9	0.4375	0.5625		452		gnl|UMD3.1|GK000006.2	42104329	A	G	1	2	0.333333333333333	0.666666666666667		58		gnl|UMD3.1|GK000004.2	117617613	C	T	0	2	0	1
260		gnl|UMD3.1|GK000006.2	42016481	C	G	0	2	0	1		846		gnl|UMD3.1|GK000006.2	35936215	T	C	8	5	0.615384615384615	0.384615384615385		453		gnl|UMD3.1|GK000006.2	42106126	CAATTA	CA	0	1	0	1		59		gnl|UMD3.1|GK000004.2	117617703	G	A	0	2	0	1
261		gnl|UMD3.1|GK000006.2	42016996	A	T	0	3	0	1		847		gnl|UMD3.1|GK000006.2	35936518	G	C	3	8	0.272727272727273	0.727272727272727		454		gnl|UMD3.1|GK000006.2	42106419	C	T	1	2	0.333333333333333	0.666666666666667		60		gnl|UMD3.1|GK000004.2	117619950	C	T	3	2	0.6	0.4
262		gnl|UMD3.1|GK000006.2	42017261	A	C	2	4	0.333333333333333	0.666666666666667		848		gnl|UMD3.1|GK000006.2	35936757	C	T	5	3	0.625	0.375		455		gnl|UMD3.1|GK000006.2	42107574	T	C	1	3	0.25	0.75		61		gnl|UMD3.1|GK000004.2	117622219	C	T	0	2	0	1
263		gnl|UMD3.1|GK000006.2	42017551	G	A	2	3	0.4	0.6		849		gnl|UMD3.1|GK000006.2	35937323	C	A	2	5	0.285714285714286	0.714285714285714		456		gnl|UMD3.1|GK000006.2	42107627	T	A	1	3	0.25	0.75		62		gnl|UMD3.1|GK000004.2	117622899	G	T	0	2	0	1
264		gnl|UMD3.1|GK000006.2	42017702	A	G	0	5	0	1		850		gnl|UMD3.1|GK000006.2	35937801	G	T	6	2	0.75	0.25		457		gnl|UMD3.1|GK000006.2	42107769	C	T	0	4	0	1		63		gnl|UMD3.1|GK000004.2	117622954	G	A	0	2	0	1
265		gnl|UMD3.1|GK000006.2	42017987	T	C	0	2	0	1		851	PKD2	Chromosome location	SNP location	1	2	3	4	5	6		458		gnl|UMD3.1|GK000006.2	42107802	C	T	0	2	0	1		64		gnl|UMD3.1|GK000004.2	117622977	T	C	0	2	0	1
266		gnl|UMD3.1|GK000006.2	42019359	T	C	2	3	0.4	0.6		852		gnl|UMD3.1|GK000006.2	38041736	C	T	20	18	0.526315789473684	0.473684210526316		459		gnl|UMD3.1|GK000006.2	42107886	A	C	0	1	0	1		65		gnl|UMD3.1|GK000004.2	117628815	A	G	0	2	0	1
267		gnl|UMD3.1|GK000006.2	42019392	T	C	2	3	0.4	0.6		853		gnl|UMD3.1|GK000006.2	38042011	C	T	20	17	0.540540540540541	0.459459459459459		460		gnl|UMD3.1|GK000006.2	42108599	G	C	0	3	0	1		66		gnl|UMD3.1|GK000004.2	117639083	A	C	0	2	0	1
268		gnl|UMD3.1|GK000006.2	42019394	T	C	0	5	0	1		854		gnl|UMD3.1|GK000006.2	38043967	T	C	3	2	0.6	0.4		461		gnl|UMD3.1|GK000006.2	42109360	T	C	1	3	0.25	0.75		67		gnl|UMD3.1|GK000004.2	117639139	A	G	0	2	0	1
269		gnl|UMD3.1|GK000006.2	42019660	T	C	0	4	0	1		855		gnl|UMD3.1|GK000006.2	38043977	T	C	2	3	0.4	0.6		462		gnl|UMD3.1|GK000006.2	42109361	T	C	1	3	0.25	0.75		68		gnl|UMD3.1|GK000004.2	117640994	A	C	2	3	0.4	0.6
270		gnl|UMD3.1|GK000006.2	42019768	T	C	0	2	0	1		856		gnl|UMD3.1|GK000006.2	38044472	G	A	2	2	0.5	0.5		463		gnl|UMD3.1|GK000006.2	42111148	T	C	3	2	0.6	0.4		69		gnl|UMD3.1|GK000004.2	117643152	A	G,T	0	3	0	1
271		gnl|UMD3.1|GK000006.2	42019769	T	C	0	3	0	1		857		gnl|UMD3.1|GK000006.2	38044520	T	C	1	1	0.5	0.5		464		gnl|UMD3.1|GK000006.2	42111163	T	C	3	2	0.6	0.4		70		gnl|UMD3.1|GK000004.2	117643158	A	G	1	2	0.333333333333333	0.666666666666667
272		gnl|UMD3.1|GK000006.2	42019776	T	C	0	3	0	1		858		gnl|UMD3.1|GK000006.2	38044764	T	C	2	6	0.25	0.75		465		gnl|UMD3.1|GK000006.2	42111164	T	C	2	3	0.4	0.6		71		gnl|UMD3.1|GK000004.2	117644873	T	C	0	4	0	1
273		gnl|UMD3.1|GK000006.2	42019838	T	C	5	2	0.714285714285714	0.285714285714286		859		gnl|UMD3.1|GK000006.2	38044776	T	C	6	2	0.75	0.25		466		gnl|UMD3.1|GK000006.2	42111187	T	C	2	2	0.5	0.5		72		gnl|UMD3.1|GK000004.2	117655460	T	C	4	2	0.666666666666667	0.333333333333333
274		gnl|UMD3.1|GK000006.2	42019935	A	G	0	9	0	1		860		gnl|UMD3.1|GK000006.2	38044777	T	C	6	2	0.75	0.25		467		gnl|UMD3.1|GK000006.2	42111188	T	C	3	2	0.6	0.4		73		gnl|UMD3.1|GK000004.2	117655496	C	T	2	2	0.5	0.5
275		gnl|UMD3.1|GK000006.2	42020678	C	A	5	2	0.714285714285714	0.285714285714286		861		gnl|UMD3.1|GK000006.2	38044802	T	C	8	2	0.8	0.2		468		gnl|UMD3.1|GK000006.2	42111190	T	C	3	2	0.6	0.4		74		gnl|UMD3.1|GK000004.2	117656535	G	A	0	3	0	1
276		gnl|UMD3.1|GK000006.2	42021492	T	C	1	3	0.25	0.75		862		gnl|UMD3.1|GK000006.2	38044803	T	C	8	2	0.8	0.2		469		gnl|UMD3.1|GK000006.2	42111198	T	C	0	5	0	1		75		gnl|UMD3.1|GK000004.2	117656544	C	G	0	4	0	1
277		gnl|UMD3.1|GK000006.2	42021517	T	C	1	2	0.333333333333333	0.666666666666667		863		gnl|UMD3.1|GK000006.2	38044811	T	C	5	4	0.555555555555556	0.444444444444444		470		gnl|UMD3.1|GK000006.2	42111227	T	C	1	2	0.333333333333333	0.666666666666667		76		gnl|UMD3.1|GK000004.2	117656569	T	C	0	3	0	1
278		gnl|UMD3.1|GK000006.2	42022486	T	C	0	5	0	1		864		gnl|UMD3.1|GK000006.2	38046082	A	T	2	3	0.4	0.6		471		gnl|UMD3.1|GK000006.2	42111261	T	C	1	4	0.2	0.8		77		gnl|UMD3.1|GK000004.2	117660210	C	G	0	2	0	1
279		gnl|UMD3.1|GK000006.2	42023749	C	T	0	4	0	1		865		gnl|UMD3.1|GK000006.2	38047078	G	A	2	2	0.5	0.5		472		gnl|UMD3.1|GK000006.2	42111262	T	C	0	4	0	1		78		gnl|UMD3.1|GK000004.2	117660240	C	A	0	2	0	1
280		gnl|UMD3.1|GK000006.2	42024112	C	T	0	3	0	1		866		gnl|UMD3.1|GK000006.2	38047377	A	T	0	3	0	1		473		gnl|UMD3.1|GK000006.2	42112151	T	C	2	4	0.333333333333333	0.666666666666667		79		gnl|UMD3.1|GK000004.2	117664372	A	G	1	1	0.5	0.5
281		gnl|UMD3.1|GK000006.2	42024438	T	C	1	2	0.333333333333333	0.666666666666667		867		gnl|UMD3.1|GK000006.2	38048024	G	T	10	8	0.555555555555556	0.444444444444444		474		gnl|UMD3.1|GK000006.2	42112163	T	C	4	2	0.666666666666667	0.333333333333333		80		gnl|UMD3.1|GK000004.2	117666627	A	C	1	2	0.333333333333333	0.666666666666667
282		gnl|UMD3.1|GK000006.2	42024443	T	C	1	2	0.333333333333333	0.666666666666667		868		gnl|UMD3.1|GK000006.2	38048285	T	A	0	2	0	1		475		gnl|UMD3.1|GK000006.2	42112174	T	C	3	3	0.5	0.5		81		gnl|UMD3.1|GK000004.2	117668103	C	A	2	3	0.4	0.6
283		gnl|UMD3.1|GK000006.2	42024444	T	C	1	2	0.333333333333333	0.666666666666667				gnl|UMD3.1|GK000006.2	38049978	A	G	1	3	0.25	0.75		476		gnl|UMD3.1|GK000006.2	42112175	T	C	4	2	0.666666666666667	0.333333333333333		82		gnl|UMD3.1|GK000004.2	117669425	T	A	2	2	0.5	0.5
284		gnl|UMD3.1|GK000006.2	42024448	T	C	1	2	0.333333333333333	0.666666666666667				gnl|UMD3.1|GK000006.2	38052573	G	A	1	6	0.142857142857143	0.857142857142857		477		gnl|UMD3.1|GK000006.2	42112970	C	T	5	3	0.625	0.375		83		gnl|UMD3.1|GK000004.2	117673140	A	C	2	3	0.4	0.6
285		gnl|UMD3.1|GK000006.2	42024489	T	C	1	2	0.333333333333333	0.666666666666667		1		gnl|UMD3.1|GK000006.2	38052646	A	T	4	3	0.571428571428571	0.428571428571429		478		gnl|UMD3.1|GK000006.2	42113057	C	A	2	2	0.5	0.5		84		gnl|UMD3.1|GK000004.2	117675571	C	T	0	4	0	1
286		gnl|UMD3.1|GK000006.2	42024501	T	C	0	3	0	1		2		gnl|UMD3.1|GK000006.2	38053489	A	G	0	2	0	1		479		gnl|UMD3.1|GK000006.2	42113323	T	C	6	3	0.666666666666667	0.333333333333333		85		gnl|UMD3.1|GK000004.2	117675847	C	T	0	2	0	1
287		gnl|UMD3.1|GK000006.2	42024526	T	C	1	2	0.333333333333333	0.666666666666667		3		gnl|UMD3.1|GK000006.2	38055030	T	C	1	2	0.333333333333333	0.666666666666667		480		gnl|UMD3.1|GK000006.2	42113334	T	C	4	5	0.444444444444444	0.555555555555556		86		gnl|UMD3.1|GK000004.2	117684204	T	G	5	2	0.714285714285714	0.285714285714286
288		gnl|UMD3.1|GK000006.2	42025102	T	C	0	2	0	1		4		gnl|UMD3.1|GK000006.2	38055815	T	A	0	2	0	1		481		gnl|UMD3.1|GK000006.2	42113342	T	C	4	5	0.444444444444444	0.555555555555556		87		gnl|UMD3.1|GK000004.2	117684229	T	A	5	2	0.714285714285714	0.285714285714286
289		gnl|UMD3.1|GK000006.2	42025580	T	C	1	2	0.333333333333333	0.666666666666667		5		gnl|UMD3.1|GK000006.2	38056757	T	C	2	3	0.4	0.6		482		gnl|UMD3.1|GK000006.2	42113354	T	C	7	2	0.777777777777778	0.222222222222222		88		gnl|UMD3.1|GK000004.2	117684554	A	G	2	2	0.5	0.5
290		gnl|UMD3.1|GK000006.2	42025618	T	C	3	2	0.6	0.4		6		gnl|UMD3.1|GK000006.2	38058712	G	A	4	2	0.666666666666667	0.333333333333333		483		gnl|UMD3.1|GK000006.2	42113474	T	C	8	4	0.666666666666667	0.333333333333333		89		gnl|UMD3.1|GK000004.2	117684568	G	A,C	0	4	0	1
291		gnl|UMD3.1|GK000006.2	42026590	T	C	1	3	0.25	0.75		7		gnl|UMD3.1|GK000006.2	38060149	T	C	0	2	0	1		484		gnl|UMD3.1|GK000006.2	42113484	T	C	10	2	0.833333333333333	0.166666666666667		90		gnl|UMD3.1|GK000004.2	117684940	A	G	1	4	0.2	0.8
292		gnl|UMD3.1|GK000006.2	42026604	T	C	0	3	0	1		8		gnl|UMD3.1|GK000006.2	38061000	T	C	0	1	0	1		485		gnl|UMD3.1|GK000006.2	42113491	T	C	8	4	0.666666666666667	0.333333333333333		91		gnl|UMD3.1|GK000004.2	117684962	A	G	4	2	0.666666666666667	0.333333333333333
293		gnl|UMD3.1|GK000006.2	42026605	T	C	2	2	0.5	0.5		9		gnl|UMD3.1|GK000006.2	38061299	A	T	0	3	0	1		486		gnl|UMD3.1|GK000006.2	42113506	T	C	9	3	0.75	0.25		92		gnl|UMD3.1|GK000004.2	117684988	A	G	1	2	0.333333333333333	0.666666666666667
294		gnl|UMD3.1|GK000006.2	42026619	T	C	0	2	0	1		10		gnl|UMD3.1|GK000006.2	38062975	C	T	0	2	0	1		487		gnl|UMD3.1|GK000006.2	42113584	C	T	0	2	0	1		93		gnl|UMD3.1|GK000004.2	117684993	A	G	1	2	0.333333333333333	0.666666666666667
295		gnl|UMD3.1|GK000006.2	42026653	T	C	2	2	0.5	0.5		11		gnl|UMD3.1|GK000006.2	38065410	G	A	1	2	0.333333333333333	0.666666666666667		488		gnl|UMD3.1|GK000006.2	42113640	T	C	0	2	0	1		94		gnl|UMD3.1|GK000004.2	117684998	A	G	1	2	0.333333333333333	0.666666666666667
296		gnl|UMD3.1|GK000006.2	42026804	T	C	4	2	0.666666666666667	0.333333333333333		12		gnl|UMD3.1|GK000006.2	38069453	T	C	0	4	0	1		489		gnl|UMD3.1|GK000006.2	42113745	G	A	0	3	0	1		95		gnl|UMD3.1|GK000004.2	117714698	T	A	0	2	0	1
297		gnl|UMD3.1|GK000006.2	42026805	T	C	3	3	0.5	0.5		13		gnl|UMD3.1|GK000006.2	38069790	G	A	2	2	0.5	0.5		490		gnl|UMD3.1|GK000006.2	42116466	C	A	0	2	0	1		96		gnl|UMD3.1|GK000004.2	117798373	C	G	2	2	0.5	0.5
298		gnl|UMD3.1|GK000006.2	42030246	A	T	0	3	0	1		14		gnl|UMD3.1|GK000006.2	38070658	A	T	6	3	0.666666666666667	0.333333333333333		491		gnl|UMD3.1|GK000006.2	42120804	T	C	0	2	0	1		97		gnl|UMD3.1|GK000004.2	117798423	G	A	1	2	0.333333333333333	0.666666666666667
299		gnl|UMD3.1|GK000006.2	42030297	G	A	0	2	0	1		15		gnl|UMD3.1|GK000006.2	38070748	G	A	0	6	0	1		492		gnl|UMD3.1|GK000006.2	42121182	C	T	2	2	0.5	0.5		98		gnl|UMD3.1|GK000004.2	117798557	T	C	2	3	0.4	0.6
300		gnl|UMD3.1|GK000006.2	42030532	A	G	0	3	0	1		16		gnl|UMD3.1|GK000006.2	38071521	T	C	3	4	0.428571428571429	0.571428571428571		493		gnl|UMD3.1|GK000006.2	42125435	T	C	1	2	0.333333333333333	0.666666666666667		99		gnl|UMD3.1|GK000004.2	117798619	G	A	4	4	0.5	0.5
301		gnl|UMD3.1|GK000006.2	42030693	C	T	1	3	0.25	0.75		17		gnl|UMD3.1|GK000006.2	38072700	A	G	1	5	0.166666666666667	0.833333333333333		494		gnl|UMD3.1|GK000006.2	42125445	T	C	1	2	0.333333333333333	0.666666666666667		100		gnl|UMD3.1|GK000004.2	117798745	G	A	5	5	0.5	0.5
302		gnl|UMD3.1|GK000006.2	42030883	T	G	0	4	0	1		18		gnl|UMD3.1|GK000006.2	38073208	T	C	2	4	0.333333333333333	0.666666666666667		495		gnl|UMD3.1|GK000006.2	42125567	T	C	2	2	0.5	0.5		101		gnl|UMD3.1|GK000004.2	117798791	G	A	4	3	0.571428571428571	0.428571428571429
303		gnl|UMD3.1|GK000006.2	42031085	T	A	0	2	0	1		19		gnl|UMD3.1|GK000006.2	38073564	A	C,T	0	2	0	1		496		gnl|UMD3.1|GK000006.2	42128526	T	C	0	2	0	1		102		gnl|UMD3.1|GK000004.2	117798817	T	G	2	2	0.5	0.5
304		gnl|UMD3.1|GK000006.2	42031170	C	T	0	1	0	1		20		gnl|UMD3.1|GK000006.2	38073966	T	A	2	5	0.285714285714286	0.714285714285714		497		gnl|UMD3.1|GK000006.2	42128588	T	C	0	4	0	1		103		gnl|UMD3.1|GK000004.2	117799228	C	T	0	2	0	1
305		gnl|UMD3.1|GK000006.2	42031487	A	T	0	2	0	1		21		gnl|UMD3.1|GK000006.2	38075149	A	C	3	4	0.428571428571429	0.571428571428571		498		gnl|UMD3.1|GK000006.2	42129904	C	A	0	2	0	1		104		gnl|UMD3.1|GK000004.2	117800788	C	G	0	2	0	1
306		gnl|UMD3.1|GK000006.2	42032327	A	G	0	3	0	1		22		gnl|UMD3.1|GK000006.2	38075438	C	A	1	2	0.333333333333333	0.666666666666667		499		gnl|UMD3.1|GK000006.2	42130383	T	C	0	4	0	1			PKD2		>=38040871	<=38099549	gnl|UMD3.1|GK000006.2
307		gnl|UMD3.1|GK000006.2	42032384	T	C	1	2	0.333333333333333	0.666666666666667		23		gnl|UMD3.1|GK000006.2	38075968	C	A	5	2	0.714285714285714	0.285714285714286		500		gnl|UMD3.1|GK000006.2	42130455	T	C	0	5	0	1				Chromosome	SNP location	1	2	3	4	5	6
308		gnl|UMD3.1|GK000006.2	42032582	T	A	0	2	0	1		24		gnl|UMD3.1|GK000006.2	38076322	T	A	9	3	0.75	0.25		501		gnl|UMD3.1|GK000006.2	42130501	T	A	0	6	0	1		1		gnl|UMD3.1|GK000006.2	38041343	A	T	13	4	0.764705882352941	0.235294117647059
309		gnl|UMD3.1|GK000006.2	42032643	T	C	0	5	0	1		25		gnl|UMD3.1|GK000006.2	38077037	T	C	8	2	0.8	0.2		502		gnl|UMD3.1|GK000006.2	42130516	G	A	0	5	0	1		2		gnl|UMD3.1|GK000006.2	38041736	C	T	0	17	0	1
310		gnl|UMD3.1|GK000006.2	42032918	T	A	7	3	0.7	0.3		26		gnl|UMD3.1|GK000006.2	38077044	T	C	12	2	0.857142857142857	0.142857142857143		503		gnl|UMD3.1|GK000006.2	42130598	A	G	0	3	0	1		3		gnl|UMD3.1|GK000006.2	38042011	C	T	5	3	0.625	0.375
311		gnl|UMD3.1|GK000006.2	42033190	T	C	3	2	0.6	0.4		27		gnl|UMD3.1|GK000006.2	38077073	T	C	12	3	0.8	0.2		504		gnl|UMD3.1|GK000006.2	42130603	A	G	0	3	0	1		4		gnl|UMD3.1|GK000006.2	38042286	C	T	12	3	0.8	0.2
312		gnl|UMD3.1|GK000006.2	42033293	T	C	1	3	0.25	0.75		28		gnl|UMD3.1|GK000006.2	38077084	T	C	12	3	0.8	0.2		505		gnl|UMD3.1|GK000006.2	42130824	G	A	0	6	0	1		5		gnl|UMD3.1|GK000006.2	38043706	T	A	0	2	0	1
313		gnl|UMD3.1|GK000006.2	42034468	G	A	6	7	0.461538461538462	0.538461538461538		29		gnl|UMD3.1|GK000006.2	38077261	G	A	8	2	0.8	0.2		506		gnl|UMD3.1|GK000006.2	42130860	G	A	0	9	0	1		6		gnl|UMD3.1|GK000006.2	38044494	T	A	0	2	0	1
314		gnl|UMD3.1|GK000006.2	42034528	A	G	3	2	0.6	0.4		30		gnl|UMD3.1|GK000006.2	38079087	A	G	0	6	0	1		507		gnl|UMD3.1|GK000006.2	42130879	C	T	0	10	0	1		7		gnl|UMD3.1|GK000006.2	38046130	C	A	1	2	0.333333333333333	0.666666666666667
315		gnl|UMD3.1|GK000006.2	42034562	T	C	2	4	0.333333333333333	0.666666666666667		31		gnl|UMD3.1|GK000006.2	38080933	G	A	0	2	0	1		508		gnl|UMD3.1|GK000006.2	42130922	A	G	0	10	0	1		8		gnl|UMD3.1|GK000006.2	38046287	T	G	1	2	0.333333333333333	0.666666666666667
316		gnl|UMD3.1|GK000006.2	42034688	C	A	4	5	0.444444444444444	0.555555555555556		32		gnl|UMD3.1|GK000006.2	38081160	A	G	5	3	0.625	0.375		509		gnl|UMD3.1|GK000006.2	42130966	A	G	0	5	0	1		9		gnl|UMD3.1|GK000006.2	38046362	T	C	0	2	0	1
317		gnl|UMD3.1|GK000006.2	42034689	C	T	7	2	0.777777777777778	0.222222222222222		33		gnl|UMD3.1|GK000006.2	38087924	A	T	1	2	0.333333333333333	0.666666666666667		510		gnl|UMD3.1|GK000006.2	42130983	T	C	0	5	0	1		10		gnl|UMD3.1|GK000006.2	38058971	T	C	3	2	0.6	0.4
318		gnl|UMD3.1|GK000006.2	42034865	G	A	1	2	0.333333333333333	0.666666666666667		34		gnl|UMD3.1|GK000006.2	38092281	T	C	3	6	0.333333333333333	0.666666666666667		511		gnl|UMD3.1|GK000006.2	42131425	A	T	0	2	0	1		11		gnl|UMD3.1|GK000006.2	38061580	A	G	0	2	0	1
319		gnl|UMD3.1|GK000006.2	42035102	A	C	4	4	0.5	0.5		35		gnl|UMD3.1|GK000006.2	38092296	T	C	2	7	0.222222222222222	0.777777777777778		512		gnl|UMD3.1|GK000006.2	42131454	T	C	0	2	0	1		12		gnl|UMD3.1|GK000006.2	38063869	G	T	4	2	0.666666666666667	0.333333333333333
320		gnl|UMD3.1|GK000006.2	42035185	C	T	1	3	0.25	0.75		36		gnl|UMD3.1|GK000006.2	38092347	T	C	3	4	0.428571428571429	0.571428571428571		513		gnl|UMD3.1|GK000006.2	42131455	T	C	0	2	0	1		13		gnl|UMD3.1|GK000006.2	38063942	G	T	7	2	0.777777777777778	0.222222222222222
321		gnl|UMD3.1|GK000006.2	42035208	T	G	0	2	0	1		37		gnl|UMD3.1|GK000006.2	38092351	T	C	0	5	0	1		514		gnl|UMD3.1|GK000006.2	42131465	G	A	0	2	0	1		14		gnl|UMD3.1|GK000006.2	38065261	A	C	1	2	0.333333333333333	0.666666666666667
322		gnl|UMD3.1|GK000006.2	42036115	C	T	0	3	0	1		38		gnl|UMD3.1|GK000006.2	38092794	T	C	2	6	0.25	0.75		515		gnl|UMD3.1|GK000006.2	42131470	T	C	0	2	0	1		15		gnl|UMD3.1|GK000006.2	38068225	A	T	8	2	0.8	0.2
[truncated: 3,452 more rows]
[truncated: 14 more columns]
