# Supplementary material for: Single Nucleotide Polymorphism Discovery in Bovine Pituitary Gland Using RNA-Seq Technology
Source: PLoS One. 2016 Sep 8;11(9):e0161370. doi: 10.1371/journal.pone.0161370 (PMC5015895; doi:10.1371/journal.pone.0161370)
Supplement: S32 Table — (XLSX) [file pone.0161370.s032.xlsx]

## Sheet: CG SNPs (P HF)
sTable 32: Identification of putative SNPs hits of RNA-seq data on 76 potential candidate genes from bovine QTL-db in Hereford cattle.
Hereford	6 months of age									Hereford	6 months of age									Hereford	9 months of age									Hereford	9 months of age									Hereford	12 months of age
CGs	chromosome location	SNP location	Ref_seq (1)	sample seq (2)	# of reads as Ref (3)	# of reads as SNP (4)	% ref (5)	% SNP (6)		CGs	chromosome location	SNP location	Ref_seq (1)	sample seq (2)	# of reads as Ref (3)	# of reads as SNP (4)	% ref (5)	% SNP (6)		CGs	chromosome location	SNP location	Ref_seq (1)	sample seq (2)	# of reads as Ref (3)	# of reads as SNP (4)	% ref (5)	% SNP (6)		CGs	chromosome location	SNP location	Ref_seq (1)	sample seq (2)	# of reads as Ref (3)	# of reads as SNP (4)	% ref (5)	% SNP (6)		CGs	chromosome location	SNP location	Ref_seq (1)	sample seq (2)	# of reads as Ref (3)	# of reads as SNP (4)	% ref (5)	% SNP (6)
GHSR	chromosome	SNP location	1	2	3	4	5	6		GHSR	chromosome	SNP location	1	2	3	4	5	6		GHSR	chromosome	SNP location	1	2	3	4	5	6		GHSR	chromosome	SNP location	1	2	3	4	5	6		GHSR	chromosome	SNP location	1	2	3	4	5	6
1	gnl|UMD3.1|GK000001.2	95797433	T	C	10	12	0.454545454545455	0.545454545454545		1	gnl|UMD3.1|GK000001.2	95796353	G	A	0	16	0	1		1	gnl|UMD3.1|GK000001.2	95796353	G	A	10	3	0.769230769230769	0.230769230769231		1	gnl|UMD3.1|GK000001.2	95797433	T	C	13	14	0.481481481481481	0.518518518518518		1	gnl|UMD3.1|GK000001.2	95796353	G	A	12	5	0.705882352941177	0.294117647058824
2	gnl|UMD3.1|GK000001.2	95797626	T	C	4	2	0.666666666666667	0.333333333333333		2	gnl|UMD3.1|GK000001.2	95796618	A	T	0	1	0	1		2	gnl|UMD3.1|GK000001.2	95796763	C	A	1	2	0.333333333333333	0.666666666666667		2	gnl|UMD3.1|GK000001.2	95797626	T	C	19	13	0.59375	0.40625		2	gnl|UMD3.1|GK000001.2	95797217	C	A	8	2	0.8	0.2
IGF2BP2	chromosome	SNP location	1	2	3	4	5	6		3	gnl|UMD3.1|GK000001.2	95797117	T	A	16	4	0.8	0.2		3	gnl|UMD3.1|GK000001.2	95798397	G	C	11	2	0.846153846153846	0.153846153846154		IGF2BP2	chromosome	SNP location	1	2	3	4	5	6		3	gnl|UMD3.1|GK000001.2	95797477	G	C	1	1	0.5	0.5
1	gnl|UMD3.1|GK000001.2	82007303	C	A	1	1	0.5	0.5		IGF2BP2	chromosome	SNP location	1	2	3	4	5	6		IGF2BP2	chromosome	SNP location	1	2	3	4	5	6		1	gnl|UMD3.1|GK000001.2	81998945	A	G	0	3	0	1		IGF2BP2	chromosome	SNP location	1	2	3	4	5	6
2	gnl|UMD3.1|GK000001.2	82035705	G	T	0	2	0	1		1	gnl|UMD3.1|GK000001.2	81998820	GGTGTGTGTGTGTGTGTGT	GGTGTGTGTGTGTGTGT	0	1	0	1		1	gnl|UMD3.1|GK000001.2	81996200	A	T	1	2	0.333333333333333	0.666666666666667		2	gnl|UMD3.1|GK000001.2	82000385	C	T	2	2	0.5	0.5		1	gnl|UMD3.1|GK000001.2	81994121	G	T	1	2	0.333333333333333	0.666666666666667
3	gnl|UMD3.1|GK000001.2	82040018	A	G	1	2	0.333333333333333	0.666666666666667		2	gnl|UMD3.1|GK000001.2	81998945	A	G	0	2	0	1		2	gnl|UMD3.1|GK000001.2	82000934	G	A	0	2	0	1		3	gnl|UMD3.1|GK000001.2	82001553	A	G	0	2	0	1		2	gnl|UMD3.1|GK000001.2	82002954	A	G	0	2	0	1
4	gnl|UMD3.1|GK000001.2	82050546	A	G	3	2	0.6	0.4		3	gnl|UMD3.1|GK000001.2	82001170	C	T	0	2	0	1		3	gnl|UMD3.1|GK000001.2	82002737	A	G	0	2	0	1		4	gnl|UMD3.1|GK000001.2	82003459	C	G	0	2	0	1		3	gnl|UMD3.1|GK000001.2	82004956	T	C	1	3	0.25	0.75
5	gnl|UMD3.1|GK000001.2	82051483	C	T	0	2	0	1		4	gnl|UMD3.1|GK000001.2	82001553	A	G	0	2	0	1		4	gnl|UMD3.1|GK000001.2	82002954	A	G	0	2	0	1		5	gnl|UMD3.1|GK000001.2	82003757	G	A,T	0	2	0	1		4	gnl|UMD3.1|GK000001.2	82007269	A	T	2	2	0.5	0.5
6	gnl|UMD3.1|GK000001.2	82058584	G	A	0	2	0	1		5	gnl|UMD3.1|GK000001.2	82002185	C	T	3	2	0.6	0.4		5	gnl|UMD3.1|GK000001.2	82012717	C	A	1	2	0.333333333333333	0.666666666666667		6	gnl|UMD3.1|GK000001.2	82004602	C	T	4	2	0.666666666666667	0.333333333333333		5	gnl|UMD3.1|GK000001.2	82007473	A	G	0	3	0	1
7	gnl|UMD3.1|GK000001.2	82058589	A	G	0	2	0	1		6	gnl|UMD3.1|GK000001.2	82002737	A	G	0	2	0	1		6	gnl|UMD3.1|GK000001.2	82024317	G	T	0	2	0	1		7	gnl|UMD3.1|GK000001.2	82004656	A	G	1	2	0.333333333333333	0.666666666666667		6	gnl|UMD3.1|GK000001.2	82009437	G	T	0	2	0	1
8	gnl|UMD3.1|GK000001.2	82058928	C	T	0	3	0	1		7	gnl|UMD3.1|GK000001.2	82002954	A	G	0	3	0	1		7	gnl|UMD3.1|GK000001.2	82026757	G	T	1	2	0.333333333333333	0.666666666666667		8	gnl|UMD3.1|GK000001.2	82004920	C	T	0	2	0	1		7	gnl|UMD3.1|GK000001.2	82016404	G	T	0	2	0	1
9	gnl|UMD3.1|GK000001.2	82074566	A	G	0	4	0	1		8	gnl|UMD3.1|GK000001.2	82003071	G	A	0	2	0	1		8	gnl|UMD3.1|GK000001.2	82044807	GTCTCT	GTCT	0	1	0	1		9	gnl|UMD3.1|GK000001.2	82011797	G	T	0	2	0	1		8	gnl|UMD3.1|GK000001.2	82018208	G	A	0	2	0	1
10	gnl|UMD3.1|GK000001.2	82076540	T	C	0	2	0	1		9	gnl|UMD3.1|GK000001.2	82003757	G	A	0	3	0	1		9	gnl|UMD3.1|GK000001.2	82046100	A	G	0	2	0	1		10	gnl|UMD3.1|GK000001.2	82012040	A	G	0	2	0	1		9	gnl|UMD3.1|GK000001.2	82018795	G	C	0	2	0	1
11	gnl|UMD3.1|GK000001.2	82081486	G	C	0	3	0	1		10	gnl|UMD3.1|GK000001.2	82025780	A	G	0	2	0	1		10	gnl|UMD3.1|GK000001.2	82046110	A	G	0	2	0	1		11	gnl|UMD3.1|GK000001.2	82017033	T	C	0	4	0	1		10	gnl|UMD3.1|GK000001.2	82021809	C	T	0	3	0	1
12	gnl|UMD3.1|GK000001.2	82088841	G	C	0	2	0	1		11	gnl|UMD3.1|GK000001.2	82026616	C	A	2	2	0.5	0.5		11	gnl|UMD3.1|GK000001.2	82047959	T	C	2	2	0.5	0.5		12	gnl|UMD3.1|GK000001.2	82018208	G	A	0	2	0	1		11	gnl|UMD3.1|GK000001.2	82030040	G	A	0	2	0	1
13	gnl|UMD3.1|GK000001.2	82096759	A	C	2	3	0.4	0.6		12	gnl|UMD3.1|GK000001.2	82028388	A	T	2	2	0.5	0.5		12	gnl|UMD3.1|GK000001.2	82047961	A	C	1	3	0.25	0.75		13	gnl|UMD3.1|GK000001.2	82021564	G	T	0	2	0	1		12	gnl|UMD3.1|GK000001.2	82041985	T	C	0	3	0	1
14	gnl|UMD3.1|GK000001.2	82099310	G	A	0	2	0	1		13	gnl|UMD3.1|GK000001.2	82030814	ACT	A	0	1	0	1		13	gnl|UMD3.1|GK000001.2	82048040	T	A	4	2	0.666666666666667	0.333333333333333		14	gnl|UMD3.1|GK000001.2	82022449	G	T	1	2	0.333333333333333	0.666666666666667		13	gnl|UMD3.1|GK000001.2	82053689	A	G	0	2	0	1
15	gnl|UMD3.1|GK000001.2	82099399	A	G	0	2	0	1		14	gnl|UMD3.1|GK000001.2	82032365	G	A	0	2	0	1		14	gnl|UMD3.1|GK000001.2	82050177	CAAAA	CAA	0	1	0	1		15	gnl|UMD3.1|GK000001.2	82025181	T	C	1	2	0.333333333333333	0.666666666666667		14	gnl|UMD3.1|GK000001.2	82053758	A	T	2	2	0.5	0.5
16	gnl|UMD3.1|GK000001.2	82099419	A	G	0	2	0	1		15	gnl|UMD3.1|GK000001.2	82037501	T	C	0	2	0	1		15	gnl|UMD3.1|GK000001.2	82050972	G	T	1	1	0.5	0.5		16	gnl|UMD3.1|GK000001.2	82025279	G	C	0	2	0	1		15	gnl|UMD3.1|GK000001.2	82055197	T	C	0	2	0	1
17	gnl|UMD3.1|GK000001.2	82099432	A	G	0	2	0	1		16	gnl|UMD3.1|GK000001.2	82037733	T	A	0	2	0	1		16	gnl|UMD3.1|GK000001.2	82064697	T	G	4	2	0.666666666666667	0.333333333333333		17	gnl|UMD3.1|GK000001.2	82036008	C	A	0	2	0	1		16	gnl|UMD3.1|GK000001.2	82058584	G	A	0	2	0	1
18	gnl|UMD3.1|GK000001.2	82099452	A	G	0	2	0	1		17	gnl|UMD3.1|GK000001.2	82054505	C	T	0	2	0	1		17	gnl|UMD3.1|GK000001.2	82069840	G	A	2	2	0.5	0.5		18	gnl|UMD3.1|GK000001.2	82041774	G	T	1	2	0.333333333333333	0.666666666666667		17	gnl|UMD3.1|GK000001.2	82058589	A	G	0	2	0	1
19	gnl|UMD3.1|GK000001.2	82100396	C	A	1	2	0.333333333333333	0.666666666666667		18	gnl|UMD3.1|GK000001.2	82056421	C	T	3	2	0.6	0.4		18	gnl|UMD3.1|GK000001.2	82073223	C	A	6	2	0.75	0.25		19	gnl|UMD3.1|GK000001.2	82042983	C	T	0	2	0	1		18	gnl|UMD3.1|GK000001.2	82059960	A	C	0	2	0	1
20	gnl|UMD3.1|GK000001.2	82100476	A	G	0	2	0	1		19	gnl|UMD3.1|GK000001.2	82060448	T	C	0	2	0	1		19	gnl|UMD3.1|GK000001.2	82074373	G	T	4	2	0.666666666666667	0.333333333333333		20	gnl|UMD3.1|GK000001.2	82047158	G	A	0	2	0	1		19	gnl|UMD3.1|GK000001.2	82060887	A	T	0	1	0	1
21	gnl|UMD3.1|GK000001.2	82100541	A	G	0	2	0	1		20	gnl|UMD3.1|GK000001.2	82062844	T	C	0	2	0	1		20	gnl|UMD3.1|GK000001.2	82084641	C	T	1	2	0.333333333333333	0.666666666666667		21	gnl|UMD3.1|GK000001.2	82053715	G	T	0	2	0	1		20	gnl|UMD3.1|GK000001.2	82061249	A	T	2	2	0.5	0.5
22	gnl|UMD3.1|GK000001.2	82100544	A	G	0	2	0	1		21	gnl|UMD3.1|GK000001.2	82064965	T	C	0	2	0	1		21	gnl|UMD3.1|GK000001.2	82085069	A	G	0	2	0	1		22	gnl|UMD3.1|GK000001.2	82053874	G	A	0	3	0	1		21	gnl|UMD3.1|GK000001.2	82063477	G	T	2	2	0.5	0.5
23	gnl|UMD3.1|GK000001.2	82100556	A	G	0	2	0	1		22	gnl|UMD3.1|GK000001.2	82068767	A	G	0	2	0	1		22	gnl|UMD3.1|GK000001.2	82090976	C	T	0	7	0	1		23	gnl|UMD3.1|GK000001.2	82055285	A	G	0	2	0	1		22	gnl|UMD3.1|GK000001.2	82063526	G	C	0	2	0	1
24	gnl|UMD3.1|GK000001.2	82101565	G	A	0	2	0	1		23	gnl|UMD3.1|GK000001.2	82071542	G	T	2	2	0.5	0.5		23	gnl|UMD3.1|GK000001.2	82117552	C	T	0	2	0	1		24	gnl|UMD3.1|GK000001.2	82059060	C	T	0	2	0	1		23	gnl|UMD3.1|GK000001.2	82067868	A	T	0	3	0	1
25	gnl|UMD3.1|GK000001.2	82107474	C	T	0	2	0	1		24	gnl|UMD3.1|GK000001.2	82074004	G	A	0	3	0	1		24	gnl|UMD3.1|GK000001.2	82122277	C	T	1	4	0.2	0.8		25	gnl|UMD3.1|GK000001.2	82063526	G	C	0	2	0	1		24	gnl|UMD3.1|GK000001.2	82067958	G	A	0	3	0	1
26	gnl|UMD3.1|GK000001.2	82115591	A	G	0	2	0	1		25	gnl|UMD3.1|GK000001.2	82078012	TTGAT	TTGATGAT	0	1	0	1		25	gnl|UMD3.1|GK000001.2	82155980	C	A	2	2	0.5	0.5		26	gnl|UMD3.1|GK000001.2	82065455	C	T	0	2	0	1		25	gnl|UMD3.1|GK000001.2	82070304	C	T	0	2	0	1
27	gnl|UMD3.1|GK000001.2	82150945	C	A	1	2	0.333333333333333	0.666666666666667		26	gnl|UMD3.1|GK000001.2	82082816	C	A,T	0	3	0	1		26	gnl|UMD3.1|GK000001.2	82157553	A	G	1	6	0.142857142857143	0.857142857142857		27	gnl|UMD3.1|GK000001.2	82068187	A	T	2	2	0.5	0.5		26	gnl|UMD3.1|GK000001.2	82070353	G	T	2	2	0.5	0.5
28	gnl|UMD3.1|GK000001.2	82153336	T	G	0	2	0	1		27	gnl|UMD3.1|GK000001.2	82089247	C	G	1	2	0.333333333333333	0.666666666666667		27	gnl|UMD3.1|GK000001.2	82157596	T	C	4	2	0.666666666666667	0.333333333333333		28	gnl|UMD3.1|GK000001.2	82068676	T	C	2	2	0.5	0.5		27	gnl|UMD3.1|GK000001.2	82070393	T	C	0	4	0	1
29	gnl|UMD3.1|GK000001.2	82154448	A	T	2	3	0.4	0.6		28	gnl|UMD3.1|GK000001.2	82100235	G	T	0	2	0	1		28	gnl|UMD3.1|GK000001.2	82159552	C	A	0	2	0	1		29	gnl|UMD3.1|GK000001.2	82068685	A	G	2	2	0.5	0.5		28	gnl|UMD3.1|GK000001.2	82070418	G	A	0	4	0	1
30	gnl|UMD3.1|GK000001.2	82157553	A	G	1	2	0.333333333333333	0.666666666666667		29	gnl|UMD3.1|GK000001.2	82110117	G	T	1	2	0.333333333333333	0.666666666666667		GAD1	chromosome	SNP location	1	2	3	4	5	6		30	gnl|UMD3.1|GK000001.2	82068698	A	G	2	2	0.5	0.5		29	gnl|UMD3.1|GK000001.2	82070733	T	C	0	3	0	1
GAD1	chromosome	SNP location	1	2	3	4	5	6		30	gnl|UMD3.1|GK000001.2	82110764	G	T	0	2	0	1		1	gnl|UMD3.1|GK000002.2	25647232	C	T	0	7	0	1		31	gnl|UMD3.1|GK000001.2	82068726	A	T	2	2	0.5	0.5		30	gnl|UMD3.1|GK000001.2	82071187	G	C	1	2	0.333333333333333	0.666666666666667
1	gnl|UMD3.1|GK000002.2	25661426	T	C	0	2	0	1		31	gnl|UMD3.1|GK000001.2	82123880	A	G	0	2	0	1		2	gnl|UMD3.1|GK000002.2	25660852	A	T	2	2	0.5	0.5		32	gnl|UMD3.1|GK000001.2	82070288	AGG	AGGG	0	1	0	1		31	gnl|UMD3.1|GK000001.2	82077040	A	G	0	2	0	1
IGFBP2	chromosome	SNP location	1	2	3	4	5	6		32	gnl|UMD3.1|GK000001.2	82132292	C	A	0	2	0	1		3	gnl|UMD3.1|GK000002.2	25661126	C	A	0	2	0	1		33	gnl|UMD3.1|GK000001.2	82070393	T	C	0	2	0	1		32	gnl|UMD3.1|GK000001.2	82077056	A	G	0	2	0	1
1	gnl|UMD3.1|GK000002.2	105338422	T	G	14	4	0.777777777777778	0.222222222222222		33	gnl|UMD3.1|GK000001.2	82132316	A	G	0	1	0	1		4	gnl|UMD3.1|GK000002.2	25682806	G	A	0	2	0	1		34	gnl|UMD3.1|GK000001.2	82070396	G	T	0	2	0	1		33	gnl|UMD3.1|GK000001.2	82077079	A	G	0	2	0	1
2	gnl|UMD3.1|GK000002.2	105342668	A	G	0	2	0	1		34	gnl|UMD3.1|GK000001.2	82140335	T	C	1	1	0.5	0.5		5	gnl|UMD3.1|GK000002.2	25683039	C	T	0	2	0	1		35	gnl|UMD3.1|GK000001.2	82073156	C	G	1	2	0.333333333333333	0.666666666666667		34	gnl|UMD3.1|GK000001.2	82077080	A	G	0	2	0	1
3	gnl|UMD3.1|GK000002.2	105348652	G	C	0	2	0	1		35	gnl|UMD3.1|GK000001.2	82150285	A	G	0	2	0	1		IGFBP2	chromosome	SNP location	1	2	3	4	5	6		36	gnl|UMD3.1|GK000001.2	82074122	G	A	0	2	0	1		35	gnl|UMD3.1|GK000001.2	82077124	A	G	0	2	0	1
4	gnl|UMD3.1|GK000002.2	105359284	G	C	0	3	0	1		36	gnl|UMD3.1|GK000001.2	82150801	C	T	0	2	0	1		1	gnl|UMD3.1|GK000002.2	105342420	T	A	0	2	0	1		37	gnl|UMD3.1|GK000001.2	82075879	A	G	5	2	0.714285714285714	0.285714285714286		36	gnl|UMD3.1|GK000001.2	82087644	A	C	0	4	0	1
5	gnl|UMD3.1|GK000002.2	105359285	G	A	0	3	0	1		37	gnl|UMD3.1|GK000001.2	82151849	C	G	0	3	0	1		2	gnl|UMD3.1|GK000002.2	105343926	C	T	0	2	0	1		38	gnl|UMD3.1|GK000001.2	82075891	A	G	4	3	0.571428571428571	0.428571428571429		37	gnl|UMD3.1|GK000001.2	82087934	A	T	0	2	0	1
6	gnl|UMD3.1|GK000002.2	105359352	G	A	0	2	0	1		38	gnl|UMD3.1|GK000001.2	82154944	T	C	0	3	0	1		3	gnl|UMD3.1|GK000002.2	105349469	C	T	0	2	0	1		39	gnl|UMD3.1|GK000001.2	82075905	A	G	4	3	0.571428571428571	0.428571428571429		38	gnl|UMD3.1|GK000001.2	82097478	C	T	0	2	0	1
7	gnl|UMD3.1|GK000002.2	105366972	C	T	0	51	0	1		39	gnl|UMD3.1|GK000001.2	82155138	G	A	5	2	0.714285714285714	0.285714285714286		4	gnl|UMD3.1|GK000002.2	105349538	C	A	0	2	0	1		40	gnl|UMD3.1|GK000001.2	82076540	T	C	0	3	0	1		39	gnl|UMD3.1|GK000001.2	82097573	T	C	0	2	0	1
8	gnl|UMD3.1|GK000002.2	105367348	G	A	0	6	0	1		40	gnl|UMD3.1|GK000001.2	82157553	A	G	0	2	0	1		5	gnl|UMD3.1|GK000002.2	105361638	C	A	0	2	0	1		41	gnl|UMD3.1|GK000001.2	82076580	A	G	0	4	0	1		40	gnl|UMD3.1|GK000001.2	82100476	A	G	0	2	0	1
IGFBP5	chromosome	SNP location	1	2	3	4	5	6		41	gnl|UMD3.1|GK000001.2	82157781	G	A	1	2	0.333333333333333	0.666666666666667		6	gnl|UMD3.1|GK000002.2	105364112	A	G	0	3	0	1		42	gnl|UMD3.1|GK000001.2	82076805	A	G	0	4	0	1		41	gnl|UMD3.1|GK000001.2	82106542	T	A	0	3	0	1
1	gnl|UMD3.1|GK000002.2	105379067	A	G	0	137	0	1		42	gnl|UMD3.1|GK000001.2	82161507	C	T	4	2	0.666666666666667	0.333333333333333		SLC44A5	chromosome	SNP location	1	2	3	4	5	6		43	gnl|UMD3.1|GK000001.2	82077124	A	G	0	2	0	1		42	gnl|UMD3.1|GK000001.2	82109017	G	A	0	2	0	1
2	gnl|UMD3.1|GK000002.2	105379269	C	G	0	10	0	1		GAD1	chromosome	SNP location	1	2	3	4	5	6		1	gnl|UMD3.1|GK000003.2	69754956	A	C	0	6	0	1		44	gnl|UMD3.1|GK000001.2	82077604	TG	TGGG	0	1	0	1		43	gnl|UMD3.1|GK000001.2	82109286	G	A	0	2	0	1
3	gnl|UMD3.1|GK000002.2	105379354	C	A	0	7	0	1		1	gnl|UMD3.1|GK000002.2	25647232	C	T	0	5	0	1		2	gnl|UMD3.1|GK000003.2	69755121	C	A	3	2	0.6	0.4		45	gnl|UMD3.1|GK000001.2	82089591	C	T	0	4	0	1		44	gnl|UMD3.1|GK000001.2	82109289	T	C	0	2	0	1
4	gnl|UMD3.1|GK000002.2	105379566	C	T	0	16	0	1		IGFBP2	chromosome	SNP location	1	2	3	4	5	6		3	gnl|UMD3.1|GK000003.2	69755372	C	T	1	2	0.333333333333333	0.666666666666667		46	gnl|UMD3.1|GK000001.2	82132292	C	A	0	2	0	1		45	gnl|UMD3.1|GK000001.2	82110803	C	T	0	2	0	1
5	gnl|UMD3.1|GK000002.2	105379568	C	T	0	15	0	1		1	gnl|UMD3.1|GK000002.2	105338404	T	C	2	2	0.5	0.5		4	gnl|UMD3.1|GK000003.2	69758000	C	A	3	2	0.6	0.4		47	gnl|UMD3.1|GK000001.2	82132316	A	G	0	2	0	1		46	gnl|UMD3.1|GK000001.2	82132292	C	A	0	3	0	1
6	gnl|UMD3.1|GK000002.2	105379587	C	T	0	19	0	1		2	gnl|UMD3.1|GK000002.2	105356296	TAGAG	TAG	0	1	0	1		5	gnl|UMD3.1|GK000003.2	69759371	G	T	0	1	0	1		48	gnl|UMD3.1|GK000001.2	82143942	C	T	0	2	0	1		47	gnl|UMD3.1|GK000001.2	82132316	A	G	0	3	0	1
7	gnl|UMD3.1|GK000002.2	105379595	C	T	0	20	0	1		3	gnl|UMD3.1|GK000002.2	105361713	G	A	0	2	0	1		6	gnl|UMD3.1|GK000003.2	69759447	G	T	0	4	0	1		49	gnl|UMD3.1|GK000001.2	82151338	A	C	0	2	0	1		48	gnl|UMD3.1|GK000001.2	82144386	G	A	0	2	0	1
8	gnl|UMD3.1|GK000002.2	105379648	A	G	0	20	0	1		4	gnl|UMD3.1|GK000002.2	105361759	G	T	0	2	0	1		7	gnl|UMD3.1|GK000003.2	69759564	G	A	0	4	0	1		50	gnl|UMD3.1|GK000001.2	82151485	T	C	5	2	0.714285714285714	0.285714285714286		49	gnl|UMD3.1|GK000001.2	82147427	G	T	0	2	0	1
9	gnl|UMD3.1|GK000002.2	105379694	G	A	0	16	0	1		5	gnl|UMD3.1|GK000002.2	105361846	G	C	0	2	0	1		8	gnl|UMD3.1|GK000003.2	69759776	G	T	0	2	0	1		51	gnl|UMD3.1|GK000001.2	82157123	A	T	6	2	0.75	0.25		50	gnl|UMD3.1|GK000001.2	82147822	A	G	0	2	0	1
10	gnl|UMD3.1|GK000002.2	105379727	T	C	0	18	0	1		6	gnl|UMD3.1|GK000002.2	105362135	G	A	0	4	0	1		9	gnl|UMD3.1|GK000003.2	69759808	A	C	2	4	0.333333333333333	0.666666666666667		52	gnl|UMD3.1|GK000001.2	82159545	G	A	1	2	0.333333333333333	0.666666666666667		51	gnl|UMD3.1|GK000001.2	82150517	G	A	2	2	0.5	0.5
11	gnl|UMD3.1|GK000002.2	105379779	T	C	12	2	0.857142857142857	0.142857142857143		7	gnl|UMD3.1|GK000002.2	105362146	C	T	0	4	0	1		10	gnl|UMD3.1|GK000003.2	69763051	C	G	2	2	0.5	0.5		53	gnl|UMD3.1|GK000001.2	82160114	G	T	0	2	0	1		52	gnl|UMD3.1|GK000001.2	82151648	T	C	0	2	0	1
12	gnl|UMD3.1|GK000002.2	105379781	T	C	12	2	0.857142857142857	0.142857142857143		8	gnl|UMD3.1|GK000002.2	105362213	C	T	0	2	0	1		11	gnl|UMD3.1|GK000003.2	69763584	A	G	0	2	0	1		IGFBP2	chromosome	SNP location	1	2	3	4	5	6		53	gnl|UMD3.1|GK000001.2	82154944	T	C	0	4	0	1
13	gnl|UMD3.1|GK000002.2	105379816	T	C	1	2	0.333333333333333	0.666666666666667		9	gnl|UMD3.1|GK000002.2	105362681	G	A	0	2	0	1		12	gnl|UMD3.1|GK000003.2	69763960	A	G	1	2	0.333333333333333	0.666666666666667		1	gnl|UMD3.1|GK000002.2	105350965	C	T	0	2	0	1		54	gnl|UMD3.1|GK000001.2	82158896	T	C	2	2	0.5	0.5
14	gnl|UMD3.1|GK000002.2	105380008	T	A	1	4	0.2	0.8		10	gnl|UMD3.1|GK000002.2	105364775	A	G	0	2	0	1		13	gnl|UMD3.1|GK000003.2	69766611	A	T	0	2	0	1		2	gnl|UMD3.1|GK000002.2	105352636	A	G	0	2	0	1		55	gnl|UMD3.1|GK000001.2	82158913	T	C	3	2	0.6	0.4
15	gnl|UMD3.1|GK000002.2	105380049	A	G	0	9	0	1		11	gnl|UMD3.1|GK000002.2	105364802	C	T	0	2	0	1		14	gnl|UMD3.1|GK000003.2	69768814	G	A	0	3	0	1		3	gnl|UMD3.1|GK000002.2	105354934	T	C	0	5	0	1		GAD1	chromosome	SNP location	1	2	3	4	5	6
16	gnl|UMD3.1|GK000002.2	105380232	C	A	0	15	0	1		12	gnl|UMD3.1|GK000002.2	105366972	C	T	18	26	0.409090909090909	0.590909090909091		15	gnl|UMD3.1|GK000003.2	69768825	A	G	0	3	0	1		4	gnl|UMD3.1|GK000002.2	105359672	A	C	0	2	0	1		1	gnl|UMD3.1|GK000002.2	25647232	C	T	0	3	0	1
17	gnl|UMD3.1|GK000002.2	105380358	C	T	0	25	0	1		13	gnl|UMD3.1|GK000002.2	105367348	G	A	6	7	0.461538461538462	0.538461538461538		16	gnl|UMD3.1|GK000003.2	69769544	C	A	0	4	0	1		5	gnl|UMD3.1|GK000002.2	105366972	C	T	17	12	0.586206896551724	0.413793103448276		IGFBP2	chromosome	SNP location	1	2	3	4	5	6
18	gnl|UMD3.1|GK000002.2	105380362	G	C	0	25	0	1		IGFBP5	chromosome	SNP location	1	2	3	4	5	6		17	gnl|UMD3.1|GK000003.2	69771547	A	C	0	7	0	1		6	gnl|UMD3.1|GK000002.2	105367348	G	A	4	5	0.444444444444444	0.555555555555556		1	gnl|UMD3.1|GK000002.2	105338399	G	T	6	2	0.75	0.25
19	gnl|UMD3.1|GK000002.2	105380368	T	C	1	24	0.04	0.96		1	gnl|UMD3.1|GK000002.2	105379067	A	G	36	41	0.467532467532468	0.532467532467532		18	gnl|UMD3.1|GK000003.2	69771641	G	C	0	5	0	1		IGFBP5	chromosome	SNP location	1	2	3	4	5	6		2	gnl|UMD3.1|GK000002.2	105348094	A	G	0	3	0	1
20	gnl|UMD3.1|GK000002.2	105380413	T	C	0	18	0	1		2	gnl|UMD3.1|GK000002.2	105379269	C	G	4	4	0.5	0.5		19	gnl|UMD3.1|GK000003.2	69772349	A	T	0	2	0	1		1	gnl|UMD3.1|GK000002.2	105379067	A	G	83	95	0.466292134831461	0.533707865168539		3	gnl|UMD3.1|GK000002.2	105352578	A	G	0	2	0	1
21	gnl|UMD3.1|GK000002.2	105380422	C	G	0	18	0	1		3	gnl|UMD3.1|GK000002.2	105379354	C	A	6	3	0.666666666666667	0.333333333333333		20	gnl|UMD3.1|GK000003.2	69776602	A	G	0	3	0	1		2	gnl|UMD3.1|GK000002.2	105379354	C	A	3	2	0.6	0.4		4	gnl|UMD3.1|GK000002.2	105352579	A	G	0	2	0	1
22	gnl|UMD3.1|GK000002.2	105380713	T	C	0	18	0	1		4	gnl|UMD3.1|GK000002.2	105379566	C	T	7	5	0.583333333333333	0.416666666666667		21	gnl|UMD3.1|GK000003.2	69778763	G	A	0	3	0	1		3	gnl|UMD3.1|GK000002.2	105379566	C	T	6	3	0.666666666666667	0.333333333333333		5	gnl|UMD3.1|GK000002.2	105352615	A	G	1	2	0.333333333333333	0.666666666666667
23	gnl|UMD3.1|GK000002.2	105380896	G	A	0	19	0	1		5	gnl|UMD3.1|GK000002.2	105379568	C	T	7	5	0.583333333333333	0.416666666666667		22	gnl|UMD3.1|GK000003.2	69783318	T	G	0	3	0	1		4	gnl|UMD3.1|GK000002.2	105379568	C	T	6	3	0.666666666666667	0.333333333333333		6	gnl|UMD3.1|GK000002.2	105352619	A	G	1	2	0.333333333333333	0.666666666666667
24	gnl|UMD3.1|GK000002.2	105380943	G	C	0	17	0	1		6	gnl|UMD3.1|GK000002.2	105379587	C	T	11	3	0.785714285714286	0.214285714285714		23	gnl|UMD3.1|GK000003.2	69786434	G	T	2	2	0.5	0.5		5	gnl|UMD3.1|GK000002.2	105379587	C	T	8	6	0.571428571428571	0.428571428571429		7	gnl|UMD3.1|GK000002.2	105352636	A	G	2	2	0.5	0.5
25	gnl|UMD3.1|GK000002.2	105380979	T	C	9	7	0.5625	0.4375		7	gnl|UMD3.1|GK000002.2	105379595	C	T	12	3	0.8	0.2		24	gnl|UMD3.1|GK000003.2	69787870	A	G	0	2	0	1		6	gnl|UMD3.1|GK000002.2	105379595	C	T	8	11	0.421052631578947	0.578947368421053		8	gnl|UMD3.1|GK000002.2	105353172	C	G	2	3	0.4	0.6
26	gnl|UMD3.1|GK000002.2	105381058	T	C	8	2	0.8	0.2		8	gnl|UMD3.1|GK000002.2	105379648	A	G	0	10	0	1		25	gnl|UMD3.1|GK000003.2	69787875	G	A	0	2	0	1		7	gnl|UMD3.1|GK000002.2	105379648	A	G	7	11	0.388888888888889	0.611111111111111		9	gnl|UMD3.1|GK000002.2	105361651	G	C	0	2	0	1
27	gnl|UMD3.1|GK000002.2	105381509	T	C	4	3	0.571428571428571	0.428571428571429		9	gnl|UMD3.1|GK000002.2	105379694	G	A	6	3	0.666666666666667	0.333333333333333		26	gnl|UMD3.1|GK000003.2	69787952	T	C	4	2	0.666666666666667	0.333333333333333		8	gnl|UMD3.1|GK000002.2	105379694	G	A	6	11	0.352941176470588	0.647058823529412		10	gnl|UMD3.1|GK000002.2	105361678	GGAG	GGAGTCTGCTGGAAGGAGATGCTCCGAG	0	1	0	1
28	gnl|UMD3.1|GK000002.2	105381512	G	T	0	7	0	1		10	gnl|UMD3.1|GK000002.2	105379727	T	C	7	2	0.777777777777778	0.222222222222222		27	gnl|UMD3.1|GK000003.2	69788386	A	G	0	2	0	1		9	gnl|UMD3.1|GK000002.2	105379727	T	C	8	7	0.533333333333333	0.466666666666667		11	gnl|UMD3.1|GK000002.2	105361713	G	A	0	2	0	1
29	gnl|UMD3.1|GK000002.2	105381514	T	C	4	3	0.571428571428571	0.428571428571429		11	gnl|UMD3.1|GK000002.2	105379857	C	G	0	2	0	1		28	gnl|UMD3.1|GK000003.2	69788429	A	G	0	2	0	1		10	gnl|UMD3.1|GK000002.2	105379825	T	C	3	3	0.5	0.5		12	gnl|UMD3.1|GK000002.2	105361733	C	G	0	2	0	1
30	gnl|UMD3.1|GK000002.2	105381599	T	C	6	5	0.545454545454545	0.454545454545455		12	gnl|UMD3.1|GK000002.2	105380022	G	T	0	2	0	1		29	gnl|UMD3.1|GK000003.2	69790166	C	T	0	2	0	1		11	gnl|UMD3.1|GK000002.2	105379864	T	C	0	2	0	1		13	gnl|UMD3.1|GK000002.2	105361982	G	A	1	3	0.25	0.75
31	gnl|UMD3.1|GK000002.2	105381663	C	T	4	2	0.666666666666667	0.333333333333333		13	gnl|UMD3.1|GK000002.2	105380049	A	G	1	2	0.333333333333333	0.666666666666667		30	gnl|UMD3.1|GK000003.2	69793211	G	T	0	2	0	1		12	gnl|UMD3.1|GK000002.2	105379870	N	G	0	2	0	1		14	gnl|UMD3.1|GK000002.2	105362026	C	T	0	3	0	1
32	gnl|UMD3.1|GK000002.2	105381728	C	T	0	10	0	1		14	gnl|UMD3.1|GK000002.2	105380358	C	T	2	2	0.5	0.5		31	gnl|UMD3.1|GK000003.2	69793244	T	C	4	2	0.666666666666667	0.333333333333333		13	gnl|UMD3.1|GK000002.2	105379871	N	A	0	2	0	1		15	gnl|UMD3.1|GK000002.2	105364182	G	A	0	4	0	1
33	gnl|UMD3.1|GK000002.2	105381736	C	G	0	11	0	1		15	gnl|UMD3.1|GK000002.2	105380362	G	C	3	2	0.6	0.4		32	gnl|UMD3.1|GK000003.2	69794912	G	A	0	3	0	1		14	gnl|UMD3.1|GK000002.2	105379973	A	G	0	3	0	1		16	gnl|UMD3.1|GK000002.2	105366972	C	T	41	37	0.525641025641026	0.474358974358974
34	gnl|UMD3.1|GK000002.2	105381785	C	A	10	2	0.833333333333333	0.166666666666667		16	gnl|UMD3.1|GK000002.2	105380368	T	C	4	2	0.666666666666667	0.333333333333333		33	gnl|UMD3.1|GK000003.2	69801358	C	T	2	2	0.5	0.5		15	gnl|UMD3.1|GK000002.2	105380049	A	G	2	8	0.2	0.8		17	gnl|UMD3.1|GK000002.2	105367348	G	A	10	9	0.526315789473684	0.473684210526316
35	gnl|UMD3.1|GK000002.2	105382087	C	A	0	10	0	1		17	gnl|UMD3.1|GK000002.2	105380413	T	C	4	3	0.571428571428571	0.428571428571429		34	gnl|UMD3.1|GK000003.2	69801366	T	G	1	2	0.333333333333333	0.666666666666667		16	gnl|UMD3.1|GK000002.2	105380232	C	A	4	3	0.571428571428571	0.428571428571429		IGFBP5	chromosome	SNP location	1	2	3	4	5	6
36	gnl|UMD3.1|GK000002.2	105382162	T	C	0	14	0	1		18	gnl|UMD3.1|GK000002.2	105380422	C	G	5	3	0.625	0.375		35	gnl|UMD3.1|GK000003.2	69801371	G	C	2	2	0.5	0.5		17	gnl|UMD3.1|GK000002.2	105380358	C	T	4	8	0.333333333333333	0.666666666666667		1	gnl|UMD3.1|GK000002.2	105379067	A	G	79	85	0.481707317073171	0.518292682926829
37	gnl|UMD3.1|GK000002.2	105382214	T	C	0	281	0	1		19	gnl|UMD3.1|GK000002.2	105380896	G	A	5	2	0.714285714285714	0.285714285714286		36	gnl|UMD3.1|GK000003.2	69801383	G	A	2	2	0.5	0.5		18	gnl|UMD3.1|GK000002.2	105380362	G	C	4	8	0.333333333333333	0.666666666666667		2	gnl|UMD3.1|GK000002.2	105379269	C	G	6	4	0.6	0.4
38	gnl|UMD3.1|GK000002.2	105382323	G	A	0	300	0	1		20	gnl|UMD3.1|GK000002.2	105380943	G	C	2	3	0.4	0.6		37	gnl|UMD3.1|GK000003.2	69802883	C	A	0	3	0	1		19	gnl|UMD3.1|GK000002.2	105380368	T	C	4	8	0.333333333333333	0.666666666666667		3	gnl|UMD3.1|GK000002.2	105379354	C	A	7	8	0.466666666666667	0.533333333333333
39	gnl|UMD3.1|GK000002.2	105382477	C	G	0	16	0	1		21	gnl|UMD3.1|GK000002.2	105380979	T	C	1	4	0.2	0.8		38	gnl|UMD3.1|GK000003.2	69803486	A	G	0	3	0	1		20	gnl|UMD3.1|GK000002.2	105380413	T	C	3	13	0.1875	0.8125		4	gnl|UMD3.1|GK000002.2	105379587	C	T	7	2	0.777777777777778	0.222222222222222
40	gnl|UMD3.1|GK000002.2	105383107	C	G	0	14	0	1		22	gnl|UMD3.1|GK000002.2	105380982	T	C	3	2	0.6	0.4		39	gnl|UMD3.1|GK000003.2	69805467	A	G	0	2	0	1		21	gnl|UMD3.1|GK000002.2	105380422	C	G	5	13	0.277777777777778	0.722222222222222		5	gnl|UMD3.1|GK000002.2	105379648	A	G	6	3	0.666666666666667	0.333333333333333
41	gnl|UMD3.1|GK000002.2	105383276	A	G	0	4	0	1		23	gnl|UMD3.1|GK000002.2	105381509	T	C	3	5	0.375	0.625		40	gnl|UMD3.1|GK000003.2	69805870	A	C	3	2	0.6	0.4		22	gnl|UMD3.1|GK000002.2	105380713	T	C	9	8	0.529411764705882	0.470588235294118		6	gnl|UMD3.1|GK000002.2	105379694	G	A	6	5	0.545454545454545	0.454545454545455
42	gnl|UMD3.1|GK000002.2	105383296	T	G	3	2	0.6	0.4		24	gnl|UMD3.1|GK000002.2	105381512	G	T	4	5	0.444444444444444	0.555555555555556		41	gnl|UMD3.1|GK000003.2	69805910	G	A	1	4	0.2	0.8		23	gnl|UMD3.1|GK000002.2	105380896	G	A	5	21	0.192307692307692	0.807692307692308		7	gnl|UMD3.1|GK000002.2	105379727	T	C	6	4	0.6	0.4
43	gnl|UMD3.1|GK000002.2	105383375	A	G	0	10	0	1		25	gnl|UMD3.1|GK000002.2	105381514	T	C	5	4	0.555555555555556	0.444444444444444		42	gnl|UMD3.1|GK000003.2	69807031	G	A	0	6	0	1		24	gnl|UMD3.1|GK000002.2	105380943	G	C	3	17	0.15	0.85		8	gnl|UMD3.1|GK000002.2	105379816	T	C	7	3	0.7	0.3
44	gnl|UMD3.1|GK000002.2	105383526	T	C	0	5	0	1		26	gnl|UMD3.1|GK000002.2	105381728	C	T	4	7	0.363636363636364	0.636363636363636		43	gnl|UMD3.1|GK000003.2	69807341	C	T	1	3	0.25	0.75		25	gnl|UMD3.1|GK000002.2	105381058	T	C	9	2	0.818181818181818	0.181818181818182		9	gnl|UMD3.1|GK000002.2	105379847	T	C	4	4	0.5	0.5
45	gnl|UMD3.1|GK000002.2	105383567	T	A	0	4	0	1		27	gnl|UMD3.1|GK000002.2	105381736	C	G	4	6	0.4	0.6		44	gnl|UMD3.1|GK000003.2	69807352	G	C	1	3	0.25	0.75		26	gnl|UMD3.1|GK000002.2	105381075	T	C	4	2	0.666666666666667	0.333333333333333		10	gnl|UMD3.1|GK000002.2	105379857	C	G	0	5	0	1
46	gnl|UMD3.1|GK000002.2	105384050	T	C	0	12	0	1		28	gnl|UMD3.1|GK000002.2	105381987	T	A	0	2	0	1		45	gnl|UMD3.1|GK000003.2	69807353	G	A	1	3	0.25	0.75		27	gnl|UMD3.1|GK000002.2	105381509	T	C	9	2	0.818181818181818	0.181818181818182		11	gnl|UMD3.1|GK000002.2	105379973	A	G	0	2	0	1
47	gnl|UMD3.1|GK000002.2	105384374	A	G	0	11	0	1		29	gnl|UMD3.1|GK000002.2	105382214	T	C	0	229	0	1		46	gnl|UMD3.1|GK000003.2	69807355	G	C	1	3	0.25	0.75		28	gnl|UMD3.1|GK000002.2	105381598	T	C	7	3	0.7	0.3		12	gnl|UMD3.1|GK000002.2	105380358	C	T	6	5	0.545454545454545	0.454545454545455
48	gnl|UMD3.1|GK000002.2	105384526	G	A	0	8	0	1		30	gnl|UMD3.1|GK000002.2	105382323	G	A	128	113	0.531120331950207	0.468879668049793		47	gnl|UMD3.1|GK000003.2	69807504	C	T	1	4	0.2	0.8		29	gnl|UMD3.1|GK000002.2	105381728	C	T	6	6	0.5	0.5		13	gnl|UMD3.1|GK000002.2	105380362	G	C	6	5	0.545454545454545	0.454545454545455
49	gnl|UMD3.1|GK000002.2	105384541	G	A	0	11	0	1		31	gnl|UMD3.1|GK000002.2	105382477	C	G	1	2	0.333333333333333	0.666666666666667		48	gnl|UMD3.1|GK000003.2	69808824	G	A	0	2	0	1		30	gnl|UMD3.1|GK000002.2	105381736	C	G	5	6	0.454545454545455	0.545454545454545		14	gnl|UMD3.1|GK000002.2	105380368	T	C	6	5	0.545454545454545	0.454545454545455
50	gnl|UMD3.1|GK000002.2	105384674	T	C,A	0	6	0	1		32	gnl|UMD3.1|GK000002.2	105383107	C	G	4	4	0.5	0.5		49	gnl|UMD3.1|GK000003.2	69808832	C	T	0	2	0	1		31	gnl|UMD3.1|GK000002.2	105381909	T	C	11	4	0.733333333333333	0.266666666666667		15	gnl|UMD3.1|GK000002.2	105380413	T	C	5	5	0.5	0.5
51	gnl|UMD3.1|GK000002.2	105384862	C	T	8	5	0.615384615384615	0.384615384615385		33	gnl|UMD3.1|GK000002.2	105383276	A	G,T	0	3	0	1		50	gnl|UMD3.1|GK000003.2	69808856	C	T	0	2	0	1		32	gnl|UMD3.1|GK000002.2	105382162	T	C	1	4	0.2	0.8		16	gnl|UMD3.1|GK000002.2	105380422	C	G	6	5	0.545454545454545	0.454545454545455
52	gnl|UMD3.1|GK000002.2	105384887	C	T,G	0	11	0	1		34	gnl|UMD3.1|GK000002.2	105383375	A	G	3	4	0.428571428571429	0.571428571428571		51	gnl|UMD3.1|GK000003.2	69809514	A	G	0	4	0	1		33	gnl|UMD3.1|GK000002.2	105382214	T	C	114	144	0.441860465116279	0.558139534883721		17	gnl|UMD3.1|GK000002.2	105380713	T	C	2	7	0.222222222222222	0.777777777777778
53	gnl|UMD3.1|GK000002.2	105385052	T	C	0	9	0	1		35	gnl|UMD3.1|GK000002.2	105384050	T	C	0	4	0	1		52	gnl|UMD3.1|GK000003.2	69810358	C	G	5	2	0.714285714285714	0.285714285714286		34	gnl|UMD3.1|GK000002.2	105382323	G	A	153	174	0.467889908256881	0.532110091743119		18	gnl|UMD3.1|GK000002.2	105380896	G	A	1	5	0.166666666666667	0.833333333333333
54	gnl|UMD3.1|GK000002.2	105385479	T	C	0	9	0	1		36	gnl|UMD3.1|GK000002.2	105384374	A	G	0	10	0	1		53	gnl|UMD3.1|GK000003.2	69811080	G	A	0	2	0	1		35	gnl|UMD3.1|GK000002.2	105382477	C	G	9	3	0.75	0.25		19	gnl|UMD3.1|GK000002.2	105380943	G	C	5	2	0.714285714285714	0.285714285714286
55	gnl|UMD3.1|GK000002.2	105385545	C	T	0	10	0	1		37	gnl|UMD3.1|GK000002.2	105384526	G	A	1	3	0.25	0.75		54	gnl|UMD3.1|GK000003.2	69811279	G	A	0	3	0	1		36	gnl|UMD3.1|GK000002.2	105382893	T	C	15	6	0.714285714285714	0.285714285714286		20	gnl|UMD3.1|GK000002.2	105380979	T	C	6	2	0.75	0.25
56	gnl|UMD3.1|GK000002.2	105385556	A	G	0	9	0	1		38	gnl|UMD3.1|GK000002.2	105384541	G	A	1	3	0.25	0.75		55	gnl|UMD3.1|GK000003.2	69811635	C	T	0	4	0	1		37	gnl|UMD3.1|GK000002.2	105383107	C	G	9	15	0.375	0.625		21	gnl|UMD3.1|GK000002.2	105381728	C	T	1	2	0.333333333333333	0.666666666666667
57	gnl|UMD3.1|GK000002.2	105385614	C	T	0	6	0	1		39	gnl|UMD3.1|GK000002.2	105384674	T	C	3	4	0.428571428571429	0.571428571428571		56	gnl|UMD3.1|GK000003.2	69814066	T	C	3	2	0.6	0.4		38	gnl|UMD3.1|GK000002.2	105383276	A	G	3	12	0.2	0.8		22	gnl|UMD3.1|GK000002.2	105381736	C	G	1	2	0.333333333333333	0.666666666666667
58	gnl|UMD3.1|GK000002.2	105385654	C	T	0	7	0	1		40	gnl|UMD3.1|GK000002.2	105384887	C	T	9	3	0.75	0.25		57	gnl|UMD3.1|GK000003.2	69814877	A	G	1	3	0.25	0.75		39	gnl|UMD3.1|GK000002.2	105383285	G	A	12	3	0.8	0.2		23	gnl|UMD3.1|GK000002.2	105381785	C	A	6	3	0.666666666666667	0.333333333333333
59	gnl|UMD3.1|GK000002.2	105388611	T	C	0	6	0	1		41	gnl|UMD3.1|GK000002.2	105385052	T	C	3	3	0.5	0.5		58	gnl|UMD3.1|GK000003.2	69815075	G	A	4	2	0.666666666666667	0.333333333333333		40	gnl|UMD3.1|GK000002.2	105383375	A	G	4	5	0.444444444444444	0.555555555555556		24	gnl|UMD3.1|GK000002.2	105381909	T	C	16	5	0.761904761904762	0.238095238095238
60	gnl|UMD3.1|GK000002.2	105388938	G	A	12	2	0.857142857142857	0.142857142857143		42	gnl|UMD3.1|GK000002.2	105385479	T	C	9	2	0.818181818181818	0.181818181818182		59	gnl|UMD3.1|GK000003.2	69815132	G	A	2	2	0.5	0.5		41	gnl|UMD3.1|GK000002.2	105383567	T	A	4	2	0.666666666666667	0.333333333333333		25	gnl|UMD3.1|GK000002.2	105382087	C	A	1	3	0.25	0.75
61	gnl|UMD3.1|GK000002.2	105389061	T	A	7	2	0.777777777777778	0.222222222222222		43	gnl|UMD3.1|GK000002.2	105385556	A	G	3	2	0.6	0.4		60	gnl|UMD3.1|GK000003.2	69815179	G	A	1	2	0.333333333333333	0.666666666666667		42	gnl|UMD3.1|GK000002.2	105384050	T	C	6	9	0.4	0.6		26	gnl|UMD3.1|GK000002.2	105382162	T	C	7	8	0.466666666666667	0.533333333333333
62	gnl|UMD3.1|GK000002.2	105389304	A	G	4	2	0.666666666666667	0.333333333333333		44	gnl|UMD3.1|GK000002.2	105385614	C	T	3	2	0.6	0.4		61	gnl|UMD3.1|GK000003.2	69815212	A	G	3	2	0.6	0.4		43	gnl|UMD3.1|GK000002.2	105384374	A	G	4	8	0.333333333333333	0.666666666666667		27	gnl|UMD3.1|GK000002.2	105382214	T	C	150	121	0.553505535055351	0.446494464944649
63	gnl|UMD3.1|GK000002.2	105389633	C	A	0	8	0	1		45	gnl|UMD3.1|GK000002.2	105385654	C	T	3	2	0.6	0.4		62	gnl|UMD3.1|GK000003.2	69815382	A	G	2	3	0.4	0.6		44	gnl|UMD3.1|GK000002.2	105384526	G	A	8	2	0.8	0.2		28	gnl|UMD3.1|GK000002.2	105382323	G	A	160	123	0.565371024734982	0.434628975265018
64	gnl|UMD3.1|GK000002.2	105389667	G	A	9	2	0.818181818181818	0.181818181818182		46	gnl|UMD3.1|GK000002.2	105388241	A	G	2	2	0.5	0.5		63	gnl|UMD3.1|GK000003.2	69815394	A	G	2	3	0.4	0.6		45	gnl|UMD3.1|GK000002.2	105384541	G	A	7	5	0.583333333333333	0.416666666666667		29	gnl|UMD3.1|GK000002.2	105382477	C	G	4	2	0.666666666666667	0.333333333333333
65	gnl|UMD3.1|GK000002.2	105389687	C	A	0	10	0	1		47	gnl|UMD3.1|GK000002.2	105388611	T	C	2	2	0.5	0.5		64	gnl|UMD3.1|GK000003.2	69815421	C	T	0	3	0	1		46	gnl|UMD3.1|GK000002.2	105384674	T	C	5	6	0.454545454545455	0.545454545454545		30	gnl|UMD3.1|GK000002.2	105383107	C	G	1	4	0.2	0.8
66	gnl|UMD3.1|GK000002.2	105391127	C	T	0	6	0	1		48	gnl|UMD3.1|GK000002.2	105389633	C	A	0	3	0	1		65	gnl|UMD3.1|GK000003.2	69815424	A	G	0	2	0	1		47	gnl|UMD3.1|GK000002.2	105385052	T	C	2	4	0.333333333333333	0.666666666666667		31	gnl|UMD3.1|GK000002.2	105383375	A	G	2	4	0.333333333333333	0.666666666666667
67	gnl|UMD3.1|GK000002.2	105391945	C	T	10	2	0.833333333333333	0.166666666666667		49	gnl|UMD3.1|GK000002.2	105389670	T	C	4	2	0.666666666666667	0.333333333333333		66	gnl|UMD3.1|GK000003.2	69816930	G	A	11	2	0.846153846153846	0.153846153846154		48	gnl|UMD3.1|GK000002.2	105385479	T	C	1	3	0.25	0.75		32	gnl|UMD3.1|GK000002.2	105383526	T	C	6	3	0.666666666666667	0.333333333333333
68	gnl|UMD3.1|GK000002.2	105392362	G	A	10	2	0.833333333333333	0.166666666666667		50	gnl|UMD3.1|GK000002.2	105389687	C	A	1	4	0.2	0.8		67	gnl|UMD3.1|GK000003.2	69817103	C	T	9	3	0.75	0.25		49	gnl|UMD3.1|GK000002.2	105385614	C	T	3	7	0.3	0.7		33	gnl|UMD3.1|GK000002.2	105383567	T	A	2	5	0.285714285714286	0.714285714285714
69	gnl|UMD3.1|GK000002.2	105392548	C	A	13	3	0.8125	0.1875		51	gnl|UMD3.1|GK000002.2	105389980	AAGAGA	AAGAGAGA	0	1	0	1		68	gnl|UMD3.1|GK000003.2	69817111	C	T	10	2	0.833333333333333	0.166666666666667		50	gnl|UMD3.1|GK000002.2	105385619	G	A	7	4	0.636363636363636	0.363636363636364		34	gnl|UMD3.1|GK000002.2	105384050	T	C	1	4	0.2	0.8
70	gnl|UMD3.1|GK000002.2	105393418	T	C	0	12	0	1		52	gnl|UMD3.1|GK000002.2	105390185	T	A	6	7	0.461538461538462	0.538461538461538		69	gnl|UMD3.1|GK000003.2	69818303	T	C	0	2	0	1		51	gnl|UMD3.1|GK000002.2	105385654	C	T	5	7	0.416666666666667	0.583333333333333		35	gnl|UMD3.1|GK000002.2	105384207	G	C	6	2	0.75	0.25
71	gnl|UMD3.1|GK000002.2	105393942	C	G,T	0	9	0	1		53	gnl|UMD3.1|GK000002.2	105391127	C	T	4	4	0.5	0.5		70	gnl|UMD3.1|GK000003.2	69818502	T	A	1	2	0.333333333333333	0.666666666666667		52	gnl|UMD3.1|GK000002.2	105391127	C	T	12	6	0.666666666666667	0.333333333333333		36	gnl|UMD3.1|GK000002.2	105384526	G	A	1	6	0.142857142857143	0.857142857142857
72	gnl|UMD3.1|GK000002.2	105394194	G	A	11	2	0.846153846153846	0.153846153846154		54	gnl|UMD3.1|GK000002.2	105391609	T	C	5	3	0.625	0.375		71	gnl|UMD3.1|GK000003.2	69818563	A	T	2	2	0.5	0.5		53	gnl|UMD3.1|GK000002.2	105392096	C	A	11	2	0.846153846153846	0.153846153846154		37	gnl|UMD3.1|GK000002.2	105384541	G	A	1	9	0.1	0.9
73	gnl|UMD3.1|GK000002.2	105394498	C	G	0	10	0	1		55	gnl|UMD3.1|GK000002.2	105391611	T	C	6	3	0.666666666666667	0.333333333333333		72	gnl|UMD3.1|GK000003.2	69818630	A	G	4	2	0.666666666666667	0.333333333333333		54	gnl|UMD3.1|GK000002.2	105392286	CATCCCA	C	0	1	0	1		38	gnl|UMD3.1|GK000002.2	105384674	T	C	1	2	0.333333333333333	0.666666666666667
74	gnl|UMD3.1|GK000002.2	105395380	C	T	7	2	0.777777777777778	0.222222222222222		56	gnl|UMD3.1|GK000002.2	105392831	T	C	8	2	0.8	0.2		73	gnl|UMD3.1|GK000003.2	69818788	G	C	3	2	0.6	0.4		55	gnl|UMD3.1|GK000002.2	105392397	G	A	2	6	0.25	0.75		39	gnl|UMD3.1|GK000002.2	105384862	C	T	7	3	0.7	0.3
75	gnl|UMD3.1|GK000002.2	105397063	C	G	0	5	0	1		57	gnl|UMD3.1|GK000002.2	105393942	C	G	1	6	0.142857142857143	0.857142857142857		74	gnl|UMD3.1|GK000003.2	69818818	G	T	5	2	0.714285714285714	0.285714285714286		56	gnl|UMD3.1|GK000002.2	105393418	T	C	1	9	0.1	0.9		40	gnl|UMD3.1|GK000002.2	105385479	T	C	3	3	0.5	0.5
76	gnl|UMD3.1|GK000002.2	105397282	C	T	4	2	0.666666666666667	0.333333333333333		58	gnl|UMD3.1|GK000002.2	105395991	T	A	3	2	0.6	0.4		75	gnl|UMD3.1|GK000003.2	69820163	A	G	2	9	0.181818181818182	0.818181818181818		57	gnl|UMD3.1|GK000002.2	105393942	C	G	3	7	0.3	0.7		41	gnl|UMD3.1|GK000002.2	105385556	A	G	3	2	0.6	0.4
MSTN	chromosome	SNP location	1	2	3	4	5	6		LEPR	chromosome	SNP location	1	2	3	4	5	6		76	gnl|UMD3.1|GK000003.2	69820341	C	A	1	2	0.333333333333333	0.666666666666667		58	gnl|UMD3.1|GK000002.2	105394359	A	C	15	4	0.789473684210526	0.210526315789474		42	gnl|UMD3.1|GK000002.2	105385614	C	T	6	2	0.75	0.25
1	gnl|UMD3.1|GK000002.2	6218192	T	C	0	2	0	1		1	gnl|UMD3.1|GK000003.2	80072642	A	T	0	3	0	1		77	gnl|UMD3.1|GK000003.2	69820367	C	A	1	2	0.333333333333333	0.666666666666667		59	gnl|UMD3.1|GK000002.2	105394498	C	G	3	4	0.428571428571429	0.571428571428571		43	gnl|UMD3.1|GK000002.2	105385654	C	T	4	3	0.571428571428571	0.428571428571429
2	gnl|UMD3.1|GK000002.2	6218890	C	A	0	2	0	1		2	gnl|UMD3.1|GK000003.2	80072868	C	T	0	2	0	1		78	gnl|UMD3.1|GK000003.2	69822129	A	C	3	3	0.5	0.5		60	gnl|UMD3.1|GK000002.2	105395130	T	G	0	2	0	1		44	gnl|UMD3.1|GK000002.2	105387651	G	T	2	2	0.5	0.5
3	gnl|UMD3.1|GK000002.2	6218943	C	G	1	2	0.333333333333333	0.666666666666667		3	gnl|UMD3.1|GK000003.2	80073028	T	C	4	4	0.5	0.5		79	gnl|UMD3.1|GK000003.2	69823531	G	T	0	2	0	1		61	gnl|UMD3.1|GK000002.2	105395991	T	A	2	7	0.222222222222222	0.777777777777778		45	gnl|UMD3.1|GK000002.2	105388262	G	A	9	2	0.818181818181818	0.181818181818182
4	gnl|UMD3.1|GK000002.2	6218952	C	T	1	2	0.333333333333333	0.666666666666667		4	gnl|UMD3.1|GK000003.2	80074215	C	T	0	2	0	1		80	gnl|UMD3.1|GK000003.2	69823621	C	G	0	4	0	1		62	gnl|UMD3.1|GK000002.2	105397282	C	T	1	9	0.1	0.9		46	gnl|UMD3.1|GK000002.2	105388611	T	C	1	9	0.1	0.9
LEPR	chromosome	SNP location	1	2	3	4	5	6		5	gnl|UMD3.1|GK000003.2	80074926	A	T	0	1	0	1		81	gnl|UMD3.1|GK000003.2	69824458	A	G	0	2	0	1		LEPR	chromosome	SNP location	1	2	3	4	5	6		47	gnl|UMD3.1|GK000002.2	105388974	C	A	3	2	0.6	0.4
1	gnl|UMD3.1|GK000003.2	80072180	C	T	0	5	0	1		6	gnl|UMD3.1|GK000003.2	80074986	C	T	0	7	0	1		82	gnl|UMD3.1|GK000003.2	69824472	A	G	1	2	0.333333333333333	0.666666666666667		1	gnl|UMD3.1|GK000003.2	80072356	G	A	1	4	0.2	0.8		48	gnl|UMD3.1|GK000002.2	105389633	C	A	3	4	0.428571428571429	0.571428571428571
2	gnl|UMD3.1|GK000003.2	80073956	A	G	3	2	0.6	0.4		7	gnl|UMD3.1|GK000003.2	80075452	A	T	2	2	0.5	0.5		83	gnl|UMD3.1|GK000003.2	69826188	C	T	5	2	0.714285714285714	0.285714285714286		2	gnl|UMD3.1|GK000003.2	80072983	T	C	0	2	0	1		49	gnl|UMD3.1|GK000002.2	105389687	C	A	0	5	0	1
3	gnl|UMD3.1|GK000003.2	80074908	A	G	0	4	0	1		8	gnl|UMD3.1|GK000003.2	80077081	T	C	4	2	0.666666666666667	0.333333333333333		84	gnl|UMD3.1|GK000003.2	69826379	A	C	5	2	0.714285714285714	0.285714285714286		3	gnl|UMD3.1|GK000003.2	80073022	T	C	0	2	0	1		50	gnl|UMD3.1|GK000002.2	105390303	T	C	6	2	0.75	0.25
4	gnl|UMD3.1|GK000003.2	80074918	G	C	0	5	0	1		9	gnl|UMD3.1|GK000003.2	80077104	T	C	4	3	0.571428571428571	0.428571428571429		IGFBP5	chromosome	SNP location	1	2	3	4	5	6		4	gnl|UMD3.1|GK000003.2	80074811	C	A	10	4	0.714285714285714	0.285714285714286		51	gnl|UMD3.1|GK000002.2	105391127	C	T	3	4	0.428571428571429	0.571428571428571
5	gnl|UMD3.1|GK000003.2	80074986	C	T	0	6	0	1		10	gnl|UMD3.1|GK000003.2	80077128	T	C	4	3	0.571428571428571	0.428571428571429		1	gnl|UMD3.1|GK000002.2	105379648	A	G	0	5	0	1		5	gnl|UMD3.1|GK000003.2	80074964	T	C	8	4	0.666666666666667	0.333333333333333		52	gnl|UMD3.1|GK000002.2	105391691	C	A	4	2	0.666666666666667	0.333333333333333
6	gnl|UMD3.1|GK000003.2	80075038	G	A	0	10	0	1		11	gnl|UMD3.1|GK000003.2	80077129	T	C	4	3	0.571428571428571	0.428571428571429		2	gnl|UMD3.1|GK000002.2	105379973	A	G	0	3	0	1		6	gnl|UMD3.1|GK000003.2	80074986	C	T	0	8	0	1		53	gnl|UMD3.1|GK000002.2	105391837	G	T	10	2	0.833333333333333	0.166666666666667
7	gnl|UMD3.1|GK000003.2	80076143	T	C	0	3	0	1		12	gnl|UMD3.1|GK000003.2	80077130	T	C	4	3	0.571428571428571	0.428571428571429		3	gnl|UMD3.1|GK000002.2	105380362	G	C	3	5	0.375	0.625		7	gnl|UMD3.1|GK000003.2	80075927	A	G	4	5	0.444444444444444	0.555555555555556		54	gnl|UMD3.1|GK000002.2	105393942	C	G	4	3	0.571428571428571	0.428571428571429
8	gnl|UMD3.1|GK000003.2	80076323	G	A	0	5	0	1		13	gnl|UMD3.1|GK000003.2	80077146	T	C	6	3	0.666666666666667	0.333333333333333		4	gnl|UMD3.1|GK000002.2	105380943	G	C	5	4	0.555555555555556	0.444444444444444		8	gnl|UMD3.1|GK000003.2	80076073	A	G	5	3	0.625	0.375		55	gnl|UMD3.1|GK000002.2	105394498	C	G	6	2	0.75	0.25
9	gnl|UMD3.1|GK000003.2	80076592	G	A	0	3	0	1		14	gnl|UMD3.1|GK000003.2	80077166	T	C	6	3	0.666666666666667	0.333333333333333		5	gnl|UMD3.1|GK000002.2	105381959	A	G	6	2	0.75	0.25		9	gnl|UMD3.1|GK000003.2	80076143	T	C	2	7	0.222222222222222	0.777777777777778		56	gnl|UMD3.1|GK000002.2	105394510	G	A	5	2	0.714285714285714	0.285714285714286
10	gnl|UMD3.1|GK000003.2	80076916	A	G	0	5	0	1		15	gnl|UMD3.1|GK000003.2	80077980	T	C	4	2	0.666666666666667	0.333333333333333		6	gnl|UMD3.1|GK000002.2	105382201	A	C	14	3	0.823529411764706	0.176470588235294		10	gnl|UMD3.1|GK000003.2	80076323	G	A	0	6	0	1		57	gnl|UMD3.1|GK000002.2	105396119	G	T	2	2	0.5	0.5
11	gnl|UMD3.1|GK000003.2	80076924	A	C	0	4	0	1		16	gnl|UMD3.1|GK000003.2	80078028	T	C	4	2	0.666666666666667	0.333333333333333		7	gnl|UMD3.1|GK000002.2	105382214	T	C	4	263	0.0149812734082397	0.98501872659176		11	gnl|UMD3.1|GK000003.2	80076371	G	A	0	3	0	1		58	gnl|UMD3.1|GK000002.2	105396816	C	A	1	2	0.333333333333333	0.666666666666667
12	gnl|UMD3.1|GK000003.2	80076952	C	T	0	4	0	1		17	gnl|UMD3.1|GK000003.2	80078033	T	C	2	2	0.5	0.5		8	gnl|UMD3.1|GK000002.2	105382434	T	G	4	2	0.666666666666667	0.333333333333333		12	gnl|UMD3.1|GK000003.2	80076592	G	A	2	2	0.5	0.5		CAPN2	chromosome	SNP location	1	2	3	4	5	6
13	gnl|UMD3.1|GK000003.2	80077160	A	G	0	2	0	1		18	gnl|UMD3.1|GK000003.2	80078040	T	C	2	2	0.5	0.5		9	gnl|UMD3.1|GK000002.2	105382580	G	A	3	3	0.5	0.5		13	gnl|UMD3.1|GK000003.2	80076916	A	G	0	5	0	1		1	gnl|UMD3.1|GK000016.2	27787460	G	C	0	2	0	1
14	gnl|UMD3.1|GK000003.2	80077323	T	C	0	3	0	1		19	gnl|UMD3.1|GK000003.2	80078514	A	T	2	2	0.5	0.5		10	gnl|UMD3.1|GK000002.2	105382911	G	A	3	3	0.5	0.5		14	gnl|UMD3.1|GK000003.2	80076924	A	C	0	5	0	1		2	gnl|UMD3.1|GK000016.2	27794526	G	A	0	3	0	1
15	gnl|UMD3.1|GK000003.2	80077337	G	C	0	2	0	1		20	gnl|UMD3.1|GK000003.2	80080609	C	A	1	2	0.333333333333333	0.666666666666667		11	gnl|UMD3.1|GK000002.2	105383833	A	C	2	2	0.5	0.5		15	gnl|UMD3.1|GK000003.2	80076952	C	T	0	5	0	1		3	gnl|UMD3.1|GK000016.2	27795607	G	C	0	4	0	1
16	gnl|UMD3.1|GK000003.2	80077985	A	G	0	2	0	1		21	gnl|UMD3.1|GK000003.2	80082060	G	A	0	2	0	1		12	gnl|UMD3.1|GK000002.2	105384374	A	G	0	2	0	1		16	gnl|UMD3.1|GK000003.2	80077323	T	C	1	2	0.333333333333333	0.666666666666667		4	gnl|UMD3.1|GK000016.2	27798419	A	G	0	2	0	1
17	gnl|UMD3.1|GK000003.2	80078067	A	C	0	4	0	1		22	gnl|UMD3.1|GK000003.2	80085507	A	T	3	2	0.6	0.4		13	gnl|UMD3.1|GK000002.2	105390185	T	A	2	2	0.5	0.5		17	gnl|UMD3.1|GK000003.2	80077337	G	C	1	2	0.333333333333333	0.666666666666667		5	gnl|UMD3.1|GK000016.2	27798877	C	T	0	2	0	1
18	gnl|UMD3.1|GK000003.2	80078166	C	T	0	5	0	1		23	gnl|UMD3.1|GK000003.2	80087135	C	A	0	3	0	1		14	gnl|UMD3.1|GK000002.2	105391354	G	A	9	2	0.818181818181818	0.181818181818182		18	gnl|UMD3.1|GK000003.2	80077958	A	G	0	2	0	1		6	gnl|UMD3.1|GK000016.2	27799321	C	T	0	3	0	1
19	gnl|UMD3.1|GK000003.2	80078605	G	A	0	4	0	1		24	gnl|UMD3.1|GK000003.2	80092003	T	C	0	2	0	1		15	gnl|UMD3.1|GK000002.2	105391499	T	C	1	2	0.333333333333333	0.666666666666667		19	gnl|UMD3.1|GK000003.2	80078605	G	A	0	2	0	1		7	gnl|UMD3.1|GK000016.2	27802760	TCTCCT	TCTCCTCCT	0	1	0	1
20	gnl|UMD3.1|GK000003.2	80078973	G	A	0	2	0	1		25	gnl|UMD3.1|GK000003.2	80093747	C	T	0	1	0	1		16	gnl|UMD3.1|GK000002.2	105391543	T	C	6	2	0.75	0.25		20	gnl|UMD3.1|GK000003.2	80078973	G	A	0	4	0	1		8	gnl|UMD3.1|GK000016.2	27806330	T	C	0	2	0	1
21	gnl|UMD3.1|GK000003.2	80079046	G	A	0	3	0	1		26	gnl|UMD3.1|GK000003.2	80102722	C	A	0	2	0	1		17	gnl|UMD3.1|GK000002.2	105392708	C	A	11	2	0.846153846153846	0.153846153846154		21	gnl|UMD3.1|GK000003.2	80079046	G	A	1	4	0.2	0.8		9	gnl|UMD3.1|GK000016.2	27806667	C	T	0	2	0	1
22	gnl|UMD3.1|GK000003.2	80085551	C	A	0	2	0	1		27	gnl|UMD3.1|GK000003.2	80103505	TACACACACA	TACACACACACACACA	0	1	0	1		18	gnl|UMD3.1|GK000002.2	105393418	T	C	0	5	0	1		22	gnl|UMD3.1|GK000003.2	80081500	T	C	3	2	0.6	0.4		10	gnl|UMD3.1|GK000016.2	27807942	G	C	1	2	0.333333333333333	0.666666666666667
23	gnl|UMD3.1|GK000003.2	80090220	C	A	1	1	0.5	0.5		28	gnl|UMD3.1|GK000003.2	80104715	A	C	0	3	0	1		LEPR	chromosome	SNP location	1	2	3	4	5	6		23	gnl|UMD3.1|GK000003.2	80093591	G	A	0	4	0	1		11	gnl|UMD3.1|GK000016.2	27808016	A	G	0	6	0	1
24	gnl|UMD3.1|GK000003.2	80092003	T	C	0	3	0	1		29	gnl|UMD3.1|GK000003.2	80105266	G	T	0	2	0	1		1	gnl|UMD3.1|GK000003.2	80074908	A	G	1	4	0.2	0.8		24	gnl|UMD3.1|GK000003.2	80101585	T	C	0	3	0	1		12	gnl|UMD3.1|GK000016.2	27808065	C	G	0	4	0	1
25	gnl|UMD3.1|GK000003.2	80098735	T	C	0	3	0	1		30	gnl|UMD3.1|GK000003.2	80105316	G	A	0	3	0	1		2	gnl|UMD3.1|GK000003.2	80074918	G	C	2	4	0.333333333333333	0.666666666666667		25	gnl|UMD3.1|GK000003.2	80102064	G	A	0	2	0	1		13	gnl|UMD3.1|GK000016.2	27808090	G	A	0	4	0	1
26	gnl|UMD3.1|GK000003.2	80103006	T	A	1	2	0.333333333333333	0.666666666666667		31	gnl|UMD3.1|GK000003.2	80112187	T	C	0	2	0	1		3	gnl|UMD3.1|GK000003.2	80074986	C	T	0	10	0	1		26	gnl|UMD3.1|GK000003.2	80102425	TTGTGTATGTGTATGTGT	TTGTGTATGTGT	0	1	0	1		14	gnl|UMD3.1|GK000016.2	27808270	A	G	0	4	0	1
27	gnl|UMD3.1|GK000003.2	80107199	A	G	0	2	0	1		32	gnl|UMD3.1|GK000003.2	80112203	T	C	0	2	0	1		4	gnl|UMD3.1|GK000003.2	80075038	G	A	6	5	0.545454545454545	0.454545454545455		27	gnl|UMD3.1|GK000003.2	80104715	A	C	0	2	0	1		15	gnl|UMD3.1|GK000016.2	27808294	C	T	0	4	0	1
28	gnl|UMD3.1|GK000003.2	80112187	T	C	0	2	0	1		33	gnl|UMD3.1|GK000003.2	80112869	C	A	0	1	0	1		5	gnl|UMD3.1|GK000003.2	80076143	T	C	4	2	0.666666666666667	0.333333333333333		28	gnl|UMD3.1|GK000003.2	80105150	G	A	0	3	0	1		16	gnl|UMD3.1|GK000016.2	27808312	C	T	0	4	0	1
29	gnl|UMD3.1|GK000003.2	80112203	T	C	0	2	0	1		34	gnl|UMD3.1|GK000003.2	80113398	A	C	0	5	0	1		6	gnl|UMD3.1|GK000003.2	80077160	A	G	0	4	0	1		29	gnl|UMD3.1|GK000003.2	80105266	G	T	0	4	0	1		17	gnl|UMD3.1|GK000016.2	27808861	C	T	0	5	0	1
30	gnl|UMD3.1|GK000003.2	80113398	A	C	0	2	0	1		35	gnl|UMD3.1|GK000003.2	80114654	T	C	0	2	0	1		7	gnl|UMD3.1|GK000003.2	80077166	T	C	2	2	0.5	0.5		30	gnl|UMD3.1|GK000003.2	80105267	G	A	0	4	0	1		18	gnl|UMD3.1|GK000016.2	27809094	G	T	0	4	0	1
31	gnl|UMD3.1|GK000003.2	80113601	G	A	0	2	0	1		36	gnl|UMD3.1|GK000003.2	80116354	A	G	0	2	0	1		8	gnl|UMD3.1|GK000003.2	80077323	T	C	0	3	0	1		31	gnl|UMD3.1|GK000003.2	80105316	G	A	0	4	0	1		19	gnl|UMD3.1|GK000016.2	27809196	GATAT	GAT	0	1	0	1
32	gnl|UMD3.1|GK000003.2	80117056	C	A	0	3	0	1		37	gnl|UMD3.1|GK000003.2	80128551	A	G	0	3	0	1		9	gnl|UMD3.1|GK000003.2	80077337	G	C	0	3	0	1		32	gnl|UMD3.1|GK000003.2	80113398	A	C	0	4	0	1		20	gnl|UMD3.1|GK000016.2	27811269	A	G	0	5	0	1
33	gnl|UMD3.1|GK000003.2	80118348	C	A	0	2	0	1		38	gnl|UMD3.1|GK000003.2	80129479	A	C	0	3	0	1		10	gnl|UMD3.1|GK000003.2	80077546	A	C	0	4	0	1		33	gnl|UMD3.1|GK000003.2	80116746	C	A	0	2	0	1		21	gnl|UMD3.1|GK000016.2	27811646	A	G	0	2	0	1
34	gnl|UMD3.1|GK000003.2	80127375	TAAAAAAAAAA	TAAAAAAAAAAAAAAA	0	1	0	1		39	gnl|UMD3.1|GK000003.2	80132145	T	C	2	3	0.4	0.6		11	gnl|UMD3.1|GK000003.2	80077850	G	A	1	2	0.333333333333333	0.666666666666667		34	gnl|UMD3.1|GK000003.2	80119772	C	A	0	1	0	1		22	gnl|UMD3.1|GK000016.2	27812182	C	T	0	4	0	1
35	gnl|UMD3.1|GK000003.2	80129479	A	C	0	3	0	1		40	gnl|UMD3.1|GK000003.2	80132146	T	C	5	2	0.714285714285714	0.285714285714286		12	gnl|UMD3.1|GK000003.2	80078827	G	C	2	2	0.5	0.5		35	gnl|UMD3.1|GK000003.2	80126554	T	C	0	2	0	1		23	gnl|UMD3.1|GK000016.2	27812241	G	A	0	5	0	1
36	gnl|UMD3.1|GK000003.2	80132790	G	T	0	2	0	1		41	gnl|UMD3.1|GK000003.2	80132409	T	C	0	2	0	1		13	gnl|UMD3.1|GK000003.2	80078898	A	C	6	5	0.545454545454545	0.454545454545455		36	gnl|UMD3.1|GK000003.2	80126565	T	C	0	2	0	1		24	gnl|UMD3.1|GK000016.2	27812275	A	T	0	6	0	1
37	gnl|UMD3.1|GK000003.2	80132949	A	G	0	2	0	1		42	gnl|UMD3.1|GK000003.2	80132517	T	C	0	3	0	1		14	gnl|UMD3.1|GK000003.2	80078973	G	A	9	4	0.692307692307692	0.307692307692308		37	gnl|UMD3.1|GK000003.2	80126567	T	C	0	2	0	1		25	gnl|UMD3.1|GK000016.2	27812342	G	A	0	2	0	1
38	gnl|UMD3.1|GK000003.2	80133068	A	T	0	3	0	1		43	gnl|UMD3.1|GK000003.2	80132790	G	T	0	5	0	1		15	gnl|UMD3.1|GK000003.2	80079046	G	A	5	3	0.625	0.375		38	gnl|UMD3.1|GK000003.2	80128379	G	T	0	2	0	1		26	gnl|UMD3.1|GK000016.2	27812447	C	T	0	2	0	1
39	gnl|UMD3.1|GK000003.2	80133439	A	G	0	2	0	1		44	gnl|UMD3.1|GK000003.2	80137597	G	T	0	2	0	1		16	gnl|UMD3.1|GK000003.2	80079987	G	T	6	2	0.75	0.25		39	gnl|UMD3.1|GK000003.2	80128393	T	C	0	2	0	1		27	gnl|UMD3.1|GK000016.2	27813041	G	T	11	2	0.846153846153846	0.153846153846154
40	gnl|UMD3.1|GK000003.2	80133769	GTATATATATATATATATAT	GTATATATATATATAT	0	1	0	1		45	gnl|UMD3.1|GK000003.2	80138559	C	G	0	2	0	1		17	gnl|UMD3.1|GK000003.2	80081886	G	A	0	3	0	1		40	gnl|UMD3.1|GK000003.2	80129483	CCACAC	CCAC	0	1	0	1		28	gnl|UMD3.1|GK000016.2	27813475	G	T	2	2	0.5	0.5
APOA2	chromosome	SNP location	1	2	3	4	5	6		46	gnl|UMD3.1|GK000003.2	80141267	T	G	0	2	0	1		18	gnl|UMD3.1|GK000003.2	80081913	C	T	0	3	0	1		41	gnl|UMD3.1|GK000003.2	80130066	T	C	1	2	0.333333333333333	0.666666666666667		29	gnl|UMD3.1|GK000016.2	27815334	C	T	8	3	0.727272727272727	0.272727272727273
1	gnl|UMD3.1|GK000003.2	8302015	A	G	2	7	0.222222222222222	0.777777777777778		APOA2	chromosome	SNP location	1	2	3	4	5	6		19	gnl|UMD3.1|GK000003.2	80082541	C	A	0	2	0	1		42	gnl|UMD3.1|GK000003.2	80130136	T	C	5	2	0.714285714285714	0.285714285714286		30	gnl|UMD3.1|GK000016.2	27815877	A	G	0	2	0	1
2	gnl|UMD3.1|GK000003.2	8302029	A	T	5	2	0.714285714285714	0.285714285714286		1	gnl|UMD3.1|GK000003.2	8302015	A	G	0	9	0	1		20	gnl|UMD3.1|GK000003.2	80083200	T	C	0	2	0	1		43	gnl|UMD3.1|GK000003.2	80133068	A	T	0	4	0	1		31	gnl|UMD3.1|GK000016.2	27816760	T	G	0	2	0	1
SLC44A5	chromosome	SNP location	1	2	3	4	5	6		2	gnl|UMD3.1|GK000003.2	8302550	G	T	1	2	0.333333333333333	0.666666666666667		21	gnl|UMD3.1|GK000003.2	80083203	T	C	0	2	0	1		44	gnl|UMD3.1|GK000003.2	80141452	T	G	0	4	0	1		32	gnl|UMD3.1|GK000016.2	27820470	A	G	0	3	0	1
1	gnl|UMD3.1|GK000003.2	69756955	T	G	0	4	0	1		SLC44A5	chromosome	SNP location	1	2	3	4	5	6		22	gnl|UMD3.1|GK000003.2	80085423	A	G	0	2	0	1		45	gnl|UMD3.1|GK000003.2	80143302	G	A	7	5	0.583333333333333	0.416666666666667		33	gnl|UMD3.1|GK000016.2	27830324	T	A	4	2	0.666666666666667	0.333333333333333
2	gnl|UMD3.1|GK000003.2	69758619	G	A	0	4	0	1		1	gnl|UMD3.1|GK000003.2	69755276	A	G	0	1	0	1		23	gnl|UMD3.1|GK000003.2	80086750	G	A	0	2	0	1		APOA2	chromosome	SNP location	1	2	3	4	5	6		34	gnl|UMD3.1|GK000016.2	27831099	T	C	0	3	0	1
3	gnl|UMD3.1|GK000003.2	69759808	A	C	2	3	0.4	0.6		2	gnl|UMD3.1|GK000003.2	69755519	A	G	4	2	0.666666666666667	0.333333333333333		24	gnl|UMD3.1|GK000003.2	80087135	C	A	0	2	0	1		1	gnl|UMD3.1|GK000003.2	8302015	A	G	1	9	0.1	0.9		35	gnl|UMD3.1|GK000016.2	27832028	G	A	6	2	0.75	0.25
4	gnl|UMD3.1|GK000003.2	69760281	C	A	0	3	0	1		3	gnl|UMD3.1|GK000003.2	69755668	A	G	3	2	0.6	0.4		25	gnl|UMD3.1|GK000003.2	80087714	C	G	0	6	0	1		SLC44A5	chromosome	SNP location	1	2	3	4	5	6		36	gnl|UMD3.1|GK000016.2	27832406	C	T	3	2	0.6	0.4
5	gnl|UMD3.1|GK000003.2	69760612	A	G	3	2	0.6	0.4		4	gnl|UMD3.1|GK000003.2	69756747	G	T	4	2	0.666666666666667	0.333333333333333		26	gnl|UMD3.1|GK000003.2	80087717	T	C	0	6	0	1		1	gnl|UMD3.1|GK000003.2	69753421	T	C	1	2	0.333333333333333	0.666666666666667		37	gnl|UMD3.1|GK000016.2	27834733	A	T	0	2	0	1
6	gnl|UMD3.1|GK000003.2	69760619	A	G	4	2	0.666666666666667	0.333333333333333		5	gnl|UMD3.1|GK000003.2	69756955	T	G	1	4	0.2	0.8		27	gnl|UMD3.1|GK000003.2	80089279	T	C	0	2	0	1		2	gnl|UMD3.1|GK000003.2	69753477	G	C	4	2	0.666666666666667	0.333333333333333		38	gnl|UMD3.1|GK000016.2	27835953	A	G	1	2	0.333333333333333	0.666666666666667
7	gnl|UMD3.1|GK000003.2	69760658	T	C	0	7	0	1		6	gnl|UMD3.1|GK000003.2	69758974	T	C	0	3	0	1		28	gnl|UMD3.1|GK000003.2	80090737	GCACACACACACACACACACACACACACACACACAC	GCACACACACACACACACACACAC	0	1	0	1		3	gnl|UMD3.1|GK000003.2	69753587	A	G	5	2	0.714285714285714	0.285714285714286		39	gnl|UMD3.1|GK000016.2	27836173	A	G	3	2	0.6	0.4
8	gnl|UMD3.1|GK000003.2	69760818	A	G	0	5	0	1		7	gnl|UMD3.1|GK000003.2	69758999	C	T	1	4	0.2	0.8		29	gnl|UMD3.1|GK000003.2	80092003	T	C	0	4	0	1		4	gnl|UMD3.1|GK000003.2	69755700	ATTGACTGTGCCAAAGCCTTTGACTGTG	ATTGACTGTG	0	1	0	1		40	gnl|UMD3.1|GK000016.2	27837729	A	G	0	2	0	1
9	gnl|UMD3.1|GK000003.2	69761477	A	T	0	2	0	1		8	gnl|UMD3.1|GK000003.2	69759564	G	A	0	3	0	1		30	gnl|UMD3.1|GK000003.2	80097103	T	C	0	3	0	1		5	gnl|UMD3.1|GK000003.2	69760612	A	G	2	2	0.5	0.5		IGFLR1	chromosome	SNP location	1	2	3	4	5	6
10	gnl|UMD3.1|GK000003.2	69762976	A	G	3	2	0.6	0.4		9	gnl|UMD3.1|GK000003.2	69760338	C	A	0	2	0	1		31	gnl|UMD3.1|GK000003.2	80098735	T	C	0	4	0	1		6	gnl|UMD3.1|GK000003.2	69760629	A	G	2	2	0.5	0.5		1	gnl|UMD3.1|GK000018.2	46642104	C	T	17	22	0.435897435897436	0.564102564102564
11	gnl|UMD3.1|GK000003.2	69765761	G	C	0	3	0	1		10	gnl|UMD3.1|GK000003.2	69763488	T	A	0	1	0	1		32	gnl|UMD3.1|GK000003.2	80104715	A	C	0	11	0	1		7	gnl|UMD3.1|GK000003.2	69760658	T	C	0	2	0	1		2	gnl|UMD3.1|GK000018.2	46642126	T	A	18	27	0.4	0.6
12	gnl|UMD3.1|GK000003.2	69765782	T	G	0	3	0	1		11	gnl|UMD3.1|GK000003.2	69763960	A	G	0	2	0	1		33	gnl|UMD3.1|GK000003.2	80105316	G	A	0	2	0	1		8	gnl|UMD3.1|GK000003.2	69763960	A	G	0	3	0	1		3	gnl|UMD3.1|GK000018.2	46642138	T	C	18	27	0.4	0.6
13	gnl|UMD3.1|GK000003.2	69766016	G	A	0	4	0	1		12	gnl|UMD3.1|GK000003.2	69764071	G	A	0	2	0	1		34	gnl|UMD3.1|GK000003.2	80108377	C	T	1	3	0.25	0.75		9	gnl|UMD3.1|GK000003.2	69764533	T	G	0	2	0	1		4	gnl|UMD3.1|GK000018.2	46642334	T	C	13	14	0.481481481481481	0.518518518518518
14	gnl|UMD3.1|GK000003.2	69767649	T	A	0	2	0	1		13	gnl|UMD3.1|GK000003.2	69765283	A	G	1	3	0.25	0.75		35	gnl|UMD3.1|GK000003.2	80108967	T	C	0	3	0	1		10	gnl|UMD3.1|GK000003.2	69764631	C	T	0	2	0	1		5	gnl|UMD3.1|GK000018.2	46643360	C	A	15	7	0.681818181818182	0.318181818181818
15	gnl|UMD3.1|GK000003.2	69770049	A	C	0	2	0	1		14	gnl|UMD3.1|GK000003.2	69765292	G	A	1	3	0.25	0.75		36	gnl|UMD3.1|GK000003.2	80113601	G	A	0	3	0	1		11	gnl|UMD3.1|GK000003.2	69765283	A	G	0	2	0	1		6	gnl|UMD3.1|GK000018.2	46643515	C	T	16	16	0.5	0.5
16	gnl|UMD3.1|GK000003.2	69773425	T	A	0	4	0	1		15	gnl|UMD3.1|GK000003.2	69765315	A	G	1	2	0.333333333333333	0.666666666666667		37	gnl|UMD3.1|GK000003.2	80120034	G	T	0	2	0	1		12	gnl|UMD3.1|GK000003.2	69765292	G	A	0	2	0	1		7	gnl|UMD3.1|GK000018.2	46643736	A	G	14	10	0.583333333333333	0.416666666666667
17	gnl|UMD3.1|GK000003.2	69773548	T	C	0	4	0	1		16	gnl|UMD3.1|GK000003.2	69765761	G	C	0	2	0	1		38	gnl|UMD3.1|GK000003.2	80127345	T	A	0	2	0	1		13	gnl|UMD3.1|GK000003.2	69765315	A	G	0	2	0	1		8	gnl|UMD3.1|GK000018.2	46643866	G	T	12	11	0.521739130434783	0.478260869565217
18	gnl|UMD3.1|GK000003.2	69776358	C	A	0	2	0	1		17	gnl|UMD3.1|GK000003.2	69765815	C	CTTGTTTG	0	1	0	1		39	gnl|UMD3.1|GK000003.2	80128029	C	G	0	4	0	1		14	gnl|UMD3.1|GK000003.2	69766896	T	G	0	2	0	1		FASN	chromosome	SNP location	1	2	3	4	5	6
19	gnl|UMD3.1|GK000003.2	69785742	C	T	0	3	0	1		18	gnl|UMD3.1|GK000003.2	69767649	T	A	1	2	0.333333333333333	0.666666666666667		40	gnl|UMD3.1|GK000003.2	80128551	A	G	0	2	0	1		15	gnl|UMD3.1|GK000003.2	69766920	T	C	0	2	0	1		1	gnl|UMD3.1|GK000019.2	51389272	A	G	0	2	0	1
20	gnl|UMD3.1|GK000003.2	69785875	C	T	0	4	0	1		19	gnl|UMD3.1|GK000003.2	69767949	A	G	0	2	0	1		41	gnl|UMD3.1|GK000003.2	80129479	A	C	0	4	0	1		16	gnl|UMD3.1|GK000003.2	69766926	T	C	0	2	0	1		2	gnl|UMD3.1|GK000019.2	51389999	C	T,G	0	3	0	1
21	gnl|UMD3.1|GK000003.2	69785931	C	T	0	6	0	1		20	gnl|UMD3.1|GK000003.2	69770404	G	A	0	2	0	1		42	gnl|UMD3.1|GK000003.2	80131627	G	A	0	3	0	1		17	gnl|UMD3.1|GK000003.2	69767900	A	G	1	2	0.333333333333333	0.666666666666667		3	gnl|UMD3.1|GK000019.2	51394009	A	G	2	3	0.4	0.6
22	gnl|UMD3.1|GK000003.2	69787221	A	G	2	2	0.5	0.5		21	gnl|UMD3.1|GK000003.2	69770407	G	A	0	2	0	1		43	gnl|UMD3.1|GK000003.2	80137597	G	T	0	2	0	1		18	gnl|UMD3.1|GK000003.2	69767924	T	C	1	2	0.333333333333333	0.666666666666667		4	gnl|UMD3.1|GK000019.2	51395439	A	G	0	88	0	1
23	gnl|UMD3.1|GK000003.2	69787251	A	G	1	2	0.333333333333333	0.666666666666667		22	gnl|UMD3.1|GK000003.2	69775811	G	C	0	2	0	1		44	gnl|UMD3.1|GK000003.2	80143337	A	C	0	4	0	1		19	gnl|UMD3.1|GK000003.2	69767937	T	C	1	2	0.333333333333333	0.666666666666667		5	gnl|UMD3.1|GK000019.2	51397132	T	A	0	3	0	1
24	gnl|UMD3.1|GK000003.2	69787252	A	G	2	2	0.5	0.5		23	gnl|UMD3.1|GK000003.2	69776358	C	A	0	2	0	1		45	gnl|UMD3.1|GK000003.2	80143352	G	T	5	2	0.714285714285714	0.285714285714286		20	gnl|UMD3.1|GK000003.2	69767949	A	G	1	2	0.333333333333333	0.666666666666667		6	gnl|UMD3.1|GK000019.2	51397494	C	A	1	2	0.333333333333333	0.666666666666667
25	gnl|UMD3.1|GK000003.2	69787952	T	C	0	2	0	1		24	gnl|UMD3.1|GK000003.2	69781800	T	C	0	2	0	1		46	gnl|UMD3.1|GK000003.2	80146984	A	G	1	6	0.142857142857143	0.857142857142857		21	gnl|UMD3.1|GK000003.2	69768113	G	A	1	2	0.333333333333333	0.666666666666667		7	gnl|UMD3.1|GK000019.2	51397851	G	A	0	4	0	1
26	gnl|UMD3.1|GK000003.2	69788209	T	C	0	3	0	1		25	gnl|UMD3.1|GK000003.2	69787929	C	T	1	4	0.2	0.8		APOA2	chromosome	SNP location	1	2	3	4	5	6		22	gnl|UMD3.1|GK000003.2	69775811	G	C	0	2	0	1		8	gnl|UMD3.1|GK000019.2	51400059	C	G	2	8	0.2	0.8
27	gnl|UMD3.1|GK000003.2	69789296	A	G	0	2	0	1		26	gnl|UMD3.1|GK000003.2	69787952	T	C	1	3	0.25	0.75		1	gnl|UMD3.1|GK000003.2	8302015	A	G	0	57	0	1		23	gnl|UMD3.1|GK000003.2	69777056	T	C	0	3	0	1		9	gnl|UMD3.1|GK000019.2	51400851	A	C	0	4	0	1
28	gnl|UMD3.1|GK000003.2	69791067	T	G	0	2	0	1		27	gnl|UMD3.1|GK000003.2	69788429	A	G	0	2	0	1		NTNG1	chromosome	SNP location	1	2	3	4	5	6		24	gnl|UMD3.1|GK000003.2	69783747	G	A	0	2	0	1		10	gnl|UMD3.1|GK000019.2	51401428	A	G	2	4	0.333333333333333	0.666666666666667
29	gnl|UMD3.1|GK000003.2	69792405	A	G	0	2	0	1		28	gnl|UMD3.1|GK000003.2	69788478	A	G	0	2	0	1		1	gnl|UMD3.1|GK000003.2	35970400	A	G	0	5	0	1		25	gnl|UMD3.1|GK000003.2	69785742	C	T	0	2	0	1		11	gnl|UMD3.1|GK000019.2	51401712	G	A	0	1	0	1
30	gnl|UMD3.1|GK000003.2	69802541	A	G	0	4	0	1		29	gnl|UMD3.1|GK000003.2	69790166	C	T	0	4	0	1		2	gnl|UMD3.1|GK000003.2	35970584	A	G	0	5	0	1		26	gnl|UMD3.1|GK000003.2	69785875	C	T	0	2	0	1		12	gnl|UMD3.1|GK000019.2	51402032	G	A	0	195	0	1
31	gnl|UMD3.1|GK000003.2	69802651	G	C	2	2	0.5	0.5		30	gnl|UMD3.1|GK000003.2	69790235	A	G	1	2	0.333333333333333	0.666666666666667		3	gnl|UMD3.1|GK000003.2	35974204	G	A	0	2	0	1		27	gnl|UMD3.1|GK000003.2	69785931	C	T	0	2	0	1		13	gnl|UMD3.1|GK000019.2	51402163	C	G	2	2	0.5	0.5
32	gnl|UMD3.1|GK000003.2	69802695	A	C	0	5	0	1		31	gnl|UMD3.1|GK000003.2	69791067	T	G	3	3	0.5	0.5		4	gnl|UMD3.1|GK000003.2	35974543	A	T	1	2	0.333333333333333	0.666666666666667		28	gnl|UMD3.1|GK000003.2	69789296	A	G	0	5	0	1		14	gnl|UMD3.1|GK000019.2	51402462	G	T	0	3	0	1
33	gnl|UMD3.1|GK000003.2	69803486	A	G	0	2	0	1		32	gnl|UMD3.1|GK000003.2	69801655	A	G	0	2	0	1		5	gnl|UMD3.1|GK000003.2	35975713	G	T	0	2	0	1		29	gnl|UMD3.1|GK000003.2	69790021	G	T	3	2	0.6	0.4		15	gnl|UMD3.1|GK000019.2	51402774	C	T	0	118	0	1
34	gnl|UMD3.1|GK000003.2	69803523	C	G	0	3	0	1		33	gnl|UMD3.1|GK000003.2	69802883	C	A	2	2	0.5	0.5		6	gnl|UMD3.1|GK000003.2	35979010	T	C	0	2	0	1		30	gnl|UMD3.1|GK000003.2	69792405	A	G	0	3	0	1		IGF1R	chromosome	SNP location	1	2	3	4	5	6
35	gnl|UMD3.1|GK000003.2	69804062	T	A	0	2	0	1		34	gnl|UMD3.1|GK000003.2	69804062	T	A	0	4	0	1		7	gnl|UMD3.1|GK000003.2	35983464	C	G	0	6	0	1		31	gnl|UMD3.1|GK000003.2	69803486	A	G	0	2	0	1		1	gnl|UMD3.1|GK000021.2	8212650	G	A	0	4	0	1
36	gnl|UMD3.1|GK000003.2	69804486	A	G	0	4	0	1		35	gnl|UMD3.1|GK000003.2	69804231	C	G	0	2	0	1		8	gnl|UMD3.1|GK000003.2	35984636	A	G	0	2	0	1		32	gnl|UMD3.1|GK000003.2	69803523	C	G	0	2	0	1		2	gnl|UMD3.1|GK000021.2	8212722	A	C	0	4	0	1
37	gnl|UMD3.1|GK000003.2	69804558	C	T	0	6	0	1		36	gnl|UMD3.1|GK000003.2	69805149	C	A	0	2	0	1		9	gnl|UMD3.1|GK000003.2	36017146	T	C	0	2	0	1		33	gnl|UMD3.1|GK000003.2	69804406	C	G	0	2	0	1		3	gnl|UMD3.1|GK000021.2	8213203	C	A	5	2	0.714285714285714	0.285714285714286
38	gnl|UMD3.1|GK000003.2	69804578	T	C	0	6	0	1		37	gnl|UMD3.1|GK000003.2	69805424	A	G	2	2	0.5	0.5		10	gnl|UMD3.1|GK000003.2	36018019	C	T	0	2	0	1		34	gnl|UMD3.1|GK000003.2	69804413	A	T	0	2	0	1		4	gnl|UMD3.1|GK000021.2	8214853	A	G	0	2	0	1
39	gnl|UMD3.1|GK000003.2	69804585	T	C	0	6	0	1		38	gnl|UMD3.1|GK000003.2	69805467	A	G	2	2	0.5	0.5		11	gnl|UMD3.1|GK000003.2	36021113	T	G	1	2	0.333333333333333	0.666666666666667		35	gnl|UMD3.1|GK000003.2	69804436	A	G	0	2	0	1		5	gnl|UMD3.1|GK000021.2	8217567	G	C	0	6	0	1
40	gnl|UMD3.1|GK000003.2	69804621	T	C	0	4	0	1		39	gnl|UMD3.1|GK000003.2	69805488	A	C	2	2	0.5	0.5		12	gnl|UMD3.1|GK000003.2	36024985	C	T	0	1	0	1		36	gnl|UMD3.1|GK000003.2	69807504	C	T	0	4	0	1		6	gnl|UMD3.1|GK000021.2	8217633	T	C	1	2	0.333333333333333	0.666666666666667
41	gnl|UMD3.1|GK000003.2	69805467	A	G	0	2	0	1		40	gnl|UMD3.1|GK000003.2	69805870	A	C	0	4	0	1		13	gnl|UMD3.1|GK000003.2	36032511	T	C	0	2	0	1		37	gnl|UMD3.1|GK000003.2	69810205	G	A	5	4	0.555555555555556	0.444444444444444		7	gnl|UMD3.1|GK000021.2	8217688	G	T	1	2	0.333333333333333	0.666666666666667
42	gnl|UMD3.1|GK000003.2	69806084	C	A	0	4	0	1		41	gnl|UMD3.1|GK000003.2	69805910	G	A	0	6	0	1		14	gnl|UMD3.1|GK000003.2	36038009	G	T	0	3	0	1		38	gnl|UMD3.1|GK000003.2	69810734	C	A	4	2	0.666666666666667	0.333333333333333		8	gnl|UMD3.1|GK000021.2	8218273	G	A	0	3	0	1
43	gnl|UMD3.1|GK000003.2	69806131	A	T	0	3	0	1		42	gnl|UMD3.1|GK000003.2	69810205	G	A	2	3	0.4	0.6		15	gnl|UMD3.1|GK000003.2	36048158	G	A	0	2	0	1		39	gnl|UMD3.1|GK000003.2	69811279	G	A	1	2	0.333333333333333	0.666666666666667		9	gnl|UMD3.1|GK000021.2	8218396	G	T	3	2	0.6	0.4
44	gnl|UMD3.1|GK000003.2	69806411	T	C	0	2	0	1		43	gnl|UMD3.1|GK000003.2	69810358	C	G	2	3	0.4	0.6		16	gnl|UMD3.1|GK000003.2	36056367	A	G	0	2	0	1		40	gnl|UMD3.1|GK000003.2	69811506	G	T	2	2	0.5	0.5		10	gnl|UMD3.1|GK000021.2	8218615	C	T	0	2	0	1
45	gnl|UMD3.1|GK000003.2	69806490	C	T	0	1	0	1		44	gnl|UMD3.1|GK000003.2	69810716	T	A	4	2	0.666666666666667	0.333333333333333		17	gnl|UMD3.1|GK000003.2	36056566	T	C	0	2	0	1		41	gnl|UMD3.1|GK000003.2	69811568	T	C	2	2	0.5	0.5		11	gnl|UMD3.1|GK000021.2	8218797	CCAC	CC	0	1	0	1
46	gnl|UMD3.1|GK000003.2	69807031	G	A	1	4	0.2	0.8		45	gnl|UMD3.1|GK000003.2	69811279	G	A	0	2	0	1		18	gnl|UMD3.1|GK000003.2	36056597	T	C	0	2	0	1		42	gnl|UMD3.1|GK000003.2	69812268	A	T	2	5	0.285714285714286	0.714285714285714		12	gnl|UMD3.1|GK000021.2	8220222	C	T	0	2	0	1
47	gnl|UMD3.1|GK000003.2	69807504	C	T	0	4	0	1		46	gnl|UMD3.1|GK000003.2	69811568	T	C	0	2	0	1		19	gnl|UMD3.1|GK000003.2	36056602	T	C	0	2	0	1		43	gnl|UMD3.1|GK000003.2	69812280	G	A	3	8	0.272727272727273	0.727272727272727		13	gnl|UMD3.1|GK000021.2	8225952	TTCT	TT	0	1	0	1
48	gnl|UMD3.1|GK000003.2	69808824	G	A	0	3	0	1		47	gnl|UMD3.1|GK000003.2	69811651	G	A	2	2	0.5	0.5		20	gnl|UMD3.1|GK000003.2	36056625	T	C	0	2	0	1		44	gnl|UMD3.1|GK000003.2	69812285	C	T	8	3	0.727272727272727	0.272727272727273		14	gnl|UMD3.1|GK000021.2	8226888	T	C	0	2	0	1
49	gnl|UMD3.1|GK000003.2	69808832	C	T	0	2	0	1		48	gnl|UMD3.1|GK000003.2	69811698	G	T	3	2	0.6	0.4		21	gnl|UMD3.1|GK000003.2	36056629	T	C	0	2	0	1		45	gnl|UMD3.1|GK000003.2	69812372	T	C	1	5	0.166666666666667	0.833333333333333		15	gnl|UMD3.1|GK000021.2	8228552	C	T	3	4	0.428571428571429	0.571428571428571
50	gnl|UMD3.1|GK000003.2	69808856	C	T	0	2	0	1		49	gnl|UMD3.1|GK000003.2	69812029	C	T	0	3	0	1		22	gnl|UMD3.1|GK000003.2	36056630	T	C	0	2	0	1		46	gnl|UMD3.1|GK000003.2	69812633	A	G	3	6	0.333333333333333	0.666666666666667		16	gnl|UMD3.1|GK000021.2	8229065	T	G	1	3	0.25	0.75
51	gnl|UMD3.1|GK000003.2	69810358	C	G	0	2	0	1		50	gnl|UMD3.1|GK000003.2	69812268	A	T	0	2	0	1		23	gnl|UMD3.1|GK000003.2	36056635	T	C	0	1	0	1		47	gnl|UMD3.1|GK000003.2	69813239	A	T	3	3	0.5	0.5		17	gnl|UMD3.1|GK000021.2	8229530	T	C	0	2	0	1
52	gnl|UMD3.1|GK000003.2	69811080	G	A	0	4	0	1		51	gnl|UMD3.1|GK000003.2	69812280	G	A	0	2	0	1		24	gnl|UMD3.1|GK000003.2	36056640	T	C	0	2	0	1		48	gnl|UMD3.1|GK000003.2	69813455	C	T	0	4	0	1		18	gnl|UMD3.1|GK000021.2	8230888	A	G	0	2	0	1
53	gnl|UMD3.1|GK000003.2	69811279	G	A	0	3	0	1		52	gnl|UMD3.1|GK000003.2	69812866	C	T	4	2	0.666666666666667	0.333333333333333		25	gnl|UMD3.1|GK000003.2	36056641	T	C	0	2	0	1		49	gnl|UMD3.1|GK000003.2	69814066	T	C	3	2	0.6	0.4		19	gnl|UMD3.1|GK000021.2	8230893	A	G	0	2	0	1
54	gnl|UMD3.1|GK000003.2	69811635	C	T	0	2	0	1		53	gnl|UMD3.1|GK000003.2	69813239	A	T	0	3	0	1		26	gnl|UMD3.1|GK000003.2	36100777	C	G	0	3	0	1		50	gnl|UMD3.1|GK000003.2	69814301	C	T	1	4	0.2	0.8		20	gnl|UMD3.1|GK000021.2	8230898	A	G	0	2	0	1
55	gnl|UMD3.1|GK000003.2	69811651	G	A	0	2	0	1		54	gnl|UMD3.1|GK000003.2	69813455	C	T	0	2	0	1		27	gnl|UMD3.1|GK000003.2	36107579	GACCCCATGGACTGCA	G	0	1	0	1		51	gnl|UMD3.1|GK000003.2	69814549	T	C	1	5	0.166666666666667	0.833333333333333		21	gnl|UMD3.1|GK000021.2	8230899	A	G	0	2	0	1
56	gnl|UMD3.1|GK000003.2	69812268	A	T	0	2	0	1		55	gnl|UMD3.1|GK000003.2	69813930	T	C	1	2	0.333333333333333	0.666666666666667		28	gnl|UMD3.1|GK000003.2	36141385	T	C	0	2	0	1		52	gnl|UMD3.1|GK000003.2	69814598	T	C	1	5	0.166666666666667	0.833333333333333		22	gnl|UMD3.1|GK000021.2	8230907	A	G	0	2	0	1
57	gnl|UMD3.1|GK000003.2	69812280	G	A	0	3	0	1		56	gnl|UMD3.1|GK000003.2	69814885	G	A	4	3	0.571428571428571	0.428571428571429		29	gnl|UMD3.1|GK000003.2	36143980	T	C	0	2	0	1		53	gnl|UMD3.1|GK000003.2	69814618	T	C	0	5	0	1		23	gnl|UMD3.1|GK000021.2	8230912	A	G	0	2	0	1
58	gnl|UMD3.1|GK000003.2	69812372	T	C	0	3	0	1		57	gnl|UMD3.1|GK000003.2	69814936	C	T	2	6	0.25	0.75		30	gnl|UMD3.1|GK000003.2	36269492	A	C	1	2	0.333333333333333	0.666666666666667		54	gnl|UMD3.1|GK000003.2	69815000	G	C	1	2	0.333333333333333	0.666666666666667		24	gnl|UMD3.1|GK000021.2	8231101	A	G	1	1	0.5	0.5
59	gnl|UMD3.1|GK000003.2	69812633	A	G	0	2	0	1		58	gnl|UMD3.1|GK000003.2	69814962	G	T	6	2	0.75	0.25		31	gnl|UMD3.1|GK000003.2	36295759	C	G	0	2	0	1		55	gnl|UMD3.1|GK000003.2	69815132	G	A	6	4	0.6	0.4		25	gnl|UMD3.1|GK000021.2	8231461	T	A	11	6	0.647058823529412	0.352941176470588
60	gnl|UMD3.1|GK000003.2	69812866	C	T	0	3	0	1		59	gnl|UMD3.1|GK000003.2	69814987	T	G	0	6	0	1		32	gnl|UMD3.1|GK000003.2	36308812	T	C	0	4	0	1		56	gnl|UMD3.1|GK000003.2	69815179	G	A	4	4	0.5	0.5		26	gnl|UMD3.1|GK000021.2	8231709	C	T	8	8	0.5	0.5
61	gnl|UMD3.1|GK000003.2	69812952	A	C	3	8	0.272727272727273	0.727272727272727		60	gnl|UMD3.1|GK000003.2	69815037	C	T	1	2	0.333333333333333	0.666666666666667		GHRHR	chromosome	SNP location	1	2	3	4	5	6		57	gnl|UMD3.1|GK000003.2	69815212	A	G	4	3	0.571428571428571	0.428571428571429		27	gnl|UMD3.1|GK000021.2	8231913	A	G	0	1	0	1
62	gnl|UMD3.1|GK000003.2	69813239	A	T	0	4	0	1		61	gnl|UMD3.1|GK000003.2	69815075	G	A	2	2	0.5	0.5		1	gnl|UMD3.1|GK000004.2	65795420	G	A	25	4	0.862068965517241	0.137931034482759		58	gnl|UMD3.1|GK000003.2	69815262	T	C	1	5	0.166666666666667	0.833333333333333		28	gnl|UMD3.1|GK000021.2	8231966	A	G	0	2	0	1
63	gnl|UMD3.1|GK000003.2	69813455	C	T	0	2	0	1		62	gnl|UMD3.1|GK000003.2	69815132	G	A	2	2	0.5	0.5		2	gnl|UMD3.1|GK000004.2	65795680	T	C	11	10	0.523809523809524	0.476190476190476		59	gnl|UMD3.1|GK000003.2	69815382	A	G	0	2	0	1		29	gnl|UMD3.1|GK000021.2	8233515	G	C	0	3	0	1
64	gnl|UMD3.1|GK000003.2	69814549	T	C	0	2	0	1		63	gnl|UMD3.1|GK000003.2	69815212	A	G	1	3	0.25	0.75		3	gnl|UMD3.1|GK000004.2	65795682	T	C	3	15	0.166666666666667	0.833333333333333		60	gnl|UMD3.1|GK000003.2	69815394	A	G	0	2	0	1		30	gnl|UMD3.1|GK000021.2	8233711	G	T	1	1	0.5	0.5
65	gnl|UMD3.1|GK000003.2	69814598	T	C	0	3	0	1		64	gnl|UMD3.1|GK000003.2	69815262	T	C	0	3	0	1		4	gnl|UMD3.1|GK000004.2	65795703	T	C	17	8	0.68	0.32		61	gnl|UMD3.1|GK000003.2	69815421	C	T	0	2	0	1		31	gnl|UMD3.1|GK000021.2	8235499	G	C	8	2	0.8	0.2
66	gnl|UMD3.1|GK000003.2	69814618	T	C	0	3	0	1		65	gnl|UMD3.1|GK000003.2	69816277	C	G	0	2	0	1		5	gnl|UMD3.1|GK000004.2	65795708	T	C	19	7	0.730769230769231	0.269230769230769		62	gnl|UMD3.1|GK000003.2	69815424	A	G	0	2	0	1		32	gnl|UMD3.1|GK000021.2	8236795	G	A	3	2	0.6	0.4
67	gnl|UMD3.1|GK000003.2	69814717	AGAT	A	0	1	0	1		66	gnl|UMD3.1|GK000003.2	69816478	A	C	0	2	0	1		6	gnl|UMD3.1|GK000004.2	65796402	T	C	19	9	0.678571428571429	0.321428571428571		63	gnl|UMD3.1|GK000003.2	69815496	A	C	0	2	0	1		33	gnl|UMD3.1|GK000021.2	8237910	C	T	0	2	0	1
68	gnl|UMD3.1|GK000003.2	69814877	A	G	0	7	0	1		67	gnl|UMD3.1|GK000003.2	69816930	G	A	8	3	0.727272727272727	0.272727272727273		7	gnl|UMD3.1|GK000004.2	65796408	T	C	22	6	0.785714285714286	0.214285714285714		64	gnl|UMD3.1|GK000003.2	69817103	C	T	7	3	0.7	0.3		34	gnl|UMD3.1|GK000021.2	8240561	G	A	0	2	0	1
69	gnl|UMD3.1|GK000003.2	69814936	C	T	0	3	0	1		68	gnl|UMD3.1|GK000003.2	69816998	G	A	7	2	0.777777777777778	0.222222222222222		8	gnl|UMD3.1|GK000004.2	65796759	A	C	0	1	0	1		65	gnl|UMD3.1|GK000003.2	69817530	C	T	1	2	0.333333333333333	0.666666666666667		35	gnl|UMD3.1|GK000021.2	8241038	CTGTGTGTGTGTGTGTGTGTGTGTGTGTGTGTG	CTGTGTGTGTGTGTGTGTGTGTGTGTG	0	1	0	1
70	gnl|UMD3.1|GK000003.2	69814969	A	T	2	2	0.5	0.5		69	gnl|UMD3.1|GK000003.2	69817103	C	T	7	7	0.5	0.5		9	gnl|UMD3.1|GK000004.2	65797222	C	A	8	2	0.8	0.2		66	gnl|UMD3.1|GK000003.2	69818502	T	A	0	2	0	1		36	gnl|UMD3.1|GK000021.2	8243992	CTGTGTGTGTGTGTGTGTGT	CTGTGTGTGTGTGTGTGTGTGT	0	1	0	1
71	gnl|UMD3.1|GK000003.2	69814987	T	G	0	2	0	1		70	gnl|UMD3.1|GK000003.2	69819535	A	G	0	2	0	1		10	gnl|UMD3.1|GK000004.2	65797513	T	C	10	2	0.833333333333333	0.166666666666667		67	gnl|UMD3.1|GK000003.2	69820710	A	G	1	1	0.5	0.5		37	gnl|UMD3.1|GK000021.2	8246309	C	T	13	3	0.8125	0.1875
72	gnl|UMD3.1|GK000003.2	69815075	G	A	0	4	0	1		71	gnl|UMD3.1|GK000003.2	69819641	G	T	1	5	0.166666666666667	0.833333333333333		11	gnl|UMD3.1|GK000004.2	65798873	T	C	4	18	0.181818181818182	0.818181818181818		68	gnl|UMD3.1|GK000003.2	69820739	A	G	0	2	0	1		38	gnl|UMD3.1|GK000021.2	8247589	C	T	0	3	0	1
73	gnl|UMD3.1|GK000003.2	69815132	G	A	0	4	0	1		72	gnl|UMD3.1|GK000003.2	69820163	A	G	0	2	0	1		12	gnl|UMD3.1|GK000004.2	65799071	G	A	10	12	0.454545454545455	0.545454545454545		69	gnl|UMD3.1|GK000003.2	69821392	A	G	2	2	0.5	0.5		39	gnl|UMD3.1|GK000021.2	8250719	G	C	8	2	0.8	0.2
74	gnl|UMD3.1|GK000003.2	69815179	G	A	0	2	0	1		73	gnl|UMD3.1|GK000003.2	69820887	A	T	3	2	0.6	0.4		13	gnl|UMD3.1|GK000004.2	65801296	T	C	32	19	0.627450980392157	0.372549019607843		70	gnl|UMD3.1|GK000003.2	69822714	T	C	0	2	0	1		40	gnl|UMD3.1|GK000021.2	8251193	G	T	1	2	0.333333333333333	0.666666666666667
75	gnl|UMD3.1|GK000003.2	69815212	A	G	0	2	0	1		74	gnl|UMD3.1|GK000003.2	69821583	T	C	0	2	0	1		14	gnl|UMD3.1|GK000004.2	65801936	T	C	39	36	0.52	0.48		71	gnl|UMD3.1|GK000003.2	69832108	T	C	1	2	0.333333333333333	0.666666666666667		41	gnl|UMD3.1|GK000021.2	8253603	G	C	1	3	0.25	0.75
76	gnl|UMD3.1|GK000003.2	69815262	T	C	0	4	0	1		75	gnl|UMD3.1|GK000003.2	69821592	T	C	0	2	0	1		15	gnl|UMD3.1|GK000004.2	65802685	A	G	0	2	0	1		NTNG1	chromosome	SNP location	1	2	3	4	5	6		42	gnl|UMD3.1|GK000021.2	8253857	G	A	1	3	0.25	0.75
77	gnl|UMD3.1|GK000003.2	69815382	A	G	0	2	0	1		76	gnl|UMD3.1|GK000003.2	69821642	G	A	2	2	0.5	0.5		16	gnl|UMD3.1|GK000004.2	65803728	C	A	1	2	0.333333333333333	0.666666666666667		1	gnl|UMD3.1|GK000003.2	35970400	A	G	2	4	0.333333333333333	0.666666666666667		43	gnl|UMD3.1|GK000021.2	8254243	C	G	0	2	0	1
78	gnl|UMD3.1|GK000003.2	69815496	A	C	0	2	0	1		77	gnl|UMD3.1|GK000003.2	69822070	T	C	2	2	0.5	0.5		17	gnl|UMD3.1|GK000004.2	65804619	T	A	0	2	0	1		2	gnl|UMD3.1|GK000003.2	35972961	G	A	0	2	0	1		44	gnl|UMD3.1|GK000021.2	8255077	A	G	3	2	0.6	0.4
79	gnl|UMD3.1|GK000003.2	69818036	A	G	3	2	0.6	0.4		78	gnl|UMD3.1|GK000003.2	69822714	T	C	0	4	0	1		18	gnl|UMD3.1|GK000004.2	65804640	A	C	1	2	0.333333333333333	0.666666666666667		3	gnl|UMD3.1|GK000003.2	35972962	C	A	0	2	0	1		45	gnl|UMD3.1|GK000021.2	8255334	CTTTTTTTTTTTT	CTTTTTTTTTTTTTTTTT	0	1	0	1
80	gnl|UMD3.1|GK000003.2	69820163	A	G	0	6	0	1		79	gnl|UMD3.1|GK000003.2	69823531	G	T	1	2	0.333333333333333	0.666666666666667		19	gnl|UMD3.1|GK000004.2	65806618	G	T	6	2	0.75	0.25		4	gnl|UMD3.1|GK000003.2	35973196	TTGATGATGAT	TTGATGAT	0	1	0	1		46	gnl|UMD3.1|GK000021.2	8255481	C	T	0	1	0	1
81	gnl|UMD3.1|GK000003.2	69820171	C	A	4	2	0.666666666666667	0.333333333333333		NTNG1	chromosome	SNP location	1	2	3	4	5	6		20	gnl|UMD3.1|GK000004.2	65808339	G	T	2	2	0.5	0.5		5	gnl|UMD3.1|GK000003.2	35975278	A	G	0	2	0	1		47	gnl|UMD3.1|GK000021.2	8256951	C	T	1	2	0.333333333333333	0.666666666666667
82	gnl|UMD3.1|GK000003.2	69822714	T	C	0	5	0	1		1	gnl|UMD3.1|GK000003.2	35969966	C	G	1	2	0.333333333333333	0.666666666666667		IGF2BP3	chromosome	SNP location	1	2	3	4	5	6		6	gnl|UMD3.1|GK000003.2	35975483	T	C	0	2	0	1		48	gnl|UMD3.1|GK000021.2	8257043	C	A	0	1	0	1
83	gnl|UMD3.1|GK000003.2	69823284	T	TTGGAAC	0	1	0	1		2	gnl|UMD3.1|GK000003.2	35970081	A	C	2	2	0.5	0.5		1	gnl|UMD3.1|GK000004.2	32078797	C	T	0	7	0	1		7	gnl|UMD3.1|GK000003.2	35992894	A	G	0	4	0	1		49	gnl|UMD3.1|GK000021.2	8257767	G	A	3	2	0.6	0.4
84	gnl|UMD3.1|GK000003.2	69823531	G	T	0	3	0	1		3	gnl|UMD3.1|GK000003.2	35970400	A	G	0	3	0	1		2	gnl|UMD3.1|GK000004.2	32078889	C	T	8	3	0.727272727272727	0.272727272727273		8	gnl|UMD3.1|GK000003.2	36003995	T	C	0	2	0	1		50	gnl|UMD3.1|GK000021.2	8258039	C	T	7	3	0.7	0.3
85	gnl|UMD3.1|GK000003.2	69829523	C	A	1	2	0.333333333333333	0.666666666666667		4	gnl|UMD3.1|GK000003.2	35970584	A	G	1	6	0.142857142857143	0.857142857142857		3	gnl|UMD3.1|GK000004.2	32079176	T	C	3	3	0.5	0.5		9	gnl|UMD3.1|GK000003.2	36015800	G	A	0	2	0	1		51	gnl|UMD3.1|GK000021.2	8258131	T	C	6	2	0.75	0.25
NTNG1	chromosome	SNP location	1	2	3	4	5	6		5	gnl|UMD3.1|GK000003.2	35970807	A	C	3	2	0.6	0.4		4	gnl|UMD3.1|GK000004.2	32086855	A	T	0	2	0	1		10	gnl|UMD3.1|GK000003.2	36030825	C	T	0	2	0	1		52	gnl|UMD3.1|GK000021.2	8259033	G	C	2	2	0.5	0.5
1	gnl|UMD3.1|GK000003.2	35969966	C	G	1	7	0.125	0.875		6	gnl|UMD3.1|GK000003.2	35974141	G	A	1	2	0.333333333333333	0.666666666666667		5	gnl|UMD3.1|GK000004.2	32086970	A	G	0	2	0	1		11	gnl|UMD3.1|GK000003.2	36137118	C	A	11	4	0.733333333333333	0.266666666666667		53	gnl|UMD3.1|GK000021.2	8259568	G	T	0	2	0	1
2	gnl|UMD3.1|GK000003.2	35970296	A	G	11	4	0.733333333333333	0.266666666666667		7	gnl|UMD3.1|GK000003.2	35974506	C	G	0	2	0	1		6	gnl|UMD3.1|GK000004.2	32086973	A	G	0	2	0	1		12	gnl|UMD3.1|GK000003.2	36141007	A	C	0	2	0	1		54	gnl|UMD3.1|GK000021.2	8260219	T	C	0	3	0	1
3	gnl|UMD3.1|GK000003.2	35970400	A	G	0	7	0	1		8	gnl|UMD3.1|GK000003.2	35975617	TCCCCCCCCCCCCCCC	TCCCCCCC	0	1	0	1		7	gnl|UMD3.1|GK000004.2	32086981	A	G	0	2	0	1		13	gnl|UMD3.1|GK000003.2	36214146	T	C	0	2	0	1		55	gnl|UMD3.1|GK000021.2	8260415	C	T	2	2	0.5	0.5
4	gnl|UMD3.1|GK000003.2	35970584	A	G	0	8	0	1		9	gnl|UMD3.1|GK000003.2	35975711	A	G	0	2	0	1		8	gnl|UMD3.1|GK000004.2	32092877	C	T	0	2	0	1		14	gnl|UMD3.1|GK000003.2	36214156	T	C	0	2	0	1		56	gnl|UMD3.1|GK000021.2	8261786	C	T	0	5	0	1
5	gnl|UMD3.1|GK000003.2	35970754	T	A	8	2	0.8	0.2		10	gnl|UMD3.1|GK000003.2	35975960	A	T	0	2	0	1		9	gnl|UMD3.1|GK000004.2	32130014	A	T	0	2	0	1		15	gnl|UMD3.1|GK000003.2	36214160	T	C	0	2	0	1		57	gnl|UMD3.1|GK000021.2	8262229	G	T	1	4	0.2	0.8
6	gnl|UMD3.1|GK000003.2	35973196	TTGATGATGAT	TTGATGAT	0	1	0	1		11	gnl|UMD3.1|GK000003.2	35986624	C	A	4	2	0.666666666666667	0.333333333333333		10	gnl|UMD3.1|GK000004.2	32144284	T	A	1	2	0.333333333333333	0.666666666666667		16	gnl|UMD3.1|GK000003.2	36214242	T	C	0	2	0	1		58	gnl|UMD3.1|GK000021.2	8262329	A	G	0	9	0	1
7	gnl|UMD3.1|GK000003.2	35975039	CTCTTT	CT	0	1	0	1		12	gnl|UMD3.1|GK000003.2	35993969	G	C	0	2	0	1		11	gnl|UMD3.1|GK000004.2	32144286	T	A	1	2	0.333333333333333	0.666666666666667		17	gnl|UMD3.1|GK000003.2	36279500	T	A	0	2	0	1		59	gnl|UMD3.1|GK000021.2	8262352	A	G	2	4	0.333333333333333	0.666666666666667
8	gnl|UMD3.1|GK000003.2	35975483	T	C	0	2	0	1		13	gnl|UMD3.1|GK000003.2	36013495	T	C,A	0	2	0	1		12	gnl|UMD3.1|GK000004.2	32145490	G	T	0	3	0	1		18	gnl|UMD3.1|GK000003.2	36287747	C	A	0	2	0	1		60	gnl|UMD3.1|GK000021.2	8263219	T	G	1	4	0.2	0.8
9	gnl|UMD3.1|GK000003.2	35977536	A	G	0	2	0	1		14	gnl|UMD3.1|GK000003.2	36016761	A	G	0	2	0	1		13	gnl|UMD3.1|GK000004.2	32145499	A	T	0	3	0	1		GHRHR	chromosome	SNP location	1	2	3	4	5	6		61	gnl|UMD3.1|GK000021.2	8263611	G	A	2	4	0.333333333333333	0.666666666666667
10	gnl|UMD3.1|GK000003.2	35991785	T	A	0	2	0	1		15	gnl|UMD3.1|GK000003.2	36020157	A	C	0	3	0	1		14	gnl|UMD3.1|GK000004.2	32162643	C	A	0	2	0	1		1	gnl|UMD3.1|GK000004.2	65795680	T	C	16	9	0.64	0.36		62	gnl|UMD3.1|GK000021.2	8263622	C	T	2	4	0.333333333333333	0.666666666666667
11	gnl|UMD3.1|GK000003.2	36003944	T	C	0	2	0	1		16	gnl|UMD3.1|GK000003.2	36020224	A	G	0	3	0	1		IgFBp3	chromosome	SNP location	1	2	3	4	5	6		2	gnl|UMD3.1|GK000004.2	65795682	T	C	6	22	0.214285714285714	0.785714285714286		63	gnl|UMD3.1|GK000021.2	8263891	T	G	0	4	0	1
12	gnl|UMD3.1|GK000003.2	36003984	A	G	0	2	0	1		17	gnl|UMD3.1|GK000003.2	36021473	G	A	0	2	0	1		1	gnl|UMD3.1|GK000004.2	76705141	G	A	5	4	0.555555555555556	0.444444444444444		3	gnl|UMD3.1|GK000004.2	65795708	T	C	20	9	0.689655172413793	0.310344827586207		64	gnl|UMD3.1|GK000021.2	8264243	T	C	0	5	0	1
13	gnl|UMD3.1|GK000003.2	36014255	ATC	ATCTC	0	1	0	1		18	gnl|UMD3.1|GK000003.2	36025284	T	C	0	2	0	1		2	gnl|UMD3.1|GK000004.2	76705231	G	T	6	10	0.375	0.625		4	gnl|UMD3.1|GK000004.2	65796402	T	C	43	15	0.741379310344828	0.258620689655172		65	gnl|UMD3.1|GK000021.2	8264384	G	A	3	2	0.6	0.4
14	gnl|UMD3.1|GK000003.2	36033247	C	T	1	2	0.333333333333333	0.666666666666667		19	gnl|UMD3.1|GK000003.2	36034028	T	C	0	2	0	1		3	gnl|UMD3.1|GK000004.2	76712697	G	C	3	12	0.2	0.8		5	gnl|UMD3.1|GK000004.2	65796408	T	C	53	10	0.841269841269841	0.158730158730159		66	gnl|UMD3.1|GK000021.2	8264575	C	T	1	3	0.25	0.75
15	gnl|UMD3.1|GK000003.2	36033259	A	C	1	2	0.333333333333333	0.666666666666667		20	gnl|UMD3.1|GK000003.2	36044631	C	T	0	2	0	1		DPP6	chromosome	SNP location	1	2	3	4	5	6		6	gnl|UMD3.1|GK000004.2	65796410	T	C	53	8	0.868852459016393	0.131147540983607		67	gnl|UMD3.1|GK000021.2	8264610	T	G	1	2	0.333333333333333	0.666666666666667
16	gnl|UMD3.1|GK000003.2	36034698	T	C	2	2	0.5	0.5		21	gnl|UMD3.1|GK000003.2	36044662	T	C	0	2	0	1		1	gnl|UMD3.1|GK000004.2	117558394	T	C	0	2	0	1		7	gnl|UMD3.1|GK000004.2	65798873	T	C	19	42	0.311475409836066	0.688524590163934		68	gnl|UMD3.1|GK000021.2	8264624	A	G	1	2	0.333333333333333	0.666666666666667
17	gnl|UMD3.1|GK000003.2	36058046	A	C	0	2	0	1		22	gnl|UMD3.1|GK000003.2	36092933	A	C	0	2	0	1		2	gnl|UMD3.1|GK000004.2	117560399	CATATA	CATA	0	1	0	1		8	gnl|UMD3.1|GK000004.2	65799071	G	A	26	24	0.52	0.48		69	gnl|UMD3.1|GK000021.2	8264729	C	G	0	3	0	1
18	gnl|UMD3.1|GK000003.2	36058111	T	C	0	2	0	1		23	gnl|UMD3.1|GK000003.2	36093173	C	T	0	2	0	1		3	gnl|UMD3.1|GK000004.2	117560681	C	G	1	2	0.333333333333333	0.666666666666667		9	gnl|UMD3.1|GK000004.2	65799817	T	G	3	3	0.5	0.5		70	gnl|UMD3.1|GK000021.2	8264759	C	G	0	5	0	1
19	gnl|UMD3.1|GK000003.2	36067823	G	A	1	2	0.333333333333333	0.666666666666667		24	gnl|UMD3.1|GK000003.2	36123600	A	G	0	2	0	1		4	gnl|UMD3.1|GK000004.2	117561361	A	T	0	2	0	1		10	gnl|UMD3.1|GK000004.2	65801296	T	C	31	27	0.53448275862069	0.46551724137931		71	gnl|UMD3.1|GK000021.2	8265033	C	T	0	4	0	1
20	gnl|UMD3.1|GK000003.2	36107122	G	A	0	2	0	1		25	gnl|UMD3.1|GK000003.2	36136669	T	G	4	2	0.666666666666667	0.333333333333333		5	gnl|UMD3.1|GK000004.2	117567568	C	T	2	2	0.5	0.5		11	gnl|UMD3.1|GK000004.2	65801936	T	C	80	62	0.563380281690141	0.436619718309859		72	gnl|UMD3.1|GK000021.2	8265164	T	A	4	2	0.666666666666667	0.333333333333333
21	gnl|UMD3.1|GK000003.2	36204179	G	A	0	2	0	1		26	gnl|UMD3.1|GK000003.2	36144968	A	T	0	2	0	1		6	gnl|UMD3.1|GK000004.2	117567834	A	G	0	3	0	1		12	gnl|UMD3.1|GK000004.2	65802041	G	A	9	2	0.818181818181818	0.181818181818182		73	gnl|UMD3.1|GK000021.2	8266390	A	G	2	5	0.285714285714286	0.714285714285714
22	gnl|UMD3.1|GK000003.2	36204218	A	G	0	1	0	1		27	gnl|UMD3.1|GK000003.2	36157278	A	T	0	4	0	1		7	gnl|UMD3.1|GK000004.2	117567885	G	A	2	3	0.4	0.6		13	gnl|UMD3.1|GK000004.2	65802685	A	G	0	7	0	1		74	gnl|UMD3.1|GK000021.2	8266787	C	G	0	2	0	1
23	gnl|UMD3.1|GK000003.2	36204352	C	T	0	2	0	1		28	gnl|UMD3.1|GK000003.2	36157671	T	G	0	2	0	1		8	gnl|UMD3.1|GK000004.2	117567962	T	C	1	1	0.5	0.5		14	gnl|UMD3.1|GK000004.2	65803511	A	C	3	3	0.5	0.5		LEPR	chromosome	SNP location	1	2	3	4	5	6
24	gnl|UMD3.1|GK000003.2	36206438	A	G	0	2	0	1		29	gnl|UMD3.1|GK000003.2	36157673	T	G	0	2	0	1		9	gnl|UMD3.1|GK000004.2	117568756	A	G	0	2	0	1		15	gnl|UMD3.1|GK000004.2	65804640	A	C	6	5	0.545454545454545	0.454545454545455		1	gnl|UMD3.1|GK000003.2	80073046	T	C	1	2	0.333333333333333	0.666666666666667
25	gnl|UMD3.1|GK000003.2	36206856	C	T	0	2	0	1		30	gnl|UMD3.1|GK000003.2	36170187	G	A	0	2	0	1		10	gnl|UMD3.1|GK000004.2	117568766	G	C	1	2	0.333333333333333	0.666666666666667		16	gnl|UMD3.1|GK000004.2	65804876	A	G	3	4	0.428571428571429	0.571428571428571		2	gnl|UMD3.1|GK000003.2	80073073	T	C	2	2	0.5	0.5
26	gnl|UMD3.1|GK000003.2	36206859	T	C	0	2	0	1		31	gnl|UMD3.1|GK000003.2	36201143	T	C	0	2	0	1		11	gnl|UMD3.1|GK000004.2	117568881	TGAGAGAGAGAGA	TGAGAGAGAGAGAGA	0	1	0	1		17	gnl|UMD3.1|GK000004.2	65806876	C	T	0	2	0	1		3	gnl|UMD3.1|GK000003.2	80074215	C	T	0	5	0	1
27	gnl|UMD3.1|GK000003.2	36263567	A	T	0	1	0	1		32	gnl|UMD3.1|GK000003.2	36201149	T	C	0	2	0	1		12	gnl|UMD3.1|GK000004.2	117570865	G	C	0	3	0	1		IGF2BP3	chromosome	SNP location	1	2	3	4	5	6		4	gnl|UMD3.1|GK000003.2	80074908	A	G	0	8	0	1
28	gnl|UMD3.1|GK000003.2	36290399	T	C	0	2	0	1		33	gnl|UMD3.1|GK000003.2	36201180	T	C	0	2	0	1		13	gnl|UMD3.1|GK000004.2	117570899	G	A	0	4	0	1		1	gnl|UMD3.1|GK000004.2	32078061	C	A	0	2	0	1		5	gnl|UMD3.1|GK000003.2	80074918	G	C	0	8	0	1
29	gnl|UMD3.1|GK000003.2	36290420	T	C	0	2	0	1		34	gnl|UMD3.1|GK000003.2	36201181	T	C	0	2	0	1		14	gnl|UMD3.1|GK000004.2	117576664	A	G	0	2	0	1		2	gnl|UMD3.1|GK000004.2	32078797	C	T	0	2	0	1		6	gnl|UMD3.1|GK000003.2	80074986	C	T	0	8	0	1
30	gnl|UMD3.1|GK000003.2	36299318	T	C	0	2	0	1		35	gnl|UMD3.1|GK000003.2	36201208	T	C	0	2	0	1		15	gnl|UMD3.1|GK000004.2	117576703	G	C	0	2	0	1		3	gnl|UMD3.1|GK000004.2	32078884	T	C	0	2	0	1		7	gnl|UMD3.1|GK000003.2	80075038	G	A	0	2	0	1
GHRHR	chromosome	SNP location	1	2	3	4	5	6		36	gnl|UMD3.1|GK000003.2	36201260	ATCTCT	ATCT	0	1	0	1		16	gnl|UMD3.1|GK000004.2	117579325	C	G	0	2	0	1		4	gnl|UMD3.1|GK000004.2	32111714	A	G	0	2	0	1		8	gnl|UMD3.1|GK000003.2	80076065	A	G	1	3	0.25	0.75
1	gnl|UMD3.1|GK000004.2	65795680	T	C	10	7	0.588235294117647	0.411764705882353		37	gnl|UMD3.1|GK000003.2	36201935	T	C	0	2	0	1		17	gnl|UMD3.1|GK000004.2	117582551	G	A	0	4	0	1		5	gnl|UMD3.1|GK000004.2	32176624	G	A	0	3	0	1		9	gnl|UMD3.1|GK000003.2	80076143	T	C	0	4	0	1
2	gnl|UMD3.1|GK000004.2	65795682	T	C	4	16	0.2	0.8		38	gnl|UMD3.1|GK000003.2	36201969	T	C	0	2	0	1		18	gnl|UMD3.1|GK000004.2	117584848	C	T	2	4	0.333333333333333	0.666666666666667		6	gnl|UMD3.1|GK000004.2	32187904	A	T,G	0	2	0	1		10	gnl|UMD3.1|GK000003.2	80076323	G	A	0	5	0	1
3	gnl|UMD3.1|GK000004.2	65795843	T	C	17	3	0.85	0.15		39	gnl|UMD3.1|GK000003.2	36201997	T	C	0	2	0	1		19	gnl|UMD3.1|GK000004.2	117584930	A	G	1	5	0.166666666666667	0.833333333333333		7	gnl|UMD3.1|GK000004.2	32187913	G	C	0	2	0	1		11	gnl|UMD3.1|GK000003.2	80076325	A	G	2	3	0.4	0.6
4	gnl|UMD3.1|GK000004.2	65796402	T	C	23	8	0.741935483870968	0.258064516129032		40	gnl|UMD3.1|GK000003.2	36204232	G	A	0	2	0	1		20	gnl|UMD3.1|GK000004.2	117584950	A	G	1	5	0.166666666666667	0.833333333333333		8	gnl|UMD3.1|GK000004.2	32206494	T	C	0	2	0	1		12	gnl|UMD3.1|GK000003.2	80076592	G	A	0	3	0	1
5	gnl|UMD3.1|GK000004.2	65796408	T	C	25	7	0.78125	0.21875		41	gnl|UMD3.1|GK000003.2	36205855	A	G	0	2	0	1		21	gnl|UMD3.1|GK000004.2	117585033	C	A	3	2	0.6	0.4		9	gnl|UMD3.1|GK000004.2	32206514	T	C	0	2	0	1		13	gnl|UMD3.1|GK000003.2	80079158	CTT	C	0	1	0	1
6	gnl|UMD3.1|GK000004.2	65796410	T	C	25	7	0.78125	0.21875		42	gnl|UMD3.1|GK000003.2	36206856	C	T	0	2	0	1		22	gnl|UMD3.1|GK000004.2	117585414	T	C	2	2	0.5	0.5		10	gnl|UMD3.1|GK000004.2	32206527	T	C	0	2	0	1		14	gnl|UMD3.1|GK000003.2	80079831	C	A	3	2	0.6	0.4
7	gnl|UMD3.1|GK000004.2	65797513	T	C	18	5	0.782608695652174	0.217391304347826		43	gnl|UMD3.1|GK000003.2	36207486	G	A	0	1	0	1		23	gnl|UMD3.1|GK000004.2	117585419	T	C	2	2	0.5	0.5		11	gnl|UMD3.1|GK000004.2	32206528	T	C	0	2	0	1		15	gnl|UMD3.1|GK000003.2	80092003	T	C	0	2	0	1
8	gnl|UMD3.1|GK000004.2	65799445	T	G	17	6	0.739130434782609	0.260869565217391		44	gnl|UMD3.1|GK000003.2	36208505	A	C	0	2	0	1		24	gnl|UMD3.1|GK000004.2	117585461	T	C	1	2	0.333333333333333	0.666666666666667		12	gnl|UMD3.1|GK000004.2	32206532	T	C	0	2	0	1		16	gnl|UMD3.1|GK000003.2	80098735	T	C	0	2	0	1
9	gnl|UMD3.1|GK000004.2	65802685	A	G	0	5	0	1		45	gnl|UMD3.1|GK000003.2	36208517	A	T	0	2	0	1		25	gnl|UMD3.1|GK000004.2	117586026	G	T	3	2	0.6	0.4		13	gnl|UMD3.1|GK000004.2	32206558	T	C	0	2	0	1		17	gnl|UMD3.1|GK000003.2	80105266	G	T	0	4	0	1
10	gnl|UMD3.1|GK000004.2	65804640	A	C	0	4	0	1		46	gnl|UMD3.1|GK000003.2	36208564	A	G	0	2	0	1		26	gnl|UMD3.1|GK000004.2	117587264	T	G	0	4	0	1		14	gnl|UMD3.1|GK000004.2	32214279	T	C	0	3	0	1		18	gnl|UMD3.1|GK000003.2	80105267	G	A	0	4	0	1
IGF2BP3	chromosome	SNP location	1	2	3	4	5	6		47	gnl|UMD3.1|GK000003.2	36208567	C	G	0	2	0	1		27	gnl|UMD3.1|GK000004.2	117588633	G	A	3	3	0.5	0.5		15	gnl|UMD3.1|GK000004.2	32214380	C	T	0	2	0	1		19	gnl|UMD3.1|GK000003.2	80105316	G	A	0	5	0	1
1	gnl|UMD3.1|GK000004.2	32078061	C	A	0	4	0	1		48	gnl|UMD3.1|GK000003.2	36208835	T	G	0	2	0	1		28	gnl|UMD3.1|GK000004.2	117588689	A	G	3	2	0.6	0.4		IgFBp3	chromosome	SNP location	1	2	3	4	5	6		20	gnl|UMD3.1|GK000003.2	80108504	C	G	2	2	0.5	0.5
2	gnl|UMD3.1|GK000004.2	32078797	C	T	0	6	0	1		49	gnl|UMD3.1|GK000003.2	36215844	T	C	0	2	0	1		29	gnl|UMD3.1|GK000004.2	117589748	C	T	0	2	0	1		1	gnl|UMD3.1|GK000004.2	76712697	G	C	6	27	0.181818181818182	0.818181818181818		21	gnl|UMD3.1|GK000003.2	80113601	G	A	0	4	0	1
3	gnl|UMD3.1|GK000004.2	32084020	G	A	0	2	0	1		50	gnl|UMD3.1|GK000003.2	36227481	G	T	1	2	0.333333333333333	0.666666666666667		30	gnl|UMD3.1|GK000004.2	117589990	G	C	2	2	0.5	0.5		INSIG1	chromosome	SNP location	1	2	3	4	5	6		22	gnl|UMD3.1|GK000003.2	80114061	G	T	1	2	0.333333333333333	0.666666666666667
4	gnl|UMD3.1|GK000004.2	32114020	G	A	0	2	0	1		51	gnl|UMD3.1|GK000003.2	36268361	G	A	0	2	0	1		31	gnl|UMD3.1|GK000004.2	117589991	C	G	2	2	0.5	0.5		1	gnl|UMD3.1|GK000004.2	117907641	T	G	8	3	0.727272727272727	0.272727272727273		23	gnl|UMD3.1|GK000003.2	80117056	C	A	0	3	0	1
5	gnl|UMD3.1|GK000004.2	32137396	G	A	1	4	0.2	0.8		52	gnl|UMD3.1|GK000003.2	36326681	G	A	3	2	0.6	0.4		32	gnl|UMD3.1|GK000004.2	117590496	A	G	0	3	0	1		2	gnl|UMD3.1|GK000004.2	117916169	C	T	1	2	0.333333333333333	0.666666666666667		24	gnl|UMD3.1|GK000003.2	80125173	T	C	0	3	0	1
6	gnl|UMD3.1|GK000004.2	32154047	T	C	0	4	0	1		53	gnl|UMD3.1|GK000003.2	36329515	G	T	8	2	0.8	0.2		33	gnl|UMD3.1|GK000004.2	117591194	A	G	4	2	0.666666666666667	0.333333333333333		3	gnl|UMD3.1|GK000004.2	117918833	G	A	2	3	0.4	0.6		25	gnl|UMD3.1|GK000003.2	80129483	CCACAC	CCAC	0	1	0	1
7	gnl|UMD3.1|GK000004.2	32154122	C	T	0	2	0	1		54	gnl|UMD3.1|GK000003.2	36329774	A	C	3	2	0.6	0.4		34	gnl|UMD3.1|GK000004.2	117591329	A	G	2	2	0.5	0.5		4	gnl|UMD3.1|GK000004.2	117919243	C	G	2	3	0.4	0.6		26	gnl|UMD3.1|GK000003.2	80133325	G	A	0	2	0	1
8	gnl|UMD3.1|GK000004.2	32154150	T	A	0	2	0	1		GHRHR	chromosome	SNP location	1	2	3	4	5	6		35	gnl|UMD3.1|GK000004.2	117591399	A	G	0	2	0	1		DPP6	chromosome	SNP location	1	2	3	4	5	6		27	gnl|UMD3.1|GK000003.2	80138624	T	A	0	3	0	1
9	gnl|UMD3.1|GK000004.2	32203395	A	C	0	2	0	1		1	gnl|UMD3.1|GK000004.2	65795611	T	C	17	4	0.80952380952381	0.19047619047619		36	gnl|UMD3.1|GK000004.2	117591411	A	G	0	2	0	1		1	gnl|UMD3.1|GK000004.2	117558999	T	A	4	3	0.571428571428571	0.428571428571429		28	gnl|UMD3.1|GK000003.2	80138652	T	C	0	3	0	1
10	gnl|UMD3.1|GK000004.2	32204543	T	C	0	2	0	1		2	gnl|UMD3.1|GK000004.2	65795665	T	C	16	5	0.761904761904762	0.238095238095238		37	gnl|UMD3.1|GK000004.2	117592123	G	A	0	5	0	1		2	gnl|UMD3.1|GK000004.2	117559039	C	G	4	2	0.666666666666667	0.333333333333333		APOA2	chromosome	SNP location	1	2	3	4	5	6
11	gnl|UMD3.1|GK000004.2	32205634	C	A	0	4	0	1		3	gnl|UMD3.1|GK000004.2	65795682	T	C	5	14	0.263157894736842	0.736842105263158		38	gnl|UMD3.1|GK000004.2	117592239	G	T	1	5	0.166666666666667	0.833333333333333		3	gnl|UMD3.1|GK000004.2	117559488	C	T	4	2	0.666666666666667	0.333333333333333		1	gnl|UMD3.1|GK000003.2	8301657	G	C	0	2	0	1
12	gnl|UMD3.1|GK000004.2	32209346	A	G	0	2	0	1		4	gnl|UMD3.1|GK000004.2	65795703	T	C	13	3	0.8125	0.1875		39	gnl|UMD3.1|GK000004.2	117592344	A	G	4	8	0.333333333333333	0.666666666666667		4	gnl|UMD3.1|GK000004.2	117562496	A	G	0	3	0	1		2	gnl|UMD3.1|GK000003.2	8302015	A	G	0	5	0	1
NPY	chromosome	SNP location	1	2	3	4	5	6		5	gnl|UMD3.1|GK000004.2	65795708	T	C	11	7	0.611111111111111	0.388888888888889		40	gnl|UMD3.1|GK000004.2	117592514	A	G	2	2	0.5	0.5		5	gnl|UMD3.1|GK000004.2	117565074	C	T	0	2	0	1		NTNG1	chromosome	SNP location	1	2	3	4	5	6
1	gnl|UMD3.1|GK000004.2	72068481	G	A	12	2	0.857142857142857	0.142857142857143		6	gnl|UMD3.1|GK000004.2	65795843	T	C	15	6	0.714285714285714	0.285714285714286		41	gnl|UMD3.1|GK000004.2	117592997	C	T	0	2	0	1		6	gnl|UMD3.1|GK000004.2	117568055	A	G	0	2	0	1		1	gnl|UMD3.1|GK000003.2	35969966	C	G	0	3	0	1
INSIG1	chromosome	SNP location	1	2	3	4	5	6		7	gnl|UMD3.1|GK000004.2	65796402	T	C	16	3	0.842105263157895	0.157894736842105		42	gnl|UMD3.1|GK000004.2	117593152	G	A	0	3	0	1		7	gnl|UMD3.1|GK000004.2	117568541	C	T	0	1	0	1		2	gnl|UMD3.1|GK000003.2	35970400	A	G	0	2	0	1
1	gnl|UMD3.1|GK000004.2	117915523	G	A	2	2	0.5	0.5		8	gnl|UMD3.1|GK000004.2	65796478	A	T	11	2	0.846153846153846	0.153846153846154		43	gnl|UMD3.1|GK000004.2	117593419	G	A	3	2	0.6	0.4		8	gnl|UMD3.1|GK000004.2	117569040	A	G	2	2	0.5	0.5		3	gnl|UMD3.1|GK000003.2	35985834	C	T	1	2	0.333333333333333	0.666666666666667
2	gnl|UMD3.1|GK000004.2	117915922	C	A	1	2	0.333333333333333	0.666666666666667		9	gnl|UMD3.1|GK000004.2	65797160	C	G	5	4	0.555555555555556	0.444444444444444		44	gnl|UMD3.1|GK000004.2	117593425	T	C	3	2	0.6	0.4		9	gnl|UMD3.1|GK000004.2	117569241	G	A	1	2	0.333333333333333	0.666666666666667		4	gnl|UMD3.1|GK000003.2	36010372	T	C	0	2	0	1
3	gnl|UMD3.1|GK000004.2	117919243	C	G	2	4	0.333333333333333	0.666666666666667		10	gnl|UMD3.1|GK000004.2	65803304	T	G	1	1	0.5	0.5		45	gnl|UMD3.1|GK000004.2	117593620	A	G	3	4	0.428571428571429	0.571428571428571		10	gnl|UMD3.1|GK000004.2	117569329	G	A	0	2	0	1		5	gnl|UMD3.1|GK000003.2	36015800	G	A	0	2	0	1
DPP6	chromosome	SNP location	1	2	3	4	5	6		11	gnl|UMD3.1|GK000004.2	65808870	C	G	0	2	0	1		46	gnl|UMD3.1|GK000004.2	117593640	C	T	3	4	0.428571428571429	0.571428571428571		11	gnl|UMD3.1|GK000004.2	117569337	G	A	0	2	0	1		6	gnl|UMD3.1|GK000003.2	36021384	T	C	0	2	0	1
1	gnl|UMD3.1|GK000004.2	117558969	A	G	0	2	0	1		IGF2BP3	chromosome	SNP location	1	2	3	4	5	6		47	gnl|UMD3.1|GK000004.2	117593757	G	C	2	3	0.4	0.6		12	gnl|UMD3.1|GK000004.2	117569549	C	T	0	2	0	1		7	gnl|UMD3.1|GK000003.2	36021404	G	T	0	2	0	1
2	gnl|UMD3.1|GK000004.2	117560064	G	A	0	2	0	1		1	gnl|UMD3.1|GK000004.2	32078061	C	A	2	4	0.333333333333333	0.666666666666667		48	gnl|UMD3.1|GK000004.2	117593860	A	G	2	4	0.333333333333333	0.666666666666667		13	gnl|UMD3.1|GK000004.2	117573623	A	G	2	2	0.5	0.5		8	gnl|UMD3.1|GK000003.2	36021760	CT	C	0	1	0	1
3	gnl|UMD3.1|GK000004.2	117564756	A	G	0	2	0	1		2	gnl|UMD3.1|GK000004.2	32078797	C	T	2	4	0.333333333333333	0.666666666666667		49	gnl|UMD3.1|GK000004.2	117594655	A	C	0	3	0	1		14	gnl|UMD3.1|GK000004.2	117576281	A	G	0	2	0	1		9	gnl|UMD3.1|GK000003.2	36025100	A	T	0	2	0	1
4	gnl|UMD3.1|GK000004.2	117564761	A	G	0	2	0	1		3	gnl|UMD3.1|GK000004.2	32078842	C	T	3	2	0.6	0.4		50	gnl|UMD3.1|GK000004.2	117594717	G	A	0	3	0	1		15	gnl|UMD3.1|GK000004.2	117576333	A	G	0	2	0	1		10	gnl|UMD3.1|GK000003.2	36032744	CTGTGTGTGTGTGTGTGTG	CTGTGTGTGTGTGTGTG	0	1	0	1
5	gnl|UMD3.1|GK000004.2	117564861	A	G	0	2	0	1		4	gnl|UMD3.1|GK000004.2	32078884	T	C	2	2	0.5	0.5		51	gnl|UMD3.1|GK000004.2	117594865	T	C	0	2	0	1		16	gnl|UMD3.1|GK000004.2	117576628	C	G	0	5	0	1		11	gnl|UMD3.1|GK000003.2	36034763	C	T	0	4	0	1
6	gnl|UMD3.1|GK000004.2	117580206	ACCCGCCACTGTTCC	ACC	0	1	0	1		5	gnl|UMD3.1|GK000004.2	32083159	C	T	0	4	0	1		52	gnl|UMD3.1|GK000004.2	117594872	G	A	0	2	0	1		17	gnl|UMD3.1|GK000004.2	117576664	A	G	0	4	0	1		12	gnl|UMD3.1|GK000003.2	36035010	A	G	4	2	0.666666666666667	0.333333333333333
7	gnl|UMD3.1|GK000004.2	117582491	T	C	4	4	0.5	0.5		6	gnl|UMD3.1|GK000004.2	32088216	C	A	0	1	0	1		53	gnl|UMD3.1|GK000004.2	117595438	A	G	1	2	0.333333333333333	0.666666666666667		18	gnl|UMD3.1|GK000004.2	117576703	G	C	0	2	0	1		13	gnl|UMD3.1|GK000003.2	36052096	C	T	0	2	0	1
8	gnl|UMD3.1|GK000004.2	117582537	A	G	3	3	0.5	0.5		7	gnl|UMD3.1|GK000004.2	32088225	G	A	0	2	0	1		54	gnl|UMD3.1|GK000004.2	117595472	G	A	1	2	0.333333333333333	0.666666666666667		19	gnl|UMD3.1|GK000004.2	117576865	G	A	0	2	0	1		14	gnl|UMD3.1|GK000003.2	36071563	T	C	0	2	0	1
9	gnl|UMD3.1|GK000004.2	117582551	G	A	3	3	0.5	0.5		8	gnl|UMD3.1|GK000004.2	32089399	A	G	0	2	0	1		55	gnl|UMD3.1|GK000004.2	117595494	A	T	1	2	0.333333333333333	0.666666666666667		20	gnl|UMD3.1|GK000004.2	117580185	C	T	0	2	0	1		15	gnl|UMD3.1|GK000003.2	36071567	T	A	0	2	0	1
10	gnl|UMD3.1|GK000004.2	117584960	T	C	1	4	0.2	0.8		9	gnl|UMD3.1|GK000004.2	32089522	C	G	0	3	0	1		56	gnl|UMD3.1|GK000004.2	117595565	G	A	1	2	0.333333333333333	0.666666666666667		21	gnl|UMD3.1|GK000004.2	117580319	A	G	0	2	0	1		16	gnl|UMD3.1|GK000003.2	36092508	A	G	0	2	0	1
11	gnl|UMD3.1|GK000004.2	117585254	C	T	1	2	0.333333333333333	0.666666666666667		10	gnl|UMD3.1|GK000004.2	32094001	A	G	0	2	0	1		57	gnl|UMD3.1|GK000004.2	117595569	G	C	1	2	0.333333333333333	0.666666666666667		22	gnl|UMD3.1|GK000004.2	117582440	C	T	0	4	0	1		17	gnl|UMD3.1|GK000003.2	36130601	G	T	0	2	0	1
12	gnl|UMD3.1|GK000004.2	117585504	A	G	1	2	0.333333333333333	0.666666666666667		11	gnl|UMD3.1|GK000004.2	32102089	G	A	0	2	0	1		58	gnl|UMD3.1|GK000004.2	117595630	A	C	0	2	0	1		23	gnl|UMD3.1|GK000004.2	117582551	G	A	0	3	0	1		18	gnl|UMD3.1|GK000003.2	36175401	T	C	0	4	0	1
13	gnl|UMD3.1|GK000004.2	117585681	A	G	1	2	0.333333333333333	0.666666666666667		12	gnl|UMD3.1|GK000004.2	32104694	G	A	0	2	0	1		59	gnl|UMD3.1|GK000004.2	117595731	A	T	0	2	0	1		24	gnl|UMD3.1|GK000004.2	117584848	C	T	0	4	0	1		19	gnl|UMD3.1|GK000003.2	36188199	T	C	0	2	0	1
14	gnl|UMD3.1|GK000004.2	117585689	A	G	1	2	0.333333333333333	0.666666666666667		13	gnl|UMD3.1|GK000004.2	32113038	C	G	0	2	0	1		60	gnl|UMD3.1|GK000004.2	117595786	A	G	0	4	0	1		25	gnl|UMD3.1|GK000004.2	117584930	A	G	0	3	0	1		20	gnl|UMD3.1|GK000003.2	36203909	A	G	0	2	0	1
15	gnl|UMD3.1|GK000004.2	117585745	T	C	2	2	0.5	0.5		14	gnl|UMD3.1|GK000004.2	32206803	A	AC	0	1	0	1		61	gnl|UMD3.1|GK000004.2	117595805	T	C	0	4	0	1		26	gnl|UMD3.1|GK000004.2	117584950	A	G	0	3	0	1		21	gnl|UMD3.1|GK000003.2	36206676	A	G	0	5	0	1
16	gnl|UMD3.1|GK000004.2	117585761	A	G	3	2	0.6	0.4		IgFBp3	chromosome	SNP location	1	2	3	4	5	6		62	gnl|UMD3.1|GK000004.2	117595810	G	A	0	4	0	1		27	gnl|UMD3.1|GK000004.2	117585062	A	G	4	2	0.666666666666667	0.333333333333333		22	gnl|UMD3.1|GK000003.2	36206856	C	T	0	2	0	1
17	gnl|UMD3.1|GK000004.2	117585775	A	G	3	2	0.6	0.4		1	gnl|UMD3.1|GK000004.2	76705141	G	A	2	3	0.4	0.6		63	gnl|UMD3.1|GK000004.2	117596320	A	G	1	2	0.333333333333333	0.666666666666667		28	gnl|UMD3.1|GK000004.2	117585068	T	C	0	4	0	1		23	gnl|UMD3.1|GK000003.2	36206859	T	C	0	2	0	1
18	gnl|UMD3.1|GK000004.2	117586175	G	A	0	2	0	1		2	gnl|UMD3.1|GK000004.2	76705231	G	T	5	8	0.384615384615385	0.615384615384615		64	gnl|UMD3.1|GK000004.2	117596324	G	C	1	2	0.333333333333333	0.666666666666667		29	gnl|UMD3.1|GK000004.2	117585414	T	C	0	3	0	1		24	gnl|UMD3.1|GK000003.2	36207137	A	C	0	2	0	1
19	gnl|UMD3.1|GK000004.2	117588812	A	G	0	2	0	1		3	gnl|UMD3.1|GK000004.2	76705508	T	G	3	2	0.6	0.4		65	gnl|UMD3.1|GK000004.2	117596432	A	G	1	2	0.333333333333333	0.666666666666667		30	gnl|UMD3.1|GK000004.2	117585461	T	C	0	3	0	1		25	gnl|UMD3.1|GK000003.2	36207486	G	A	0	2	0	1
20	gnl|UMD3.1|GK000004.2	117589629	G	T	0	4	0	1		4	gnl|UMD3.1|GK000004.2	76712697	G	C	29	25	0.537037037037037	0.462962962962963		66	gnl|UMD3.1|GK000004.2	117596648	G	A	2	3	0.4	0.6		31	gnl|UMD3.1|GK000004.2	117585504	A	G	0	4	0	1		26	gnl|UMD3.1|GK000003.2	36208721	A	C	0	3	0	1
21	gnl|UMD3.1|GK000004.2	117590917	C	G	0	3	0	1		INSIG1	chromosome	SNP location	1	2	3	4	5	6		67	gnl|UMD3.1|GK000004.2	117596650	T	G	2	3	0.4	0.6		32	gnl|UMD3.1|GK000004.2	117585603	C	T	0	3	0	1		27	gnl|UMD3.1|GK000003.2	36210619	C	T	0	3	0	1
22	gnl|UMD3.1|GK000004.2	117591264	A	G	5	3	0.625	0.375		1	gnl|UMD3.1|GK000004.2	117915523	G	A	0	2	0	1		68	gnl|UMD3.1|GK000004.2	117596656	C	T	2	4	0.333333333333333	0.666666666666667		33	gnl|UMD3.1|GK000004.2	117585745	T	C	0	5	0	1		28	gnl|UMD3.1|GK000003.2	36213005	A	G	0	2	0	1
23	gnl|UMD3.1|GK000004.2	117591293	A	G	2	2	0.5	0.5		2	gnl|UMD3.1|GK000004.2	117918833	G	A	9	8	0.529411764705882	0.470588235294118		69	gnl|UMD3.1|GK000004.2	117597013	A	G	0	2	0	1		34	gnl|UMD3.1|GK000004.2	117585764	A	G	7	2	0.777777777777778	0.222222222222222		29	gnl|UMD3.1|GK000003.2	36215951	G	A	1	4	0.2	0.8
24	gnl|UMD3.1|GK000004.2	117591743	G	A	3	2	0.6	0.4		DPP6	chromosome	SNP location	1	2	3	4	5	6		70	gnl|UMD3.1|GK000004.2	117597743	C	T	0	3	0	1		35	gnl|UMD3.1|GK000004.2	117585775	A	G	3	6	0.333333333333333	0.666666666666667		30	gnl|UMD3.1|GK000003.2	36307630	T	C	0	2	0	1
25	gnl|UMD3.1|GK000004.2	117592251	A	G	0	2	0	1		1	gnl|UMD3.1|GK000004.2	117564567	C	T	0	1	0	1		71	gnl|UMD3.1|GK000004.2	117597769	T	C	0	3	0	1		36	gnl|UMD3.1|GK000004.2	117585793	A	G	8	2	0.8	0.2		31	gnl|UMD3.1|GK000003.2	36313584	T	C	0	2	0	1
26	gnl|UMD3.1|GK000004.2	117592253	A	G	0	2	0	1		2	gnl|UMD3.1|GK000004.2	117565074	C	T	0	2	0	1		72	gnl|UMD3.1|GK000004.2	117598848	G	C	0	3	0	1		37	gnl|UMD3.1|GK000004.2	117585800	A	G	3	7	0.3	0.7		32	gnl|UMD3.1|GK000003.2	36313586	T	C	0	2	0	1
27	gnl|UMD3.1|GK000004.2	117592255	A	G	0	2	0	1		3	gnl|UMD3.1|GK000004.2	117568113	T	G	0	2	0	1		73	gnl|UMD3.1|GK000004.2	117598923	G	A	1	2	0.333333333333333	0.666666666666667		38	gnl|UMD3.1|GK000004.2	117585827	T	A	5	2	0.714285714285714	0.285714285714286		33	gnl|UMD3.1|GK000003.2	36313602	T	C	0	2	0	1
28	gnl|UMD3.1|GK000004.2	117592256	A	G	0	2	0	1		4	gnl|UMD3.1|GK000004.2	117568141	G	T	0	2	0	1		74	gnl|UMD3.1|GK000004.2	117599019	T	C	0	3	0	1		39	gnl|UMD3.1|GK000004.2	117585845	G	A	1	3	0.25	0.75		34	gnl|UMD3.1|GK000003.2	36324572	G	A	0	3	0	1
29	gnl|UMD3.1|GK000004.2	117592281	A	G	1	2	0.333333333333333	0.666666666666667		5	gnl|UMD3.1|GK000004.2	117568200	A	G	0	2	0	1		75	gnl|UMD3.1|GK000004.2	117599596	T	C	0	3	0	1		40	gnl|UMD3.1|GK000004.2	117586175	G	A	2	4	0.333333333333333	0.666666666666667		GHRHR	chromosome	SNP location	1	2	3	4	5	6
30	gnl|UMD3.1|GK000004.2	117592590	A	G	0	3	0	1		6	gnl|UMD3.1|GK000004.2	117569329	G	A	0	2	0	1		76	gnl|UMD3.1|GK000004.2	117599690	C	T	0	4	0	1		41	gnl|UMD3.1|GK000004.2	117586712	G	A	4	3	0.571428571428571	0.428571428571429		1	gnl|UMD3.1|GK000004.2	65795682	T	C	11	12	0.478260869565217	0.521739130434783
31	gnl|UMD3.1|GK000004.2	117594757	G	A	0	5	0	1		7	gnl|UMD3.1|GK000004.2	117569337	G	A	0	2	0	1		77	gnl|UMD3.1|GK000004.2	117600072	G	A	0	2	0	1		42	gnl|UMD3.1|GK000004.2	117586717	A	G	4	4	0.5	0.5		2	gnl|UMD3.1|GK000004.2	65795843	T	C	19	3	0.863636363636364	0.136363636363636
32	gnl|UMD3.1|GK000004.2	117594865	T	C	2	3	0.4	0.6		8	gnl|UMD3.1|GK000004.2	117569369	A	G	0	3	0	1		78	gnl|UMD3.1|GK000004.2	117600868	A	G	2	2	0.5	0.5		43	gnl|UMD3.1|GK000004.2	117587859	G	A	0	4	0	1		3	gnl|UMD3.1|GK000004.2	65796106	G	T	28	6	0.823529411764706	0.176470588235294
33	gnl|UMD3.1|GK000004.2	117595099	T	C	0	3	0	1		9	gnl|UMD3.1|GK000004.2	117569386	A	G	0	2	0	1		79	gnl|UMD3.1|GK000004.2	117602594	G	A	1	5	0.166666666666667	0.833333333333333		44	gnl|UMD3.1|GK000004.2	117587963	C	T	3	3	0.5	0.5		4	gnl|UMD3.1|GK000004.2	65796402	T	C	18	6	0.75	0.25
34	gnl|UMD3.1|GK000004.2	117595263	G	A	7	3	0.7	0.3		10	gnl|UMD3.1|GK000004.2	117570590	T	G	0	2	0	1		80	gnl|UMD3.1|GK000004.2	117602735	G	C	2	3	0.4	0.6		45	gnl|UMD3.1|GK000004.2	117588633	G	A	7	3	0.7	0.3		5	gnl|UMD3.1|GK000004.2	65796408	T	C	22	4	0.846153846153846	0.153846153846154
35	gnl|UMD3.1|GK000004.2	117595360	A	G	1	2	0.333333333333333	0.666666666666667		11	gnl|UMD3.1|GK000004.2	117572222	A	G	1	2	0.333333333333333	0.666666666666667		81	gnl|UMD3.1|GK000004.2	117602826	G	A	1	3	0.25	0.75		46	gnl|UMD3.1|GK000004.2	117588773	A	G	6	4	0.6	0.4		6	gnl|UMD3.1|GK000004.2	65797222	C	A	11	2	0.846153846153846	0.153846153846154
36	gnl|UMD3.1|GK000004.2	117595395	A	G	1	2	0.333333333333333	0.666666666666667		12	gnl|UMD3.1|GK000004.2	117572293	G	T	0	2	0	1		82	gnl|UMD3.1|GK000004.2	117606785	G	A	0	2	0	1		47	gnl|UMD3.1|GK000004.2	117588812	A	G	0	9	0	1		7	gnl|UMD3.1|GK000004.2	65798382	A	G	10	3	0.769230769230769	0.230769230769231
37	gnl|UMD3.1|GK000004.2	117595419	A	G	0	3	0	1		13	gnl|UMD3.1|GK000004.2	117572301	T	C	1	2	0.333333333333333	0.666666666666667		83	gnl|UMD3.1|GK000004.2	117606844	G	A	0	2	0	1		48	gnl|UMD3.1|GK000004.2	117588824	A	G	6	4	0.6	0.4		8	gnl|UMD3.1|GK000004.2	65799445	T	G	17	5	0.772727272727273	0.227272727272727
38	gnl|UMD3.1|GK000004.2	117595472	G	A	2	3	0.4	0.6		14	gnl|UMD3.1|GK000004.2	117576119	C	T	0	2	0	1		84	gnl|UMD3.1|GK000004.2	117606852	C	G	0	2	0	1		49	gnl|UMD3.1|GK000004.2	117588851	T	C	0	5	0	1		9	gnl|UMD3.1|GK000004.2	65802685	A	G	0	4	0	1
39	gnl|UMD3.1|GK000004.2	117596338	C	T	0	5	0	1		15	gnl|UMD3.1|GK000004.2	117577041	A	G	0	3	0	1		85	gnl|UMD3.1|GK000004.2	117607041	T	G	0	2	0	1		50	gnl|UMD3.1|GK000004.2	117588896	G	A	4	2	0.666666666666667	0.333333333333333		10	gnl|UMD3.1|GK000004.2	65803898	A	G	4	3	0.571428571428571	0.428571428571429
40	gnl|UMD3.1|GK000004.2	117596385	G	A	1	2	0.333333333333333	0.666666666666667		16	gnl|UMD3.1|GK000004.2	117577347	A	G	1	3	0.25	0.75		86	gnl|UMD3.1|GK000004.2	117608206	C	A	0	2	0	1		51	gnl|UMD3.1|GK000004.2	117589629	G	T	0	4	0	1		11	gnl|UMD3.1|GK000004.2	65804640	A	C	1	3	0.25	0.75
41	gnl|UMD3.1|GK000004.2	117597100	G	C	1	2	0.333333333333333	0.666666666666667		17	gnl|UMD3.1|GK000004.2	117579006	A	G	0	2	0	1		87	gnl|UMD3.1|GK000004.2	117611373	G	C	3	2	0.6	0.4		52	gnl|UMD3.1|GK000004.2	117589748	C	T	0	2	0	1		12	gnl|UMD3.1|GK000004.2	65805951	T	C	6	2	0.75	0.25
42	gnl|UMD3.1|GK000004.2	117598848	G	C	2	4	0.333333333333333	0.666666666666667		18	gnl|UMD3.1|GK000004.2	117579044	A	T	0	2	0	1		88	gnl|UMD3.1|GK000004.2	117611439	G	A	3	4	0.428571428571429	0.571428571428571		53	gnl|UMD3.1|GK000004.2	117589854	C	T	1	2	0.333333333333333	0.666666666666667		13	gnl|UMD3.1|GK000004.2	65807536	C	G	6	2	0.75	0.25
43	gnl|UMD3.1|GK000004.2	117599690	C	T	0	4	0	1		19	gnl|UMD3.1|GK000004.2	117579047	C	T	0	2	0	1		89	gnl|UMD3.1|GK000004.2	117611460	A	G	3	4	0.428571428571429	0.571428571428571		54	gnl|UMD3.1|GK000004.2	117589880	T	G	0	4	0	1		14	gnl|UMD3.1|GK000004.2	65808380	G	T	5	2	0.714285714285714	0.285714285714286
44	gnl|UMD3.1|GK000004.2	117599754	T	C	1	2	0.333333333333333	0.666666666666667		20	gnl|UMD3.1|GK000004.2	117581796	T	C	0	2	0	1		90	gnl|UMD3.1|GK000004.2	117611511	T	G	1	2	0.333333333333333	0.666666666666667		55	gnl|UMD3.1|GK000004.2	117589911	T	G	0	4	0	1		IGF2BP3	chromosome	SNP location	1	2	3	4	5	6
45	gnl|UMD3.1|GK000004.2	117599763	T	C	1	2	0.333333333333333	0.666666666666667		21	gnl|UMD3.1|GK000004.2	117581937	T	G	0	2	0	1		91	gnl|UMD3.1|GK000004.2	117611515	C	T	1	2	0.333333333333333	0.666666666666667		56	gnl|UMD3.1|GK000004.2	117590747	G	C	0	2	0	1		1	gnl|UMD3.1|GK000004.2	32078797	C	T	0	6	0	1
46	gnl|UMD3.1|GK000004.2	117599817	T	C	0	2	0	1		22	gnl|UMD3.1|GK000004.2	117582440	C	T	5	5	0.5	0.5		92	gnl|UMD3.1|GK000004.2	117611518	C	T	1	2	0.333333333333333	0.666666666666667		57	gnl|UMD3.1|GK000004.2	117590917	C	G	0	2	0	1		2	gnl|UMD3.1|GK000004.2	32081852	C	T	0	2	0	1
47	gnl|UMD3.1|GK000004.2	117599827	T	C	0	2	0	1		23	gnl|UMD3.1|GK000004.2	117582491	T	C	5	3	0.625	0.375		93	gnl|UMD3.1|GK000004.2	117611526	C	T	1	2	0.333333333333333	0.666666666666667		58	gnl|UMD3.1|GK000004.2	117591194	A	G	4	4	0.5	0.5		3	gnl|UMD3.1|GK000004.2	32081889	A	G	0	3	0	1
48	gnl|UMD3.1|GK000004.2	117599977	T	C	1	2	0.333333333333333	0.666666666666667		24	gnl|UMD3.1|GK000004.2	117582537	A	G	4	4	0.5	0.5		94	gnl|UMD3.1|GK000004.2	117611539	A	G	1	2	0.333333333333333	0.666666666666667		59	gnl|UMD3.1|GK000004.2	117591264	A	G	4	2	0.666666666666667	0.333333333333333		4	gnl|UMD3.1|GK000004.2	32086981	A	G	0	2	0	1
49	gnl|UMD3.1|GK000004.2	117599983	T	C	1	2	0.333333333333333	0.666666666666667		25	gnl|UMD3.1|GK000004.2	117582551	G	A	3	3	0.5	0.5		95	gnl|UMD3.1|GK000004.2	117614771	C	A	7	7	0.5	0.5		60	gnl|UMD3.1|GK000004.2	117591329	A	G	0	4	0	1		5	gnl|UMD3.1|GK000004.2	32086996	T	C	0	2	0	1
50	gnl|UMD3.1|GK000004.2	117599986	T	C	1	2	0.333333333333333	0.666666666666667		26	gnl|UMD3.1|GK000004.2	117584848	C	T	0	2	0	1		96	gnl|UMD3.1|GK000004.2	117615183	G	A	0	2	0	1		61	gnl|UMD3.1|GK000004.2	117591411	A	G	1	3	0.25	0.75		6	gnl|UMD3.1|GK000004.2	32089026	C	G	0	3	0	1
51	gnl|UMD3.1|GK000004.2	117600058	T	C	1	2	0.333333333333333	0.666666666666667		27	gnl|UMD3.1|GK000004.2	117584930	A	G	0	2	0	1		97	gnl|UMD3.1|GK000004.2	117615726	C	A	0	2	0	1		62	gnl|UMD3.1|GK000004.2	117591481	A	T,C	0	2	0	1		7	gnl|UMD3.1|GK000004.2	32093389	T	C	0	3	0	1
52	gnl|UMD3.1|GK000004.2	117600062	T	C	1	2	0.333333333333333	0.666666666666667		28	gnl|UMD3.1|GK000004.2	117584950	A	G	0	2	0	1		98	gnl|UMD3.1|GK000004.2	117615839	C	T	0	2	0	1		63	gnl|UMD3.1|GK000004.2	117591716	G	A	4	2	0.666666666666667	0.333333333333333		IgFBp3	chromosome	SNP location	1	2	3	4	5	6
53	gnl|UMD3.1|GK000004.2	117600868	A	G	2	2	0.5	0.5		29	gnl|UMD3.1|GK000004.2	117585068	T	C	0	2	0	1		99	gnl|UMD3.1|GK000004.2	117615963	T	C	0	2	0	1		64	gnl|UMD3.1|GK000004.2	117591743	G	A	0	4	0	1		1	gnl|UMD3.1|GK000004.2	76705280	A	C	15	7	0.681818181818182	0.318181818181818
54	gnl|UMD3.1|GK000004.2	117601612	C	T	2	3	0.4	0.6		30	gnl|UMD3.1|GK000004.2	117585461	T	C	0	4	0	1		100	gnl|UMD3.1|GK000004.2	117616504	C	T	0	2	0	1		65	gnl|UMD3.1|GK000004.2	117592239	G	T	0	2	0	1		2	gnl|UMD3.1|GK000004.2	76708823	T	G	0	2	0	1
55	gnl|UMD3.1|GK000004.2	117602735	G	C	1	2	0.333333333333333	0.666666666666667		31	gnl|UMD3.1|GK000004.2	117585504	A	G	0	2	0	1		101	gnl|UMD3.1|GK000004.2	117616529	C	T	0	2	0	1		66	gnl|UMD3.1|GK000004.2	117592344	A	G	0	2	0	1		3	gnl|UMD3.1|GK000004.2	76709281	A	G	0	2	0	1
56	gnl|UMD3.1|GK000004.2	117603075	C	G	1	6	0.142857142857143	0.857142857142857		32	gnl|UMD3.1|GK000004.2	117585603	C	T	0	2	0	1		102	gnl|UMD3.1|GK000004.2	117616585	G	A,T	0	2	0	1		67	gnl|UMD3.1|GK000004.2	117592969	C	A	2	3	0.4	0.6		4	gnl|UMD3.1|GK000004.2	76709887	C	T	1	2	0.333333333333333	0.666666666666667
57	gnl|UMD3.1|GK000004.2	117605140	T	G	0	2	0	1		33	gnl|UMD3.1|GK000004.2	117585662	C	T	0	2	0	1		103	gnl|UMD3.1|GK000004.2	117617194	G	A	0	2	0	1		68	gnl|UMD3.1|GK000004.2	117592984	A	G	2	3	0.4	0.6		5	gnl|UMD3.1|GK000004.2	76711795	G	T	1	2	0.333333333333333	0.666666666666667
58	gnl|UMD3.1|GK000004.2	117607527	A	G	1	2	0.333333333333333	0.666666666666667		34	gnl|UMD3.1|GK000004.2	117585681	A	G	0	3	0	1		104	gnl|UMD3.1|GK000004.2	117617195	A	G	1	2	0.333333333333333	0.666666666666667		69	gnl|UMD3.1|GK000004.2	117592997	C	T	3	2	0.6	0.4		INSIG1	chromosome	SNP location	1	2	3	4	5	6
59	gnl|UMD3.1|GK000004.2	117609910	C	T	7	2	0.777777777777778	0.222222222222222		35	gnl|UMD3.1|GK000004.2	117585745	T	C	0	2	0	1		105	gnl|UMD3.1|GK000004.2	117617196	C	T	0	3	0	1		70	gnl|UMD3.1|GK000004.2	117593152	G	A	4	3	0.571428571428571	0.428571428571429		1	gnl|UMD3.1|GK000004.2	117907641	T	G	5	3	0.625	0.375
60	gnl|UMD3.1|GK000004.2	117617116	A	C	0	2	0	1		36	gnl|UMD3.1|GK000004.2	117586660	A	G	1	2	0.333333333333333	0.666666666666667		106	gnl|UMD3.1|GK000004.2	117618336	A	G	4	3	0.571428571428571	0.428571428571429		71	gnl|UMD3.1|GK000004.2	117594232	T	C	6	2	0.75	0.25		2	gnl|UMD3.1|GK000004.2	117913760	G	A	0	1	0	1
61	gnl|UMD3.1|GK000004.2	117617158	A	G	0	2	0	1		37	gnl|UMD3.1|GK000004.2	117586712	G	A	2	2	0.5	0.5		107	gnl|UMD3.1|GK000004.2	117620211	G	A	0	2	0	1		72	gnl|UMD3.1|GK000004.2	117594757	G	A	0	5	0	1		3	gnl|UMD3.1|GK000004.2	117915402	T	G	0	2	0	1
62	gnl|UMD3.1|GK000004.2	117619050	C	T	0	4	0	1		38	gnl|UMD3.1|GK000004.2	117587476	A	G	3	2	0.6	0.4		108	gnl|UMD3.1|GK000004.2	117620233	G	A	0	2	0	1		73	gnl|UMD3.1|GK000004.2	117594865	T	C	0	7	0	1		4	gnl|UMD3.1|GK000004.2	117915523	G	A	1	3	0.25	0.75
63	gnl|UMD3.1|GK000004.2	117619087	C	T	0	4	0	1		39	gnl|UMD3.1|GK000004.2	117587480	A	G	4	2	0.666666666666667	0.333333333333333		109	gnl|UMD3.1|GK000004.2	117620277	G	A	0	4	0	1		74	gnl|UMD3.1|GK000004.2	117595099	T	C	0	4	0	1		5	gnl|UMD3.1|GK000004.2	117918539	G	T	11	2	0.846153846153846	0.153846153846154
64	gnl|UMD3.1|GK000004.2	117619146	G	A	0	4	0	1		40	gnl|UMD3.1|GK000004.2	117588633	G	A	5	2	0.714285714285714	0.285714285714286		110	gnl|UMD3.1|GK000004.2	117620338	C	A	0	2	0	1		75	gnl|UMD3.1|GK000004.2	117595139	G	A	4	2	0.666666666666667	0.333333333333333		6	gnl|UMD3.1|GK000004.2	117919243	C	G	0	4	0	1
65	gnl|UMD3.1|GK000004.2	117619853	T	G	0	3	0	1		41	gnl|UMD3.1|GK000004.2	117588812	A	G	0	4	0	1		111	gnl|UMD3.1|GK000004.2	117620390	G	A	0	2	0	1		76	gnl|UMD3.1|GK000004.2	117595196	A	G	4	3	0.571428571428571	0.428571428571429		ATP6V1B2	chromosome	SNP location	1	2	3	4	5	6
66	gnl|UMD3.1|GK000004.2	117621601	G	A	0	2	0	1		42	gnl|UMD3.1|GK000004.2	117588851	T	C	0	3	0	1		112	gnl|UMD3.1|GK000004.2	117622066	C	T	1	1	0.5	0.5		77	gnl|UMD3.1|GK000004.2	117595229	A	G	0	4	0	1		1	gnl|UMD3.1|GK000008.2	67799634	A	G	0	2	0	1
67	gnl|UMD3.1|GK000004.2	117623062	A	G	1	2	0.333333333333333	0.666666666666667		43	gnl|UMD3.1|GK000004.2	117589666	C	CCAGCCGGT	0	1	0	1		113	gnl|UMD3.1|GK000004.2	117622219	C	T	0	3	0	1		78	gnl|UMD3.1|GK000004.2	117595251	G	A	2	2	0.5	0.5		2	gnl|UMD3.1|GK000008.2	67799647	A	G	0	2	0	1
68	gnl|UMD3.1|GK000004.2	117623098	G	A	1	2	0.333333333333333	0.666666666666667		44	gnl|UMD3.1|GK000004.2	117589854	C	T	0	3	0	1		114	gnl|UMD3.1|GK000004.2	117623037	G	A	1	1	0.5	0.5		79	gnl|UMD3.1|GK000004.2	117595284	C	G	0	2	0	1		3	gnl|UMD3.1|GK000008.2	67799648	A	G	0	2	0	1
69	gnl|UMD3.1|GK000004.2	117623325	T	C	1	2	0.333333333333333	0.666666666666667		45	gnl|UMD3.1|GK000004.2	117589880	T	G	0	3	0	1		115	gnl|UMD3.1|GK000004.2	117623062	A	G	1	1	0.5	0.5		80	gnl|UMD3.1|GK000004.2	117595285	A	G	0	2	0	1		4	gnl|UMD3.1|GK000008.2	67799658	A	G	0	2	0	1
70	gnl|UMD3.1|GK000004.2	117624149	G	C	0	2	0	1		46	gnl|UMD3.1|GK000004.2	117589911	T	G	0	3	0	1		116	gnl|UMD3.1|GK000004.2	117623092	A	G	1	2	0.333333333333333	0.666666666666667		81	gnl|UMD3.1|GK000004.2	117595560	CGTGTGTGTGTGTGTGTGTG	CGTGTGTGTGTGTGTG	0	1	0	1		5	gnl|UMD3.1|GK000008.2	67799670	A	G	0	2	0	1
71	gnl|UMD3.1|GK000004.2	117624226	A	C	0	3	0	1		47	gnl|UMD3.1|GK000004.2	117590917	C	G	0	2	0	1		117	gnl|UMD3.1|GK000004.2	117623184	C	T	1	2	0.333333333333333	0.666666666666667		82	gnl|UMD3.1|GK000004.2	117595786	A	G	0	2	0	1		6	gnl|UMD3.1|GK000008.2	67800563	T	C	3	2	0.6	0.4
72	gnl|UMD3.1|GK000004.2	117628544	T	C	1	2	0.333333333333333	0.666666666666667		48	gnl|UMD3.1|GK000004.2	117591329	A	G	0	8	0	1		118	gnl|UMD3.1|GK000004.2	117623201	T	G	1	2	0.333333333333333	0.666666666666667		83	gnl|UMD3.1|GK000004.2	117595805	T	C	0	3	0	1		7	gnl|UMD3.1|GK000008.2	67801788	C	T	2	6	0.25	0.75
73	gnl|UMD3.1|GK000004.2	117628586	A	G	2	2	0.5	0.5		49	gnl|UMD3.1|GK000004.2	117591893	T	C	2	2	0.5	0.5		119	gnl|UMD3.1|GK000004.2	117627487	C	T	0	2	0	1		84	gnl|UMD3.1|GK000004.2	117595810	G	A	0	3	0	1		8	gnl|UMD3.1|GK000008.2	67802118	G	T	11	2	0.846153846153846	0.153846153846154
74	gnl|UMD3.1|GK000004.2	117638204	A	G	0	2	0	1		50	gnl|UMD3.1|GK000004.2	117592123	G	A	0	3	0	1		120	gnl|UMD3.1|GK000004.2	117628548	GTCTC	GTC	0	1	0	1		85	gnl|UMD3.1|GK000004.2	117596028	G	A	2	5	0.285714285714286	0.714285714285714		9	gnl|UMD3.1|GK000008.2	67802121	C	A	11	2	0.846153846153846	0.153846153846154
75	gnl|UMD3.1|GK000004.2	117638430	C	T	0	2	0	1		51	gnl|UMD3.1|GK000004.2	117592239	G	T	0	2	0	1		121	gnl|UMD3.1|GK000004.2	117631801	C	T	1	2	0.333333333333333	0.666666666666667		86	gnl|UMD3.1|GK000004.2	117596648	G	A	2	3	0.4	0.6		10	gnl|UMD3.1|GK000008.2	67803110	C	T	7	2	0.777777777777778	0.222222222222222
76	gnl|UMD3.1|GK000004.2	117642534	C	T	0	2	0	1		52	gnl|UMD3.1|GK000004.2	117592255	A	G	2	2	0.5	0.5		122	gnl|UMD3.1|GK000004.2	117635748	C	T	0	2	0	1		87	gnl|UMD3.1|GK000004.2	117596650	T	G	2	3	0.4	0.6		11	gnl|UMD3.1|GK000008.2	67803533	G	A	3	6	0.333333333333333	0.666666666666667
77	gnl|UMD3.1|GK000004.2	117642539	G	A	0	2	0	1		53	gnl|UMD3.1|GK000004.2	117592256	A	G	0	4	0	1		123	gnl|UMD3.1|GK000004.2	117638128	A	G	0	2	0	1		88	gnl|UMD3.1|GK000004.2	117596656	C	T	2	3	0.4	0.6		12	gnl|UMD3.1|GK000008.2	67804171	G	T	6	2	0.75	0.25
78	gnl|UMD3.1|GK000004.2	117642541	T	C	0	2	0	1		54	gnl|UMD3.1|GK000004.2	117592265	C	T	4	2	0.666666666666667	0.333333333333333		124	gnl|UMD3.1|GK000004.2	117638191	A	G	2	2	0.5	0.5		89	gnl|UMD3.1|GK000004.2	117596869	A	G	0	3	0	1		13	gnl|UMD3.1|GK000008.2	67804236	C	A	4	2	0.666666666666667	0.333333333333333
79	gnl|UMD3.1|GK000004.2	117645088	AGG	AGGGGGG	0	1	0	1		55	gnl|UMD3.1|GK000004.2	117592281	A	G	4	2	0.666666666666667	0.333333333333333		125	gnl|UMD3.1|GK000004.2	117638204	A	G	0	4	0	1		90	gnl|UMD3.1|GK000004.2	117596891	T	A	3	2	0.6	0.4		14	gnl|UMD3.1|GK000008.2	67804750	A	T	3	3	0.5	0.5
80	gnl|UMD3.1|GK000004.2	117649594	C	A	0	2	0	1		56	gnl|UMD3.1|GK000004.2	117592303	A	G	6	4	0.6	0.4		126	gnl|UMD3.1|GK000004.2	117638571	C	T	0	2	0	1		91	gnl|UMD3.1|GK000004.2	117596906	A	G	0	6	0	1		15	gnl|UMD3.1|GK000008.2	67804898	C	G	0	6	0	1
81	gnl|UMD3.1|GK000004.2	117654335	C	T	0	3	0	1		57	gnl|UMD3.1|GK000004.2	117592344	A	G	0	9	0	1		127	gnl|UMD3.1|GK000004.2	117638598	T	C	0	2	0	1		92	gnl|UMD3.1|GK000004.2	117596948	A	G	2	3	0.4	0.6		16	gnl|UMD3.1|GK000008.2	67805349	G	A	0	1	0	1
82	gnl|UMD3.1|GK000004.2	117654337	C	T	0	3	0	1		58	gnl|UMD3.1|GK000004.2	117592590	A	G	1	2	0.333333333333333	0.666666666666667		128	gnl|UMD3.1|GK000004.2	117639022	C	T	0	3	0	1		93	gnl|UMD3.1|GK000004.2	117597247	A	G	0	5	0	1		17	gnl|UMD3.1|GK000008.2	67805740	T	C	0	5	0	1
83	gnl|UMD3.1|GK000004.2	117656883	T	C	0	3	0	1		59	gnl|UMD3.1|GK000004.2	117592969	C	A	1	2	0.333333333333333	0.666666666666667		129	gnl|UMD3.1|GK000004.2	117639083	A	C	0	3	0	1		94	gnl|UMD3.1|GK000004.2	117597564	A	T	4	2	0.666666666666667	0.333333333333333		18	gnl|UMD3.1|GK000008.2	67805760	T	C	0	4	0	1
84	gnl|UMD3.1|GK000004.2	117657073	C	T	2	2	0.5	0.5		60	gnl|UMD3.1|GK000004.2	117592984	A	G	1	2	0.333333333333333	0.666666666666667		130	gnl|UMD3.1|GK000004.2	117640969	C	A	2	2	0.5	0.5		95	gnl|UMD3.1|GK000004.2	117598336	A	T	0	2	0	1		19	gnl|UMD3.1|GK000008.2	67805777	T	G	0	4	0	1
85	gnl|UMD3.1|GK000004.2	117657074	C	G	2	2	0.5	0.5		61	gnl|UMD3.1|GK000004.2	117593152	G	A	2	2	0.5	0.5		131	gnl|UMD3.1|GK000004.2	117644305	T	C	0	2	0	1		96	gnl|UMD3.1|GK000004.2	117598848	G	C	2	10	0.166666666666667	0.833333333333333		20	gnl|UMD3.1|GK000008.2	67807941	G	T	0	6	0	1
86	gnl|UMD3.1|GK000004.2	117657110	T	C,A	0	3	0	1		62	gnl|UMD3.1|GK000004.2	117593419	G	A	0	2	0	1		132	gnl|UMD3.1|GK000004.2	117644312	A	G	0	2	0	1		97	gnl|UMD3.1|GK000004.2	117599019	T	C	2	3	0.4	0.6		21	gnl|UMD3.1|GK000008.2	67807952	G	T	0	7	0	1
87	gnl|UMD3.1|GK000004.2	117657577	A	C	0	2	0	1		63	gnl|UMD3.1|GK000004.2	117593425	T	C	1	2	0.333333333333333	0.666666666666667		133	gnl|UMD3.1|GK000004.2	117645380	T	A	1	2	0.333333333333333	0.666666666666667		98	gnl|UMD3.1|GK000004.2	117600047	G	A	0	2	0	1		22	gnl|UMD3.1|GK000008.2	67807981	G	A	0	7	0	1
88	gnl|UMD3.1|GK000004.2	117659261	C	T	0	2	0	1		64	gnl|UMD3.1|GK000004.2	117593620	A	G	1	1	0.5	0.5		134	gnl|UMD3.1|GK000004.2	117647899	T	A	0	1	0	1		99	gnl|UMD3.1|GK000004.2	117600072	G	A	0	1	0	1		23	gnl|UMD3.1|GK000008.2	67808046	C	T	0	12	0	1
89	gnl|UMD3.1|GK000004.2	117659275	A	G	0	2	0	1		65	gnl|UMD3.1|GK000004.2	117593640	C	T	1	2	0.333333333333333	0.666666666666667		135	gnl|UMD3.1|GK000004.2	117647934	C	T	0	3	0	1		100	gnl|UMD3.1|GK000004.2	117600868	A	G	0	2	0	1		24	gnl|UMD3.1|GK000008.2	67808084	C	G	0	7	0	1
90	gnl|UMD3.1|GK000004.2	117659295	A	G	0	2	0	1		66	gnl|UMD3.1|GK000004.2	117593757	G	C	2	2	0.5	0.5		136	gnl|UMD3.1|GK000004.2	117647940	T	G	0	3	0	1		101	gnl|UMD3.1|GK000004.2	117601302	G	A	0	3	0	1		25	gnl|UMD3.1|GK000008.2	67808486	A	G	13	4	0.764705882352941	0.235294117647059
91	gnl|UMD3.1|GK000004.2	117659380	A	G	0	2	0	1		67	gnl|UMD3.1|GK000004.2	117593772	G	T	2	2	0.5	0.5		137	gnl|UMD3.1|GK000004.2	117648028	G	C	0	3	0	1		102	gnl|UMD3.1|GK000004.2	117601371	A	G	5	3	0.625	0.375		26	gnl|UMD3.1|GK000008.2	67808499	A	G	13	6	0.684210526315789	0.315789473684211
92	gnl|UMD3.1|GK000004.2	117663526	G	C	0	3	0	1		68	gnl|UMD3.1|GK000004.2	117594160	G	A	4	5	0.444444444444444	0.555555555555556		138	gnl|UMD3.1|GK000004.2	117648776	A	T	0	3	0	1		103	gnl|UMD3.1|GK000004.2	117601981	C	A	8	2	0.8	0.2		27	gnl|UMD3.1|GK000008.2	67808502	A	G	11	9	0.55	0.45
93	gnl|UMD3.1|GK000004.2	117663534	A	G	0	3	0	1		69	gnl|UMD3.1|GK000004.2	117594467	G	A	2	2	0.5	0.5		139	gnl|UMD3.1|GK000004.2	117648902	C	T	3	2	0.6	0.4		104	gnl|UMD3.1|GK000004.2	117602735	G	C	0	4	0	1		28	gnl|UMD3.1|GK000008.2	67808516	T	C	16	4	0.8	0.2
94	gnl|UMD3.1|GK000004.2	117663909	T	C	1	3	0.25	0.75		70	gnl|UMD3.1|GK000004.2	117594471	G	A	2	2	0.5	0.5		140	gnl|UMD3.1|GK000004.2	117648984	T	C	2	3	0.4	0.6		105	gnl|UMD3.1|GK000004.2	117602826	G	A	0	2	0	1		29	gnl|UMD3.1|GK000008.2	67808522	A	G	15	4	0.789473684210526	0.210526315789474
95	gnl|UMD3.1|GK000004.2	117665600	A	G	0	2	0	1		71	gnl|UMD3.1|GK000004.2	117594484	G	A	3	2	0.6	0.4		141	gnl|UMD3.1|GK000004.2	117649253	T	C	0	3	0	1		106	gnl|UMD3.1|GK000004.2	117603075	C	G	2	5	0.285714285714286	0.714285714285714		30	gnl|UMD3.1|GK000008.2	67808527	A	G	13	7	0.65	0.35
96	gnl|UMD3.1|GK000004.2	117667510	G	A	0	2	0	1		72	gnl|UMD3.1|GK000004.2	117594486	A	T	0	5	0	1		142	gnl|UMD3.1|GK000004.2	117649489	G	C	0	4	0	1		107	gnl|UMD3.1|GK000004.2	117606472	A	G	1	2	0.333333333333333	0.666666666666667		31	gnl|UMD3.1|GK000008.2	67808532	A	G	11	9	0.55	0.45
97	gnl|UMD3.1|GK000004.2	117668598	C	T	0	2	0	1		73	gnl|UMD3.1|GK000004.2	117594655	A	C	1	2	0.333333333333333	0.666666666666667		143	gnl|UMD3.1|GK000004.2	117651909	C	G	0	3	0	1		108	gnl|UMD3.1|GK000004.2	117606576	C	T	2	3	0.4	0.6		32	gnl|UMD3.1|GK000008.2	67808538	A	G	15	5	0.75	0.25
98	gnl|UMD3.1|GK000004.2	117668613	C	G	0	2	0	1		74	gnl|UMD3.1|GK000004.2	117594865	T	C	0	3	0	1		144	gnl|UMD3.1|GK000004.2	117655084	G	T	1	2	0.333333333333333	0.666666666666667		109	gnl|UMD3.1|GK000004.2	117607702	G	T	4	2	0.666666666666667	0.333333333333333		33	gnl|UMD3.1|GK000008.2	67808568	C	T	3	16	0.157894736842105	0.842105263157895
99	gnl|UMD3.1|GK000004.2	117668724	G	A	4	3	0.571428571428571	0.428571428571429		75	gnl|UMD3.1|GK000004.2	117594872	G	A	0	3	0	1		145	gnl|UMD3.1|GK000004.2	117656015	A	G	0	3	0	1		110	gnl|UMD3.1|GK000004.2	117607724	A	C	0	6	0	1		34	gnl|UMD3.1|GK000008.2	67808570	G	T	3	16	0.157894736842105	0.842105263157895
100	gnl|UMD3.1|GK000004.2	117673379	A	G	4	2	0.666666666666667	0.333333333333333		76	gnl|UMD3.1|GK000004.2	117595099	T	C	0	2	0	1		146	gnl|UMD3.1|GK000004.2	117656084	A	G	0	2	0	1		111	gnl|UMD3.1|GK000004.2	117607808	G	T	2	2	0.5	0.5		35	gnl|UMD3.1|GK000008.2	67808598	C	A,T	0	7	0	1
101	gnl|UMD3.1|GK000004.2	117674698	C	G	3	3	0.5	0.5		77	gnl|UMD3.1|GK000004.2	117595472	G	A	0	2	0	1		147	gnl|UMD3.1|GK000004.2	117656123	A	G	0	2	0	1		112	gnl|UMD3.1|GK000004.2	117609259	A	G	0	2	0	1		36	gnl|UMD3.1|GK000008.2	67808607	G	A	4	6	0.4	0.6
102	gnl|UMD3.1|GK000004.2	117675336	G	A	0	5	0	1		78	gnl|UMD3.1|GK000004.2	117595494	A	G	1	2	0.333333333333333	0.666666666666667		148	gnl|UMD3.1|GK000004.2	117656957	G	A	4	3	0.571428571428571	0.428571428571429		113	gnl|UMD3.1|GK000004.2	117609263	T	C	0	2	0	1		37	gnl|UMD3.1|GK000008.2	67808614	A	G	6	2	0.75	0.25
103	gnl|UMD3.1|GK000004.2	117675426	T	C	0	6	0	1		79	gnl|UMD3.1|GK000004.2	117595565	G	A	0	2	0	1		149	gnl|UMD3.1|GK000004.2	117656983	G	C	3	2	0.6	0.4		114	gnl|UMD3.1|GK000004.2	117614771	C	A	14	12	0.538461538461538	0.461538461538462		38	gnl|UMD3.1|GK000008.2	67808616	G	A	6	2	0.75	0.25
104	gnl|UMD3.1|GK000004.2	117680912	A	G	2	2	0.5	0.5		80	gnl|UMD3.1|GK000004.2	117595569	G	C	0	1	0	1		150	gnl|UMD3.1|GK000004.2	117656995	G	T	3	2	0.6	0.4		115	gnl|UMD3.1|GK000004.2	117616195	A	G	1	1	0.5	0.5		39	gnl|UMD3.1|GK000008.2	67808738	G	A	0	22	0	1
105	gnl|UMD3.1|GK000004.2	117681953	G	A	0	2	0	1		81	gnl|UMD3.1|GK000004.2	117596028	G	A	0	3	0	1		151	gnl|UMD3.1|GK000004.2	117657000	G	A	3	2	0.6	0.4		116	gnl|UMD3.1|GK000004.2	117616236	T	G	2	4	0.333333333333333	0.666666666666667		40	gnl|UMD3.1|GK000008.2	67808773	G	C	0	17	0	1
106	gnl|UMD3.1|GK000004.2	117684546	A	G	4	2	0.666666666666667	0.333333333333333		82	gnl|UMD3.1|GK000004.2	117596558	A	G	1	2	0.333333333333333	0.666666666666667		152	gnl|UMD3.1|GK000004.2	117657036	T	C	2	3	0.4	0.6		117	gnl|UMD3.1|GK000004.2	117616240	A	G	2	4	0.333333333333333	0.666666666666667		41	gnl|UMD3.1|GK000008.2	67808777	G	A	0	18	0	1
107	gnl|UMD3.1|GK000004.2	117684568	G	A	3	2	0.6	0.4		83	gnl|UMD3.1|GK000004.2	117596843	T	C	0	3	0	1		153	gnl|UMD3.1|GK000004.2	117657074	C	G	2	3	0.4	0.6		118	gnl|UMD3.1|GK000004.2	117616265	A	G	2	4	0.333333333333333	0.666666666666667		42	gnl|UMD3.1|GK000008.2	67808919	G	A	13	11	0.541666666666667	0.458333333333333
108	gnl|UMD3.1|GK000004.2	117684593	A	G	3	2	0.6	0.4		84	gnl|UMD3.1|GK000004.2	117596847	T	C	0	3	0	1		154	gnl|UMD3.1|GK000004.2	117658583	G	A	4	4	0.5	0.5		119	gnl|UMD3.1|GK000004.2	117617116	A	C	0	2	0	1		43	gnl|UMD3.1|GK000008.2	67808951	T	C	0	22	0	1
109	gnl|UMD3.1|GK000004.2	117684962	A	G	2	4	0.333333333333333	0.666666666666667		85	gnl|UMD3.1|GK000004.2	117596869	A	G	0	4	0	1		155	gnl|UMD3.1|GK000004.2	117658602	C	T	9	2	0.818181818181818	0.181818181818182		120	gnl|UMD3.1|GK000004.2	117617158	A	G	0	2	0	1		44	gnl|UMD3.1|GK000008.2	67808960	A	G	0	31	0	1
110	gnl|UMD3.1|GK000004.2	117684993	A	G	1	2	0.333333333333333	0.666666666666667		86	gnl|UMD3.1|GK000004.2	117596906	A	G	0	2	0	1		156	gnl|UMD3.1|GK000004.2	117660059	G	A	0	2	0	1		121	gnl|UMD3.1|GK000004.2	117617323	T	C	0	2	0	1		45	gnl|UMD3.1|GK000008.2	67809313	A	C	0	26	0	1
111	gnl|UMD3.1|GK000004.2	117685508	A	G	4	2	0.666666666666667	0.333333333333333		87	gnl|UMD3.1|GK000004.2	117599431	G	A	0	2	0	1		157	gnl|UMD3.1|GK000004.2	117663743	G	A	0	1	0	1		122	gnl|UMD3.1|GK000004.2	117617435	A	G	0	4	0	1		46	gnl|UMD3.1|GK000008.2	67809480	A	C	0	14	0	1
112	gnl|UMD3.1|GK000004.2	117685509	A	G	4	2	0.666666666666667	0.333333333333333		88	gnl|UMD3.1|GK000004.2	117599596	T	C	2	3	0.4	0.6		158	gnl|UMD3.1|GK000004.2	117663778	T	C	0	2	0	1		123	gnl|UMD3.1|GK000004.2	117618387	T	C	0	2	0	1		47	gnl|UMD3.1|GK000008.2	67809505	A	G	0	15	0	1
113	gnl|UMD3.1|GK000004.2	117688254	C	A	0	3	0	1		89	gnl|UMD3.1|GK000004.2	117599690	C	T	1	2	0.333333333333333	0.666666666666667		159	gnl|UMD3.1|GK000004.2	117663909	T	C	0	2	0	1		124	gnl|UMD3.1|GK000004.2	117618839	A	G	0	4	0	1		48	gnl|UMD3.1|GK000008.2	67809631	G	A	0	16	0	1
114	gnl|UMD3.1|GK000004.2	117688338	G	A	1	2	0.333333333333333	0.666666666666667		90	gnl|UMD3.1|GK000004.2	117600072	G	A	0	2	0	1		160	gnl|UMD3.1|GK000004.2	117664367	C	T	0	4	0	1		125	gnl|UMD3.1|GK000004.2	117618849	G	T	0	2	0	1		49	gnl|UMD3.1|GK000008.2	67809662	A	G	0	12	0	1
115	gnl|UMD3.1|GK000004.2	117689267	A	T	0	2	0	1		91	gnl|UMD3.1|GK000004.2	117600108	A	G	3	2	0.6	0.4		161	gnl|UMD3.1|GK000004.2	117664372	A	G	0	3	0	1		126	gnl|UMD3.1|GK000004.2	117618930	T	G	0	3	0	1		50	gnl|UMD3.1|GK000008.2	67809704	G	C	0	12	0	1
116	gnl|UMD3.1|GK000004.2	117690078	G	A	0	2	0	1		92	gnl|UMD3.1|GK000004.2	117600225	T	C	1	2	0.333333333333333	0.666666666666667		162	gnl|UMD3.1|GK000004.2	117665661	G	A	0	3	0	1		127	gnl|UMD3.1|GK000004.2	117618982	A	G	0	9	0	1		51	gnl|UMD3.1|GK000008.2	67809812	A	G	0	21	0	1
117	gnl|UMD3.1|GK000004.2	117690118	A	C	0	2	0	1		93	gnl|UMD3.1|GK000004.2	117601587	A	G	4	2	0.666666666666667	0.333333333333333		163	gnl|UMD3.1|GK000004.2	117666375	G	A	1	2	0.333333333333333	0.666666666666667		128	gnl|UMD3.1|GK000004.2	117618992	A	G	0	9	0	1		52	gnl|UMD3.1|GK000008.2	67809895	G	A	0	12	0	1
118	gnl|UMD3.1|GK000004.2	117690138	C	T	0	2	0	1		94	gnl|UMD3.1|GK000004.2	117601612	C	T	4	2	0.666666666666667	0.333333333333333		164	gnl|UMD3.1|GK000004.2	117666397	G	A	1	4	0.2	0.8		129	gnl|UMD3.1|GK000004.2	117619050	C	T	0	7	0	1		53	gnl|UMD3.1|GK000008.2	67810011	C	G	0	13	0	1
119	gnl|UMD3.1|GK000004.2	117692292	A	G	0	1	0	1		95	gnl|UMD3.1|GK000004.2	117602735	G	C	0	2	0	1		165	gnl|UMD3.1|GK000004.2	117666504	G	A	5	2	0.714285714285714	0.285714285714286		130	gnl|UMD3.1|GK000004.2	117619087	C	T	0	7	0	1		54	gnl|UMD3.1|GK000008.2	67810022	T	A	0	13	0	1
120	gnl|UMD3.1|GK000004.2	117692294	C	T	0	1	0	1		96	gnl|UMD3.1|GK000004.2	117602826	G	A	0	2	0	1		166	gnl|UMD3.1|GK000004.2	117667582	A	T	0	2	0	1		131	gnl|UMD3.1|GK000004.2	117619146	G	A	0	6	0	1		55	gnl|UMD3.1|GK000008.2	67810054	A	G	0	11	0	1
121	gnl|UMD3.1|GK000004.2	117798373	C	G	8	8	0.5	0.5		97	gnl|UMD3.1|GK000004.2	117605762	T	C	2	3	0.4	0.6		167	gnl|UMD3.1|GK000004.2	117668012	T	G	0	2	0	1		132	gnl|UMD3.1|GK000004.2	117619204	G	A	0	5	0	1		56	gnl|UMD3.1|GK000008.2	67810113	G	C	0	11	0	1
122	gnl|UMD3.1|GK000004.2	117798423	G	A	10	8	0.555555555555556	0.444444444444444		98	gnl|UMD3.1|GK000004.2	117605881	A	G	0	2	0	1		168	gnl|UMD3.1|GK000004.2	117668121	T	A	5	3	0.625	0.375		133	gnl|UMD3.1|GK000004.2	117619548	G	A	0	2	0	1		57	gnl|UMD3.1|GK000008.2	67810469	G	A	0	9	0	1
123	gnl|UMD3.1|GK000004.2	117798557	T	C	1	6	0.142857142857143	0.857142857142857		99	gnl|UMD3.1|GK000004.2	117609891	A	G	0	3	0	1		169	gnl|UMD3.1|GK000004.2	117669177	A	T	0	3	0	1		134	gnl|UMD3.1|GK000004.2	117619597	A	G	0	3	0	1		58	gnl|UMD3.1|GK000008.2	67810588	C	A	0	5	0	1
124	gnl|UMD3.1|GK000004.2	117798619	G	A	3	3	0.5	0.5		100	gnl|UMD3.1|GK000004.2	117609894	A	G	0	3	0	1		170	gnl|UMD3.1|GK000004.2	117671044	C	A	8	2	0.8	0.2		135	gnl|UMD3.1|GK000004.2	117619661	G	A	0	2	0	1		59	gnl|UMD3.1|GK000008.2	67810596	T	G	1	4	0.2	0.8
125	gnl|UMD3.1|GK000004.2	117798745	G	A	0	2	0	1		101	gnl|UMD3.1|GK000004.2	117611526	C	T	0	1	0	1		171	gnl|UMD3.1|GK000004.2	117673313	A	G	2	5	0.285714285714286	0.714285714285714		136	gnl|UMD3.1|GK000004.2	117619729	C	A	0	3	0	1		60	gnl|UMD3.1|GK000008.2	67810630	C	A	0	4	0	1
126	gnl|UMD3.1|GK000004.2	117798791	G	A	2	2	0.5	0.5		102	gnl|UMD3.1|GK000004.2	117611766	T	C	4	3	0.571428571428571	0.428571428571429		172	gnl|UMD3.1|GK000004.2	117673409	C	T	3	5	0.375	0.625		137	gnl|UMD3.1|GK000004.2	117620338	C	A	0	2	0	1		61	gnl|UMD3.1|GK000008.2	67810631	C	T	0	4	0	1
127	gnl|UMD3.1|GK000004.2	117798999	A	G	0	3	0	1		103	gnl|UMD3.1|GK000004.2	117612589	N	A	0	2	0	1		173	gnl|UMD3.1|GK000004.2	117673803	C	T	1	2	0.333333333333333	0.666666666666667		138	gnl|UMD3.1|GK000004.2	117620390	G	A	0	3	0	1		62	gnl|UMD3.1|GK000008.2	67810676	A	G	0	6	0	1
	gnl|UMD3.1|GK000004.2	117799558	T	G	0	3	0	1		104	gnl|UMD3.1|GK000004.2	117612590	N	G	0	1	0	1		174	gnl|UMD3.1|GK000004.2	117673950	G	C	9	2	0.818181818181818	0.181818181818182		139	gnl|UMD3.1|GK000004.2	117620490	C	A	0	2	0	1		63	gnl|UMD3.1|GK000008.2	67810764	T	A	0	27	0	1
HGF	chromosome	SNP location	1	2	3	4	5	6		105	gnl|UMD3.1|GK000004.2	117615264	GCATACA	GCATACATACA	0	1	0	1		175	gnl|UMD3.1|GK000004.2	117675336	G	A	0	2	0	1		140	gnl|UMD3.1|GK000004.2	117620515	T	G	0	2	0	1		64	gnl|UMD3.1|GK000008.2	67810773	T	C	0	29	0	1
1	gnl|UMD3.1|GK000004.2	39150780	T	C	0	2	0	1		106	gnl|UMD3.1|GK000004.2	117615323	T	C	0	2	0	1		176	gnl|UMD3.1|GK000004.2	117685346	C	G	0	4	0	1		141	gnl|UMD3.1|GK000004.2	117620574	A	G	0	3	0	1		65	gnl|UMD3.1|GK000008.2	67812158	A	C	0	3	0	1
2	gnl|UMD3.1|GK000004.2	39176024	G	C	0	2	0	1		107	gnl|UMD3.1|GK000004.2	117615839	C	T,G	0	3	0	1		177	gnl|UMD3.1|GK000004.2	117685364	A	G	0	3	0	1		142	gnl|UMD3.1|GK000004.2	117620651	T	C	0	2	0	1		66	gnl|UMD3.1|GK000008.2	67812831	A	G	5	4	0.555555555555556	0.444444444444444
3	gnl|UMD3.1|GK000004.2	39176087	C	CT	0	1	0	1		108	gnl|UMD3.1|GK000004.2	117618269	A	G	1	2	0.333333333333333	0.666666666666667		178	gnl|UMD3.1|GK000004.2	117688015	G	C	0	2	0	1		143	gnl|UMD3.1|GK000004.2	117626672	TTCCTG	T	0	1	0	1		67	gnl|UMD3.1|GK000008.2	67812973	G	A	4	5	0.444444444444444	0.555555555555556
4	gnl|UMD3.1|GK000004.2	39176299	T	C	0	2	0	1		109	gnl|UMD3.1|GK000004.2	117618336	A	G	0	2	0	1		179	gnl|UMD3.1|GK000004.2	117798220	C	G	1	4	0.2	0.8		144	gnl|UMD3.1|GK000004.2	117626895	T	C	0	2	0	1		68	gnl|UMD3.1|GK000008.2	67814344	C	A	0	2	0	1
5	gnl|UMD3.1|GK000004.2	39176317	T	C,A	0	3	0	1		110	gnl|UMD3.1|GK000004.2	117619050	C	T	0	3	0	1		180	gnl|UMD3.1|GK000004.2	117798287	A	G	2	8	0.2	0.8		145	gnl|UMD3.1|GK000004.2	117628346	A	T	0	2	0	1		69	gnl|UMD3.1|GK000008.2	67815460	C	T	0	3	0	1
6	gnl|UMD3.1|GK000004.2	39179632	G	A	0	2	0	1		111	gnl|UMD3.1|GK000004.2	117619087	C	T	0	2	0	1		181	gnl|UMD3.1|GK000004.2	117798373	C	G	3	7	0.3	0.7		146	gnl|UMD3.1|GK000004.2	117630117	A	C	8	2	0.8	0.2		70	gnl|UMD3.1|GK000008.2	67815834	T	C	0	2	0	1
7	gnl|UMD3.1|GK000004.2	39181037	ACTC	ACTCTC	0	1	0	1		112	gnl|UMD3.1|GK000004.2	117619146	G	A	0	3	0	1		182	gnl|UMD3.1|GK000004.2	117798423	G	A	4	5	0.444444444444444	0.555555555555556		147	gnl|UMD3.1|GK000004.2	117633339	A	G	0	2	0	1		71	gnl|UMD3.1|GK000008.2	67816137	ATATT	AT	0	1	0	1
IGFBP6	chromosome	SNP location	1	2	3	4	5	6		113	gnl|UMD3.1|GK000004.2	117619204	G	A	0	3	0	1		183	gnl|UMD3.1|GK000004.2	117798557	T	C	6	3	0.666666666666667	0.333333333333333		148	gnl|UMD3.1|GK000004.2	117637734	A	G	0	2	0	1		72	gnl|UMD3.1|GK000008.2	67817341	C	T	0	3	0	1
1	gnl|UMD3.1|GK000005.2	27044568	G	A	1	2	0.333333333333333	0.666666666666667		114	gnl|UMD3.1|GK000004.2	117619597	A	G	0	2	0	1		184	gnl|UMD3.1|GK000004.2	117798619	G	A	10	4	0.714285714285714	0.285714285714286		149	gnl|UMD3.1|GK000004.2	117638571	C	T	0	2	0	1		73	gnl|UMD3.1|GK000008.2	67817395	A	G	0	6	0	1
2	gnl|UMD3.1|GK000005.2	27045081	C	A	1	2	0.333333333333333	0.666666666666667		115	gnl|UMD3.1|GK000004.2	117619661	G	A	0	3	0	1		185	gnl|UMD3.1|GK000004.2	117799356	C	T	0	2	0	1		150	gnl|UMD3.1|GK000004.2	117638598	T	C	0	2	0	1		74	gnl|UMD3.1|GK000008.2	67817488	C	G	0	4	0	1
3	gnl|UMD3.1|GK000005.2	27046969	A	G	0	2	0	1		116	gnl|UMD3.1|GK000004.2	117619729	C	A	0	3	0	1		186	gnl|UMD3.1|GK000004.2	117799361	C	A	0	2	0	1		151	gnl|UMD3.1|GK000004.2	117640899	TTTGTTGTTGTTG	TTTGTTGTTG	0	1	0	1		75	gnl|UMD3.1|GK000008.2	67819026	C	T	0	3	0	1
IGF-I	chromosome	SNP location	1	2	3	4	5	6		117	gnl|UMD3.1|GK000004.2	117620044	C	G	0	2	0	1		187	gnl|UMD3.1|GK000004.2	117799483	A	G	0	3	0	1		152	gnl|UMD3.1|GK000004.2	117642796	A	G	0	3	0	1		76	gnl|UMD3.1|GK000008.2	67819172	A	AT	0	1	0	1
1	gnl|UMD3.1|GK000005.2	66541492	T	C	0	2	0	1		118	gnl|UMD3.1|GK000004.2	117621078	T	C	4	2	0.666666666666667	0.333333333333333		188	gnl|UMD3.1|GK000004.2	117799728	G	A	0	3	0	1		153	gnl|UMD3.1|GK000004.2	117642910	A	G	0	2	0	1		77	gnl|UMD3.1|GK000008.2	67819256	CAGAAG	CAGAAGAAG	0	1	0	1
2	gnl|UMD3.1|GK000005.2	66559641	T	A	0	2	0	1		119	gnl|UMD3.1|GK000004.2	117622764	A	G	0	2	0	1		189	gnl|UMD3.1|GK000004.2	117799796	A	G	0	2	0	1		154	gnl|UMD3.1|GK000004.2	117643152	A	G	0	2	0	1		78	gnl|UMD3.1|GK000008.2	67819356	A	T	0	3	0	1
3	gnl|UMD3.1|GK000005.2	66593875	T	C	0	2	0	1		120	gnl|UMD3.1|GK000004.2	117622765	A	G	0	2	0	1		190	gnl|UMD3.1|GK000004.2	117799872	T	C	0	2	0	1		155	gnl|UMD3.1|GK000004.2	117643158	A	G	0	2	0	1		79	gnl|UMD3.1|GK000008.2	67819386	G	A	1	2	0.333333333333333	0.666666666666667
IGFBP7	chromosome	SNP location	1	2	3	4	5	6		121	gnl|UMD3.1|GK000004.2	117622994	T	A	0	2	0	1		191	gnl|UMD3.1|GK000004.2	117803802	T	A	0	2	0	1		156	gnl|UMD3.1|GK000004.2	117643160	A	G	0	2	0	1		80	gnl|UMD3.1|GK000008.2	67820609	GTGAGATTACTGTATAATAAAGTCTTTCTGA	GTGA	0	1	0	1
1	gnl|UMD3.1|GK000006.2	74071199	C	A	1	303	0.00328947368421053	0.996710526315789		122	gnl|UMD3.1|GK000004.2	117623215	G	A	0	3	0	1		INSIG1	chromosome	SNP location	1	2	3	4	5	6		157	gnl|UMD3.1|GK000004.2	117643163	A	G	0	2	0	1		81	gnl|UMD3.1|GK000008.2	67820905	A	C	0	2	0	1
2	gnl|UMD3.1|GK000006.2	74071328	G	T	1	12	0.0769230769230769	0.923076923076923		123	gnl|UMD3.1|GK000004.2	117625307	T	C	0	2	0	1		1	gnl|UMD3.1|GK000004.2	117912575	G	A	1	2	0.333333333333333	0.666666666666667		158	gnl|UMD3.1|GK000004.2	117643164	A	G	0	2	0	1		82	gnl|UMD3.1|GK000008.2	67821358	A	G	0	2	0	1
3	gnl|UMD3.1|GK000006.2	74071445	ATGTGTG	ATGTG	0	1	0	1		124	gnl|UMD3.1|GK000004.2	117626895	T	C	2	2	0.5	0.5		2	gnl|UMD3.1|GK000004.2	117913165	C	A	6	2	0.75	0.25		159	gnl|UMD3.1|GK000004.2	117647163	G	C	2	2	0.5	0.5		83	gnl|UMD3.1|GK000008.2	67821522	T	C	0	2	0	1
4	gnl|UMD3.1|GK000006.2	74071840	A	G	0	4	0	1		125	gnl|UMD3.1|GK000004.2	117629345	G	A	0	3	0	1		3	gnl|UMD3.1|GK000004.2	117913235	G	T	7	2	0.777777777777778	0.222222222222222		160	gnl|UMD3.1|GK000004.2	117647165	G	T	2	2	0.5	0.5		84	gnl|UMD3.1|GK000008.2	67821594	C	T	0	2	0	1
5	gnl|UMD3.1|GK000006.2	74071910	C	A	0	4	0	1		126	gnl|UMD3.1|GK000004.2	117630673	G	A	0	2	0	1		4	gnl|UMD3.1|GK000004.2	117915402	T	G	0	2	0	1		161	gnl|UMD3.1|GK000004.2	117647170	A	G	2	2	0.5	0.5		85	gnl|UMD3.1|GK000008.2	67821705	C	A	0	6	0	1
6	gnl|UMD3.1|GK000006.2	74072328	A	G	0	6	0	1		127	gnl|UMD3.1|GK000004.2	117633339	A	G	0	4	0	1		5	gnl|UMD3.1|GK000004.2	117915523	G	A	2	2	0.5	0.5		162	gnl|UMD3.1|GK000004.2	117647171	C	T	2	2	0.5	0.5		86	gnl|UMD3.1|GK000008.2	67821783	G	A	0	7	0	1
7	gnl|UMD3.1|GK000006.2	74072571	C	T	0	4	0	1		128	gnl|UMD3.1|GK000004.2	117636963	A	G	0	2	0	1		6	gnl|UMD3.1|GK000004.2	117916604	T	A	0	1	0	1		163	gnl|UMD3.1|GK000004.2	117647176	T	C	2	2	0.5	0.5		87	gnl|UMD3.1|GK000008.2	67822026	T	C	0	6	0	1
8	gnl|UMD3.1|GK000006.2	74072803	T	A	4	3	0.571428571428571	0.428571428571429		129	gnl|UMD3.1|GK000004.2	117638117	T	A	0	2	0	1		7	gnl|UMD3.1|GK000004.2	117918341	C	T	9	3	0.75	0.25		164	gnl|UMD3.1|GK000004.2	117647333	T	C	0	2	0	1		88	gnl|UMD3.1|GK000008.2	67822062	T	C	0	6	0	1
9	gnl|UMD3.1|GK000006.2	74073041	G	A	0	2	0	1		130	gnl|UMD3.1|GK000004.2	117638144	C	T	0	2	0	1		8	gnl|UMD3.1|GK000004.2	117918949	G	C	18	4	0.818181818181818	0.181818181818182		165	gnl|UMD3.1|GK000004.2	117647407	T	G	0	3	0	1		89	gnl|UMD3.1|GK000008.2	67822143	C	T	0	5	0	1
10	gnl|UMD3.1|GK000006.2	74073080	G	A	0	3	0	1		131	gnl|UMD3.1|GK000004.2	117638196	A	G	0	2	0	1		9	gnl|UMD3.1|GK000004.2	117919243	C	G,T	0	6	0	1		166	gnl|UMD3.1|GK000004.2	117647456	A	G	1	2	0.333333333333333	0.666666666666667		90	gnl|UMD3.1|GK000008.2	67822869	G	A	0	4	0	1
11	gnl|UMD3.1|GK000006.2	74074131	C	T	0	3	0	1		132	gnl|UMD3.1|GK000004.2	117640899	TTTGTTGTTGTTG	TTTGTTGTTG	0	1	0	1		HGF	chromosome	SNP location	1	2	3	4	5	6		167	gnl|UMD3.1|GK000004.2	117647505	G	C	1	2	0.333333333333333	0.666666666666667		91	gnl|UMD3.1|GK000008.2	67822992	A	G	2	2	0.5	0.5
12	gnl|UMD3.1|GK000006.2	74074203	C	T	0	2	0	1		133	gnl|UMD3.1|GK000004.2	117647621	A	G	0	1	0	1		1	gnl|UMD3.1|GK000004.2	39116454	T	C	0	2	0	1		168	gnl|UMD3.1|GK000004.2	117648374	C	T	0	3	0	1		92	gnl|UMD3.1|GK000008.2	67823584	C	T	0	166	0	1
13	gnl|UMD3.1|GK000006.2	74074715	T	C	0	2	0	1		134	gnl|UMD3.1|GK000004.2	117647934	C	T	1	1	0.5	0.5		2	gnl|UMD3.1|GK000004.2	39134652	G	A	0	2	0	1		169	gnl|UMD3.1|GK000004.2	117650727	C	T	0	2	0	1		93	gnl|UMD3.1|GK000008.2	67823611	G	A	82	100	0.450549450549451	0.549450549450549
14	gnl|UMD3.1|GK000006.2	74075830	A	C	0	2	0	1		135	gnl|UMD3.1|GK000004.2	117647940	T	G	1	2	0.333333333333333	0.666666666666667		3	gnl|UMD3.1|GK000004.2	39173575	T	A	0	3	0	1		170	gnl|UMD3.1|GK000004.2	117650938	T	C	0	2	0	1		94	gnl|UMD3.1|GK000008.2	67823802	G	A	0	180	0	1
15	gnl|UMD3.1|GK000006.2	74076653	T	G	0	2	0	1		136	gnl|UMD3.1|GK000004.2	117648028	G	C	0	1	0	1		4	gnl|UMD3.1|GK000004.2	39188967	A	G	0	2	0	1		171	gnl|UMD3.1|GK000004.2	117654635	CCT	CCTTCT	0	1	0	1		95	gnl|UMD3.1|GK000008.2	67824091	T	C	0	227	0	1
16	gnl|UMD3.1|GK000006.2	74076658	G	A	0	2	0	1		137	gnl|UMD3.1|GK000004.2	117648163	G	A	0	2	0	1		5	gnl|UMD3.1|GK000004.2	39196346	A	T	0	3	0	1		172	gnl|UMD3.1|GK000004.2	117656544	C	G	0	4	0	1		96	gnl|UMD3.1|GK000008.2	67824092	G	A	0	224	0	1
17	gnl|UMD3.1|GK000006.2	74076883	G	A	0	4	0	1		138	gnl|UMD3.1|GK000004.2	117648232	G	A	0	2	0	1		IGFBP6	chromosome	SNP location	1	2	3	4	5	6		173	gnl|UMD3.1|GK000004.2	117656569	T	C	0	4	0	1		SREBF1	chromosome	SNP location	1	2	3	4	5	6
18	gnl|UMD3.1|GK000006.2	74077124	G	A	0	3	0	1		139	gnl|UMD3.1|GK000004.2	117648374	C	T	1	2	0.333333333333333	0.666666666666667		1	gnl|UMD3.1|GK000005.2	27046317	C	A	1	2	0.333333333333333	0.666666666666667		174	gnl|UMD3.1|GK000004.2	117656883	T	C	0	5	0	1		1	gnl|UMD3.1|GK000019.2	35236241	T	G	2	2	0.5	0.5
19	gnl|UMD3.1|GK000006.2	74077228	A	C	0	6	0	1		140	gnl|UMD3.1|GK000004.2	117649461	T	G	0	2	0	1		2	gnl|UMD3.1|GK000005.2	27047716	G	A	26	10	0.722222222222222	0.277777777777778		175	gnl|UMD3.1|GK000004.2	117656957	G	A	0	2	0	1		2	gnl|UMD3.1|GK000019.2	35237906	T	C	0	2	0	1
20	gnl|UMD3.1|GK000006.2	74077267	A	G	0	8	0	1		141	gnl|UMD3.1|GK000004.2	117649489	G	C	0	2	0	1		IGF-I	chromosome	SNP location	1	2	3	4	5	6		176	gnl|UMD3.1|GK000004.2	117657183	C	A	0	5	0	1		3	gnl|UMD3.1|GK000019.2	35237973	T	C	0	2	0	1
21	gnl|UMD3.1|GK000006.2	74077278	C	A	0	8	0	1		142	gnl|UMD3.1|GK000004.2	117655135	C	T	0	2	0	1		1	gnl|UMD3.1|GK000005.2	66591284	G	T	1	2	0.333333333333333	0.666666666666667		177	gnl|UMD3.1|GK000004.2	117657234	C	T	0	3	0	1		4	gnl|UMD3.1|GK000019.2	35238681	G	A	0	3	0	1
22	gnl|UMD3.1|GK000006.2	74077459	C	A	0	4	0	1		143	gnl|UMD3.1|GK000004.2	117655145	C	A	0	2	0	1		IGFBP7	chromosome	SNP location	1	2	3	4	5	6		178	gnl|UMD3.1|GK000004.2	117657235	G	C	0	5	0	1		5	gnl|UMD3.1|GK000019.2	35239002	A	C	1	2	0.333333333333333	0.666666666666667
23	gnl|UMD3.1|GK000006.2	74077663	G	A	0	4	0	1		144	gnl|UMD3.1|GK000004.2	117655460	T	C	0	4	0	1		1	gnl|UMD3.1|GK000006.2	74071199	C	A	0	152	0	1		179	gnl|UMD3.1|GK000004.2	117657258	C	A	2	3	0.4	0.6		6	gnl|UMD3.1|GK000019.2	35239119	A	C	0	4	0	1
24	gnl|UMD3.1|GK000006.2	74077711	C	T	1	2	0.333333333333333	0.666666666666667		145	gnl|UMD3.1|GK000004.2	117656544	C	G	0	3	0	1		2	gnl|UMD3.1|GK000006.2	74071328	G	T	0	3	0	1		180	gnl|UMD3.1|GK000004.2	117657270	G	A	0	3	0	1		7	gnl|UMD3.1|GK000019.2	35240056	C	T	0	3	0	1
25	gnl|UMD3.1|GK000006.2	74078087	TAATACAA	TAA	0	1	0	1		146	gnl|UMD3.1|GK000004.2	117656569	T	C	0	2	0	1		3	gnl|UMD3.1|GK000006.2	74071840	A	G	0	9	0	1		181	gnl|UMD3.1|GK000004.2	117657289	A	G	0	3	0	1		8	gnl|UMD3.1|GK000019.2	35241630	T	C	0	18	0	1
26	gnl|UMD3.1|GK000006.2	74078256	T	C	0	2	0	1		147	gnl|UMD3.1|GK000004.2	117657234	C	T	0	3	0	1		4	gnl|UMD3.1|GK000006.2	74071910	C	A	0	11	0	1		182	gnl|UMD3.1|GK000004.2	117657397	A	G	0	2	0	1		9	gnl|UMD3.1|GK000019.2	35242802	T	C	0	5	0	1
27	gnl|UMD3.1|GK000006.2	74078276	T	C	0	4	0	1		148	gnl|UMD3.1|GK000004.2	117657235	G	C	0	3	0	1		5	gnl|UMD3.1|GK000006.2	74072328	A	G	0	17	0	1		183	gnl|UMD3.1|GK000004.2	117657466	A	G	0	2	0	1		10	gnl|UMD3.1|GK000019.2	35243016	A	C	22	9	0.709677419354839	0.290322580645161
28	gnl|UMD3.1|GK000006.2	74078277	G	A	0	4	0	1		149	gnl|UMD3.1|GK000004.2	117657270	G	A	0	2	0	1		6	gnl|UMD3.1|GK000006.2	74072571	C	T	0	3	0	1		184	gnl|UMD3.1|GK000004.2	117658304	A	T	0	2	0	1		11	gnl|UMD3.1|GK000019.2	35243414	C	T	0	22	0	1
29	gnl|UMD3.1|GK000006.2	74078391	T	C	0	5	0	1		150	gnl|UMD3.1|GK000004.2	117657289	A	G	0	2	0	1		7	gnl|UMD3.1|GK000006.2	74073080	G	A	0	2	0	1		185	gnl|UMD3.1|GK000004.2	117658583	G	A	0	8	0	1		12	gnl|UMD3.1|GK000019.2	35243522	A	G	0	17	0	1
30	gnl|UMD3.1|GK000006.2	74078419	G	A	0	2	0	1		151	gnl|UMD3.1|GK000004.2	117657333	G	T	0	2	0	1		8	gnl|UMD3.1|GK000006.2	74073588	A	C	0	2	0	1		186	gnl|UMD3.1|GK000004.2	117658873	A	G	0	2	0	1		13	gnl|UMD3.1|GK000019.2	35246454	A	G	4	2	0.666666666666667	0.333333333333333
31	gnl|UMD3.1|GK000006.2	74078449	C	T	0	2	0	1		152	gnl|UMD3.1|GK000004.2	117657342	T	C	0	2	0	1		9	gnl|UMD3.1|GK000006.2	74073590	G	A	0	2	0	1		187	gnl|UMD3.1|GK000004.2	117660210	C	G	1	2	0.333333333333333	0.666666666666667		14	gnl|UMD3.1|GK000019.2	35246898	A	G	48	71	0.403361344537815	0.596638655462185
32	gnl|UMD3.1|GK000006.2	74080490	G	A	0	4	0	1		153	gnl|UMD3.1|GK000004.2	117657577	A	C	0	3	0	1		10	gnl|UMD3.1|GK000006.2	74075056	T	C	0	5	0	1		188	gnl|UMD3.1|GK000004.2	117660226	A	G	0	2	0	1		15	gnl|UMD3.1|GK000019.2	35248114	G	A	4	3	0.571428571428571	0.428571428571429
33	gnl|UMD3.1|GK000006.2	74080614	T	C	0	2	0	1		154	gnl|UMD3.1|GK000004.2	117658263	A	G	0	1	0	1		11	gnl|UMD3.1|GK000006.2	74075057	G	C	0	5	0	1		189	gnl|UMD3.1|GK000004.2	117660240	C	A	1	2	0.333333333333333	0.666666666666667		16	gnl|UMD3.1|GK000019.2	35248180	C	T	0	105	0	1
34	gnl|UMD3.1|GK000006.2	74081077	A	G	1	2	0.333333333333333	0.666666666666667		155	gnl|UMD3.1|GK000004.2	117658358	T	C	0	2	0	1		12	gnl|UMD3.1|GK000006.2	74076188	T	C	0	3	0	1		190	gnl|UMD3.1|GK000004.2	117660322	A	G	0	2	0	1		17	gnl|UMD3.1|GK000019.2	35248226	T	C	0	2	0	1
35	gnl|UMD3.1|GK000006.2	74082302	TACA	TA	0	1	0	1		156	gnl|UMD3.1|GK000004.2	117658371	T	A	0	2	0	1		13	gnl|UMD3.1|GK000006.2	74076249	A	G	0	2	0	1		191	gnl|UMD3.1|GK000004.2	117663703	C	A	3	2	0.6	0.4		18	gnl|UMD3.1|GK000019.2	35248321	A	C	0	5	0	1
36	gnl|UMD3.1|GK000006.2	74083660	G	T	5	2	0.714285714285714	0.285714285714286		157	gnl|UMD3.1|GK000004.2	117658583	G	A	0	7	0	1		14	gnl|UMD3.1|GK000006.2	74076513	C	T	0	3	0	1		192	gnl|UMD3.1|GK000004.2	117663743	G	A	4	2	0.666666666666667	0.333333333333333		19	gnl|UMD3.1|GK000019.2	35248604	G	A	0	4	0	1
37	gnl|UMD3.1|GK000006.2	74084792	A	G	0	4	0	1		158	gnl|UMD3.1|GK000004.2	117658873	A	G	2	3	0.4	0.6		15	gnl|UMD3.1|GK000006.2	74076609	G	A	0	6	0	1		193	gnl|UMD3.1|GK000004.2	117663778	T	C	1	2	0.333333333333333	0.666666666666667		20	gnl|UMD3.1|GK000019.2	35249184	A	C	3	2	0.6	0.4
38	gnl|UMD3.1|GK000006.2	74086791	A	T	5	2	0.714285714285714	0.285714285714286		159	gnl|UMD3.1|GK000004.2	117659261	C	T	1	2	0.333333333333333	0.666666666666667		16	gnl|UMD3.1|GK000006.2	74076653	T	G	1	4	0.2	0.8		194	gnl|UMD3.1|GK000004.2	117663796	G	A	1	2	0.333333333333333	0.666666666666667		21	gnl|UMD3.1|GK000019.2	35249212	C	A	3	3	0.5	0.5
39	gnl|UMD3.1|GK000006.2	74087517	A	C	3	2	0.6	0.4		160	gnl|UMD3.1|GK000004.2	117659275	A	G	0	3	0	1		17	gnl|UMD3.1|GK000006.2	74076658	G	A	0	5	0	1		195	gnl|UMD3.1|GK000004.2	117664372	A	G	0	7	0	1		22	gnl|UMD3.1|GK000019.2	35249513	A	G	0	3	0	1
40	gnl|UMD3.1|GK000006.2	74087987	A	G	0	6	0	1		161	gnl|UMD3.1|GK000004.2	117659295	A	G	0	3	0	1		18	gnl|UMD3.1|GK000006.2	74076725	G	C,A	0	6	0	1		196	gnl|UMD3.1|GK000004.2	117664468	G	A	1	8	0.111111111111111	0.888888888888889		23	gnl|UMD3.1|GK000019.2	35249627	A	C	3	5	0.375	0.625
41	gnl|UMD3.1|GK000006.2	74088630	A	G	0	5	0	1		162	gnl|UMD3.1|GK000004.2	117659360	A	G	0	2	0	1		19	gnl|UMD3.1|GK000006.2	74076883	G	A	0	3	0	1		197	gnl|UMD3.1|GK000004.2	117665395	G	C	1	3	0.25	0.75		24	gnl|UMD3.1|GK000019.2	35249908	A	C	1	2	0.333333333333333	0.666666666666667
42	gnl|UMD3.1|GK000006.2	74089876	C	G	0	2	0	1		163	gnl|UMD3.1|GK000004.2	117664468	G	A	0	2	0	1		20	gnl|UMD3.1|GK000006.2	74076901	A	G	1	2	0.333333333333333	0.666666666666667		198	gnl|UMD3.1|GK000004.2	117665600	A	G	0	2	0	1		25	gnl|UMD3.1|GK000019.2	35249943	C	G	3	3	0.5	0.5
43	gnl|UMD3.1|GK000006.2	74090013	T	C	0	2	0	1		164	gnl|UMD3.1|GK000004.2	117665395	G	C	2	2	0.5	0.5		21	gnl|UMD3.1|GK000006.2	74077228	A	C	0	2	0	1		199	gnl|UMD3.1|GK000004.2	117666375	G	A	0	2	0	1		26	gnl|UMD3.1|GK000019.2	35250380	C	T	0	103	0	1
44	gnl|UMD3.1|GK000006.2	74090169	A	G	0	3	0	1		165	gnl|UMD3.1|GK000004.2	117668012	T	G	0	2	0	1		22	gnl|UMD3.1|GK000006.2	74077267	A	G	0	2	0	1		200	gnl|UMD3.1|GK000004.2	117666397	G	A	0	2	0	1		DLK2	chromosome	SNP location	1	2	3	4	5	6
45	gnl|UMD3.1|GK000006.2	74090714	T	C	0	3	0	1		166	gnl|UMD3.1|GK000004.2	117673379	A	G	4	2	0.666666666666667	0.333333333333333		23	gnl|UMD3.1|GK000006.2	74077278	C	A	0	3	0	1		201	gnl|UMD3.1|GK000004.2	117666504	G	A	0	3	0	1		1	gnl|UMD3.1|GK000023.2	16982051	T	C	5	3	0.625	0.375
46	gnl|UMD3.1|GK000006.2	74091084	G	A	0	2	0	1		167	gnl|UMD3.1|GK000004.2	117673859	G	A	12	4	0.75	0.25		24	gnl|UMD3.1|GK000006.2	74077606	CCAG	CCAGTCAG	0	1	0	1		202	gnl|UMD3.1|GK000004.2	117670343	A	G	1	3	0.25	0.75		2	gnl|UMD3.1|GK000023.2	16982224	A	C	5	4	0.555555555555556	0.444444444444444
47	gnl|UMD3.1|GK000006.2	74091322	C	T	0	2	0	1		168	gnl|UMD3.1|GK000004.2	117675571	C	T	2	4	0.333333333333333	0.666666666666667		25	gnl|UMD3.1|GK000006.2	74078087	TAATACAA	TAA	0	1	0	1		203	gnl|UMD3.1|GK000004.2	117673379	A	G	13	10	0.565217391304348	0.434782608695652		3	gnl|UMD3.1|GK000023.2	16982265	T	C	3	4	0.428571428571429	0.571428571428571
48	gnl|UMD3.1|GK000006.2	74091803	T	C	0	6	0	1		169	gnl|UMD3.1|GK000004.2	117677319	G	A	0	2	0	1		26	gnl|UMD3.1|GK000006.2	74078276	T	C	0	2	0	1		204	gnl|UMD3.1|GK000004.2	117673859	G	A	7	2	0.777777777777778	0.222222222222222		4	gnl|UMD3.1|GK000023.2	16982580	T	C	2	8	0.2	0.8
49	gnl|UMD3.1|GK000006.2	74091916	C	T	0	2	0	1		170	gnl|UMD3.1|GK000004.2	117677490	T	C	0	2	0	1		27	gnl|UMD3.1|GK000006.2	74078277	G	A	0	2	0	1		205	gnl|UMD3.1|GK000004.2	117676971	T	C	0	1	0	1		5	gnl|UMD3.1|GK000023.2	16983320	C	T	0	3	0	1
50	gnl|UMD3.1|GK000006.2	74092742	C	T	0	4	0	1		171	gnl|UMD3.1|GK000004.2	117680165	C	T	2	2	0.5	0.5		28	gnl|UMD3.1|GK000006.2	74078391	T	C	0	2	0	1		206	gnl|UMD3.1|GK000004.2	117680360	A	C	0	3	0	1		6	gnl|UMD3.1|GK000023.2	16983478	A	C	1	4	0.2	0.8
51	gnl|UMD3.1|GK000006.2	74093991	T	C	0	2	0	1		172	gnl|UMD3.1|GK000004.2	117680360	A	C	0	2	0	1		29	gnl|UMD3.1|GK000006.2	74080075	A	G	2	2	0.5	0.5		207	gnl|UMD3.1|GK000004.2	117681637	C	A	0	1	0	1		7	gnl|UMD3.1|GK000023.2	16984208	A	G	0	5	0	1
52	gnl|UMD3.1|GK000006.2	74097568	T	C	0	3	0	1		173	gnl|UMD3.1|GK000004.2	117684568	G	A	1	2	0.333333333333333	0.666666666666667		30	gnl|UMD3.1|GK000006.2	74080490	G	A	0	7	0	1		208	gnl|UMD3.1|GK000004.2	117684993	A	G	4	4	0.5	0.5		8	gnl|UMD3.1|GK000023.2	16984247	C	T	1	5	0.166666666666667	0.833333333333333
53	gnl|UMD3.1|GK000006.2	74097908	A	C	0	2	0	1		174	gnl|UMD3.1|GK000004.2	117684919	A	G	6	2	0.75	0.25		31	gnl|UMD3.1|GK000006.2	74080614	T	C	0	3	0	1		209	gnl|UMD3.1|GK000004.2	117684998	A	G	6	2	0.75	0.25		9	gnl|UMD3.1|GK000023.2	16984316	G	A	0	5	0	1
54	gnl|UMD3.1|GK000006.2	74102985	T	C	1	1	0.5	0.5		175	gnl|UMD3.1|GK000004.2	117684923	A	G	6	2	0.75	0.25		32	gnl|UMD3.1|GK000006.2	74081112	T	C	0	3	0	1		210	gnl|UMD3.1|GK000004.2	117685346	C	G	0	2	0	1		10	gnl|UMD3.1|GK000023.2	16984323	G	T	3	2	0.6	0.4
55	gnl|UMD3.1|GK000006.2	74108372	G	T	0	2	0	1		176	gnl|UMD3.1|GK000004.2	117684954	A	G	5	2	0.714285714285714	0.285714285714286		33	gnl|UMD3.1|GK000006.2	74081137	C	T	0	5	0	1		211	gnl|UMD3.1|GK000004.2	117799483	A	G	0	4	0	1		11	gnl|UMD3.1|GK000023.2	16984353	T	C	0	5	0	1
56	gnl|UMD3.1|GK000006.2	74108645	CT	C	0	1	0	1		177	gnl|UMD3.1|GK000004.2	117684993	A	G	3	4	0.428571428571429	0.571428571428571		34	gnl|UMD3.1|GK000006.2	74081585	T	A	2	4	0.333333333333333	0.666666666666667		212	gnl|UMD3.1|GK000004.2	117799497	T	C	0	4	0	1		12	gnl|UMD3.1|GK000023.2	16984439	C	G	0	3	0	1
57	gnl|UMD3.1|GK000006.2	74116421	G	T	1	2	0.333333333333333	0.666666666666667		178	gnl|UMD3.1|GK000004.2	117685346	C	G	2	4	0.333333333333333	0.666666666666667		35	gnl|UMD3.1|GK000006.2	74089063	C	A	2	2	0.5	0.5		213	gnl|UMD3.1|GK000004.2	117799501	G	A	0	3	0	1		13	gnl|UMD3.1|GK000023.2	16984455	C	T	0	2	0	1
58	gnl|UMD3.1|GK000006.2	74119085	G	T	2	2	0.5	0.5		179	gnl|UMD3.1|GK000004.2	117685364	A	G	0	5	0	1		36	gnl|UMD3.1|GK000006.2	74089876	C	G	0	2	0	1		214	gnl|UMD3.1|GK000004.2	117799511	G	C	0	4	0	1		14	gnl|UMD3.1|GK000023.2	16984534	A	C	0	3	0	1
59	gnl|UMD3.1|GK000006.2	74122091	C	G	0	2	0	1		180	gnl|UMD3.1|GK000004.2	117685365	A	G	2	3	0.4	0.6		37	gnl|UMD3.1|GK000006.2	74090013	T	C	0	5	0	1		215	gnl|UMD3.1|GK000004.2	117799555	G	C	0	4	0	1		XYLT1	chromosome	SNP location	1	2	3	4	5	6
60	gnl|UMD3.1|GK000006.2	74122246	A	C	0	4	0	1		181	gnl|UMD3.1|GK000004.2	117686927	C	A	3	3	0.5	0.5		38	gnl|UMD3.1|GK000006.2	74091671	A	G	0	3	0	1		216	gnl|UMD3.1|GK000004.2	117799558	T	G	0	3	0	1		1	gnl|UMD3.1|GK000025.2	15826674	A	G	0	2	0	1
61	gnl|UMD3.1|GK000006.2	74124313	G	A	2	2	0.5	0.5		182	gnl|UMD3.1|GK000004.2	117688015	G	C	0	2	0	1		39	gnl|UMD3.1|GK000006.2	74091803	T	C	0	4	0	1		217	gnl|UMD3.1|GK000004.2	117799640	C	T	2	2	0.5	0.5		2	gnl|UMD3.1|GK000025.2	15827538	A	C	0	2	0	1
62	gnl|UMD3.1|GK000006.2	74125792	T	C	0	5	0	1		183	gnl|UMD3.1|GK000004.2	117688338	G	A	1	1	0.5	0.5		40	gnl|UMD3.1|GK000006.2	74091916	C	T	0	6	0	1		218	gnl|UMD3.1|GK000004.2	117799703	C	T	0	5	0	1		3	gnl|UMD3.1|GK000025.2	15839806	C	T	0	3	0	1
63	gnl|UMD3.1|GK000006.2	74125810	T	C	0	5	0	1		184	gnl|UMD3.1|GK000004.2	117695555	G	T	0	2	0	1		41	gnl|UMD3.1|GK000006.2	74092155	T	G	0	2	0	1		219	gnl|UMD3.1|GK000004.2	117799728	G	A	0	7	0	1		4	gnl|UMD3.1|GK000025.2	15843505	A	G	1	2	0.333333333333333	0.666666666666667
64	gnl|UMD3.1|GK000006.2	74125865	C	T	0	5	0	1		185	gnl|UMD3.1|GK000004.2	117695593	G	A	0	2	0	1		42	gnl|UMD3.1|GK000006.2	74092742	C	T	0	4	0	1		220	gnl|UMD3.1|GK000004.2	117799796	A	G	0	5	0	1		5	gnl|UMD3.1|GK000025.2	15843568	G	A	0	4	0	1
65	gnl|UMD3.1|GK000006.2	74134019	T	C	0	4	0	1		186	gnl|UMD3.1|GK000004.2	117725722	GAAAGTGAAAAGTGAAA	GAAAGTGAAA	0	1	0	1		43	gnl|UMD3.1|GK000006.2	74098299	A	G	0	3	0	1		221	gnl|UMD3.1|GK000004.2	117800422	G	T	1	2	0.333333333333333	0.666666666666667		6	gnl|UMD3.1|GK000025.2	15853416	G	C	0	2	0	1
66	gnl|UMD3.1|GK000006.2	74134149	G	A	0	5	0	1		187	gnl|UMD3.1|GK000004.2	117798814	T	C	6	2	0.75	0.25		44	gnl|UMD3.1|GK000006.2	74111321	A	G	2	2	0.5	0.5		222	gnl|UMD3.1|GK000004.2	117803600	CGT	CGTGT	0	1	0	1		7	gnl|UMD3.1|GK000025.2	15857862	T	C	0	2	0	1
67	gnl|UMD3.1|GK000006.2	74134196	A	C	2	2	0.5	0.5		188	gnl|UMD3.1|GK000004.2	117803429	T	C	1	2	0.333333333333333	0.666666666666667		45	gnl|UMD3.1|GK000006.2	74113656	T	C	0	2	0	1		223	gnl|UMD3.1|GK000004.2	117803686	G	A	0	2	0	1		8	gnl|UMD3.1|GK000025.2	15859780	G	A	0	2	0	1
68	gnl|UMD3.1|GK000006.2	74134310	T	C	0	2	0	1		189	gnl|UMD3.1|GK000004.2	117803720	C	G	0	1	0	1		46	gnl|UMD3.1|GK000006.2	74113659	T	C	0	2	0	1		224	gnl|UMD3.1|GK000004.2	117803720	C	T	1	1	0.5	0.5		9	gnl|UMD3.1|GK000025.2	15861016	C	T	0	2	0	1
69	gnl|UMD3.1|GK000006.2	74134454	C	G	0	3	0	1		190	gnl|UMD3.1|GK000004.2	117803745	A	C	0	2	0	1		47	gnl|UMD3.1|GK000006.2	74116127	T	C	0	2	0	1		HGF	chromosome	SNP location	1	2	3	4	5	6		10	gnl|UMD3.1|GK000025.2	15955846	T	G	2	2	0.5	0.5
70	gnl|UMD3.1|GK000006.2	74134828	T	C	0	2	0	1		HGF	chromosome	SNP location	1	2	3	4	5	6		48	gnl|UMD3.1|GK000006.2	74116131	T	C	0	2	0	1		1	gnl|UMD3.1|GK000004.2	39155823	A	G	0	2	0	1		11	gnl|UMD3.1|GK000025.2	15956021	T	C	0	2	0	1
71	gnl|UMD3.1|GK000006.2	74134862	T	C	0	2	0	1		1	gnl|UMD3.1|GK000004.2	39179509	C	T	0	2	0	1		49	gnl|UMD3.1|GK000006.2	74118296	C	A	1	2	0.333333333333333	0.666666666666667		IGFBP6	chromosome	SNP location	1	2	3	4	5	6		IGF2	chromosome	SNP location	1	2	3	4	5	6
72	gnl|UMD3.1|GK000006.2	74135058	C	T	0	5	0	1		IGFBP6	chromosome	SNP location	1	2	3	4	5	6		50	gnl|UMD3.1|GK000006.2	74125865	C	T	0	1	0	1		1	gnl|UMD3.1|GK000005.2	27044318	G	C	2	2	0.5	0.5		1	gnl|UMD3.1|GK000029.2	50056173	G	C	6	2	0.75	0.25
73	gnl|UMD3.1|GK000006.2	74135187	A	C	0	3	0	1		1	gnl|UMD3.1|GK000005.2	27045474	G	A	51	36	0.586206896551724	0.413793103448276		51	gnl|UMD3.1|GK000006.2	74127349	T	C	0	2	0	1		2	gnl|UMD3.1|GK000005.2	27047065	A	G	0	2	0	1		2	gnl|UMD3.1|GK000029.2	50063138	G	T	6	3	0.666666666666667	0.333333333333333
74	gnl|UMD3.1|GK000006.2	74135378	A	G	0	2	0	1		2	gnl|UMD3.1|GK000005.2	27045508	G	A	0	1	0	1		52	gnl|UMD3.1|GK000006.2	74127354	T	C	1	2	0.333333333333333	0.666666666666667		3	gnl|UMD3.1|GK000005.2	27047473	A	T	3	5	0.375	0.625		3	gnl|UMD3.1|GK000029.2	50063164	G	T	3	2	0.6	0.4
75	gnl|UMD3.1|GK000006.2	74138247	T	A	1	2	0.333333333333333	0.666666666666667		3	gnl|UMD3.1|GK000005.2	27045617	A	G	0	3	0	1		53	gnl|UMD3.1|GK000006.2	74127361	T	C	1	2	0.333333333333333	0.666666666666667		4	gnl|UMD3.1|GK000005.2	27047716	G	A	22	28	0.44	0.56		4	gnl|UMD3.1|GK000029.2	50063172	G	T	3	3	0.5	0.5
76	gnl|UMD3.1|GK000006.2	74142145	G	A	0	4	0	1		4	gnl|UMD3.1|GK000005.2	27046152	G	A	2	2	0.5	0.5		54	gnl|UMD3.1|GK000006.2	74131441	T	C	0	2	0	1		IGF-I	chromosome	SNP location	1	2	3	4	5	6		5	gnl|UMD3.1|GK000029.2	50063746	A	G	90	16	0.849056603773585	0.150943396226415
77	gnl|UMD3.1|GK000006.2	74142969	T	G	0	2	0	1		5	gnl|UMD3.1|GK000005.2	27046977	A	G	1	2	0.333333333333333	0.666666666666667		55	gnl|UMD3.1|GK000006.2	74131589	A	G	0	4	0	1		1	gnl|UMD3.1|GK000005.2	66539990	C	A	0	2	0	1		6	gnl|UMD3.1|GK000029.2	50064409	T	G	28	39	0.417910447761194	0.582089552238806
78	gnl|UMD3.1|GK000006.2	74144173	T	C	0	1	0	1		IGF-I	chromosome	SNP location	1	2	3	4	5	6		56	gnl|UMD3.1|GK000006.2	74131865	C	A	0	2	0	1		2	gnl|UMD3.1|GK000005.2	66558723	T	C	0	2	0	1		SLC44A5	chromosome	SNP location	1	2	3	4	5	6
79	gnl|UMD3.1|GK000006.2	74146154	A	G	2	2	0.5	0.5		1	gnl|UMD3.1|GK000005.2	66545703	T	C	0	2	0	1		57	gnl|UMD3.1|GK000006.2	74133742	A	G	0	4	0	1		3	gnl|UMD3.1|GK000005.2	66558753	T	C	0	2	0	1		1	gnl|UMD3.1|GK000003.2	69753728	T	C	0	6	0	1
80	gnl|UMD3.1|GK000006.2	74147522	T	C	0	2	0	1		2	gnl|UMD3.1|GK000005.2	66557341	T	A	0	2	0	1		58	gnl|UMD3.1|GK000006.2	74134019	T	C	0	6	0	1		IGFBP7	chromosome	SNP location	1	2	3	4	5	6		2	gnl|UMD3.1|GK000003.2	69753808	G	T	1	2	0.333333333333333	0.666666666666667
81	gnl|UMD3.1|GK000006.2	74148574	A	T	1	2	0.333333333333333	0.666666666666667		3	gnl|UMD3.1|GK000005.2	66565913	T	A	0	2	0	1		59	gnl|UMD3.1|GK000006.2	74134040	A	T	0	2	0	1		1	gnl|UMD3.1|GK000006.2	74071199	C	A	0	126	0	1		3	gnl|UMD3.1|GK000003.2	69754956	A	C	0	5	0	1
82	gnl|UMD3.1|GK000006.2	74150139	T	C	22	111	0.165413533834586	0.834586466165414		4	gnl|UMD3.1|GK000005.2	66574774	C	T	0	2	0	1		60	gnl|UMD3.1|GK000006.2	74134310	T	C	0	2	0	1		2	gnl|UMD3.1|GK000006.2	74071328	G	T	2	5	0.285714285714286	0.714285714285714		4	gnl|UMD3.1|GK000003.2	69755081	G	A	0	5	0	1
83	gnl|UMD3.1|GK000006.2	74150191	T	C	77	18	0.810526315789474	0.189473684210526		5	gnl|UMD3.1|GK000005.2	66591168	G	A	0	2	0	1		61	gnl|UMD3.1|GK000006.2	74136109	T	A	2	2	0.5	0.5		3	gnl|UMD3.1|GK000006.2	74071910	C	A	0	2	0	1		5	gnl|UMD3.1|GK000003.2	69755700	ATTGACTGTGCCAAAGCCTTTGACTGTG	ATTGACTGTG	0	1	0	1
CCSER1	chromosome	SNP location	1	2	3	4	5	6		6	gnl|UMD3.1|GK000005.2	66591181	T	C	0	4	0	1		62	gnl|UMD3.1|GK000006.2	74145444	G	A	1	2	0.333333333333333	0.666666666666667		4	gnl|UMD3.1|GK000006.2	74072209	A	G	2	2	0.5	0.5		6	gnl|UMD3.1|GK000003.2	69757816	C	A	4	2	0.666666666666667	0.333333333333333
1	gnl|UMD3.1|GK000006.2	35101092	A	T	0	2	0	1		7	gnl|UMD3.1|GK000005.2	66591182	G	A	0	4	0	1		63	gnl|UMD3.1|GK000006.2	74150133	T	C	77	14	0.846153846153846	0.153846153846154		5	gnl|UMD3.1|GK000006.2	74072279	G	A	0	2	0	1		7	gnl|UMD3.1|GK000003.2	69757903	A	G	5	3	0.625	0.375
2	gnl|UMD3.1|GK000006.2	35101100	G	T	0	4	0	1		8	gnl|UMD3.1|GK000005.2	66591192	G	A	0	4	0	1		64	gnl|UMD3.1|GK000006.2	74150139	T	C	28	67	0.294736842105263	0.705263157894737		6	gnl|UMD3.1|GK000006.2	74072838	T	C	0	2	0	1		8	gnl|UMD3.1|GK000003.2	69758999	C	T	0	4	0	1
3	gnl|UMD3.1|GK000006.2	35101105	G	T	0	4	0	1		9	gnl|UMD3.1|GK000005.2	66591215	A	G	0	4	0	1		65	gnl|UMD3.1|GK000006.2	74150191	T	C	100	21	0.826446280991736	0.173553719008264		7	gnl|UMD3.1|GK000006.2	74073041	G	A	0	3	0	1		9	gnl|UMD3.1|GK000003.2	69759110	A	G	1	3	0.25	0.75
4	gnl|UMD3.1|GK000006.2	35101147	G	A	0	3	0	1		IGFBP7	chromosome	SNP location	1	2	3	4	5	6		PKD2	chromosome	SNP location	1	2	3	4	5	6		8	gnl|UMD3.1|GK000006.2	74074131	C	T	0	3	0	1		10	gnl|UMD3.1|GK000003.2	69759564	G	A	0	3	0	1
5	gnl|UMD3.1|GK000006.2	35101276	T	C	3	2	0.6	0.4		1	gnl|UMD3.1|GK000006.2	74071199	C	A	123	113	0.521186440677966	0.478813559322034		1	gnl|UMD3.1|GK000006.2	38041736	C	T	0	56	0	1		9	gnl|UMD3.1|GK000006.2	74074412	C	T	0	6	0	1		11	gnl|UMD3.1|GK000003.2	69759795	G	T	4	2	0.666666666666667	0.333333333333333
6	gnl|UMD3.1|GK000006.2	35102126	T	C	2	3	0.4	0.6		2	gnl|UMD3.1|GK000006.2	74071328	G	T	3	4	0.428571428571429	0.571428571428571		2	gnl|UMD3.1|GK000006.2	38044764	T	C	4	3	0.571428571428571	0.428571428571429		10	gnl|UMD3.1|GK000006.2	74074715	T	C	0	2	0	1		12	gnl|UMD3.1|GK000003.2	69759811	C	A	1	1	0.5	0.5
7	gnl|UMD3.1|GK000006.2	35103552	C	T	1	3	0.25	0.75		3	gnl|UMD3.1|GK000006.2	74071840	A	G	1	6	0.142857142857143	0.857142857142857		3	gnl|UMD3.1|GK000006.2	38044777	T	C	3	4	0.428571428571429	0.571428571428571		11	gnl|UMD3.1|GK000006.2	74074812	G	A	0	2	0	1		13	gnl|UMD3.1|GK000003.2	69761477	A	T	0	3	0	1
8	gnl|UMD3.1|GK000006.2	35106978	T	C	0	2	0	1		4	gnl|UMD3.1|GK000006.2	74071910	C	A	3	8	0.272727272727273	0.727272727272727		4	gnl|UMD3.1|GK000006.2	38044790	T	C	5	2	0.714285714285714	0.285714285714286		12	gnl|UMD3.1|GK000006.2	74075365	C	T	0	2	0	1		14	gnl|UMD3.1|GK000003.2	69765003	G	A	0	2	0	1
9	gnl|UMD3.1|GK000006.2	35107812	GCCATTTTGGACTCC	GCC	0	1	0	1		5	gnl|UMD3.1|GK000006.2	74072328	A	G	3	2	0.6	0.4		5	gnl|UMD3.1|GK000006.2	38044802	T	C	3	5	0.375	0.625		13	gnl|UMD3.1|GK000006.2	74076725	G	C	0	3	0	1		15	gnl|UMD3.1|GK000003.2	69765655	A	G	0	2	0	1
10	gnl|UMD3.1|GK000006.2	35107856	T	C	0	2	0	1		6	gnl|UMD3.1|GK000006.2	74072571	C	T	2	2	0.5	0.5		6	gnl|UMD3.1|GK000006.2	38044803	T	C	4	4	0.5	0.5		14	gnl|UMD3.1|GK000006.2	74076776	A	C	1	3	0.25	0.75		16	gnl|UMD3.1|GK000003.2	69765699	A	G	0	2	0	1
11	gnl|UMD3.1|GK000006.2	35108190	A	G	0	2	0	1		7	gnl|UMD3.1|GK000006.2	74072803	T	A	0	3	0	1		7	gnl|UMD3.1|GK000006.2	38044811	T	C	5	3	0.625	0.375		15	gnl|UMD3.1|GK000006.2	74076792	T	G	1	3	0.25	0.75		17	gnl|UMD3.1|GK000003.2	69766316	A	C	1	2	0.333333333333333	0.666666666666667
12	gnl|UMD3.1|GK000006.2	35108544	C	A	3	2	0.6	0.4		8	gnl|UMD3.1|GK000006.2	74073041	G	A	1	2	0.333333333333333	0.666666666666667		8	gnl|UMD3.1|GK000006.2	38045980	T	C	0	9	0	1		16	gnl|UMD3.1|GK000006.2	74076846	C	T	2	6	0.25	0.75		18	gnl|UMD3.1|GK000003.2	69767887	T	C	0	2	0	1
13	gnl|UMD3.1|GK000006.2	35109440	C	T	0	1	0	1		9	gnl|UMD3.1|GK000006.2	74073080	G	A	3	2	0.6	0.4		9	gnl|UMD3.1|GK000006.2	38046677	T	C	1	3	0.25	0.75		17	gnl|UMD3.1|GK000006.2	74076883	G	A	3	4	0.428571428571429	0.571428571428571		19	gnl|UMD3.1|GK000003.2	69767958	A	C	0	2	0	1
14	gnl|UMD3.1|GK000006.2	35115280	T	C,A	0	3	0	1		10	gnl|UMD3.1|GK000006.2	74073588	A	C	1	2	0.333333333333333	0.666666666666667		10	gnl|UMD3.1|GK000006.2	38047773	T	A	0	3	0	1		18	gnl|UMD3.1|GK000006.2	74077228	A	C	0	9	0	1		20	gnl|UMD3.1|GK000003.2	69768489	G	A	0	2	0	1
15	gnl|UMD3.1|GK000006.2	35116882	G	T	2	3	0.4	0.6		11	gnl|UMD3.1|GK000006.2	74073590	G	A	1	2	0.333333333333333	0.666666666666667		11	gnl|UMD3.1|GK000006.2	38051260	A	G	0	3	0	1		19	gnl|UMD3.1|GK000006.2	74077267	A	G	8	2	0.8	0.2		21	gnl|UMD3.1|GK000003.2	69768761	A	G	0	3	0	1
16	gnl|UMD3.1|GK000006.2	35116888	G	T	0	5	0	1		12	gnl|UMD3.1|GK000006.2	74073852	G	T	5	2	0.714285714285714	0.285714285714286		12	gnl|UMD3.1|GK000006.2	38051808	G	T	2	2	0.5	0.5		20	gnl|UMD3.1|GK000006.2	74077278	C	A	8	2	0.8	0.2		22	gnl|UMD3.1|GK000003.2	69768814	G	A	0	3	0	1
17	gnl|UMD3.1|GK000006.2	35124255	C	T	0	2	0	1		13	gnl|UMD3.1|GK000006.2	74074203	C	T	0	2	0	1		13	gnl|UMD3.1|GK000006.2	38059521	A	T	3	2	0.6	0.4		21	gnl|UMD3.1|GK000006.2	74077312	A	G	0	3	0	1		23	gnl|UMD3.1|GK000003.2	69768825	A	G	0	3	0	1
18	gnl|UMD3.1|GK000006.2	35127708	C	T	0	2	0	1		14	gnl|UMD3.1|GK000006.2	74074715	T	C	0	2	0	1		14	gnl|UMD3.1|GK000006.2	38062798	T	C	0	4	0	1		22	gnl|UMD3.1|GK000006.2	74077606	C	T	0	1	0	1		24	gnl|UMD3.1|GK000003.2	69771927	C	T	0	2	0	1
19	gnl|UMD3.1|GK000006.2	35127713	T	C	0	2	0	1		15	gnl|UMD3.1|GK000006.2	74075056	T	C	3	2	0.6	0.4		15	gnl|UMD3.1|GK000006.2	38070658	A	T	0	6	0	1		23	gnl|UMD3.1|GK000006.2	74077663	G	A	0	3	0	1		25	gnl|UMD3.1|GK000003.2	69773069	G	A	0	3	0	1
20	gnl|UMD3.1|GK000006.2	35136318	G	A	0	2	0	1		16	gnl|UMD3.1|GK000006.2	74075057	G	C	3	2	0.6	0.4		16	gnl|UMD3.1|GK000006.2	38071315	C	A	2	2	0.5	0.5		24	gnl|UMD3.1|GK000006.2	74077878	G	A	0	3	0	1		26	gnl|UMD3.1|GK000003.2	69778046	T	A	1	5	0.166666666666667	0.833333333333333
21	gnl|UMD3.1|GK000006.2	35140514	G	T	0	2	0	1		17	gnl|UMD3.1|GK000006.2	74075365	C	T	3	2	0.6	0.4		17	gnl|UMD3.1|GK000006.2	38076635	G	T	3	2	0.6	0.4		25	gnl|UMD3.1|GK000006.2	74078070	T	C	0	5	0	1		27	gnl|UMD3.1|GK000003.2	69778067	T	G	0	3	0	1
22	gnl|UMD3.1|GK000006.2	35149855	GCACACACACACACACATACACACACACAC	GCACACACACACACACACACACATACACACACACAC	0	1	0	1		18	gnl|UMD3.1|GK000006.2	74075394	T	C	0	3	0	1		18	gnl|UMD3.1|GK000006.2	38076907	C	T	0	5	0	1		26	gnl|UMD3.1|GK000006.2	74078232	T	C	0	2	0	1		28	gnl|UMD3.1|GK000003.2	69778198	C	A	0	2	0	1
23	gnl|UMD3.1|GK000006.2	35154822	T	C	2	2	0.5	0.5		19	gnl|UMD3.1|GK000006.2	74075404	G	A	0	3	0	1		19	gnl|UMD3.1|GK000006.2	38077813	T	C	3	2	0.6	0.4		27	gnl|UMD3.1|GK000006.2	74078237	T	C	0	2	0	1		29	gnl|UMD3.1|GK000003.2	69778210	A	C	0	2	0	1
24	gnl|UMD3.1|GK000006.2	35157347	A	G	0	5	0	1		20	gnl|UMD3.1|GK000006.2	74075450	T	C	0	3	0	1		20	gnl|UMD3.1|GK000006.2	38081183	G	A	3	2	0.6	0.4		28	gnl|UMD3.1|GK000006.2	74078239	T	C	0	2	0	1		30	gnl|UMD3.1|GK000003.2	69778290	G	A	0	2	0	1
25	gnl|UMD3.1|GK000006.2	35157363	T	C	2	2	0.5	0.5		21	gnl|UMD3.1|GK000006.2	74076513	C	T	0	3	0	1		21	gnl|UMD3.1|GK000006.2	38081807	A	G	1	1	0.5	0.5		29	gnl|UMD3.1|GK000006.2	74078248	T	C	0	2	0	1		31	gnl|UMD3.1|GK000003.2	69780051	A	G	1	2	0.333333333333333	0.666666666666667
26	gnl|UMD3.1|GK000006.2	35159211	T	C	0	2	0	1		22	gnl|UMD3.1|GK000006.2	74076725	G	C	0	2	0	1		22	gnl|UMD3.1|GK000006.2	38082567	T	C	1	3	0.25	0.75		30	gnl|UMD3.1|GK000006.2	74078391	T	C	0	2	0	1		32	gnl|UMD3.1|GK000003.2	69785875	C	T	0	2	0	1
27	gnl|UMD3.1|GK000006.2	35165757	T	C	0	2	0	1		23	gnl|UMD3.1|GK000006.2	74076883	G	A	2	3	0.4	0.6		23	gnl|UMD3.1|GK000006.2	38083285	G	T	6	2	0.75	0.25		31	gnl|UMD3.1|GK000006.2	74078419	G	A	0	1	0	1		33	gnl|UMD3.1|GK000003.2	69786435	G	T	0	2	0	1
28	gnl|UMD3.1|GK000006.2	35167453	C	T	0	2	0	1		24	gnl|UMD3.1|GK000006.2	74077124	G	A	3	2	0.6	0.4		24	gnl|UMD3.1|GK000006.2	38083365	T	C,A	0	2	0	1		32	gnl|UMD3.1|GK000006.2	74079462	A	C	0	3	0	1		34	gnl|UMD3.1|GK000003.2	69787304	A	T	1	2	0.333333333333333	0.666666666666667
29	gnl|UMD3.1|GK000006.2	35169346	C	T	0	2	0	1		25	gnl|UMD3.1|GK000006.2	74077278	C	A	2	3	0.4	0.6		25	gnl|UMD3.1|GK000006.2	38083951	C	G	2	2	0.5	0.5		33	gnl|UMD3.1|GK000006.2	74079827	C	T	0	4	0	1		35	gnl|UMD3.1|GK000003.2	69787605	A	G	8	2	0.8	0.2
30	gnl|UMD3.1|GK000006.2	35169918	C	T	0	2	0	1		26	gnl|UMD3.1|GK000006.2	74077459	C	A	0	4	0	1		26	gnl|UMD3.1|GK000006.2	38084036	A	G	4	2	0.666666666666667	0.333333333333333		34	gnl|UMD3.1|GK000006.2	74080073	C	T	0	2	0	1		36	gnl|UMD3.1|GK000003.2	69787952	T	C	0	2	0	1
31	gnl|UMD3.1|GK000006.2	35170044	T	C	0	5	0	1		27	gnl|UMD3.1|GK000006.2	74084792	A	G	6	2	0.75	0.25		27	gnl|UMD3.1|GK000006.2	38084737	T	C,A	0	6	0	1		35	gnl|UMD3.1|GK000006.2	74080250	T	C	0	2	0	1		37	gnl|UMD3.1|GK000003.2	69788021	T	C	1	2	0.333333333333333	0.666666666666667
32	gnl|UMD3.1|GK000006.2	35172216	C	A	0	2	0	1		28	gnl|UMD3.1|GK000006.2	74084795	A	G	5	2	0.714285714285714	0.285714285714286		28	gnl|UMD3.1|GK000006.2	38084853	G	A	0	2	0	1		36	gnl|UMD3.1|GK000006.2	74081112	T	C	0	4	0	1		38	gnl|UMD3.1|GK000003.2	69788209	T	C	1	6	0.142857142857143	0.857142857142857
33	gnl|UMD3.1|GK000006.2	35172231	T	C	0	2	0	1		29	gnl|UMD3.1|GK000006.2	74087987	A	G	1	3	0.25	0.75		29	gnl|UMD3.1|GK000006.2	38085882	A	T	0	1	0	1		37	gnl|UMD3.1|GK000006.2	74081491	C	A	6	2	0.75	0.25		39	gnl|UMD3.1|GK000003.2	69789081	A	G	0	3	0	1
34	gnl|UMD3.1|GK000006.2	35174504	TTTATAAA	TTTATAAATTATAAA	0	1	0	1		30	gnl|UMD3.1|GK000006.2	74088630	A	G	2	3	0.4	0.6		30	gnl|UMD3.1|GK000006.2	38087788	A	C	1	2	0.333333333333333	0.666666666666667		38	gnl|UMD3.1|GK000006.2	74082459	A	C	0	2	0	1		40	gnl|UMD3.1|GK000003.2	69789874	G	A	1	7	0.125	0.875
35	gnl|UMD3.1|GK000006.2	35174794	G	C	0	2	0	1		31	gnl|UMD3.1|GK000006.2	74089202	G	A	1	2	0.333333333333333	0.666666666666667		31	gnl|UMD3.1|GK000006.2	38092033	C	T	0	2	0	1		39	gnl|UMD3.1|GK000006.2	74082773	T	G	2	3	0.4	0.6		41	gnl|UMD3.1|GK000003.2	69789875	T	G	1	7	0.125	0.875
36	gnl|UMD3.1|GK000006.2	35177040	T	C	0	2	0	1		32	gnl|UMD3.1|GK000006.2	74090013	T	C	0	2	0	1		32	gnl|UMD3.1|GK000006.2	38093123	T	C	4	2	0.666666666666667	0.333333333333333		40	gnl|UMD3.1|GK000006.2	74082851	A	G	3	2	0.6	0.4		42	gnl|UMD3.1|GK000003.2	69789940	T	C	2	3	0.4	0.6
37	gnl|UMD3.1|GK000006.2	35177490	T	A	0	3	0	1		33	gnl|UMD3.1|GK000006.2	74090134	G	A	2	2	0.5	0.5		33	gnl|UMD3.1|GK000006.2	38093124	G	T	4	2	0.666666666666667	0.333333333333333		41	gnl|UMD3.1|GK000006.2	74082894	T	C	2	3	0.4	0.6		43	gnl|UMD3.1|GK000003.2	69791261	G	A	0	2	0	1
38	gnl|UMD3.1|GK000006.2	35180839	T	C	0	2	0	1		34	gnl|UMD3.1|GK000006.2	74090169	A	G	3	3	0.5	0.5		34	gnl|UMD3.1|GK000006.2	38093127	T	C	4	2	0.666666666666667	0.333333333333333		42	gnl|UMD3.1|GK000006.2	74082923	T	C	4	3	0.571428571428571	0.428571428571429		44	gnl|UMD3.1|GK000003.2	69791396	T	C	0	2	0	1
39	gnl|UMD3.1|GK000006.2	35180840	A	G	0	2	0	1		35	gnl|UMD3.1|GK000006.2	74091803	T	C	1	2	0.333333333333333	0.666666666666667		35	gnl|UMD3.1|GK000006.2	38093163	T	C	3	3	0.5	0.5		43	gnl|UMD3.1|GK000006.2	74082954	C	T	2	3	0.4	0.6		45	gnl|UMD3.1|GK000003.2	69791506	T	G	0	2	0	1
40	gnl|UMD3.1|GK000006.2	35180865	T	C	0	2	0	1		36	gnl|UMD3.1|GK000006.2	74092155	T	G	0	2	0	1		36	gnl|UMD3.1|GK000006.2	38093164	T	C	3	3	0.5	0.5		44	gnl|UMD3.1|GK000006.2	74082993	G	A	2	3	0.4	0.6		46	gnl|UMD3.1|GK000003.2	69791511	C	A	0	2	0	1
41	gnl|UMD3.1|GK000006.2	35181686	C	T	0	2	0	1		37	gnl|UMD3.1|GK000006.2	74092230	T	A	1	2	0.333333333333333	0.666666666666667		37	gnl|UMD3.1|GK000006.2	38094947	A	C	0	2	0	1		45	gnl|UMD3.1|GK000006.2	74084792	A	G	0	2	0	1		47	gnl|UMD3.1|GK000003.2	69791550	A	C	0	2	0	1
42	gnl|UMD3.1|GK000006.2	35185196	A	T	0	2	0	1		38	gnl|UMD3.1|GK000006.2	74092579	N	T	0	2	0	1		38	gnl|UMD3.1|GK000006.2	38096549	T	C	0	2	0	1		46	gnl|UMD3.1|GK000006.2	74087517	A	C	1	3	0.25	0.75		48	gnl|UMD3.1|GK000003.2	69791559	T	G	0	2	0	1
43	gnl|UMD3.1|GK000006.2	35185230	A	C	0	2	0	1		39	gnl|UMD3.1|GK000006.2	74096880	T	C	0	2	0	1		39	gnl|UMD3.1|GK000006.2	38096554	T	C	0	2	0	1		47	gnl|UMD3.1|GK000006.2	74089876	C	G	0	2	0	1		49	gnl|UMD3.1|GK000003.2	69791909	A	G	2	2	0.5	0.5
44	gnl|UMD3.1|GK000006.2	35187275	A	C	0	3	0	1		40	gnl|UMD3.1|GK000006.2	74100382	C	A	2	2	0.5	0.5		40	gnl|UMD3.1|GK000006.2	38096745	T	C	0	3	0	1		48	gnl|UMD3.1|GK000006.2	74090971	C	T	0	2	0	1		50	gnl|UMD3.1|GK000003.2	69793482	T	C	0	2	0	1
45	gnl|UMD3.1|GK000006.2	35195086	T	C	0	2	0	1		41	gnl|UMD3.1|GK000006.2	74107018	G	T	1	2	0.333333333333333	0.666666666666667		41	gnl|UMD3.1|GK000006.2	38097749	A	G	3	2	0.6	0.4		49	gnl|UMD3.1|GK000006.2	74090977	A	T	0	2	0	1		51	gnl|UMD3.1|GK000003.2	69794912	G	A	0	3	0	1
46	gnl|UMD3.1|GK000006.2	35195602	A	G	0	2	0	1		42	gnl|UMD3.1|GK000006.2	74112290	A	G	0	2	0	1		42	gnl|UMD3.1|GK000006.2	38099055	A	C	8	4	0.666666666666667	0.333333333333333		50	gnl|UMD3.1|GK000006.2	74094956	A	G	0	2	0	1		52	gnl|UMD3.1|GK000003.2	69800852	C	G	0	2	0	1
47	gnl|UMD3.1|GK000006.2	35195941	G	C	0	4	0	1		43	gnl|UMD3.1|GK000006.2	74113656	T	C	3	2	0.6	0.4		43	gnl|UMD3.1|GK000006.2	38099451	T	G	8	7	0.533333333333333	0.466666666666667		51	gnl|UMD3.1|GK000006.2	74097568	T	C	0	6	0	1		53	gnl|UMD3.1|GK000003.2	69801534	C	T	1	3	0.25	0.75
48	gnl|UMD3.1|GK000006.2	35196091	A	T	0	3	0	1		44	gnl|UMD3.1|GK000006.2	74113659	T	C	4	2	0.666666666666667	0.333333333333333		CCSER1	chromosome	SNP location	1	2	3	4	5	6		52	gnl|UMD3.1|GK000006.2	74097758	T	C	0	2	0	1		54	gnl|UMD3.1|GK000003.2	69801571	T	C	1	4	0.2	0.8
49	gnl|UMD3.1|GK000006.2	35196479	G	A	0	13	0	1		45	gnl|UMD3.1|GK000006.2	74113664	T	C	4	2	0.666666666666667	0.333333333333333		1	gnl|UMD3.1|GK000006.2	35101147	G	A	0	2	0	1		53	gnl|UMD3.1|GK000006.2	74097908	A	C	0	3	0	1		55	gnl|UMD3.1|GK000003.2	69801587	G	C	1	3	0.25	0.75
50	gnl|UMD3.1|GK000006.2	35197540	C	T	0	6	0	1		46	gnl|UMD3.1|GK000006.2	74113665	T	C	4	2	0.666666666666667	0.333333333333333		2	gnl|UMD3.1|GK000006.2	35101326	AT	ATT	0	1	0	1		54	gnl|UMD3.1|GK000006.2	74098299	A	G	0	3	0	1		56	gnl|UMD3.1|GK000003.2	69802541	A	G	2	4	0.333333333333333	0.666666666666667
51	gnl|UMD3.1|GK000006.2	35197734	G	A	0	7	0	1		47	gnl|UMD3.1|GK000006.2	74113698	T	C	3	2	0.6	0.4		3	gnl|UMD3.1|GK000006.2	35137546	C	A	0	2	0	1		55	gnl|UMD3.1|GK000006.2	74100504	C	T	0	2	0	1		57	gnl|UMD3.1|GK000003.2	69802695	A	C	3	3	0.5	0.5
52	gnl|UMD3.1|GK000006.2	35197928	A	T	0	2	0	1		48	gnl|UMD3.1|GK000006.2	74113703	T	C	3	2	0.6	0.4		4	gnl|UMD3.1|GK000006.2	35146031	C	A	0	2	0	1		56	gnl|UMD3.1|GK000006.2	74123895	T	C	0	2	0	1		58	gnl|UMD3.1|GK000003.2	69805870	A	C	1	4	0.2	0.8
53	gnl|UMD3.1|GK000006.2	35198184	C	A	5	2	0.714285714285714	0.285714285714286		49	gnl|UMD3.1|GK000006.2	74124054	T	C	0	2	0	1		5	gnl|UMD3.1|GK000006.2	35170044	T	C	0	3	0	1		57	gnl|UMD3.1|GK000006.2	74125193	T	C	0	2	0	1		59	gnl|UMD3.1|GK000003.2	69806056	GATT	GATTATT	0	1	0	1
54	gnl|UMD3.1|GK000006.2	35198191	C	A	4	4	0.5	0.5		50	gnl|UMD3.1|GK000006.2	74124791	T	A	0	2	0	1		6	gnl|UMD3.1|GK000006.2	35170474	C	T	0	3	0	1		58	gnl|UMD3.1|GK000006.2	74134454	C	G	2	4	0.333333333333333	0.666666666666667		60	gnl|UMD3.1|GK000003.2	69806084	C	A	0	2	0	1
55	gnl|UMD3.1|GK000006.2	35198209	C	A	5	3	0.625	0.375		51	gnl|UMD3.1|GK000006.2	74125792	T	C	0	2	0	1		7	gnl|UMD3.1|GK000006.2	35170594	G	A	0	4	0	1		59	gnl|UMD3.1|GK000006.2	74134484	A	C	2	4	0.333333333333333	0.666666666666667		61	gnl|UMD3.1|GK000003.2	69806131	A	T	0	2	0	1
56	gnl|UMD3.1|GK000006.2	35198214	C	A	5	3	0.625	0.375		52	gnl|UMD3.1|GK000006.2	74125810	T	C	1	2	0.333333333333333	0.666666666666667		8	gnl|UMD3.1|GK000006.2	35170640	C	T	0	4	0	1		60	gnl|UMD3.1|GK000006.2	74134489	A	G	4	2	0.666666666666667	0.333333333333333		62	gnl|UMD3.1|GK000003.2	69806628	C	A	1	2	0.333333333333333	0.666666666666667
57	gnl|UMD3.1|GK000006.2	35198251	C	G	0	7	0	1		53	gnl|UMD3.1|GK000006.2	74125865	C	T	1	3	0.25	0.75		9	gnl|UMD3.1|GK000006.2	35171398	T	C	0	2	0	1		61	gnl|UMD3.1|GK000006.2	74150133	T	C	60	10	0.857142857142857	0.142857142857143		63	gnl|UMD3.1|GK000003.2	69806895	A	G	2	2	0.5	0.5
58	gnl|UMD3.1|GK000006.2	35198641	T	C	0	8	0	1		54	gnl|UMD3.1|GK000006.2	74126123	T	C	1	2	0.333333333333333	0.666666666666667		10	gnl|UMD3.1|GK000006.2	35172216	C	A	0	2	0	1		62	gnl|UMD3.1|GK000006.2	74150139	T	C	16	56	0.222222222222222	0.777777777777778		64	gnl|UMD3.1|GK000003.2	69806906	C	T	2	2	0.5	0.5
59	gnl|UMD3.1|GK000006.2	35198991	C	T	0	13	0	1		55	gnl|UMD3.1|GK000006.2	74127298	T	C	2	2	0.5	0.5		11	gnl|UMD3.1|GK000006.2	35172231	T	C	0	2	0	1		63	gnl|UMD3.1|GK000006.2	74150191	T	C	74	16	0.822222222222222	0.177777777777778		65	gnl|UMD3.1|GK000003.2	69807031	G	A	0	2	0	1
60	gnl|UMD3.1|GK000006.2	35199763	A	G	0	6	0	1		56	gnl|UMD3.1|GK000006.2	74127349	T	C	4	2	0.666666666666667	0.333333333333333		12	gnl|UMD3.1|GK000006.2	35173674	A	G	0	2	0	1		64	gnl|UMD3.1|GK000006.2	74150225	G	T	54	45	0.545454545454545	0.454545454545455		66	gnl|UMD3.1|GK000003.2	69809886	T	C	2	7	0.222222222222222	0.777777777777778
61	gnl|UMD3.1|GK000006.2	35200047	T	G	0	2	0	1		57	gnl|UMD3.1|GK000006.2	74127356	G	T	6	2	0.75	0.25		13	gnl|UMD3.1|GK000006.2	35173711	T	C	0	2	0	1		PKD2	chromosome	SNP location	1	2	3	4	5	6		67	gnl|UMD3.1|GK000003.2	69810358	C	G	2	6	0.25	0.75
62	gnl|UMD3.1|GK000006.2	35200340	A	C	0	2	0	1		58	gnl|UMD3.1|GK000006.2	74128454	T	C	0	2	0	1		14	gnl|UMD3.1|GK000006.2	35173794	ATTT	AT	0	1	0	1		1	gnl|UMD3.1|GK000006.2	38041736	C	T	0	65	0	1		68	gnl|UMD3.1|GK000003.2	69813946	G	C	1	4	0.2	0.8
63	gnl|UMD3.1|GK000006.2	35200439	T	C	0	6	0	1		59	gnl|UMD3.1|GK000006.2	74128671	C	T	1	2	0.333333333333333	0.666666666666667		15	gnl|UMD3.1|GK000006.2	35177490	T	A	0	8	0	1		2	gnl|UMD3.1|GK000006.2	38042011	C	T	30	19	0.612244897959184	0.387755102040816		69	gnl|UMD3.1|GK000003.2	69814066	T	C	0	3	0	1
64	gnl|UMD3.1|GK000006.2	35200578	G	T	0	7	0	1		60	gnl|UMD3.1|GK000006.2	74131441	T	C	0	2	0	1		16	gnl|UMD3.1|GK000006.2	35177592	C	T	0	10	0	1		3	gnl|UMD3.1|GK000006.2	38042286	C	T	36	20	0.642857142857143	0.357142857142857		70	gnl|UMD3.1|GK000003.2	69814248	T	A	4	2	0.666666666666667	0.333333333333333
65	gnl|UMD3.1|GK000006.2	35200955	T	A	0	4	0	1		61	gnl|UMD3.1|GK000006.2	74131589	A	G	1	2	0.333333333333333	0.666666666666667		17	gnl|UMD3.1|GK000006.2	35178577	C	T	0	3	0	1		4	gnl|UMD3.1|GK000006.2	38043912	C	A	1	2	0.333333333333333	0.666666666666667		71	gnl|UMD3.1|GK000003.2	69814298	C	A	3	2	0.6	0.4
66	gnl|UMD3.1|GK000006.2	35200998	A	G	0	4	0	1		62	gnl|UMD3.1|GK000006.2	74131865	C	A	1	2	0.333333333333333	0.666666666666667		18	gnl|UMD3.1|GK000006.2	35181686	C	T	0	3	0	1		5	gnl|UMD3.1|GK000006.2	38043936	T	C	0	3	0	1		72	gnl|UMD3.1|GK000003.2	69814549	T	C	0	3	0	1
67	gnl|UMD3.1|GK000006.2	35201596	T	C	3	2	0.6	0.4		63	gnl|UMD3.1|GK000006.2	74135596	T	G	3	2	0.6	0.4		19	gnl|UMD3.1|GK000006.2	35183552	A	C	0	3	0	1		6	gnl|UMD3.1|GK000006.2	38043941	T	C	2	2	0.5	0.5		73	gnl|UMD3.1|GK000003.2	69814598	T	C	2	2	0.5	0.5
68	gnl|UMD3.1|GK000006.2	35205727	C	A	0	2	0	1		64	gnl|UMD3.1|GK000006.2	74150139	T	C	23	81	0.221153846153846	0.778846153846154		20	gnl|UMD3.1|GK000006.2	35185044	A	G	0	2	0	1		7	gnl|UMD3.1|GK000006.2	38043977	T	C	4	4	0.5	0.5		74	gnl|UMD3.1|GK000003.2	69814618	T	C	2	2	0.5	0.5
69	gnl|UMD3.1|GK000006.2	35207268	G	A	0	2	0	1		CCSER1	chromosome	SNP location	1	2	3	4	5	6		21	gnl|UMD3.1|GK000006.2	35185599	C	A	0	2	0	1		8	gnl|UMD3.1|GK000006.2	38044764	T	C	3	4	0.428571428571429	0.571428571428571		75	gnl|UMD3.1|GK000003.2	69814736	C	A	1	1	0.5	0.5
70	gnl|UMD3.1|GK000006.2	35210014	T	C	0	3	0	1		1	gnl|UMD3.1|GK000006.2	35100940	T	G	3	3	0.5	0.5		22	gnl|UMD3.1|GK000006.2	35185632	T	A	0	2	0	1		9	gnl|UMD3.1|GK000006.2	38044777	T	C	6	2	0.75	0.25		76	gnl|UMD3.1|GK000003.2	69815075	G	A	0	3	0	1
71	gnl|UMD3.1|GK000006.2	35211064	A	G	0	2	0	1		2	gnl|UMD3.1|GK000006.2	35100998	C	G	0	2	0	1		23	gnl|UMD3.1|GK000006.2	35192235	T	G	0	2	0	1		10	gnl|UMD3.1|GK000006.2	38044783	G	A	6	2	0.75	0.25		77	gnl|UMD3.1|GK000003.2	69815132	G	A	1	2	0.333333333333333	0.666666666666667
72	gnl|UMD3.1|GK000006.2	35212385	G	A	2	2	0.5	0.5		3	gnl|UMD3.1|GK000006.2	35101002	C	A	0	3	0	1		24	gnl|UMD3.1|GK000006.2	35192493	G	T	1	1	0.5	0.5		11	gnl|UMD3.1|GK000006.2	38044790	T	C	5	2	0.714285714285714	0.285714285714286		78	gnl|UMD3.1|GK000003.2	69815179	G	A	1	3	0.25	0.75
73	gnl|UMD3.1|GK000006.2	35215212	C	T	1	3	0.25	0.75		4	gnl|UMD3.1|GK000006.2	35101045	C	G	0	3	0	1		25	gnl|UMD3.1|GK000006.2	35192955	G	T	0	2	0	1		12	gnl|UMD3.1|GK000006.2	38044811	T	C	8	2	0.8	0.2		79	gnl|UMD3.1|GK000003.2	69815262	T	C	1	3	0.25	0.75
74	gnl|UMD3.1|GK000006.2	35215240	T	A	2	5	0.285714285714286	0.714285714285714		5	gnl|UMD3.1|GK000006.2	35101080	A	G	0	2	0	1		26	gnl|UMD3.1|GK000006.2	35193156	C	T	0	2	0	1		13	gnl|UMD3.1|GK000006.2	38044843	T	C	9	2	0.818181818181818	0.181818181818182		80	gnl|UMD3.1|GK000003.2	69816109	G	A	1	3	0.25	0.75
75	gnl|UMD3.1|GK000006.2	35215555	A	C	0	2	0	1		6	gnl|UMD3.1|GK000006.2	35101147	G	A	0	3	0	1		27	gnl|UMD3.1|GK000006.2	35193775	C	T	0	3	0	1		14	gnl|UMD3.1|GK000006.2	38044847	T	C	7	3	0.7	0.3		81	gnl|UMD3.1|GK000003.2	69816930	G	A	3	9	0.25	0.75
76	gnl|UMD3.1|GK000006.2	35216319	G	A	1	2	0.333333333333333	0.666666666666667		7	gnl|UMD3.1|GK000006.2	35101276	T	C	4	2	0.666666666666667	0.333333333333333		28	gnl|UMD3.1|GK000006.2	35195086	T	C	0	2	0	1		15	gnl|UMD3.1|GK000006.2	38048286	G	A	5	2	0.714285714285714	0.285714285714286		82	gnl|UMD3.1|GK000003.2	69816998	G	A	6	8	0.428571428571429	0.571428571428571
77	gnl|UMD3.1|GK000006.2	35216781	G	A	4	3	0.571428571428571	0.428571428571429		8	gnl|UMD3.1|GK000006.2	35101558	T	A	5	2	0.714285714285714	0.285714285714286		29	gnl|UMD3.1|GK000006.2	35195725	G	T	2	2	0.5	0.5		16	gnl|UMD3.1|GK000006.2	38052373	T	C	2	2	0.5	0.5		83	gnl|UMD3.1|GK000003.2	69817022	C	A	10	2	0.833333333333333	0.166666666666667
78	gnl|UMD3.1|GK000006.2	35216787	C	T	4	3	0.571428571428571	0.428571428571429		9	gnl|UMD3.1|GK000006.2	35101709	C	T	5	2	0.714285714285714	0.285714285714286		30	gnl|UMD3.1|GK000006.2	35195941	G	C	0	5	0	1		17	gnl|UMD3.1|GK000006.2	38053014	A	G	5	4	0.555555555555556	0.444444444444444		84	gnl|UMD3.1|GK000003.2	69817103	C	T	6	10	0.375	0.625
79	gnl|UMD3.1|GK000006.2	35218507	T	C	1	2	0.333333333333333	0.666666666666667		10	gnl|UMD3.1|GK000006.2	35103851	T	C	0	3	0	1		31	gnl|UMD3.1|GK000006.2	35196091	A	T	0	2	0	1		18	gnl|UMD3.1|GK000006.2	38054752	T	C	8	2	0.8	0.2		85	gnl|UMD3.1|GK000003.2	69818313	A	C	3	2	0.6	0.4
80	gnl|UMD3.1|GK000006.2	35218933	T	C	0	2	0	1		11	gnl|UMD3.1|GK000006.2	35103887	T	C	0	3	0	1		32	gnl|UMD3.1|GK000006.2	35196479	G	A	0	4	0	1		19	gnl|UMD3.1|GK000006.2	38055943	G	A	2	5	0.285714285714286	0.714285714285714		86	gnl|UMD3.1|GK000003.2	69818502	T	A	2	2	0.5	0.5
81	gnl|UMD3.1|GK000006.2	35219432	T	G	0	2	0	1		12	gnl|UMD3.1|GK000006.2	35106978	T	C	0	2	0	1		33	gnl|UMD3.1|GK000006.2	35197865	T	C	1	2	0.333333333333333	0.666666666666667		20	gnl|UMD3.1|GK000006.2	38059646	C	T	0	2	0	1		87	gnl|UMD3.1|GK000003.2	69820641	CTAT	CT	0	1	0	1
82	gnl|UMD3.1|GK000006.2	35221676	G	T	2	2	0.5	0.5		13	gnl|UMD3.1|GK000006.2	35107929	TAGAG	TAGAGAG	0	1	0	1		34	gnl|UMD3.1|GK000006.2	35197928	A	T	0	3	0	1		21	gnl|UMD3.1|GK000006.2	38063313	T	C	0	2	0	1		88	gnl|UMD3.1|GK000003.2	69823043	G	A	3	3	0.5	0.5
83	gnl|UMD3.1|GK000006.2	35222140	G	T	0	2	0	1		14	gnl|UMD3.1|GK000006.2	35113186	A	G	1	4	0.2	0.8		35	gnl|UMD3.1|GK000006.2	35198251	C	G	0	4	0	1		22	gnl|UMD3.1|GK000006.2	38066969	C	A	0	2	0	1		89	gnl|UMD3.1|GK000003.2	69823086	G	T	3	2	0.6	0.4
84	gnl|UMD3.1|GK000006.2	35228840	T	C	10	4	0.714285714285714	0.285714285714286		15	gnl|UMD3.1|GK000006.2	35116326	T	C	2	2	0.5	0.5		36	gnl|UMD3.1|GK000006.2	35198991	C	T	0	7	0	1		23	gnl|UMD3.1|GK000006.2	38070658	A	T	0	1	0	1		90	gnl|UMD3.1|GK000003.2	69823284	T	TTGGAAC	0	1	0	1
85	gnl|UMD3.1|GK000006.2	35229150	G	T	9	3	0.75	0.25		16	gnl|UMD3.1|GK000006.2	35116390	T	C	0	2	0	1		37	gnl|UMD3.1|GK000006.2	35200047	T	G	0	2	0	1		24	gnl|UMD3.1|GK000006.2	38073260	T	C	5	2	0.714285714285714	0.285714285714286		91	gnl|UMD3.1|GK000003.2	69823531	G	T	0	2	0	1
86	gnl|UMD3.1|GK000006.2	35229629	G	T	4	5	0.444444444444444	0.555555555555556		17	gnl|UMD3.1|GK000006.2	35116433	T	C	0	4	0	1		38	gnl|UMD3.1|GK000006.2	35200439	T	C	0	3	0	1		25	gnl|UMD3.1|GK000006.2	38073966	T	A	1	3	0.25	0.75		92	gnl|UMD3.1|GK000003.2	69823621	C	G	0	2	0	1
87	gnl|UMD3.1|GK000006.2	35259622	G	A	0	2	0	1		18	gnl|UMD3.1|GK000006.2	35116502	A	G	0	3	0	1		39	gnl|UMD3.1|GK000006.2	35200578	G	T	0	7	0	1		26	gnl|UMD3.1|GK000006.2	38076956	T	G	2	2	0.5	0.5		93	gnl|UMD3.1|GK000003.2	69825913	T	C	1	2	0.333333333333333	0.666666666666667
88	gnl|UMD3.1|GK000006.2	35261349	T	C	0	3	0	1		19	gnl|UMD3.1|GK000006.2	35117313	CA	CAAA	0	1	0	1		40	gnl|UMD3.1|GK000006.2	35201596	T	C	0	4	0	1		27	gnl|UMD3.1|GK000006.2	38077079	A	G	4	2	0.666666666666667	0.333333333333333		94	gnl|UMD3.1|GK000003.2	69826767	G	A	0	2	0	1
89	gnl|UMD3.1|GK000006.2	35262469	T	C	1	2	0.333333333333333	0.666666666666667		20	gnl|UMD3.1|GK000006.2	35117793	G	C,A	0	3	0	1		41	gnl|UMD3.1|GK000006.2	35204499	C	T	0	3	0	1		28	gnl|UMD3.1|GK000006.2	38077085	T	G	4	2	0.666666666666667	0.333333333333333		95	gnl|UMD3.1|GK000003.2	69826799	G	A	5	2	0.714285714285714	0.285714285714286
90	gnl|UMD3.1|GK000006.2	35280038	T	C	1	2	0.333333333333333	0.666666666666667		21	gnl|UMD3.1|GK000006.2	35117796	A	G	1	1	0.5	0.5		42	gnl|UMD3.1|GK000006.2	35205727	C	A	0	5	0	1		29	gnl|UMD3.1|GK000006.2	38077822	T	C	4	3	0.571428571428571	0.428571428571429		96	gnl|UMD3.1|GK000003.2	69827249	A	G	1	2	0.333333333333333	0.666666666666667
91	gnl|UMD3.1|GK000006.2	35283833	T	A	1	2	0.333333333333333	0.666666666666667		22	gnl|UMD3.1|GK000006.2	35118364	T	A	0	2	0	1		43	gnl|UMD3.1|GK000006.2	35216319	G	A	2	2	0.5	0.5		30	gnl|UMD3.1|GK000006.2	38077997	T	C	7	2	0.777777777777778	0.222222222222222		97	gnl|UMD3.1|GK000003.2	69827979	T	C	0	2	0	1
92	gnl|UMD3.1|GK000006.2	35287311	A	G	0	3	0	1		23	gnl|UMD3.1|GK000006.2	35118724	A	T	0	2	0	1		44	gnl|UMD3.1|GK000006.2	35220193	C	T	3	2	0.6	0.4		31	gnl|UMD3.1|GK000006.2	38078034	T	C	7	2	0.777777777777778	0.222222222222222		98	gnl|UMD3.1|GK000003.2	69828007	G	A	1	1	0.5	0.5
93	gnl|UMD3.1|GK000006.2	35290504	T	C	3	2	0.6	0.4		24	gnl|UMD3.1|GK000006.2	35118878	C	T	0	2	0	1		45	gnl|UMD3.1|GK000006.2	35227319	C	G	1	2	0.333333333333333	0.666666666666667		32	gnl|UMD3.1|GK000006.2	38079087	A	G	0	3	0	1		99	gnl|UMD3.1|GK000003.2	69828030	A	G	1	2	0.333333333333333	0.666666666666667
94	gnl|UMD3.1|GK000006.2	35290553	T	C	1	3	0.25	0.75		25	gnl|UMD3.1|GK000006.2	35123936	T	G	0	2	0	1		46	gnl|UMD3.1|GK000006.2	35227500	C	G	4	2	0.666666666666667	0.333333333333333		33	gnl|UMD3.1|GK000006.2	38082520	T	C	2	3	0.4	0.6		100	gnl|UMD3.1|GK000003.2	69828034	C	T	1	2	0.333333333333333	0.666666666666667
95	gnl|UMD3.1|GK000006.2	35290555	T	C	2	2	0.5	0.5		26	gnl|UMD3.1|GK000006.2	35127508	G	A	1	2	0.333333333333333	0.666666666666667		47	gnl|UMD3.1|GK000006.2	35228840	T	C	5	3	0.625	0.375		34	gnl|UMD3.1|GK000006.2	38083357	G	A	5	2	0.714285714285714	0.285714285714286		101	gnl|UMD3.1|GK000003.2	69828111	T	C	1	2	0.333333333333333	0.666666666666667
96	gnl|UMD3.1|GK000006.2	35290558	T	C	1	3	0.25	0.75		27	gnl|UMD3.1|GK000006.2	35127588	C	T	0	2	0	1		48	gnl|UMD3.1|GK000006.2	35229150	G	T	2	2	0.5	0.5		35	gnl|UMD3.1|GK000006.2	38084389	C	T	5	3	0.625	0.375		102	gnl|UMD3.1|GK000003.2	69828215	C	T	0	2	0	1
97	gnl|UMD3.1|GK000006.2	35290593	T	C	3	2	0.6	0.4		28	gnl|UMD3.1|GK000006.2	35127627	G	A	0	2	0	1		49	gnl|UMD3.1|GK000006.2	35246641	C	G	0	3	0	1		36	gnl|UMD3.1|GK000006.2	38084737	T	C	0	2	0	1		103	gnl|UMD3.1|GK000003.2	69829507	T	C	2	3	0.4	0.6
98	gnl|UMD3.1|GK000006.2	35295639	T	C	5	2	0.714285714285714	0.285714285714286		29	gnl|UMD3.1|GK000006.2	35142552	A	G	1	2	0.333333333333333	0.666666666666667		50	gnl|UMD3.1|GK000006.2	35272937	A	T	2	3	0.4	0.6		37	gnl|UMD3.1|GK000006.2	38084853	G	A	0	2	0	1		104	gnl|UMD3.1|GK000003.2	69829523	C	T,A	0	4	0	1
99	gnl|UMD3.1|GK000006.2	35295708	G	A	3	2	0.6	0.4		30	gnl|UMD3.1|GK000006.2	35142595	G	A	0	4	0	1		51	gnl|UMD3.1|GK000006.2	35272974	A	T	2	3	0.4	0.6		38	gnl|UMD3.1|GK000006.2	38086242	A	T	9	5	0.642857142857143	0.357142857142857		IGFBP6	chromosome	SNP location	1	2	3	4	5	6
100	gnl|UMD3.1|GK000006.2	35298247	T	C	1	2	0.333333333333333	0.666666666666667		31	gnl|UMD3.1|GK000006.2	35152532	C	G	0	3	0	1		52	gnl|UMD3.1|GK000006.2	35272977	A	T	3	2	0.6	0.4		39	gnl|UMD3.1|GK000006.2	38087137	G	A	0	5	0	1		1	gnl|UMD3.1|GK000005.2	27045081	C	A	1	5	0.166666666666667	0.833333333333333
101	gnl|UMD3.1|GK000006.2	35301533	C	A	1	2	0.333333333333333	0.666666666666667		32	gnl|UMD3.1|GK000006.2	35156206	C	T	1	2	0.333333333333333	0.666666666666667		53	gnl|UMD3.1|GK000006.2	35272978	A	T	0	3	0	1		40	gnl|UMD3.1|GK000006.2	38087765	T	C	0	2	0	1		2	gnl|UMD3.1|GK000005.2	27045203	T	A	13	3	0.8125	0.1875
102	gnl|UMD3.1|GK000006.2	35301621	C	A	1	2	0.333333333333333	0.666666666666667		33	gnl|UMD3.1|GK000006.2	35157592	T	A	0	2	0	1		54	gnl|UMD3.1|GK000006.2	35272996	A	T	4	2	0.666666666666667	0.333333333333333		41	gnl|UMD3.1|GK000006.2	38089392	A	G	0	5	0	1		3	gnl|UMD3.1|GK000005.2	27047473	A	T	0	3	0	1
103	gnl|UMD3.1|GK000006.2	35303167	T	C	1	3	0.25	0.75		34	gnl|UMD3.1|GK000006.2	35159326	T	G	0	2	0	1		55	gnl|UMD3.1|GK000006.2	35273001	G	C	4	2	0.666666666666667	0.333333333333333		42	gnl|UMD3.1|GK000006.2	38090814	T	C	0	3	0	1		MYF5	chromosome	SNP location	1	2	3	4	5	6
104	gnl|UMD3.1|GK000006.2	35303217	T	C	3	2	0.6	0.4		35	gnl|UMD3.1|GK000006.2	35159399	T	C	1	2	0.333333333333333	0.666666666666667		56	gnl|UMD3.1|GK000006.2	35273046	A	T	3	3	0.5	0.5		43	gnl|UMD3.1|GK000006.2	38092033	C	T	3	3	0.5	0.5		1	gnl|UMD3.1|GK000005.2	10341142	G	A	0	2	0	1
105	gnl|UMD3.1|GK000006.2	35318170	C	T	0	2	0	1		36	gnl|UMD3.1|GK000006.2	35159797	G	C	1	2	0.333333333333333	0.666666666666667		57	gnl|UMD3.1|GK000006.2	35273057	T	A	3	2	0.6	0.4		44	gnl|UMD3.1|GK000006.2	38093111	A	C	0	6	0	1		PROP1	chromosome	SNP location	1	2	3	4	5	6
106	gnl|UMD3.1|GK000006.2	35330956	C	A	0	2	0	1		37	gnl|UMD3.1|GK000006.2	35163877	A	G	0	2	0	1		58	gnl|UMD3.1|GK000006.2	35273125	A	T	1	2	0.333333333333333	0.666666666666667		45	gnl|UMD3.1|GK000006.2	38093114	T	C	4	3	0.571428571428571	0.428571428571429		1	gnl|UMD3.1|GK000007.2	41206218	T	G,C	2	12	0.142857142857143	0.857142857142857
107	gnl|UMD3.1|GK000006.2	35340455	A	T	0	2	0	1		38	gnl|UMD3.1|GK000006.2	35167023	C	T	0	2	0	1		59	gnl|UMD3.1|GK000006.2	35274849	T	C	0	2	0	1		46	gnl|UMD3.1|GK000006.2	38093120	C	A	5	2	0.714285714285714	0.285714285714286		2	gnl|UMD3.1|GK000007.2	41206242	G	A	10	6	0.625	0.375
108	gnl|UMD3.1|GK000006.2	35360248	C	A	2	2	0.5	0.5		39	gnl|UMD3.1|GK000006.2	35167608	A	G	0	2	0	1		60	gnl|UMD3.1|GK000006.2	35274865	T	C	0	2	0	1		47	gnl|UMD3.1|GK000006.2	38093123	T	C	4	3	0.571428571428571	0.428571428571429		3	gnl|UMD3.1|GK000007.2	41207719	G	T	10	2	0.833333333333333	0.166666666666667
109	gnl|UMD3.1|GK000006.2	35364983	G	A	0	2	0	1		40	gnl|UMD3.1|GK000006.2	35177040	T	C	0	2	0	1		61	gnl|UMD3.1|GK000006.2	35275216	T	C	0	2	0	1		48	gnl|UMD3.1|GK000006.2	38093127	T	C	4	3	0.571428571428571	0.428571428571429		4	gnl|UMD3.1|GK000007.2	41208157	TTGTGTGTGTGTGTGTGT	TTGTGTGTGTGTGTGTGTGTGTGT	0	1	0	1
110	gnl|UMD3.1|GK000006.2	35366090	T	C	1	2	0.333333333333333	0.666666666666667		41	gnl|UMD3.1|GK000006.2	35178976	G	T	2	2	0.5	0.5		62	gnl|UMD3.1|GK000006.2	35275220	T	C	0	2	0	1		49	gnl|UMD3.1|GK000006.2	38093131	G	A	6	2	0.75	0.25		5	gnl|UMD3.1|GK000007.2	41208243	C	T	0	5	0	1
111	gnl|UMD3.1|GK000006.2	35371295	T	G	1	2	0.333333333333333	0.666666666666667		42	gnl|UMD3.1|GK000006.2	35179629	T	C	0	2	0	1		63	gnl|UMD3.1|GK000006.2	35278605	G	T	0	2	0	1		50	gnl|UMD3.1|GK000006.2	38093163	T	C	5	3	0.625	0.375		6	gnl|UMD3.1|GK000007.2	41208326	A	G	0	3	0	1
112	gnl|UMD3.1|GK000006.2	35372854	T	C	1	2	0.333333333333333	0.666666666666667		43	gnl|UMD3.1|GK000006.2	35185165	G	C	2	2	0.5	0.5		64	gnl|UMD3.1|GK000006.2	35295180	C	A	3	2	0.6	0.4		51	gnl|UMD3.1|GK000006.2	38093164	T	C	5	3	0.625	0.375		7	gnl|UMD3.1|GK000007.2	41208752	T	C	0	4	0	1
113	gnl|UMD3.1|GK000006.2	35373222	G	T	2	2	0.5	0.5		44	gnl|UMD3.1|GK000006.2	35185167	C	T	2	2	0.5	0.5		65	gnl|UMD3.1|GK000006.2	35295201	T	A	0	3	0	1		52	gnl|UMD3.1|GK000006.2	38093467	C	A	4	2	0.666666666666667	0.333333333333333		8	gnl|UMD3.1|GK000007.2	41208950	A	G	10	7	0.588235294117647	0.411764705882353
114	gnl|UMD3.1|GK000006.2	35373282	A	C	2	2	0.5	0.5		45	gnl|UMD3.1|GK000006.2	35185196	A	T	0	2	0	1		66	gnl|UMD3.1|GK000006.2	35295204	C	A	0	2	0	1		53	gnl|UMD3.1|GK000006.2	38093483	A	G	3	3	0.5	0.5		9	gnl|UMD3.1|GK000007.2	41209514	C	T	0	9	0	1
115	gnl|UMD3.1|GK000006.2	35380485	T	C	1	2	0.333333333333333	0.666666666666667		46	gnl|UMD3.1|GK000006.2	35185230	A	C	0	2	0	1		67	gnl|UMD3.1|GK000006.2	35295205	A	T	0	2	0	1		54	gnl|UMD3.1|GK000006.2	38094030	G	A	2	6	0.25	0.75		10	gnl|UMD3.1|GK000007.2	41209596	A	G	6	2	0.75	0.25
116	gnl|UMD3.1|GK000006.2	35380511	T	C	1	2	0.333333333333333	0.666666666666667		47	gnl|UMD3.1|GK000006.2	35189401	A	T	0	2	0	1		68	gnl|UMD3.1|GK000006.2	35295228	T	A	0	3	0	1		55	gnl|UMD3.1|GK000006.2	38094708	C	T	0	11	0	1		11	gnl|UMD3.1|GK000007.2	41209827	C	A	6	2	0.75	0.25
117	gnl|UMD3.1|GK000006.2	35380512	T	C	1	2	0.333333333333333	0.666666666666667		48	gnl|UMD3.1|GK000006.2	35189977	G	A	0	2	0	1		69	gnl|UMD3.1|GK000006.2	35295254	A	T	0	2	0	1		56	gnl|UMD3.1|GK000006.2	38096304	T	A	3	2	0.6	0.4		IGFBPL1	chromosome	SNP location	1	2	3	4	5	6
118	gnl|UMD3.1|GK000006.2	35380524	T	C	1	2	0.333333333333333	0.666666666666667		49	gnl|UMD3.1|GK000006.2	35190889	C	T	0	3	0	1		70	gnl|UMD3.1|GK000006.2	35295495	G	T	0	2	0	1		57	gnl|UMD3.1|GK000006.2	38096414	G	C	0	5	0	1		1	gnl|UMD3.1|GK000008.2	62901019	T	A	0	3	0	1
119	gnl|UMD3.1|GK000006.2	35388201	A	C	0	2	0	1		50	gnl|UMD3.1|GK000006.2	35192955	G	T	0	2	0	1		71	gnl|UMD3.1|GK000006.2	35295552	C	T	0	2	0	1		58	gnl|UMD3.1|GK000006.2	38096443	A	T	3	2	0.6	0.4		GTF3C5	chromosome	SNP location	1	2	3	4	5	6
120	gnl|UMD3.1|GK000006.2	35392008	T	C	2	2	0.5	0.5		51	gnl|UMD3.1|GK000006.2	35193156	C	T	0	2	0	1		72	gnl|UMD3.1|GK000006.2	35303217	T	C	1	2	0.333333333333333	0.666666666666667		59	gnl|UMD3.1|GK000006.2	38097137	C	T	0	4	0	1		1	gnl|UMD3.1|GK000011.2	103080338	C	T	0	7	0	1
121	gnl|UMD3.1|GK000006.2	35393434	C	A	0	1	0	1		52	gnl|UMD3.1|GK000006.2	35193505	T	C	0	3	0	1		73	gnl|UMD3.1|GK000006.2	35303225	T	C	2	2	0.5	0.5		60	gnl|UMD3.1|GK000006.2	38099055	A	C	1	2	0.333333333333333	0.666666666666667		2	gnl|UMD3.1|GK000011.2	103088118	A	G	0	7	0	1
122	gnl|UMD3.1|GK000006.2	35393626	G	C	1	2	0.333333333333333	0.666666666666667		53	gnl|UMD3.1|GK000006.2	35195602	A	G	0	4	0	1		74	gnl|UMD3.1|GK000006.2	35303255	T	C	2	2	0.5	0.5		61	gnl|UMD3.1|GK000006.2	38099451	T	G	4	4	0.5	0.5		3	gnl|UMD3.1|GK000011.2	103090202	G	A	0	4	0	1
123	gnl|UMD3.1|GK000006.2	35394850	T	C	2	2	0.5	0.5		54	gnl|UMD3.1|GK000006.2	35195941	G	C	0	7	0	1		75	gnl|UMD3.1|GK000006.2	35303267	T	C	2	2	0.5	0.5		NCAPG	chromosome	SNP location	1	2	3	4	5	6		4	gnl|UMD3.1|GK000011.2	103090269	G	A	1	3	0.25	0.75
124	gnl|UMD3.1|GK000006.2	35398234	T	G	2	2	0.5	0.5		55	gnl|UMD3.1|GK000006.2	35196091	A	T	0	2	0	1		76	gnl|UMD3.1|GK000006.2	35305646	A	G	1	2	0.333333333333333	0.666666666666667		1	gnl|UMD3.1|GK000006.2	38770056	A	T	0	2	0	1		5	gnl|UMD3.1|GK000011.2	103090566	A	G	3	3	0.5	0.5
125	gnl|UMD3.1|GK000006.2	35399640	C	A	3	2	0.6	0.4		56	gnl|UMD3.1|GK000006.2	35196470	G	A	5	5	0.5	0.5		77	gnl|UMD3.1|GK000006.2	35311132	T	C	1	4	0.2	0.8		2	gnl|UMD3.1|GK000006.2	38779337	G	A	0	2	0	1		6	gnl|UMD3.1|GK000011.2	103090895	C	A	1	2	0.333333333333333	0.666666666666667
126	gnl|UMD3.1|GK000006.2	35400325	T	A	0	2	0	1		57	gnl|UMD3.1|GK000006.2	35196479	G	A	4	5	0.444444444444444	0.555555555555556		78	gnl|UMD3.1|GK000006.2	35319448	A	G	0	2	0	1		CAST	chromosome	SNP location	1	2	3	4	5	6		7	gnl|UMD3.1|GK000011.2	103091623	A	G	1	3	0.25	0.75
127	gnl|UMD3.1|GK000006.2	35401527	T	C	8	4	0.666666666666667	0.333333333333333		58	gnl|UMD3.1|GK000006.2	35197734	G	A	4	3	0.571428571428571	0.428571428571429		79	gnl|UMD3.1|GK000006.2	35324509	G	T	0	2	0	1		1	gnl|UMD3.1|GK000007.2	98507039	AGG	AGGG	0	1	0	1		8	gnl|UMD3.1|GK000011.2	103091920	C	A	2	5	0.285714285714286	0.714285714285714
128	gnl|UMD3.1|GK000006.2	35403154	A	T	5	2	0.714285714285714	0.285714285714286		59	gnl|UMD3.1|GK000006.2	35198184	C	A	8	8	0.5	0.5		80	gnl|UMD3.1|GK000006.2	35332146	G	A	0	2	0	1		2	gnl|UMD3.1|GK000007.2	98507468	C	T	0	2	0	1		9	gnl|UMD3.1|GK000011.2	103094401	A	G	3	2	0.6	0.4
129	gnl|UMD3.1|GK000006.2	35404357	G	T	1	2	0.333333333333333	0.666666666666667		60	gnl|UMD3.1|GK000006.2	35198251	C	G	3	5	0.375	0.625		81	gnl|UMD3.1|GK000006.2	35337841	C	A	2	2	0.5	0.5		3	gnl|UMD3.1|GK000007.2	98511187	C	T	0	4	0	1		10	gnl|UMD3.1|GK000011.2	103094541	G	T	6	3	0.666666666666667	0.333333333333333
130	gnl|UMD3.1|GK000006.2	35404583	T	C	5	2	0.714285714285714	0.285714285714286		61	gnl|UMD3.1|GK000006.2	35198641	T	C	13	3	0.8125	0.1875		82	gnl|UMD3.1|GK000006.2	35358493	T	G	1	2	0.333333333333333	0.666666666666667		4	gnl|UMD3.1|GK000007.2	98511278	T	A	0	7	0	1		11	gnl|UMD3.1|GK000011.2	103095179	A	T	5	2	0.714285714285714	0.285714285714286
131	gnl|UMD3.1|GK000006.2	35404779	T	C	1	2	0.333333333333333	0.666666666666667		62	gnl|UMD3.1|GK000006.2	35198991	C	T	9	5	0.642857142857143	0.357142857142857		83	gnl|UMD3.1|GK000006.2	35358523	A	G	1	2	0.333333333333333	0.666666666666667		5	gnl|UMD3.1|GK000007.2	98525534	C	T	0	2	0	1		12	gnl|UMD3.1|GK000011.2	103095183	T	G	5	2	0.714285714285714	0.285714285714286
132	gnl|UMD3.1|GK000006.2	35407534	T	C	1	2	0.333333333333333	0.666666666666667		63	gnl|UMD3.1|GK000006.2	35199027	C	A	10	6	0.625	0.375		84	gnl|UMD3.1|GK000006.2	35366090	T	C	0	2	0	1		6	gnl|UMD3.1|GK000007.2	98531574	C	T	0	2	0	1		13	gnl|UMD3.1|GK000011.2	103095316	T	C	6	7	0.461538461538462	0.538461538461538
133	gnl|UMD3.1|GK000006.2	35408957	T	C	0	3	0	1		64	gnl|UMD3.1|GK000006.2	35199763	A	G	2	3	0.4	0.6		85	gnl|UMD3.1|GK000006.2	35369186	C	T	3	2	0.6	0.4		7	gnl|UMD3.1|GK000007.2	98533779	C	A	0	2	0	1		14	gnl|UMD3.1|GK000011.2	103096151	A	G	0	2	0	1
134	gnl|UMD3.1|GK000006.2	35411232	A	C	0	2	0	1		65	gnl|UMD3.1|GK000006.2	35199935	A	C	1	4	0.2	0.8		86	gnl|UMD3.1|GK000006.2	35370454	G	A	0	2	0	1		8	gnl|UMD3.1|GK000007.2	98535798	CAT	CATAT	0	1	0	1		15	gnl|UMD3.1|GK000011.2	103097404	G	C	2	2	0.5	0.5
135	gnl|UMD3.1|GK000006.2	35421067	A	G	0	2	0	1		66	gnl|UMD3.1|GK000006.2	35200047	T	G	2	3	0.4	0.6		87	gnl|UMD3.1|GK000006.2	35373415	T	C	0	7	0	1		9	gnl|UMD3.1|GK000007.2	98540880	TA	TAA	0	1	0	1		16	gnl|UMD3.1|GK000011.2	103097588	A	C	3	2	0.6	0.4
136	gnl|UMD3.1|GK000006.2	35426971	TG	T	0	1	0	1		67	gnl|UMD3.1|GK000006.2	35200439	T	C	2	4	0.333333333333333	0.666666666666667		88	gnl|UMD3.1|GK000006.2	35373570	C	G	0	3	0	1		10	gnl|UMD3.1|GK000007.2	98551183	T	C	0	5	0	1		17	gnl|UMD3.1|GK000011.2	103098132	T	G	0	2	0	1
137	gnl|UMD3.1|GK000006.2	35430845	G	T	1	2	0.333333333333333	0.666666666666667		68	gnl|UMD3.1|GK000006.2	35200578	G	T	1	2	0.333333333333333	0.666666666666667		89	gnl|UMD3.1|GK000006.2	35382654	A	G	0	2	0	1		11	gnl|UMD3.1|GK000007.2	98555301	A	T	0	2	0	1		18	gnl|UMD3.1|GK000011.2	103098397	A	C	19	7	0.730769230769231	0.269230769230769
138	gnl|UMD3.1|GK000006.2	35432851	T	C	1	2	0.333333333333333	0.666666666666667		69	gnl|UMD3.1|GK000006.2	35201349	C	T	3	2	0.6	0.4		90	gnl|UMD3.1|GK000006.2	35386844	C	A	2	2	0.5	0.5		12	gnl|UMD3.1|GK000007.2	98557331	C	A	8	2	0.8	0.2		SDC1	chromosome	SNP location	1	2	3	4	5	6
139	gnl|UMD3.1|GK000006.2	35436383	G	T	0	2	0	1		70	gnl|UMD3.1|GK000006.2	35201596	T	C	2	4	0.333333333333333	0.666666666666667		91	gnl|UMD3.1|GK000006.2	35393474	C	A	0	2	0	1		13	gnl|UMD3.1|GK000007.2	98559270	C	A	1	4	0.2	0.8		1	gnl|UMD3.1|GK000011.2	78695447	C	T	0	5	0	1
140	gnl|UMD3.1|GK000006.2	35438677	T	C	0	2	0	1		71	gnl|UMD3.1|GK000006.2	35201644	C	A	2	2	0.5	0.5		92	gnl|UMD3.1|GK000006.2	35393484	C	A	1	2	0.333333333333333	0.666666666666667		14	gnl|UMD3.1|GK000007.2	98561860	G	T	0	2	0	1		2	gnl|UMD3.1|GK000011.2	78716868	C	G	5	7	0.416666666666667	0.583333333333333
141	gnl|UMD3.1|GK000006.2	35440460	T	C	4	2	0.666666666666667	0.333333333333333		72	gnl|UMD3.1|GK000006.2	35201793	G	T	0	2	0	1		93	gnl|UMD3.1|GK000006.2	35398405	C	A	7	2	0.777777777777778	0.222222222222222		15	gnl|UMD3.1|GK000007.2	98563232	A	G	0	3	0	1		3	gnl|UMD3.1|GK000011.2	78718155	G	A	2	10	0.166666666666667	0.833333333333333
142	gnl|UMD3.1|GK000006.2	35444739	A	C	0	2	0	1		73	gnl|UMD3.1|GK000006.2	35201850	T	C	1	2	0.333333333333333	0.666666666666667		94	gnl|UMD3.1|GK000006.2	35402770	T	C	5	4	0.555555555555556	0.444444444444444		16	gnl|UMD3.1|GK000007.2	98563279	C	T	0	3	0	1		4	gnl|UMD3.1|GK000011.2	78718357	G	A	11	11	0.5	0.5
143	gnl|UMD3.1|GK000006.2	35444792	C	T	0	2	0	1		74	gnl|UMD3.1|GK000006.2	35204678	G	A	2	2	0.5	0.5		95	gnl|UMD3.1|GK000006.2	35403991	C	A	0	1	0	1		17	gnl|UMD3.1|GK000007.2	98566189	G	A	5	2	0.714285714285714	0.285714285714286		5	gnl|UMD3.1|GK000011.2	78718402	A	G	11	12	0.478260869565217	0.521739130434783
144	gnl|UMD3.1|GK000006.2	35444813	G	T	0	2	0	1		75	gnl|UMD3.1|GK000006.2	35205526	A	T	2	3	0.4	0.6		96	gnl|UMD3.1|GK000006.2	35404357	G	T	0	2	0	1		18	gnl|UMD3.1|GK000007.2	98580324	G	A	17	22	0.435897435897436	0.564102564102564		DNMT3B	chromosome	SNP location	1	2	3	4	5	6
145	gnl|UMD3.1|GK000006.2	35446009	C	T	2	2	0.5	0.5		76	gnl|UMD3.1|GK000006.2	35205893	A	G	0	2	0	1		97	gnl|UMD3.1|GK000006.2	35404805	T	A	5	2	0.714285714285714	0.285714285714286		PROP1	chromosome	SNP location	1	2	3	4	5	6		1	gnl|UMD3.1|GK000013.2	62703631	A	T	0	2	0	1
146	gnl|UMD3.1|GK000006.2	35446108	T	C	1	2	0.333333333333333	0.666666666666667		77	gnl|UMD3.1|GK000006.2	35211279	G	A	0	2	0	1		98	gnl|UMD3.1|GK000006.2	35410419	T	C	0	2	0	1		1	gnl|UMD3.1|GK000007.2	41206218	T	G	0	47	0	1		2	gnl|UMD3.1|GK000013.2	62718242	C	T	0	2	0	1
147	gnl|UMD3.1|GK000006.2	35446190	G	A	0	3	0	1		78	gnl|UMD3.1|GK000006.2	35212222	AT	ATT	0	1	0	1		99	gnl|UMD3.1|GK000006.2	35411829	T	A	1	2	0.333333333333333	0.666666666666667		2	gnl|UMD3.1|GK000007.2	41206242	G	A	0	37	0	1		PLAG1	chromosome	SNP location	1	2	3	4	5	6
148	gnl|UMD3.1|GK000006.2	35446513	T	C	1	2	0.333333333333333	0.666666666666667		79	gnl|UMD3.1|GK000006.2	35213991	T	C	0	2	0	1		100	gnl|UMD3.1|GK000006.2	35418222	T	C	0	3	0	1		3	gnl|UMD3.1|GK000007.2	41207827	C	T	2	2	0.5	0.5		1	gnl|UMD3.1|GK000014.2	25008087	C	A	2	2	0.5	0.5
149	gnl|UMD3.1|GK000006.2	35446737	A	G	1	3	0.25	0.75		80	gnl|UMD3.1|GK000006.2	35216484	G	A	2	2	0.5	0.5		101	gnl|UMD3.1|GK000006.2	35418223	T	C	0	3	0	1		4	gnl|UMD3.1|GK000007.2	41207993	C	G	0	4	0	1		NUCB2	chromosome	SNP location	1	2	3	4	5	6
150	gnl|UMD3.1|GK000006.2	35446774	T	G	1	3	0.25	0.75		81	gnl|UMD3.1|GK000006.2	35218933	T	C	0	2	0	1		102	gnl|UMD3.1|GK000006.2	35418228	T	C	0	3	0	1		5	gnl|UMD3.1|GK000007.2	41208195	A	G	3	2	0.6	0.4		1	gnl|UMD3.1|GK000015.2	35693399	G	A	0	54	0	1
151	gnl|UMD3.1|GK000006.2	35447287	C	A	0	3	0	1		82	gnl|UMD3.1|GK000006.2	35219432	T	G	0	2	0	1		103	gnl|UMD3.1|GK000006.2	35418251	T	C	0	3	0	1		6	gnl|UMD3.1|GK000007.2	41208243	C	T	0	4	0	1		2	gnl|UMD3.1|GK000015.2	35693759	C	T	0	2	0	1
152	gnl|UMD3.1|GK000006.2	35447341	A	G	0	2	0	1		83	gnl|UMD3.1|GK000006.2	35221824	C	T	2	2	0.5	0.5		104	gnl|UMD3.1|GK000006.2	35418256	T	C	0	3	0	1		7	gnl|UMD3.1|GK000007.2	41208326	A	G	0	2	0	1		3	gnl|UMD3.1|GK000015.2	35694085	T	C	0	4	0	1
153	gnl|UMD3.1|GK000006.2	35447343	A	G	0	2	0	1		84	gnl|UMD3.1|GK000006.2	35223377	T	C	2	2	0.5	0.5		105	gnl|UMD3.1|GK000006.2	35418260	T	C	0	3	0	1		8	gnl|UMD3.1|GK000007.2	41208752	T	C	0	6	0	1		4	gnl|UMD3.1|GK000015.2	35695315	T	C	0	4	0	1
154	gnl|UMD3.1|GK000006.2	35447887	C	T	1	2	0.333333333333333	0.666666666666667		85	gnl|UMD3.1|GK000006.2	35223545	T	A	2	2	0.5	0.5		106	gnl|UMD3.1|GK000006.2	35418261	T	C	0	3	0	1		9	gnl|UMD3.1|GK000007.2	41208950	A	G	0	24	0	1		5	gnl|UMD3.1|GK000015.2	35695318	G	T	2	2	0.5	0.5
155	gnl|UMD3.1|GK000006.2	35448366	T	C	5	2	0.714285714285714	0.285714285714286		86	gnl|UMD3.1|GK000006.2	35225478	C	G	1	2	0.333333333333333	0.666666666666667		107	gnl|UMD3.1|GK000006.2	35418295	T	C	0	3	0	1		10	gnl|UMD3.1|GK000007.2	41209514	C	T	0	23	0	1		6	gnl|UMD3.1|GK000015.2	35695419	C	T	0	2	0	1
156	gnl|UMD3.1|GK000006.2	35448400	T	G	3	4	0.428571428571429	0.571428571428571		87	gnl|UMD3.1|GK000006.2	35227239	T	C	3	2	0.6	0.4		108	gnl|UMD3.1|GK000006.2	35418298	T	C	0	3	0	1		11	gnl|UMD3.1|GK000007.2	41209819	C	G	7	2	0.777777777777778	0.222222222222222		7	gnl|UMD3.1|GK000015.2	35695777	A	G	0	2	0	1
157	gnl|UMD3.1|GK000006.2	35448504	G	A	0	5	0	1		88	gnl|UMD3.1|GK000006.2	35228175	A	G	5	4	0.555555555555556	0.444444444444444		109	gnl|UMD3.1|GK000006.2	35418322	T	C	0	3	0	1		CCSER1	chromosome	SNP location	1	2	3	4	5	6		8	gnl|UMD3.1|GK000015.2	35696042	TCACACACA	TCACACA	0	1	0	1
158	gnl|UMD3.1|GK000006.2	35448523	C	T	0	5	0	1		89	gnl|UMD3.1|GK000006.2	35228237	G	C	9	2	0.818181818181818	0.181818181818182		110	gnl|UMD3.1|GK000006.2	35423835	T	C	0	2	0	1		1	gnl|UMD3.1|GK000006.2	35100940	T	G	0	10	0	1		9	gnl|UMD3.1|GK000015.2	35696311	G	T	2	2	0.5	0.5
159	gnl|UMD3.1|GK000006.2	35449711	C	G	1	2	0.333333333333333	0.666666666666667		90	gnl|UMD3.1|GK000006.2	35228840	T	C	5	4	0.555555555555556	0.444444444444444		111	gnl|UMD3.1|GK000006.2	35426113	G	A	1	2	0.333333333333333	0.666666666666667		2	gnl|UMD3.1|GK000006.2	35100998	C	G	0	4	0	1		10	gnl|UMD3.1|GK000015.2	35696390	A	C	0	2	0	1
160	gnl|UMD3.1|GK000006.2	35450472	A	G	0	2	0	1		91	gnl|UMD3.1|GK000006.2	35228908	A	G	11	2	0.846153846153846	0.153846153846154		112	gnl|UMD3.1|GK000006.2	35430606	G	C	0	2	0	1		3	gnl|UMD3.1|GK000006.2	35101002	C	A	0	4	0	1		11	gnl|UMD3.1|GK000015.2	35696413	T	C	0	4	0	1
161	gnl|UMD3.1|GK000006.2	35451956	A	T,G	0	2	0	1		92	gnl|UMD3.1|GK000006.2	35229150	G	T	12	3	0.8	0.2		113	gnl|UMD3.1|GK000006.2	35436435	T	C	0	2	0	1		4	gnl|UMD3.1|GK000006.2	35101080	A	G	0	3	0	1		12	gnl|UMD3.1|GK000015.2	35697209	A	G	0	4	0	1
162	gnl|UMD3.1|GK000006.2	35454431	T	A	1	3	0.25	0.75		93	gnl|UMD3.1|GK000006.2	35229259	G	A	3	2	0.6	0.4		114	gnl|UMD3.1|GK000006.2	35440972	C	A	0	2	0	1		5	gnl|UMD3.1|GK000006.2	35101089	G	T	0	3	0	1		13	gnl|UMD3.1|GK000015.2	35701456	T	G	0	2	0	1
163	gnl|UMD3.1|GK000006.2	35454489	G	T	2	4	0.333333333333333	0.666666666666667		94	gnl|UMD3.1|GK000006.2	35229340	C	T	4	4	0.5	0.5		115	gnl|UMD3.1|GK000006.2	35443388	C	G	2	3	0.4	0.6		6	gnl|UMD3.1|GK000006.2	35101092	A	T	0	3	0	1		14	gnl|UMD3.1|GK000015.2	35701523	T	C	0	2	0	1
164	gnl|UMD3.1|GK000006.2	35454530	T	C	4	3	0.571428571428571	0.428571428571429		95	gnl|UMD3.1|GK000006.2	35229709	A	G	7	2	0.777777777777778	0.222222222222222		116	gnl|UMD3.1|GK000006.2	35445352	C	T,A	0	3	0	1		7	gnl|UMD3.1|GK000006.2	35101100	G	T	0	3	0	1		15	gnl|UMD3.1|GK000015.2	35701529	T	C	0	2	0	1
165	gnl|UMD3.1|GK000006.2	35454538	A	G	4	5	0.444444444444444	0.555555555555556		96	gnl|UMD3.1|GK000006.2	35234715	T	G	0	2	0	1		117	gnl|UMD3.1|GK000006.2	35445563	G	A	4	2	0.666666666666667	0.333333333333333		8	gnl|UMD3.1|GK000006.2	35101147	G	A	0	3	0	1		16	gnl|UMD3.1|GK000015.2	35701571	G	T	0	2	0	1
166	gnl|UMD3.1|GK000006.2	35454562	A	T	3	4	0.428571428571429	0.571428571428571		97	gnl|UMD3.1|GK000006.2	35248493	T	C	1	2	0.333333333333333	0.666666666666667		118	gnl|UMD3.1|GK000006.2	35445789	T	A	4	3	0.571428571428571	0.428571428571429		9	gnl|UMD3.1|GK000006.2	35102126	T	C	0	2	0	1		17	gnl|UMD3.1|GK000015.2	35701617	T	C	0	2	0	1
167	gnl|UMD3.1|GK000006.2	35456548	G	A	0	2	0	1		98	gnl|UMD3.1|GK000006.2	35255707	T	A	3	3	0.5	0.5		119	gnl|UMD3.1|GK000006.2	35446298	T	C	0	2	0	1		10	gnl|UMD3.1|GK000006.2	35103851	T	C	0	2	0	1		18	gnl|UMD3.1|GK000015.2	35701823	A	G	0	38	0	1
168	gnl|UMD3.1|GK000006.2	35457427	G	T	2	2	0.5	0.5		99	gnl|UMD3.1|GK000006.2	35262103	C	T	1	4	0.2	0.8		120	gnl|UMD3.1|GK000006.2	35448074	A	C	0	2	0	1		11	gnl|UMD3.1|GK000006.2	35103887	T	C	0	2	0	1		19	gnl|UMD3.1|GK000015.2	35703622	G	T	8	2	0.8	0.2
169	gnl|UMD3.1|GK000006.2	35457473	A	G	0	2	0	1		100	gnl|UMD3.1|GK000006.2	35265535	A	T	1	2	0.333333333333333	0.666666666666667		121	gnl|UMD3.1|GK000006.2	35450664	T	A	2	2	0.5	0.5		12	gnl|UMD3.1|GK000006.2	35105407	C	T	0	2	0	1		20	gnl|UMD3.1|GK000015.2	35703868	C	T	3	15	0.166666666666667	0.833333333333333
170	gnl|UMD3.1|GK000006.2	35458039	T	G	0	2	0	1		101	gnl|UMD3.1|GK000006.2	35274241	T	C	0	3	0	1		122	gnl|UMD3.1|GK000006.2	35450713	A	C	0	4	0	1		13	gnl|UMD3.1|GK000006.2	35107599	GA	GATAGAGAGAAA	0	1	0	1		21	gnl|UMD3.1|GK000015.2	35704255	A	C	0	6	0	1
171	gnl|UMD3.1|GK000006.2	35458120	A	G	0	2	0	1		102	gnl|UMD3.1|GK000006.2	35274291	T	C	0	3	0	1		123	gnl|UMD3.1|GK000006.2	35457690	C	A	0	2	0	1		14	gnl|UMD3.1|GK000006.2	35107843	T	A	0	2	0	1		22	gnl|UMD3.1|GK000015.2	35705885	A	G	0	2	0	1
172	gnl|UMD3.1|GK000006.2	35458156	G	T	1	3	0.25	0.75		103	gnl|UMD3.1|GK000006.2	35274475	T	C	0	2	0	1		124	gnl|UMD3.1|GK000006.2	35458678	C	T	0	2	0	1		15	gnl|UMD3.1|GK000006.2	35107856	T	C	0	2	0	1		23	gnl|UMD3.1|GK000015.2	35707005	A	G	0	11	0	1
173	gnl|UMD3.1|GK000006.2	35458163	C	A	1	3	0.25	0.75		104	gnl|UMD3.1|GK000006.2	35275220	T	C	4	2	0.666666666666667	0.333333333333333		125	gnl|UMD3.1|GK000006.2	35460184	T	C	0	2	0	1		16	gnl|UMD3.1|GK000006.2	35107929	TAGAG	TAGAGAG	0	1	0	1		24	gnl|UMD3.1|GK000015.2	35712840	T	C	0	3	0	1
174	gnl|UMD3.1|GK000006.2	35460222	T	C	4	2	0.666666666666667	0.333333333333333		105	gnl|UMD3.1|GK000006.2	35275978	C	G	0	4	0	1		126	gnl|UMD3.1|GK000006.2	35460222	T	C	0	1	0	1		17	gnl|UMD3.1|GK000006.2	35110076	C	A	0	4	0	1		UCP3	chromosome	SNP location	1	2	3	4	5	6
175	gnl|UMD3.1|GK000006.2	35460248	C	T	1	3	0.25	0.75		106	gnl|UMD3.1|GK000006.2	35278349	A	G	0	2	0	1		127	gnl|UMD3.1|GK000006.2	35460223	T	C	0	1	0	1		18	gnl|UMD3.1|GK000006.2	35112241	T	C	0	2	0	1		1	gnl|UMD3.1|GK000015.2	54213734	A	G	0	3	0	1
176	gnl|UMD3.1|GK000006.2	35460314	T	C	1	2	0.333333333333333	0.666666666666667		107	gnl|UMD3.1|GK000006.2	35278401	G	A	0	3	0	1		128	gnl|UMD3.1|GK000006.2	35460225	T	C	0	2	0	1		19	gnl|UMD3.1|GK000006.2	35112341	A	G	0	3	0	1		2	gnl|UMD3.1|GK000015.2	54213735	T	C	0	3	0	1
177	gnl|UMD3.1|GK000006.2	35461820	A	G	2	2	0.5	0.5		108	gnl|UMD3.1|GK000006.2	35280182	T	A	3	2	0.6	0.4		129	gnl|UMD3.1|GK000006.2	35460255	T	C	0	2	0	1		20	gnl|UMD3.1|GK000006.2	35112467	A	G	0	3	0	1		LHX4	chromosome	SNP location	1	2	3	4	5	6
178	gnl|UMD3.1|GK000006.2	35463363	T	C	0	2	0	1		109	gnl|UMD3.1|GK000006.2	35280674	G	A	4	2	0.666666666666667	0.333333333333333		130	gnl|UMD3.1|GK000006.2	35460256	T	C	0	2	0	1		21	gnl|UMD3.1|GK000006.2	35115058	A	C	0	3	0	1		1	gnl|UMD3.1|GK000016.2	62886076	C	T	0	2	0	1
179	gnl|UMD3.1|GK000006.2	35463424	A	C	0	3	0	1		110	gnl|UMD3.1|GK000006.2	35281970	T	C	3	2	0.6	0.4		131	gnl|UMD3.1|GK000006.2	35472906	T	C	0	4	0	1		22	gnl|UMD3.1|GK000006.2	35116882	G	T	0	3	0	1		2	gnl|UMD3.1|GK000016.2	62886105	C	T	0	2	0	1
180	gnl|UMD3.1|GK000006.2	35463543	G	A	0	2	0	1		111	gnl|UMD3.1|GK000006.2	35281994	A	T	2	2	0.5	0.5		132	gnl|UMD3.1|GK000006.2	35472911	A	G	0	4	0	1		23	gnl|UMD3.1|GK000006.2	35116888	G	T	0	3	0	1		3	gnl|UMD3.1|GK000016.2	62888049	C	A	2	2	0.5	0.5
181	gnl|UMD3.1|GK000006.2	35465415	G	T	0	2	0	1		112	gnl|UMD3.1|GK000006.2	35282746	C	G	0	2	0	1		133	gnl|UMD3.1|GK000006.2	35477444	N	T	0	2	0	1		24	gnl|UMD3.1|GK000006.2	35118081	A	AC	0	1	0	1		4	gnl|UMD3.1|GK000016.2	62893895	C	T	0	2	0	1
182	gnl|UMD3.1|GK000006.2	35466680	C	A	0	2	0	1		113	gnl|UMD3.1|GK000006.2	35283760	A	T	0	2	0	1		134	gnl|UMD3.1|GK000006.2	35477988	A	T	0	2	0	1		25	gnl|UMD3.1|GK000006.2	35119039	A	T	0	2	0	1		5	gnl|UMD3.1|GK000016.2	62898001	G	A	0	2	0	1
183	gnl|UMD3.1|GK000006.2	35466720	T	C	0	2	0	1		114	gnl|UMD3.1|GK000006.2	35283801	T	C	1	4	0.2	0.8		135	gnl|UMD3.1|GK000006.2	35479041	C	T	0	2	0	1		26	gnl|UMD3.1|GK000006.2	35130459	G	C	0	5	0	1		6	gnl|UMD3.1|GK000016.2	62898071	G	A	0	3	0	1
184	gnl|UMD3.1|GK000006.2	35468532	A	G	4	2	0.666666666666667	0.333333333333333		115	gnl|UMD3.1|GK000006.2	35283808	T	A	2	4	0.333333333333333	0.666666666666667		136	gnl|UMD3.1|GK000006.2	35491490	G	T	1	3	0.25	0.75		27	gnl|UMD3.1|GK000006.2	35134214	A	G	0	2	0	1		7	gnl|UMD3.1|GK000016.2	62904566	G	T	0	2	0	1
185	gnl|UMD3.1|GK000006.2	35469188	C	A	1	2	0.333333333333333	0.666666666666667		116	gnl|UMD3.1|GK000006.2	35283833	T	A	3	4	0.428571428571429	0.571428571428571		137	gnl|UMD3.1|GK000006.2	35495149	T	C	1	2	0.333333333333333	0.666666666666667		28	gnl|UMD3.1|GK000006.2	35135936	G	T	0	2	0	1		8	gnl|UMD3.1|GK000016.2	62905357	G	C	0	6	0	1
186	gnl|UMD3.1|GK000006.2	35469211	C	T	1	2	0.333333333333333	0.666666666666667		117	gnl|UMD3.1|GK000006.2	35283929	C	T	4	2	0.666666666666667	0.333333333333333		138	gnl|UMD3.1|GK000006.2	35503511	T	C	1	3	0.25	0.75		29	gnl|UMD3.1|GK000006.2	35137092	G	T	0	2	0	1		9	gnl|UMD3.1|GK000016.2	62905522	A	G	3	4	0.428571428571429	0.571428571428571
187	gnl|UMD3.1|GK000006.2	35469618	A	G	0	2	0	1		118	gnl|UMD3.1|GK000006.2	35284781	T	C	1	2	0.333333333333333	0.666666666666667		139	gnl|UMD3.1|GK000006.2	35503537	T	C	1	2	0.333333333333333	0.666666666666667		30	gnl|UMD3.1|GK000006.2	35137229	T	C	0	3	0	1		10	gnl|UMD3.1|GK000016.2	62915199	A	G	0	8	0	1
188	gnl|UMD3.1|GK000006.2	35469939	G	A	2	3	0.4	0.6		119	gnl|UMD3.1|GK000006.2	35284844	C	T	2	3	0.4	0.6		140	gnl|UMD3.1|GK000006.2	35503863	C	A	5	2	0.714285714285714	0.285714285714286		31	gnl|UMD3.1|GK000006.2	35141028	T	C	0	2	0	1		ZBED6	chromosome	SNP location	1	2	3	4	5	6
189	gnl|UMD3.1|GK000006.2	35469960	G	A	2	2	0.5	0.5		120	gnl|UMD3.1|GK000006.2	35285375	C	A	2	2	0.5	0.5		141	gnl|UMD3.1|GK000006.2	35503877	T	C	4	3	0.571428571428571	0.428571428571429		32	gnl|UMD3.1|GK000006.2	35141297	G	A	3	2	0.6	0.4		1	gnl|UMD3.1|GK000016.2	1401136	C	G	11	16	0.407407407407407	0.592592592592593
190	gnl|UMD3.1|GK000006.2	35470248	C	G	0	3	0	1		121	gnl|UMD3.1|GK000006.2	35286263	T	C	1	2	0.333333333333333	0.666666666666667		142	gnl|UMD3.1|GK000006.2	35509206	C	T	1	2	0.333333333333333	0.666666666666667		33	gnl|UMD3.1|GK000006.2	35141336	C	G	2	2	0.5	0.5		2	gnl|UMD3.1|GK000016.2	1402349	C	T	10	7	0.588235294117647	0.411764705882353
191	gnl|UMD3.1|GK000006.2	35472601	A	T	0	2	0	1		122	gnl|UMD3.1|GK000006.2	35290157	C	T	0	2	0	1		143	gnl|UMD3.1|GK000006.2	35513423	G	T	0	2	0	1		34	gnl|UMD3.1|GK000006.2	35143747	C	T,A	0	2	0	1		PRLR	chromosome	SNP location	1	2	3	4	5	6
192	gnl|UMD3.1|GK000006.2	35472675	T	G	0	2	0	1		123	gnl|UMD3.1|GK000006.2	35290168	A	G	0	2	0	1		144	gnl|UMD3.1|GK000006.2	35513448	A	T	0	2	0	1		35	gnl|UMD3.1|GK000006.2	35145289	C	T	0	4	0	1		1	gnl|UMD3.1|GK000020.2	39075526	G	C	1	2	0.333333333333333	0.666666666666667
193	gnl|UMD3.1|GK000006.2	35475065	G	C	0	2	0	1		124	gnl|UMD3.1|GK000006.2	35290257	T	C	0	3	0	1		145	gnl|UMD3.1|GK000006.2	35525240	T	C	0	2	0	1		36	gnl|UMD3.1|GK000006.2	35146455	T	A	0	2	0	1		2	gnl|UMD3.1|GK000020.2	39076982	C	A	0	2	0	1
194	gnl|UMD3.1|GK000006.2	35475078	A	G	0	2	0	1		125	gnl|UMD3.1|GK000006.2	35290270	G	T	0	2	0	1		146	gnl|UMD3.1|GK000006.2	35525508	T	C	0	3	0	1		37	gnl|UMD3.1|GK000006.2	35152532	C	G	0	5	0	1		3	gnl|UMD3.1|GK000020.2	39077336	TTTTCATTCGTTTC	TTTTC	0	1	0	1
195	gnl|UMD3.1|GK000006.2	35475721	C	T	0	3	0	1		126	gnl|UMD3.1|GK000006.2	35292919	T	C	3	2	0.6	0.4		147	gnl|UMD3.1|GK000006.2	35525536	T	C	1	3	0.25	0.75		38	gnl|UMD3.1|GK000006.2	35155502	G	T	0	3	0	1		4	gnl|UMD3.1|GK000020.2	39077535	A	T	0	2	0	1
196	gnl|UMD3.1|GK000006.2	35475786	G	A	0	4	0	1		127	gnl|UMD3.1|GK000006.2	35294841	C	A	0	2	0	1		148	gnl|UMD3.1|GK000006.2	35525656	C	A	0	2	0	1		39	gnl|UMD3.1|GK000006.2	35161786	C	T	0	2	0	1		5	gnl|UMD3.1|GK000020.2	39079861	T	C	0	2	0	1
197	gnl|UMD3.1|GK000006.2	35476466	CAT	CATAT	0	1	0	1		128	gnl|UMD3.1|GK000006.2	35294874	T	C	1	2	0.333333333333333	0.666666666666667		149	gnl|UMD3.1|GK000006.2	35526689	C	A	0	2	0	1		40	gnl|UMD3.1|GK000006.2	35161800	C	T	0	2	0	1		6	gnl|UMD3.1|GK000020.2	39080057	G	A	0	2	0	1
198	gnl|UMD3.1|GK000006.2	35476776	G	A	1	2	0.333333333333333	0.666666666666667		129	gnl|UMD3.1|GK000006.2	35295799	T	C	8	2	0.8	0.2		150	gnl|UMD3.1|GK000006.2	35526704	C	A	1	2	0.333333333333333	0.666666666666667		41	gnl|UMD3.1|GK000006.2	35162803	A	G	0	3	0	1		7	gnl|UMD3.1|GK000020.2	39082895	T	G	0	2	0	1
199	gnl|UMD3.1|GK000006.2	35477028	CAT	C	0	1	0	1		130	gnl|UMD3.1|GK000006.2	35299279	T	C	4	5	0.444444444444444	0.555555555555556		151	gnl|UMD3.1|GK000006.2	35526904	T	C	12	3	0.8	0.2		42	gnl|UMD3.1|GK000006.2	35165757	T	C	0	2	0	1		8	gnl|UMD3.1|GK000020.2	39084183	A	C	0	2	0	1
200	gnl|UMD3.1|GK000006.2	35478593	T	C	0	3	0	1		131	gnl|UMD3.1|GK000006.2	35299316	C	T	4	4	0.5	0.5		152	gnl|UMD3.1|GK000006.2	35528021	G	C	2	6	0.25	0.75		43	gnl|UMD3.1|GK000006.2	35165795	T	C	0	2	0	1		9	gnl|UMD3.1|GK000020.2	39084528	T	C	0	2	0	1
201	gnl|UMD3.1|GK000006.2	35479473	G	T	2	3	0.4	0.6		132	gnl|UMD3.1|GK000006.2	35303397	T	C	1	2	0.333333333333333	0.666666666666667		153	gnl|UMD3.1|GK000006.2	35530956	G	A	2	3	0.4	0.6		44	gnl|UMD3.1|GK000006.2	35165804	A	C	0	2	0	1		10	gnl|UMD3.1|GK000020.2	39084660	G	A	0	3	0	1
202	gnl|UMD3.1|GK000006.2	35482492	C	T	0	2	0	1		133	gnl|UMD3.1|GK000006.2	35304139	C	T	1	2	0.333333333333333	0.666666666666667		154	gnl|UMD3.1|GK000006.2	35534909	C	A	0	2	0	1		45	gnl|UMD3.1|GK000006.2	35166968	A	T	0	2	0	1		11	gnl|UMD3.1|GK000020.2	39085110	T	C	3	2	0.6	0.4
203	gnl|UMD3.1|GK000006.2	35483188	A	G	0	2	0	1		134	gnl|UMD3.1|GK000006.2	35305435	A	T	1	2	0.333333333333333	0.666666666666667		155	gnl|UMD3.1|GK000006.2	35534917	G	C	0	2	0	1		46	gnl|UMD3.1|GK000006.2	35167023	C	T	0	3	0	1		12	gnl|UMD3.1|GK000020.2	39085461	A	G	0	2	0	1
204	gnl|UMD3.1|GK000006.2	35483692	G	C	1	2	0.333333333333333	0.666666666666667		135	gnl|UMD3.1|GK000006.2	35322883	A	G	0	2	0	1		156	gnl|UMD3.1|GK000006.2	35534918	A	T	0	2	0	1		47	gnl|UMD3.1|GK000006.2	35167070	C	T	0	2	0	1		13	gnl|UMD3.1|GK000020.2	39095154	T	C	0	2	0	1
205	gnl|UMD3.1|GK000006.2	35484991	G	A	0	2	0	1		136	gnl|UMD3.1|GK000006.2	35325395	C	T	2	2	0.5	0.5		157	gnl|UMD3.1|GK000006.2	35536163	T	C	0	4	0	1		48	gnl|UMD3.1|GK000006.2	35167129	G	A	0	5	0	1		14	gnl|UMD3.1|GK000020.2	39097207	T	C	0	3	0	1
206	gnl|UMD3.1|GK000006.2	35485083	A	G	0	2	0	1		137	gnl|UMD3.1|GK000006.2	35325478	G	T	0	2	0	1		158	gnl|UMD3.1|GK000006.2	35536164	T	C	0	4	0	1		49	gnl|UMD3.1|GK000006.2	35167453	C	T	0	2	0	1		15	gnl|UMD3.1|GK000020.2	39100067	G	T	4	2	0.666666666666667	0.333333333333333
207	gnl|UMD3.1|GK000006.2	35485950	G	T	0	3	0	1		138	gnl|UMD3.1|GK000006.2	35338158	A	G	0	2	0	1		159	gnl|UMD3.1|GK000006.2	35536232	T	C,A	0	4	0	1		50	gnl|UMD3.1|GK000006.2	35167561	ATCT	AT	0	1	0	1		16	gnl|UMD3.1|GK000020.2	39107000	A	G	0	2	0	1
208	gnl|UMD3.1|GK000006.2	35486181	G	A	1	2	0.333333333333333	0.666666666666667		139	gnl|UMD3.1|GK000006.2	35338170	G	A	0	2	0	1		160	gnl|UMD3.1|GK000006.2	35536233	T	C	0	4	0	1		51	gnl|UMD3.1|GK000006.2	35167932	T	TTCATG	0	1	0	1		17	gnl|UMD3.1|GK000020.2	39107049	A	G	0	2	0	1
209	gnl|UMD3.1|GK000006.2	35486370	G	GCTT	0	1	0	1		140	gnl|UMD3.1|GK000006.2	35340049	C	T	0	2	0	1		161	gnl|UMD3.1|GK000006.2	35536259	T	C	0	3	0	1		52	gnl|UMD3.1|GK000006.2	35169918	C	T	0	4	0	1		18	gnl|UMD3.1|GK000020.2	39107130	A	G	0	2	0	1
210	gnl|UMD3.1|GK000006.2	35487505	A	C	0	3	0	1		141	gnl|UMD3.1|GK000006.2	35341859	G	A	0	4	0	1		162	gnl|UMD3.1|GK000006.2	35536473	T	C	0	4	0	1		53	gnl|UMD3.1|GK000006.2	35170044	T	C	0	6	0	1		19	gnl|UMD3.1|GK000020.2	39107563	A	G	0	5	0	1
211	gnl|UMD3.1|GK000006.2	35487657	G	A	0	2	0	1		142	gnl|UMD3.1|GK000006.2	35345561	A	G	0	2	0	1		163	gnl|UMD3.1|GK000006.2	35538156	A	T	1	2	0.333333333333333	0.666666666666667		54	gnl|UMD3.1|GK000006.2	35170474	C	T	0	2	0	1		20	gnl|UMD3.1|GK000020.2	39111006	A	G	1	2	0.333333333333333	0.666666666666667
212	gnl|UMD3.1|GK000006.2	35487689	A	G	0	2	0	1		143	gnl|UMD3.1|GK000006.2	35345605	C	T	0	2	0	1		164	gnl|UMD3.1|GK000006.2	35539693	C	G	4	2	0.666666666666667	0.333333333333333		55	gnl|UMD3.1|GK000006.2	35173674	A	G	0	2	0	1		21	gnl|UMD3.1|GK000020.2	39111195	C	T	0	2	0	1
213	gnl|UMD3.1|GK000006.2	35487798	T	C	1	2	0.333333333333333	0.666666666666667		144	gnl|UMD3.1|GK000006.2	35366871	A	C	4	5	0.444444444444444	0.555555555555556		165	gnl|UMD3.1|GK000006.2	35543352	G	T	0	2	0	1		56	gnl|UMD3.1|GK000006.2	35176908	C	T	0	8	0	1		22	gnl|UMD3.1|GK000020.2	39115344	G	A	4	2	0.666666666666667	0.333333333333333
214	gnl|UMD3.1|GK000006.2	35488425	T	A	1	3	0.25	0.75		145	gnl|UMD3.1|GK000006.2	35374819	C	A	4	2	0.666666666666667	0.333333333333333		166	gnl|UMD3.1|GK000006.2	35550177	T	C	0	2	0	1		57	gnl|UMD3.1|GK000006.2	35176941	C	A	0	5	0	1		23	gnl|UMD3.1|GK000020.2	39115345	T	C	3	3	0.5	0.5
215	gnl|UMD3.1|GK000006.2	35488730	G	T	3	2	0.6	0.4		146	gnl|UMD3.1|GK000006.2	35382366	T	C	2	3	0.4	0.6		167	gnl|UMD3.1|GK000006.2	35550237	T	C	0	2	0	1		58	gnl|UMD3.1|GK000006.2	35177040	T	C	0	2	0	1		24	gnl|UMD3.1|GK000020.2	39117232	C	T	0	2	0	1
216	gnl|UMD3.1|GK000006.2	35488731	T	A	3	2	0.6	0.4		147	gnl|UMD3.1|GK000006.2	35385648	T	C	3	2	0.6	0.4		168	gnl|UMD3.1|GK000006.2	35551637	C	T	7	3	0.7	0.3		59	gnl|UMD3.1|GK000006.2	35178205	C	A	3	2	0.6	0.4		25	gnl|UMD3.1|GK000020.2	39117283	T	C	0	2	0	1
217	gnl|UMD3.1|GK000006.2	35488848	C	G	1	4	0.2	0.8		148	gnl|UMD3.1|GK000006.2	35392453	G	T	4	2	0.666666666666667	0.333333333333333		169	gnl|UMD3.1|GK000006.2	35552692	T	C	3	2	0.6	0.4		60	gnl|UMD3.1|GK000006.2	35178306	A	T	0	3	0	1		26	gnl|UMD3.1|GK000020.2	39118360	A	T	3	2	0.6	0.4
218	gnl|UMD3.1|GK000006.2	35488875	C	T	1	2	0.333333333333333	0.666666666666667		149	gnl|UMD3.1|GK000006.2	35394802	T	C	3	2	0.6	0.4		170	gnl|UMD3.1|GK000006.2	35553135	A	G	2	2	0.5	0.5		61	gnl|UMD3.1|GK000006.2	35189977	G	A	2	2	0.5	0.5		27	gnl|UMD3.1|GK000020.2	39130543	A	G	8	2	0.8	0.2
219	gnl|UMD3.1|GK000006.2	35488879	G	A	1	2	0.333333333333333	0.666666666666667		150	gnl|UMD3.1|GK000006.2	35396667	A	G	0	2	0	1		171	gnl|UMD3.1|GK000006.2	35554808	T	A,C	0	2	0	1		62	gnl|UMD3.1|GK000006.2	35192309	G	A	0	4	0	1		28	gnl|UMD3.1|GK000020.2	39130641	A	G	12	2	0.857142857142857	0.142857142857143
220	gnl|UMD3.1|GK000006.2	35488898	A	G	2	4	0.333333333333333	0.666666666666667		151	gnl|UMD3.1|GK000006.2	35398008	C	A	5	3	0.625	0.375		172	gnl|UMD3.1|GK000006.2	35554853	T	A	0	2	0	1		63	gnl|UMD3.1|GK000006.2	35192918	C	T	0	4	0	1		29	gnl|UMD3.1|GK000020.2	39130696	C	T	0	2	0	1
221	gnl|UMD3.1|GK000006.2	35488935	C	T	2	4	0.333333333333333	0.666666666666667		152	gnl|UMD3.1|GK000006.2	35398234	T	G	2	2	0.5	0.5		173	gnl|UMD3.1|GK000006.2	35555518	C	A	0	2	0	1		64	gnl|UMD3.1|GK000006.2	35192955	G	T	0	4	0	1		30	gnl|UMD3.1|GK000020.2	39136518	C	A	27	18	0.6	0.4
222	gnl|UMD3.1|GK000006.2	35489040	C	T	1	2	0.333333333333333	0.666666666666667		153	gnl|UMD3.1|GK000006.2	35401277	A	T	7	2	0.777777777777778	0.222222222222222		174	gnl|UMD3.1|GK000006.2	35555668	A	C	4	2	0.666666666666667	0.333333333333333		65	gnl|UMD3.1|GK000006.2	35193505	T	C	0	5	0	1		GHRL	chromosome	SNP location	1	2	3	4	5	6
223	gnl|UMD3.1|GK000006.2	35489102	C	T	1	2	0.333333333333333	0.666666666666667		154	gnl|UMD3.1|GK000006.2	35401527	T	C	4	3	0.571428571428571	0.428571428571429		175	gnl|UMD3.1|GK000006.2	35555872	A	C	2	2	0.5	0.5		66	gnl|UMD3.1|GK000006.2	35193775	C	T	0	3	0	1		1	gnl|UMD3.1|GK000022.2	54946537	A	G	0	2	0	1
224	gnl|UMD3.1|GK000006.2	35489494	A	C	2	3	0.4	0.6		155	gnl|UMD3.1|GK000006.2	35401658	G	A	9	2	0.818181818181818	0.181818181818182		176	gnl|UMD3.1|GK000006.2	35558016	T	A	0	2	0	1		67	gnl|UMD3.1|GK000006.2	35193953	T	C	0	3	0	1		NPC1	chromosome	SNP location	1	2	3	4	5	6
225	gnl|UMD3.1|GK000006.2	35489617	C	T	6	9	0.4	0.6		156	gnl|UMD3.1|GK000006.2	35402867	T	C	16	3	0.842105263157895	0.157894736842105		177	gnl|UMD3.1|GK000006.2	35560555	G	T	1	1	0.5	0.5		68	gnl|UMD3.1|GK000006.2	35195566	G	A	0	2	0	1		1	gnl|UMD3.1|GK000024.2	33439326	A	G	0	3	0	1
226	gnl|UMD3.1|GK000006.2	35489627	C	T	5	9	0.357142857142857	0.642857142857143		157	gnl|UMD3.1|GK000006.2	35404064	G	T	6	2	0.75	0.25		178	gnl|UMD3.1|GK000006.2	35564892	AT	ATT	0	1	0	1		69	gnl|UMD3.1|GK000006.2	35195941	G	C	0	4	0	1		2	gnl|UMD3.1|GK000024.2	33439675	AAACAACA	AAACA	0	1	0	1
227	gnl|UMD3.1|GK000006.2	35489694	T	C	10	2	0.833333333333333	0.166666666666667		158	gnl|UMD3.1|GK000006.2	35404357	G	T	0	3	0	1		179	gnl|UMD3.1|GK000006.2	35567565	T	C	0	2	0	1		70	gnl|UMD3.1|GK000006.2	35196091	A	T	0	4	0	1		3	gnl|UMD3.1|GK000024.2	33441250	T	A	3	2	0.6	0.4
228	gnl|UMD3.1|GK000006.2	35489696	T	C	9	3	0.75	0.25		159	gnl|UMD3.1|GK000006.2	35404779	T	C	0	2	0	1		180	gnl|UMD3.1|GK000006.2	35567579	T	C	0	1	0	1		71	gnl|UMD3.1|GK000006.2	35196479	G	A	0	7	0	1		4	gnl|UMD3.1|GK000024.2	33447817	G	T	0	2	0	1
229	gnl|UMD3.1|GK000006.2	35489778	T	C	1	4	0.2	0.8		160	gnl|UMD3.1|GK000006.2	35406794	G	C	6	5	0.545454545454545	0.454545454545455		181	gnl|UMD3.1|GK000006.2	35567603	T	C	0	4	0	1		72	gnl|UMD3.1|GK000006.2	35196582	G	A	6	4	0.6	0.4		5	gnl|UMD3.1|GK000024.2	33456122	G	C	0	3	0	1
230	gnl|UMD3.1|GK000006.2	35489830	G	A	1	3	0.25	0.75		161	gnl|UMD3.1|GK000006.2	35407825	A	C	0	2	0	1		182	gnl|UMD3.1|GK000006.2	35569211	C	A	2	2	0.5	0.5		73	gnl|UMD3.1|GK000006.2	35196668	C	T	3	2	0.6	0.4		6	gnl|UMD3.1|GK000024.2	33457623	T	C	3	2	0.6	0.4
231	gnl|UMD3.1|GK000006.2	35489835	C	T	2	2	0.5	0.5		162	gnl|UMD3.1|GK000006.2	35408957	T	C	0	2	0	1		183	gnl|UMD3.1|GK000006.2	35571424	C	G	1	2	0.333333333333333	0.666666666666667		74	gnl|UMD3.1|GK000006.2	35196672	G	A	2	2	0.5	0.5		7	gnl|UMD3.1|GK000024.2	33460253	A	T	5	4	0.555555555555556	0.444444444444444
232	gnl|UMD3.1|GK000006.2	35489878	T	C	2	3	0.4	0.6		163	gnl|UMD3.1|GK000006.2	35413300	G	A	0	2	0	1		184	gnl|UMD3.1|GK000006.2	35571818	G	A	2	2	0.5	0.5		75	gnl|UMD3.1|GK000006.2	35196718	C	T	3	2	0.6	0.4		8	gnl|UMD3.1|GK000024.2	33461852	C	A	4	2	0.666666666666667	0.333333333333333
233	gnl|UMD3.1|GK000006.2	35489883	C	T	2	3	0.4	0.6		164	gnl|UMD3.1|GK000006.2	35420706	N	T	0	3	0	1		185	gnl|UMD3.1|GK000006.2	35582226	G	A	0	2	0	1		76	gnl|UMD3.1|GK000006.2	35197540	C	T	1	6	0.142857142857143	0.857142857142857		9	gnl|UMD3.1|GK000024.2	33469945	A	G	0	2	0	1
234	gnl|UMD3.1|GK000006.2	35489894	G	A	1	5	0.166666666666667	0.833333333333333		165	gnl|UMD3.1|GK000006.2	35420733	G	T	0	4	0	1		186	gnl|UMD3.1|GK000006.2	35582469	T	C	0	3	0	1		77	gnl|UMD3.1|GK000006.2	35197734	G	A	0	8	0	1		10	gnl|UMD3.1|GK000024.2	33484702	C	T	4	3	0.571428571428571	0.428571428571429
235	gnl|UMD3.1|GK000006.2	35489928	T	C	2	4	0.333333333333333	0.666666666666667		166	gnl|UMD3.1|GK000006.2	35423835	T	C	0	2	0	1		187	gnl|UMD3.1|GK000006.2	35582473	A	T	1	3	0.25	0.75		78	gnl|UMD3.1|GK000006.2	35197928	A	T	0	2	0	1		SIRT1	chromosome	SNP location	1	2	3	4	5	6
236	gnl|UMD3.1|GK000006.2	35489937	A	C	2	4	0.333333333333333	0.666666666666667		167	gnl|UMD3.1|GK000006.2	35426830	T	C	0	2	0	1		188	gnl|UMD3.1|GK000006.2	35582845	G	T	3	2	0.6	0.4		79	gnl|UMD3.1|GK000006.2	35197986	T	A	0	4	0	1		1	gnl|UMD3.1|GK000028.2	24556378	A	C	0	2	0	1
237	gnl|UMD3.1|GK000006.2	35489939	C	G	2	4	0.333333333333333	0.666666666666667		168	gnl|UMD3.1|GK000006.2	35430309	C	A	4	2	0.666666666666667	0.333333333333333		189	gnl|UMD3.1|GK000006.2	35583161	G	C	0	1	0	1		80	gnl|UMD3.1|GK000006.2	35198012	A	T	0	4	0	1		2	gnl|UMD3.1|GK000028.2	24559710	A	T	4	2	0.666666666666667	0.333333333333333
238	gnl|UMD3.1|GK000006.2	35490049	C	A	4	4	0.5	0.5		169	gnl|UMD3.1|GK000006.2	35439225	T	C	3	2	0.6	0.4		190	gnl|UMD3.1|GK000006.2	35583525	G	T	0	2	0	1		81	gnl|UMD3.1|GK000006.2	35198251	C	G	7	6	0.538461538461538	0.461538461538462		3	gnl|UMD3.1|GK000028.2	24559820	A	T	4	2	0.666666666666667	0.333333333333333
239	gnl|UMD3.1|GK000006.2	35490129	C	T	5	2	0.714285714285714	0.285714285714286		170	gnl|UMD3.1|GK000006.2	35440649	A	G	2	2	0.5	0.5		191	gnl|UMD3.1|GK000006.2	35587349	C	A	1	2	0.333333333333333	0.666666666666667		82	gnl|UMD3.1|GK000006.2	35198351	T	C	0	4	0	1		4	gnl|UMD3.1|GK000028.2	24559849	G	T	3	2	0.6	0.4
240	gnl|UMD3.1|GK000006.2	35490491	T	G	0	2	0	1		171	gnl|UMD3.1|GK000006.2	35441352	T	A	1	3	0.25	0.75		192	gnl|UMD3.1|GK000006.2	35588954	T	C	0	2	0	1		83	gnl|UMD3.1|GK000006.2	35198362	T	C	0	6	0	1		5	gnl|UMD3.1|GK000028.2	24560427	C	T	3	2	0.6	0.4
241	gnl|UMD3.1|GK000006.2	35490506	C	A	0	2	0	1		172	gnl|UMD3.1|GK000006.2	35443388	C	G	0	5	0	1		193	gnl|UMD3.1|GK000006.2	35626678	A	G	1	2	0.333333333333333	0.666666666666667		84	gnl|UMD3.1|GK000006.2	35198641	T	C	6	6	0.5	0.5		6	gnl|UMD3.1|GK000028.2	24565017	T	C	0	11	0	1
242	gnl|UMD3.1|GK000006.2	35490532	C	A	1	2	0.333333333333333	0.666666666666667		173	gnl|UMD3.1|GK000006.2	35443422	C	T	0	4	0	1		194	gnl|UMD3.1|GK000006.2	35629331	C	T	0	2	0	1		85	gnl|UMD3.1|GK000006.2	35198743	G	C	7	2	0.777777777777778	0.222222222222222		7	gnl|UMD3.1|GK000028.2	24565487	C	T	4	2	0.666666666666667	0.333333333333333
243	gnl|UMD3.1|GK000006.2	35490573	T	C	1	2	0.333333333333333	0.666666666666667		174	gnl|UMD3.1|GK000006.2	35443660	C	T	3	2	0.6	0.4		195	gnl|UMD3.1|GK000006.2	35646375	C	T	2	3	0.4	0.6		86	gnl|UMD3.1|GK000006.2	35198991	C	T	10	8	0.555555555555556	0.444444444444444		8	gnl|UMD3.1|GK000028.2	24565725	T	C	0	6	0	1
244	gnl|UMD3.1|GK000006.2	35490805	CATTTTA	CA	0	1	0	1		175	gnl|UMD3.1|GK000006.2	35444938	A	G	6	2	0.75	0.25		196	gnl|UMD3.1|GK000006.2	35658926	T	C	0	4	0	1		87	gnl|UMD3.1|GK000006.2	35199133	C	A	8	9	0.470588235294118	0.529411764705882		9	gnl|UMD3.1|GK000028.2	24569462	G	A	1	1	0.5	0.5
245	gnl|UMD3.1|GK000006.2	35491146	A	G	6	3	0.666666666666667	0.333333333333333		176	gnl|UMD3.1|GK000006.2	35445094	C	T	1	7	0.125	0.875		197	gnl|UMD3.1|GK000006.2	35658980	T	C	0	4	0	1		88	gnl|UMD3.1|GK000006.2	35199150	C	G	7	8	0.466666666666667	0.533333333333333		10	gnl|UMD3.1|GK000028.2	24570021	T	C	0	4	0	1
246	gnl|UMD3.1|GK000006.2	35491352	T	G	1	2	0.333333333333333	0.666666666666667		177	gnl|UMD3.1|GK000006.2	35445507	T	C	5	2	0.714285714285714	0.285714285714286		198	gnl|UMD3.1|GK000006.2	35659001	T	C	2	4	0.333333333333333	0.666666666666667		89	gnl|UMD3.1|GK000006.2	35199267	A	G	8	9	0.470588235294118	0.529411764705882		11	gnl|UMD3.1|GK000028.2	24571739	C	G	0	3	0	1
247	gnl|UMD3.1|GK000006.2	35491437	C	T	3	2	0.6	0.4		178	gnl|UMD3.1|GK000006.2	35446224	T	C	1	3	0.25	0.75		199	gnl|UMD3.1|GK000006.2	35669272	T	A	2	2	0.5	0.5		90	gnl|UMD3.1|GK000006.2	35199586	T	G	4	4	0.5	0.5		12	gnl|UMD3.1|GK000028.2	24572387	C	T	0	3	0	1
248	gnl|UMD3.1|GK000006.2	35491439	A	C	3	2	0.6	0.4		179	gnl|UMD3.1|GK000006.2	35446298	T	C	1	8	0.111111111111111	0.888888888888889		200	gnl|UMD3.1|GK000006.2	35674119	T	A	0	2	0	1		91	gnl|UMD3.1|GK000006.2	35199593	G	T	5	3	0.625	0.375		13	gnl|UMD3.1|GK000028.2	24575653	A	G	0	9	0	1
249	gnl|UMD3.1|GK000006.2	35491453	C	G	3	2	0.6	0.4		180	gnl|UMD3.1|GK000006.2	35446304	T	C	7	2	0.777777777777778	0.222222222222222		201	gnl|UMD3.1|GK000006.2	35681700	C	A	3	2	0.6	0.4		92	gnl|UMD3.1|GK000006.2	35199763	A	G	0	8	0	1		14	gnl|UMD3.1|GK000028.2	24578594	C	A	9	2	0.818181818181818	0.181818181818182
250	gnl|UMD3.1|GK000006.2	35491496	C	A	4	2	0.666666666666667	0.333333333333333		181	gnl|UMD3.1|GK000006.2	35446308	T	C	2	7	0.222222222222222	0.777777777777778		202	gnl|UMD3.1|GK000006.2	35682887	T	C	1	2	0.333333333333333	0.666666666666667		93	gnl|UMD3.1|GK000006.2	35199948	G	C	0	7	0	1		15	gnl|UMD3.1|GK000028.2	24579322	C	A	6	2	0.75	0.25
251	gnl|UMD3.1|GK000006.2	35494493	C	T	1	3	0.25	0.75		182	gnl|UMD3.1|GK000006.2	35448743	C	T	6	2	0.75	0.25		203	gnl|UMD3.1|GK000006.2	35689891	C	A	2	2	0.5	0.5		94	gnl|UMD3.1|GK000006.2	35200047	T	G	0	4	0	1		16	gnl|UMD3.1|GK000028.2	24579761	G	T	5	2	0.714285714285714	0.285714285714286
252	gnl|UMD3.1|GK000006.2	35494804	C	T	0	2	0	1		183	gnl|UMD3.1|GK000006.2	35449431	T	C	3	2	0.6	0.4		204	gnl|UMD3.1|GK000006.2	35701472	A	G	2	2	0.5	0.5		95	gnl|UMD3.1|GK000006.2	35200111	C	T	1	5	0.166666666666667	0.833333333333333		17	gnl|UMD3.1|GK000028.2	24580708	A	T	7	3	0.7	0.3
253	gnl|UMD3.1|GK000006.2	35494812	A	G	0	3	0	1		184	gnl|UMD3.1|GK000006.2	35449709	C	A	4	2	0.666666666666667	0.333333333333333		205	gnl|UMD3.1|GK000006.2	35701829	T	C	0	5	0	1		96	gnl|UMD3.1|GK000006.2	35200340	A	C	0	8	0	1		DPP6	chromosome	SNP location	1	2	3	4	5	6
254	gnl|UMD3.1|GK000006.2	35495015	A	G	2	2	0.5	0.5		185	gnl|UMD3.1|GK000006.2	35450836	T	A	0	4	0	1		206	gnl|UMD3.1|GK000006.2	35707884	A	T	1	2	0.333333333333333	0.666666666666667		97	gnl|UMD3.1|GK000006.2	35200439	T	C	0	8	0	1		1	gnl|UMD3.1|GK000004.2	117559776	A	G	0	4	0	1
255	gnl|UMD3.1|GK000006.2	35495018	A	T	2	2	0.5	0.5		186	gnl|UMD3.1|GK000006.2	35455259	T	C	2	2	0.5	0.5		207	gnl|UMD3.1|GK000006.2	35709059	A	G	3	3	0.5	0.5		98	gnl|UMD3.1|GK000006.2	35200578	G	T	4	6	0.4	0.6		2	gnl|UMD3.1|GK000004.2	117559820	A	G	0	2	0	1
256	gnl|UMD3.1|GK000006.2	35495045	C	T	1	3	0.25	0.75		187	gnl|UMD3.1|GK000006.2	35457144	C	G	3	2	0.6	0.4		208	gnl|UMD3.1|GK000006.2	35709061	A	G	3	3	0.5	0.5		99	gnl|UMD3.1|GK000006.2	35200955	T	A	3	3	0.5	0.5		3	gnl|UMD3.1|GK000004.2	117559823	A	G	0	2	0	1
257	gnl|UMD3.1|GK000006.2	35495054	G	C	1	4	0.2	0.8		188	gnl|UMD3.1|GK000006.2	35458039	T	G	0	2	0	1		209	gnl|UMD3.1|GK000006.2	35709706	G	A	1	2	0.333333333333333	0.666666666666667		100	gnl|UMD3.1|GK000006.2	35200998	A	G	0	5	0	1		4	gnl|UMD3.1|GK000004.2	117559848	A	G	0	2	0	1
258	gnl|UMD3.1|GK000006.2	35495057	T	A	1	4	0.2	0.8		189	gnl|UMD3.1|GK000006.2	35458064	T	G	0	2	0	1		210	gnl|UMD3.1|GK000006.2	35710688	A	G	0	2	0	1		101	gnl|UMD3.1|GK000006.2	35201596	T	C	0	3	0	1		5	gnl|UMD3.1|GK000004.2	117564405	A	C	2	2	0.5	0.5
259	gnl|UMD3.1|GK000006.2	35495080	T	C	3	3	0.5	0.5		190	gnl|UMD3.1|GK000006.2	35458120	A	G	0	3	0	1		211	gnl|UMD3.1|GK000006.2	35712484	G	A	1	2	0.333333333333333	0.666666666666667		102	gnl|UMD3.1|GK000006.2	35202533	G	T	3	4	0.428571428571429	0.571428571428571		6	gnl|UMD3.1|GK000004.2	117565111	G	GC	0	1	0	1
260	gnl|UMD3.1|GK000006.2	35495085	T	C	3	3	0.5	0.5		191	gnl|UMD3.1|GK000006.2	35458163	C	A	0	3	0	1		212	gnl|UMD3.1|GK000006.2	35713589	C	A	0	3	0	1		103	gnl|UMD3.1|GK000006.2	35204109	G	A	1	3	0.25	0.75		7	gnl|UMD3.1|GK000004.2	117567017	T	G	3	2	0.6	0.4
261	gnl|UMD3.1|GK000006.2	35495095	T	C	4	3	0.571428571428571	0.428571428571429		192	gnl|UMD3.1|GK000006.2	35458463	T	C	4	2	0.666666666666667	0.333333333333333		213	gnl|UMD3.1|GK000006.2	35713621	A	C	1	2	0.333333333333333	0.666666666666667		104	gnl|UMD3.1|GK000006.2	35204987	C	A	0	2	0	1		8	gnl|UMD3.1|GK000004.2	117567834	A	T,G	0	2	0	1
262	gnl|UMD3.1|GK000006.2	35495128	T	C	2	5	0.285714285714286	0.714285714285714		193	gnl|UMD3.1|GK000006.2	35459593	G	A	0	2	0	1		214	gnl|UMD3.1|GK000006.2	35715124	T	C	4	2	0.666666666666667	0.333333333333333		105	gnl|UMD3.1|GK000006.2	35204990	T	A	0	2	0	1		9	gnl|UMD3.1|GK000004.2	117567885	G	A	0	2	0	1
263	gnl|UMD3.1|GK000006.2	35495137	A	G	2	4	0.333333333333333	0.666666666666667		194	gnl|UMD3.1|GK000006.2	35460222	T	C	1	2	0.333333333333333	0.666666666666667		215	gnl|UMD3.1|GK000006.2	35715151	T	C	2	4	0.333333333333333	0.666666666666667		106	gnl|UMD3.1|GK000006.2	35205727	C	A	0	7	0	1		10	gnl|UMD3.1|GK000004.2	117567953	C	T	0	3	0	1
264	gnl|UMD3.1|GK000006.2	35495138	G	T	2	4	0.333333333333333	0.666666666666667		195	gnl|UMD3.1|GK000006.2	35460225	T	C	2	2	0.5	0.5		216	gnl|UMD3.1|GK000006.2	35715417	G	A	0	3	0	1		107	gnl|UMD3.1|GK000006.2	35205733	A	T	3	4	0.428571428571429	0.571428571428571		11	gnl|UMD3.1|GK000004.2	117567962	T	C	0	4	0	1
265	gnl|UMD3.1|GK000006.2	35495162	T	C	3	3	0.5	0.5		196	gnl|UMD3.1|GK000006.2	35460256	T	C	3	2	0.6	0.4		217	gnl|UMD3.1|GK000006.2	35717287	C	A	0	3	0	1		108	gnl|UMD3.1|GK000006.2	35209189	A	C	1	2	0.333333333333333	0.666666666666667		12	gnl|UMD3.1|GK000004.2	117567993	G	A	0	2	0	1
266	gnl|UMD3.1|GK000006.2	35495175	T	C	2	4	0.333333333333333	0.666666666666667		197	gnl|UMD3.1|GK000006.2	35460286	T	C	0	6	0	1		218	gnl|UMD3.1|GK000006.2	35720788	G	T	1	2	0.333333333333333	0.666666666666667		109	gnl|UMD3.1|GK000006.2	35210521	A	T	0	7	0	1		13	gnl|UMD3.1|GK000004.2	117568055	A	G	0	2	0	1
267	gnl|UMD3.1|GK000006.2	35495189	T	C	2	4	0.333333333333333	0.666666666666667		198	gnl|UMD3.1|GK000006.2	35461146	G	A	2	2	0.5	0.5		219	gnl|UMD3.1|GK000006.2	35723267	G	A	0	2	0	1		110	gnl|UMD3.1|GK000006.2	35213196	CAT	C	0	1	0	1		14	gnl|UMD3.1|GK000004.2	117569241	G	A	0	2	0	1
268	gnl|UMD3.1|GK000006.2	35495227	G	A	2	5	0.285714285714286	0.714285714285714		199	gnl|UMD3.1|GK000006.2	35461591	A	G	0	2	0	1		220	gnl|UMD3.1|GK000006.2	35732883	A	C	0	5	0	1		111	gnl|UMD3.1|GK000006.2	35213991	T	C	0	4	0	1		15	gnl|UMD3.1|GK000004.2	117570360	G	A	0	2	0	1
269	gnl|UMD3.1|GK000006.2	35495290	C	T	2	2	0.5	0.5		200	gnl|UMD3.1|GK000006.2	35461623	G	A	0	2	0	1		221	gnl|UMD3.1|GK000006.2	35732968	G	T	1	3	0.25	0.75		112	gnl|UMD3.1|GK000006.2	35214229	G	A	0	2	0	1		16	gnl|UMD3.1|GK000004.2	117570590	T	G	2	2	0.5	0.5
270	gnl|UMD3.1|GK000006.2	35495423	C	T	3	2	0.6	0.4		201	gnl|UMD3.1|GK000006.2	35463501	T	C	2	2	0.5	0.5		222	gnl|UMD3.1|GK000006.2	35736860	A	G	1	2	0.333333333333333	0.666666666666667		113	gnl|UMD3.1|GK000006.2	35214398	T	G	3	2	0.6	0.4		17	gnl|UMD3.1|GK000004.2	117581144	G	T	0	2	0	1
271	gnl|UMD3.1|GK000006.2	35495787	G	C	2	2	0.5	0.5		202	gnl|UMD3.1|GK000006.2	35466747	G	A	1	2	0.333333333333333	0.666666666666667		223	gnl|UMD3.1|GK000006.2	35738268	T	C	4	2	0.666666666666667	0.333333333333333		114	gnl|UMD3.1|GK000006.2	35215212	C	T	2	2	0.5	0.5		18	gnl|UMD3.1|GK000004.2	117582440	C	T	2	4	0.333333333333333	0.666666666666667
272	gnl|UMD3.1|GK000006.2	35495802	G	A	2	3	0.4	0.6		203	gnl|UMD3.1|GK000006.2	35468370	G	A	1	2	0.333333333333333	0.666666666666667		224	gnl|UMD3.1|GK000006.2	35743703	G	C	1	2	0.333333333333333	0.666666666666667		115	gnl|UMD3.1|GK000006.2	35216484	G	A	0	2	0	1		19	gnl|UMD3.1|GK000004.2	117582551	G	A	0	4	0	1
273	gnl|UMD3.1|GK000006.2	35495812	C	T	3	2	0.6	0.4		204	gnl|UMD3.1|GK000006.2	35469122	G	A	3	2	0.6	0.4		225	gnl|UMD3.1|GK000006.2	35750129	T	C	0	2	0	1		116	gnl|UMD3.1|GK000006.2	35217304	C	G	0	2	0	1		20	gnl|UMD3.1|GK000004.2	117586712	G	A	0	3	0	1
274	gnl|UMD3.1|GK000006.2	35496243	G	A	0	2	0	1		205	gnl|UMD3.1|GK000006.2	35470310	T	A	0	2	0	1		226	gnl|UMD3.1|GK000006.2	35750134	T	C	0	2	0	1		117	gnl|UMD3.1|GK000006.2	35218200	A	G	0	4	0	1		21	gnl|UMD3.1|GK000004.2	117586717	A	G	0	3	0	1
275	gnl|UMD3.1|GK000006.2	35497426	C	T	0	2	0	1		206	gnl|UMD3.1|GK000006.2	35470616	T	C	1	4	0.2	0.8		227	gnl|UMD3.1|GK000006.2	35750150	T	C	0	1	0	1		118	gnl|UMD3.1|GK000006.2	35218221	T	C	0	2	0	1		22	gnl|UMD3.1|GK000004.2	117587264	T	G	0	3	0	1
276	gnl|UMD3.1|GK000006.2	35497470	A	G	0	2	0	1		207	gnl|UMD3.1|GK000006.2	35475297	C	T	2	4	0.333333333333333	0.666666666666667		228	gnl|UMD3.1|GK000006.2	35752789	A	G	0	7	0	1		119	gnl|UMD3.1|GK000006.2	35218460	T	C	3	2	0.6	0.4		23	gnl|UMD3.1|GK000004.2	117589602	C	T	2	2	0.5	0.5
277	gnl|UMD3.1|GK000006.2	35497479	C	T	0	2	0	1		208	gnl|UMD3.1|GK000006.2	35477444	N	T	0	2	0	1		229	gnl|UMD3.1|GK000006.2	35759729	G	T	4	2	0.666666666666667	0.333333333333333		120	gnl|UMD3.1|GK000006.2	35218484	T	C	3	3	0.5	0.5		24	gnl|UMD3.1|GK000004.2	117589629	G	T	0	3	0	1
278	gnl|UMD3.1|GK000006.2	35497485	C	T	0	2	0	1		209	gnl|UMD3.1|GK000006.2	35483110	G	A	1	4	0.2	0.8		230	gnl|UMD3.1|GK000006.2	35766307	G	T	9	2	0.818181818181818	0.181818181818182		121	gnl|UMD3.1|GK000006.2	35218507	T	C	4	3	0.571428571428571	0.428571428571429		25	gnl|UMD3.1|GK000004.2	117589666	C	CCAGCCGGT	0	1	0	1
279	gnl|UMD3.1|GK000006.2	35497496	A	C	0	2	0	1		210	gnl|UMD3.1|GK000006.2	35486847	T	A	6	2	0.75	0.25		231	gnl|UMD3.1|GK000006.2	35766643	T	C	0	2	0	1		122	gnl|UMD3.1|GK000006.2	35218521	T	C	4	5	0.444444444444444	0.555555555555556		26	gnl|UMD3.1|GK000004.2	117589748	C	T	4	3	0.571428571428571	0.428571428571429
280	gnl|UMD3.1|GK000006.2	35498170	T	G	0	1	0	1		211	gnl|UMD3.1|GK000006.2	35487505	A	C	0	7	0	1		232	gnl|UMD3.1|GK000006.2	35769410	G	T	0	2	0	1		123	gnl|UMD3.1|GK000006.2	35218522	T	C	3	6	0.333333333333333	0.666666666666667		27	gnl|UMD3.1|GK000004.2	117589880	T	G	0	5	0	1
281	gnl|UMD3.1|GK000006.2	35500322	G	T	1	1	0.5	0.5		212	gnl|UMD3.1|GK000006.2	35489110	C	G	6	2	0.75	0.25		233	gnl|UMD3.1|GK000006.2	35774430	T	A	2	3	0.4	0.6		124	gnl|UMD3.1|GK000006.2	35218526	T	C	3	5	0.375	0.625		28	gnl|UMD3.1|GK000004.2	117589911	T	G	0	6	0	1
282	gnl|UMD3.1|GK000006.2	35501681	T	C	0	2	0	1		213	gnl|UMD3.1|GK000006.2	35489695	T	C	6	3	0.666666666666667	0.333333333333333		234	gnl|UMD3.1|GK000006.2	35799675	TAAATAAAGCTTCAAAAGTTCACACTGCCTGAGAATAACA	TA	0	1	0	1		125	gnl|UMD3.1|GK000006.2	35218555	T	C	6	2	0.75	0.25		29	gnl|UMD3.1|GK000004.2	117593419	G	A	1	4	0.2	0.8
283	gnl|UMD3.1|GK000006.2	35506160	G	T	0	2	0	1		214	gnl|UMD3.1|GK000006.2	35489696	T	C	7	2	0.777777777777778	0.222222222222222		235	gnl|UMD3.1|GK000006.2	35802145	A	G	0	2	0	1		126	gnl|UMD3.1|GK000006.2	35218556	T	C	6	2	0.75	0.25		30	gnl|UMD3.1|GK000004.2	117593425	T	C	1	4	0.2	0.8
284	gnl|UMD3.1|GK000006.2	35508205	T	C	2	2	0.5	0.5		215	gnl|UMD3.1|GK000006.2	35489707	T	C	9	2	0.818181818181818	0.181818181818182		236	gnl|UMD3.1|GK000006.2	35803555	A	T	0	1	0	1		127	gnl|UMD3.1|GK000006.2	35218933	T	C	0	2	0	1		31	gnl|UMD3.1|GK000004.2	117593620	A	G	1	5	0.166666666666667	0.833333333333333
285	gnl|UMD3.1|GK000006.2	35510833	G	A	1	2	0.333333333333333	0.666666666666667		216	gnl|UMD3.1|GK000006.2	35491639	T	C	3	6	0.333333333333333	0.666666666666667		237	gnl|UMD3.1|GK000006.2	35804136	A	C	0	2	0	1		128	gnl|UMD3.1|GK000006.2	35219521	C	T	0	4	0	1		32	gnl|UMD3.1|GK000004.2	117593640	C	T	1	7	0.125	0.875
286	gnl|UMD3.1|GK000006.2	35511024	C	A	2	2	0.5	0.5		217	gnl|UMD3.1|GK000006.2	35491663	A	G	2	4	0.333333333333333	0.666666666666667		238	gnl|UMD3.1|GK000006.2	35808645	G	T	2	2	0.5	0.5		129	gnl|UMD3.1|GK000006.2	35221824	C	T	0	11	0	1		33	gnl|UMD3.1|GK000004.2	117593719	C	T	4	2	0.666666666666667	0.333333333333333
287	gnl|UMD3.1|GK000006.2	35512421	C	T	2	2	0.5	0.5		218	gnl|UMD3.1|GK000006.2	35494460	A	C	1	2	0.333333333333333	0.666666666666667		239	gnl|UMD3.1|GK000006.2	35810877	T	C	0	2	0	1		130	gnl|UMD3.1|GK000006.2	35221872	A	C	7	2	0.777777777777778	0.222222222222222		34	gnl|UMD3.1|GK000004.2	117593757	G	C	0	4	0	1
288	gnl|UMD3.1|GK000006.2	35514999	C	A	0	2	0	1		219	gnl|UMD3.1|GK000006.2	35498310	A	G	1	2	0.333333333333333	0.666666666666667		240	gnl|UMD3.1|GK000006.2	35810910	C	A	3	2	0.6	0.4		131	gnl|UMD3.1|GK000006.2	35221916	C	A	5	4	0.555555555555556	0.444444444444444		35	gnl|UMD3.1|GK000004.2	117594004	T	C	2	8	0.2	0.8
289	gnl|UMD3.1|GK000006.2	35519538	T	G	0	2	0	1		220	gnl|UMD3.1|GK000006.2	35501012	A	G	7	2	0.777777777777778	0.222222222222222		241	gnl|UMD3.1|GK000006.2	35810965	C	A	1	2	0.333333333333333	0.666666666666667		132	gnl|UMD3.1|GK000006.2	35221918	A	G	5	4	0.555555555555556	0.444444444444444		36	gnl|UMD3.1|GK000004.2	117594022	T	C	1	8	0.111111111111111	0.888888888888889
290	gnl|UMD3.1|GK000006.2	35520990	G	A	0	2	0	1		221	gnl|UMD3.1|GK000006.2	35501027	T	C	2	8	0.2	0.8		242	gnl|UMD3.1|GK000006.2	35810972	T	A	0	1	0	1		133	gnl|UMD3.1|GK000006.2	35221937	G	A	0	8	0	1		37	gnl|UMD3.1|GK000004.2	117594032	G	T	1	6	0.142857142857143	0.857142857142857
291	gnl|UMD3.1|GK000006.2	35521984	A	C	3	3	0.5	0.5		222	gnl|UMD3.1|GK000006.2	35501038	T	C	3	5	0.375	0.625		243	gnl|UMD3.1|GK000006.2	35810973	C	A	1	2	0.333333333333333	0.666666666666667		134	gnl|UMD3.1|GK000006.2	35222140	G	T	0	8	0	1		38	gnl|UMD3.1|GK000004.2	117594033	A	G	1	6	0.142857142857143	0.857142857142857
292	gnl|UMD3.1|GK000006.2	35521995	T	A	3	3	0.5	0.5		223	gnl|UMD3.1|GK000006.2	35501041	T	C	3	3	0.5	0.5		244	gnl|UMD3.1|GK000006.2	35811624	G	T	1	2	0.333333333333333	0.666666666666667		135	gnl|UMD3.1|GK000006.2	35222227	T	C	4	6	0.4	0.6		39	gnl|UMD3.1|GK000004.2	117594037	G	C	1	6	0.142857142857143	0.857142857142857
293	gnl|UMD3.1|GK000006.2	35522019	C	T	0	4	0	1		224	gnl|UMD3.1|GK000006.2	35501070	T	C	2	2	0.5	0.5		245	gnl|UMD3.1|GK000006.2	35811962	A	T	0	2	0	1		136	gnl|UMD3.1|GK000006.2	35222658	C	T	0	6	0	1		40	gnl|UMD3.1|GK000004.2	117594160	G	A	4	3	0.571428571428571	0.428571428571429
294	gnl|UMD3.1|GK000006.2	35522054	T	C	0	3	0	1		225	gnl|UMD3.1|GK000006.2	35501075	T	C	2	3	0.4	0.6		246	gnl|UMD3.1|GK000006.2	35816054	G	A	0	3	0	1		137	gnl|UMD3.1|GK000006.2	35222786	T	C	0	3	0	1		41	gnl|UMD3.1|GK000004.2	117594232	T	C	2	5	0.285714285714286	0.714285714285714
295	gnl|UMD3.1|GK000006.2	35522065	T	C	0	3	0	1		226	gnl|UMD3.1|GK000006.2	35501080	T	C	1	4	0.2	0.8		247	gnl|UMD3.1|GK000006.2	35816095	A	G	0	3	0	1		138	gnl|UMD3.1|GK000006.2	35223006	C	A	0	2	0	1		42	gnl|UMD3.1|GK000004.2	117594324	T	C	0	2	0	1
296	gnl|UMD3.1|GK000006.2	35522200	G	A	2	2	0.5	0.5		227	gnl|UMD3.1|GK000006.2	35501123	A	C	1	3	0.25	0.75		248	gnl|UMD3.1|GK000006.2	35820580	T	C	0	3	0	1		139	gnl|UMD3.1|GK000006.2	35223377	T	C	1	3	0.25	0.75		43	gnl|UMD3.1|GK000004.2	117594325	G	A	0	2	0	1
297	gnl|UMD3.1|GK000006.2	35522254	G	A	2	2	0.5	0.5		228	gnl|UMD3.1|GK000006.2	35501132	C	A	1	2	0.333333333333333	0.666666666666667		249	gnl|UMD3.1|GK000006.2	35820597	C	A	3	4	0.428571428571429	0.571428571428571		140	gnl|UMD3.1|GK000006.2	35223855	A	C	0	2	0	1		44	gnl|UMD3.1|GK000004.2	117595099	T	C	0	3	0	1
298	gnl|UMD3.1|GK000006.2	35523201	T	C	1	2	0.333333333333333	0.666666666666667		229	gnl|UMD3.1|GK000006.2	35501228	A	G	6	2	0.75	0.25		250	gnl|UMD3.1|GK000006.2	35820634	T	C	3	4	0.428571428571429	0.571428571428571		141	gnl|UMD3.1|GK000006.2	35224488	T	C	0	3	0	1		45	gnl|UMD3.1|GK000004.2	117595113	T	C	0	2	0	1
299	gnl|UMD3.1|GK000006.2	35524533	C	G	2	2	0.5	0.5		230	gnl|UMD3.1|GK000006.2	35501270	T	C	0	5	0	1		251	gnl|UMD3.1|GK000006.2	35821662	G	A	1	2	0.333333333333333	0.666666666666667		142	gnl|UMD3.1|GK000006.2	35226429	C	A	4	2	0.666666666666667	0.333333333333333		46	gnl|UMD3.1|GK000004.2	117595196	A	G	0	2	0	1
300	gnl|UMD3.1|GK000006.2	35525100	A	G	0	2	0	1		231	gnl|UMD3.1|GK000006.2	35501631	T	C	2	2	0.5	0.5		252	gnl|UMD3.1|GK000006.2	35825522	G	A	0	2	0	1		143	gnl|UMD3.1|GK000006.2	35227239	T	C	3	4	0.428571428571429	0.571428571428571		47	gnl|UMD3.1|GK000004.2	117596731	G	C	2	2	0.5	0.5
301	gnl|UMD3.1|GK000006.2	35525135	TAA	TAAA	0	1	0	1		232	gnl|UMD3.1|GK000006.2	35502863	G	A	1	2	0.333333333333333	0.666666666666667		253	gnl|UMD3.1|GK000006.2	35825607	T	C	2	2	0.5	0.5		144	gnl|UMD3.1|GK000006.2	35227261	C	T	4	5	0.444444444444444	0.555555555555556		48	gnl|UMD3.1|GK000004.2	117597013	A	G	0	1	0	1
302	gnl|UMD3.1|GK000006.2	35525536	T	C	1	2	0.333333333333333	0.666666666666667		233	gnl|UMD3.1|GK000006.2	35503107	G	C	2	3	0.4	0.6		254	gnl|UMD3.1|GK000006.2	35831869	A	T	2	2	0.5	0.5		145	gnl|UMD3.1|GK000006.2	35227277	G	C	5	3	0.625	0.375		49	gnl|UMD3.1|GK000004.2	117597768	A	AAT	0	1	0	1
303	gnl|UMD3.1|GK000006.2	35525687	T	C	3	4	0.428571428571429	0.571428571428571		234	gnl|UMD3.1|GK000006.2	35503192	C	T	3	3	0.5	0.5		255	gnl|UMD3.1|GK000006.2	35832592	C	A	3	2	0.6	0.4		146	gnl|UMD3.1|GK000006.2	35228174	G	A	2	7	0.222222222222222	0.777777777777778		50	gnl|UMD3.1|GK000004.2	117600777	A	G	2	3	0.4	0.6
304	gnl|UMD3.1|GK000006.2	35525692	T	C	0	7	0	1		235	gnl|UMD3.1|GK000006.2	35503498	G	A	0	3	0	1		256	gnl|UMD3.1|GK000006.2	35832792	T	C	1	2	0.333333333333333	0.666666666666667		147	gnl|UMD3.1|GK000006.2	35228175	A	G	2	7	0.222222222222222	0.777777777777778		51	gnl|UMD3.1|GK000004.2	117601277	A	G	4	2	0.666666666666667	0.333333333333333
305	gnl|UMD3.1|GK000006.2	35525698	T	C	2	4	0.333333333333333	0.666666666666667		236	gnl|UMD3.1|GK000006.2	35504110	A	ATGTAACC	0	1	0	1		257	gnl|UMD3.1|GK000006.2	35832803	T	C	0	2	0	1		148	gnl|UMD3.1|GK000006.2	35228840	T	C	0	9	0	1		52	gnl|UMD3.1|GK000004.2	117601440	A	G	4	5	0.444444444444444	0.555555555555556
306	gnl|UMD3.1|GK000006.2	35525761	T	C	3	6	0.333333333333333	0.666666666666667		237	gnl|UMD3.1|GK000006.2	35504665	A	T	1	1	0.5	0.5		258	gnl|UMD3.1|GK000006.2	35832804	T	C	0	2	0	1		149	gnl|UMD3.1|GK000006.2	35229150	G	T	9	3	0.75	0.25		53	gnl|UMD3.1|GK000004.2	117601443	A	G	5	4	0.555555555555556	0.444444444444444
307	gnl|UMD3.1|GK000006.2	35525875	G	C	5	4	0.555555555555556	0.444444444444444		238	gnl|UMD3.1|GK000006.2	35505604	A	T	2	4	0.333333333333333	0.666666666666667		259	gnl|UMD3.1|GK000006.2	35834063	G	A	1	2	0.333333333333333	0.666666666666667		150	gnl|UMD3.1|GK000006.2	35229259	G	A	5	6	0.454545454545455	0.545454545454545		54	gnl|UMD3.1|GK000004.2	117601444	A	G	5	4	0.555555555555556	0.444444444444444
308	gnl|UMD3.1|GK000006.2	35526557	C	T	4	6	0.4	0.6		239	gnl|UMD3.1|GK000006.2	35508421	G	A	3	2	0.6	0.4		260	gnl|UMD3.1|GK000006.2	35834529	T	C	3	2	0.6	0.4		151	gnl|UMD3.1|GK000006.2	35229423	A	G	7	3	0.7	0.3		55	gnl|UMD3.1|GK000004.2	117601980	C	G	1	3	0.25	0.75
309	gnl|UMD3.1|GK000006.2	35526617	C	A	3	3	0.5	0.5		240	gnl|UMD3.1|GK000006.2	35512140	A	C	0	3	0	1		261	gnl|UMD3.1|GK000006.2	35834565	T	C	1	2	0.333333333333333	0.666666666666667		152	gnl|UMD3.1|GK000006.2	35230712	A	G	0	2	0	1		56	gnl|UMD3.1|GK000004.2	117602594	G	A	1	3	0.25	0.75
310	gnl|UMD3.1|GK000006.2	35526828	G	A	2	5	0.285714285714286	0.714285714285714		241	gnl|UMD3.1|GK000006.2	35513579	C	T	0	2	0	1		262	gnl|UMD3.1|GK000006.2	35841698	C	T	4	6	0.4	0.6		153	gnl|UMD3.1|GK000006.2	35231015	G	A	0	3	0	1		57	gnl|UMD3.1|GK000004.2	117602735	G	C	0	4	0	1
311	gnl|UMD3.1|GK000006.2	35526876	G	T	0	4	0	1		242	gnl|UMD3.1|GK000006.2	35517061	A	T	2	2	0.5	0.5		263	gnl|UMD3.1|GK000006.2	35844354	T	C	3	2	0.6	0.4		154	gnl|UMD3.1|GK000006.2	35231713	G	A	1	3	0.25	0.75		58	gnl|UMD3.1|GK000004.2	117603515	C	A	7	2	0.777777777777778	0.222222222222222
312	gnl|UMD3.1|GK000006.2	35528240	G	A	3	3	0.5	0.5		243	gnl|UMD3.1|GK000006.2	35517113	T	G	2	2	0.5	0.5		264	gnl|UMD3.1|GK000006.2	35846523	G	T	0	2	0	1		155	gnl|UMD3.1|GK000006.2	35254595	A	G	0	2	0	1		59	gnl|UMD3.1|GK000004.2	117604040	A	G	0	6	0	1
313	gnl|UMD3.1|GK000006.2	35528278	T	A	4	2	0.666666666666667	0.333333333333333		244	gnl|UMD3.1|GK000006.2	35517676	C	A	0	2	0	1		265	gnl|UMD3.1|GK000006.2	35850256	T	C	0	2	0	1		156	gnl|UMD3.1|GK000006.2	35255646	A	G	0	2	0	1		60	gnl|UMD3.1|GK000004.2	117607527	A	G	0	2	0	1
314	gnl|UMD3.1|GK000006.2	35529091	T	A	1	1	0.5	0.5		245	gnl|UMD3.1|GK000006.2	35517989	C	T	0	1	0	1		266	gnl|UMD3.1|GK000006.2	35852402	C	A	3	2	0.6	0.4		157	gnl|UMD3.1|GK000006.2	35261373	A	G	10	2	0.833333333333333	0.166666666666667		61	gnl|UMD3.1|GK000004.2	117607545	A	G	0	2	0	1
315	gnl|UMD3.1|GK000006.2	35529700	G	A	0	2	0	1		246	gnl|UMD3.1|GK000006.2	35517990	A	G	0	1	0	1		267	gnl|UMD3.1|GK000006.2	35852808	G	T	1	2	0.333333333333333	0.666666666666667		158	gnl|UMD3.1|GK000006.2	35262469	T	C	0	2	0	1		62	gnl|UMD3.1|GK000004.2	117607552	A	G	0	2	0	1
316	gnl|UMD3.1|GK000006.2	35531436	G	A	0	3	0	1		247	gnl|UMD3.1|GK000006.2	35519124	C	T	0	2	0	1		268	gnl|UMD3.1|GK000006.2	35856922	G	A	2	3	0.4	0.6		159	gnl|UMD3.1|GK000006.2	35264091	C	A	2	2	0.5	0.5		63	gnl|UMD3.1|GK000004.2	117610378	G	A	0	2	0	1
317	gnl|UMD3.1|GK000006.2	35534429	G	A	0	3	0	1		248	gnl|UMD3.1|GK000006.2	35519155	G	A	0	3	0	1		269	gnl|UMD3.1|GK000006.2	35859878	T	C	2	2	0.5	0.5		160	gnl|UMD3.1|GK000006.2	35266849	G	A	3	2	0.6	0.4		64	gnl|UMD3.1|GK000004.2	117610445	G	C	2	2	0.5	0.5
318	gnl|UMD3.1|GK000006.2	35535315	T	A	1	2	0.333333333333333	0.666666666666667		249	gnl|UMD3.1|GK000006.2	35520233	A	T	0	2	0	1		270	gnl|UMD3.1|GK000006.2	35859895	T	C	2	2	0.5	0.5		161	gnl|UMD3.1|GK000006.2	35271636	T	A	0	2	0	1		65	gnl|UMD3.1|GK000004.2	117616195	A	G	0	2	0	1
319	gnl|UMD3.1|GK000006.2	35536455	C	G	1	3	0.25	0.75		250	gnl|UMD3.1|GK000006.2	35520276	T	C	0	2	0	1		271	gnl|UMD3.1|GK000006.2	35859901	T	C	2	2	0.5	0.5		162	gnl|UMD3.1|GK000006.2	35272229	C	T	0	5	0	1		66	gnl|UMD3.1|GK000004.2	117619428	A	G	0	2	0	1
320	gnl|UMD3.1|GK000006.2	35536540	C	T	1	2	0.333333333333333	0.666666666666667		251	gnl|UMD3.1|GK000006.2	35520697	A	T	0	2	0	1		272	gnl|UMD3.1|GK000006.2	35859911	T	C	4	2	0.666666666666667	0.333333333333333		163	gnl|UMD3.1|GK000006.2	35272382	T	C	0	2	0	1		67	gnl|UMD3.1|GK000004.2	117619505	G	A	0	2	0	1
321	gnl|UMD3.1|GK000006.2	35538520	G	A	4	2	0.666666666666667	0.333333333333333		252	gnl|UMD3.1|GK000006.2	35521983	C	T	4	2	0.666666666666667	0.333333333333333		273	gnl|UMD3.1|GK000006.2	35859914	T	C	4	2	0.666666666666667	0.333333333333333		164	gnl|UMD3.1|GK000006.2	35274291	T	C	0	2	0	1		68	gnl|UMD3.1|GK000004.2	117623215	G	A	0	2	0	1
322	gnl|UMD3.1|GK000006.2	35538963	C	T	3	6	0.333333333333333	0.666666666666667		253	gnl|UMD3.1|GK000006.2	35521995	T	A	2	3	0.4	0.6		274	gnl|UMD3.1|GK000006.2	35859950	T	C	3	2	0.6	0.4		165	gnl|UMD3.1|GK000006.2	35274890	T	C	1	3	0.25	0.75		69	gnl|UMD3.1|GK000004.2	117623310	T	C	0	3	0	1
323	gnl|UMD3.1|GK000006.2	35539137	C	G	6	2	0.75	0.25		254	gnl|UMD3.1|GK000006.2	35524533	C	G	0	2	0	1		275	gnl|UMD3.1|GK000006.2	35863662	T	G	1	2	0.333333333333333	0.666666666666667		166	gnl|UMD3.1|GK000006.2	35274895	T	C	0	3	0	1		70	gnl|UMD3.1|GK000004.2	117623325	T	C	0	3	0	1
324	gnl|UMD3.1|GK000006.2	35539365	G	C	0	2	0	1		255	gnl|UMD3.1|GK000006.2	35524602	G	A	0	2	0	1		276	gnl|UMD3.1|GK000006.2	35867864	G	T	4	2	0.666666666666667	0.333333333333333		167	gnl|UMD3.1|GK000006.2	35281265	C	T	6	3	0.666666666666667	0.333333333333333		71	gnl|UMD3.1|GK000004.2	117623414	GT	GTGTTTTTGTTT	0	1	0	1
325	gnl|UMD3.1|GK000006.2	35539936	A	C	2	4	0.333333333333333	0.666666666666667		256	gnl|UMD3.1|GK000006.2	35525100	A	G	0	2	0	1		277	gnl|UMD3.1|GK000006.2	35868498	T	C	0	2	0	1		168	gnl|UMD3.1|GK000006.2	35282746	C	G	1	2	0.333333333333333	0.666666666666667		72	gnl|UMD3.1|GK000004.2	117624065	C	G	0	3	0	1
326	gnl|UMD3.1|GK000006.2	35540755	G	A	1	1	0.5	0.5		257	gnl|UMD3.1|GK000006.2	35525135	TAA	TAAA	0	1	0	1		278	gnl|UMD3.1|GK000006.2	35885236	G	A	1	2	0.333333333333333	0.666666666666667		169	gnl|UMD3.1|GK000006.2	35283833	T	A	0	7	0	1		73	gnl|UMD3.1|GK000004.2	117625673	C	T	0	2	0	1
327	gnl|UMD3.1|GK000006.2	35543342	T	C	1	3	0.25	0.75		258	gnl|UMD3.1|GK000006.2	35525240	T	C	2	2	0.5	0.5		279	gnl|UMD3.1|GK000006.2	35886287	N	G	0	4	0	1		170	gnl|UMD3.1|GK000006.2	35284495	A	G	8	2	0.8	0.2		74	gnl|UMD3.1|GK000004.2	117628544	T	C	0	3	0	1
328	gnl|UMD3.1|GK000006.2	35545462	A	T	1	2	0.333333333333333	0.666666666666667		259	gnl|UMD3.1|GK000006.2	35525458	T	C	5	2	0.714285714285714	0.285714285714286		280	gnl|UMD3.1|GK000006.2	35886337	T	A	0	4	0	1		171	gnl|UMD3.1|GK000006.2	35288972	A	T	3	3	0.5	0.5		75	gnl|UMD3.1|GK000004.2	117628593	A	G	0	4	0	1
329	gnl|UMD3.1|GK000006.2	35546348	A	T	0	2	0	1		260	gnl|UMD3.1|GK000006.2	35525464	T	C	5	2	0.714285714285714	0.285714285714286		281	gnl|UMD3.1|GK000006.2	35886426	C	T	0	2	0	1		172	gnl|UMD3.1|GK000006.2	35289944	T	C	0	2	0	1		76	gnl|UMD3.1|GK000004.2	117630690	C	T	0	2	0	1
330	gnl|UMD3.1|GK000006.2	35550042	G	T	6	2	0.75	0.25		261	gnl|UMD3.1|GK000006.2	35525468	T	C	5	2	0.714285714285714	0.285714285714286		282	gnl|UMD3.1|GK000006.2	35886446	T	C	0	3	0	1		173	gnl|UMD3.1|GK000006.2	35292978	G	T	0	3	0	1		77	gnl|UMD3.1|GK000004.2	117630749	A	G	0	2	0	1
331	gnl|UMD3.1|GK000006.2	35550177	T	C	3	2	0.6	0.4		262	gnl|UMD3.1|GK000006.2	35525477	T	C	4	2	0.666666666666667	0.333333333333333		283	gnl|UMD3.1|GK000006.2	35886471	T	C	1	1	0.5	0.5		174	gnl|UMD3.1|GK000006.2	35293621	G	C	0	3	0	1		78	gnl|UMD3.1|GK000004.2	117631651	C	T	0	2	0	1
332	gnl|UMD3.1|GK000006.2	35550222	T	C	5	2	0.714285714285714	0.285714285714286		263	gnl|UMD3.1|GK000006.2	35525536	T	C	4	2	0.666666666666667	0.333333333333333		284	gnl|UMD3.1|GK000006.2	35886510	T	C	1	2	0.333333333333333	0.666666666666667		175	gnl|UMD3.1|GK000006.2	35293673	C	T	0	2	0	1		79	gnl|UMD3.1|GK000004.2	117631714	A	G	0	2	0	1
333	gnl|UMD3.1|GK000006.2	35550236	T	C	2	5	0.285714285714286	0.714285714285714		264	gnl|UMD3.1|GK000006.2	35525698	T	C	2	3	0.4	0.6		285	gnl|UMD3.1|GK000006.2	35886512	T	C	1	2	0.333333333333333	0.666666666666667		176	gnl|UMD3.1|GK000006.2	35293778	A	C	0	3	0	1		80	gnl|UMD3.1|GK000004.2	117633595	C	A	0	2	0	1
334	gnl|UMD3.1|GK000006.2	35550237	T	C	3	4	0.428571428571429	0.571428571428571		265	gnl|UMD3.1|GK000006.2	35525763	T	C	6	2	0.75	0.25		286	gnl|UMD3.1|GK000006.2	35887541	C	A	9	2	0.818181818181818	0.181818181818182		177	gnl|UMD3.1|GK000006.2	35295495	G	T	0	2	0	1		81	gnl|UMD3.1|GK000004.2	117638430	C	T	0	2	0	1
335	gnl|UMD3.1|GK000006.2	35550503	T	C	7	2	0.777777777777778	0.222222222222222		266	gnl|UMD3.1|GK000006.2	35525823	G	A	8	2	0.8	0.2		287	gnl|UMD3.1|GK000006.2	35887804	C	A	9	2	0.818181818181818	0.181818181818182		178	gnl|UMD3.1|GK000006.2	35295552	C	T	3	2	0.6	0.4		82	gnl|UMD3.1|GK000004.2	117639428	A	G	0	2	0	1
336	gnl|UMD3.1|GK000006.2	35551648	A	T	9	3	0.75	0.25		267	gnl|UMD3.1|GK000006.2	35526053	T	C	5	2	0.714285714285714	0.285714285714286		288	gnl|UMD3.1|GK000006.2	35897633	C	T	0	2	0	1		179	gnl|UMD3.1|GK000006.2	35296098	T	A	5	2	0.714285714285714	0.285714285714286		83	gnl|UMD3.1|GK000004.2	117640994	A	C	1	2	0.333333333333333	0.666666666666667
337	gnl|UMD3.1|GK000006.2	35552329	G	A	7	6	0.538461538461538	0.461538461538462		268	gnl|UMD3.1|GK000006.2	35526854	G	C	1	7	0.125	0.875		289	gnl|UMD3.1|GK000006.2	35899598	G	A	2	2	0.5	0.5		180	gnl|UMD3.1|GK000006.2	35296692	G	A	1	2	0.333333333333333	0.666666666666667		84	gnl|UMD3.1|GK000004.2	117641263	C	A	2	2	0.5	0.5
338	gnl|UMD3.1|GK000006.2	35552558	G	C	7	4	0.636363636363636	0.363636363636364		269	gnl|UMD3.1|GK000006.2	35526876	G	T	1	8	0.111111111111111	0.888888888888889		290	gnl|UMD3.1|GK000006.2	35899680	C	G	1	2	0.333333333333333	0.666666666666667		181	gnl|UMD3.1|GK000006.2	35296699	G	C	2	2	0.5	0.5		85	gnl|UMD3.1|GK000004.2	117641281	T	G	0	2	0	1
339	gnl|UMD3.1|GK000006.2	35552702	T	C	15	3	0.833333333333333	0.166666666666667		270	gnl|UMD3.1|GK000006.2	35527316	T	A	10	2	0.833333333333333	0.166666666666667		291	gnl|UMD3.1|GK000006.2	35900125	G	T	3	2	0.6	0.4		182	gnl|UMD3.1|GK000006.2	35297277	G	A	4	2	0.666666666666667	0.333333333333333		86	gnl|UMD3.1|GK000004.2	117641299	T	C	0	4	0	1
340	gnl|UMD3.1|GK000006.2	35552758	T	C	22	3	0.88	0.12		271	gnl|UMD3.1|GK000006.2	35530927	C	T	6	9	0.4	0.6		292	gnl|UMD3.1|GK000006.2	35900215	T	G	0	2	0	1		183	gnl|UMD3.1|GK000006.2	35298906	T	C	0	2	0	1		87	gnl|UMD3.1|GK000004.2	117641426	C	A	0	1	0	1
341	gnl|UMD3.1|GK000006.2	35552966	T	G	15	6	0.714285714285714	0.285714285714286		272	gnl|UMD3.1|GK000006.2	35530972	T	C	15	3	0.833333333333333	0.166666666666667		293	gnl|UMD3.1|GK000006.2	35900448	T	C,A	0	4	0	1		184	gnl|UMD3.1|GK000006.2	35299316	C	T	2	3	0.4	0.6		88	gnl|UMD3.1|GK000004.2	117642796	A	G	0	2	0	1
342	gnl|UMD3.1|GK000006.2	35554297	G	A	4	7	0.363636363636364	0.636363636363636		273	gnl|UMD3.1|GK000006.2	35531255	G	A	1	5	0.166666666666667	0.833333333333333		294	gnl|UMD3.1|GK000006.2	35900735	G	A	2	2	0.5	0.5		185	gnl|UMD3.1|GK000006.2	35301105	G	C	0	3	0	1		89	gnl|UMD3.1|GK000004.2	117643152	A	G	0	2	0	1
343	gnl|UMD3.1|GK000006.2	35554531	T	A	3	8	0.272727272727273	0.727272727272727		274	gnl|UMD3.1|GK000006.2	35534872	A	C	0	3	0	1		295	gnl|UMD3.1|GK000006.2	35901192	G	A	0	2	0	1		186	gnl|UMD3.1|GK000006.2	35301106	G	C	0	3	0	1		90	gnl|UMD3.1|GK000004.2	117643163	A	G	0	2	0	1
344	gnl|UMD3.1|GK000006.2	35554991	T	A	4	2	0.666666666666667	0.333333333333333		275	gnl|UMD3.1|GK000006.2	35534874	A	T	0	3	0	1		296	gnl|UMD3.1|GK000006.2	35901259	C	T	0	2	0	1		187	gnl|UMD3.1|GK000006.2	35301353	T	G	0	2	0	1		91	gnl|UMD3.1|GK000004.2	117644173	G	T	0	2	0	1
345	gnl|UMD3.1|GK000006.2	35555022	G	A	4	2	0.666666666666667	0.333333333333333		276	gnl|UMD3.1|GK000006.2	35534909	C	A	0	4	0	1		297	gnl|UMD3.1|GK000006.2	35903012	T	G	0	5	0	1		188	gnl|UMD3.1|GK000006.2	35301939	T	C	0	2	0	1		92	gnl|UMD3.1|GK000004.2	117656535	G	A	0	3	0	1
346	gnl|UMD3.1|GK000006.2	35555962	T	C	3	2	0.6	0.4		277	gnl|UMD3.1|GK000006.2	35534917	G	C	0	4	0	1		298	gnl|UMD3.1|GK000006.2	35903108	T	C	7	3	0.7	0.3		189	gnl|UMD3.1|GK000006.2	35303554	G	T	1	2	0.333333333333333	0.666666666666667		93	gnl|UMD3.1|GK000004.2	117656544	C	G	0	4	0	1
347	gnl|UMD3.1|GK000006.2	35556750	C	A	0	1	0	1		278	gnl|UMD3.1|GK000006.2	35534918	A	T	0	4	0	1		299	gnl|UMD3.1|GK000006.2	35905103	T	G	1	2	0.333333333333333	0.666666666666667		190	gnl|UMD3.1|GK000006.2	35305246	A	G	0	2	0	1		94	gnl|UMD3.1|GK000004.2	117658011	C	T	0	2	0	1
348	gnl|UMD3.1|GK000006.2	35557598	T	A	4	4	0.5	0.5		279	gnl|UMD3.1|GK000006.2	35535028	T	A	0	3	0	1		300	gnl|UMD3.1|GK000006.2	35905135	G	A	1	2	0.333333333333333	0.666666666666667		191	gnl|UMD3.1|GK000006.2	35307742	C	T	0	2	0	1		95	gnl|UMD3.1|GK000004.2	117658263	A	G	0	5	0	1
349	gnl|UMD3.1|GK000006.2	35558922	G	A	0	5	0	1		280	gnl|UMD3.1|GK000006.2	35535315	T	A	0	3	0	1		301	gnl|UMD3.1|GK000006.2	35906438	T	G	0	2	0	1		192	gnl|UMD3.1|GK000006.2	35319448	A	G	0	5	0	1		96	gnl|UMD3.1|GK000004.2	117658583	G	A	0	4	0	1
350	gnl|UMD3.1|GK000006.2	35558972	A	G	1	2	0.333333333333333	0.666666666666667		281	gnl|UMD3.1|GK000006.2	35535541	T	C	0	2	0	1		302	gnl|UMD3.1|GK000006.2	35906795	C	T	0	2	0	1		193	gnl|UMD3.1|GK000006.2	35322883	A	G	0	2	0	1		97	gnl|UMD3.1|GK000004.2	117663909	T	C	2	2	0.5	0.5
351	gnl|UMD3.1|GK000006.2	35562209	A	G	0	4	0	1		282	gnl|UMD3.1|GK000006.2	35536292	T	C	3	2	0.6	0.4		303	gnl|UMD3.1|GK000006.2	35908011	G	T	1	3	0.25	0.75		194	gnl|UMD3.1|GK000006.2	35322895	T	A	0	2	0	1		98	gnl|UMD3.1|GK000004.2	117664756	G	A	0	2	0	1
352	gnl|UMD3.1|GK000006.2	35562224	G	A	7	2	0.777777777777778	0.222222222222222		283	gnl|UMD3.1|GK000006.2	35536301	T	C	4	2	0.666666666666667	0.333333333333333		304	gnl|UMD3.1|GK000006.2	35908537	G	A	2	2	0.5	0.5		195	gnl|UMD3.1|GK000006.2	35329296	T	C	0	2	0	1		99	gnl|UMD3.1|GK000004.2	117665484	A	G	0	2	0	1
353	gnl|UMD3.1|GK000006.2	35562416	C	T	5	4	0.555555555555556	0.444444444444444		284	gnl|UMD3.1|GK000006.2	35536540	C	T	1	3	0.25	0.75		305	gnl|UMD3.1|GK000006.2	35909295	G	T	0	1	0	1		196	gnl|UMD3.1|GK000006.2	35332951	T	C	0	3	0	1		100	gnl|UMD3.1|GK000004.2	117665726	T	C	0	2	0	1
354	gnl|UMD3.1|GK000006.2	35564358	C	A	2	2	0.5	0.5		285	gnl|UMD3.1|GK000006.2	35536753	G	T	0	3	0	1		306	gnl|UMD3.1|GK000006.2	35910905	T	C	0	3	0	1		197	gnl|UMD3.1|GK000006.2	35332983	T	C	0	3	0	1		101	gnl|UMD3.1|GK000004.2	117666154	G	A	2	2	0.5	0.5
355	gnl|UMD3.1|GK000006.2	35564534	G	A	3	3	0.5	0.5		286	gnl|UMD3.1|GK000006.2	35537230	A	G	6	2	0.75	0.25		307	gnl|UMD3.1|GK000006.2	35910906	T	C	1	2	0.333333333333333	0.666666666666667		198	gnl|UMD3.1|GK000006.2	35332991	T	C	0	2	0	1		102	gnl|UMD3.1|GK000004.2	117666680	C	T	5	2	0.714285714285714	0.285714285714286
356	gnl|UMD3.1|GK000006.2	35565936	G	A	1	2	0.333333333333333	0.666666666666667		287	gnl|UMD3.1|GK000006.2	35537443	G	C	1	3	0.25	0.75		308	gnl|UMD3.1|GK000006.2	35910956	G	A	0	2	0	1		199	gnl|UMD3.1|GK000006.2	35332993	T	C	0	3	0	1		103	gnl|UMD3.1|GK000004.2	117666884	G	T	1	1	0.5	0.5
357	gnl|UMD3.1|GK000006.2	35567579	T	C	3	2	0.6	0.4		288	gnl|UMD3.1|GK000006.2	35538232	A	G	2	2	0.5	0.5		309	gnl|UMD3.1|GK000006.2	35912154	A	T	0	4	0	1		200	gnl|UMD3.1|GK000006.2	35333255	T	C	0	3	0	1		104	gnl|UMD3.1|GK000004.2	117666896	G	A	1	2	0.333333333333333	0.666666666666667
358	gnl|UMD3.1|GK000006.2	35567618	T	C	4	2	0.666666666666667	0.333333333333333		289	gnl|UMD3.1|GK000006.2	35539365	G	C	6	4	0.6	0.4		310	gnl|UMD3.1|GK000006.2	35912182	A	G	0	4	0	1		201	gnl|UMD3.1|GK000006.2	35333272	T	C	0	3	0	1		105	gnl|UMD3.1|GK000004.2	117667828	C	T	0	2	0	1
359	gnl|UMD3.1|GK000006.2	35569162	T	C	0	2	0	1		290	gnl|UMD3.1|GK000006.2	35539936	A	C	0	3	0	1		311	gnl|UMD3.1|GK000006.2	35912308	C	G	0	4	0	1		202	gnl|UMD3.1|GK000006.2	35342008	A	G	0	2	0	1		106	gnl|UMD3.1|GK000004.2	117668012	T	G	0	3	0	1
360	gnl|UMD3.1|GK000006.2	35570725	G	T	1	2	0.333333333333333	0.666666666666667		291	gnl|UMD3.1|GK000006.2	35540565	C	T	1	2	0.333333333333333	0.666666666666667		312	gnl|UMD3.1|GK000006.2	35912336	A	G	0	4	0	1		203	gnl|UMD3.1|GK000006.2	35346513	T	C	0	2	0	1		107	gnl|UMD3.1|GK000004.2	117668518	C	T	0	3	0	1
361	gnl|UMD3.1|GK000006.2	35571341	T	C	0	2	0	1		292	gnl|UMD3.1|GK000006.2	35540718	G	T	0	2	0	1		313	gnl|UMD3.1|GK000006.2	35914670	C	A	1	2	0.333333333333333	0.666666666666667		204	gnl|UMD3.1|GK000006.2	35346536	T	C	0	2	0	1		108	gnl|UMD3.1|GK000004.2	117668570	C	T	0	6	0	1
362	gnl|UMD3.1|GK000006.2	35572696	A	T	1	2	0.333333333333333	0.666666666666667		293	gnl|UMD3.1|GK000006.2	35542154	G	T	2	2	0.5	0.5		314	gnl|UMD3.1|GK000006.2	35917384	G	A	0	2	0	1		205	gnl|UMD3.1|GK000006.2	35346613	T	C	0	2	0	1		109	gnl|UMD3.1|GK000004.2	117668598	C	T	0	7	0	1
363	gnl|UMD3.1|GK000006.2	35576496	G	A	1	6	0.142857142857143	0.857142857142857		294	gnl|UMD3.1|GK000006.2	35544171	A	G	4	2	0.666666666666667	0.333333333333333		315	gnl|UMD3.1|GK000006.2	35917414	C	T	0	2	0	1		206	gnl|UMD3.1|GK000006.2	35364443	T	C	0	3	0	1		110	gnl|UMD3.1|GK000004.2	117668613	C	G	0	7	0	1
364	gnl|UMD3.1|GK000006.2	35576514	C	A	1	6	0.142857142857143	0.857142857142857		295	gnl|UMD3.1|GK000006.2	35545795	A	C	0	2	0	1		316	gnl|UMD3.1|GK000006.2	35917456	C	A	0	2	0	1		207	gnl|UMD3.1|GK000006.2	35365653	A	C	2	2	0.5	0.5		111	gnl|UMD3.1|GK000004.2	117668777	G	T	3	2	0.6	0.4
365	gnl|UMD3.1|GK000006.2	35577910	G	A	1	2	0.333333333333333	0.666666666666667		296	gnl|UMD3.1|GK000006.2	35546144	GTATATATATATATATATATATATATATAT	GTATATATATATATATATATATATAT	0	1	0	1		317	gnl|UMD3.1|GK000006.2	35917477	G	T	0	2	0	1		208	gnl|UMD3.1|GK000006.2	35366871	A	C	0	3	0	1		112	gnl|UMD3.1|GK000004.2	117668831	T	C	2	3	0.4	0.6
366	gnl|UMD3.1|GK000006.2	35581556	T	C	0	2	0	1		297	gnl|UMD3.1|GK000006.2	35546597	G	A	3	4	0.428571428571429	0.571428571428571		318	gnl|UMD3.1|GK000006.2	35917504	T	G	1	3	0.25	0.75		209	gnl|UMD3.1|GK000006.2	35367398	G	A	4	4	0.5	0.5		113	gnl|UMD3.1|GK000004.2	117671002	G	A	1	3	0.25	0.75
367	gnl|UMD3.1|GK000006.2	35582399	T	C	1	4	0.2	0.8		298	gnl|UMD3.1|GK000006.2	35546795	T	C	6	3	0.666666666666667	0.333333333333333		319	gnl|UMD3.1|GK000006.2	35917511	T	G	1	4	0.2	0.8		210	gnl|UMD3.1|GK000006.2	35367402	G	T	3	4	0.428571428571429	0.571428571428571		114	gnl|UMD3.1|GK000004.2	117671035	T	C	1	4	0.2	0.8
368	gnl|UMD3.1|GK000006.2	35582481	C	A	1	3	0.25	0.75		299	gnl|UMD3.1|GK000006.2	35548193	T	C	5	2	0.714285714285714	0.285714285714286		320	gnl|UMD3.1|GK000006.2	35917555	A	G	1	2	0.333333333333333	0.666666666666667		211	gnl|UMD3.1|GK000006.2	35371075	A	G	0	2	0	1		115	gnl|UMD3.1|GK000004.2	117671076	G	A	5	4	0.555555555555556	0.444444444444444
369	gnl|UMD3.1|GK000006.2	35582487	C	A	1	3	0.25	0.75		300	gnl|UMD3.1|GK000006.2	35548471	T	A	2	2	0.5	0.5		321	gnl|UMD3.1|GK000006.2	35917742	G	A	1	2	0.333333333333333	0.666666666666667		212	gnl|UMD3.1|GK000006.2	35371343	A	C	0	2	0	1		116	gnl|UMD3.1|GK000004.2	117673220	A	C	1	1	0.5	0.5
370	gnl|UMD3.1|GK000006.2	35582519	T	C	3	2	0.6	0.4		301	gnl|UMD3.1|GK000006.2	35548931	T	C	4	3	0.571428571428571	0.428571428571429		322	gnl|UMD3.1|GK000006.2	35918800	T	G	4	2	0.666666666666667	0.333333333333333		213	gnl|UMD3.1|GK000006.2	35379031	T	C	0	3	0	1		117	gnl|UMD3.1|GK000004.2	117673379	A	G	4	3	0.571428571428571	0.428571428571429
371	gnl|UMD3.1|GK000006.2	35584426	T	TTAGCTTTATTATAC	0	1	0	1		302	gnl|UMD3.1|GK000006.2	35549065	G	T	2	7	0.222222222222222	0.777777777777778		323	gnl|UMD3.1|GK000006.2	35918833	C	G	3	7	0.3	0.7		214	gnl|UMD3.1|GK000006.2	35379842	T	C	0	2	0	1		118	gnl|UMD3.1|GK000004.2	117673768	T	C	5	2	0.714285714285714	0.285714285714286
372	gnl|UMD3.1|GK000006.2	35585542	C	T	1	1	0.5	0.5		303	gnl|UMD3.1|GK000006.2	35549353	G	T	5	6	0.454545454545455	0.545454545454545		324	gnl|UMD3.1|GK000006.2	35918929	G	A	0	6	0	1		215	gnl|UMD3.1|GK000006.2	35382426	C	A	0	2	0	1		119	gnl|UMD3.1|GK000004.2	117673859	G	A	2	2	0.5	0.5
373	gnl|UMD3.1|GK000006.2	35585696	A	C	4	2	0.666666666666667	0.333333333333333		304	gnl|UMD3.1|GK000006.2	35550073	T	C	4	3	0.571428571428571	0.428571428571429		325	gnl|UMD3.1|GK000006.2	35918998	C	T	0	4	0	1		216	gnl|UMD3.1|GK000006.2	35384733	T	A	2	2	0.5	0.5		120	gnl|UMD3.1|GK000004.2	117673924	A	G	9	2	0.818181818181818	0.181818181818182
374	gnl|UMD3.1|GK000006.2	35585947	A	G	2	2	0.5	0.5		305	gnl|UMD3.1|GK000006.2	35550124	G	C	6	5	0.545454545454545	0.454545454545455		326	gnl|UMD3.1|GK000006.2	35919184	C	T	2	4	0.333333333333333	0.666666666666667		217	gnl|UMD3.1|GK000006.2	35387265	T	C	0	5	0	1		121	gnl|UMD3.1|GK000004.2	117673938	A	G	9	5	0.642857142857143	0.357142857142857
375	gnl|UMD3.1|GK000006.2	35585961	C	T	2	2	0.5	0.5		306	gnl|UMD3.1|GK000006.2	35550177	T	C	9	6	0.6	0.4		327	gnl|UMD3.1|GK000006.2	35920846	T	C	2	2	0.5	0.5		218	gnl|UMD3.1|GK000006.2	35399954	A	G	0	3	0	1		122	gnl|UMD3.1|GK000004.2	117674153	G	C	3	3	0.5	0.5
376	gnl|UMD3.1|GK000006.2	35586012	T	G	3	3	0.5	0.5		307	gnl|UMD3.1|GK000006.2	35550179	T	C	12	2	0.857142857142857	0.142857142857143		328	gnl|UMD3.1|GK000006.2	35921036	C	T	2	2	0.5	0.5		219	gnl|UMD3.1|GK000006.2	35400715	C	T	7	4	0.636363636363636	0.363636363636364		123	gnl|UMD3.1|GK000004.2	117676608	C	A	1	2	0.333333333333333	0.666666666666667
377	gnl|UMD3.1|GK000006.2	35586524	T	C	6	2	0.75	0.25		308	gnl|UMD3.1|GK000006.2	35550234	T	C	13	3	0.8125	0.1875		329	gnl|UMD3.1|GK000006.2	35921318	A	G	2	2	0.5	0.5		220	gnl|UMD3.1|GK000006.2	35402038	G	A	4	2	0.666666666666667	0.333333333333333		124	gnl|UMD3.1|GK000004.2	117679051	A	G	0	3	0	1
378	gnl|UMD3.1|GK000006.2	35586536	G	A	2	4	0.333333333333333	0.666666666666667		309	gnl|UMD3.1|GK000006.2	35550236	T	C	11	6	0.647058823529412	0.352941176470588		330	gnl|UMD3.1|GK000006.2	35921348	C	A	2	2	0.5	0.5		221	gnl|UMD3.1|GK000006.2	35403988	T	A	5	2	0.714285714285714	0.285714285714286		125	gnl|UMD3.1|GK000004.2	117679068	G	A	0	2	0	1
379	gnl|UMD3.1|GK000006.2	35586580	T	C	4	4	0.5	0.5		310	gnl|UMD3.1|GK000006.2	35550237	T	C	6	10	0.375	0.625		331	gnl|UMD3.1|GK000006.2	35921733	C	T	0	2	0	1		222	gnl|UMD3.1|GK000006.2	35404184	T	C	5	2	0.714285714285714	0.285714285714286		126	gnl|UMD3.1|GK000004.2	117679131	A	G	0	2	0	1
380	gnl|UMD3.1|GK000006.2	35587516	A	G	1	2	0.333333333333333	0.666666666666667		311	gnl|UMD3.1|GK000006.2	35551953	G	A	8	4	0.666666666666667	0.333333333333333		332	gnl|UMD3.1|GK000006.2	35922378	C	T	2	5	0.285714285714286	0.714285714285714		223	gnl|UMD3.1|GK000006.2	35404186	T	C	5	2	0.714285714285714	0.285714285714286		127	gnl|UMD3.1|GK000004.2	117684568	G	A	0	1	0	1
381	gnl|UMD3.1|GK000006.2	35588238	G	A	0	6	0	1		312	gnl|UMD3.1|GK000006.2	35552113	G	A	9	7	0.5625	0.4375		333	gnl|UMD3.1|GK000006.2	35922488	A	G	1	3	0.25	0.75		224	gnl|UMD3.1|GK000006.2	35404201	T	C	6	2	0.75	0.25		128	gnl|UMD3.1|GK000004.2	117684871	G	C	6	2	0.75	0.25
382	gnl|UMD3.1|GK000006.2	35588789	G	A	0	2	0	1		313	gnl|UMD3.1|GK000006.2	35552966	T	G	12	13	0.48	0.52		334	gnl|UMD3.1|GK000006.2	35922530	A	C	1	2	0.333333333333333	0.666666666666667		225	gnl|UMD3.1|GK000006.2	35404357	G	T	0	3	0	1		129	gnl|UMD3.1|GK000004.2	117685328	A	G	3	5	0.375	0.625
383	gnl|UMD3.1|GK000006.2	35590692	G	T	2	2	0.5	0.5		314	gnl|UMD3.1|GK000006.2	35554297	G	A	14	11	0.56	0.44		335	gnl|UMD3.1|GK000006.2	35922537	A	T	1	2	0.333333333333333	0.666666666666667		226	gnl|UMD3.1|GK000006.2	35404514	A	T	2	2	0.5	0.5		130	gnl|UMD3.1|GK000004.2	117685364	A	G	1	6	0.142857142857143	0.857142857142857
384	gnl|UMD3.1|GK000006.2	35593198	C	A	5	4	0.555555555555556	0.444444444444444		315	gnl|UMD3.1|GK000006.2	35554531	T	A	10	7	0.588235294117647	0.411764705882353		336	gnl|UMD3.1|GK000006.2	35922793	T	C	1	2	0.333333333333333	0.666666666666667		227	gnl|UMD3.1|GK000006.2	35404779	T	C	2	2	0.5	0.5		131	gnl|UMD3.1|GK000004.2	117685365	A	G	2	5	0.285714285714286	0.714285714285714
385	gnl|UMD3.1|GK000006.2	35593199	A	G	5	4	0.555555555555556	0.444444444444444		316	gnl|UMD3.1|GK000006.2	35556294	A	G	1	2	0.333333333333333	0.666666666666667		337	gnl|UMD3.1|GK000006.2	35923290	G	A	0	2	0	1		228	gnl|UMD3.1|GK000006.2	35405237	C	T	6	2	0.75	0.25		132	gnl|UMD3.1|GK000004.2	117688733	C	G	0	2	0	1
386	gnl|UMD3.1|GK000006.2	35593336	G	T	0	3	0	1		317	gnl|UMD3.1|GK000006.2	35557037	A	G	1	3	0.25	0.75		338	gnl|UMD3.1|GK000006.2	35925110	A	G	5	8	0.384615384615385	0.615384615384615		229	gnl|UMD3.1|GK000006.2	35406143	T	C	6	2	0.75	0.25		133	gnl|UMD3.1|GK000004.2	117798554	G	T	2	8	0.2	0.8
387	gnl|UMD3.1|GK000006.2	35593466	C	T	1	2	0.333333333333333	0.666666666666667		318	gnl|UMD3.1|GK000006.2	35558950	G	A	0	2	0	1		339	gnl|UMD3.1|GK000006.2	35925315	T	C	1	7	0.125	0.875		230	gnl|UMD3.1|GK000006.2	35406554	T	A	5	2	0.714285714285714	0.285714285714286		134	gnl|UMD3.1|GK000004.2	117798557	T	C	1	7	0.125	0.875
388	gnl|UMD3.1|GK000006.2	35593467	A	G	1	2	0.333333333333333	0.666666666666667		319	gnl|UMD3.1|GK000006.2	35562209	A	G	2	3	0.4	0.6		340	gnl|UMD3.1|GK000006.2	35925606	C	T	0	2	0	1		231	gnl|UMD3.1|GK000006.2	35407065	T	C	13	4	0.764705882352941	0.235294117647059		135	gnl|UMD3.1|GK000004.2	117798619	G	A	1	8	0.111111111111111	0.888888888888889
389	gnl|UMD3.1|GK000006.2	35593468	G	T	1	2	0.333333333333333	0.666666666666667		320	gnl|UMD3.1|GK000006.2	35562284	A	T	2	2	0.5	0.5		341	gnl|UMD3.1|GK000006.2	35926067	G	T	3	2	0.6	0.4		232	gnl|UMD3.1|GK000006.2	35407165	T	C	6	2	0.75	0.25		136	gnl|UMD3.1|GK000004.2	117798668	G	A	1	8	0.111111111111111	0.888888888888889
390	gnl|UMD3.1|GK000006.2	35593515	T	G	1	1	0.5	0.5		321	gnl|UMD3.1|GK000006.2	35562851	T	C	2	2	0.5	0.5		342	gnl|UMD3.1|GK000006.2	35927534	C	T	0	6	0	1		233	gnl|UMD3.1|GK000006.2	35407169	T	C	5	2	0.714285714285714	0.285714285714286		137	gnl|UMD3.1|GK000004.2	117798791	G	A	2	3	0.4	0.6
391	gnl|UMD3.1|GK000006.2	35595332	C	T	2	2	0.5	0.5		322	gnl|UMD3.1|GK000006.2	35564242	G	A	6	2	0.75	0.25		343	gnl|UMD3.1|GK000006.2	35927681	G	A	0	5	0	1		234	gnl|UMD3.1|GK000006.2	35408932	T	C	0	2	0	1		138	gnl|UMD3.1|GK000004.2	117798885	T	C	2	2	0.5	0.5
392	gnl|UMD3.1|GK000006.2	35595398	C	T	0	3	0	1		323	gnl|UMD3.1|GK000006.2	35564999	G	C	0	3	0	1		344	gnl|UMD3.1|GK000006.2	35927723	A	G	0	4	0	1		235	gnl|UMD3.1|GK000006.2	35416214	A	G	0	2	0	1		139	gnl|UMD3.1|GK000004.2	117798910	C	T	2	2	0.5	0.5
393	gnl|UMD3.1|GK000006.2	35595555	G	A	0	3	0	1		324	gnl|UMD3.1|GK000006.2	35567574	T	C	2	2	0.5	0.5		345	gnl|UMD3.1|GK000006.2	35927744	C	T	0	4	0	1		236	gnl|UMD3.1|GK000006.2	35420378	T	C	1	2	0.333333333333333	0.666666666666667		140	gnl|UMD3.1|GK000004.2	117799483	A	G	0	3	0	1
394	gnl|UMD3.1|GK000006.2	35595596	A	G	0	3	0	1		325	gnl|UMD3.1|GK000006.2	35567962	T	G	2	2	0.5	0.5		346	gnl|UMD3.1|GK000006.2	35927932	A	G	0	2	0	1		237	gnl|UMD3.1|GK000006.2	35424709	G	A	0	2	0	1		141	gnl|UMD3.1|GK000004.2	117799497	T	C	0	3	0	1
395	gnl|UMD3.1|GK000006.2	35595932	T	C	0	3	0	1		326	gnl|UMD3.1|GK000006.2	35569192	T	C	0	2	0	1		347	gnl|UMD3.1|GK000006.2	35927949	G	A	0	2	0	1		238	gnl|UMD3.1|GK000006.2	35426051	A	G	0	3	0	1		142	gnl|UMD3.1|GK000004.2	117799511	G	C	0	3	0	1
396	gnl|UMD3.1|GK000006.2	35596165	C	T	2	2	0.5	0.5		327	gnl|UMD3.1|GK000006.2	35571536	T	C	3	2	0.6	0.4		348	gnl|UMD3.1|GK000006.2	35927969	A	G	0	2	0	1		239	gnl|UMD3.1|GK000006.2	35430309	C	A	0	2	0	1		143	gnl|UMD3.1|GK000004.2	117799555	G	C	0	2	0	1
397	gnl|UMD3.1|GK000006.2	35596180	T	C	0	4	0	1		328	gnl|UMD3.1|GK000006.2	35571580	T	C	6	2	0.75	0.25		349	gnl|UMD3.1|GK000006.2	35928614	G	A	4	2	0.666666666666667	0.333333333333333		240	gnl|UMD3.1|GK000006.2	35431763	T	G	0	2	0	1		144	gnl|UMD3.1|GK000004.2	117799558	T	G	0	2	0	1
398	gnl|UMD3.1|GK000006.2	35596198	T	C	0	2	0	1		329	gnl|UMD3.1|GK000006.2	35572224	C	T	4	4	0.5	0.5		350	gnl|UMD3.1|GK000006.2	35928985	T	A	5	2	0.714285714285714	0.285714285714286		241	gnl|UMD3.1|GK000006.2	35432395	A	T	0	2	0	1		145	gnl|UMD3.1|GK000004.2	117800064	C	T	1	2	0.333333333333333	0.666666666666667
399	gnl|UMD3.1|GK000006.2	35598361	A	G	0	3	0	1		330	gnl|UMD3.1|GK000006.2	35572266	T	C	2	4	0.333333333333333	0.666666666666667		351	gnl|UMD3.1|GK000006.2	35929604	G	T	0	8	0	1		242	gnl|UMD3.1|GK000006.2	35441549	G	A	0	2	0	1		146	gnl|UMD3.1|GK000004.2	117800224	CCGGCCCACG	CCGGCCCACGGCCCACG	0	1	0	1
400	gnl|UMD3.1|GK000006.2	35598489	G	T	1	3	0.25	0.75		331	gnl|UMD3.1|GK000006.2	35572277	T	C	5	2	0.714285714285714	0.285714285714286		352	gnl|UMD3.1|GK000006.2	35929638	T	C	4	4	0.5	0.5		243	gnl|UMD3.1|GK000006.2	35442864	A	G	0	1	0	1		147	gnl|UMD3.1|GK000004.2	117800328	T	G	0	1	0	1
401	gnl|UMD3.1|GK000006.2	35598563	T	G	2	4	0.333333333333333	0.666666666666667		332	gnl|UMD3.1|GK000006.2	35574851	T	C	4	2	0.666666666666667	0.333333333333333		353	gnl|UMD3.1|GK000006.2	35929676	T	C	0	8	0	1		244	gnl|UMD3.1|GK000006.2	35444345	T	C	2	2	0.5	0.5		148	gnl|UMD3.1|GK000004.2	117800501	G	A	0	2	0	1
402	gnl|UMD3.1|GK000006.2	35601437	G	A	0	2	0	1		333	gnl|UMD3.1|GK000006.2	35574892	T	C	4	2	0.666666666666667	0.333333333333333		354	gnl|UMD3.1|GK000006.2	35930200	T	C	1	6	0.142857142857143	0.857142857142857		245	gnl|UMD3.1|GK000006.2	35444346	T	C	2	2	0.5	0.5		149	gnl|UMD3.1|GK000004.2	117800583	C	T	0	2	0	1
403	gnl|UMD3.1|GK000006.2	35606439	G	T	2	2	0.5	0.5		334	gnl|UMD3.1|GK000006.2	35575769	A	G	0	3	0	1		355	gnl|UMD3.1|GK000006.2	35930210	A	G	1	4	0.2	0.8		246	gnl|UMD3.1|GK000006.2	35444353	A	G	0	4	0	1		150	gnl|UMD3.1|GK000004.2	117800788	C	G	0	2	0	1
404	gnl|UMD3.1|GK000006.2	35624178	T	C	0	2	0	1		335	gnl|UMD3.1|GK000006.2	35576300	T	C	3	3	0.5	0.5		356	gnl|UMD3.1|GK000006.2	35930377	A	G	2	6	0.25	0.75		247	gnl|UMD3.1|GK000006.2	35444390	T	C	2	2	0.5	0.5		151	gnl|UMD3.1|GK000004.2	117801184	C	CAATGGGGGACAA	0	1	0	1
405	gnl|UMD3.1|GK000006.2	35625999	C	G	6	5	0.545454545454545	0.454545454545455		336	gnl|UMD3.1|GK000006.2	35576496	G	A	4	5	0.444444444444444	0.555555555555556		357	gnl|UMD3.1|GK000006.2	35930559	G	A	5	2	0.714285714285714	0.285714285714286		248	gnl|UMD3.1|GK000006.2	35444643	T	C	0	3	0	1		152	gnl|UMD3.1|GK000004.2	117803928	G	A	20	30	0.4	0.6
406	gnl|UMD3.1|GK000006.2	35644122	A	C	0	2	0	1		337	gnl|UMD3.1|GK000006.2	35576514	C	A	4	4	0.5	0.5		358	gnl|UMD3.1|GK000006.2	35930622	A	T	3	2	0.6	0.4		249	gnl|UMD3.1|GK000006.2	35444728	T	C	3	4	0.428571428571429	0.571428571428571		153	gnl|UMD3.1|GK000004.2	117803937	C	G	20	31	0.392156862745098	0.607843137254902
407	gnl|UMD3.1|GK000006.2	35645699	A	G	1	2	0.333333333333333	0.666666666666667		338	gnl|UMD3.1|GK000006.2	35576762	T	C	3	2	0.6	0.4		359	gnl|UMD3.1|GK000006.2	35930623	T	A	3	2	0.6	0.4		250	gnl|UMD3.1|GK000006.2	35444739	A	C	3	4	0.428571428571429	0.571428571428571		RALGDS	chromosome	SNP location	1	2	3	4	5	6
408	gnl|UMD3.1|GK000006.2	35646844	T	C	0	2	0	1		339	gnl|UMD3.1|GK000006.2	35576989	A	G	8	2	0.8	0.2		360	gnl|UMD3.1|GK000006.2	35930784	C	G	2	10	0.166666666666667	0.833333333333333		251	gnl|UMD3.1|GK000006.2	35444792	C	T	2	4	0.333333333333333	0.666666666666667		1	gnl|UMD3.1|GK000011.2	103126194	T	C	34	59	0.365591397849462	0.634408602150538
409	gnl|UMD3.1|GK000006.2	35682902	C	T	0	2	0	1		340	gnl|UMD3.1|GK000006.2	35577199	T	C	0	2	0	1		361	gnl|UMD3.1|GK000006.2	35930805	G	A	1	9	0.1	0.9		252	gnl|UMD3.1|GK000006.2	35444813	G	T	2	3	0.4	0.6		2	gnl|UMD3.1|GK000011.2	103127061	C	G	1	7	0.125	0.875
410	gnl|UMD3.1|GK000006.2	35682916	T	C	0	2	0	1		341	gnl|UMD3.1|GK000006.2	35577309	A	G	4	2	0.666666666666667	0.333333333333333		362	gnl|UMD3.1|GK000006.2	35931088	A	G	5	3	0.625	0.375		253	gnl|UMD3.1|GK000006.2	35445094	C	T	0	3	0	1		3	gnl|UMD3.1|GK000011.2	103127180	C	A	12	2	0.857142857142857	0.142857142857143
411	gnl|UMD3.1|GK000006.2	35684482	G	T	0	2	0	1		342	gnl|UMD3.1|GK000006.2	35577481	A	G	2	3	0.4	0.6		363	gnl|UMD3.1|GK000006.2	35931119	G	A	2	3	0.4	0.6		254	gnl|UMD3.1|GK000006.2	35445156	T	C	4	3	0.571428571428571	0.428571428571429		4	gnl|UMD3.1|GK000011.2	103127232	C	A	2	7	0.222222222222222	0.777777777777778
412	gnl|UMD3.1|GK000006.2	35686097	C	G	0	2	0	1		343	gnl|UMD3.1|GK000006.2	35577504	A	C	2	3	0.4	0.6		364	gnl|UMD3.1|GK000006.2	35931595	T	C	1	2	0.333333333333333	0.666666666666667		255	gnl|UMD3.1|GK000006.2	35445205	T	C	3	2	0.6	0.4		5	gnl|UMD3.1|GK000011.2	103127357	A	G	3	2	0.6	0.4
413	gnl|UMD3.1|GK000006.2	35686297	T	C	0	2	0	1		344	gnl|UMD3.1|GK000006.2	35577801	G	A	3	2	0.6	0.4		365	gnl|UMD3.1|GK000006.2	35931666	A	G	2	2	0.5	0.5		256	gnl|UMD3.1|GK000006.2	35445210	A	T	4	2	0.666666666666667	0.333333333333333		6	gnl|UMD3.1|GK000011.2	103127622	T	C	1	7	0.125	0.875
414	gnl|UMD3.1|GK000006.2	35688603	T	C	2	3	0.4	0.6		345	gnl|UMD3.1|GK000006.2	35577854	T	C	6	4	0.6	0.4		366	gnl|UMD3.1|GK000006.2	35931681	T	C	2	2	0.5	0.5		257	gnl|UMD3.1|GK000006.2	35445352	C	T	0	3	0	1		7	gnl|UMD3.1|GK000011.2	103127725	T	G	0	9	0	1
415	gnl|UMD3.1|GK000006.2	35689618	G	C	2	4	0.333333333333333	0.666666666666667		346	gnl|UMD3.1|GK000006.2	35577910	G	A	4	4	0.5	0.5		367	gnl|UMD3.1|GK000006.2	35932355	T	C	3	2	0.6	0.4		258	gnl|UMD3.1|GK000006.2	35445384	C	A	0	3	0	1		8	gnl|UMD3.1|GK000011.2	103127798	C	T	0	7	0	1
416	gnl|UMD3.1|GK000006.2	35689818	C	T	1	2	0.333333333333333	0.666666666666667		347	gnl|UMD3.1|GK000006.2	35577923	T	C	6	2	0.75	0.25		368	gnl|UMD3.1|GK000006.2	35932422	C	T	3	4	0.428571428571429	0.571428571428571		259	gnl|UMD3.1|GK000006.2	35445677	G	A	1	2	0.333333333333333	0.666666666666667		9	gnl|UMD3.1|GK000011.2	103128534	G	T	2	2	0.5	0.5
417	gnl|UMD3.1|GK000006.2	35692410	A	G	4	2	0.666666666666667	0.333333333333333		348	gnl|UMD3.1|GK000006.2	35577936	T	C	6	2	0.75	0.25		369	gnl|UMD3.1|GK000006.2	35932795	G	A	4	2	0.666666666666667	0.333333333333333		260	gnl|UMD3.1|GK000006.2	35445789	T	A	5	3	0.625	0.375		10	gnl|UMD3.1|GK000011.2	103129830	T	G	1	2	0.333333333333333	0.666666666666667
418	gnl|UMD3.1|GK000006.2	35692764	C	A	3	3	0.5	0.5		349	gnl|UMD3.1|GK000006.2	35578157	G	A	2	2	0.5	0.5		370	gnl|UMD3.1|GK000006.2	35932954	C	G	4	2	0.666666666666667	0.333333333333333		261	gnl|UMD3.1|GK000006.2	35445832	T	C	3	4	0.428571428571429	0.571428571428571		11	gnl|UMD3.1|GK000011.2	103130005	C	T	30	17	0.638297872340426	0.361702127659574
419	gnl|UMD3.1|GK000006.2	35693266	G	T	0	2	0	1		350	gnl|UMD3.1|GK000006.2	35578180	A	C	2	2	0.5	0.5		371	gnl|UMD3.1|GK000006.2	35933238	C	G	7	3	0.7	0.3		262	gnl|UMD3.1|GK000006.2	35446009	C	T	1	4	0.2	0.8		12	gnl|UMD3.1|GK000011.2	103130112	G	T	3	2	0.6	0.4
420	gnl|UMD3.1|GK000006.2	35693281	G	T	0	2	0	1		351	gnl|UMD3.1|GK000006.2	35578250	A	T	0	2	0	1		372	gnl|UMD3.1|GK000006.2	35933266	G	A	9	3	0.75	0.25		263	gnl|UMD3.1|GK000006.2	35446737	A	G	0	7	0	1		13	gnl|UMD3.1|GK000011.2	103130586	G	A	0	2	0	1
421	gnl|UMD3.1|GK000006.2	35694097	C	A	0	2	0	1		352	gnl|UMD3.1|GK000006.2	35578281	G	C	0	2	0	1		373	gnl|UMD3.1|GK000006.2	35933361	T	C	9	3	0.75	0.25		264	gnl|UMD3.1|GK000006.2	35446774	T	G	0	6	0	1		14	gnl|UMD3.1|GK000011.2	103132418	G	A	0	2	0	1
422	gnl|UMD3.1|GK000006.2	35694359	A	T	1	2	0.333333333333333	0.666666666666667		353	gnl|UMD3.1|GK000006.2	35578787	A	T	2	3	0.4	0.6		374	gnl|UMD3.1|GK000006.2	35933372	A	G	3	6	0.333333333333333	0.666666666666667		265	gnl|UMD3.1|GK000006.2	35447259	T	C	0	4	0	1		15	gnl|UMD3.1|GK000011.2	103134628	G	A	28	26	0.518518518518518	0.481481481481481
423	gnl|UMD3.1|GK000006.2	35694744	A	G	2	2	0.5	0.5		354	gnl|UMD3.1|GK000006.2	35578827	A	C	2	3	0.4	0.6		375	gnl|UMD3.1|GK000006.2	35933373	C	T	3	6	0.333333333333333	0.666666666666667		266	gnl|UMD3.1|GK000006.2	35447287	C	A	0	3	0	1		16	gnl|UMD3.1|GK000011.2	103134652	G	A	26	22	0.541666666666667	0.458333333333333
424	gnl|UMD3.1|GK000006.2	35699738	C	A	2	3	0.4	0.6		355	gnl|UMD3.1|GK000006.2	35581045	C	G	0	2	0	1		376	gnl|UMD3.1|GK000006.2	35933395	G	C	2	6	0.25	0.75		267	gnl|UMD3.1|GK000006.2	35447452	A	G	1	4	0.2	0.8		17	gnl|UMD3.1|GK000011.2	103134770	T	G	2	4	0.333333333333333	0.666666666666667
425	gnl|UMD3.1|GK000006.2	35700693	G	C	3	2	0.6	0.4		356	gnl|UMD3.1|GK000006.2	35581150	C	G	1	2	0.333333333333333	0.666666666666667		377	gnl|UMD3.1|GK000006.2	35933520	G	C	3	9	0.25	0.75		268	gnl|UMD3.1|GK000006.2	35447469	C	T	1	4	0.2	0.8		18	gnl|UMD3.1|GK000011.2	103134830	C	G	1	2	0.333333333333333	0.666666666666667
426	gnl|UMD3.1|GK000006.2	35701370	C	A	2	2	0.5	0.5		357	gnl|UMD3.1|GK000006.2	35581556	T	C	0	2	0	1		378	gnl|UMD3.1|GK000006.2	35933666	T	A	2	8	0.2	0.8		269	gnl|UMD3.1|GK000006.2	35447527	A	C	1	3	0.25	0.75		19	gnl|UMD3.1|GK000011.2	103134838	G	A	1	1	0.5	0.5
427	gnl|UMD3.1|GK000006.2	35701472	A	G	4	4	0.5	0.5		358	gnl|UMD3.1|GK000006.2	35582399	T	C	5	2	0.714285714285714	0.285714285714286		379	gnl|UMD3.1|GK000006.2	35933736	A	T	4	7	0.363636363636364	0.636363636363636		270	gnl|UMD3.1|GK000006.2	35447743	A	T	0	11	0	1		20	gnl|UMD3.1|GK000011.2	103134927	G	C	1	4	0.2	0.8
428	gnl|UMD3.1|GK000006.2	35702588	C	G	2	2	0.5	0.5		359	gnl|UMD3.1|GK000006.2	35582515	T	C	1	2	0.333333333333333	0.666666666666667		380	gnl|UMD3.1|GK000006.2	35933970	C	A	7	5	0.583333333333333	0.416666666666667		271	gnl|UMD3.1|GK000006.2	35447887	C	T	5	8	0.384615384615385	0.615384615384615		21	gnl|UMD3.1|GK000011.2	103135004	C	T	0	3	0	1
429	gnl|UMD3.1|GK000006.2	35704426	GA	GAGAAA	0	1	0	1		360	gnl|UMD3.1|GK000006.2	35583368	G	A	1	4	0.2	0.8		381	gnl|UMD3.1|GK000006.2	35933991	C	T	4	4	0.5	0.5		272	gnl|UMD3.1|GK000006.2	35448281	T	C	2	11	0.153846153846154	0.846153846153846		22	gnl|UMD3.1|GK000011.2	103135104	A	G	1	4	0.2	0.8
430	gnl|UMD3.1|GK000006.2	35705253	G	A	1	4	0.2	0.8		361	gnl|UMD3.1|GK000006.2	35584627	C	A	1	2	0.333333333333333	0.666666666666667		382	gnl|UMD3.1|GK000006.2	35934012	C	A	6	3	0.666666666666667	0.333333333333333		273	gnl|UMD3.1|GK000006.2	35448332	T	C	11	2	0.846153846153846	0.153846153846154		23	gnl|UMD3.1|GK000011.2	103135118	G	T	2	3	0.4	0.6
431	gnl|UMD3.1|GK000006.2	35706789	C	T	1	2	0.333333333333333	0.666666666666667		362	gnl|UMD3.1|GK000006.2	35585080	C	A	3	2	0.6	0.4		383	gnl|UMD3.1|GK000006.2	35934045	G	T	7	4	0.636363636363636	0.363636363636364		274	gnl|UMD3.1|GK000006.2	35448366	T	C	4	3	0.571428571428571	0.428571428571429		24	gnl|UMD3.1|GK000011.2	103135248	C	T	0	2	0	1
432	gnl|UMD3.1|GK000006.2	35706808	C	T	1	2	0.333333333333333	0.666666666666667		363	gnl|UMD3.1|GK000006.2	35585255	G	C	2	2	0.5	0.5		384	gnl|UMD3.1|GK000006.2	35934148	A	C	7	7	0.5	0.5		275	gnl|UMD3.1|GK000006.2	35448400	T	G	3	2	0.6	0.4		25	gnl|UMD3.1|GK000011.2	103135260	G	A	0	2	0	1
433	gnl|UMD3.1|GK000006.2	35708478	T	A	3	2	0.6	0.4		364	gnl|UMD3.1|GK000006.2	35585542	C	T	6	7	0.461538461538462	0.538461538461538		385	gnl|UMD3.1|GK000006.2	35934177	G	T	8	2	0.8	0.2		276	gnl|UMD3.1|GK000006.2	35448760	T	G,A	0	2	0	1		26	gnl|UMD3.1|GK000011.2	103135679	T	C	0	3	0	1
434	gnl|UMD3.1|GK000006.2	35708752	T	C	6	4	0.6	0.4		365	gnl|UMD3.1|GK000006.2	35585564	G	T	10	3	0.769230769230769	0.230769230769231		386	gnl|UMD3.1|GK000006.2	35934561	T	A	4	2	0.666666666666667	0.333333333333333		277	gnl|UMD3.1|GK000006.2	35448844	T	C	3	2	0.6	0.4		27	gnl|UMD3.1|GK000011.2	103135856	C	T	5	27	0.15625	0.84375
435	gnl|UMD3.1|GK000006.2	35709187	A	C	1	4	0.2	0.8		366	gnl|UMD3.1|GK000006.2	35585696	A	C	5	4	0.555555555555556	0.444444444444444		387	gnl|UMD3.1|GK000006.2	35934757	T	A	6	2	0.75	0.25		278	gnl|UMD3.1|GK000006.2	35448845	A	C	3	3	0.5	0.5		28	gnl|UMD3.1|GK000011.2	103135934	A	G	16	36	0.307692307692308	0.692307692307692
436	gnl|UMD3.1|GK000006.2	35709640	A	G	5	7	0.416666666666667	0.583333333333333		367	gnl|UMD3.1|GK000006.2	35585892	G	T	0	2	0	1		388	gnl|UMD3.1|GK000006.2	35935535	A	T	0	2	0	1		279	gnl|UMD3.1|GK000006.2	35449183	T	C	0	1	0	1		29	gnl|UMD3.1|GK000011.2	103135983	A	G	16	33	0.326530612244898	0.673469387755102
437	gnl|UMD3.1|GK000006.2	35711236	T	C	4	2	0.666666666666667	0.333333333333333		368	gnl|UMD3.1|GK000006.2	35585947	A	G	0	3	0	1		389	gnl|UMD3.1|GK000006.2	35935546	C	T	0	2	0	1		280	gnl|UMD3.1|GK000006.2	35449191	C	A	0	3	0	1		30	gnl|UMD3.1|GK000011.2	103136239	T	G	0	2	0	1
438	gnl|UMD3.1|GK000006.2	35711662	T	C	3	4	0.428571428571429	0.571428571428571		369	gnl|UMD3.1|GK000006.2	35586012	T	G	0	5	0	1		390	gnl|UMD3.1|GK000006.2	35936105	G	T	6	2	0.75	0.25		281	gnl|UMD3.1|GK000006.2	35449239	A	G	0	3	0	1		31	gnl|UMD3.1|GK000011.2	103136351	C	T	12	26	0.315789473684211	0.684210526315789
439	gnl|UMD3.1|GK000006.2	35713868	C	A	2	2	0.5	0.5		370	gnl|UMD3.1|GK000006.2	35586437	C	T	3	2	0.6	0.4		391	gnl|UMD3.1|GK000006.2	35936215	T	C	4	2	0.666666666666667	0.333333333333333		282	gnl|UMD3.1|GK000006.2	35449324	T	C	0	2	0	1		32	gnl|UMD3.1|GK000011.2	103136466	G	A	19	44	0.301587301587302	0.698412698412698
440	gnl|UMD3.1|GK000006.2	35713892	C	A	1	1	0.5	0.5		371	gnl|UMD3.1|GK000006.2	35586536	G	A	2	5	0.285714285714286	0.714285714285714		392	gnl|UMD3.1|GK000006.2	35938134	T	C	0	2	0	1		283	gnl|UMD3.1|GK000006.2	35449526	C	G	0	2	0	1		33	gnl|UMD3.1|GK000011.2	103136591	C	A	0	2	0	1
441	gnl|UMD3.1|GK000006.2	35715063	T	C	7	2	0.777777777777778	0.222222222222222		372	gnl|UMD3.1|GK000006.2	35586580	T	C	2	7	0.222222222222222	0.777777777777778		393	gnl|UMD3.1|GK000006.2	35938150	T	C	2	2	0.5	0.5		284	gnl|UMD3.1|GK000006.2	35449578	T	C	0	4	0	1		34	gnl|UMD3.1|GK000011.2	103137236	G	A	12	19	0.387096774193548	0.612903225806452
442	gnl|UMD3.1|GK000006.2	35715124	T	C	7	2	0.777777777777778	0.222222222222222		373	gnl|UMD3.1|GK000006.2	35586662	C	T	2	4	0.333333333333333	0.666666666666667		394	gnl|UMD3.1|GK000006.2	35938199	T	C	2	2	0.5	0.5		285	gnl|UMD3.1|GK000006.2	35449706	G	A	2	2	0.5	0.5		ATM	chromosome	SNP location	1	2	3	4	5	6
443	gnl|UMD3.1|GK000006.2	35715133	T	C	7	2	0.777777777777778	0.222222222222222		374	gnl|UMD3.1|GK000006.2	35586912	A	T	5	2	0.714285714285714	0.285714285714286		395	gnl|UMD3.1|GK000006.2	35938205	T	C	2	2	0.5	0.5		286	gnl|UMD3.1|GK000006.2	35449711	C	G	2	3	0.4	0.6		1	gnl|UMD3.1|GK000015.2	18126403	A	T	0	2	0	1
444	gnl|UMD3.1|GK000006.2	35715321	T	C	2	2	0.5	0.5		375	gnl|UMD3.1|GK000006.2	35587298	C	G	5	8	0.384615384615385	0.615384615384615		396	gnl|UMD3.1|GK000006.2	35938206	T	C	2	2	0.5	0.5		287	gnl|UMD3.1|GK000006.2	35450132	A	C	2	3	0.4	0.6		2	gnl|UMD3.1|GK000015.2	18140505	C	A	0	2	0	1
445	gnl|UMD3.1|GK000006.2	35715322	T	C	2	2	0.5	0.5		376	gnl|UMD3.1|GK000006.2	35588070	G	T	1	1	0.5	0.5		397	gnl|UMD3.1|GK000006.2	35938207	C	T	1	3	0.25	0.75		288	gnl|UMD3.1|GK000006.2	35450472	A	G	0	5	0	1		3	gnl|UMD3.1|GK000015.2	18144753	C	A	1	2	0.333333333333333	0.666666666666667
446	gnl|UMD3.1|GK000006.2	35715323	T	C	2	2	0.5	0.5		377	gnl|UMD3.1|GK000006.2	35588789	G	A	3	5	0.375	0.625		398	gnl|UMD3.1|GK000006.2	35938302	T	C	1	2	0.333333333333333	0.666666666666667		289	gnl|UMD3.1|GK000006.2	35450593	C	A	0	4	0	1		4	gnl|UMD3.1|GK000015.2	18146365	G	T	1	2	0.333333333333333	0.666666666666667
447	gnl|UMD3.1|GK000006.2	35715336	T	C	1	2	0.333333333333333	0.666666666666667		378	gnl|UMD3.1|GK000006.2	35590157	T	C	6	2	0.75	0.25		NCAPG	chromosome	SNP location	1	2	3	4	5	6		290	gnl|UMD3.1|GK000006.2	35450613	T	C	0	5	0	1		5	gnl|UMD3.1|GK000015.2	18148339	C	T	1	2	0.333333333333333	0.666666666666667
448	gnl|UMD3.1|GK000006.2	35715364	T	C	4	2	0.666666666666667	0.333333333333333		379	gnl|UMD3.1|GK000006.2	35590692	G	T	4	3	0.571428571428571	0.428571428571429		1	gnl|UMD3.1|GK000006.2	38769697	C	T	0	2	0	1		291	gnl|UMD3.1|GK000006.2	35450869	T	A	0	2	0	1		6	gnl|UMD3.1|GK000015.2	18159401	C	T	2	2	0.5	0.5
449	gnl|UMD3.1|GK000006.2	35715417	G	A	0	4	0	1		380	gnl|UMD3.1|GK000006.2	35592163	T	C	2	6	0.25	0.75		2	gnl|UMD3.1|GK000006.2	38769716	T	G	0	2	0	1		292	gnl|UMD3.1|GK000006.2	35450898	C	T	0	2	0	1		7	gnl|UMD3.1|GK000015.2	18168891	C	T	0	2	0	1
450	gnl|UMD3.1|GK000006.2	35715966	T	C	2	2	0.5	0.5		381	gnl|UMD3.1|GK000006.2	35592165	A	C	3	8	0.272727272727273	0.727272727272727		3	gnl|UMD3.1|GK000006.2	38769824	A	G	0	2	0	1		293	gnl|UMD3.1|GK000006.2	35450954	C	A	0	2	0	1		8	gnl|UMD3.1|GK000015.2	18176076	C	T	1	2	0.333333333333333	0.666666666666667
451	gnl|UMD3.1|GK000006.2	35719066	T	C	1	2	0.333333333333333	0.666666666666667		382	gnl|UMD3.1|GK000006.2	35592167	A	C	4	8	0.333333333333333	0.666666666666667		4	gnl|UMD3.1|GK000006.2	38770116	G	A	0	2	0	1		294	gnl|UMD3.1|GK000006.2	35451454	C	T	0	2	0	1		9	gnl|UMD3.1|GK000015.2	18187023	C	T	0	2	0	1
452	gnl|UMD3.1|GK000006.2	35720193	T	A	0	1	0	1		383	gnl|UMD3.1|GK000006.2	35592635	A	G	1	3	0.25	0.75		5	gnl|UMD3.1|GK000006.2	38776500	A	C	0	2	0	1		295	gnl|UMD3.1|GK000006.2	35451496	T	A	2	2	0.5	0.5		10	gnl|UMD3.1|GK000015.2	18203815	T	G	4	2	0.666666666666667	0.333333333333333
453	gnl|UMD3.1|GK000006.2	35721471	A	C	0	2	0	1		384	gnl|UMD3.1|GK000006.2	35592977	A	C	4	2	0.666666666666667	0.333333333333333		6	gnl|UMD3.1|GK000006.2	38777296	A	C	0	3	0	1		296	gnl|UMD3.1|GK000006.2	35454368	G	C	1	2	0.333333333333333	0.666666666666667		11	gnl|UMD3.1|GK000015.2	18211716	G	A	0	2	0	1
454	gnl|UMD3.1|GK000006.2	35721476	A	G	0	2	0	1		385	gnl|UMD3.1|GK000006.2	35593058	G	T	2	3	0.4	0.6		7	gnl|UMD3.1|GK000006.2	38777311	T	G	0	3	0	1		297	gnl|UMD3.1|GK000006.2	35454635	A	C	6	3	0.666666666666667	0.333333333333333		12	gnl|UMD3.1|GK000015.2	18212128	A	G	0	2	0	1
455	gnl|UMD3.1|GK000006.2	35727023	T	A	0	2	0	1		386	gnl|UMD3.1|GK000006.2	35593198	C	A	1	3	0.25	0.75		8	gnl|UMD3.1|GK000006.2	38793698	T	C	0	4	0	1		298	gnl|UMD3.1|GK000006.2	35454759	A	G	1	3	0.25	0.75		13	gnl|UMD3.1|GK000015.2	18217736	C	T	9	2	0.818181818181818	0.181818181818182
456	gnl|UMD3.1|GK000006.2	35727056	A	T	1	2	0.333333333333333	0.666666666666667		387	gnl|UMD3.1|GK000006.2	35593199	A	G	2	3	0.4	0.6		9	gnl|UMD3.1|GK000006.2	38801958	G	A	0	2	0	1		299	gnl|UMD3.1|GK000006.2	35454784	G	A	1	2	0.333333333333333	0.666666666666667		14	gnl|UMD3.1|GK000015.2	18231217	TAAA	TA	0	1	0	1
457	gnl|UMD3.1|GK000006.2	35729135	A	T	0	2	0	1		388	gnl|UMD3.1|GK000006.2	35594236	G	C	9	2	0.818181818181818	0.181818181818182		10	gnl|UMD3.1|GK000006.2	38808241	C	A	0	4	0	1		300	gnl|UMD3.1|GK000006.2	35454839	A	G	2	3	0.4	0.6		15	gnl|UMD3.1|GK000015.2	18238743	A	G	0	4	0	1
458	gnl|UMD3.1|GK000006.2	35731568	C	T	2	2	0.5	0.5		389	gnl|UMD3.1|GK000006.2	35594260	T	G	8	2	0.8	0.2		KCNIP4	chromosome	SNP location	1	2	3	4	5	6		301	gnl|UMD3.1|GK000006.2	35455143	G	C	2	5	0.285714285714286	0.714285714285714		16	gnl|UMD3.1|GK000015.2	18238761	T	C	2	2	0.5	0.5
459	gnl|UMD3.1|GK000006.2	35736606	C	T	2	4	0.333333333333333	0.666666666666667		390	gnl|UMD3.1|GK000006.2	35594343	T	C	5	2	0.714285714285714	0.285714285714286		1	gnl|UMD3.1|GK000006.2	41722497	C	G	2	3	0.4	0.6		302	gnl|UMD3.1|GK000006.2	35455198	T	G	1	5	0.166666666666667	0.833333333333333		17	gnl|UMD3.1|GK000015.2	18238848	A	G	1	2	0.333333333333333	0.666666666666667
460	gnl|UMD3.1|GK000006.2	35736697	C	A	6	4	0.6	0.4		391	gnl|UMD3.1|GK000006.2	35594357	T	C	6	2	0.75	0.25		2	gnl|UMD3.1|GK000006.2	41722627	C	T	0	3	0	1		303	gnl|UMD3.1|GK000006.2	35455238	T	C	1	5	0.166666666666667	0.833333333333333		18	gnl|UMD3.1|GK000015.2	18239132	G	T	2	2	0.5	0.5
461	gnl|UMD3.1|GK000006.2	35738119	G	A	1	2	0.333333333333333	0.666666666666667		392	gnl|UMD3.1|GK000006.2	35595398	C	T	2	2	0.5	0.5		3	gnl|UMD3.1|GK000006.2	41754036	C	A	0	2	0	1		304	gnl|UMD3.1|GK000006.2	35455241	T	C	3	3	0.5	0.5		19	gnl|UMD3.1|GK000015.2	18248869	A	G	3	6	0.333333333333333	0.666666666666667
462	gnl|UMD3.1|GK000006.2	35743070	T	C,A	0	3	0	1		393	gnl|UMD3.1|GK000006.2	35596246	T	C	2	3	0.4	0.6		4	gnl|UMD3.1|GK000006.2	41760733	A	G	0	3	0	1		305	gnl|UMD3.1|GK000006.2	35455368	T	A	2	5	0.285714285714286	0.714285714285714		20	gnl|UMD3.1|GK000015.2	18249426	A	G	4	3	0.571428571428571	0.428571428571429
463	gnl|UMD3.1|GK000006.2	35743097	T	C	1	2	0.333333333333333	0.666666666666667		394	gnl|UMD3.1|GK000006.2	35596638	T	C	3	2	0.6	0.4		5	gnl|UMD3.1|GK000006.2	41760986	G	T	4	2	0.666666666666667	0.333333333333333		306	gnl|UMD3.1|GK000006.2	35455503	G	A	2	2	0.5	0.5		21	gnl|UMD3.1|GK000015.2	18249435	A	G	7	2	0.777777777777778	0.222222222222222
464	gnl|UMD3.1|GK000006.2	35743283	T	C	0	3	0	1		395	gnl|UMD3.1|GK000006.2	35596663	T	C	1	2	0.333333333333333	0.666666666666667		6	gnl|UMD3.1|GK000006.2	41768404	C	A	0	2	0	1		307	gnl|UMD3.1|GK000006.2	35456437	G	A	0	2	0	1		22	gnl|UMD3.1|GK000015.2	18250736	G	A	0	6	0	1
465	gnl|UMD3.1|GK000006.2	35743940	A	T	3	2	0.6	0.4		396	gnl|UMD3.1|GK000006.2	35596694	T	C	1	2	0.333333333333333	0.666666666666667		7	gnl|UMD3.1|GK000006.2	41768410	C	A	0	2	0	1		308	gnl|UMD3.1|GK000006.2	35456470	T	A	0	2	0	1		23	gnl|UMD3.1|GK000015.2	18253328	T	A	1	2	0.333333333333333	0.666666666666667
466	gnl|UMD3.1|GK000006.2	35756016	T	C	0	3	0	1		397	gnl|UMD3.1|GK000006.2	35597792	C	T	0	2	0	1		8	gnl|UMD3.1|GK000006.2	41768436	C	A	0	2	0	1		309	gnl|UMD3.1|GK000006.2	35456486	A	T	0	2	0	1		24	gnl|UMD3.1|GK000015.2	18254531	G	C	1	2	0.333333333333333	0.666666666666667
467	gnl|UMD3.1|GK000006.2	35756030	C	T	1	2	0.333333333333333	0.666666666666667		398	gnl|UMD3.1|GK000006.2	35598361	A	G	0	2	0	1		9	gnl|UMD3.1|GK000006.2	41768944	G	T	0	2	0	1		310	gnl|UMD3.1|GK000006.2	35456502	C	T	0	2	0	1		25	gnl|UMD3.1|GK000015.2	18254937	G	T	4	2	0.666666666666667	0.333333333333333
468	gnl|UMD3.1|GK000006.2	35771042	A	G	0	2	0	1		399	gnl|UMD3.1|GK000006.2	35598733	G	A	0	3	0	1		10	gnl|UMD3.1|GK000006.2	41780447	GTTTTT	GTTT	0	1	0	1		311	gnl|UMD3.1|GK000006.2	35456548	G	A	0	2	0	1		26	gnl|UMD3.1|GK000015.2	18255946	G	C	5	2	0.714285714285714	0.285714285714286
469	gnl|UMD3.1|GK000006.2	35771992	A	G	0	2	0	1		400	gnl|UMD3.1|GK000006.2	35602045	T	A	0	2	0	1		11	gnl|UMD3.1|GK000006.2	41781683	T	C	0	3	0	1		312	gnl|UMD3.1|GK000006.2	35456757	T	C	0	2	0	1		27	gnl|UMD3.1|GK000015.2	18255948	T	A	5	2	0.714285714285714	0.285714285714286
470	gnl|UMD3.1|GK000006.2	35781733	A	T	2	2	0.5	0.5		401	gnl|UMD3.1|GK000006.2	35610018	A	T	0	2	0	1		12	gnl|UMD3.1|GK000006.2	41781688	T	C	0	3	0	1		313	gnl|UMD3.1|GK000006.2	35456926	C	T	2	2	0.5	0.5		28	gnl|UMD3.1|GK000015.2	18257408	A	G	3	2	0.6	0.4
471	gnl|UMD3.1|GK000006.2	35782529	T	C	1	6	0.142857142857143	0.857142857142857		402	gnl|UMD3.1|GK000006.2	35623252	G	C	2	2	0.5	0.5		13	gnl|UMD3.1|GK000006.2	41781701	T	C	0	3	0	1		314	gnl|UMD3.1|GK000006.2	35456957	G	A	2	2	0.5	0.5		29	gnl|UMD3.1|GK000015.2	18264312	C	T	6	2	0.75	0.25
472	gnl|UMD3.1|GK000006.2	35782765	G	A	4	2	0.666666666666667	0.333333333333333		403	gnl|UMD3.1|GK000006.2	35624092	T	G	1	2	0.333333333333333	0.666666666666667		14	gnl|UMD3.1|GK000006.2	41792277	C	A	0	1	0	1		315	gnl|UMD3.1|GK000006.2	35457427	G	T	2	2	0.5	0.5		30	gnl|UMD3.1|GK000015.2	18264465	T	G	7	2	0.777777777777778	0.222222222222222
473	gnl|UMD3.1|GK000006.2	35784232	G	T	5	2	0.714285714285714	0.285714285714286		404	gnl|UMD3.1|GK000006.2	35625190	G	T	1	5	0.166666666666667	0.833333333333333		15	gnl|UMD3.1|GK000006.2	41792634	T	C	0	6	0	1		316	gnl|UMD3.1|GK000006.2	35457473	A	G	2	2	0.5	0.5		PRDM16	chromosome	SNP location	1	2	3	4	5	6
474	gnl|UMD3.1|GK000006.2	35785525	A	G	2	2	0.5	0.5		405	gnl|UMD3.1|GK000006.2	35625207	C	T	2	5	0.285714285714286	0.714285714285714		16	gnl|UMD3.1|GK000006.2	41792674	C	T	0	3	0	1		317	gnl|UMD3.1|GK000006.2	35458163	C	A	0	3	0	1		1	gnl|UMD3.1|GK000016.2	50850972	G	A	0	2	0	1
475	gnl|UMD3.1|GK000006.2	35787794	A	G	1	2	0.333333333333333	0.666666666666667		406	gnl|UMD3.1|GK000006.2	35625539	C	T	2	3	0.4	0.6		17	gnl|UMD3.1|GK000006.2	41806531	T	C	0	2	0	1		318	gnl|UMD3.1|GK000006.2	35458678	C	T	0	4	0	1		2	gnl|UMD3.1|GK000016.2	50860637	T	C	0	2	0	1
476	gnl|UMD3.1|GK000006.2	35788576	A	G	1	2	0.333333333333333	0.666666666666667		407	gnl|UMD3.1|GK000006.2	35625540	A	G	2	3	0.4	0.6		18	gnl|UMD3.1|GK000006.2	41806712	T	C	0	2	0	1		319	gnl|UMD3.1|GK000006.2	35459025	G	T	0	2	0	1		3	gnl|UMD3.1|GK000016.2	50860677	T	C	0	1	0	1
477	gnl|UMD3.1|GK000006.2	35788644	C	T	0	3	0	1		408	gnl|UMD3.1|GK000006.2	35625626	A	G	2	2	0.5	0.5		19	gnl|UMD3.1|GK000006.2	41806822	G	A	0	4	0	1		320	gnl|UMD3.1|GK000006.2	35459028	A	G	0	2	0	1		4	gnl|UMD3.1|GK000016.2	50860692	T	C	0	2	0	1
478	gnl|UMD3.1|GK000006.2	35790004	T	C,G	0	2	0	1		409	gnl|UMD3.1|GK000006.2	35625835	G	T	0	2	0	1		20	gnl|UMD3.1|GK000006.2	41807006	T	C	0	2	0	1		321	gnl|UMD3.1|GK000006.2	35459059	G	A	0	2	0	1		5	gnl|UMD3.1|GK000016.2	50860741	T	C	0	2	0	1
479	gnl|UMD3.1|GK000006.2	35790005	T	C	0	2	0	1		410	gnl|UMD3.1|GK000006.2	35626960	T	C	0	2	0	1		21	gnl|UMD3.1|GK000006.2	41811827	G	A	0	2	0	1		322	gnl|UMD3.1|GK000006.2	35459064	T	C	0	2	0	1		6	gnl|UMD3.1|GK000016.2	50860750	T	C	0	1	0	1
480	gnl|UMD3.1|GK000006.2	35792121	A	C	0	2	0	1		411	gnl|UMD3.1|GK000006.2	35629734	T	C	0	2	0	1		22	gnl|UMD3.1|GK000006.2	41823771	G	C	0	2	0	1		323	gnl|UMD3.1|GK000006.2	35459147	A	G	0	2	0	1		7	gnl|UMD3.1|GK000016.2	50871880	G	A	1	2	0.333333333333333	0.666666666666667
481	gnl|UMD3.1|GK000006.2	35792248	T	C	0	2	0	1		412	gnl|UMD3.1|GK000006.2	35630874	T	C	2	2	0.5	0.5		23	gnl|UMD3.1|GK000006.2	41825286	C	G	0	4	0	1		324	gnl|UMD3.1|GK000006.2	35459838	C	A	0	2	0	1		GHR	chromosome	SNP location	1	2	3	4	5	6
482	gnl|UMD3.1|GK000006.2	35792280	T	C	1	2	0.333333333333333	0.666666666666667		413	gnl|UMD3.1|GK000006.2	35633624	A	C	5	2	0.714285714285714	0.285714285714286		24	gnl|UMD3.1|GK000006.2	41825303	T	G	0	4	0	1		325	gnl|UMD3.1|GK000006.2	35459962	C	A	4	3	0.571428571428571	0.428571428571429		1	gnl|UMD3.1|GK000020.2	31890791	A	G	0	11	0	1
483	gnl|UMD3.1|GK000006.2	35792285	T	C	1	2	0.333333333333333	0.666666666666667		414	gnl|UMD3.1|GK000006.2	35635217	C	T	0	3	0	1		25	gnl|UMD3.1|GK000006.2	41825590	T	C	1	4	0.2	0.8		326	gnl|UMD3.1|GK000006.2	35462652	T	C	5	2	0.714285714285714	0.285714285714286		2	gnl|UMD3.1|GK000020.2	31891025	G	A,T	0	11	0	1
484	gnl|UMD3.1|GK000006.2	35792286	T	C	1	2	0.333333333333333	0.666666666666667		415	gnl|UMD3.1|GK000006.2	35636814	ACT	ACTCT	0	1	0	1		26	gnl|UMD3.1|GK000006.2	41825704	G	A	1	2	0.333333333333333	0.666666666666667		327	gnl|UMD3.1|GK000006.2	35462807	C	T	2	2	0.5	0.5		3	gnl|UMD3.1|GK000020.2	31891078	A	G	0	12	0	1
485	gnl|UMD3.1|GK000006.2	35792292	T	C	1	2	0.333333333333333	0.666666666666667		416	gnl|UMD3.1|GK000006.2	35636946	T	A	0	2	0	1		27	gnl|UMD3.1|GK000006.2	41825803	A	C	2	4	0.333333333333333	0.666666666666667		328	gnl|UMD3.1|GK000006.2	35463695	T	C	1	2	0.333333333333333	0.666666666666667		4	gnl|UMD3.1|GK000020.2	31891107	C	T	0	11	0	1
486	gnl|UMD3.1|GK000006.2	35792294	T	C	1	2	0.333333333333333	0.666666666666667		417	gnl|UMD3.1|GK000006.2	35637960	C	A	0	2	0	1		28	gnl|UMD3.1|GK000006.2	41829570	C	A	1	1	0.5	0.5		329	gnl|UMD3.1|GK000006.2	35465217	T	A	0	2	0	1		5	gnl|UMD3.1|GK000020.2	31891231	A	G	0	5	0	1
487	gnl|UMD3.1|GK000006.2	35792298	T	C	1	2	0.333333333333333	0.666666666666667		418	gnl|UMD3.1|GK000006.2	35638038	C	T	0	3	0	1		29	gnl|UMD3.1|GK000006.2	41830442	G	A	1	2	0.333333333333333	0.666666666666667		330	gnl|UMD3.1|GK000006.2	35465233	T	G	0	2	0	1		6	gnl|UMD3.1|GK000020.2	31891305	G	T	11	2	0.846153846153846	0.153846153846154
488	gnl|UMD3.1|GK000006.2	35792321	T	C	1	2	0.333333333333333	0.666666666666667		419	gnl|UMD3.1|GK000006.2	35638065	C	T	0	2	0	1		30	gnl|UMD3.1|GK000006.2	41834548	T	C	0	2	0	1		331	gnl|UMD3.1|GK000006.2	35465244	C	A	0	2	0	1		7	gnl|UMD3.1|GK000020.2	31892795	T	C	0	2	0	1
489	gnl|UMD3.1|GK000006.2	35793850	A	T	2	2	0.5	0.5		420	gnl|UMD3.1|GK000006.2	35638069	A	G	0	2	0	1		31	gnl|UMD3.1|GK000006.2	41837260	A	T	0	3	0	1		332	gnl|UMD3.1|GK000006.2	35469175	A	C	0	3	0	1		8	gnl|UMD3.1|GK000020.2	31894246	T	C	0	2	0	1
490	gnl|UMD3.1|GK000006.2	35809137	G	A	0	2	0	1		421	gnl|UMD3.1|GK000006.2	35638524	T	C	6	2	0.75	0.25		32	gnl|UMD3.1|GK000006.2	41842954	G	A	2	2	0.5	0.5		333	gnl|UMD3.1|GK000006.2	35469179	A	T	0	3	0	1		9	gnl|UMD3.1|GK000020.2	31894310	G	T	0	2	0	1
491	gnl|UMD3.1|GK000006.2	35809156	G	A	1	2	0.333333333333333	0.666666666666667		422	gnl|UMD3.1|GK000006.2	35639152	T	G	4	3	0.571428571428571	0.428571428571429		33	gnl|UMD3.1|GK000006.2	41843283	G	A	0	2	0	1		334	gnl|UMD3.1|GK000006.2	35469188	C	A	0	2	0	1		10	gnl|UMD3.1|GK000020.2	31896929	T	A	1	2	0.333333333333333	0.666666666666667
492	gnl|UMD3.1|GK000006.2	35810483	T	G	0	1	0	1		423	gnl|UMD3.1|GK000006.2	35639214	C	A	3	3	0.5	0.5		34	gnl|UMD3.1|GK000006.2	41844656	C	T	0	2	0	1		335	gnl|UMD3.1|GK000006.2	35469211	C	T	0	2	0	1		11	gnl|UMD3.1|GK000020.2	31896941	C	T	1	2	0.333333333333333	0.666666666666667
493	gnl|UMD3.1|GK000006.2	35814595	T	A	2	2	0.5	0.5		424	gnl|UMD3.1|GK000006.2	35639215	A	G	4	2	0.666666666666667	0.333333333333333		35	gnl|UMD3.1|GK000006.2	41857617	G	A	0	2	0	1		336	gnl|UMD3.1|GK000006.2	35471211	C	T	0	4	0	1		12	gnl|UMD3.1|GK000020.2	31935259	T	C	0	4	0	1
494	gnl|UMD3.1|GK000006.2	35815174	T	C	0	2	0	1		425	gnl|UMD3.1|GK000006.2	35639430	T	C	3	2	0.6	0.4		36	gnl|UMD3.1|GK000006.2	41857679	C	A	2	2	0.5	0.5		337	gnl|UMD3.1|GK000006.2	35472050	A	T	0	1	0	1		13	gnl|UMD3.1|GK000020.2	31948396	G	T	0	2	0	1
495	gnl|UMD3.1|GK000006.2	35816676	T	C	2	2	0.5	0.5		426	gnl|UMD3.1|GK000006.2	35639863	T	C	2	3	0.4	0.6		37	gnl|UMD3.1|GK000006.2	41861565	G	A	0	2	0	1		338	gnl|UMD3.1|GK000006.2	35474344	A	G	0	2	0	1		14	gnl|UMD3.1|GK000020.2	31966220	C	A	0	2	0	1
496	gnl|UMD3.1|GK000006.2	35818258	C	A	0	3	0	1		427	gnl|UMD3.1|GK000006.2	35640241	G	A	5	2	0.714285714285714	0.285714285714286		38	gnl|UMD3.1|GK000006.2	41861674	T	C	0	2	0	1		339	gnl|UMD3.1|GK000006.2	35474900	G	A	0	4	0	1		15	gnl|UMD3.1|GK000020.2	32008955	C	A	0	2	0	1
497	gnl|UMD3.1|GK000006.2	35818721	A	G	5	2	0.714285714285714	0.285714285714286		428	gnl|UMD3.1|GK000006.2	35640355	A	G	8	5	0.615384615384615	0.384615384615385		39	gnl|UMD3.1|GK000006.2	41863474	T	A	2	2	0.5	0.5		340	gnl|UMD3.1|GK000006.2	35475523	C	T	0	3	0	1		16	gnl|UMD3.1|GK000020.2	32035241	A	G	0	2	0	1
498	gnl|UMD3.1|GK000006.2	35820580	T	C	0	3	0	1		429	gnl|UMD3.1|GK000006.2	35640366	G	T	8	5	0.615384615384615	0.384615384615385		40	gnl|UMD3.1|GK000006.2	41868495	C	T	0	3	0	1		341	gnl|UMD3.1|GK000006.2	35475552	T	A	0	3	0	1		17	gnl|UMD3.1|GK000020.2	32044562	C	T	2	2	0.5	0.5
499	gnl|UMD3.1|GK000006.2	35820621	T	C	1	2	0.333333333333333	0.666666666666667		430	gnl|UMD3.1|GK000006.2	35640658	C	T	4	8	0.333333333333333	0.666666666666667		41	gnl|UMD3.1|GK000006.2	41868499	C	T	0	3	0	1		342	gnl|UMD3.1|GK000006.2	35475960	T	C	0	2	0	1		18	gnl|UMD3.1|GK000020.2	32055170	T	C	0	4	0	1
500	gnl|UMD3.1|GK000006.2	35820634	T	C	0	3	0	1		431	gnl|UMD3.1|GK000006.2	35640660	G	A	4	8	0.333333333333333	0.666666666666667		42	gnl|UMD3.1|GK000006.2	41868551	G	A	0	3	0	1		343	gnl|UMD3.1|GK000006.2	35476265	G	A	0	3	0	1		19	gnl|UMD3.1|GK000020.2	32055208	T	C	0	2	0	1
501	gnl|UMD3.1|GK000006.2	35823556	A	G	0	2	0	1		432	gnl|UMD3.1|GK000006.2	35641054	C	T	6	2	0.75	0.25		43	gnl|UMD3.1|GK000006.2	41868906	A	C	0	3	0	1		344	gnl|UMD3.1|GK000006.2	35477330	C	A	0	2	0	1		20	gnl|UMD3.1|GK000020.2	32055230	T	C	0	2	0	1
502	gnl|UMD3.1|GK000006.2	35825050	G	A	5	2	0.714285714285714	0.285714285714286		433	gnl|UMD3.1|GK000006.2	35641550	C	T	4	2	0.666666666666667	0.333333333333333		44	gnl|UMD3.1|GK000006.2	41876213	A	G	0	2	0	1		345	gnl|UMD3.1|GK000006.2	35480396	G	T	0	4	0	1		21	gnl|UMD3.1|GK000020.2	32064846	G	A	0	2	0	1
503	gnl|UMD3.1|GK000006.2	35828390	T	C	1	2	0.333333333333333	0.666666666666667		434	gnl|UMD3.1|GK000006.2	35641551	T	C	3	2	0.6	0.4		45	gnl|UMD3.1|GK000006.2	41876465	T	A	0	3	0	1		346	gnl|UMD3.1|GK000006.2	35480414	G	A	1	3	0.25	0.75		22	gnl|UMD3.1|GK000020.2	32110614	N	C	0	3	0	1
504	gnl|UMD3.1|GK000006.2	35828436	T	C	2	2	0.5	0.5		435	gnl|UMD3.1|GK000006.2	35641714	T	C	2	3	0.4	0.6		46	gnl|UMD3.1|GK000006.2	41879643	G	A	0	2	0	1		347	gnl|UMD3.1|GK000006.2	35484969	G	A	1	2	0.333333333333333	0.666666666666667		23	gnl|UMD3.1|GK000020.2	32112367	C	A	1	2	0.333333333333333	0.666666666666667
505	gnl|UMD3.1|GK000006.2	35828773	T	G	0	4	0	1		436	gnl|UMD3.1|GK000006.2	35641897	A	G	3	2	0.6	0.4		47	gnl|UMD3.1|GK000006.2	41879658	C	T	0	2	0	1		348	gnl|UMD3.1|GK000006.2	35485261	CAAA	CAAATAAA	0	1	0	1		24	gnl|UMD3.1|GK000020.2	32112572	T	C	8	2	0.8	0.2
506	gnl|UMD3.1|GK000006.2	35829234	T	C	0	2	0	1		437	gnl|UMD3.1|GK000006.2	35641950	C	T	3	3	0.5	0.5		48	gnl|UMD3.1|GK000006.2	41893721	G	A	0	2	0	1		349	gnl|UMD3.1|GK000006.2	35485893	G	A	8	3	0.727272727272727	0.272727272727273		25	gnl|UMD3.1|GK000020.2	32112631	T	C	0	7	0	1
507	gnl|UMD3.1|GK000006.2	35829236	T	C	0	2	0	1		438	gnl|UMD3.1|GK000006.2	35643144	C	A	0	2	0	1		49	gnl|UMD3.1|GK000006.2	41894969	T	C	0	3	0	1		350	gnl|UMD3.1|GK000006.2	35486181	G	A	5	2	0.714285714285714	0.285714285714286		26	gnl|UMD3.1|GK000020.2	32112648	T	C	4	3	0.571428571428571	0.428571428571429
508	gnl|UMD3.1|GK000006.2	35829247	T	C	0	2	0	1		439	gnl|UMD3.1|GK000006.2	35644144	T	A	0	2	0	1		50	gnl|UMD3.1|GK000006.2	41895506	T	C	0	2	0	1		351	gnl|UMD3.1|GK000006.2	35486217	C	T	3	2	0.6	0.4		27	gnl|UMD3.1|GK000020.2	32112660	T	C	5	2	0.714285714285714	0.285714285714286
509	gnl|UMD3.1|GK000006.2	35829248	T	C	0	2	0	1		440	gnl|UMD3.1|GK000006.2	35645836	T	C	0	1	0	1		51	gnl|UMD3.1|GK000006.2	41895532	C	T	0	2	0	1		352	gnl|UMD3.1|GK000006.2	35486370	G	GCTT	0	1	0	1		28	gnl|UMD3.1|GK000020.2	32112866	T	C	1	2	0.333333333333333	0.666666666666667
510	gnl|UMD3.1|GK000006.2	35829284	T	C	1	3	0.25	0.75		441	gnl|UMD3.1|GK000006.2	35651147	C	T	0	2	0	1		52	gnl|UMD3.1|GK000006.2	41895585	G	A	0	2	0	1		353	gnl|UMD3.1|GK000006.2	35486778	G	A	1	4	0.2	0.8		29	gnl|UMD3.1|GK000020.2	32112875	T	C	1	2	0.333333333333333	0.666666666666667
511	gnl|UMD3.1|GK000006.2	35830829	A	G	6	2	0.75	0.25		442	gnl|UMD3.1|GK000006.2	35654417	A	G	0	3	0	1		53	gnl|UMD3.1|GK000006.2	41896016	C	A	0	2	0	1		354	gnl|UMD3.1|GK000006.2	35486801	A	G	1	3	0.25	0.75		30	gnl|UMD3.1|GK000020.2	32112962	T	C	2	3	0.4	0.6
512	gnl|UMD3.1|GK000006.2	35831974	C	G	3	2	0.6	0.4		443	gnl|UMD3.1|GK000006.2	35657404	T	C	0	2	0	1		54	gnl|UMD3.1|GK000006.2	41896018	A	G	0	2	0	1		355	gnl|UMD3.1|GK000006.2	35487019	T	C	2	3	0.4	0.6		31	gnl|UMD3.1|GK000020.2	32121120	C	A	0	2	0	1
513	gnl|UMD3.1|GK000006.2	35832662	T	C	7	2	0.777777777777778	0.222222222222222		444	gnl|UMD3.1|GK000006.2	35661271	A	T	0	2	0	1		55	gnl|UMD3.1|GK000006.2	41896569	T	C	0	2	0	1		356	gnl|UMD3.1|GK000006.2	35487505	A	C	0	7	0	1		32	gnl|UMD3.1|GK000020.2	32123203	A	G	0	2	0	1
514	gnl|UMD3.1|GK000006.2	35833085	T	G	3	3	0.5	0.5		445	gnl|UMD3.1|GK000006.2	35663749	A	C	0	3	0	1		56	gnl|UMD3.1|GK000006.2	41898026	T	C	0	2	0	1		357	gnl|UMD3.1|GK000006.2	35487625	T	C	3	12	0.2	0.8		33	gnl|UMD3.1|GK000020.2	32124114	A	T	2	2	0.5	0.5
515	gnl|UMD3.1|GK000006.2	35835288	T	A	3	3	0.5	0.5		446	gnl|UMD3.1|GK000006.2	35663752	G	A	0	3	0	1		57	gnl|UMD3.1|GK000006.2	41898036	T	C	0	2	0	1		358	gnl|UMD3.1|GK000006.2	35487657	G	A	4	9	0.307692307692308	0.692307692307692		34	gnl|UMD3.1|GK000020.2	32125672	A	T	0	1	0	1
516	gnl|UMD3.1|GK000006.2	35837457	A	G	4	2	0.666666666666667	0.333333333333333		447	gnl|UMD3.1|GK000006.2	35666369	C	T	4	2	0.666666666666667	0.333333333333333		58	gnl|UMD3.1|GK000006.2	41898586	T	C	1	3	0.25	0.75		359	gnl|UMD3.1|GK000006.2	35487689	A	G	4	4	0.5	0.5		35	gnl|UMD3.1|GK000020.2	32130412	GGAGAGAGAGAGAGAGAGAGAG	GGAGAGAGAGAGAGAGAGAG	0	1	0	1
517	gnl|UMD3.1|GK000006.2	35840227	C	A	1	2	0.333333333333333	0.666666666666667		448	gnl|UMD3.1|GK000006.2	35666429	C	G	6	2	0.75	0.25		59	gnl|UMD3.1|GK000006.2	41898603	A	G	0	3	0	1		360	gnl|UMD3.1|GK000006.2	35487798	T	C	6	5	0.545454545454545	0.454545454545455		36	gnl|UMD3.1|GK000020.2	32133358	C	T	1	2	0.333333333333333	0.666666666666667
518	gnl|UMD3.1|GK000006.2	35841184	A	T	2	3	0.4	0.6		449	gnl|UMD3.1|GK000006.2	35666732	C	G	1	3	0.25	0.75		60	gnl|UMD3.1|GK000006.2	41898644	T	C	0	3	0	1		361	gnl|UMD3.1|GK000006.2	35487940	T	A	1	2	0.333333333333333	0.666666666666667		37	gnl|UMD3.1|GK000020.2	32134561	G	A	0	2	0	1
519	gnl|UMD3.1|GK000006.2	35841612	G	T	2	2	0.5	0.5		450	gnl|UMD3.1|GK000006.2	35667156	C	T	3	2	0.6	0.4		61	gnl|UMD3.1|GK000006.2	41898646	T	C	0	3	0	1		362	gnl|UMD3.1|GK000006.2	35488304	C	T	7	3	0.7	0.3		38	gnl|UMD3.1|GK000020.2	32136249	G	A	0	3	0	1
520	gnl|UMD3.1|GK000006.2	35844616	T	C	12	7	0.631578947368421	0.368421052631579		451	gnl|UMD3.1|GK000006.2	35667732	C	G	0	2	0	1		62	gnl|UMD3.1|GK000006.2	41899089	G	A	0	2	0	1		363	gnl|UMD3.1|GK000006.2	35488447	A	G	7	6	0.538461538461538	0.461538461538462		39	gnl|UMD3.1|GK000020.2	32137988	G	T	0	2	0	1
521	gnl|UMD3.1|GK000006.2	35844621	T	C	11	9	0.55	0.45		452	gnl|UMD3.1|GK000006.2	35667810	C	T	0	2	0	1		63	gnl|UMD3.1|GK000006.2	41899677	C	T	0	5	0	1		364	gnl|UMD3.1|GK000006.2	35488848	C	G	9	2	0.818181818181818	0.181818181818182		40	gnl|UMD3.1|GK000020.2	32145745	A	T	0	1	0	1
522	gnl|UMD3.1|GK000006.2	35844631	T	C	10	9	0.526315789473684	0.473684210526316		453	gnl|UMD3.1|GK000006.2	35669502	G	A	0	2	0	1		64	gnl|UMD3.1|GK000006.2	41899766	G	A	0	9	0	1		365	gnl|UMD3.1|GK000006.2	35488875	C	T	9	3	0.75	0.25		41	gnl|UMD3.1|GK000020.2	32153669	G	A	3	2	0.6	0.4
523	gnl|UMD3.1|GK000006.2	35844634	T	C	10	10	0.5	0.5		454	gnl|UMD3.1|GK000006.2	35670554	G	A	0	2	0	1		65	gnl|UMD3.1|GK000006.2	41899789	C	A	0	9	0	1		366	gnl|UMD3.1|GK000006.2	35488879	G	A	8	3	0.727272727272727	0.272727272727273		42	gnl|UMD3.1|GK000020.2	32161564	T	C	6	2	0.75	0.25
524	gnl|UMD3.1|GK000006.2	35844645	T	C	14	4	0.777777777777778	0.222222222222222		455	gnl|UMD3.1|GK000006.2	35670558	G	A	0	2	0	1		66	gnl|UMD3.1|GK000006.2	41899819	T	C,A	0	4	0	1		367	gnl|UMD3.1|GK000006.2	35488898	A	G	11	3	0.785714285714286	0.214285714285714		43	gnl|UMD3.1|GK000020.2	32161638	T	C	3	2	0.6	0.4
525	gnl|UMD3.1|GK000006.2	35844685	T	C	14	5	0.736842105263158	0.263157894736842		456	gnl|UMD3.1|GK000006.2	35672076	G	A	0	2	0	1		67	gnl|UMD3.1|GK000006.2	41899941	T	C	0	3	0	1		368	gnl|UMD3.1|GK000006.2	35489040	C	T	2	3	0.4	0.6		44	gnl|UMD3.1|GK000020.2	32174210	C	A	4	2	0.666666666666667	0.333333333333333
526	gnl|UMD3.1|GK000006.2	35845919	G	T	4	2	0.666666666666667	0.333333333333333		457	gnl|UMD3.1|GK000006.2	35672194	G	A	0	2	0	1		68	gnl|UMD3.1|GK000006.2	41900296	A	G	0	2	0	1		369	gnl|UMD3.1|GK000006.2	35489102	C	T	4	3	0.571428571428571	0.428571428571429		45	gnl|UMD3.1|GK000020.2	32176207	G	A	1	2	0.333333333333333	0.666666666666667
527	gnl|UMD3.1|GK000006.2	35852064	T	C	0	2	0	1		458	gnl|UMD3.1|GK000006.2	35672200	T	C	0	2	0	1		69	gnl|UMD3.1|GK000006.2	41900404	T	C	0	1	0	1		370	gnl|UMD3.1|GK000006.2	35489201	T	C	5	2	0.714285714285714	0.285714285714286		46	gnl|UMD3.1|GK000020.2	32178359	T	C	2	4	0.333333333333333	0.666666666666667
528	gnl|UMD3.1|GK000006.2	35854895	G	T	2	2	0.5	0.5		459	gnl|UMD3.1|GK000006.2	35673695	A	G	0	2	0	1		70	gnl|UMD3.1|GK000006.2	41900566	G	A	0	2	0	1		371	gnl|UMD3.1|GK000006.2	35489205	T	C	4	2	0.666666666666667	0.333333333333333		47	gnl|UMD3.1|GK000020.2	32178578	T	C	0	2	0	1
529	gnl|UMD3.1|GK000006.2	35858380	T	G	1	4	0.2	0.8		460	gnl|UMD3.1|GK000006.2	35675053	C	A,T	0	2	0	1		71	gnl|UMD3.1|GK000006.2	41900662	T	G	0	2	0	1		372	gnl|UMD3.1|GK000006.2	35489299	C	A	5	6	0.454545454545455	0.545454545454545		48	gnl|UMD3.1|GK000020.2	32178662	C	A	0	4	0	1
530	gnl|UMD3.1|GK000006.2	35859880	T	C	1	2	0.333333333333333	0.666666666666667		461	gnl|UMD3.1|GK000006.2	35675600	G	A	0	2	0	1		72	gnl|UMD3.1|GK000006.2	41901838	CTTCTTCTTTTTTT	CTT	0	1	0	1		373	gnl|UMD3.1|GK000006.2	35489300	T	C	7	4	0.636363636363636	0.363636363636364		49	gnl|UMD3.1|GK000020.2	32180807	T	C	2	2	0.5	0.5
531	gnl|UMD3.1|GK000006.2	35859901	T	C	2	2	0.5	0.5		462	gnl|UMD3.1|GK000006.2	35676046	C	G	0	2	0	1		73	gnl|UMD3.1|GK000006.2	41902025	A	T	0	4	0	1		374	gnl|UMD3.1|GK000006.2	35489367	T	C	9	2	0.818181818181818	0.181818181818182		50	gnl|UMD3.1|GK000020.2	32180818	T	C	1	2	0.333333333333333	0.666666666666667
532	gnl|UMD3.1|GK000006.2	35860499	T	C	1	2	0.333333333333333	0.666666666666667		463	gnl|UMD3.1|GK000006.2	35677268	T	A	0	2	0	1		74	gnl|UMD3.1|GK000006.2	41902104	A	C	0	4	0	1		375	gnl|UMD3.1|GK000006.2	35489494	A	C	2	7	0.222222222222222	0.777777777777778		51	gnl|UMD3.1|GK000020.2	32180837	G	A	2	2	0.5	0.5
533	gnl|UMD3.1|GK000006.2	35860627	T	C	0	2	0	1		464	gnl|UMD3.1|GK000006.2	35677722	T	C	0	2	0	1		75	gnl|UMD3.1|GK000006.2	41902225	G	A	0	2	0	1		376	gnl|UMD3.1|GK000006.2	35489608	T	C	6	2	0.75	0.25		52	gnl|UMD3.1|GK000020.2	32186094	T	C	0	2	0	1
534	gnl|UMD3.1|GK000006.2	35860630	T	C	0	2	0	1		465	gnl|UMD3.1|GK000006.2	35677762	T	G	0	2	0	1		76	gnl|UMD3.1|GK000006.2	41902287	G	T	0	2	0	1		377	gnl|UMD3.1|GK000006.2	35489617	C	T	2	6	0.25	0.75		53	gnl|UMD3.1|GK000020.2	32188473	T	C	0	2	0	1
535	gnl|UMD3.1|GK000006.2	35860631	T	C	0	2	0	1		466	gnl|UMD3.1|GK000006.2	35678305	C	T	0	2	0	1		77	gnl|UMD3.1|GK000006.2	41902506	C	A	0	4	0	1		378	gnl|UMD3.1|GK000006.2	35489627	C	T	0	8	0	1		54	gnl|UMD3.1|GK000020.2	32188710	T	C	0	3	0	1
536	gnl|UMD3.1|GK000006.2	35863662	T	G	2	2	0.5	0.5		467	gnl|UMD3.1|GK000006.2	35678322	A	T	0	2	0	1		78	gnl|UMD3.1|GK000006.2	41902507	T	A	0	4	0	1		379	gnl|UMD3.1|GK000006.2	35489694	T	C	7	2	0.777777777777778	0.222222222222222		55	gnl|UMD3.1|GK000020.2	32188748	T	C	0	3	0	1
537	gnl|UMD3.1|GK000006.2	35865816	T	C	0	2	0	1		468	gnl|UMD3.1|GK000006.2	35680597	A	C	2	2	0.5	0.5		79	gnl|UMD3.1|GK000006.2	41902522	A	C	3	3	0.5	0.5		380	gnl|UMD3.1|GK000006.2	35489778	T	C	2	5	0.285714285714286	0.714285714285714		56	gnl|UMD3.1|GK000020.2	32188828	G	T	4	2	0.666666666666667	0.333333333333333
538	gnl|UMD3.1|GK000006.2	35868645	T	C	3	5	0.375	0.625		469	gnl|UMD3.1|GK000006.2	35680604	C	A	2	2	0.5	0.5		80	gnl|UMD3.1|GK000006.2	41902532	A	T	2	2	0.5	0.5		381	gnl|UMD3.1|GK000006.2	35489830	G	A	1	4	0.2	0.8		57	gnl|UMD3.1|GK000020.2	32194840	A	G	1	2	0.333333333333333	0.666666666666667
539	gnl|UMD3.1|GK000006.2	35869718	C	A	0	2	0	1		470	gnl|UMD3.1|GK000006.2	35682271	A	G	0	2	0	1		81	gnl|UMD3.1|GK000006.2	41902556	T	C	0	6	0	1		382	gnl|UMD3.1|GK000006.2	35489835	C	T	1	4	0.2	0.8		VEGFB	chromosome	SNP location	1	2	3	4	5	6
540	gnl|UMD3.1|GK000006.2	35871761	C	T	8	2	0.8	0.2		471	gnl|UMD3.1|GK000006.2	35684065	G	A	0	2	0	1		82	gnl|UMD3.1|GK000006.2	41904092	G	T	3	2	0.6	0.4		383	gnl|UMD3.1|GK000006.2	35489878	T	C	2	7	0.222222222222222	0.777777777777778		1	gnl|UMD3.1|GK000029.2	43155807	T	G	0	1	0	1
541	gnl|UMD3.1|GK000006.2	35872409	C	G	0	2	0	1		472	gnl|UMD3.1|GK000006.2	35684115	T	C	1	1	0.5	0.5		83	gnl|UMD3.1|GK000006.2	41904492	T	C	0	4	0	1		384	gnl|UMD3.1|GK000006.2	35489883	C	T	2	7	0.222222222222222	0.777777777777778		2	gnl|UMD3.1|GK000029.2	43156207	T	G	11	8	0.578947368421053	0.421052631578947
542	gnl|UMD3.1|GK000006.2	35874531	T	C	2	2	0.5	0.5		473	gnl|UMD3.1|GK000006.2	35684116	T	C	1	1	0.5	0.5		84	gnl|UMD3.1|GK000006.2	41904538	A	G	0	5	0	1		385	gnl|UMD3.1|GK000006.2	35489894	G	A	2	7	0.222222222222222	0.777777777777778		3	gnl|UMD3.1|GK000029.2	43156248	T	G	7	4	0.636363636363636	0.363636363636364
543	gnl|UMD3.1|GK000006.2	35876579	A	C	1	2	0.333333333333333	0.666666666666667		474	gnl|UMD3.1|GK000006.2	35684211	T	C	0	2	0	1		85	gnl|UMD3.1|GK000006.2	41904548	T	C	0	5	0	1		386	gnl|UMD3.1|GK000006.2	35489928	T	C	2	7	0.222222222222222	0.777777777777778		4	gnl|UMD3.1|GK000029.2	43157318	T	G	2	2	0.5	0.5
544	gnl|UMD3.1|GK000006.2	35885726	T	C	0	2	0	1		475	gnl|UMD3.1|GK000006.2	35685488	T	C	1	2	0.333333333333333	0.666666666666667		86	gnl|UMD3.1|GK000006.2	41905221	C	A	4	2	0.666666666666667	0.333333333333333		387	gnl|UMD3.1|GK000006.2	35489937	A	C	2	7	0.222222222222222	0.777777777777778		5	gnl|UMD3.1|GK000029.2	43157609	A	T	0	72	0	1
545	gnl|UMD3.1|GK000006.2	35886337	T	A	0	6	0	1		476	gnl|UMD3.1|GK000006.2	35687597	C	T	0	3	0	1		87	gnl|UMD3.1|GK000006.2	41907151	G	A	0	2	0	1		388	gnl|UMD3.1|GK000006.2	35489939	C	G	2	7	0.222222222222222	0.777777777777778		IGFBP7	chromosome	SNP location	1	2	3	4	5	6
546	gnl|UMD3.1|GK000006.2	35886370	T	C	2	4	0.333333333333333	0.666666666666667		477	gnl|UMD3.1|GK000006.2	35689229	T	G	8	4	0.666666666666667	0.333333333333333		88	gnl|UMD3.1|GK000006.2	41907178	G	A	0	2	0	1		389	gnl|UMD3.1|GK000006.2	35490049	C	A	7	5	0.583333333333333	0.416666666666667		1	gnl|UMD3.1|GK000006.2	74071199	C	A	0	173	0	1
547	gnl|UMD3.1|GK000006.2	35886373	T	C	5	2	0.714285714285714	0.285714285714286		478	gnl|UMD3.1|GK000006.2	35689317	G	A	8	2	0.8	0.2		89	gnl|UMD3.1|GK000006.2	41908297	G	A	0	3	0	1		390	gnl|UMD3.1|GK000006.2	35490129	C	T	5	2	0.714285714285714	0.285714285714286		2	gnl|UMD3.1|GK000006.2	74071840	A	G,T	0	5	0	1
548	gnl|UMD3.1|GK000006.2	35886438	T	C	2	4	0.333333333333333	0.666666666666667		479	gnl|UMD3.1|GK000006.2	35689805	G	A	1	4	0.2	0.8		90	gnl|UMD3.1|GK000006.2	41908312	T	A	1	2	0.333333333333333	0.666666666666667		391	gnl|UMD3.1|GK000006.2	35490171	T	C	1	2	0.333333333333333	0.666666666666667		3	gnl|UMD3.1|GK000006.2	74071910	C	A	0	6	0	1
549	gnl|UMD3.1|GK000006.2	35886446	T	C	3	2	0.6	0.4		480	gnl|UMD3.1|GK000006.2	35690472	A	G	2	4	0.333333333333333	0.666666666666667		91	gnl|UMD3.1|GK000006.2	41908343	G	A	1	1	0.5	0.5		392	gnl|UMD3.1|GK000006.2	35490183	C	T	1	2	0.333333333333333	0.666666666666667		4	gnl|UMD3.1|GK000006.2	74072328	A	G	0	8	0	1
550	gnl|UMD3.1|GK000006.2	35886453	T	C	1	2	0.333333333333333	0.666666666666667		481	gnl|UMD3.1|GK000006.2	35691915	G	T	0	2	0	1		92	gnl|UMD3.1|GK000006.2	41908353	G	T,A	0	3	0	1		393	gnl|UMD3.1|GK000006.2	35490242	C	T	1	2	0.333333333333333	0.666666666666667		5	gnl|UMD3.1|GK000006.2	74072571	C	T	0	5	0	1
551	gnl|UMD3.1|GK000006.2	35895784	C	G	5	2	0.714285714285714	0.285714285714286		482	gnl|UMD3.1|GK000006.2	35691970	T	A	2	2	0.5	0.5		93	gnl|UMD3.1|GK000006.2	41908396	G	A	0	3	0	1		394	gnl|UMD3.1|GK000006.2	35490245	G	A	1	2	0.333333333333333	0.666666666666667		6	gnl|UMD3.1|GK000006.2	74072803	T	A	1	2	0.333333333333333	0.666666666666667
552	gnl|UMD3.1|GK000006.2	35896792	C	T	0	2	0	1		483	gnl|UMD3.1|GK000006.2	35692001	C	A	2	2	0.5	0.5		94	gnl|UMD3.1|GK000006.2	41911099	T	C	1	3	0.25	0.75		395	gnl|UMD3.1|GK000006.2	35490281	A	C	2	2	0.5	0.5		7	gnl|UMD3.1|GK000006.2	74072838	T	C	0	2	0	1
553	gnl|UMD3.1|GK000006.2	35896868	T	A	2	3	0.4	0.6		484	gnl|UMD3.1|GK000006.2	35692006	C	A	2	2	0.5	0.5		95	gnl|UMD3.1|GK000006.2	41911313	G	A	0	7	0	1		396	gnl|UMD3.1|GK000006.2	35490466	C	T	2	3	0.4	0.6		8	gnl|UMD3.1|GK000006.2	74073041	G	A	0	3	0	1
554	gnl|UMD3.1|GK000006.2	35900125	G	T	0	2	0	1		485	gnl|UMD3.1|GK000006.2	35692230	C	T	23	7	0.766666666666667	0.233333333333333		96	gnl|UMD3.1|GK000006.2	41912042	A	G	0	2	0	1		397	gnl|UMD3.1|GK000006.2	35490491	T	G	0	1	0	1		9	gnl|UMD3.1|GK000006.2	74073080	G	A	0	4	0	1
555	gnl|UMD3.1|GK000006.2	35900518	T	C	0	2	0	1		486	gnl|UMD3.1|GK000006.2	35692248	C	A	13	8	0.619047619047619	0.380952380952381		97	gnl|UMD3.1|GK000006.2	41912537	T	A	1	2	0.333333333333333	0.666666666666667		398	gnl|UMD3.1|GK000006.2	35490506	C	A	0	1	0	1		10	gnl|UMD3.1|GK000006.2	74073269	C	A	0	2	0	1
556	gnl|UMD3.1|GK000006.2	35902612	C	A	0	2	0	1		487	gnl|UMD3.1|GK000006.2	35692253	C	A	12	7	0.631578947368421	0.368421052631579		98	gnl|UMD3.1|GK000006.2	41913218	G	C	0	3	0	1		399	gnl|UMD3.1|GK000006.2	35490866	T	A	2	3	0.4	0.6		11	gnl|UMD3.1|GK000006.2	74073399	T	C	0	2	0	1
557	gnl|UMD3.1|GK000006.2	35902613	A	T	0	2	0	1		488	gnl|UMD3.1|GK000006.2	35692764	C	A	1	2	0.333333333333333	0.666666666666667		99	gnl|UMD3.1|GK000006.2	41913437	T	C	0	3	0	1		400	gnl|UMD3.1|GK000006.2	35490996	G	A	5	4	0.555555555555556	0.444444444444444		12	gnl|UMD3.1|GK000006.2	74074287	G	A	0	2	0	1
558	gnl|UMD3.1|GK000006.2	35903234	G	A	5	2	0.714285714285714	0.285714285714286		489	gnl|UMD3.1|GK000006.2	35692785	T	A	2	3	0.4	0.6		100	gnl|UMD3.1|GK000006.2	41916345	T	C	0	1	0	1		401	gnl|UMD3.1|GK000006.2	35491276	C	T	0	3	0	1		13	gnl|UMD3.1|GK000006.2	74075535	C	A	0	2	0	1
559	gnl|UMD3.1|GK000006.2	35903239	A	G	6	2	0.75	0.25		490	gnl|UMD3.1|GK000006.2	35692883	G	A	3	3	0.5	0.5		101	gnl|UMD3.1|GK000006.2	41917021	A	C	0	2	0	1		402	gnl|UMD3.1|GK000006.2	35491352	T	G	1	2	0.333333333333333	0.666666666666667		14	gnl|UMD3.1|GK000006.2	74075568	C	G	0	3	0	1
560	gnl|UMD3.1|GK000006.2	35903944	C	A	1	4	0.2	0.8		491	gnl|UMD3.1|GK000006.2	35692956	C	T	3	3	0.5	0.5		102	gnl|UMD3.1|GK000006.2	41917516	TTCTCTCTC	TTCTCTC	0	1	0	1		403	gnl|UMD3.1|GK000006.2	35491437	C	T	0	2	0	1		15	gnl|UMD3.1|GK000006.2	74075830	A	C	1	7	0.125	0.875
561	gnl|UMD3.1|GK000006.2	35903947	G	A	1	4	0.2	0.8		492	gnl|UMD3.1|GK000006.2	35693504	T	C	0	2	0	1		103	gnl|UMD3.1|GK000006.2	41917613	C	T	0	2	0	1		404	gnl|UMD3.1|GK000006.2	35491439	A	C	0	2	0	1		16	gnl|UMD3.1|GK000006.2	74075873	G	C	0	8	0	1
562	gnl|UMD3.1|GK000006.2	35909945	T	C	0	2	0	1		493	gnl|UMD3.1|GK000006.2	35694423	C	G	0	3	0	1		104	gnl|UMD3.1|GK000006.2	41918070	G	A	0	3	0	1		405	gnl|UMD3.1|GK000006.2	35491448	T	C	0	2	0	1		17	gnl|UMD3.1|GK000006.2	74076725	G	C	0	2	0	1
563	gnl|UMD3.1|GK000006.2	35910725	C	A	1	2	0.333333333333333	0.666666666666667		494	gnl|UMD3.1|GK000006.2	35695787	A	T	1	2	0.333333333333333	0.666666666666667		105	gnl|UMD3.1|GK000006.2	41918290	G	A	0	3	0	1		406	gnl|UMD3.1|GK000006.2	35491453	C	G	1	2	0.333333333333333	0.666666666666667		18	gnl|UMD3.1|GK000006.2	74077124	G	A	0	3	0	1
564	gnl|UMD3.1|GK000006.2	35910809	T	C	1	3	0.25	0.75		495	gnl|UMD3.1|GK000006.2	35696359	G	C	1	2	0.333333333333333	0.666666666666667		106	gnl|UMD3.1|GK000006.2	41919696	T	C	0	1	0	1		407	gnl|UMD3.1|GK000006.2	35491496	C	A	2	3	0.4	0.6		19	gnl|UMD3.1|GK000006.2	74077228	A	C	0	3	0	1
565	gnl|UMD3.1|GK000006.2	35910906	T	C	1	4	0.2	0.8		496	gnl|UMD3.1|GK000006.2	35700465	G	C	4	3	0.571428571428571	0.428571428571429		107	gnl|UMD3.1|GK000006.2	41919743	C	G	0	1	0	1		408	gnl|UMD3.1|GK000006.2	35491523	C	A	3	2	0.6	0.4		20	gnl|UMD3.1|GK000006.2	74077267	A	G	0	3	0	1
566	gnl|UMD3.1|GK000006.2	35912241	T	G	0	2	0	1		497	gnl|UMD3.1|GK000006.2	35700693	G	C	1	2	0.333333333333333	0.666666666666667		108	gnl|UMD3.1|GK000006.2	41919809	C	G	0	2	0	1		409	gnl|UMD3.1|GK000006.2	35494493	C	T	1	2	0.333333333333333	0.666666666666667		21	gnl|UMD3.1|GK000006.2	74077278	C	A	0	4	0	1
567	gnl|UMD3.1|GK000006.2	35914261	T	A	1	2	0.333333333333333	0.666666666666667		498	gnl|UMD3.1|GK000006.2	35700831	T	C	3	2	0.6	0.4		109	gnl|UMD3.1|GK000006.2	41919973	G	T	0	2	0	1		410	gnl|UMD3.1|GK000006.2	35494670	A	G	3	2	0.6	0.4		22	gnl|UMD3.1|GK000006.2	74077663	G	A	0	2	0	1
568	gnl|UMD3.1|GK000006.2	35915873	G	C	0	2	0	1		499	gnl|UMD3.1|GK000006.2	35701472	A	G	1	3	0.25	0.75		110	gnl|UMD3.1|GK000006.2	41920666	G	C	0	3	0	1		411	gnl|UMD3.1|GK000006.2	35494707	T	C	1	4	0.2	0.8		23	gnl|UMD3.1|GK000006.2	74077878	G	A	0	6	0	1
569	gnl|UMD3.1|GK000006.2	35915874	G	T	0	2	0	1		500	gnl|UMD3.1|GK000006.2	35704926	T	A	0	2	0	1		111	gnl|UMD3.1|GK000006.2	41920667	A	G	0	3	0	1		412	gnl|UMD3.1|GK000006.2	35494804	C	T	0	2	0	1		24	gnl|UMD3.1|GK000006.2	74078070	T	C	0	7	0	1
570	gnl|UMD3.1|GK000006.2	35916101	A	T	0	2	0	1		501	gnl|UMD3.1|GK000006.2	35706623	T	C	2	2	0.5	0.5		112	gnl|UMD3.1|GK000006.2	41920671	C	A	0	3	0	1		413	gnl|UMD3.1|GK000006.2	35494821	ATCT	ATCTCTCTCTCT	0	1	0	1		25	gnl|UMD3.1|GK000006.2	74078090	T	A	0	1	0	1
571	gnl|UMD3.1|GK000006.2	35916108	C	T	0	2	0	1		502	gnl|UMD3.1|GK000006.2	35706650	T	C	3	2	0.6	0.4		113	gnl|UMD3.1|GK000006.2	41920685	T	G	0	3	0	1		414	gnl|UMD3.1|GK000006.2	35495045	C	T	0	3	0	1		26	gnl|UMD3.1|GK000006.2	74078115	G	C	0	6	0	1
572	gnl|UMD3.1|GK000006.2	35916121	A	C	0	2	0	1		503	gnl|UMD3.1|GK000006.2	35706658	T	C	5	2	0.714285714285714	0.285714285714286		114	gnl|UMD3.1|GK000006.2	41920980	C	A	1	2	0.333333333333333	0.666666666666667		415	gnl|UMD3.1|GK000006.2	35495054	G	C	2	3	0.4	0.6		27	gnl|UMD3.1|GK000006.2	74078276	T	C	0	2	0	1
573	gnl|UMD3.1|GK000006.2	35916126	G	T	0	2	0	1		504	gnl|UMD3.1|GK000006.2	35706660	T	C	5	2	0.714285714285714	0.285714285714286		115	gnl|UMD3.1|GK000006.2	41921639	T	C	1	4	0.2	0.8		416	gnl|UMD3.1|GK000006.2	35495057	T	A	2	2	0.5	0.5		28	gnl|UMD3.1|GK000006.2	74078277	G	A	0	2	0	1
574	gnl|UMD3.1|GK000006.2	35921687	G	A	2	2	0.5	0.5		505	gnl|UMD3.1|GK000006.2	35706667	T	C	5	2	0.714285714285714	0.285714285714286		116	gnl|UMD3.1|GK000006.2	41923714	A	G	0	2	0	1		417	gnl|UMD3.1|GK000006.2	35495095	T	C	4	2	0.666666666666667	0.333333333333333		29	gnl|UMD3.1|GK000006.2	74078391	T	C	0	2	0	1
575	gnl|UMD3.1|GK000006.2	35921972	T	C	7	2	0.777777777777778	0.222222222222222		506	gnl|UMD3.1|GK000006.2	35706669	T	C	5	2	0.714285714285714	0.285714285714286		117	gnl|UMD3.1|GK000006.2	41923920	G	A	0	3	0	1		418	gnl|UMD3.1|GK000006.2	35495149	T	C	1	4	0.2	0.8		30	gnl|UMD3.1|GK000006.2	74081112	T	C	0	2	0	1
576	gnl|UMD3.1|GK000006.2	35924821	T	G	1	12	0.0769230769230769	0.923076923076923		507	gnl|UMD3.1|GK000006.2	35706675	T	C	5	2	0.714285714285714	0.285714285714286		118	gnl|UMD3.1|GK000006.2	41924190	G	A	0	2	0	1		419	gnl|UMD3.1|GK000006.2	35495423	C	T	2	4	0.333333333333333	0.666666666666667		31	gnl|UMD3.1|GK000006.2	74081137	C	T	0	3	0	1
577	gnl|UMD3.1|GK000006.2	35924822	A	G	1	12	0.0769230769230769	0.923076923076923		508	gnl|UMD3.1|GK000006.2	35706695	T	C	5	2	0.714285714285714	0.285714285714286		119	gnl|UMD3.1|GK000006.2	41924219	A	G	0	2	0	1		420	gnl|UMD3.1|GK000006.2	35495484	A	T	0	4	0	1		32	gnl|UMD3.1|GK000006.2	74082304	C	A	0	1	0	1
578	gnl|UMD3.1|GK000006.2	35925315	T	C	1	5	0.166666666666667	0.833333333333333		509	gnl|UMD3.1|GK000006.2	35706696	T	C	5	2	0.714285714285714	0.285714285714286		120	gnl|UMD3.1|GK000006.2	41924434	G	A	0	2	0	1		421	gnl|UMD3.1|GK000006.2	35495509	T	C	0	4	0	1		33	gnl|UMD3.1|GK000006.2	74082630	T	C	6	2	0.75	0.25
579	gnl|UMD3.1|GK000006.2	35926897	A	G	2	3	0.4	0.6		510	gnl|UMD3.1|GK000006.2	35706879	T	C	7	2	0.777777777777778	0.222222222222222		121	gnl|UMD3.1|GK000006.2	41924750	A	C	0	5	0	1		422	gnl|UMD3.1|GK000006.2	35495569	T	C	1	2	0.333333333333333	0.666666666666667		34	gnl|UMD3.1|GK000006.2	74083404	A	G	2	2	0.5	0.5
580	gnl|UMD3.1|GK000006.2	35927188	T	C	3	3	0.5	0.5		511	gnl|UMD3.1|GK000006.2	35706891	T	C	5	3	0.625	0.375		122	gnl|UMD3.1|GK000006.2	41924822	A	T	0	4	0	1		423	gnl|UMD3.1|GK000006.2	35495633	T	C	1	6	0.142857142857143	0.857142857142857		35	gnl|UMD3.1|GK000006.2	74084792	A	G	0	4	0	1
581	gnl|UMD3.1|GK000006.2	35927969	A	G	1	4	0.2	0.8		512	gnl|UMD3.1|GK000006.2	35709321	T	C	1	2	0.333333333333333	0.666666666666667		123	gnl|UMD3.1|GK000006.2	41924830	T	C	0	4	0	1		424	gnl|UMD3.1|GK000006.2	35495637	A	C	1	6	0.142857142857143	0.857142857142857		36	gnl|UMD3.1|GK000006.2	74085247	T	A	1	2	0.333333333333333	0.666666666666667
582	gnl|UMD3.1|GK000006.2	35928016	T	C	3	2	0.6	0.4		513	gnl|UMD3.1|GK000006.2	35710535	G	C	3	2	0.6	0.4		124	gnl|UMD3.1|GK000006.2	41924856	G	A	0	4	0	1		425	gnl|UMD3.1|GK000006.2	35495736	G	A	0	2	0	1		37	gnl|UMD3.1|GK000006.2	74085386	A	T	0	2	0	1
583	gnl|UMD3.1|GK000006.2	35928785	C	T	3	3	0.5	0.5		514	gnl|UMD3.1|GK000006.2	35710868	T	C	2	3	0.4	0.6		125	gnl|UMD3.1|GK000006.2	41924922	C	A	0	4	0	1		426	gnl|UMD3.1|GK000006.2	35495767	G	A	2	2	0.5	0.5		38	gnl|UMD3.1|GK000006.2	74085396	T	A	1	2	0.333333333333333	0.666666666666667
584	gnl|UMD3.1|GK000006.2	35929638	T	C	1	2	0.333333333333333	0.666666666666667		515	gnl|UMD3.1|GK000006.2	35710887	T	C	4	2	0.666666666666667	0.333333333333333		126	gnl|UMD3.1|GK000006.2	41924932	A	G	0	4	0	1		427	gnl|UMD3.1|GK000006.2	35495772	T	C	3	2	0.6	0.4		39	gnl|UMD3.1|GK000006.2	74087517	A	C	1	3	0.25	0.75
585	gnl|UMD3.1|GK000006.2	35930559	G	A	4	4	0.5	0.5		516	gnl|UMD3.1|GK000006.2	35710936	T	C	4	2	0.666666666666667	0.333333333333333		127	gnl|UMD3.1|GK000006.2	41924942	T	C	0	4	0	1		428	gnl|UMD3.1|GK000006.2	35495787	G	C	4	3	0.571428571428571	0.428571428571429		40	gnl|UMD3.1|GK000006.2	74090013	T	C	0	3	0	1
586	gnl|UMD3.1|GK000006.2	35930927	C	G	5	4	0.555555555555556	0.444444444444444		517	gnl|UMD3.1|GK000006.2	35711236	T	C	1	5	0.166666666666667	0.833333333333333		128	gnl|UMD3.1|GK000006.2	41926102	AAC	AACCCAC	0	1	0	1		429	gnl|UMD3.1|GK000006.2	35495802	G	A	4	4	0.5	0.5		41	gnl|UMD3.1|GK000006.2	74090169	A	G	0	2	0	1
587	gnl|UMD3.1|GK000006.2	35931888	T	G	8	3	0.727272727272727	0.272727272727273		518	gnl|UMD3.1|GK000006.2	35711334	T	G	2	4	0.333333333333333	0.666666666666667		129	gnl|UMD3.1|GK000006.2	41927277	G	A	1	2	0.333333333333333	0.666666666666667		430	gnl|UMD3.1|GK000006.2	35495933	C	A	0	5	0	1		42	gnl|UMD3.1|GK000006.2	74090537	G	T	0	2	0	1
588	gnl|UMD3.1|GK000006.2	35932355	T	C	1	4	0.2	0.8		519	gnl|UMD3.1|GK000006.2	35711534	C	T	7	2	0.777777777777778	0.222222222222222		130	gnl|UMD3.1|GK000006.2	41927287	A	C	0	3	0	1		431	gnl|UMD3.1|GK000006.2	35496008	A	T	0	1	0	1		43	gnl|UMD3.1|GK000006.2	74090714	T	C	0	2	0	1
589	gnl|UMD3.1|GK000006.2	35932713	A	G	3	4	0.428571428571429	0.571428571428571		520	gnl|UMD3.1|GK000006.2	35711889	T	C	2	2	0.5	0.5		131	gnl|UMD3.1|GK000006.2	41929148	A	G	0	2	0	1		432	gnl|UMD3.1|GK000006.2	35496411	A	C	2	3	0.4	0.6		44	gnl|UMD3.1|GK000006.2	74090971	C	T	0	4	0	1
590	gnl|UMD3.1|GK000006.2	35932795	G	A	7	9	0.4375	0.5625		521	gnl|UMD3.1|GK000006.2	35712918	T	C	1	3	0.25	0.75		132	gnl|UMD3.1|GK000006.2	41929155	T	C	0	2	0	1		433	gnl|UMD3.1|GK000006.2	35496427	G	C	2	3	0.4	0.6		45	gnl|UMD3.1|GK000006.2	74090977	A	T	0	4	0	1
591	gnl|UMD3.1|GK000006.2	35933018	C	T	4	2	0.666666666666667	0.333333333333333		522	gnl|UMD3.1|GK000006.2	35713698	C	T	0	2	0	1		133	gnl|UMD3.1|GK000006.2	41929156	G	A	0	2	0	1		434	gnl|UMD3.1|GK000006.2	35496436	T	G	2	3	0.4	0.6		46	gnl|UMD3.1|GK000006.2	74092155	T	G	0	2	0	1
592	gnl|UMD3.1|GK000006.2	35933113	A	T	7	4	0.636363636363636	0.363636363636364		523	gnl|UMD3.1|GK000006.2	35713787	T	C	0	2	0	1		134	gnl|UMD3.1|GK000006.2	41929163	G	C	0	2	0	1		435	gnl|UMD3.1|GK000006.2	35496438	C	T	2	3	0.4	0.6		47	gnl|UMD3.1|GK000006.2	74093602	T	C	0	4	0	1
593	gnl|UMD3.1|GK000006.2	35933238	C	G	9	5	0.642857142857143	0.357142857142857		524	gnl|UMD3.1|GK000006.2	35713879	T	C	2	2	0.5	0.5		135	gnl|UMD3.1|GK000006.2	41931714	A	AAT	0	1	0	1		436	gnl|UMD3.1|GK000006.2	35496463	G	A	1	3	0.25	0.75		48	gnl|UMD3.1|GK000006.2	74094927	G	A	4	2	0.666666666666667	0.333333333333333
594	gnl|UMD3.1|GK000006.2	35933361	T	C	7	15	0.318181818181818	0.681818181818182		525	gnl|UMD3.1|GK000006.2	35714198	C	A	7	3	0.7	0.3		136	gnl|UMD3.1|GK000006.2	41933314	G	A	0	4	0	1		437	gnl|UMD3.1|GK000006.2	35496496	G	A	1	3	0.25	0.75		49	gnl|UMD3.1|GK000006.2	74094956	A	G	0	4	0	1
595	gnl|UMD3.1|GK000006.2	35933372	A	G	12	7	0.631578947368421	0.368421052631579		526	gnl|UMD3.1|GK000006.2	35714472	G	T	4	2	0.666666666666667	0.333333333333333		137	gnl|UMD3.1|GK000006.2	41933501	A	G	0	4	0	1		438	gnl|UMD3.1|GK000006.2	35496499	C	T	1	3	0.25	0.75		50	gnl|UMD3.1|GK000006.2	74096455	T	C	2	2	0.5	0.5
596	gnl|UMD3.1|GK000006.2	35933375	T	C	14	4	0.777777777777778	0.222222222222222		527	gnl|UMD3.1|GK000006.2	35715364	T	C	4	2	0.666666666666667	0.333333333333333		138	gnl|UMD3.1|GK000006.2	41933519	T	C	0	4	0	1		439	gnl|UMD3.1|GK000006.2	35496510	C	T	1	3	0.25	0.75		51	gnl|UMD3.1|GK000006.2	74096568	A	G	3	2	0.6	0.4
597	gnl|UMD3.1|GK000006.2	35933388	T	C	14	5	0.736842105263158	0.263157894736842		528	gnl|UMD3.1|GK000006.2	35715484	A	T	0	2	0	1		139	gnl|UMD3.1|GK000006.2	41933536	T	C	0	4	0	1		440	gnl|UMD3.1|GK000006.2	35496516	A	G	1	3	0.25	0.75		52	gnl|UMD3.1|GK000006.2	74097415	T	C	0	2	0	1
598	gnl|UMD3.1|GK000006.2	35933395	G	C	12	6	0.666666666666667	0.333333333333333		529	gnl|UMD3.1|GK000006.2	35715966	T	C	4	5	0.444444444444444	0.555555555555556		140	gnl|UMD3.1|GK000006.2	41934905	C	T	0	2	0	1		441	gnl|UMD3.1|GK000006.2	35496640	C	T	0	3	0	1		53	gnl|UMD3.1|GK000006.2	74097908	A	C	0	3	0	1
599	gnl|UMD3.1|GK000006.2	35933414	C	A	13	6	0.684210526315789	0.315789473684211		530	gnl|UMD3.1|GK000006.2	35716864	A	G	7	2	0.777777777777778	0.222222222222222		141	gnl|UMD3.1|GK000006.2	41937462	G	A	0	3	0	1		442	gnl|UMD3.1|GK000006.2	35496693	T	A	1	3	0.25	0.75		54	gnl|UMD3.1|GK000006.2	74098626	A	G	0	2	0	1
600	gnl|UMD3.1|GK000006.2	35933495	C	T	9	5	0.642857142857143	0.357142857142857		531	gnl|UMD3.1|GK000006.2	35718631	G	A	1	2	0.333333333333333	0.666666666666667		142	gnl|UMD3.1|GK000006.2	41937538	T	C	0	3	0	1		443	gnl|UMD3.1|GK000006.2	35499558	C	T	0	3	0	1		55	gnl|UMD3.1|GK000006.2	74104466	T	G	1	1	0.5	0.5
601	gnl|UMD3.1|GK000006.2	35933589	G	A	7	5	0.583333333333333	0.416666666666667		532	gnl|UMD3.1|GK000006.2	35720702	G	T	4	2	0.666666666666667	0.333333333333333		143	gnl|UMD3.1|GK000006.2	41937705	C	T	0	4	0	1		444	gnl|UMD3.1|GK000006.2	35499593	C	T	0	3	0	1		56	gnl|UMD3.1|GK000006.2	74113656	T	C	3	2	0.6	0.4
602	gnl|UMD3.1|GK000006.2	35933666	T	A	5	3	0.625	0.375		533	gnl|UMD3.1|GK000006.2	35720718	A	G	3	3	0.5	0.5		144	gnl|UMD3.1|GK000006.2	41937801	A	G	0	4	0	1		445	gnl|UMD3.1|GK000006.2	35501270	T	C	0	2	0	1		57	gnl|UMD3.1|GK000006.2	74113659	T	C	3	2	0.6	0.4
603	gnl|UMD3.1|GK000006.2	35933970	C	A	10	3	0.769230769230769	0.230769230769231		534	gnl|UMD3.1|GK000006.2	35723267	G	A	0	4	0	1		145	gnl|UMD3.1|GK000006.2	41938672	T	C	0	3	0	1		446	gnl|UMD3.1|GK000006.2	35501297	T	G	0	4	0	1		58	gnl|UMD3.1|GK000006.2	74113664	T	C	3	2	0.6	0.4
604	gnl|UMD3.1|GK000006.2	35933991	C	T	5	11	0.3125	0.6875		535	gnl|UMD3.1|GK000006.2	35723735	T	C	2	3	0.4	0.6		146	gnl|UMD3.1|GK000006.2	41938738	T	C	2	2	0.5	0.5		447	gnl|UMD3.1|GK000006.2	35502463	C	T	2	2	0.5	0.5		59	gnl|UMD3.1|GK000006.2	74113698	T	C	1	2	0.333333333333333	0.666666666666667
605	gnl|UMD3.1|GK000006.2	35933994	C	A	8	5	0.615384615384615	0.384615384615385		536	gnl|UMD3.1|GK000006.2	35725839	C	T	1	2	0.333333333333333	0.666666666666667		147	gnl|UMD3.1|GK000006.2	41938739	T	C	2	3	0.4	0.6		448	gnl|UMD3.1|GK000006.2	35503498	G	A	0	2	0	1		60	gnl|UMD3.1|GK000006.2	74113716	T	C	2	2	0.5	0.5
606	gnl|UMD3.1|GK000006.2	35934045	G	T	6	7	0.461538461538462	0.538461538461538		537	gnl|UMD3.1|GK000006.2	35727515	T	G	2	2	0.5	0.5		148	gnl|UMD3.1|GK000006.2	41943117	T	G	0	2	0	1		449	gnl|UMD3.1|GK000006.2	35505014	A	T	0	2	0	1		61	gnl|UMD3.1|GK000006.2	74116112	T	C	0	2	0	1
607	gnl|UMD3.1|GK000006.2	35934232	C	T	13	5	0.722222222222222	0.277777777777778		538	gnl|UMD3.1|GK000006.2	35729906	G	A	0	2	0	1		149	gnl|UMD3.1|GK000006.2	41943465	T	C	0	3	0	1		450	gnl|UMD3.1|GK000006.2	35505974	G	A	2	2	0.5	0.5		62	gnl|UMD3.1|GK000006.2	74116117	T	C	0	2	0	1
608	gnl|UMD3.1|GK000006.2	35934259	C	G	15	5	0.75	0.25		539	gnl|UMD3.1|GK000006.2	35731531	C	T	2	4	0.333333333333333	0.666666666666667		150	gnl|UMD3.1|GK000006.2	41951293	T	C	0	2	0	1		451	gnl|UMD3.1|GK000006.2	35506160	G	T	0	4	0	1		63	gnl|UMD3.1|GK000006.2	74116122	T	C	0	2	0	1
609	gnl|UMD3.1|GK000006.2	35935030	C	A	1	2	0.333333333333333	0.666666666666667		540	gnl|UMD3.1|GK000006.2	35731913	A	G	0	1	0	1		151	gnl|UMD3.1|GK000006.2	41951524	A	G	0	2	0	1		452	gnl|UMD3.1|GK000006.2	35506339	G	A	9	4	0.692307692307692	0.307692307692308		64	gnl|UMD3.1|GK000006.2	74125193	T	C	0	3	0	1
610	gnl|UMD3.1|GK000006.2	35935275	A	T	7	2	0.777777777777778	0.222222222222222		541	gnl|UMD3.1|GK000006.2	35731980	C	T	0	3	0	1		152	gnl|UMD3.1|GK000006.2	41954127	A	G	3	2	0.6	0.4		453	gnl|UMD3.1|GK000006.2	35506420	G	A	2	3	0.4	0.6		65	gnl|UMD3.1|GK000006.2	74127423	T	C	0	3	0	1
611	gnl|UMD3.1|GK000006.2	35935746	C	T	5	2	0.714285714285714	0.285714285714286		542	gnl|UMD3.1|GK000006.2	35732656	T	C	0	2	0	1		153	gnl|UMD3.1|GK000006.2	41955490	T	C	2	5	0.285714285714286	0.714285714285714		454	gnl|UMD3.1|GK000006.2	35507657	C	T	0	2	0	1		66	gnl|UMD3.1|GK000006.2	74131589	A	G	0	2	0	1
612	gnl|UMD3.1|GK000006.2	35936518	G	C	3	4	0.428571428571429	0.571428571428571		543	gnl|UMD3.1|GK000006.2	35732742	C	A	0	2	0	1		154	gnl|UMD3.1|GK000006.2	41955500	T	C	2	5	0.285714285714286	0.714285714285714		455	gnl|UMD3.1|GK000006.2	35507727	C	T	0	3	0	1		67	gnl|UMD3.1|GK000006.2	74132248	C	T	0	4	0	1
613	gnl|UMD3.1|GK000006.2	35937257	A	T	4	2	0.666666666666667	0.333333333333333		544	gnl|UMD3.1|GK000006.2	35732878	A	G	1	2	0.333333333333333	0.666666666666667		155	gnl|UMD3.1|GK000006.2	41955539	T	C	1	4	0.2	0.8		456	gnl|UMD3.1|GK000006.2	35509062	T	C	1	2	0.333333333333333	0.666666666666667		68	gnl|UMD3.1|GK000006.2	74132382	T	C	0	4	0	1
614	gnl|UMD3.1|GK000006.2	35937364	C	A	3	4	0.428571428571429	0.571428571428571		545	gnl|UMD3.1|GK000006.2	35732887	G	A	0	2	0	1		156	gnl|UMD3.1|GK000006.2	41963124	A	T	0	4	0	1		457	gnl|UMD3.1|GK000006.2	35509465	C	T	0	2	0	1		69	gnl|UMD3.1|GK000006.2	74132422	G	A	0	4	0	1
615	gnl|UMD3.1|GK000006.2	35937464	C	T	3	4	0.428571428571429	0.571428571428571		546	gnl|UMD3.1|GK000006.2	35732919	G	C	1	4	0.2	0.8		157	gnl|UMD3.1|GK000006.2	41966526	G	C	0	2	0	1		458	gnl|UMD3.1|GK000006.2	35510347	C	T	3	2	0.6	0.4		70	gnl|UMD3.1|GK000006.2	74132459	C	T	0	3	0	1
616	gnl|UMD3.1|GK000006.2	35938366	G	T	6	4	0.6	0.4		547	gnl|UMD3.1|GK000006.2	35733025	T	C	2	4	0.333333333333333	0.666666666666667		158	gnl|UMD3.1|GK000006.2	41966556	T	C	0	2	0	1		459	gnl|UMD3.1|GK000006.2	35511098	C	A	4	2	0.666666666666667	0.333333333333333		71	gnl|UMD3.1|GK000006.2	74134828	T	C	0	2	0	1
PKD2	chromosome	SNP location	1	2	3	4	5	6		548	gnl|UMD3.1|GK000006.2	35733760	T	C	1	3	0.25	0.75		159	gnl|UMD3.1|GK000006.2	41971337	C	G	0	2	0	1		460	gnl|UMD3.1|GK000006.2	35514828	G	A	2	3	0.4	0.6		72	gnl|UMD3.1|GK000006.2	74134862	T	C	0	2	0	1
1	gnl|UMD3.1|GK000006.2	38041449	A	G	25	43	0.367647058823529	0.632352941176471		549	gnl|UMD3.1|GK000006.2	35733842	G	A	2	4	0.333333333333333	0.666666666666667		160	gnl|UMD3.1|GK000006.2	41971882	G	A	0	2	0	1		461	gnl|UMD3.1|GK000006.2	35514999	C	A	0	2	0	1		73	gnl|UMD3.1|GK000006.2	74141439	G	T	2	2	0.5	0.5
2	gnl|UMD3.1|GK000006.2	38041736	C	T	0	54	0	1		550	gnl|UMD3.1|GK000006.2	35734587	C	T	0	2	0	1		161	gnl|UMD3.1|GK000006.2	41972018	T	C	1	1	0.5	0.5		462	gnl|UMD3.1|GK000006.2	35520874	G	A	2	3	0.4	0.6		74	gnl|UMD3.1|GK000006.2	74142772	G	A	0	2	0	1
3	gnl|UMD3.1|GK000006.2	38042011	C	T	16	16	0.5	0.5		551	gnl|UMD3.1|GK000006.2	35735114	G	A	0	5	0	1		162	gnl|UMD3.1|GK000006.2	41972022	T	C	1	2	0.333333333333333	0.666666666666667		463	gnl|UMD3.1|GK000006.2	35522019	C	T	2	2	0.5	0.5		75	gnl|UMD3.1|GK000006.2	74142969	T	G	0	2	0	1
4	gnl|UMD3.1|GK000006.2	38042286	C	T	13	18	0.419354838709677	0.580645161290323		552	gnl|UMD3.1|GK000006.2	35735170	GTTCTTCT	GTTCT	0	1	0	1		163	gnl|UMD3.1|GK000006.2	41972028	T	C	1	2	0.333333333333333	0.666666666666667		464	gnl|UMD3.1|GK000006.2	35522054	T	C	3	2	0.6	0.4		76	gnl|UMD3.1|GK000006.2	74150139	T	C	26	77	0.252427184466019	0.747572815533981
5	gnl|UMD3.1|GK000006.2	38043071	A	C	3	3	0.5	0.5		553	gnl|UMD3.1|GK000006.2	35735903	T	C	0	3	0	1		164	gnl|UMD3.1|GK000006.2	41972092	T	C	2	3	0.4	0.6		465	gnl|UMD3.1|GK000006.2	35522065	T	C	2	2	0.5	0.5		PKD2	chromosome	SNP location	1	2	3	4	5	6
6	gnl|UMD3.1|GK000006.2	38043406	A	T	3	2	0.6	0.4		554	gnl|UMD3.1|GK000006.2	35736572	C	T	1	2	0.333333333333333	0.666666666666667		165	gnl|UMD3.1|GK000006.2	41972201	T	C	0	2	0	1		466	gnl|UMD3.1|GK000006.2	35523104	G	C	0	2	0	1		1	gnl|UMD3.1|GK000006.2	38041736	C	T	0	39	0	1
7	gnl|UMD3.1|GK000006.2	38043977	T	C	5	4	0.555555555555556	0.444444444444444		555	gnl|UMD3.1|GK000006.2	35736606	C	T	4	4	0.5	0.5		166	gnl|UMD3.1|GK000006.2	41973341	C	G	1	2	0.333333333333333	0.666666666666667		467	gnl|UMD3.1|GK000006.2	35523117	C	A	0	2	0	1		2	gnl|UMD3.1|GK000006.2	38042011	C	T	23	18	0.560975609756098	0.439024390243902
8	gnl|UMD3.1|GK000006.2	38044764	T	C	2	3	0.4	0.6		556	gnl|UMD3.1|GK000006.2	35736697	C	A	20	6	0.769230769230769	0.230769230769231		167	gnl|UMD3.1|GK000006.2	41974853	G	A	0	2	0	1		468	gnl|UMD3.1|GK000006.2	35524123	A	G	0	2	0	1		3	gnl|UMD3.1|GK000006.2	38043392	T	G	0	2	0	1
9	gnl|UMD3.1|GK000006.2	38044790	T	C	4	2	0.666666666666667	0.333333333333333		557	gnl|UMD3.1|GK000006.2	35736701	C	A	18	7	0.72	0.28		168	gnl|UMD3.1|GK000006.2	41974918	T	C	0	2	0	1		469	gnl|UMD3.1|GK000006.2	35524229	A	T	0	3	0	1		4	gnl|UMD3.1|GK000006.2	38043912	C	A	1	3	0.25	0.75
10	gnl|UMD3.1|GK000006.2	38044802	T	C	3	3	0.5	0.5		558	gnl|UMD3.1|GK000006.2	35736704	C	A	17	7	0.708333333333333	0.291666666666667		169	gnl|UMD3.1|GK000006.2	41977972	T	C	1	2	0.333333333333333	0.666666666666667		470	gnl|UMD3.1|GK000006.2	35524409	C	T	0	5	0	1		5	gnl|UMD3.1|GK000006.2	38043936	T	C	0	3	0	1
11	gnl|UMD3.1|GK000006.2	38044843	T	C	7	2	0.777777777777778	0.222222222222222		559	gnl|UMD3.1|GK000006.2	35736743	C	A	16	7	0.695652173913043	0.304347826086957		170	gnl|UMD3.1|GK000006.2	41978457	A	G	0	2	0	1		471	gnl|UMD3.1|GK000006.2	35524533	C	G	3	2	0.6	0.4		6	gnl|UMD3.1|GK000006.2	38046362	T	C	4	4	0.5	0.5
12	gnl|UMD3.1|GK000006.2	38044847	T	C	2	7	0.222222222222222	0.777777777777778		560	gnl|UMD3.1|GK000006.2	35737782	A	T	2	2	0.5	0.5		171	gnl|UMD3.1|GK000006.2	41978640	A	G	0	2	0	1		472	gnl|UMD3.1|GK000006.2	35525060	T	C	3	2	0.6	0.4		7	gnl|UMD3.1|GK000006.2	38046627	G	T	8	2	0.8	0.2
13	gnl|UMD3.1|GK000006.2	38045980	T	C	3	4	0.428571428571429	0.571428571428571		561	gnl|UMD3.1|GK000006.2	35738849	G	A	0	2	0	1		172	gnl|UMD3.1|GK000006.2	41978645	C	G	0	2	0	1		473	gnl|UMD3.1|GK000006.2	35525100	A	G	0	4	0	1		8	gnl|UMD3.1|GK000006.2	38047011	C	A	2	2	0.5	0.5
14	gnl|UMD3.1|GK000006.2	38048286	G	A	1	2	0.333333333333333	0.666666666666667		562	gnl|UMD3.1|GK000006.2	35741905	T	C	2	3	0.4	0.6		173	gnl|UMD3.1|GK000006.2	41979052	C	A	0	2	0	1		474	gnl|UMD3.1|GK000006.2	35527403	T	A	6	6	0.5	0.5		9	gnl|UMD3.1|GK000006.2	38055031	C	T	5	2	0.714285714285714	0.285714285714286
15	gnl|UMD3.1|GK000006.2	38049811	T	C	1	3	0.25	0.75		563	gnl|UMD3.1|GK000006.2	35742364	T	C	1	2	0.333333333333333	0.666666666666667		174	gnl|UMD3.1|GK000006.2	41979970	G	A	0	2	0	1		475	gnl|UMD3.1|GK000006.2	35527804	T	A	2	2	0.5	0.5		10	gnl|UMD3.1|GK000006.2	38065400	G	A	0	2	0	1
16	gnl|UMD3.1|GK000006.2	38051946	T	C	2	2	0.5	0.5		564	gnl|UMD3.1|GK000006.2	35742380	T	C	1	4	0.2	0.8		175	gnl|UMD3.1|GK000006.2	41980036	G	A	0	2	0	1		476	gnl|UMD3.1|GK000006.2	35529174	T	C	4	2	0.666666666666667	0.333333333333333		11	gnl|UMD3.1|GK000006.2	38067075	C	A	2	2	0.5	0.5
17	gnl|UMD3.1|GK000006.2	38052373	T	C	1	2	0.333333333333333	0.666666666666667		565	gnl|UMD3.1|GK000006.2	35742665	C	T	2	2	0.5	0.5		176	gnl|UMD3.1|GK000006.2	41980104	T	C	0	2	0	1		477	gnl|UMD3.1|GK000006.2	35529700	G	A	1	3	0.25	0.75		12	gnl|UMD3.1|GK000006.2	38067112	C	A	4	2	0.666666666666667	0.333333333333333
18	gnl|UMD3.1|GK000006.2	38053014	A	G	2	2	0.5	0.5		566	gnl|UMD3.1|GK000006.2	35742710	C	A	2	2	0.5	0.5		177	gnl|UMD3.1|GK000006.2	41980108	A	C	0	2	0	1		478	gnl|UMD3.1|GK000006.2	35531958	T	G	0	3	0	1		13	gnl|UMD3.1|GK000006.2	38067421	G	T	0	2	0	1
19	gnl|UMD3.1|GK000006.2	38053879	A	G	0	4	0	1		567	gnl|UMD3.1|GK000006.2	35742946	T	C	0	5	0	1		178	gnl|UMD3.1|GK000006.2	41980860	G	A	0	4	0	1		479	gnl|UMD3.1|GK000006.2	35536985	G	A	0	2	0	1		14	gnl|UMD3.1|GK000006.2	38070658	A	T	0	5	0	1
20	gnl|UMD3.1|GK000006.2	38069552	T	A	0	2	0	1		568	gnl|UMD3.1|GK000006.2	35743033	T	C	2	4	0.333333333333333	0.666666666666667		179	gnl|UMD3.1|GK000006.2	41984041	A	G	0	3	0	1		480	gnl|UMD3.1|GK000006.2	35539936	A	C	0	7	0	1		15	gnl|UMD3.1|GK000006.2	38073901	G	A	2	2	0.5	0.5
21	gnl|UMD3.1|GK000006.2	38070461	C	T	2	5	0.285714285714286	0.714285714285714		569	gnl|UMD3.1|GK000006.2	35743080	G	T	0	5	0	1		180	gnl|UMD3.1|GK000006.2	41984162	A	C	0	3	0	1		481	gnl|UMD3.1|GK000006.2	35540873	C	G	0	3	0	1		16	gnl|UMD3.1|GK000006.2	38074667	G	T	1	2	0.333333333333333	0.666666666666667
22	gnl|UMD3.1|GK000006.2	38070470	T	C	2	4	0.333333333333333	0.666666666666667		570	gnl|UMD3.1|GK000006.2	35743110	T	C	2	2	0.5	0.5		181	gnl|UMD3.1|GK000006.2	41984179	T	G	0	3	0	1		482	gnl|UMD3.1|GK000006.2	35541125	CAAAA	CAAAAAA	0	1	0	1		17	gnl|UMD3.1|GK000006.2	38076825	T	C	2	2	0.5	0.5
23	gnl|UMD3.1|GK000006.2	38070658	A	T	0	10	0	1		571	gnl|UMD3.1|GK000006.2	35743134	T	C	0	4	0	1		182	gnl|UMD3.1|GK000006.2	41985354	A	G	0	6	0	1		483	gnl|UMD3.1|GK000006.2	35541193	T	C	2	2	0.5	0.5		18	gnl|UMD3.1|GK000006.2	38076907	C	T	4	2	0.666666666666667	0.333333333333333
24	gnl|UMD3.1|GK000006.2	38070791	T	G	5	2	0.714285714285714	0.285714285714286		572	gnl|UMD3.1|GK000006.2	35743165	C	T	0	4	0	1		183	gnl|UMD3.1|GK000006.2	41985412	C	A	0	4	0	1		484	gnl|UMD3.1|GK000006.2	35542165	T	A	3	2	0.6	0.4		19	gnl|UMD3.1|GK000006.2	38077079	A	G	9	2	0.818181818181818	0.181818181818182
25	gnl|UMD3.1|GK000006.2	38073966	T	A	0	2	0	1		573	gnl|UMD3.1|GK000006.2	35743166	A	G	0	4	0	1		184	gnl|UMD3.1|GK000006.2	41985717	A	G	0	3	0	1		485	gnl|UMD3.1|GK000006.2	35542303	A	G	5	2	0.714285714285714	0.285714285714286		20	gnl|UMD3.1|GK000006.2	38077085	T	G	8	2	0.8	0.2
26	gnl|UMD3.1|GK000006.2	38075530	T	C	1	4	0.2	0.8		574	gnl|UMD3.1|GK000006.2	35743196	T	C	0	2	0	1		185	gnl|UMD3.1|GK000006.2	41985729	T	C	0	2	0	1		486	gnl|UMD3.1|GK000006.2	35542565	A	G	1	2	0.333333333333333	0.666666666666667		21	gnl|UMD3.1|GK000006.2	38077242	T	C	1	5	0.166666666666667	0.833333333333333
27	gnl|UMD3.1|GK000006.2	38076907	C	T	5	6	0.454545454545455	0.545454545454545		575	gnl|UMD3.1|GK000006.2	35743517	G	A	0	2	0	1		186	gnl|UMD3.1|GK000006.2	41987361	A	G	4	2	0.666666666666667	0.333333333333333		487	gnl|UMD3.1|GK000006.2	35543293	T	C	3	3	0.5	0.5		22	gnl|UMD3.1|GK000006.2	38077831	T	C	9	3	0.75	0.25
28	gnl|UMD3.1|GK000006.2	38077079	A	G	6	2	0.75	0.25		576	gnl|UMD3.1|GK000006.2	35743599	G	C	0	2	0	1		187	gnl|UMD3.1|GK000006.2	41987497	A	G	0	2	0	1		488	gnl|UMD3.1|GK000006.2	35544171	A	G	3	3	0.5	0.5		23	gnl|UMD3.1|GK000006.2	38077921	T	C	10	3	0.769230769230769	0.230769230769231
29	gnl|UMD3.1|GK000006.2	38078049	T	C	2	2	0.5	0.5		577	gnl|UMD3.1|GK000006.2	35744202	A	G	2	4	0.333333333333333	0.666666666666667		188	gnl|UMD3.1|GK000006.2	41991043	G	T	2	2	0.5	0.5		489	gnl|UMD3.1|GK000006.2	35545005	G	A	0	2	0	1		24	gnl|UMD3.1|GK000006.2	38079087	A	G	0	5	0	1
30	gnl|UMD3.1|GK000006.2	38078862	G	A	1	2	0.333333333333333	0.666666666666667		578	gnl|UMD3.1|GK000006.2	35744220	G	A	2	4	0.333333333333333	0.666666666666667		189	gnl|UMD3.1|GK000006.2	41991684	G	T	0	2	0	1		490	gnl|UMD3.1|GK000006.2	35545205	A	G	0	3	0	1		25	gnl|UMD3.1|GK000006.2	38084737	T	C	0	5	0	1
31	gnl|UMD3.1|GK000006.2	38079087	A	G	0	7	0	1		579	gnl|UMD3.1|GK000006.2	35746828	G	A	0	2	0	1		190	gnl|UMD3.1|GK000006.2	41992814	T	C	0	3	0	1		491	gnl|UMD3.1|GK000006.2	35545218	G	A	0	3	0	1		26	gnl|UMD3.1|GK000006.2	38087128	A	T	4	2	0.666666666666667	0.333333333333333
32	gnl|UMD3.1|GK000006.2	38082297	A	G	1	2	0.333333333333333	0.666666666666667		580	gnl|UMD3.1|GK000006.2	35747907	ATAAGTTA	ATA	0	1	0	1		191	gnl|UMD3.1|GK000006.2	41992837	T	C	0	3	0	1		492	gnl|UMD3.1|GK000006.2	35547235	A	G	3	6	0.333333333333333	0.666666666666667		27	gnl|UMD3.1|GK000006.2	38089226	T	A	0	2	0	1
33	gnl|UMD3.1|GK000006.2	38082302	T	G	1	1	0.5	0.5		581	gnl|UMD3.1|GK000006.2	35748234	A	G	3	3	0.5	0.5		192	gnl|UMD3.1|GK000006.2	41992857	T	C	0	3	0	1		493	gnl|UMD3.1|GK000006.2	35547677	T	C	0	5	0	1		28	gnl|UMD3.1|GK000006.2	38092033	C	T	4	2	0.666666666666667	0.333333333333333
34	gnl|UMD3.1|GK000006.2	38082520	T	C	1	7	0.125	0.875		582	gnl|UMD3.1|GK000006.2	35748253	C	A	3	3	0.5	0.5		193	gnl|UMD3.1|GK000006.2	42000927	C	T	0	2	0	1		494	gnl|UMD3.1|GK000006.2	35548904	T	C	0	3	0	1		29	gnl|UMD3.1|GK000006.2	38092187	G	T	1	2	0.333333333333333	0.666666666666667
35	gnl|UMD3.1|GK000006.2	38084737	T	C	0	4	0	1		583	gnl|UMD3.1|GK000006.2	35748913	C	A	0	2	0	1		194	gnl|UMD3.1|GK000006.2	42001194	C	T	0	2	0	1		495	gnl|UMD3.1|GK000006.2	35549186	C	T	5	4	0.555555555555556	0.444444444444444		30	gnl|UMD3.1|GK000006.2	38093127	T	C	3	2	0.6	0.4
36	gnl|UMD3.1|GK000006.2	38086490	G	A	6	2	0.75	0.25		584	gnl|UMD3.1|GK000006.2	35749125	T	C	0	2	0	1		195	gnl|UMD3.1|GK000006.2	42001198	T	C	0	2	0	1		496	gnl|UMD3.1|GK000006.2	35549353	G	T	4	4	0.5	0.5		31	gnl|UMD3.1|GK000006.2	38093163	T	C	4	3	0.571428571428571	0.428571428571429
37	gnl|UMD3.1|GK000006.2	38088443	T	C	1	3	0.25	0.75		585	gnl|UMD3.1|GK000006.2	35749149	G	T	0	1	0	1		196	gnl|UMD3.1|GK000006.2	42004524	CTT	C	0	1	0	1		497	gnl|UMD3.1|GK000006.2	35549636	G	A	2	2	0.5	0.5		32	gnl|UMD3.1|GK000006.2	38093164	T	C	4	2	0.666666666666667	0.333333333333333
38	gnl|UMD3.1|GK000006.2	38088482	T	C	1	2	0.333333333333333	0.666666666666667		586	gnl|UMD3.1|GK000006.2	35749167	A	G	0	2	0	1		197	gnl|UMD3.1|GK000006.2	42008725	C	T	0	2	0	1		498	gnl|UMD3.1|GK000006.2	35550065	T	C	5	3	0.625	0.375		33	gnl|UMD3.1|GK000006.2	38096817	T	C	0	3	0	1
39	gnl|UMD3.1|GK000006.2	38088500	T	C	1	2	0.333333333333333	0.666666666666667		587	gnl|UMD3.1|GK000006.2	35749244	G	A	0	2	0	1		198	gnl|UMD3.1|GK000006.2	42013602	C	T	2	2	0.5	0.5		499	gnl|UMD3.1|GK000006.2	35550156	T	C	7	2	0.777777777777778	0.222222222222222		34	gnl|UMD3.1|GK000006.2	38097694	T	A	4	2	0.666666666666667	0.333333333333333
40	gnl|UMD3.1|GK000006.2	38088502	T	C	1	2	0.333333333333333	0.666666666666667		588	gnl|UMD3.1|GK000006.2	35750124	T	C	1	2	0.333333333333333	0.666666666666667		199	gnl|UMD3.1|GK000006.2	42014013	T	C	1	2	0.333333333333333	0.666666666666667		500	gnl|UMD3.1|GK000006.2	35550177	T	C	1	7	0.125	0.875		35	gnl|UMD3.1|GK000006.2	38099417	T	G	6	3	0.666666666666667	0.333333333333333
41	gnl|UMD3.1|GK000006.2	38090258	C	T	0	2	0	1		589	gnl|UMD3.1|GK000006.2	35750145	T	C	0	3	0	1		200	gnl|UMD3.1|GK000006.2	42014033	T	C	1	2	0.333333333333333	0.666666666666667		501	gnl|UMD3.1|GK000006.2	35550178	T	C	5	3	0.625	0.375		NCAPG	chromosome	SNP location	1	2	3	4	5	6
42	gnl|UMD3.1|GK000006.2	38092296	T	C	2	2	0.5	0.5		590	gnl|UMD3.1|GK000006.2	35750499	T	A	1	2	0.333333333333333	0.666666666666667		201	gnl|UMD3.1|GK000006.2	42016996	A	T	0	2	0	1		502	gnl|UMD3.1|GK000006.2	35550179	T	C	6	2	0.75	0.25		1	gnl|UMD3.1|GK000006.2	38774414	A	G	0	2	0	1
43	gnl|UMD3.1|GK000006.2	38092547	A	T	6	2	0.75	0.25		591	gnl|UMD3.1|GK000006.2	35754695	C	T	0	2	0	1		202	gnl|UMD3.1|GK000006.2	42017702	A	G	0	6	0	1		503	gnl|UMD3.1|GK000006.2	35550236	T	C	5	4	0.555555555555556	0.444444444444444		2	gnl|UMD3.1|GK000006.2	38789238	T	A	0	2	0	1
44	gnl|UMD3.1|GK000006.2	38093114	T	C	1	7	0.125	0.875		592	gnl|UMD3.1|GK000006.2	35764411	A	G	1	2	0.333333333333333	0.666666666666667		203	gnl|UMD3.1|GK000006.2	42018460	C	T	2	5	0.285714285714286	0.714285714285714		504	gnl|UMD3.1|GK000006.2	35550237	T	C	5	2	0.714285714285714	0.285714285714286		3	gnl|UMD3.1|GK000006.2	38808998	C	T	1	4	0.2	0.8
45	gnl|UMD3.1|GK000006.2	38093123	T	C	3	7	0.3	0.7		593	gnl|UMD3.1|GK000006.2	35767293	C	T	0	2	0	1		204	gnl|UMD3.1|GK000006.2	42019254	A	G	2	2	0.5	0.5		505	gnl|UMD3.1|GK000006.2	35550414	G	A	2	2	0.5	0.5		4	gnl|UMD3.1|GK000006.2	38811963	A	T	12	2	0.857142857142857	0.142857142857143
46	gnl|UMD3.1|GK000006.2	38093127	T	C	2	7	0.222222222222222	0.777777777777778		594	gnl|UMD3.1|GK000006.2	35771099	A	T	2	3	0.4	0.6		205	gnl|UMD3.1|GK000006.2	42019296	T	C	0	4	0	1		506	gnl|UMD3.1|GK000006.2	35552918	A	C	12	4	0.75	0.25		CAST	chromosome	SNP location	1	2	3	4	5	6
47	gnl|UMD3.1|GK000006.2	38093163	T	C	1	3	0.25	0.75		595	gnl|UMD3.1|GK000006.2	35771645	C	T	2	4	0.333333333333333	0.666666666666667		206	gnl|UMD3.1|GK000006.2	42019318	T	C	2	2	0.5	0.5		507	gnl|UMD3.1|GK000006.2	35553509	C	T	9	12	0.428571428571429	0.571428571428571		1	gnl|UMD3.1|GK000007.2	98450050	C	T	0	2	0	1
48	gnl|UMD3.1|GK000006.2	38093164	T	C	1	3	0.25	0.75		596	gnl|UMD3.1|GK000006.2	35774608	C	A	1	1	0.5	0.5		207	gnl|UMD3.1|GK000006.2	42019329	T	C	2	2	0.5	0.5		508	gnl|UMD3.1|GK000006.2	35554297	G	A	3	4	0.428571428571429	0.571428571428571		2	gnl|UMD3.1|GK000007.2	98450064	G	A	0	2	0	1
49	gnl|UMD3.1|GK000006.2	38094287	C	T	5	2	0.714285714285714	0.285714285714286		597	gnl|UMD3.1|GK000006.2	35774612	C	A	1	2	0.333333333333333	0.666666666666667		208	gnl|UMD3.1|GK000006.2	42019728	T	C	0	3	0	1		509	gnl|UMD3.1|GK000006.2	35554531	T	A	8	7	0.533333333333333	0.466666666666667		3	gnl|UMD3.1|GK000007.2	98450074	C	T	0	2	0	1
50	gnl|UMD3.1|GK000006.2	38095165	T	C	6	2	0.75	0.25		598	gnl|UMD3.1|GK000006.2	35778777	AGTGTG	AGTG	0	1	0	1		209	gnl|UMD3.1|GK000006.2	42019731	T	C	0	3	0	1		510	gnl|UMD3.1|GK000006.2	35554991	T	A	2	5	0.285714285714286	0.714285714285714		4	gnl|UMD3.1|GK000007.2	98450092	A	G	0	2	0	1
51	gnl|UMD3.1|GK000006.2	38095211	T	C	7	2	0.777777777777778	0.222222222222222		599	gnl|UMD3.1|GK000006.2	35779386	C	T	0	2	0	1		210	gnl|UMD3.1|GK000006.2	42019768	T	C	0	3	0	1		511	gnl|UMD3.1|GK000006.2	35556294	A	G	1	3	0.25	0.75		5	gnl|UMD3.1|GK000007.2	98450117	C	T	0	2	0	1
52	gnl|UMD3.1|GK000006.2	38096554	T	C	0	2	0	1		600	gnl|UMD3.1|GK000006.2	35779778	C	G	1	2	0.333333333333333	0.666666666666667		211	gnl|UMD3.1|GK000006.2	42019769	T	C	0	3	0	1		512	gnl|UMD3.1|GK000006.2	35557037	A	G	3	3	0.5	0.5		6	gnl|UMD3.1|GK000007.2	98450186	T	C	0	2	0	1
53	gnl|UMD3.1|GK000006.2	38099074	C	T	3	2	0.6	0.4		601	gnl|UMD3.1|GK000006.2	35779814	G	A	2	2	0.5	0.5		212	gnl|UMD3.1|GK000006.2	42019848	T	C	3	2	0.6	0.4		513	gnl|UMD3.1|GK000006.2	35559182	T	C	1	3	0.25	0.75		7	gnl|UMD3.1|GK000007.2	98450196	A	G	0	2	0	1
NCAPG	chromosome	SNP location	1	2	3	4	5	6		602	gnl|UMD3.1|GK000006.2	35780840	T	C	3	2	0.6	0.4		213	gnl|UMD3.1|GK000006.2	42019935	A	G	0	7	0	1		514	gnl|UMD3.1|GK000006.2	35559204	T	C	1	3	0.25	0.75		8	gnl|UMD3.1|GK000007.2	98450211	A	T	0	2	0	1
1	gnl|UMD3.1|GK000006.2	38812022	C	T	18	3	0.857142857142857	0.142857142857143		603	gnl|UMD3.1|GK000006.2	35781072	G	A	1	2	0.333333333333333	0.666666666666667		214	gnl|UMD3.1|GK000006.2	42021460	T	C	0	2	0	1		515	gnl|UMD3.1|GK000006.2	35559224	C	T	1	4	0.2	0.8		9	gnl|UMD3.1|GK000007.2	98450225	T	C	0	2	0	1
KCNIP4	chromosome	SNP location	1	2	3	4	5	6		604	gnl|UMD3.1|GK000006.2	35782342	A	T	2	2	0.5	0.5		215	gnl|UMD3.1|GK000006.2	42022998	T	C	0	2	0	1		516	gnl|UMD3.1|GK000006.2	35561942	A	G	3	3	0.5	0.5		10	gnl|UMD3.1|GK000007.2	98450275	T	C	0	2	0	1
1	gnl|UMD3.1|GK000006.2	41752811	G	A	1	2	0.333333333333333	0.666666666666667		605	gnl|UMD3.1|GK000006.2	35782460	T	A	2	3	0.4	0.6		216	gnl|UMD3.1|GK000006.2	42023749	C	T	0	2	0	1		517	gnl|UMD3.1|GK000006.2	35561967	G	A	2	6	0.25	0.75		11	gnl|UMD3.1|GK000007.2	98459307	A	G	0	2	0	1
2	gnl|UMD3.1|GK000006.2	41755755	T	A	0	2	0	1		606	gnl|UMD3.1|GK000006.2	35782529	T	C	1	3	0.25	0.75		217	gnl|UMD3.1|GK000006.2	42024443	T	C	0	2	0	1		518	gnl|UMD3.1|GK000006.2	35562495	A	T	4	9	0.307692307692308	0.692307692307692		12	gnl|UMD3.1|GK000007.2	98474560	G	T	0	2	0	1
3	gnl|UMD3.1|GK000006.2	41777074	G	C	0	2	0	1		607	gnl|UMD3.1|GK000006.2	35783002	G	A	0	2	0	1		218	gnl|UMD3.1|GK000006.2	42025102	T	C	0	2	0	1		519	gnl|UMD3.1|GK000006.2	35562565	A	T	5	3	0.625	0.375		13	gnl|UMD3.1|GK000007.2	98474747	C	G	0	2	0	1
4	gnl|UMD3.1|GK000006.2	41792016	GC	GCC	0	1	0	1		608	gnl|UMD3.1|GK000006.2	35785525	A	G	1	2	0.333333333333333	0.666666666666667		219	gnl|UMD3.1|GK000006.2	42025550	T	C	2	2	0.5	0.5		520	gnl|UMD3.1|GK000006.2	35562944	C	A	0	3	0	1		14	gnl|UMD3.1|GK000007.2	98488098	C	T	0	2	0	1
5	gnl|UMD3.1|GK000006.2	41794441	A	T	1	2	0.333333333333333	0.666666666666667		609	gnl|UMD3.1|GK000006.2	35785612	A	G	2	2	0.5	0.5		220	gnl|UMD3.1|GK000006.2	42025618	T	C	0	2	0	1		521	gnl|UMD3.1|GK000006.2	35563396	A	G	3	4	0.428571428571429	0.571428571428571		15	gnl|UMD3.1|GK000007.2	98493963	G	A	3	3	0.5	0.5
6	gnl|UMD3.1|GK000006.2	41798895	G	C	0	3	0	1		610	gnl|UMD3.1|GK000006.2	35789898	G	A	0	2	0	1		221	gnl|UMD3.1|GK000006.2	42028302	C	A	3	2	0.6	0.4		522	gnl|UMD3.1|GK000006.2	35567995	T	C,A	0	2	0	1		16	gnl|UMD3.1|GK000007.2	98494818	T	C	1	2	0.333333333333333	0.666666666666667
7	gnl|UMD3.1|GK000006.2	41806317	G	A	0	2	0	1		611	gnl|UMD3.1|GK000006.2	35791992	T	C	1	2	0.333333333333333	0.666666666666667		222	gnl|UMD3.1|GK000006.2	42028546	T	C	0	2	0	1		523	gnl|UMD3.1|GK000006.2	35567996	T	C	0	2	0	1		17	gnl|UMD3.1|GK000007.2	98494832	A	C	1	3	0.25	0.75
8	gnl|UMD3.1|GK000006.2	41806481	G	A	0	2	0	1		612	gnl|UMD3.1|GK000006.2	35795689	C	T	0	2	0	1		223	gnl|UMD3.1|GK000006.2	42029065	G	A	0	3	0	1		524	gnl|UMD3.1|GK000006.2	35567997	T	C	0	2	0	1		18	gnl|UMD3.1|GK000007.2	98494839	G	A	1	3	0.25	0.75
9	gnl|UMD3.1|GK000006.2	41806515	A	T	0	2	0	1		613	gnl|UMD3.1|GK000006.2	35801054	G	A	0	2	0	1		224	gnl|UMD3.1|GK000006.2	42029845	G	T	0	2	0	1		525	gnl|UMD3.1|GK000006.2	35568803	A	C	2	3	0.4	0.6		19	gnl|UMD3.1|GK000007.2	98495018	A	G	0	3	0	1
10	gnl|UMD3.1|GK000006.2	41806531	T	C	0	2	0	1		614	gnl|UMD3.1|GK000006.2	35803555	A	T	2	3	0.4	0.6		225	gnl|UMD3.1|GK000006.2	42029927	G	A	0	3	0	1		526	gnl|UMD3.1|GK000006.2	35571424	C	G	0	3	0	1		20	gnl|UMD3.1|GK000007.2	98495061	G	C	2	3	0.4	0.6
11	gnl|UMD3.1|GK000006.2	41806822	G	A	0	3	0	1		615	gnl|UMD3.1|GK000006.2	35803938	G	A	1	4	0.2	0.8		226	gnl|UMD3.1|GK000006.2	42029953	C	T	3	2	0.6	0.4		527	gnl|UMD3.1|GK000006.2	35572343	T	C	1	2	0.333333333333333	0.666666666666667		21	gnl|UMD3.1|GK000007.2	98497378	A	T	0	2	0	1
12	gnl|UMD3.1|GK000006.2	41807332	G	A	0	2	0	1		616	gnl|UMD3.1|GK000006.2	35806212	T	C	7	2	0.777777777777778	0.222222222222222		227	gnl|UMD3.1|GK000006.2	42031487	A	T	0	7	0	1		528	gnl|UMD3.1|GK000006.2	35573784	A	T	0	2	0	1		22	gnl|UMD3.1|GK000007.2	98497540	T	G	7	3	0.7	0.3
13	gnl|UMD3.1|GK000006.2	41815191	C	T	1	2	0.333333333333333	0.666666666666667		617	gnl|UMD3.1|GK000006.2	35806610	T	C	2	2	0.5	0.5		228	gnl|UMD3.1|GK000006.2	42031688	T	G	0	6	0	1		529	gnl|UMD3.1|GK000006.2	35576578	T	C	3	2	0.6	0.4		23	gnl|UMD3.1|GK000007.2	98497923	G	A	1	2	0.333333333333333	0.666666666666667
14	gnl|UMD3.1|GK000006.2	41815786	G	T	0	2	0	1		618	gnl|UMD3.1|GK000006.2	35809236	C	A,T	0	2	0	1		229	gnl|UMD3.1|GK000006.2	42032327	A	G	0	2	0	1		530	gnl|UMD3.1|GK000006.2	35576677	T	C	5	2	0.714285714285714	0.285714285714286		24	gnl|UMD3.1|GK000007.2	98497944	G	A	0	2	0	1
15	gnl|UMD3.1|GK000006.2	41815787	A	G	0	2	0	1		619	gnl|UMD3.1|GK000006.2	35810447	T	C	2	3	0.4	0.6		230	gnl|UMD3.1|GK000006.2	42032384	T	C	0	2	0	1		531	gnl|UMD3.1|GK000006.2	35576724	A	T	1	2	0.333333333333333	0.666666666666667		25	gnl|UMD3.1|GK000007.2	98502457	A	G	0	2	0	1
16	gnl|UMD3.1|GK000006.2	41820017	G	T	0	2	0	1		620	gnl|UMD3.1|GK000006.2	35816054	G	A	0	3	0	1		231	gnl|UMD3.1|GK000006.2	42032567	A	C	2	2	0.5	0.5		532	gnl|UMD3.1|GK000006.2	35576870	T	C	8	2	0.8	0.2		26	gnl|UMD3.1|GK000007.2	98502861	A	C	2	2	0.5	0.5
17	gnl|UMD3.1|GK000006.2	41826389	A	G	0	2	0	1		621	gnl|UMD3.1|GK000006.2	35816064	T	C	0	3	0	1		232	gnl|UMD3.1|GK000006.2	42032582	T	A	0	3	0	1		533	gnl|UMD3.1|GK000006.2	35577504	A	C	0	4	0	1		27	gnl|UMD3.1|GK000007.2	98503071	A	G	0	2	0	1
18	gnl|UMD3.1|GK000006.2	41831150	CTGTGTGTGTGTGTGTGTGTGTGT	CTGTGTGTGTGTGTGTGTGTGTGTGT	0	1	0	1		622	gnl|UMD3.1|GK000006.2	35818258	C	A	6	3	0.666666666666667	0.333333333333333		233	gnl|UMD3.1|GK000006.2	42032891	A	C	0	1	0	1		534	gnl|UMD3.1|GK000006.2	35577526	C	T	1	3	0.25	0.75		28	gnl|UMD3.1|GK000007.2	98508499	C	T	2	2	0.5	0.5
19	gnl|UMD3.1|GK000006.2	41834138	T	G	2	2	0.5	0.5		623	gnl|UMD3.1|GK000006.2	35818508	G	A	4	3	0.571428571428571	0.428571428571429		234	gnl|UMD3.1|GK000006.2	42033061	C	A	0	2	0	1		535	gnl|UMD3.1|GK000006.2	35578119	A	T	2	2	0.5	0.5		29	gnl|UMD3.1|GK000007.2	98509101	A	G	2	2	0.5	0.5
20	gnl|UMD3.1|GK000006.2	41834866	T	G	0	2	0	1		624	gnl|UMD3.1|GK000006.2	35818876	G	A	0	2	0	1		235	gnl|UMD3.1|GK000006.2	42033128	T	C	2	2	0.5	0.5		536	gnl|UMD3.1|GK000006.2	35581309	G	T	2	5	0.285714285714286	0.714285714285714		30	gnl|UMD3.1|GK000007.2	98509181	T	A	1	2	0.333333333333333	0.666666666666667
21	gnl|UMD3.1|GK000006.2	41839087	G	A	0	2	0	1		625	gnl|UMD3.1|GK000006.2	35819587	C	A	0	1	0	1		236	gnl|UMD3.1|GK000006.2	42033293	T	C	6	3	0.666666666666667	0.333333333333333		537	gnl|UMD3.1|GK000006.2	35581556	T	C	1	3	0.25	0.75		31	gnl|UMD3.1|GK000007.2	98509275	G	A	2	2	0.5	0.5
22	gnl|UMD3.1|GK000006.2	41839146	G	C	0	2	0	1		626	gnl|UMD3.1|GK000006.2	35819595	C	A	1	2	0.333333333333333	0.666666666666667		237	gnl|UMD3.1|GK000006.2	42033364	G	A	2	2	0.5	0.5		538	gnl|UMD3.1|GK000006.2	35581577	T	C	1	4	0.2	0.8		32	gnl|UMD3.1|GK000007.2	98509500	T	C	0	2	0	1
23	gnl|UMD3.1|GK000006.2	41846438	TAAAA	TAA	0	1	0	1		627	gnl|UMD3.1|GK000006.2	35820062	C	A	3	2	0.6	0.4		238	gnl|UMD3.1|GK000006.2	42033442	G	A	3	4	0.428571428571429	0.571428571428571		539	gnl|UMD3.1|GK000006.2	35584018	T	C	1	2	0.333333333333333	0.666666666666667		33	gnl|UMD3.1|GK000007.2	98510851	T	C	2	2	0.5	0.5
24	gnl|UMD3.1|GK000006.2	41847929	T	G	0	2	0	1		628	gnl|UMD3.1|GK000006.2	35822795	C	G	5	4	0.555555555555556	0.444444444444444		239	gnl|UMD3.1|GK000006.2	42033818	A	G	3	2	0.6	0.4		540	gnl|UMD3.1|GK000006.2	35585485	A	C	0	4	0	1		34	gnl|UMD3.1|GK000007.2	98512214	C	G	3	2	0.6	0.4
25	gnl|UMD3.1|GK000006.2	41851112	AAAA	AAAAAGAAAATAAA	0	1	0	1		629	gnl|UMD3.1|GK000006.2	35824405	T	C	0	2	0	1		240	gnl|UMD3.1|GK000006.2	42034688	C	A	0	2	0	1		541	gnl|UMD3.1|GK000006.2	35585696	A	C	6	2	0.75	0.25		35	gnl|UMD3.1|GK000007.2	98512661	T	C	0	2	0	1
26	gnl|UMD3.1|GK000006.2	41855350	C	T	0	2	0	1		630	gnl|UMD3.1|GK000006.2	35824449	T	C	1	2	0.333333333333333	0.666666666666667		241	gnl|UMD3.1|GK000006.2	42034865	G	A	0	3	0	1		542	gnl|UMD3.1|GK000006.2	35585716	T	C	5	2	0.714285714285714	0.285714285714286		36	gnl|UMD3.1|GK000007.2	98512675	A	G	0	2	0	1
27	gnl|UMD3.1|GK000006.2	41855378	T	C	0	2	0	1		631	gnl|UMD3.1|GK000006.2	35825050	G	A	0	3	0	1		242	gnl|UMD3.1|GK000006.2	42035102	A	C	0	2	0	1		543	gnl|UMD3.1|GK000006.2	35587840	A	G	2	3	0.4	0.6		37	gnl|UMD3.1|GK000007.2	98512707	G	T	0	2	0	1
28	gnl|UMD3.1|GK000006.2	41856280	G	C	0	3	0	1		632	gnl|UMD3.1|GK000006.2	35825115	A	G	0	4	0	1		243	gnl|UMD3.1|GK000006.2	42035185	C	T	1	2	0.333333333333333	0.666666666666667		544	gnl|UMD3.1|GK000006.2	35588175	G	C	3	2	0.6	0.4		38	gnl|UMD3.1|GK000007.2	98519981	T	G	0	2	0	1
29	gnl|UMD3.1|GK000006.2	41856313	C	G	0	3	0	1		633	gnl|UMD3.1|GK000006.2	35825174	T	C	2	4	0.333333333333333	0.666666666666667		244	gnl|UMD3.1|GK000006.2	42035284	G	A	1	2	0.333333333333333	0.666666666666667		545	gnl|UMD3.1|GK000006.2	35588298	A	G	5	3	0.625	0.375		39	gnl|UMD3.1|GK000007.2	98521153	G	A	1	2	0.333333333333333	0.666666666666667
30	gnl|UMD3.1|GK000006.2	41856353	G	A	1	3	0.25	0.75		634	gnl|UMD3.1|GK000006.2	35825235	C	G	2	4	0.333333333333333	0.666666666666667		245	gnl|UMD3.1|GK000006.2	42036230	T	G	0	2	0	1		546	gnl|UMD3.1|GK000006.2	35588789	G	A	0	2	0	1		40	gnl|UMD3.1|GK000007.2	98521161	G	A	0	2	0	1
31	gnl|UMD3.1|GK000006.2	41856388	T	C	2	2	0.5	0.5		635	gnl|UMD3.1|GK000006.2	35825312	G	A	0	2	0	1		246	gnl|UMD3.1|GK000006.2	42037424	T	C	0	15	0	1		547	gnl|UMD3.1|GK000006.2	35593726	C	T	6	5	0.545454545454545	0.454545454545455		41	gnl|UMD3.1|GK000007.2	98523916	T	A	0	3	0	1
32	gnl|UMD3.1|GK000006.2	41856830	C	T	0	2	0	1		636	gnl|UMD3.1|GK000006.2	35828773	T	G	3	4	0.428571428571429	0.571428571428571		247	gnl|UMD3.1|GK000006.2	42037425	G	A	0	15	0	1		548	gnl|UMD3.1|GK000006.2	35596779	A	G	0	2	0	1		42	gnl|UMD3.1|GK000007.2	98523977	A	T	0	3	0	1
33	gnl|UMD3.1|GK000006.2	41856842	T	C	0	2	0	1		637	gnl|UMD3.1|GK000006.2	35828932	T	C	2	2	0.5	0.5		248	gnl|UMD3.1|GK000006.2	42037653	A	T	4	2	0.666666666666667	0.333333333333333		549	gnl|UMD3.1|GK000006.2	35597592	G	A	0	1	0	1		43	gnl|UMD3.1|GK000007.2	98524058	A	G	1	3	0.25	0.75
34	gnl|UMD3.1|GK000006.2	41856855	A	G	0	2	0	1		638	gnl|UMD3.1|GK000006.2	35828934	T	C	1	2	0.333333333333333	0.666666666666667		249	gnl|UMD3.1|GK000006.2	42037979	C	G	0	6	0	1		550	gnl|UMD3.1|GK000006.2	35598577	G	A	4	2	0.666666666666667	0.333333333333333		44	gnl|UMD3.1|GK000007.2	98524114	A	G	1	3	0.25	0.75
35	gnl|UMD3.1|GK000006.2	41856880	T	C	0	2	0	1		639	gnl|UMD3.1|GK000006.2	35829225	T	C	6	2	0.75	0.25		250	gnl|UMD3.1|GK000006.2	42037983	G	T	4	2	0.666666666666667	0.333333333333333		551	gnl|UMD3.1|GK000006.2	35602594	T	G	0	6	0	1		45	gnl|UMD3.1|GK000007.2	98525137	T	C	0	2	0	1
36	gnl|UMD3.1|GK000006.2	41856888	T	A	0	2	0	1		640	gnl|UMD3.1|GK000006.2	35829287	T	C	4	2	0.666666666666667	0.333333333333333		251	gnl|UMD3.1|GK000006.2	42038047	C	T	0	6	0	1		552	gnl|UMD3.1|GK000006.2	35602604	C	A	3	3	0.5	0.5		46	gnl|UMD3.1|GK000007.2	98526619	T	C	0	2	0	1
37	gnl|UMD3.1|GK000006.2	41856893	G	C	0	2	0	1		641	gnl|UMD3.1|GK000006.2	35830184	C	A	3	2	0.6	0.4		252	gnl|UMD3.1|GK000006.2	42038063	C	T	0	6	0	1		553	gnl|UMD3.1|GK000006.2	35605241	T	C	0	2	0	1		47	gnl|UMD3.1|GK000007.2	98526777	A	C	0	2	0	1
38	gnl|UMD3.1|GK000006.2	41860377	T	C	0	2	0	1		642	gnl|UMD3.1|GK000006.2	35831910	G	A	7	2	0.777777777777778	0.222222222222222		253	gnl|UMD3.1|GK000006.2	42038422	C	A	0	8	0	1		554	gnl|UMD3.1|GK000006.2	35605264	C	T	0	2	0	1		48	gnl|UMD3.1|GK000007.2	98528300	C	T	5	2	0.714285714285714	0.285714285714286
39	gnl|UMD3.1|GK000006.2	41860390	T	C	1	2	0.333333333333333	0.666666666666667		643	gnl|UMD3.1|GK000006.2	35833269	A	G	1	5	0.166666666666667	0.833333333333333		254	gnl|UMD3.1|GK000006.2	42038425	C	T	0	13	0	1		555	gnl|UMD3.1|GK000006.2	35605691	G	A	0	2	0	1		49	gnl|UMD3.1|GK000007.2	98528301	A	G	4	3	0.571428571428571	0.428571428571429
40	gnl|UMD3.1|GK000006.2	41860392	T	C	1	2	0.333333333333333	0.666666666666667		644	gnl|UMD3.1|GK000006.2	35834599	A	G	2	4	0.333333333333333	0.666666666666667		255	gnl|UMD3.1|GK000006.2	42038594	G	A	0	3	0	1		556	gnl|UMD3.1|GK000006.2	35606242	T	C	0	2	0	1		50	gnl|UMD3.1|GK000007.2	98528708	A	G	0	2	0	1
41	gnl|UMD3.1|GK000006.2	41861905	T	C	0	2	0	1		645	gnl|UMD3.1|GK000006.2	35839098	A	T	7	2	0.777777777777778	0.222222222222222		256	gnl|UMD3.1|GK000006.2	42038623	G	A	0	6	0	1		557	gnl|UMD3.1|GK000006.2	35616954	G	A	0	2	0	1		51	gnl|UMD3.1|GK000007.2	98528713	C	T	2	2	0.5	0.5
42	gnl|UMD3.1|GK000006.2	41863581	C	G	2	2	0.5	0.5		646	gnl|UMD3.1|GK000006.2	35840288	T	A	1	3	0.25	0.75		257	gnl|UMD3.1|GK000006.2	42038683	C	T	0	7	0	1		558	gnl|UMD3.1|GK000006.2	35624173	T	C	0	3	0	1		52	gnl|UMD3.1|GK000007.2	98530616	G	A	5	2	0.714285714285714	0.285714285714286
43	gnl|UMD3.1|GK000006.2	41864150	C	T	1	3	0.25	0.75		647	gnl|UMD3.1|GK000006.2	35842105	C	T	8	2	0.8	0.2		258	gnl|UMD3.1|GK000006.2	42038844	T	C	0	8	0	1		559	gnl|UMD3.1|GK000006.2	35624271	T	C	2	2	0.5	0.5		53	gnl|UMD3.1|GK000007.2	98531002	TACCACCA	TA	0	1	0	1
44	gnl|UMD3.1|GK000006.2	41864629	C	G	0	3	0	1		648	gnl|UMD3.1|GK000006.2	35843865	T	A	4	3	0.571428571428571	0.428571428571429		259	gnl|UMD3.1|GK000006.2	42038882	T	C	0	5	0	1		560	gnl|UMD3.1|GK000006.2	35625105	T	C	0	3	0	1		54	gnl|UMD3.1|GK000007.2	98532635	T	A	0	2	0	1
45	gnl|UMD3.1|GK000006.2	41864724	C	T	0	2	0	1		649	gnl|UMD3.1|GK000006.2	35844616	T	C	4	6	0.4	0.6		260	gnl|UMD3.1|GK000006.2	42038968	G	A	2	3	0.4	0.6		561	gnl|UMD3.1|GK000006.2	35625171	G	T	1	3	0.25	0.75		55	gnl|UMD3.1|GK000007.2	98532654	T	C	0	1	0	1
46	gnl|UMD3.1|GK000006.2	41864725	T	C	0	2	0	1		650	gnl|UMD3.1|GK000006.2	35844621	T	C	0	10	0	1		261	gnl|UMD3.1|GK000006.2	42039003	G	T	5	2	0.714285714285714	0.285714285714286		562	gnl|UMD3.1|GK000006.2	35626960	T	C	1	3	0.25	0.75		56	gnl|UMD3.1|GK000007.2	98533053	G	C	3	2	0.6	0.4
47	gnl|UMD3.1|GK000006.2	41868906	A	C	0	2	0	1		651	gnl|UMD3.1|GK000006.2	35844631	T	C	6	6	0.5	0.5		262	gnl|UMD3.1|GK000006.2	42039185	G	T	8	2	0.8	0.2		563	gnl|UMD3.1|GK000006.2	35632536	C	T	0	4	0	1		57	gnl|UMD3.1|GK000007.2	98533069	G	C	3	3	0.5	0.5
48	gnl|UMD3.1|GK000006.2	41868992	C	T	0	3	0	1		652	gnl|UMD3.1|GK000006.2	35844634	T	C	2	11	0.153846153846154	0.846153846153846		263	gnl|UMD3.1|GK000006.2	42040120	CTGTGTGTGTGTGTTTGTGTGTGTGTGTGTGT	CTGTGTGTGTGTGTGTTTGTGTGTGTGTGTGTGT	0	1	0	1		564	gnl|UMD3.1|GK000006.2	35638038	C	T	0	3	0	1		58	gnl|UMD3.1|GK000007.2	98533110	G	A	3	2	0.6	0.4
49	gnl|UMD3.1|GK000006.2	41869037	C	T	0	3	0	1		653	gnl|UMD3.1|GK000006.2	35845192	G	A	6	2	0.75	0.25		264	gnl|UMD3.1|GK000006.2	42040171	T	C	1	4	0.2	0.8		565	gnl|UMD3.1|GK000006.2	35642393	G	A	3	3	0.5	0.5		59	gnl|UMD3.1|GK000007.2	98533961	C	G	0	3	0	1
50	gnl|UMD3.1|GK000006.2	41870983	C	A	0	2	0	1		654	gnl|UMD3.1|GK000006.2	35848930	T	A	7	2	0.777777777777778	0.222222222222222		265	gnl|UMD3.1|GK000006.2	42040177	T	C	0	4	0	1		566	gnl|UMD3.1|GK000006.2	35645699	A	G	0	3	0	1		60	gnl|UMD3.1|GK000007.2	98534197	T	C	6	18	0.25	0.75
51	gnl|UMD3.1|GK000006.2	41872374	AACAC	AAC	0	1	0	1		655	gnl|UMD3.1|GK000006.2	35849887	G	C	0	5	0	1		266	gnl|UMD3.1|GK000006.2	42040181	T	C	0	4	0	1		567	gnl|UMD3.1|GK000006.2	35646997	C	G	0	2	0	1		61	gnl|UMD3.1|GK000007.2	98534614	G	C	3	2	0.6	0.4
52	gnl|UMD3.1|GK000006.2	41874721	T	C	0	4	0	1		656	gnl|UMD3.1|GK000006.2	35850365	T	G	1	2	0.333333333333333	0.666666666666667		267	gnl|UMD3.1|GK000006.2	42040212	T	C	2	2	0.5	0.5		568	gnl|UMD3.1|GK000006.2	35648690	T	C	0	5	0	1		62	gnl|UMD3.1|GK000007.2	98534736	G	A	1	2	0.333333333333333	0.666666666666667
53	gnl|UMD3.1|GK000006.2	41874906	C	G	0	4	0	1		657	gnl|UMD3.1|GK000006.2	35851200	C	T	5	2	0.714285714285714	0.285714285714286		268	gnl|UMD3.1|GK000006.2	42040214	T	C	0	2	0	1		569	gnl|UMD3.1|GK000006.2	35658955	T	C	0	2	0	1		63	gnl|UMD3.1|GK000007.2	98534814	A	G	0	4	0	1
54	gnl|UMD3.1|GK000006.2	41875555	T	C	0	2	0	1		658	gnl|UMD3.1|GK000006.2	35852183	T	C	1	2	0.333333333333333	0.666666666666667		269	gnl|UMD3.1|GK000006.2	42040220	T	C	0	3	0	1		570	gnl|UMD3.1|GK000006.2	35666878	A	C	0	3	0	1		64	gnl|UMD3.1|GK000007.2	98534968	A	G	5	2	0.714285714285714	0.285714285714286
55	gnl|UMD3.1|GK000006.2	41875591	A	G	0	2	0	1		659	gnl|UMD3.1|GK000006.2	35852209	T	C	1	2	0.333333333333333	0.666666666666667		270	gnl|UMD3.1|GK000006.2	42040231	T	C	0	4	0	1		571	gnl|UMD3.1|GK000006.2	35675036	A	T	0	2	0	1		65	gnl|UMD3.1|GK000007.2	98534996	T	A	4	2	0.666666666666667	0.333333333333333
56	gnl|UMD3.1|GK000006.2	41875644	T	C	0	2	0	1		660	gnl|UMD3.1|GK000006.2	35852271	T	C	3	3	0.5	0.5		271	gnl|UMD3.1|GK000006.2	42040240	T	C	2	2	0.5	0.5		572	gnl|UMD3.1|GK000006.2	35681270	G	A	3	2	0.6	0.4		66	gnl|UMD3.1|GK000007.2	98535418	G	A	0	3	0	1
57	gnl|UMD3.1|GK000006.2	41876693	CA	CAA	0	1	0	1		661	gnl|UMD3.1|GK000006.2	35852272	T	C	4	2	0.666666666666667	0.333333333333333		272	gnl|UMD3.1|GK000006.2	42040241	T	C	1	3	0.25	0.75		573	gnl|UMD3.1|GK000006.2	35681290	G	A	3	2	0.6	0.4		67	gnl|UMD3.1|GK000007.2	98535459	T	C	0	4	0	1
58	gnl|UMD3.1|GK000006.2	41879098	C	T	0	2	0	1		662	gnl|UMD3.1|GK000006.2	35854768	G	A	0	3	0	1		273	gnl|UMD3.1|GK000006.2	42040254	T	C	1	4	0.2	0.8		574	gnl|UMD3.1|GK000006.2	35681303	G	T	2	3	0.4	0.6		68	gnl|UMD3.1|GK000007.2	98535683	A	G	2	4	0.333333333333333	0.666666666666667
59	gnl|UMD3.1|GK000006.2	41886328	T	C	0	2	0	1		663	gnl|UMD3.1|GK000006.2	35854774	C	T	0	3	0	1		274	gnl|UMD3.1|GK000006.2	42040263	T	C	3	4	0.428571428571429	0.571428571428571		575	gnl|UMD3.1|GK000006.2	35682609	T	C	1	2	0.333333333333333	0.666666666666667		69	gnl|UMD3.1|GK000007.2	98537203	A	G	3	3	0.5	0.5
60	gnl|UMD3.1|GK000006.2	41895099	T	C	0	2	0	1		664	gnl|UMD3.1|GK000006.2	35854776	C	T	0	3	0	1		275	gnl|UMD3.1|GK000006.2	42040267	T	C	5	2	0.714285714285714	0.285714285714286		576	gnl|UMD3.1|GK000006.2	35684689	G	T	0	3	0	1		70	gnl|UMD3.1|GK000007.2	98537232	A	G	3	3	0.5	0.5
61	gnl|UMD3.1|GK000006.2	41895335	T	C	1	2	0.333333333333333	0.666666666666667		665	gnl|UMD3.1|GK000006.2	35854781	C	A	0	3	0	1		276	gnl|UMD3.1|GK000006.2	42040269	T	C	0	7	0	1		577	gnl|UMD3.1|GK000006.2	35684694	T	A	0	1	0	1		71	gnl|UMD3.1|GK000007.2	98537269	G	T	0	2	0	1
62	gnl|UMD3.1|GK000006.2	41895354	G	A	1	2	0.333333333333333	0.666666666666667		666	gnl|UMD3.1|GK000006.2	35854789	C	T	0	3	0	1		277	gnl|UMD3.1|GK000006.2	42040278	T	C	0	9	0	1		578	gnl|UMD3.1|GK000006.2	35688852	C	A	2	2	0.5	0.5		72	gnl|UMD3.1|GK000007.2	98537270	A	T	0	2	0	1
63	gnl|UMD3.1|GK000006.2	41895366	T	C	1	2	0.333333333333333	0.666666666666667		667	gnl|UMD3.1|GK000006.2	35854801	A	G	1	3	0.25	0.75		278	gnl|UMD3.1|GK000006.2	42040294	T	C	2	7	0.222222222222222	0.777777777777778		579	gnl|UMD3.1|GK000006.2	35690045	C	T	8	2	0.8	0.2		73	gnl|UMD3.1|GK000007.2	98537271	A	C	0	2	0	1
64	gnl|UMD3.1|GK000006.2	41895371	T	C	1	2	0.333333333333333	0.666666666666667		668	gnl|UMD3.1|GK000006.2	35854802	C	T	1	3	0.25	0.75		279	gnl|UMD3.1|GK000006.2	42040337	T	C	1	5	0.166666666666667	0.833333333333333		580	gnl|UMD3.1|GK000006.2	35690869	T	A	0	2	0	1		74	gnl|UMD3.1|GK000007.2	98537827	C	T	3	2	0.6	0.4
65	gnl|UMD3.1|GK000006.2	41895391	T	C	0	3	0	1		669	gnl|UMD3.1|GK000006.2	35854814	T	G	1	3	0.25	0.75		280	gnl|UMD3.1|GK000006.2	42040340	T	C	3	3	0.5	0.5		581	gnl|UMD3.1|GK000006.2	35692083	G	A	5	2	0.714285714285714	0.285714285714286		75	gnl|UMD3.1|GK000007.2	98538321	C	T	0	3	0	1
66	gnl|UMD3.1|GK000006.2	41895506	T	C	0	4	0	1		670	gnl|UMD3.1|GK000006.2	35854822	T	G	1	3	0.25	0.75		281	gnl|UMD3.1|GK000006.2	42040341	T	C	4	2	0.666666666666667	0.333333333333333		582	gnl|UMD3.1|GK000006.2	35692248	C	A	6	3	0.666666666666667	0.333333333333333		76	gnl|UMD3.1|GK000007.2	98538418	T	G	3	2	0.6	0.4
67	gnl|UMD3.1|GK000006.2	41895585	G	A	0	2	0	1		671	gnl|UMD3.1|GK000006.2	35855588	T	C	4	2	0.666666666666667	0.333333333333333		282	gnl|UMD3.1|GK000006.2	42040342	T	C	0	6	0	1		583	gnl|UMD3.1|GK000006.2	35692291	C	T	0	6	0	1		77	gnl|UMD3.1|GK000007.2	98538437	G	A	2	2	0.5	0.5
68	gnl|UMD3.1|GK000006.2	41895803	T	C	0	2	0	1		672	gnl|UMD3.1|GK000006.2	35856378	T	C	2	4	0.333333333333333	0.666666666666667		283	gnl|UMD3.1|GK000006.2	42040349	T	C	1	4	0.2	0.8		584	gnl|UMD3.1|GK000006.2	35694095	A	T	0	1	0	1		78	gnl|UMD3.1|GK000007.2	98538507	A	G	2	10	0.166666666666667	0.833333333333333
69	gnl|UMD3.1|GK000006.2	41896478	T	C	1	2	0.333333333333333	0.666666666666667		673	gnl|UMD3.1|GK000006.2	35856381	G	T	2	4	0.333333333333333	0.666666666666667		284	gnl|UMD3.1|GK000006.2	42040383	G	C	0	3	0	1		585	gnl|UMD3.1|GK000006.2	35694367	G	T	0	2	0	1		79	gnl|UMD3.1|GK000007.2	98538777	C	T	0	6	0	1
70	gnl|UMD3.1|GK000006.2	41896532	T	C	0	1	0	1		674	gnl|UMD3.1|GK000006.2	35856530	G	A	6	2	0.75	0.25		285	gnl|UMD3.1|GK000006.2	42041437	A	C	2	4	0.333333333333333	0.666666666666667		586	gnl|UMD3.1|GK000006.2	35698592	T	C	1	3	0.25	0.75		80	gnl|UMD3.1|GK000007.2	98538856	C	T	5	2	0.714285714285714	0.285714285714286
71	gnl|UMD3.1|GK000006.2	41896722	T	C	0	2	0	1		675	gnl|UMD3.1|GK000006.2	35856571	A	G	5	4	0.555555555555556	0.444444444444444		286	gnl|UMD3.1|GK000006.2	42041518	T	C	2	3	0.4	0.6		587	gnl|UMD3.1|GK000006.2	35700693	G	C	0	5	0	1		81	gnl|UMD3.1|GK000007.2	98538939	C	G	4	7	0.363636363636364	0.636363636363636
72	gnl|UMD3.1|GK000006.2	41897239	T	C	3	2	0.6	0.4		676	gnl|UMD3.1|GK000006.2	35857898	T	A	2	2	0.5	0.5		287	gnl|UMD3.1|GK000006.2	42041524	T	C	3	2	0.6	0.4		588	gnl|UMD3.1|GK000006.2	35700736	T	C	3	3	0.5	0.5		82	gnl|UMD3.1|GK000007.2	98539586	G	C	0	2	0	1
73	gnl|UMD3.1|GK000006.2	41897290	T	C	2	2	0.5	0.5		677	gnl|UMD3.1|GK000006.2	35858380	T	G	0	2	0	1		288	gnl|UMD3.1|GK000006.2	42041538	T	C	3	2	0.6	0.4		589	gnl|UMD3.1|GK000006.2	35700996	T	C	4	2	0.666666666666667	0.333333333333333		83	gnl|UMD3.1|GK000007.2	98539771	T	C	4	5	0.444444444444444	0.555555555555556
74	gnl|UMD3.1|GK000006.2	41897993	T	C	3	2	0.6	0.4		678	gnl|UMD3.1|GK000006.2	35859880	T	C	1	2	0.333333333333333	0.666666666666667		289	gnl|UMD3.1|GK000006.2	42041867	T	C	5	6	0.454545454545455	0.545454545454545		590	gnl|UMD3.1|GK000006.2	35705614	T	C	1	2	0.333333333333333	0.666666666666667		84	gnl|UMD3.1|GK000007.2	98539786	A	G	5	5	0.5	0.5
75	gnl|UMD3.1|GK000006.2	41898026	T	C	1	4	0.2	0.8		679	gnl|UMD3.1|GK000006.2	35859962	T	C	5	3	0.625	0.375		290	gnl|UMD3.1|GK000006.2	42042072	T	C	4	5	0.444444444444444	0.555555555555556		591	gnl|UMD3.1|GK000006.2	35706229	T	G	0	5	0	1		85	gnl|UMD3.1|GK000007.2	98540130	T	A	1	2	0.333333333333333	0.666666666666667
76	gnl|UMD3.1|GK000006.2	41898054	T	C	2	2	0.5	0.5		680	gnl|UMD3.1|GK000006.2	35859993	T	A	0	7	0	1		291	gnl|UMD3.1|GK000006.2	42042270	T	C	3	4	0.428571428571429	0.571428571428571		592	gnl|UMD3.1|GK000006.2	35706789	C	T	0	1	0	1		86	gnl|UMD3.1|GK000007.2	98540675	C	T	0	2	0	1
77	gnl|UMD3.1|GK000006.2	41898071	T	C	0	3	0	1		681	gnl|UMD3.1|GK000006.2	35860520	T	C	3	2	0.6	0.4		292	gnl|UMD3.1|GK000006.2	42042290	T	C	5	2	0.714285714285714	0.285714285714286		593	gnl|UMD3.1|GK000006.2	35707986	A	G	2	3	0.4	0.6		87	gnl|UMD3.1|GK000007.2	98543943	A	G	0	3	0	1
78	gnl|UMD3.1|GK000006.2	41898960	T	C	6	2	0.75	0.25		682	gnl|UMD3.1|GK000006.2	35860546	T	C	3	2	0.6	0.4		293	gnl|UMD3.1|GK000006.2	42042294	T	C	1	6	0.142857142857143	0.857142857142857		594	gnl|UMD3.1|GK000006.2	35708017	T	C	3	2	0.6	0.4		88	gnl|UMD3.1|GK000007.2	98543977	A	C	0	3	0	1
79	gnl|UMD3.1|GK000006.2	41898961	T	C	6	3	0.666666666666667	0.333333333333333		683	gnl|UMD3.1|GK000006.2	35860558	T	C	2	2	0.5	0.5		294	gnl|UMD3.1|GK000006.2	42042304	T	C	1	4	0.2	0.8		595	gnl|UMD3.1|GK000006.2	35708019	T	C	3	2	0.6	0.4		89	gnl|UMD3.1|GK000007.2	98543995	A	G	0	3	0	1
80	gnl|UMD3.1|GK000006.2	41898969	A	G	0	10	0	1		684	gnl|UMD3.1|GK000006.2	35861069	T	C	0	2	0	1		295	gnl|UMD3.1|GK000006.2	42042335	T	C	4	2	0.666666666666667	0.333333333333333		596	gnl|UMD3.1|GK000006.2	35708220	T	C	4	2	0.666666666666667	0.333333333333333		90	gnl|UMD3.1|GK000007.2	98544073	G	A	2	3	0.4	0.6
81	gnl|UMD3.1|GK000006.2	41899014	T	C	8	4	0.666666666666667	0.333333333333333		685	gnl|UMD3.1|GK000006.2	35864784	CTTT	CT	0	1	0	1		296	gnl|UMD3.1|GK000006.2	42042355	T	C	1	6	0.142857142857143	0.857142857142857		597	gnl|UMD3.1|GK000006.2	35710688	A	G	0	3	0	1		91	gnl|UMD3.1|GK000007.2	98544078	C	A	3	3	0.5	0.5
82	gnl|UMD3.1|GK000006.2	41899075	T	C	8	2	0.8	0.2		686	gnl|UMD3.1|GK000006.2	35865256	T	C	2	4	0.333333333333333	0.666666666666667		297	gnl|UMD3.1|GK000006.2	42042392	T	C	4	2	0.666666666666667	0.333333333333333		598	gnl|UMD3.1|GK000006.2	35710842	C	T	2	2	0.5	0.5		92	gnl|UMD3.1|GK000007.2	98546162	T	A	0	4	0	1
83	gnl|UMD3.1|GK000006.2	41899089	G	A	0	10	0	1		687	gnl|UMD3.1|GK000006.2	35865282	T	C	5	3	0.625	0.375		298	gnl|UMD3.1|GK000006.2	42042572	C	A	4	2	0.666666666666667	0.333333333333333		599	gnl|UMD3.1|GK000006.2	35711889	T	C	3	3	0.5	0.5		93	gnl|UMD3.1|GK000007.2	98546860	G	A	0	2	0	1
84	gnl|UMD3.1|GK000006.2	41899350	G	A	0	5	0	1		688	gnl|UMD3.1|GK000006.2	35865291	T	C	6	3	0.666666666666667	0.333333333333333		299	gnl|UMD3.1|GK000006.2	42042805	C	T	0	5	0	1		600	gnl|UMD3.1|GK000006.2	35713099	C	T	1	5	0.166666666666667	0.833333333333333		94	gnl|UMD3.1|GK000007.2	98548066	C	A	0	3	0	1
85	gnl|UMD3.1|GK000006.2	41899424	A	G	4	2	0.666666666666667	0.333333333333333		689	gnl|UMD3.1|GK000006.2	35867962	A	G	3	5	0.375	0.625		300	gnl|UMD3.1|GK000006.2	42043505	G	A	5	2	0.714285714285714	0.285714285714286		601	gnl|UMD3.1|GK000006.2	35713698	C	T	1	3	0.25	0.75		95	gnl|UMD3.1|GK000007.2	98548110	T	C	0	3	0	1
86	gnl|UMD3.1|GK000006.2	41899766	G	A	0	2	0	1		690	gnl|UMD3.1|GK000006.2	35868076	T	C	4	2	0.666666666666667	0.333333333333333		301	gnl|UMD3.1|GK000006.2	42044381	A	C	0	5	0	1		602	gnl|UMD3.1|GK000006.2	35714001	G	T	5	2	0.714285714285714	0.285714285714286		96	gnl|UMD3.1|GK000007.2	98548125	A	G	0	3	0	1
87	gnl|UMD3.1|GK000006.2	41899789	C	A	0	2	0	1		691	gnl|UMD3.1|GK000006.2	35868645	T	C	5	6	0.454545454545455	0.545454545454545		302	gnl|UMD3.1|GK000006.2	42044694	A	C	0	3	0	1		603	gnl|UMD3.1|GK000006.2	35714008	G	T	5	2	0.714285714285714	0.285714285714286		97	gnl|UMD3.1|GK000007.2	98548131	T	C	0	3	0	1
88	gnl|UMD3.1|GK000006.2	41899819	T	C	0	2	0	1		692	gnl|UMD3.1|GK000006.2	35869638	C	A	0	2	0	1		303	gnl|UMD3.1|GK000006.2	42044711	T	C	0	4	0	1		604	gnl|UMD3.1|GK000006.2	35714425	T	C	3	4	0.428571428571429	0.571428571428571		98	gnl|UMD3.1|GK000007.2	98548400	C	T	1	2	0.333333333333333	0.666666666666667
89	gnl|UMD3.1|GK000006.2	41899941	T	C	0	2	0	1		693	gnl|UMD3.1|GK000006.2	35869990	C	A	2	2	0.5	0.5		304	gnl|UMD3.1|GK000006.2	42045714	T	C	0	2	0	1		605	gnl|UMD3.1|GK000006.2	35715028	T	C	6	2	0.75	0.25		99	gnl|UMD3.1|GK000007.2	98548796	A	G	2	4	0.333333333333333	0.666666666666667
90	gnl|UMD3.1|GK000006.2	41900214	G	A	0	3	0	1		694	gnl|UMD3.1|GK000006.2	35870454	T	C	3	2	0.6	0.4		305	gnl|UMD3.1|GK000006.2	42045723	T	C	0	2	0	1		606	gnl|UMD3.1|GK000006.2	35715095	T	C	6	2	0.75	0.25		100	gnl|UMD3.1|GK000007.2	98548877	C	T	1	2	0.333333333333333	0.666666666666667
91	gnl|UMD3.1|GK000006.2	41900544	C	T	1	2	0.333333333333333	0.666666666666667		695	gnl|UMD3.1|GK000006.2	35870620	A	T	0	2	0	1		306	gnl|UMD3.1|GK000006.2	42045725	T	C	0	2	0	1		607	gnl|UMD3.1|GK000006.2	35715417	G	A	3	4	0.428571428571429	0.571428571428571		101	gnl|UMD3.1|GK000007.2	98548903	C	T	1	1	0.5	0.5
92	gnl|UMD3.1|GK000006.2	41900566	G	A	0	2	0	1		696	gnl|UMD3.1|GK000006.2	35872219	C	T	7	2	0.777777777777778	0.222222222222222		307	gnl|UMD3.1|GK000006.2	42045730	T	C	0	2	0	1		608	gnl|UMD3.1|GK000006.2	35715506	A	G	2	8	0.2	0.8		102	gnl|UMD3.1|GK000007.2	98549454	C	A	1	2	0.333333333333333	0.666666666666667
93	gnl|UMD3.1|GK000006.2	41900662	T	G	1	4	0.2	0.8		697	gnl|UMD3.1|GK000006.2	35872562	C	A	0	2	0	1		308	gnl|UMD3.1|GK000006.2	42045757	T	C	0	2	0	1		609	gnl|UMD3.1|GK000006.2	35715668	A	G	0	4	0	1		103	gnl|UMD3.1|GK000007.2	98549633	T	C	0	3	0	1
94	gnl|UMD3.1|GK000006.2	41902225	G	A	1	2	0.333333333333333	0.666666666666667		698	gnl|UMD3.1|GK000006.2	35872678	A	T	4	2	0.666666666666667	0.333333333333333		309	gnl|UMD3.1|GK000006.2	42045758	T	C	0	2	0	1		610	gnl|UMD3.1|GK000006.2	35715966	T	C	2	3	0.4	0.6		104	gnl|UMD3.1|GK000007.2	98549833	A	G	2	2	0.5	0.5
95	gnl|UMD3.1|GK000006.2	41902287	G	T	0	3	0	1		699	gnl|UMD3.1|GK000006.2	35880016	A	T	4	4	0.5	0.5		310	gnl|UMD3.1|GK000006.2	42045763	T	C	0	2	0	1		611	gnl|UMD3.1|GK000006.2	35716507	C	G	9	2	0.818181818181818	0.181818181818182		105	gnl|UMD3.1|GK000007.2	98551915	C	A	0	2	0	1
96	gnl|UMD3.1|GK000006.2	41902556	T	C	0	2	0	1		700	gnl|UMD3.1|GK000006.2	35881352	G	A	3	2	0.6	0.4		311	gnl|UMD3.1|GK000006.2	42045764	T	C	0	2	0	1		612	gnl|UMD3.1|GK000006.2	35717985	A	G	0	2	0	1		106	gnl|UMD3.1|GK000007.2	98551927	A	G	0	2	0	1
97	gnl|UMD3.1|GK000006.2	41904492	T	C	0	4	0	1		701	gnl|UMD3.1|GK000006.2	35882687	T	A	2	2	0.5	0.5		312	gnl|UMD3.1|GK000006.2	42046233	T	C	0	5	0	1		613	gnl|UMD3.1|GK000006.2	35719261	A	T	0	2	0	1		107	gnl|UMD3.1|GK000007.2	98552166	C	A	1	2	0.333333333333333	0.666666666666667
98	gnl|UMD3.1|GK000006.2	41904538	A	G	0	3	0	1		702	gnl|UMD3.1|GK000006.2	35883505	T	A	3	2	0.6	0.4		313	gnl|UMD3.1|GK000006.2	42046456	T	C	1	2	0.333333333333333	0.666666666666667		614	gnl|UMD3.1|GK000006.2	35719488	G	T,C	0	3	0	1		108	gnl|UMD3.1|GK000007.2	98552479	C	T	2	16	0.111111111111111	0.888888888888889
99	gnl|UMD3.1|GK000006.2	41904548	T	C	0	3	0	1		703	gnl|UMD3.1|GK000006.2	35885448	A	G	2	2	0.5	0.5		314	gnl|UMD3.1|GK000006.2	42046480	T	C	5	3	0.625	0.375		615	gnl|UMD3.1|GK000006.2	35721471	A	C	0	2	0	1		109	gnl|UMD3.1|GK000007.2	98553327	C	T	0	4	0	1
100	gnl|UMD3.1|GK000006.2	41906869	G	A	0	2	0	1		704	gnl|UMD3.1|GK000006.2	35886337	T	A	0	2	0	1		315	gnl|UMD3.1|GK000006.2	42046486	T	C	6	2	0.75	0.25		616	gnl|UMD3.1|GK000006.2	35721476	A	G	0	2	0	1		110	gnl|UMD3.1|GK000007.2	98553535	G	T	3	2	0.6	0.4
101	gnl|UMD3.1|GK000006.2	41906904	C	G	0	2	0	1		705	gnl|UMD3.1|GK000006.2	35886363	T	C	0	2	0	1		316	gnl|UMD3.1|GK000006.2	42046490	T	C	2	5	0.285714285714286	0.714285714285714		617	gnl|UMD3.1|GK000006.2	35725069	A	T	2	2	0.5	0.5		111	gnl|UMD3.1|GK000007.2	98553659	G	A	0	3	0	1
102	gnl|UMD3.1|GK000006.2	41906906	A	C	0	2	0	1		706	gnl|UMD3.1|GK000006.2	35886370	T	C	0	3	0	1		317	gnl|UMD3.1|GK000006.2	42046491	T	C	6	2	0.75	0.25		618	gnl|UMD3.1|GK000006.2	35725520	G	T	5	2	0.714285714285714	0.285714285714286		112	gnl|UMD3.1|GK000007.2	98554060	G	A	0	2	0	1
103	gnl|UMD3.1|GK000006.2	41906913	A	G	0	3	0	1		707	gnl|UMD3.1|GK000006.2	35886433	T	C	2	3	0.4	0.6		318	gnl|UMD3.1|GK000006.2	42046532	T	C	6	3	0.666666666666667	0.333333333333333		619	gnl|UMD3.1|GK000006.2	35736606	C	T	1	2	0.333333333333333	0.666666666666667		113	gnl|UMD3.1|GK000007.2	98554266	A	G	0	3	0	1
104	gnl|UMD3.1|GK000006.2	41906914	A	G	1	2	0.333333333333333	0.666666666666667		708	gnl|UMD3.1|GK000006.2	35886438	T	C	2	3	0.4	0.6		319	gnl|UMD3.1|GK000006.2	42046576	T	C	9	2	0.818181818181818	0.181818181818182		620	gnl|UMD3.1|GK000006.2	35737474	A	G	4	2	0.666666666666667	0.333333333333333		114	gnl|UMD3.1|GK000007.2	98554373	G	A	9	2	0.818181818181818	0.181818181818182
105	gnl|UMD3.1|GK000006.2	41911313	G	A	0	3	0	1		709	gnl|UMD3.1|GK000006.2	35890929	C	T	2	2	0.5	0.5		320	gnl|UMD3.1|GK000006.2	42046581	T	C	6	5	0.545454545454545	0.454545454545455		621	gnl|UMD3.1|GK000006.2	35737555	C	T	1	3	0.25	0.75		115	gnl|UMD3.1|GK000007.2	98554385	T	C	9	3	0.75	0.25
106	gnl|UMD3.1|GK000006.2	41912042	A	G	0	4	0	1		710	gnl|UMD3.1|GK000006.2	35891001	G	A	0	3	0	1		321	gnl|UMD3.1|GK000006.2	42046585	T	C	5	4	0.555555555555556	0.444444444444444		622	gnl|UMD3.1|GK000006.2	35738722	A	G	4	2	0.666666666666667	0.333333333333333		116	gnl|UMD3.1|GK000007.2	98554765	G	T	0	2	0	1
107	gnl|UMD3.1|GK000006.2	41913549	T	C	0	2	0	1		711	gnl|UMD3.1|GK000006.2	35892156	A	T	3	5	0.375	0.625		322	gnl|UMD3.1|GK000006.2	42046586	T	C	5	4	0.555555555555556	0.444444444444444		623	gnl|UMD3.1|GK000006.2	35739721	T	A	4	2	0.666666666666667	0.333333333333333		117	gnl|UMD3.1|GK000007.2	98555520	C	T	0	3	0	1
108	gnl|UMD3.1|GK000006.2	41913580	A	G	0	2	0	1		712	gnl|UMD3.1|GK000006.2	35892659	G	A	3	2	0.6	0.4		323	gnl|UMD3.1|GK000006.2	42047080	T	C	0	2	0	1		624	gnl|UMD3.1|GK000006.2	35743027	T	C	2	2	0.5	0.5		118	gnl|UMD3.1|GK000007.2	98555566	G	A	0	2	0	1
109	gnl|UMD3.1|GK000006.2	41914044	T	C	1	2	0.333333333333333	0.666666666666667		713	gnl|UMD3.1|GK000006.2	35893234	A	C	4	2	0.666666666666667	0.333333333333333		324	gnl|UMD3.1|GK000006.2	42047098	T	C	0	2	0	1		625	gnl|UMD3.1|GK000006.2	35743033	T	C	2	2	0.5	0.5		119	gnl|UMD3.1|GK000007.2	98555591	C	T	0	2	0	1
110	gnl|UMD3.1|GK000006.2	41914053	T	A	0	4	0	1		714	gnl|UMD3.1|GK000006.2	35893363	C	T	0	8	0	1		325	gnl|UMD3.1|GK000006.2	42047648	A	C	0	2	0	1		626	gnl|UMD3.1|GK000006.2	35743068	T	C	1	2	0.333333333333333	0.666666666666667		120	gnl|UMD3.1|GK000007.2	98556054	C	T	0	2	0	1
111	gnl|UMD3.1|GK000006.2	41914087	A	C	0	4	0	1		715	gnl|UMD3.1|GK000006.2	35894604	T	A	1	2	0.333333333333333	0.666666666666667		326	gnl|UMD3.1|GK000006.2	42049780	C	T	0	5	0	1		627	gnl|UMD3.1|GK000006.2	35743283	T	C	1	3	0.25	0.75		121	gnl|UMD3.1|GK000007.2	98557023	A	G	0	3	0	1
112	gnl|UMD3.1|GK000006.2	41914193	T	A	0	4	0	1		716	gnl|UMD3.1|GK000006.2	35895132	T	C	9	2	0.818181818181818	0.181818181818182		327	gnl|UMD3.1|GK000006.2	42050099	G	A	1	2	0.333333333333333	0.666666666666667		628	gnl|UMD3.1|GK000006.2	35743302	T	C	1	2	0.333333333333333	0.666666666666667		122	gnl|UMD3.1|GK000007.2	98557030	C	T	0	3	0	1
113	gnl|UMD3.1|GK000006.2	41914197	C	A	0	4	0	1		717	gnl|UMD3.1|GK000006.2	35895437	C	T	5	3	0.625	0.375		328	gnl|UMD3.1|GK000006.2	42050342	A	T	0	3	0	1		629	gnl|UMD3.1|GK000006.2	35743336	A	T	3	2	0.6	0.4		123	gnl|UMD3.1|GK000007.2	98558145	G	A	0	2	0	1
114	gnl|UMD3.1|GK000006.2	41914283	T	A	0	3	0	1		718	gnl|UMD3.1|GK000006.2	35896046	C	A	4	2	0.666666666666667	0.333333333333333		329	gnl|UMD3.1|GK000006.2	42051821	T	C	0	3	0	1		630	gnl|UMD3.1|GK000006.2	35743502	AGTAGG	AG	0	1	0	1		124	gnl|UMD3.1|GK000007.2	98558183	C	T	0	2	0	1
115	gnl|UMD3.1|GK000006.2	41914284	G	A	0	3	0	1		719	gnl|UMD3.1|GK000006.2	35896074	C	A	6	2	0.75	0.25		330	gnl|UMD3.1|GK000006.2	42052224	T	C	0	3	0	1		631	gnl|UMD3.1|GK000006.2	35746242	C	G	0	2	0	1		125	gnl|UMD3.1|GK000007.2	98559671	C	T	0	1	0	1
116	gnl|UMD3.1|GK000006.2	41914389	T	G	0	5	0	1		720	gnl|UMD3.1|GK000006.2	35896081	C	A	6	2	0.75	0.25		331	gnl|UMD3.1|GK000006.2	42052255	T	C	0	2	0	1		632	gnl|UMD3.1|GK000006.2	35746483	A	C	0	2	0	1		126	gnl|UMD3.1|GK000007.2	98560223	T	C	6	8	0.428571428571429	0.571428571428571
117	gnl|UMD3.1|GK000006.2	41914616	A	G	0	3	0	1		721	gnl|UMD3.1|GK000006.2	35897549	T	G	1	3	0.25	0.75		332	gnl|UMD3.1|GK000006.2	42052259	T	C	0	2	0	1		633	gnl|UMD3.1|GK000006.2	35750221	T	C	0	2	0	1		127	gnl|UMD3.1|GK000007.2	98560599	C	T	1	2	0.333333333333333	0.666666666666667
118	gnl|UMD3.1|GK000006.2	41914619	G	T	0	3	0	1		722	gnl|UMD3.1|GK000006.2	35898429	A	C	1	2	0.333333333333333	0.666666666666667		333	gnl|UMD3.1|GK000006.2	42052273	T	C	0	2	0	1		634	gnl|UMD3.1|GK000006.2	35754055	AAT	A	0	1	0	1		128	gnl|UMD3.1|GK000007.2	98560896	ACTC	AC	0	1	0	1
119	gnl|UMD3.1|GK000006.2	41914665	G	A	0	3	0	1		723	gnl|UMD3.1|GK000006.2	35898691	C	T	3	2	0.6	0.4		334	gnl|UMD3.1|GK000006.2	42052563	T	C	0	2	0	1		635	gnl|UMD3.1|GK000006.2	35755579	ATTTT	ATT	0	1	0	1		129	gnl|UMD3.1|GK000007.2	98561008	C	T	0	2	0	1
120	gnl|UMD3.1|GK000006.2	41914676	T	C	0	2	0	1		724	gnl|UMD3.1|GK000006.2	35899602	C	T	2	2	0.5	0.5		335	gnl|UMD3.1|GK000006.2	42052580	T	C	0	2	0	1		636	gnl|UMD3.1|GK000006.2	35760334	T	C	0	2	0	1		130	gnl|UMD3.1|GK000007.2	98563105	A	G	1	4	0.2	0.8
121	gnl|UMD3.1|GK000006.2	41916313	T	C	0	3	0	1		725	gnl|UMD3.1|GK000006.2	35899827	T	C	0	8	0	1		336	gnl|UMD3.1|GK000006.2	42052603	T	C	0	4	0	1		637	gnl|UMD3.1|GK000006.2	35771889	C	G	0	2	0	1		131	gnl|UMD3.1|GK000007.2	98563152	C	G	2	5	0.285714285714286	0.714285714285714
122	gnl|UMD3.1|GK000006.2	41916345	T	C	0	2	0	1		726	gnl|UMD3.1|GK000006.2	35899858	C	T	0	8	0	1		337	gnl|UMD3.1|GK000006.2	42053750	T	A,G	0	5	0	1		638	gnl|UMD3.1|GK000006.2	35780069	A	C	0	4	0	1		132	gnl|UMD3.1|GK000007.2	98563232	A	G	3	6	0.333333333333333	0.666666666666667
123	gnl|UMD3.1|GK000006.2	41916722	A	G	0	2	0	1		727	gnl|UMD3.1|GK000006.2	35901720	T	C	0	4	0	1		338	gnl|UMD3.1|GK000006.2	42054339	T	G	0	4	0	1		639	gnl|UMD3.1|GK000006.2	35780076	C	G	0	3	0	1		133	gnl|UMD3.1|GK000007.2	98563279	C	T	1	8	0.111111111111111	0.888888888888889
124	gnl|UMD3.1|GK000006.2	41917021	A	C	0	3	0	1		728	gnl|UMD3.1|GK000006.2	35901834	T	C	2	2	0.5	0.5		339	gnl|UMD3.1|GK000006.2	42055561	T	C	0	3	0	1		640	gnl|UMD3.1|GK000006.2	35780077	T	C,A	0	3	0	1		134	gnl|UMD3.1|GK000007.2	98563418	A	G	1	2	0.333333333333333	0.666666666666667
125	gnl|UMD3.1|GK000006.2	41917151	A	G	0	2	0	1		729	gnl|UMD3.1|GK000006.2	35903031	C	A	3	2	0.6	0.4		340	gnl|UMD3.1|GK000006.2	42055562	T	C	1	2	0.333333333333333	0.666666666666667		641	gnl|UMD3.1|GK000006.2	35781526	T	A	1	2	0.333333333333333	0.666666666666667		135	gnl|UMD3.1|GK000007.2	98563929	T	A	2	5	0.285714285714286	0.714285714285714
126	gnl|UMD3.1|GK000006.2	41917240	A	G	0	5	0	1		730	gnl|UMD3.1|GK000006.2	35905076	T	C	4	3	0.571428571428571	0.428571428571429		341	gnl|UMD3.1|GK000006.2	42055563	T	C	1	2	0.333333333333333	0.666666666666667		642	gnl|UMD3.1|GK000006.2	35781733	A	T	0	2	0	1		136	gnl|UMD3.1|GK000007.2	98564106	T	G	2	4	0.333333333333333	0.666666666666667
127	gnl|UMD3.1|GK000006.2	41917266	T	C	0	2	0	1		731	gnl|UMD3.1|GK000006.2	35905103	T	G	7	4	0.636363636363636	0.363636363636364		342	gnl|UMD3.1|GK000006.2	42055572	T	C	2	2	0.5	0.5		643	gnl|UMD3.1|GK000006.2	35782138	C	A	1	2	0.333333333333333	0.666666666666667		137	gnl|UMD3.1|GK000007.2	98564637	C	T	1	2	0.333333333333333	0.666666666666667
128	gnl|UMD3.1|GK000006.2	41917489	A	G	0	1	0	1		732	gnl|UMD3.1|GK000006.2	35905135	G	A	7	4	0.636363636363636	0.363636363636364		343	gnl|UMD3.1|GK000006.2	42055578	T	C	0	3	0	1		644	gnl|UMD3.1|GK000006.2	35785895	G	A	0	2	0	1		138	gnl|UMD3.1|GK000007.2	98566222	C	A	6	2	0.75	0.25
129	gnl|UMD3.1|GK000006.2	41917527	C	T	0	2	0	1		733	gnl|UMD3.1|GK000006.2	35906247	C	T	1	2	0.333333333333333	0.666666666666667		344	gnl|UMD3.1|GK000006.2	42055676	G	A	5	2	0.714285714285714	0.285714285714286		645	gnl|UMD3.1|GK000006.2	35786436	T	A	1	1	0.5	0.5		139	gnl|UMD3.1|GK000007.2	98566545	C	A	5	4	0.555555555555556	0.444444444444444
130	gnl|UMD3.1|GK000006.2	41918041	T	C	0	6	0	1		734	gnl|UMD3.1|GK000006.2	35906438	T	G	4	2	0.666666666666667	0.333333333333333		345	gnl|UMD3.1|GK000006.2	42056641	C	T	0	2	0	1		646	gnl|UMD3.1|GK000006.2	35786450	G	A	0	4	0	1		140	gnl|UMD3.1|GK000007.2	98566680	T	C	7	2	0.777777777777778	0.222222222222222
131	gnl|UMD3.1|GK000006.2	41918070	G	A	0	4	0	1		735	gnl|UMD3.1|GK000006.2	35906678	C	T,A	0	3	0	1		346	gnl|UMD3.1|GK000006.2	42058443	A	G	0	4	0	1		647	gnl|UMD3.1|GK000006.2	35791754	T	C	1	2	0.333333333333333	0.666666666666667		141	gnl|UMD3.1|GK000007.2	98566736	G	C	7	13	0.35	0.65
132	gnl|UMD3.1|GK000006.2	41918290	G	A	0	2	0	1		736	gnl|UMD3.1|GK000006.2	35907421	A	T	0	3	0	1		347	gnl|UMD3.1|GK000006.2	42060900	C	T	0	2	0	1		648	gnl|UMD3.1|GK000006.2	35792121	A	C	0	4	0	1		142	gnl|UMD3.1|GK000007.2	98567292	C	T	3	2	0.6	0.4
133	gnl|UMD3.1|GK000006.2	41918984	A	G	0	3	0	1		737	gnl|UMD3.1|GK000006.2	35907447	A	G	0	3	0	1		348	gnl|UMD3.1|GK000006.2	42060910	T	C	0	2	0	1		649	gnl|UMD3.1|GK000006.2	35792131	T	C	2	2	0.5	0.5		143	gnl|UMD3.1|GK000007.2	98568116	G	T	0	2	0	1
134	gnl|UMD3.1|GK000006.2	41919213	G	C	0	3	0	1		738	gnl|UMD3.1|GK000006.2	35908537	G	A	0	2	0	1		349	gnl|UMD3.1|GK000006.2	42060935	T	C	0	2	0	1		650	gnl|UMD3.1|GK000006.2	35792142	T	C	2	2	0.5	0.5		144	gnl|UMD3.1|GK000007.2	98568415	C	T	1	2	0.333333333333333	0.666666666666667
135	gnl|UMD3.1|GK000006.2	41919269	G	T	0	3	0	1		739	gnl|UMD3.1|GK000006.2	35909639	C	T	3	2	0.6	0.4		350	gnl|UMD3.1|GK000006.2	42060944	T	C	0	2	0	1		651	gnl|UMD3.1|GK000006.2	35792893	C	T	0	3	0	1		145	gnl|UMD3.1|GK000007.2	98570487	G	T	5	3	0.625	0.375
136	gnl|UMD3.1|GK000006.2	41919688	T	C	0	5	0	1		740	gnl|UMD3.1|GK000006.2	35910144	T	A	3	2	0.6	0.4		351	gnl|UMD3.1|GK000006.2	42061168	T	C	2	2	0.5	0.5		652	gnl|UMD3.1|GK000006.2	35794990	G	T	1	2	0.333333333333333	0.666666666666667		146	gnl|UMD3.1|GK000007.2	98570529	T	C	5	3	0.625	0.375
137	gnl|UMD3.1|GK000006.2	41919696	T	C	0	5	0	1		741	gnl|UMD3.1|GK000006.2	35910892	A	C	0	3	0	1		352	gnl|UMD3.1|GK000006.2	42061169	T	C	2	2	0.5	0.5		653	gnl|UMD3.1|GK000006.2	35797061	A	G	2	2	0.5	0.5		147	gnl|UMD3.1|GK000007.2	98571597	G	T	0	2	0	1
138	gnl|UMD3.1|GK000006.2	41919743	C	G	0	3	0	1		742	gnl|UMD3.1|GK000006.2	35910956	G	A	0	3	0	1		353	gnl|UMD3.1|GK000006.2	42061224	T	C	0	3	0	1		654	gnl|UMD3.1|GK000006.2	35798862	T	C	1	2	0.333333333333333	0.666666666666667		148	gnl|UMD3.1|GK000007.2	98574903	C	T	0	3	0	1
139	gnl|UMD3.1|GK000006.2	41920666	G	C	0	2	0	1		743	gnl|UMD3.1|GK000006.2	35911189	T	C	0	2	0	1		354	gnl|UMD3.1|GK000006.2	42061991	T	C	0	2	0	1		655	gnl|UMD3.1|GK000006.2	35799627	A	G	0	2	0	1		149	gnl|UMD3.1|GK000007.2	98574975	C	T	0	3	0	1
140	gnl|UMD3.1|GK000006.2	41920667	A	G	0	2	0	1		744	gnl|UMD3.1|GK000006.2	35911204	T	C	0	2	0	1		355	gnl|UMD3.1|GK000006.2	42062002	T	C	0	2	0	1		656	gnl|UMD3.1|GK000006.2	35802244	G	C	0	4	0	1		150	gnl|UMD3.1|GK000007.2	98575105	A	G	0	3	0	1
141	gnl|UMD3.1|GK000006.2	41920671	C	A	0	2	0	1		745	gnl|UMD3.1|GK000006.2	35912154	A	T	1	3	0.25	0.75		356	gnl|UMD3.1|GK000006.2	42062954	G	A	0	4	0	1		657	gnl|UMD3.1|GK000006.2	35803555	A	T	0	4	0	1		151	gnl|UMD3.1|GK000007.2	98575784	C	T	0	2	0	1
142	gnl|UMD3.1|GK000006.2	41920685	T	G	0	2	0	1		746	gnl|UMD3.1|GK000006.2	35912241	T	G	1	2	0.333333333333333	0.666666666666667		357	gnl|UMD3.1|GK000006.2	42063946	C	T	0	3	0	1		658	gnl|UMD3.1|GK000006.2	35805223	C	G	0	2	0	1		152	gnl|UMD3.1|GK000007.2	98575799	A	C	1	3	0.25	0.75
143	gnl|UMD3.1|GK000006.2	41920888	T	C	0	4	0	1		747	gnl|UMD3.1|GK000006.2	35913080	G	T	8	3	0.727272727272727	0.272727272727273		358	gnl|UMD3.1|GK000006.2	42064427	A	G	4	2	0.666666666666667	0.333333333333333		659	gnl|UMD3.1|GK000006.2	35805519	G	A	0	2	0	1		153	gnl|UMD3.1|GK000007.2	98575935	C	T	3	3	0.5	0.5
144	gnl|UMD3.1|GK000006.2	41920907	T	C	4	2	0.666666666666667	0.333333333333333		748	gnl|UMD3.1|GK000006.2	35913214	C	G	7	2	0.777777777777778	0.222222222222222		359	gnl|UMD3.1|GK000006.2	42064626	T	C	2	2	0.5	0.5		660	gnl|UMD3.1|GK000006.2	35806077	A	C	2	2	0.5	0.5		154	gnl|UMD3.1|GK000007.2	98575947	C	A	2	2	0.5	0.5
145	gnl|UMD3.1|GK000006.2	41921801	G	A	0	2	0	1		749	gnl|UMD3.1|GK000006.2	35913249	T	C	6	3	0.666666666666667	0.333333333333333		360	gnl|UMD3.1|GK000006.2	42065357	T	A	0	3	0	1		661	gnl|UMD3.1|GK000006.2	35807496	G	A	0	2	0	1		155	gnl|UMD3.1|GK000007.2	98576736	G	A	0	2	0	1
146	gnl|UMD3.1|GK000006.2	41922004	A	C	0	1	0	1		750	gnl|UMD3.1|GK000006.2	35913254	C	T	6	3	0.666666666666667	0.333333333333333		361	gnl|UMD3.1|GK000006.2	42066264	T	C	0	2	0	1		662	gnl|UMD3.1|GK000006.2	35807803	G	A	0	2	0	1		156	gnl|UMD3.1|GK000007.2	98576778	C	A	1	3	0.25	0.75
147	gnl|UMD3.1|GK000006.2	41922034	A	C	0	2	0	1		751	gnl|UMD3.1|GK000006.2	35913296	G	C	11	5	0.6875	0.3125		362	gnl|UMD3.1|GK000006.2	42066292	T	C	0	2	0	1		663	gnl|UMD3.1|GK000006.2	35808005	T	C	4	2	0.666666666666667	0.333333333333333		157	gnl|UMD3.1|GK000007.2	98576905	T	C,A	0	2	0	1
148	gnl|UMD3.1|GK000006.2	41922202	T	A	0	2	0	1		752	gnl|UMD3.1|GK000006.2	35913408	G	A	8	3	0.727272727272727	0.272727272727273		363	gnl|UMD3.1|GK000006.2	42066823	G	A	1	3	0.25	0.75		664	gnl|UMD3.1|GK000006.2	35808023	T	C	4	2	0.666666666666667	0.333333333333333		158	gnl|UMD3.1|GK000007.2	98577195	G	A	1	5	0.166666666666667	0.833333333333333
149	gnl|UMD3.1|GK000006.2	41922208	A	T	0	1	0	1		753	gnl|UMD3.1|GK000006.2	35913872	G	A	0	2	0	1		364	gnl|UMD3.1|GK000006.2	42067902	G	A	0	3	0	1		665	gnl|UMD3.1|GK000006.2	35810487	T	C	0	2	0	1		159	gnl|UMD3.1|GK000007.2	98577201	G	A	0	5	0	1
150	gnl|UMD3.1|GK000006.2	41923784	G	T	0	2	0	1		754	gnl|UMD3.1|GK000006.2	35913874	C	T	0	2	0	1		365	gnl|UMD3.1|GK000006.2	42069254	G	A	3	3	0.5	0.5		666	gnl|UMD3.1|GK000006.2	35810939	TACA	TA	0	1	0	1		160	gnl|UMD3.1|GK000007.2	98578103	A	G	1	3	0.25	0.75
151	gnl|UMD3.1|GK000006.2	41923824	G	T	0	2	0	1		755	gnl|UMD3.1|GK000006.2	35914103	A	G	0	2	0	1		366	gnl|UMD3.1|GK000006.2	42069262	C	T	2	3	0.4	0.6		667	gnl|UMD3.1|GK000006.2	35813089	G	C	4	5	0.444444444444444	0.555555555555556		161	gnl|UMD3.1|GK000007.2	98578359	C	T	0	6	0	1
152	gnl|UMD3.1|GK000006.2	41923826	T	G	0	2	0	1		756	gnl|UMD3.1|GK000006.2	35914232	A	G	0	3	0	1		367	gnl|UMD3.1|GK000006.2	42071711	A	C	4	2	0.666666666666667	0.333333333333333		668	gnl|UMD3.1|GK000006.2	35813368	T	C	3	2	0.6	0.4		162	gnl|UMD3.1|GK000007.2	98578686	G	A	5	3	0.625	0.375
153	gnl|UMD3.1|GK000006.2	41924190	G	A	0	2	0	1		757	gnl|UMD3.1|GK000006.2	35914234	C	T	0	3	0	1		368	gnl|UMD3.1|GK000006.2	42071808	A	G	0	1	0	1		669	gnl|UMD3.1|GK000006.2	35813392	T	C	0	2	0	1		163	gnl|UMD3.1|GK000007.2	98579574	G	A	25	75	0.25	0.75
154	gnl|UMD3.1|GK000006.2	41924219	A	G	0	2	0	1		758	gnl|UMD3.1|GK000006.2	35914339	A	G	0	2	0	1		369	gnl|UMD3.1|GK000006.2	42072850	T	C	0	3	0	1		670	gnl|UMD3.1|GK000006.2	35818354	C	A	4	2	0.666666666666667	0.333333333333333		164	gnl|UMD3.1|GK000007.2	98579663	A	G	34	54	0.386363636363636	0.613636363636364
155	gnl|UMD3.1|GK000006.2	41925276	T	C	0	2	0	1		759	gnl|UMD3.1|GK000006.2	35915431	G	A	0	5	0	1		370	gnl|UMD3.1|GK000006.2	42073062	CAG	C	0	1	0	1		671	gnl|UMD3.1|GK000006.2	35820409	T	C	3	2	0.6	0.4		165	gnl|UMD3.1|GK000007.2	98579691	T	C	35	53	0.397727272727273	0.602272727272727
156	gnl|UMD3.1|GK000006.2	41925309	G	T	0	2	0	1		760	gnl|UMD3.1|GK000006.2	35915663	A	T	0	2	0	1		371	gnl|UMD3.1|GK000006.2	42073449	C	T	0	2	0	1		672	gnl|UMD3.1|GK000006.2	35820423	T	C	2	2	0.5	0.5		166	gnl|UMD3.1|GK000007.2	98579842	G	A	28	62	0.311111111111111	0.688888888888889
157	gnl|UMD3.1|GK000006.2	41925335	A	T	0	4	0	1		761	gnl|UMD3.1|GK000006.2	35916484	C	T	0	3	0	1		372	gnl|UMD3.1|GK000006.2	42073457	G	A	0	2	0	1		673	gnl|UMD3.1|GK000006.2	35821990	G	A	2	2	0.5	0.5		167	gnl|UMD3.1|GK000007.2	98579852	C	T	29	68	0.298969072164948	0.701030927835051
158	gnl|UMD3.1|GK000006.2	41925368	C	T	0	2	0	1		762	gnl|UMD3.1|GK000006.2	35916612	T	G	2	2	0.5	0.5		373	gnl|UMD3.1|GK000006.2	42074402	C	T	0	1	0	1		674	gnl|UMD3.1|GK000006.2	35822935	AC	A	0	1	0	1		168	gnl|UMD3.1|GK000007.2	98579864	G	C	29	67	0.302083333333333	0.697916666666667
159	gnl|UMD3.1|GK000006.2	41925708	T	G	0	2	0	1		763	gnl|UMD3.1|GK000006.2	35916855	C	T	0	2	0	1		374	gnl|UMD3.1|GK000006.2	42076637	C	A	0	2	0	1		675	gnl|UMD3.1|GK000006.2	35824263	C	G	0	4	0	1		169	gnl|UMD3.1|GK000007.2	98579958	C	A	44	66	0.4	0.6
160	gnl|UMD3.1|GK000006.2	41925749	G	A	0	2	0	1		764	gnl|UMD3.1|GK000006.2	35917113	T	C	0	2	0	1		375	gnl|UMD3.1|GK000006.2	42076645	G	C	0	2	0	1		676	gnl|UMD3.1|GK000006.2	35824443	T	C	0	4	0	1		170	gnl|UMD3.1|GK000007.2	98579976	A	G	42	60	0.411764705882353	0.588235294117647
161	gnl|UMD3.1|GK000006.2	41925783	T	C	0	2	0	1		765	gnl|UMD3.1|GK000006.2	35917742	G	A	2	2	0.5	0.5		376	gnl|UMD3.1|GK000006.2	42076668	T	C	0	3	0	1		677	gnl|UMD3.1|GK000006.2	35824449	T	C	2	4	0.333333333333333	0.666666666666667		171	gnl|UMD3.1|GK000007.2	98580055	G	T	31	26	0.543859649122807	0.456140350877193
162	gnl|UMD3.1|GK000006.2	41926102	AAC	AACCCAC	0	1	0	1		766	gnl|UMD3.1|GK000006.2	35918223	T	C	3	2	0.6	0.4		377	gnl|UMD3.1|GK000006.2	42077124	T	C	0	2	0	1		678	gnl|UMD3.1|GK000006.2	35824450	T	C	2	4	0.333333333333333	0.666666666666667		172	gnl|UMD3.1|GK000007.2	98580154	T	C	20	19	0.512820512820513	0.487179487179487
163	gnl|UMD3.1|GK000006.2	41926216	A	G	0	10	0	1		767	gnl|UMD3.1|GK000006.2	35918443	G	A	3	4	0.428571428571429	0.571428571428571		378	gnl|UMD3.1|GK000006.2	42077417	C	T	0	6	0	1		679	gnl|UMD3.1|GK000006.2	35825050	G	A	0	2	0	1		173	gnl|UMD3.1|GK000007.2	98580401	A	C	29	24	0.547169811320755	0.452830188679245
164	gnl|UMD3.1|GK000006.2	41926308	C	T	0	9	0	1		768	gnl|UMD3.1|GK000006.2	35918523	G	T	2	4	0.333333333333333	0.666666666666667		379	gnl|UMD3.1|GK000006.2	42078340	G	A	0	2	0	1		680	gnl|UMD3.1|GK000006.2	35825174	T	C	6	4	0.6	0.4		174	gnl|UMD3.1|GK000007.2	98581038	A	G	24	19	0.558139534883721	0.441860465116279
165	gnl|UMD3.1|GK000006.2	41926313	T	C	0	6	0	1		769	gnl|UMD3.1|GK000006.2	35918800	T	G	4	2	0.666666666666667	0.333333333333333		380	gnl|UMD3.1|GK000006.2	42079065	T	G	0	3	0	1		681	gnl|UMD3.1|GK000006.2	35829287	T	C	2	2	0.5	0.5		CAPN1	chromosome	SNP location	1	2	3	4	5	6
166	gnl|UMD3.1|GK000006.2	41928892	T	G	0	4	0	1		770	gnl|UMD3.1|GK000006.2	35918823	G	T	7	2	0.777777777777778	0.222222222222222		381	gnl|UMD3.1|GK000006.2	42079316	A	G	1	2	0.333333333333333	0.666666666666667		682	gnl|UMD3.1|GK000006.2	35831406	C	T	0	2	0	1		1	gnl|UMD3.1|GK000029.2	44064848	A	C	0	10	0	1
167	gnl|UMD3.1|GK000006.2	41928916	C	G	0	4	0	1		771	gnl|UMD3.1|GK000006.2	35918998	C	T	2	5	0.285714285714286	0.714285714285714		382	gnl|UMD3.1|GK000006.2	42079318	G	A	1	2	0.333333333333333	0.666666666666667		683	gnl|UMD3.1|GK000006.2	35837185	G	A	7	2	0.777777777777778	0.222222222222222		2	gnl|UMD3.1|GK000029.2	44064921	T	G	6	2	0.75	0.25
168	gnl|UMD3.1|GK000006.2	41928952	T	C	0	2	0	1		772	gnl|UMD3.1|GK000006.2	35919184	C	T	9	5	0.642857142857143	0.357142857142857		383	gnl|UMD3.1|GK000006.2	42079994	A	G	0	3	0	1		684	gnl|UMD3.1|GK000006.2	35840896	A	G	7	2	0.777777777777778	0.222222222222222		3	gnl|UMD3.1|GK000029.2	44065297	G	C	15	3	0.833333333333333	0.166666666666667
169	gnl|UMD3.1|GK000006.2	41928962	A	C	0	2	0	1		773	gnl|UMD3.1|GK000006.2	35919322	A	T	4	2	0.666666666666667	0.333333333333333		384	gnl|UMD3.1|GK000006.2	42080121	T	C	3	4	0.428571428571429	0.571428571428571		685	gnl|UMD3.1|GK000006.2	35841026	T	C	1	3	0.25	0.75		4	gnl|UMD3.1|GK000029.2	44065589	A	G	4	4	0.5	0.5
170	gnl|UMD3.1|GK000006.2	41929894	TAA	TAAA	0	1	0	1		774	gnl|UMD3.1|GK000006.2	35919390	T	C	1	2	0.333333333333333	0.666666666666667		385	gnl|UMD3.1|GK000006.2	42080518	G	A	0	2	0	1		686	gnl|UMD3.1|GK000006.2	35841034	T	C	1	4	0.2	0.8		5	gnl|UMD3.1|GK000029.2	44066630	A	G	3	2	0.6	0.4
171	gnl|UMD3.1|GK000006.2	41930247	C	T	0	2	0	1		775	gnl|UMD3.1|GK000006.2	35919623	T	A	2	4	0.333333333333333	0.666666666666667		386	gnl|UMD3.1|GK000006.2	42080776	G	A	6	4	0.6	0.4		687	gnl|UMD3.1|GK000006.2	35841044	T	C	2	4	0.333333333333333	0.666666666666667		6	gnl|UMD3.1|GK000029.2	44067070	G	A	37	21	0.637931034482759	0.362068965517241
172	gnl|UMD3.1|GK000006.2	41930341	AC	ACC	0	1	0	1		776	gnl|UMD3.1|GK000006.2	35919665	T	C	1	5	0.166666666666667	0.833333333333333		387	gnl|UMD3.1|GK000006.2	42080792	A	G	9	4	0.692307692307692	0.307692307692308		688	gnl|UMD3.1|GK000006.2	35842514	A	G	5	3	0.625	0.375		7	gnl|UMD3.1|GK000029.2	44067207	G	A	41	30	0.577464788732394	0.422535211267606
173	gnl|UMD3.1|GK000006.2	41931063	G	T	0	2	0	1		777	gnl|UMD3.1|GK000006.2	35919684	A	G	1	5	0.166666666666667	0.833333333333333		388	gnl|UMD3.1|GK000006.2	42081040	A	G	0	6	0	1		689	gnl|UMD3.1|GK000006.2	35843256	T	C	7	2	0.777777777777778	0.222222222222222		8	gnl|UMD3.1|GK000029.2	44067234	T	C	28	29	0.491228070175439	0.508771929824561
174	gnl|UMD3.1|GK000006.2	41931126	C	T	0	2	0	1		778	gnl|UMD3.1|GK000006.2	35919943	T	C	4	3	0.571428571428571	0.428571428571429		389	gnl|UMD3.1|GK000006.2	42081060	A	G	0	5	0	1		690	gnl|UMD3.1|GK000006.2	35844616	T	C	6	4	0.6	0.4		9	gnl|UMD3.1|GK000029.2	44067585	C	T	0	2	0	1
175	gnl|UMD3.1|GK000006.2	41931633	C	T	0	3	0	1		779	gnl|UMD3.1|GK000006.2	35920744	G	C	3	3	0.5	0.5		390	gnl|UMD3.1|GK000006.2	42081202	A	G	0	2	0	1		691	gnl|UMD3.1|GK000006.2	35844621	T	C	1	9	0.1	0.9		10	gnl|UMD3.1|GK000029.2	44067586	A	G	0	2	0	1
176	gnl|UMD3.1|GK000006.2	41931647	T	C	0	2	0	1		780	gnl|UMD3.1|GK000006.2	35920789	C	T	2	8	0.2	0.8		391	gnl|UMD3.1|GK000006.2	42081208	A	G	0	2	0	1		692	gnl|UMD3.1|GK000006.2	35844631	T	C	7	3	0.7	0.3		11	gnl|UMD3.1|GK000029.2	44067591	T	C	0	2	0	1
177	gnl|UMD3.1|GK000006.2	41931692	A	G	0	2	0	1		781	gnl|UMD3.1|GK000006.2	35920846	T	C	1	5	0.166666666666667	0.833333333333333		392	gnl|UMD3.1|GK000006.2	42081297	C	G	0	2	0	1		693	gnl|UMD3.1|GK000006.2	35844634	T	C	1	11	0.0833333333333333	0.916666666666667		12	gnl|UMD3.1|GK000029.2	44067596	G	A	0	2	0	1
178	gnl|UMD3.1|GK000006.2	41931714	A	AAT	0	1	0	1		782	gnl|UMD3.1|GK000006.2	35921348	C	A	2	5	0.285714285714286	0.714285714285714		393	gnl|UMD3.1|GK000006.2	42081861	C	T	2	9	0.181818181818182	0.818181818181818		694	gnl|UMD3.1|GK000006.2	35844645	T	C	8	5	0.615384615384615	0.384615384615385		13	gnl|UMD3.1|GK000029.2	44069044	A	G	2	3	0.4	0.6
179	gnl|UMD3.1|GK000006.2	41933176	A	G	0	2	0	1		783	gnl|UMD3.1|GK000006.2	35921512	A	G	0	4	0	1		394	gnl|UMD3.1|GK000006.2	42082748	A	T	0	5	0	1		695	gnl|UMD3.1|GK000006.2	35844664	T	C	9	2	0.818181818181818	0.181818181818182		14	gnl|UMD3.1|GK000029.2	44069255	C	A	0	48	0	1
180	gnl|UMD3.1|GK000006.2	41933178	A	G	0	2	0	1		784	gnl|UMD3.1|GK000006.2	35921622	T	C	4	2	0.666666666666667	0.333333333333333		395	gnl|UMD3.1|GK000006.2	42083079	A	T	0	2	0	1		696	gnl|UMD3.1|GK000006.2	35844677	T	C	10	3	0.769230769230769	0.230769230769231		15	gnl|UMD3.1|GK000029.2	44069357	C	T	0	43	0	1
181	gnl|UMD3.1|GK000006.2	41933500	C	T	0	2	0	1		785	gnl|UMD3.1|GK000006.2	35921847	T	C	4	2	0.666666666666667	0.333333333333333		396	gnl|UMD3.1|GK000006.2	42083426	A	T	0	3	0	1		697	gnl|UMD3.1|GK000006.2	35844683	T	C	8	3	0.727272727272727	0.272727272727273		16	gnl|UMD3.1|GK000029.2	44070243	A	G	0	4	0	1
182	gnl|UMD3.1|GK000006.2	41933501	A	G	0	2	0	1		786	gnl|UMD3.1|GK000006.2	35921933	T	C	7	2	0.777777777777778	0.222222222222222		397	gnl|UMD3.1|GK000006.2	42083890	G	A	0	2	0	1		698	gnl|UMD3.1|GK000006.2	35844685	T	C	5	6	0.454545454545455	0.545454545454545		17	gnl|UMD3.1|GK000029.2	44070247	G	A	0	4	0	1
183	gnl|UMD3.1|GK000006.2	41933509	T	C	0	2	0	1		787	gnl|UMD3.1|GK000006.2	35922265	A	T	3	2	0.6	0.4		398	gnl|UMD3.1|GK000006.2	42084656	T	C	1	2	0.333333333333333	0.666666666666667		699	gnl|UMD3.1|GK000006.2	35844987	G	T	8	4	0.666666666666667	0.333333333333333		18	gnl|UMD3.1|GK000029.2	44070263	C	T	0	4	0	1
[truncated: 3,591 more rows]
[truncated: 9 more columns]
