# Supplementary material for: Single Nucleotide Polymorphism Discovery in Bovine Pituitary Gland Using RNA-Seq Technology
Source: PLoS One. 2016 Sep 8;11(9):e0161370. doi: 10.1371/journal.pone.0161370 (PMC5015895; doi:10.1371/journal.pone.0161370)
Supplement: S33 Table — (XLSM) [file pone.0161370.s033.xlsm]

## Sheet: Geny kandydujące z SNP
sTable 33: Summary of identified putative SNPs hits of RNA-seq data on 76 potential candidate genes from bovine QTL-db in Polish Red cattle.
Polish Red
	6 months		6 months		9 months		9 months		12 months		12 months
S.N.	CGs	No. of SNPs	CGs	No. of SNPs	CGs	No. of SNPs	CGs	No. of SNPs	CGs	No. of SNPs	CGs	No. of SNPs
1	KCNIP4	1317	KCNIP4	1629	KCNIP4	1123	KCNIP4	1213	KCNIP4	581	KCNIP4	1413
2	CCSER1	357	CCSER1	416	CCSER1	699	CCSER1	465	CCSER1	375	CCSER1	553
3	DPP6	113	DPP6	214	DPP6	279	DPP6	177	CAST	90	DPP6	175
4	MAP3K5	103	GHR	151	GHR	100	GHR	109	DPP6	83	GHR	153
5	GHR	91	MAP3K5	124	CAPN2	81	CAST	95	GHR	64	MAP3K5	84
6	IGF2R	75	IGF2R	83	ATM	66	ATP6V1B2	65	MAP3K5	56	SLC44A5	63
7	ATP6V1B2	67	ATP6V1B2	72	NTNG1	56	MAP3K5	60	ATP6V1B2	55	ATP6V1B2	55
8	SLC44A5	54	SLC44A5	63	PKD2	54	IGF2R	59	IGF2R	32	IGF2R	44
9	PKD2	52	CAPN2	52	SLC44A5	53	NTNG1	46	PRLR	25	NTNG1	43
10	IGFBP5	41	PRLR	48	PRLR	44	IGFBP5	40	IGFBP5	24	CAPN2	42
11	FASN	41	IGFBP5	47	LEPR	39	PKD2	38	FASN	24	CAPN1	38
12	SREBF1	41	PKD2	46	IGF1R	35	RALGDS	31	CAPN2	23	PKD2	37
13	IGF1R	34	IGFBP7	44	RALGDS	32	ATM	30	ATM	22	PRLR	36
14	ATM	33	GHRHR	38	IGFBP7	31	IGF2BP2	28	SLC44A5	21	IGF2BP2	33
15	NTNG1	32	RALGDS	36	CAPN1	31	SLC44A5	28	GHRHR	21	IGFBP5	30
16	CAPN1	32	SREBF1	35	IGFBP5	28	GHRHR	26	PKD2	21	ATM	29
17	CAPN2	30	IGF1R	33	NPC1	27	PRLR	25	CAPN1	20	IGF1R	25
18	RALGDS	27	ATM	32	IGF2BP2	26	SREBF1	23	GTF3C5	17	FASN	24
19	IGF2BP2	24	CAST	31	INSIG1	24	IGF1R	23	SREBF1	17	GHRHR	20
20	PRLR	24	CAPN1	31	FASN	21	FASN	22	IGFBP7	16	SREBF1	18
21	LEPR	23	IGF2BP2	27	XYLT1	21	IGFBP7	21	IGF1R	16	INSIG1	17
22	IGFBP7	22	LEPR	27	SIRT1	19	INSIG1	20	IGF2	14	CAST	17
23	NUCB2	22	IGF2BP3	26	SREBF1	18	GTF3C5	20	NTNG1	13	NPC1	17
24	IGFBP2	21	INSIG1	24	NUCB2	14	CAPN1	20	GHSR	12	IGF2	13
25	GHRHR	21	SDC1	22	DLK2	11	LEPR	16	IGF2BP2	12	LEPR	12
26	GTF3C5	19	FASN	22	GHRHR	10	CAPN2	15	SIRT1	11	IGFBP7	12
27	INSIG1	18	NTNG1	21	GTF3C5	10	NPC1	14	NPC1	10	GTF3C5	12
28	CAST	18	XYLT1	20	IGF2BP3	9	SIRT1	13	HGF	9	IGFLR1	11
29	XYLT1	16	NPC1	19	IGFN1	9	IGF2BP3	11	RALGDS	9	RALGDS	10
30	NPC1	15	GTF3C5	15	IGFLR1	9	IGF2	10	SDC1	9	XYLT1	9
31	SDC1	10	GHSR	14	IGF2	8	IGFBP4	9	NUCB2	9	GHSR	8
32	HGF	9	SIRT1	13	GHSR	7	GHSR	7	PROP1	7	SDC1	8
33	IGFLR1	9	NUCB2	11	IGFBP2	7	ZBED6	7	XYLT1	7	PRDM16	8
34	GHSR	8	IGFLR1	10	HGF	7	SDC1	6	NCAPG	6	SIRT1	8
35	LHX4	8	IGFBP2	9	SDC1	7	IGFBP2	5	LEPR	5	NUCB2	7
36	SIRT1	8	IgFBp3	8	VEGFB	6	IGFLR1	5	IGFBP2	4	IGF2BP3	6
37	PRDM16	6	ZBED6	8	LHX4	5	PROP1	4	VEGFB	4	ZBED6	6
38	IGF2BP1	6	IGFBP4	7	IgFBp3	4	IGFBP6	4	IGF-I	3	IGFBP4	6
39	VEGFB	6	PRDM16	6	ZBED6	4	NUCB2	4	IGFBP4	3	VEGFB	6
40	IGF2BP3	5	IGF2	6	IGFBP4	4	CARTPT	4	CARTPT	3	PROP1	5
41	PROP1	5	VEGFB	6	IGFBP6	3	VEGFB	4	IGF2BP3	2	LHX4	5
42	IGF2	5	LHX4	5	PRDM16	3	HGF	3	IgFBp3	2	DLK2	5
43	IgFBp3	4	PLAG1	4	NCAPG	2	GHRL	3	INSIG1	2	IGFBP2	4
44	IGFBP4	4	PROP1	3	DNMT3B	2	NCAPG	2	LHX4	2	IgFBp3	4
45	GAD1	3	HGF	2	MST1R	2	IGFN1	2	IGFLR1	2	IGF-I	4
46	NPY	3	IGFBP6	2	IGF-I	1	LHX4	2	DLK2	2	GAD1	2
47	IGFBP6	3	IGF-I	2	PLAG1	1	XYLT1	2	IGFBP6	1	NPY	2
48	ZBED6	3	DNMT3B	2	CARTPT	1	DNMT3B	1	IGFBPL1	1	IGFBP6	2
49	CARTPT	3	CARTPT	2	GAD1	0	GAD1	1	DNMT3B	1	HGF	2
50	NCAPG	2	NCAPG	1	MSTN	0	IGF-I	1	ZBED6	1	NCAPG	2
51	DNMT3B	2	UCP3	1	APOA2	0	APOA2	1	SH2B2	0	CARTPT	2
52	IGFBPL1	1	MST1R	1	IGFBP1	0	NPY	1	MC4R	0	RFX6	1
53	RFX6	1	DLK2	1	LEP	0	UCP3	1	GHRL	0	PLAG1	1
54	PLAG1	1	GAD1	0	NPY	0	PRDM16	1	MST1R	0	UCP3	1
55	MGC134087	1	MSTN	0	MYF5	0	DLK2	1	IGFL1	0	MST1R	1
56	UCP3	1	APOA2	0	MYF6	0	MSTN	0	IGF2BP1	0	APOA2	0
57	IGFN1	1	IGFBP1	0	WNT10B	0	IGFBP1	0	PRDM16	0	MSTN	0
58	MST1R	1	LEP	0	CAST	0	IgFBp3	0	UCP3	0	LEP	0
59	DLK2	1	NPY	0	NPM1	0	LEP	0	IGFN1	0	IGFBP1	0
60	IGF-I	1	WNT10B	0	PROP1	0	MYF5	0	HNF4A	0	MYF5	0
61	MSTN	0	MYF6	0	NPM1	0	MYF6	0	PLAG1	0	MYF6	0
62	APOA2	0	MYF5	0	IGFBPL1	0	WNT10B	0	BTG4	0	WNT10B	0
63	IGFBP1	0	NPM1	0	ATP6V1B2	0	NPM1	0	GHRH	0	NPM1	0
64	LEP	0	IGFBPL1	0	IGF2R	0	IGFBPL1	0	FOXA2	0	IGFBPL1	0
65	WNT10B	0	RFX6	0	RFX6	0	NPM1	0	RFX6	0	NPM1	0
66	MYF6	0	GHRH	0	MAP3K5	0	RFX6	0	GAD1	0	FOXA2	0
67	MYF5	0	FOXA2	0	GHRH	0	FOXA2	0	MSTN	0	GHRH	0
68	NPM1	0	HNF4A	0	FOXA2	0	GHRH	0	APOA2	0	DNMT3B	0
69	NPM1	0	BTG4	0	HNF4A	0	BTG4	0	NPY	0	BTG4	0
70	GHRH	0	MGC134087	0	BTG4	0	HNF4A	0	LEP	0	HNF4A	0
71	FOXA2	0	IGFN1	0	UCP3	0	PLAG1	0	IGFBP1	0	IGFN1	0
72	HNF4A	0	IGFL1	0	MGC134087	0	MGC134087	0	MGC134087	0	MGC134087	0
73	BTG4	0	IGF2BP1	0	IGF2BP1	0	IGF2BP1	0	MYF5	0	IGF2BP1	0
74	IGFL1	0	MST1R	0	IGFL1	0	IGFL1	0	MYF6	0	IGFL1	0
75	GHRL	0	GHRL	0	GHRL	0	MST1R	0	WNT10B	0	GHRL	0
76	MC4R	0	MC4R	0	MC4R	0	MC4R	0	NPM1	0	MC4R	0
77	SH2B2	0	SH2B2	0	SH2B2	0	SH2B2	0	DNMT3B	0	SH2B2	0
