# Supplementary material for: Single Nucleotide Polymorphism Discovery in Bovine Pituitary Gland Using RNA-Seq Technology
Source: PLoS One. 2016 Sep 8;11(9):e0161370. doi: 10.1371/journal.pone.0161370 (PMC5015895; doi:10.1371/journal.pone.0161370)
Supplement: S34 Table — (XLSM) [file pone.0161370.s034.xlsm]

## Sheet: CG SNPs summary (P HF)
sTable 34: Summary of identified putative SNPs hits of RNA-seq data on 76 potential candidate genes from bovine QTL-db in Polish HF cattle.
Polish HF
	6 months		6 months		9 months		9 months		12 months		12 months
S.N.	CGs	No. of SNPs	CGs	No. of SNPs	CGs	No. of SNPs	CGs	No. of SNPs	CGs	No. of SNPs	CGs	No. of SNPs
1	KCNIP4	2854	KCNIP4	2207	KCNIP4	2326	KCNIP4	1520	GHR	115	KCNIP4	1241
2	CCSER1	616	CCSER1	868	CCSER1	398	CCSER1	645	DPP6	96	CCSER1	667
5	GHR	193	CAST	337	GHR	228	CAST	200	CAPN2	83	CAST	244
3	CAST	162	DPP6	190	DPP6	191	GHR	198	IGF2BP2	53	DPP6	177
4	DPP6	128	MAP3K5	168	ATP6V1B2	99	MAP3K5	159	CAPN1	48	GHR	137
6	ATP6V1B2	95	ATP6V1B2	82	SLC44A5	85	DPP6	104	ATM	43	ATP6V1B2	81
7	SLC44A5	85	GHR	81	ATM	71	SLC44A5	70	IGFBP2	37	CAPN2	80
8	IGFBP7	83	SLC44A5	79	IGFBP7	65	ATM	68	SREBF1	35	SLC44A5	75
9	IGFBP5	76	PKD2	67	PRLR	63	IGF2R	59	FASN	34	IGFBP5	71
10	MAP3K5	65	IGFBP7	64	LEPR	46	ATP6V1B2	53	SLC44A5	33	PRLR	71
11	PRLR	64	IGFBP5	58	PKD2	43	PKD2	49	GTF3C5	31	IGFBP7	63
12	PKD2	53	PRLR	54	MAP3K5	42	IGF2BP2	43	IGF2	29	IGF1R	51
13	IGF1R	44	IGF2R	54	IGF1R	42	PRLR	38	XYLT1	28	PKD2	48
14	CAPN2	43	NTNG1	54	CAST	39	IGFBP7	35	RALGDS	26	ATM	43
15	LEPR	40	CAPN2	48	CAPN1	37	IGFBP5	31	SIRT1	25	IGF2BP2	41
16	IGF2R	35	LEPR	46	NTNG1	32	IGF1R	26	NPC1	24	NPC1	38
17	IGF2BP2	30	IGF1R	42	IGF2BP2	28	FASN	25	LHX4	20	NTNG1	30
18	NTNG1	30	IGF2BP2	42	FASN	22	CARTPT	22	PRDM16	17	SREBF1	29
19	FASN	26	ATM	36	CAPN2	21	NTNG1	22	NTNG1	16	FASN	29
20	ATM	21	NPC1	19	IGF2R	21	LEPR	20	INSIG1	15	NUCB2	26
21	CAPN1	16	CAPN1	15	GHRHR	20	GTF3C5	20	IGF1R	14	LEPR	23
22	RALGDS	14	IGF2BP3	14	SIRT1	19	NPC1	19	NUCB2	14	CAPN1	19
23	SREBF1	14	RALGDS	13	IGFBP5	18	CAPN1	17	SDC1	14	GHRHR	16
24	SIRT1	12	IGFBP2	13	GTF3C5	16	RALGDS	17	IGFBP5	13	GTF3C5	15
25	IGF2BP3	12	SREBF1	12	IGF2BP3	14	XYLT1	15	PRLR	13	IGF2BP3	14
26	IGF2	11	SIRT1	12	SDC1	14	INSIG1	15	HGF	12	RALGDS	14
27	LHX4	11	FASN	11	IGF2	12	SIRT1	13	IGF-I	12	INSIG1	13
28	GHRHR	10	LHX4	11	RALGDS	10	GHRHR	12	IGFBP6	11	IGFBP2	12
29	GTF3C5	9	GHRHR	11	NCAPG	10	IgFBp3	11	IGFLR1	9	SDC1	10
30	XYLT1	9	GTF3C5	11	SREBF1	9	SDC1	11	VEGFB	7	DLK2	10
31	IGFBP2	8	IGF-I	9	LHX4	9	IGF2BP3	9	IGFBP4	7	XYLT1	9
32	PROP1	8	NUCB2	7	INSIG1	9	VEGFB	9	MST1R	7	IGF2	9
33	HGF	7	IGFLR1	7	PROP1	9	IGFBP2	8	LEPR	6	SIRT1	9
34	NUCB2	7	XYLT1	7	IGFLR1	9	IGF2	8	IgFBp3	5	IGFBP4	6
35	NPC1	6	IGFBP6	5	NPC1	9	NUCB2	8	DLK2	4	IGF-I	5
36	VEGFB	5	VEGFB	5	NUCB2	8	NCAPG	7	IGF2BP3	2	PROP1	4
37	MSTN	4	IgFBp3	4	IGFBP2	6	HGF	6	ZBED6	2	VEGFB	4
38	IGFBP4	4	PROP1	4	GAD1	5	LHX4	6	CARTPT	2	ZBED6	3
39	INSIG1	3	PLAG1	4	HGF	5	PROP1	5	DNMT3B	2	CARTPT	3
40	IGFBP6	3	IGF2	3	GHSR	3	DLK2	4	MYF5	2	GHSR	2
41	IGF-I	3	GHSR	3	IgFBp3	3	GHSR	3	APOA2	1	IGFBP6	2
42	GHSR	2	IGFBPL1	3	BTG4	3	CAPN2	3	GHRL	1	HGF	2
43	APOA2	2	PRDM16	3	UCP3	3	IGFBP6	2	GHRH	1	IGFN1	2
44	DNMT3B	2	APOA2	2	CARTPT	3	ZBED6	2	MC4R	1	PRDM16	2
45	IGFN1	2	INSIG1	2	XYLT1	3	PRDM16	2	KCNIP4	0	LHX4	2
46	DLK2	2	SDC1	2	VEGFB	3	UCP3	1	CCSER1	0	APOA2	1
47	GAD1	1	DNMT3B	2	IGFBP6	2	MST1R	1	CAST	0	IgFBp3	1
48	NPY	1	DLK2	2	ZBED6	2	SREBF1	0	ATP6V1B2	0	IGFBPL1	1
49	NCAPG	1	GAD1	1	IGFBP4	2	MSTN	0	IGFBP7	0	UCP3	1
50	IGFBPL1	1	HGF	1	APOA2	1	IGFBP4	0	MAP3K5	0	IGFLR1	1
51	SDC1	1	ZBED6	1	IGF-I	1	IGF-I	0	PKD2	0	MAP3K5	0
52	PLAG1	1	IGFBP4	1	MST1R	1	APOA2	0	IGF2R	0	IGF2R	0
53	UCP3	1	CARTPT	1	DLK2	1	DNMT3B	0	GHRHR	0	MSTN	0
54	PRDM16	1	GHRL	1	MSTN	0	IGFN1	0	PROP1	0	DNMT3B	0
55	CARTPT	1	MST1R	1	IGFBP1	0	GAD1	0	MSTN	0	GAD1	0
56	MST1R	1	MSTN	0	LEP	0	NPY	0	GHSR	0	PLAG1	0
57	IGFBP1	0	IGFBP1	0	NPY	0	IGFBPL1	0	IGFN1	0	UCP3	0
58	IgFBp3	0	LEP	0	WNT10B	0	PLAG1	0	GAD1	0	MST1R	0
59	LEP	0	NPY	0	MYF6	0	IGFBP1	0	NPY	0	IGFBP1	0
60	WNT10B	0	WNT10B	0	MYF5	0	LEP	0	NCAPG	0	LEP	0
61	MYF6	0	MYF6	0	NPM1	0	WNT10B	0	IGFBPL1	0	WNT10B	0
62	MYF5	0	MYF5	0	NPM1	0	MYF6	0	PLAG1	0	MYF6	0
63	NPM1	0	NCAPG	0	IGFBPL1	0	MYF5	0	UCP3	0	MYF5	0
64	NPM1	0	NPM1	0	RFX6	0	NPM1	0	IGFBP1	0	NPM1	0
65	RFX6	0	NPM1	0	DNMT3B	0	NPM1	0	LEP	0	NPM1	0
66	GHRH	0	RFX6	0	GHRH	0	RFX6	0	WNT10B	0	RFX6	0
67	FOXA2	0	GHRH	0	FOXA2	0	GHRH	0	MYF6	0	GHRH	0
68	HNF4A	0	FOXA2	0	HNF4A	0	FOXA2	0	NPM1	0	FOXA2	0
69	BTG4	0	HNF4A	0	PLAG1	0	HNF4A	0	NPM1	0	HNF4A	0
70	MGC134087	0	BTG4	0	MGC134087	0	BTG4	0	RFX6	0	BTG4	0
71	ZBED6	0	MGC134087	0	IGFN1	0	MGC134087	0	FOXA2	0	MGC134087	0
72	IGFLR1	0	UCP3	0	PRDM16	0	IGFLR1	0	HNF4A	0	IGFLR1	0
73	IGFL1	0	IGFN1	0	IGFL1	0	IGFL1	0	BTG4	0	IGFL1	0
74	IGF2BP1	0	IGFL1	0	IGF2BP1	0	IGF2BP1	0	MGC134087	0	IGF2BP1	0
75	GHRL	0	IGF2BP1	0	GHRL	0	GHRL	0	IGFL1	0	GHRL	0
76	MC4R	0	MC4R	0	MC4R	0	MC4R	0	IGF2BP1	0	MC4R	0
77	SH2B2	0	SH2B2	0	SH2B2	0	SH2B2	0	SH2B2	0	SH2B2	0
	56 CG-SNPs		55-CG-SNPs		53 CG-SNPs		47 CG SNPs		44 CG SNPs		50 CG SNPs
