# Supplementary material for: Single Nucleotide Polymorphism Discovery in Bovine Pituitary Gland Using RNA-Seq Technology
Source: PLoS One. 2016 Sep 8;11(9):e0161370. doi: 10.1371/journal.pone.0161370 (PMC5015895; doi:10.1371/journal.pone.0161370)
Supplement: S35 Table — (XLSX) [file pone.0161370.s035.xlsx]

## Sheet: Sheet1
sTable 35: Summary of identified putative SNPs hits of RNA-seq data on 76 potential candidate genes from bovine QTL-db in Hereford cattle.
Hereford
	6 months		6 months		9 months		9 months		12 months		12 months
S.N.	CGs	No. of SNPs	CGs	No. of SNPs	CGs	No. of SNPs	CGs	No. of SNPs	CGs	No. of SNPs	CGs	No. of SNPs
1	KCNIP4	2854	KCNIP4	2207	KCNIP4	2326	KCNIP4	1391	KCNIP4	2295	KCNIP4	2024
2	CCSER1	616	CCSER1	868	CCSER1	398	CCSER1	768	CCSER1	846	CCSER1	408
3	GHR	193	GHR	81	GHR	228	GHR	147	GHR	57	GHR	33
4	CAST	162	CAST	337	CAST	39	CAST	18	CAST	174	CAST	116
5	DPP6	127	DPP6	190	DPP6	191	DPP6	224	DPP6	153	DPP6	122
6	ATP6V1B2	95	ATP6V1B2	82	ATP6V1B2	99	ATP6V1B2	97	ATP6V1B2	96	ATP6V1B2	82
7	SLC44A5	85	SLC44A5	79	SLC44A5	84	SLC44A5	71	SLC44A5	0	SLC44A5	37
8	IGFBP7	83	IGFBP7	64	IGFBP7	65	IGFBP7	64	IGFBP7	76	IGFBP7	14
9	IGFBP5	76	IGFBP5	58	IGFBP5	18	IGFBP5	62	IGFBP5	58	IGFBP5	63
10	MAP3K5	65	MAP3K5	168	MAP3K5	42	MAP3K5	146	MAP3K5	0	MAP3K5	105
11	PRLR	64	PRLR	54	PRLR	63	PRLR	61	PRLR	30	PRLR	27
12	PKD2	53	PKD2	67	PKD2	43	PKD2	61	PKD2	35	PKD2	31
13	IGF1R	44	IGF1R	42	IGF1R	42	IGF1R	57	IGF1R	74	IGF1R	40
14	LEPR	43	LEPR	48	LEPR	21	LEPR	32	LEPR	40	LEPR	39
15	CAPN2	40	CAPN2	46	CAPN2	46	CAPN2	45	CAPN2	28	CAPN2	22
16	IGF2R	35	IGF2R	54	IGF2R	21	IGF2R	97	IGF2R	0	IGF2R	20
17	IGF2BP2	30	IGF2BP2	42	IGF2BP2	28	IGF2BP2	53	IGF2BP2	55	IGF2BP2	20
18	NTNG1	30	NTNG1	54	NTNG1	32	NTNG1	18	NTNG1	34	NTNG1	19
19	FASN	26	FASN	11	FASN	22	FASN	25	FASN	15	FASN	29
20	ATM	21	ATM	36	ATM	71	ATM	57	ATM	30	ATM	31
21	CAPN1	16	CAPN1	15	CAPN1	37	CAPN1	25	CAPN1	48	CAPN1	27
22	SREBF1	14	SREBF1	12	SREBF1	9	SREBF1	7	SREBF1	26	SREBF1	6
23	SIRT1	12	SIRT1	12	SIRT1	19	SIRT1	12	SIRT1	17	SIRT1	7
24	IGF2BP3	12	IGF2BP3	14	IGF2BP3	14	IGF2BP3	15	IGF2BP3	7	IGF2BP3	6
25	IGF2	11	IGF2	3	IGF2	12	IGF2	10	IGF2	6	IGF2	7
26	GHRHR	10	GHRHR	11	GHRHR	20	GHRHR	17	GHRHR	14	GHRHR	10
27	IGFBP2	8	IGFBP2	13	IGFBP2	6	IGFBP2	6	IGFBP2	17	IGFBP2	10
28	VEGFB	5	VEGFB	10	VEGFB	3	VEGFB	4	VEGFB	5	VEGFB	3
29	PROP1	8	PROP1	4	PROP1	9	PROP1	11	PROP1	11	PROP1	8
30	GTF3C5	9	GTF3C5	11	GTF3C5	16	GTF3C5	13	GTF3C5	18	GTF3C5	12
31	NUCB2	7	NUCB2	7	NUCB2	8	NUCB2	10	NUCB2	24	NUCB2	8
32	DLK2	2	DLK2	2	DLK2	1	DLK2	1	DLK2	14	DLK2	9
33	XYLT1	9	XYLT1	7	XYLT1	3	XYLT1	11	XYLT1	11	XYLT1	3
34	NPC1	6	NPC1	19	NPC1	9	NPC1	24	NPC1	10	NPC1	11
35	GHSR	2	GHSR	3	GHSR	3	GHSR	2	GHSR	3	GHSR	1
36	GAD1	1	GAD1	1	GAD1	5	GAD1	0	GAD1	1	GAD1	6
37	APOA2	2	APOA2	2	APOA2	1	APOA2	1	APOA2	8	APOA2	1
38	INSIG1	3	INSIG1	2	INSIG1	9	INSIG1	4	INSIG1	6	INSIG1	2
39	IgFBp3	0	IgFBp3	4	IgFBp3	3	IgFBp3	1	IgFBp3	5	IgFBp3	2
40	HGF	7	HGF	1	HGF	5	HGF	1	HGF	0	HGF	2
41	IGFBP6	3	IGFBP6	5	IGFBP6	2	IGFBP6	4	IGFBP6	3	IGFBP6	0
42	IGF-I	3	IGF-I	9	IGF-I	1	IGF-I	3	IGF-I	0	IGF-I	0
43	RALGDS	14	RALGDS	13	RALGDS	10	RALGDS	10	RALGDS	0	RALGDS	10
44	SDC1	1	SDC1	2	SDC1	14	SDC1	5	SDC1	5	SDC1	8
45	PLAG1	1	PLAG1	4	PLAG1	0	PLAG1	1	PLAG1	1	PLAG1	2
46	NCAPG	1	NCAPG	0	NCAPG	10	NCAPG	2	NCAPG	0	NCAPG	0
47	IGFBPL1	1	IGFBPL1	3	IGFBPL1	0	IGFBPL1	0	IGFBPL1	1	IGFBPL1	0
48	DNMT3B	2	DNMT3B	2	DNMT3B	0	DNMT3B	1	DNMT3B	2	DNMT3B	0
49	CARTPT	1	CARTPT	1	CARTPT	3	CARTPT	0	CARTPT	0	CARTPT	2
50	UCP3	1	UCP3	0	UCP3	3	UCP3	0	UCP3	2	UCP3	1
51	LHX4	11	LHX4	0	LHX4	9	LHX4	6	LHX4	10	LHX4	6
52	ZBED6	0	ZBED6	1	ZBED6	2	ZBED6	1	ZBED6	2	ZBED6	3
53	PRDM16	1	PRDM16	3	PRDM16	0	PRDM16	0	PRDM16	7	PRDM16	1
54	IGFLR1	0	IGFLR1	7	IGFLR1	9	IGFLR1	10	IGFLR1	0	IGFLR1	0
55	IGFBP4	4	IGFBP4	1	IGFBP4	2	IGFBP4	2	IGFBP4	0	IGFBP4	2
56	MST1R	1	MST1R	2	MST1R	1	MST1R		MST1R		MST1R
57	GHRL	0	GHRL	1	GHRL	0	GHRL	0	GHRL	1	GHRL	0
58	IGFN1	2	IGFN1	0	IGFN1	0	IGFN1	0	IGFN1	0	IGFN1	0
59	NPY	1	NPY	0	NPY	0	NPY	0	NPY	0	NPY	0
60	MSTN	4	MSTN	0	MSTN	0	MSTN	0	MSTN	0	MSTN	0
61	VEGFB	0	VEGFB	5	VEGFB	0	VEGFB	0	VEGFB	0	VEGFB	0
62	BTG4	0	BTG4	0	BTG4	3	BTG4	0	BTG4	0	BTG4	0
63	APOA2	0	APOA2	0	APOA2	0	APOA2	0	APOA2	2	APOA2	0
64	MYF5	0	MYF5	0	MYF5	0	MYF5	0	MYF5	1	MYF5	0
65	MYF6	0	MYF6	0	MYF6	0	MYF6	0	MYF6	2	MYF6	0
66	SDC2	0	SDC2	0	SDC2	0	SDC2	0	SDC2	6	SDC2	0
67	NCAPG	0	NCAPG	0	NCAPG	0	NCAPG	0	NCAPG	4	NCAPG	0
68	SLC44A5	0	SLC44A5	0	SLC44A5	0	SLC44A5	0	SLC44A5	104	SLC44A5	0
69	RALGDS	0	RALGDS	0	RALGDS	0	RALGDS	0	RALGDS	34	RALGDS	0
70	FOXA2	0	FOXA2	0	FOXA2	0	FOXA2	0	FOXA2	0	FOXA2	0
71	GHRH	0	GHRH	0	GHRH	0	GHRH	0	GHRH	0	GHRH	0
72	HNF4A	0	HNF4A	0	HNF4A	0	HNF4A	0	HNF4A	0	HNF4A	0
73	IGF2BP1	0	IGF2BP1	0	IGF2BP1	0	IGF2BP1	0	IGF2BP1	0	IGF2BP1	0
74	IGFBP1	0	IGFBP1	0	IGFBP1	0	IGFBP1	0	IGFBP1	0	IGFBP1	0
75	IGFL1	0	IGFL1	0	IGFL1	0	IGFL1	0	IGFL1	0	IGFL1	0
76	LEP	0	LEP	0	LEP	0	LEP	0	LEP	0	LEP	0
77	MC4R	0	MC4R	0	MC4R	0	MC4R	0	MC4R	0	MC4R	0
