# Supplementary material for: Single Nucleotide Polymorphism Discovery in Bovine Pituitary Gland Using RNA-Seq Technology
Source: PLoS One. 2016 Sep 8;11(9):e0161370. doi: 10.1371/journal.pone.0161370 (PMC5015895; doi:10.1371/journal.pone.0161370)
Supplement: S36 Table — (XLSX) [file pone.0161370.s036.xlsx]

## Sheet: Sheet1
sTable 36: SNP-ID, genome locations, SNP mutations, SNP genes descriptions of selected SNPs specific to Polish HF breed in RNA-seq experiment.
Ref-genome	Ensemble	SNP-locus	SNP-ID	Ref-allele	Mutant	Brief SNP gene description
gnl|UMD3.1|	GK000025.2	33248237	BTA25_ 33248237	G	C	Genomic region showing copy number variations associate with resistance or susceptibility to gastrointestinal nematodes in Angus cattle
gnl|UMD3.1|	GK000016.2	81545856	BTA16_ 81545856	T	C	Bos taurus transmembrane protein 9 (TMEM9), mRNA gene
gnl|UMD3.1|	GK000021.2	68782355	BTA21_ 68782355	T	C	Zinc finger protein 839 gene.
gnl|UMD3.1|	GK000023.2	9540557	BTA23_ 9540557	T	C	FK506 binding protein 5 gene. The protein encoded by this gene is a member of the immunophilin protein family
gnl|UMD3.1|	GK000010.2	102942684	BTA10_ 102942684	A	G	This variant has assays on: Illumina BovineHD BeadChip
gnl|UMD3.1|	GK000025.2	37378666	BTA25_ 37378666	A	G	This variant has assays on: Illumina BovineHD BeadChip
gnl|UMD3.1|	GK000004.2	77555734	BTA4_ 77555734	C	T	Bos taurus DEAD (Asp-Glu-Ala-Asp) box polypeptide 56 (DDX56), mRNA.
gnl|UMD3.1|	GK000019.2	27086284	BTA19_ 27086284	G	A	Bos taurus ring finger protein 167 (RNF167), mRNA.
