# Supplementary material for: Single Nucleotide Polymorphism Discovery in Bovine Pituitary Gland Using RNA-Seq Technology
Source: PLoS One. 2016 Sep 8;11(9):e0161370. doi: 10.1371/journal.pone.0161370 (PMC5015895; doi:10.1371/journal.pone.0161370)
Supplement: S37 Table — (XLSX) [file pone.0161370.s037.xlsx]

## Sheet: Sheet1
sTable 37: Fixed effect of breeds and developmental ages on validated SNPs markers Using REML mixed model procedure.
Dependent Variable for ages	df	F value	Pr>F
BTA25_33	2	0	0
BTA16_81	2	0	0.23
BTA21_68	2	0	0
BTA23_95	2	0	0
BTA10_10	2	0	0
BTA25_37	2	0	0
BTA4_775	2	0	0.07
BTA19_27	2	0	0.4
BTA19_56	2	0	2.25
Dependent Variable for breeds	df	F value	Pr>F
BTA25_33	2	5.22	0.0098
BTA16_81	2	0.44	0.6482
BTA21_68	2	4.89	0.0127
BTA23_95	2	22.32	<0.0001
BTA10_10	2	2.35	0.1092
BTA25_37	2	13.36	<0.0001
BTA4_775	2	26.34	<0.0001
BTA19_27	2	8.77	0.0007
BTA19_56	2	8.09	0.0013
