# Supplementary material for: Single Nucleotide Polymorphism Discovery in Bovine Pituitary Gland Using RNA-Seq Technology
Source: PLoS One. 2016 Sep 8;11(9):e0161370. doi: 10.1371/journal.pone.0161370 (PMC5015895; doi:10.1371/journal.pone.0161370)
Supplement: S38 Table — (XLSX) [file pone.0161370.s038.xlsx]

## Sheet: Sheet1
sTable 38: Distribution of SNP genotypes in the investigated young bulls.
SNP-ID	Normal allele	Heterozygous	Mutant allele
BTA25_33248237	6	16	22
BTA16_81545856	4	26	10
BTA21_68782355	8	26	10
BTA23_9540557	8	7	28
BTA10_102942684	3	21	20
BTA25_37378666	11	17	16
BTA4_77555734	18	11	15
BTA19_27086284	18	14	11
