# Supplementary material for: Single Nucleotide Polymorphism Discovery in Bovine Pituitary Gland Using RNA-Seq Technology
Source: PLoS One. 2016 Sep 8;11(9):e0161370. doi: 10.1371/journal.pone.0161370 (PMC5015895; doi:10.1371/journal.pone.0161370)
Supplement: S39 Table — (XLSX) [file pone.0161370.s039.xlsx]

## Sheet: Sheet1
sTable 39: Distribution and frequencies of SNP alleles in the investigated young bulls.
SNP-ID	Normal allele	Mutant allele	Normal allele %	Mutant allele %
BTA25_33248237	28	60	31.82	68.18
BTA16_81545856	34	46	42.5	57.5
BTA21_68782355	42	46	47.73	52.27
BTA23_9540557	23	63	26.74	73.26
BTA10_102942684	27	61	30.68	69.32
BTA25_37378666	39	49	44.32	55.68
BTA4_77555734	47	41	53.41	46.59
BTA19_27086284	50	36	58.14	41.86
