# Supplementary material for: Single Nucleotide Polymorphism Discovery in Bovine Pituitary Gland Using RNA-Seq Technology
Source: PLoS One. 2016 Sep 8;11(9):e0161370. doi: 10.1371/journal.pone.0161370 (PMC5015895; doi:10.1371/journal.pone.0161370)
Supplement: S40 Table — (XLSX) [file pone.0161370.s040.xlsx]

## Sheet: Sheet1
sTable 40: Breed specific distribution of SNP genotypes in the investigated young bulls.
SNP-ID	Genotypes	Hereford	Polish Red	Polish HF
BTA25_33248237	GG	1	5	0
	GC	8	6	2
	CC	6	4	12
	Total	15	15	14
BTA16_81545856	TT	2	1	1
	TC	11	12	3
	CC	1	1	8
	Total	14	14	12
BTA21_68782355	TT	6	2	0
	TC	7	11	8
	CC	2	2	6
	Total	15	15	14
BTA23_9540557	TT	8	0	0
	TC	5	2	0
	CC	1	13	14
	Total	14	15	14
BTA10_102942684	AA	2	1	0
	AG	10	10	1
	GG	3	4	13
	Total	15	15	14
BTA25_37378666	AA	9	2	0
	AG	4	10	3
	GG	2	3	11
	Total	15	15	14
BTA4_77555734	CC	13	5	0
	CT	1	9	1
	TT	1	1	13
	Total	15	15	14
BTA19_27086284	GG	7	10	1
	GA	7	5	2
	AA	0	0	11
	Total	14	15	14
