# Supplementary material for: Single Nucleotide Polymorphism Discovery in Bovine Pituitary Gland Using RNA-Seq Technology
Source: PLoS One. 2016 Sep 8;11(9):e0161370. doi: 10.1371/journal.pone.0161370 (PMC5015895; doi:10.1371/journal.pone.0161370)
Supplement: S41 Table — (XLSX) [file pone.0161370.s041.xlsx]

## Sheet: Sheet1
sTable 41: Genetic differentiation of SNP alleles frequencies among investigated cattle breeds using the Fisher's exact Probability test.
Locus		Breed comparison			P Value	S.E.
SNP-BTA25_33248237		Polish Red vs Hereford			0.18983	0.00368
		Polish HF vs Hereford			0.0209	0.00099
		Polish HF vs Polish Red			0.00019	7e-05
SNP-BTA16_81545856		Polish Red vs Hereford			1	0
		Polish HF vs Hereford			0.02221	0.00123
		Polish HF vs Polish Red			0.04525	0.00147
SNP-BTA21_68782355		Polish Red vs Hereford			0.4274	0.00316
		Polish HF vs Hereford			0.00918	0.00076
		Polish HF vs Polish Red			0.11524	0.00327
SNP-BTA23_9540557		Polish Red vs Hereford			0	0
		Polish HF vs Hereford			0	0
		Polish HF vs Polish Red			0.49242	0.00166
SNP-BTA10_102942684		Polish Red vs Hereford			0.79193	0.00169
		Polish HF vs Hereford			0.00018	6e-05
		Polish HF vs Polish Red			0.0009	0.00015
SNP-BTA10_102942684		Polish Red vs Hereford			0.06491	0.00219
		Polish HF vs Hereford			0	0
		Polish HF vs Polish Red			0.0039	0.00044
SNP-BTA4_77555734		Polish Red vs Hereford			0.03112	0.0013
		Polish HF vs Hereford			0	0
		Polish HF vs Polish Red			0	0
SNP-BTA19_27086284		Polish Red vs Hereford			0.52103	0.00289
		Polish HF vs Hereford			0	0
		Polish HF vs Polish Red			0	0
Overall significance of SNPs alleles frequencies among investigated cattle breeds across all loci using the Fisher's exact Probability test:
Locus	Breed comparison		c2 value	df	P Value
All loci	Polish Red vs Hereford		Infinity	16	Highly significant
All loci	Polish HF vs Hereford		Infinity	16	Highly significant
All loci	Polish HF vs Polish Red		Infinity	16	Highly significant
