# Supplementary material for: Single Nucleotide Polymorphism Discovery in Bovine Pituitary Gland Using RNA-Seq Technology
Source: PLoS One. 2016 Sep 8;11(9):e0161370. doi: 10.1371/journal.pone.0161370 (PMC5015895; doi:10.1371/journal.pone.0161370)
Supplement: S42 Table — (XLSX) [file pone.0161370.s042.xlsx]

## Sheet: Sheet1
sTable 42: Genetic differentiation of SNP genotypes frequencies among investigated cattle breeds using the Fisher's exact Probability test.
Locus		Breed comparison			P Value		S.E.
SNP-BTA25_33248237		Polish Red vs Hereford			0.21064		0.00275
		Polish HF vs Hereford			0.01738		0.00106
		Polish HF vs Polish Red			0.0009		0.00019
SNP-BTA16_81545856		Polish Red vs Hereford			1		0
		Polish HF vs Hereford			0.01289		0.00077
		Polish HF vs Polish Red			0.01855		0.00078
SNP-BTA21_68782355		Polish Red vs Hereford			0.38986		0.00294
		Polish HF vs Hereford			0.00743		0.00053
		Polish HF vs Polish Red			0.04789		0.00155
SNP-BTA23_9540557		Polish Red vs Hereford			1e-05		1e-05
		Polish HF vs Hereford			0		0
		Polish HF vs Polish Red			0.48379		0.00161
SNP-BTA10_102942684		Polish Red vs Hereford			0.75225		0.00193
		Polish HF vs Hereford			7e-05		4e-05
		Polish HF vs Polish Red			0.00024		8e-05
SNP-BTA25_37378666		Polish Red vs Hereford			0.06982		0.00183
		Polish HF vs Hereford			2e-05		1e-05
		Polish HF vs Polish Red			0.0019		0.00031
SNP-BTA4_77555734		Polish Red vs Hereford			0.03658		0.00149
		Polish HF vs Hereford			2e-05		2e-05
		Polish HF vs Polish Red			0		0
SNP-BTA19_27086284		Polish Red vs Hereford			0.4607		0.00261
		Polish HF vs Hereford			0.0001		7e-05
		Polish HF vs Polish Red			2e-05		2e-05
Overall significance of SNPs genotypes frequencies among investigated cattle breeds across all loci using the Fisher's exact Probability test:
Locus	Breed comparison		c2 value	df		P Value
All loci	Polish Red vs Hereford		42.0846	16		0.000383
All loci	Polish HF vs Hereford		Infinity	16		Highly significant
All loci	Polish HF vs Polish Red		Infinity	16		Highly significant
