# Supplementary material for: Single Nucleotide Polymorphism Discovery in Bovine Pituitary Gland Using RNA-Seq Technology
Source: PLoS One. 2016 Sep 8;11(9):e0161370. doi: 10.1371/journal.pone.0161370 (PMC5015895; doi:10.1371/journal.pone.0161370)
Supplement: S43 Table — (XLSX) [file pone.0161370.s043.xlsx]

## Sheet: Sheet1
sTable 43: Hardy-Weinberg test for genetic differentiation of investigated SNP loci using the Markov chain method.
Locus	Breeds	P values	S.E.	df	Chi2	Prob.
SNP-BTA25_33248237	Hereford	1	0	6
	Polish Red	0.6053	0.0018	6	1.0042	0.9855
	Polish HF	1	0	6
SNP-BTA25_33248237	Hereford	0.1003	0.0017	6
	Polish Red	0.0276	0.0009	6	13.5741	0.0348
	Polish HF	0.4069	0.002	6
SNP-BTA21_68782355	Hereford	1	0	6
	Polish Red	0.1447	0.002	6	5.2245	0.5154
	Polish HF	0.5072	0.0016	6
SNP-BTA23_9540557	Hereford	1	0	4
	Polish Red	1	0	4	0	1
SNP-BTA10_102942684	Hereford	0.3256	0.0025	4
	Polish Red	0.289	0.0021	4	4.7272	0.3165
SNP-BTA25_37378666	Hereford	0.2304	0.0024	6
	Polish Red	0.3249	0.0024	6	5.1843	0.5204
	Polish HF	1	0	6
SNP-BTA4_77555734	Hereford	0.1039	0.0015	4
	Polish Red	0.579	0.0017	4	5.6222	0.2292
SNP-BTA19_27086284	Hereford	0.5124	0.0013	6
	Polish Red	1	0	6	4.3543	0.6288
	Polish HF	0.2212	0.002	6
