# Supplementary material for: Single Nucleotide Polymorphism Discovery in Bovine Pituitary Gland Using RNA-Seq Technology
Source: PLoS One. 2016 Sep 8;11(9):e0161370. doi: 10.1371/journal.pone.0161370 (PMC5015895; doi:10.1371/journal.pone.0161370)
Supplement: S44 Table — (XLSX) [file pone.0161370.s044.xlsx]

## Sheet: Sheet1
sTable 44: Hardy-Weinberg test for genetic differentiation of investigated cattle breeds using the Markov chain method.
Breeds	Locus	P values	S.E.	df	Chi2	Prob.
Hereford	SNP-BTA25_33248237	1	0	16
	SNP-BTA25_33248237	0.1003	0.0017	16
	SNP-BTA21_68782355	1	0	16
	SNP-BTA23_9540557	1	0	16	15.6455	0.478
	SNP-BTA10_102942684	0.3256	0.0025	16
	SNP-BTA25_37378666	0.2304	0.0024	16
	SNP-BTA4_77555734	0.1039	0.0015	16
	SNP-BTA19_27086284	0.5124	0.0013	16
Polish Red	SNP-BTA25_33248237	0.6053	0.0018	16
	SNP-BTA25_33248237	0.0276	0.0009	16
	SNP-BTA21_68782355	0.1447	0.002	16
	SNP-BTA23_9540557	1	0	16	17.8722	0.3314
	SNP-BTA10_102942684	0.289	0.0021	16
	SNP-BTA25_37378666	0.3249	0.0024	16
	SNP-BTA4_77555734	0.579	0.0017	16
	SNP-BTA19_27086284	1	0	16
Polish HF	SNP-BTA25_33248237	1	0	10
	SNP-BTA25_33248237	0.4069	0.002	10
	SNP-BTA21_68782355	0.5072	0.0016	10	6.1731	0.8005
	SNP-BTA25_37378666	1	0	10
	SNP-BTA19_27086284	0.2212	0.002	10
